# Supplementary material for: Brain-Region-Specific Differences in Protein Citrullination/Deimination in a Pre-Motor Parkinson’s Disease Rat Model
Source: Int J Mol Sci. 2024 Oct 17;25(20):11168. doi: 10.3390/ijms252011168 (PMC11509057; doi:10.3390/ijms252011168)
Supplement: Supplementary file 1 [file ijms-25-11168-s001.zip]

Archive with 13 entries (13 files):
- ijms-3237227-supplementary Figures S1-S3.pdf
- Table_S1.xlsx
- Table_S10.xlsx
- Table_S11.xlsx
- Table_S12.xlsx
- Table_S2.xlsx
- Table_S3.xlsx
- Table_S4.xlsx
- Table_S5.xlsx
- Table_S6.xlsx
- Table_S7.xlsx
- Table_S8.xlsx
- Table_S9.xlsx
