# Supplementary material for: Brain-Region-Specific Differences in Protein Citrullination/Deimination in a Pre-Motor Parkinson’s Disease Rat Model
Source: Int J Mol Sci. 2024 Oct 17;25(20):11168. doi: 10.3390/ijms252011168 (PMC11509057; doi:10.3390/ijms252011168)
Supplement: Supplementary file 1 [file ijms-25-11168-s001.zip › Table_S1.xlsx]

## Sheet: P1317_1_R_CTX
Table S1. LC-MS/MS analysis of F95-enriched proteins in cortex of sham-treated (control) rats
Peak list format	Mascot generic
Search type	MIS
Mascot version	2.7.0
Database	1::cRAP 2::CCP_Rattus_norvegicus
Fasta file	1::cRAP_20190401.fasta 2::CCP_Rattus_norvegicus_20220926.fasta
Total sequences	56540
Total residues	31255508
Sequences after taxonomy filter	56540
Number of queries	9224
Fixed modifications	--------------------------------------------------------
Identifier	Name	Delta	Neutral loss
1	Carbamidomethyl (C)	57.0215
Variable modifications	--------------------------------------------------------
Identifier	Name	Delta	Neutral loss(es)
1	Deamidated (NQ)	0.984016
2	Deamidated (R)	0.984016	0	43.0058
3	Oxidation (M)	15.9949	0	63.9983
Search Parameters	--------------------------------------------------------
Taxonomy filter	All entries
Enzyme	Trypsin
Maximum Missed Cleavages	2
Fixed modifications	Carbamidomethyl (C)
Variable modifications	Deamidated (NQ),Deamidated (R),Oxidation (M)
Peptide Mass Tolerance	20
Peptide Mass Tolerance Units	ppm
Fragment Mass Tolerance	0.1
Fragment Mass Tolerance Units	Da
Mass values	Monoisotopic
Instrument type	ESI-ORBITRAP-HCD
Format parameters	--------------------------------------------------------
Significance threshold	0.5
Max. number of hits	0
Min. number of sig. unique sequences	1
Use MudPIT protein scoring	0
Ions score cut-off	-1
Include same-set proteins	0
Include sub-set proteins	1
Include unassigned	0
Require bold red	1
Use homology threshold	0
Group protein families	0
Show duplicate peptides	1
Protein hits	--------------------------------------------------------
prot_hit_num	prot_acc	prot_desc	prot_score	prot_mass	prot_matches	prot_matches_sig	prot_sequences	prot_sequences_sig	prot_cover	prot_len	pep_query	pep_index	pep_rank	pep_isbold	pep_isunique	pep_exp_mz	pep_exp_mr	pep_exp_z	pep_calc_mr	pep_delta	pep_miss	pep_score	pep_expect	pep_res_before	pep_seq	pep_res_after	pep_var_mod	pep_var_mod_pos	pep_summed_mod_pos	pep_local_mod_pos	pep_scan_title
1	2::tr|A0A8I5ZMW1|A0A8I5ZMW1_RAT	Dmx-like 2 OS=Rattus norvegicus OX=10116 GN=Dmxl2 PE=1 SV=1	2648	342215	54	54	46	46	24.3	3035	228	5995	1	1	1	404.756	807.498	2	807.497	0.0011	0	20.56	0.05	K	LALHNIK	N					File: ~Y:\CORE\RAW_DATA_2022_QE\P1317_Sigrun_Lange\P1317_1_R_ctx.raw~; SpectrumID: ~6263~; PrecursorID: ~0~; scans: ~17241~
1	2::tr|A0A8I5ZMW1|A0A8I5ZMW1_RAT	Dmx-like 2 OS=Rattus norvegicus OX=10116 GN=Dmxl2 PE=1 SV=1	2648	342215	54	54	46	46	24.3	3035	510	6402	1	1	1	425.244	848.474	2	848.476	-0.0018	0	27.87	0.11	K	NAFSLLGK	Q					File: ~Y:\CORE\RAW_DATA_2022_QE\P1317_Sigrun_Lange\P1317_1_R_ctx.raw~; SpectrumID: ~6670~; PrecursorID: ~0~; scans: ~17674~
1	2::tr|A0A8I5ZMW1|A0A8I5ZMW1_RAT	Dmx-like 2 OS=Rattus norvegicus OX=10116 GN=Dmxl2 PE=1 SV=1	2648	342215	54	54	46	46	24.3	3035	684	6689	1	1	1	440.784	879.554	2	879.554	0.0001	0	27.92	0.018	K	AILSHLVK	C					File: ~Y:\CORE\RAW_DATA_2022_QE\P1317_Sigrun_Lange\P1317_1_R_ctx.raw~; SpectrumID: ~6957~; PrecursorID: ~0~; scans: ~17977~
1	2::tr|A0A8I5ZMW1|A0A8I5ZMW1_RAT	Dmx-like 2 OS=Rattus norvegicus OX=10116 GN=Dmxl2 PE=1 SV=1	2648	342215	54	54	46	46	24.3	3035	988	2411	1	1	1	475.761	949.508	2	949.508	0.0001	0	28.75	0.17	R	TISVSGSTAK	D					File: ~Y:\CORE\RAW_DATA_2022_QE\P1317_Sigrun_Lange\P1317_1_R_ctx.raw~; SpectrumID: ~2621~; PrecursorID: ~0~; scans: ~10761~
1	2::tr|A0A8I5ZMW1|A0A8I5ZMW1_RAT	Dmx-like 2 OS=Rattus norvegicus OX=10116 GN=Dmxl2 PE=1 SV=1	2648	342215	54	54	46	46	24.3	3035	1267	7178	1	1	1	499.264	996.513	2	996.51	0.0025	0	35.93	0.028	R	SLAYWVMK	D					File: ~Y:\CORE\RAW_DATA_2022_QE\P1317_Sigrun_Lange\P1317_1_R_ctx.raw~; SpectrumID: ~7446~; PrecursorID: ~0~; scans: ~18622~
1	2::tr|A0A8I5ZMW1|A0A8I5ZMW1_RAT	Dmx-like 2 OS=Rattus norvegicus OX=10116 GN=Dmxl2 PE=1 SV=1	2648	342215	54	54	46	46	24.3	3035	1705	7629	1	1	1	538.278	1074.54	2	1074.54	-0.0022	0	53.55	0.0011	R	AMGIGWWVR	N					File: ~Y:\CORE\RAW_DATA_2022_QE\P1317_Sigrun_Lange\P1317_1_R_ctx.raw~; SpectrumID: ~7912~; PrecursorID: ~0~; scans: ~19114~
1	2::tr|A0A8I5ZMW1|A0A8I5ZMW1_RAT	Dmx-like 2 OS=Rattus norvegicus OX=10116 GN=Dmxl2 PE=1 SV=1	2648	342215	54	54	46	46	24.3	3035	1773	4919	1	1	1	544.3	1086.59	2	1086.59	0.0001	0	37.68	0.048	K	CIAGEVAIVR	D					File: ~Y:\CORE\RAW_DATA_2022_QE\P1317_Sigrun_Lange\P1317_1_R_ctx.raw~; SpectrumID: ~5185~; PrecursorID: ~0~; scans: ~16015~
1	2::tr|A0A8I5ZMW1|A0A8I5ZMW1_RAT	Dmx-like 2 OS=Rattus norvegicus OX=10116 GN=Dmxl2 PE=1 SV=1	2648	342215	54	54	46	46	24.3	3035	1909	4531	1	1	1	554.766	1107.52	2	1107.52	-0.0016	0	34.49	0.059	K	DQLDFVSER	M					File: ~Y:\CORE\RAW_DATA_2022_QE\P1317_Sigrun_Lange\P1317_1_R_ctx.raw~; SpectrumID: ~4794~; PrecursorID: ~0~; scans: ~15527~
1	2::tr|A0A8I5ZMW1|A0A8I5ZMW1_RAT	Dmx-like 2 OS=Rattus norvegicus OX=10116 GN=Dmxl2 PE=1 SV=1	2648	342215	54	54	46	46	24.3	3035	1910	4805	1	1	1	554.767	1107.52	2	1107.52	-0.0009	0	40.88	0.014	K	DQLDFVSER	M					File: ~Y:\CORE\RAW_DATA_2022_QE\P1317_Sigrun_Lange\P1317_1_R_ctx.raw~; SpectrumID: ~5071~; PrecursorID: ~0~; scans: ~15877~
1	2::tr|A0A8I5ZMW1|A0A8I5ZMW1_RAT	Dmx-like 2 OS=Rattus norvegicus OX=10116 GN=Dmxl2 PE=1 SV=1	2648	342215	54	54	46	46	24.3	3035	2279	4771	1	1	1	584.785	1167.56	2	1167.56	-0.0038	0	46.9	0.0033	R	LFSCGADGTLK	T					File: ~Y:\CORE\RAW_DATA_2022_QE\P1317_Sigrun_Lange\P1317_1_R_ctx.raw~; SpectrumID: ~5037~; PrecursorID: ~0~; scans: ~15837~
1	2::tr|A0A8I5ZMW1|A0A8I5ZMW1_RAT	Dmx-like 2 OS=Rattus norvegicus OX=10116 GN=Dmxl2 PE=1 SV=1	2648	342215	54	54	46	46	24.3	3035	2520	3530	1	1	1	605.8	1209.58	2	1209.59	-0.0029	0	28.58	0.25	R	TLATGYEVDGGK	L					File: ~Y:\CORE\RAW_DATA_2022_QE\P1317_Sigrun_Lange\P1317_1_R_ctx.raw~; SpectrumID: ~3781~; PrecursorID: ~0~; scans: ~13247~
1	2::tr|A0A8I5ZMW1|A0A8I5ZMW1_RAT	Dmx-like 2 OS=Rattus norvegicus OX=10116 GN=Dmxl2 PE=1 SV=1	2648	342215	54	54	46	46	24.3	3035	2521	3137	1	1	1	605.8	1209.59	2	1209.59	-0.0026	0	38.69	0.024	R	TLATGYEVDGGK	L					File: ~Y:\CORE\RAW_DATA_2022_QE\P1317_Sigrun_Lange\P1317_1_R_ctx.raw~; SpectrumID: ~3382~; PrecursorID: ~0~; scans: ~12429~
1	2::tr|A0A8I5ZMW1|A0A8I5ZMW1_RAT	Dmx-like 2 OS=Rattus norvegicus OX=10116 GN=Dmxl2 PE=1 SV=1	2648	342215	54	54	46	46	24.3	3035	2522	3370	1	1	1	605.8	1209.59	2	1209.59	-0.0018	0	65.02	5.7e-05	R	TLATGYEVDGGK	L					File: ~Y:\CORE\RAW_DATA_2022_QE\P1317_Sigrun_Lange\P1317_1_R_ctx.raw~; SpectrumID: ~3620~; PrecursorID: ~0~; scans: ~12919~
1	2::tr|A0A8I5ZMW1|A0A8I5ZMW1_RAT	Dmx-like 2 OS=Rattus norvegicus OX=10116 GN=Dmxl2 PE=1 SV=1	2648	342215	54	54	46	46	24.3	3035	2734	7609	1	1	1	620.821	1239.63	2	1239.63	-0.0006	0	45.49	0.0045	R	FQLYNWLEK	E					File: ~Y:\CORE\RAW_DATA_2022_QE\P1317_Sigrun_Lange\P1317_1_R_ctx.raw~; SpectrumID: ~7890~; PrecursorID: ~0~; scans: ~19091~
1	2::tr|A0A8I5ZMW1|A0A8I5ZMW1_RAT	Dmx-like 2 OS=Rattus norvegicus OX=10116 GN=Dmxl2 PE=1 SV=1	2648	342215	54	54	46	46	24.3	3035	2908	5844	1	1	1	631.842	1261.67	2	1261.67	0.0025	0	41.93	0.013	K	QEVLQETFIR	Y					File: ~Y:\CORE\RAW_DATA_2022_QE\P1317_Sigrun_Lange\P1317_1_R_ctx.raw~; SpectrumID: ~6111~; PrecursorID: ~0~; scans: ~17078~
1	2::tr|A0A8I5ZMW1|A0A8I5ZMW1_RAT	Dmx-like 2 OS=Rattus norvegicus OX=10116 GN=Dmxl2 PE=1 SV=1	2648	342215	54	54	46	46	24.3	3035	3508	7115	1	1	1	452.904	1355.69	3	1355.69	0.0024	1	46.06	0.0047	R	MKLDHELSLDR	E					File: ~Y:\CORE\RAW_DATA_2022_QE\P1317_Sigrun_Lange\P1317_1_R_ctx.raw~; SpectrumID: ~7383~; PrecursorID: ~0~; scans: ~18556~
1	2::tr|A0A8I5ZMW1|A0A8I5ZMW1_RAT	Dmx-like 2 OS=Rattus norvegicus OX=10116 GN=Dmxl2 PE=1 SV=1	2648	342215	54	54	46	46	24.3	3035	3519	6060	1	1	1	679.359	1356.7	2	1356.69	0.0108	0	35.57	0.062	R	VSVDSNLFVYSK	S					File: ~Y:\CORE\RAW_DATA_2022_QE\P1317_Sigrun_Lange\P1317_1_R_ctx.raw~; SpectrumID: ~6328~; PrecursorID: ~0~; scans: ~17310~
1	2::tr|A0A8I5ZMW1|A0A8I5ZMW1_RAT	Dmx-like 2 OS=Rattus norvegicus OX=10116 GN=Dmxl2 PE=1 SV=1	2648	342215	54	54	46	46	24.3	3035	3688	7544	1	1	1	692.898	1383.78	2	1383.78	0.0021	0	63.59	5e-05	K	VGCPVLALEVLSK	I					File: ~Y:\CORE\RAW_DATA_2022_QE\P1317_Sigrun_Lange\P1317_1_R_ctx.raw~; SpectrumID: ~7823~; PrecursorID: ~0~; scans: ~19020~
1	2::tr|A0A8I5ZMW1|A0A8I5ZMW1_RAT	Dmx-like 2 OS=Rattus norvegicus OX=10116 GN=Dmxl2 PE=1 SV=1	2648	342215	54	54	46	46	24.3	3035	3689	6891	1	1	1	693.326	1384.64	2	1384.64	-0.0002	0	54.47	0.00055	K	ESDMIMAFSINK	A					File: ~Y:\CORE\RAW_DATA_2022_QE\P1317_Sigrun_Lange\P1317_1_R_ctx.raw~; SpectrumID: ~7159~; PrecursorID: ~0~; scans: ~18228~
1	2::tr|A0A8I5ZMW1|A0A8I5ZMW1_RAT	Dmx-like 2 OS=Rattus norvegicus OX=10116 GN=Dmxl2 PE=1 SV=1	2648	342215	54	54	46	46	24.3	3035	4004	6390	1	1	1	482.25	1443.73	3	1443.75	-0.0162	1	35.97	0.066	R	KLLDELSDPEASK	L					File: ~Y:\CORE\RAW_DATA_2022_QE\P1317_Sigrun_Lange\P1317_1_R_ctx.raw~; SpectrumID: ~6658~; PrecursorID: ~0~; scans: ~17661~
1	2::tr|A0A8I5ZMW1|A0A8I5ZMW1_RAT	Dmx-like 2 OS=Rattus norvegicus OX=10116 GN=Dmxl2 PE=1 SV=1	2648	342215	54	54	46	46	24.3	3035	4313	5268	1	1	1	751.894	1501.77	2	1501.78	-0.0039	0	68.1	4e-05	R	IPVAFPSGDANSLSK	N					File: ~Y:\CORE\RAW_DATA_2022_QE\P1317_Sigrun_Lange\P1317_1_R_ctx.raw~; SpectrumID: ~5535~; PrecursorID: ~0~; scans: ~16435~
1	2::tr|A0A8I5ZMW1|A0A8I5ZMW1_RAT	Dmx-like 2 OS=Rattus norvegicus OX=10116 GN=Dmxl2 PE=1 SV=1	2648	342215	54	54	46	46	24.3	3035	4314	5027	1	1	1	751.896	1501.78	2	1501.78	0.0005	0	30.34	0.23	R	IPVAFPSGDANSLSK	N					File: ~Y:\CORE\RAW_DATA_2022_QE\P1317_Sigrun_Lange\P1317_1_R_ctx.raw~; SpectrumID: ~5294~; PrecursorID: ~0~; scans: ~16143~
1	2::tr|A0A8I5ZMW1|A0A8I5ZMW1_RAT	Dmx-like 2 OS=Rattus norvegicus OX=10116 GN=Dmxl2 PE=1 SV=1	2648	342215	54	54	46	46	24.3	3035	4326	6266	1	1	1	502.606	1504.8	3	1504.8	-0.0046	1	33.79	0.084	K	SSIIPQDPHEVKR	R					File: ~Y:\CORE\RAW_DATA_2022_QE\P1317_Sigrun_Lange\P1317_1_R_ctx.raw~; SpectrumID: ~6534~; PrecursorID: ~0~; scans: ~17528~
1	2::tr|A0A8I5ZMW1|A0A8I5ZMW1_RAT	Dmx-like 2 OS=Rattus norvegicus OX=10116 GN=Dmxl2 PE=1 SV=1	2648	342215	54	54	46	46	24.3	3035	4457	6232	1	1	1	509.6	1525.78	3	1525.78	-0.0041	0	46.75	0.0042	R	SSVLVTHAELMPDK	T					File: ~Y:\CORE\RAW_DATA_2022_QE\P1317_Sigrun_Lange\P1317_1_R_ctx.raw~; SpectrumID: ~6500~; PrecursorID: ~0~; scans: ~17492~
1	2::tr|A0A8I5ZMW1|A0A8I5ZMW1_RAT	Dmx-like 2 OS=Rattus norvegicus OX=10116 GN=Dmxl2 PE=1 SV=1	2648	342215	54	54	46	46	24.3	3035	4901	7062	1	1	1	407.457	1625.8	4	1625.8	-0.0006	0	50.49	0.0022	R	QLMHTFQAHDSAIK	A					File: ~Y:\CORE\RAW_DATA_2022_QE\P1317_Sigrun_Lange\P1317_1_R_ctx.raw~; SpectrumID: ~7330~; PrecursorID: ~0~; scans: ~18500~
1	2::tr|A0A8I5ZMW1|A0A8I5ZMW1_RAT	Dmx-like 2 OS=Rattus norvegicus OX=10116 GN=Dmxl2 PE=1 SV=1	2648	342215	54	54	46	46	24.3	3035	4910	8134	1	1	1	814.937	1627.86	2	1627.86	-0.001	0	90.16	2.2e-07	R	FEQSAAFFLLAGSLK	D					File: ~Y:\CORE\RAW_DATA_2022_QE\P1317_Sigrun_Lange\P1317_1_R_ctx.raw~; SpectrumID: ~8447~; PrecursorID: ~0~; scans: ~19676~
1	2::tr|A0A8I5ZMW1|A0A8I5ZMW1_RAT	Dmx-like 2 OS=Rattus norvegicus OX=10116 GN=Dmxl2 PE=1 SV=1	2648	342215	54	54	46	46	24.3	3035	4911	8141	1	1	1	543.628	1627.86	3	1627.86	-0.0001	0	60.97	0.00018	R	FEQSAAFFLLAGSLK	D					File: ~Y:\CORE\RAW_DATA_2022_QE\P1317_Sigrun_Lange\P1317_1_R_ctx.raw~; SpectrumID: ~8454~; PrecursorID: ~0~; scans: ~19683~
1	2::tr|A0A8I5ZMW1|A0A8I5ZMW1_RAT	Dmx-like 2 OS=Rattus norvegicus OX=10116 GN=Dmxl2 PE=1 SV=1	2648	342215	54	54	46	46	24.3	3035	5014	7137	1	1	1	549.239	1644.69	3	1644.7	-0.0041	0	57.2	0.00011	K	MTTFFSHNFNEDR	W					File: ~Y:\CORE\RAW_DATA_2022_QE\P1317_Sigrun_Lange\P1317_1_R_ctx.raw~; SpectrumID: ~7405~; PrecursorID: ~0~; scans: ~18579~
1	2::tr|A0A8I5ZMW1|A0A8I5ZMW1_RAT	Dmx-like 2 OS=Rattus norvegicus OX=10116 GN=Dmxl2 PE=1 SV=1	2648	342215	54	54	46	46	24.3	3035	5061	5062	1	1	1	829.936	1657.86	2	1657.85	0.0053	0	63.89	0.00011	K	AAEGISSDSLLSVPGQK	N					File: ~Y:\CORE\RAW_DATA_2022_QE\P1317_Sigrun_Lange\P1317_1_R_ctx.raw~; SpectrumID: ~5329~; PrecursorID: ~0~; scans: ~16185~
1	2::tr|A0A8I5ZMW1|A0A8I5ZMW1_RAT	Dmx-like 2 OS=Rattus norvegicus OX=10116 GN=Dmxl2 PE=1 SV=1	2648	342215	54	54	46	46	24.3	3035	5398	5826	1	1	1	873.433	1744.85	2	1744.84	0.0093	0	89.86	3e-07	R	NIGAGVMQIEISQDNR	L	Deamidated (NQ)	0.0000000100000000.0			File: ~Y:\CORE\RAW_DATA_2022_QE\P1317_Sigrun_Lange\P1317_1_R_ctx.raw~; SpectrumID: ~6093~; PrecursorID: ~0~; scans: ~17058~
1	2::tr|A0A8I5ZMW1|A0A8I5ZMW1_RAT	Dmx-like 2 OS=Rattus norvegicus OX=10116 GN=Dmxl2 PE=1 SV=1	2648	342215	54	54	46	46	24.3	3035	5470	7838	1	1	1	883.424	1764.83	2	1764.83	0.0035	0	60.89	0.00021	K	SCNPVVFSFYNYLR	T					File: ~Y:\CORE\RAW_DATA_2022_QE\P1317_Sigrun_Lange\P1317_1_R_ctx.raw~; SpectrumID: ~8136~; PrecursorID: ~0~; scans: ~19349~
1	2::tr|A0A8I5ZMW1|A0A8I5ZMW1_RAT	Dmx-like 2 OS=Rattus norvegicus OX=10116 GN=Dmxl2 PE=1 SV=1	2648	342215	54	54	46	46	24.3	3035	5618	7319	1	1	1	601.635	1801.88	3	1801.86	0.0193	0	60.94	0.00022	K	HIDGSLNQWAVTFADK	S	Deamidated (NQ)	0.0000000100000000.0			File: ~Y:\CORE\RAW_DATA_2022_QE\P1317_Sigrun_Lange\P1317_1_R_ctx.raw~; SpectrumID: ~7588~; PrecursorID: ~0~; scans: ~18771~
1	2::tr|A0A8I5ZMW1|A0A8I5ZMW1_RAT	Dmx-like 2 OS=Rattus norvegicus OX=10116 GN=Dmxl2 PE=1 SV=1	2648	342215	54	54	46	46	24.3	3035	5744	6769	1	1	1	915.981	1829.95	2	1829.95	-0.0051	0	107.14	4.9e-09	R	VDPIGPLSYTGGVSELAR	I					File: ~Y:\CORE\RAW_DATA_2022_QE\P1317_Sigrun_Lange\P1317_1_R_ctx.raw~; SpectrumID: ~7037~; PrecursorID: ~0~; scans: ~18061~
1	2::tr|A0A8I5ZMW1|A0A8I5ZMW1_RAT	Dmx-like 2 OS=Rattus norvegicus OX=10116 GN=Dmxl2 PE=1 SV=1	2648	342215	54	54	46	46	24.3	3035	5844	7141	1	1	1	621.987	1862.94	3	1862.92	0.0209	0	32.11	0.18	K	EIAALHEICNHESVIK	E	Deamidated (NQ)	0.0000000001000000.0			File: ~Y:\CORE\RAW_DATA_2022_QE\P1317_Sigrun_Lange\P1317_1_R_ctx.raw~; SpectrumID: ~7409~; PrecursorID: ~0~; scans: ~18583~
1	2::tr|A0A8I5ZMW1|A0A8I5ZMW1_RAT	Dmx-like 2 OS=Rattus norvegicus OX=10116 GN=Dmxl2 PE=1 SV=1	2648	342215	54	54	46	46	24.3	3035	6058	6222	1	1	1	645.293	1932.86	3	1932.86	-0.003	0	54.45	0.00053	R	GSVCNVLLTSCHDGVCR	L					File: ~Y:\CORE\RAW_DATA_2022_QE\P1317_Sigrun_Lange\P1317_1_R_ctx.raw~; SpectrumID: ~6490~; PrecursorID: ~0~; scans: ~17481~
1	2::tr|A0A8I5ZMW1|A0A8I5ZMW1_RAT	Dmx-like 2 OS=Rattus norvegicus OX=10116 GN=Dmxl2 PE=1 SV=1	2648	342215	54	54	46	46	24.3	3035	6085	7605	1	1	1	971.039	1940.06	2	1940.06	0.0009	0	98.21	1.6e-08	R	LVYSQPLDLPEAVEVIR	A					File: ~Y:\CORE\RAW_DATA_2022_QE\P1317_Sigrun_Lange\P1317_1_R_ctx.raw~; SpectrumID: ~7886~; PrecursorID: ~0~; scans: ~19087~
1	2::tr|A0A8I5ZMW1|A0A8I5ZMW1_RAT	Dmx-like 2 OS=Rattus norvegicus OX=10116 GN=Dmxl2 PE=1 SV=1	2648	342215	54	54	46	46	24.3	3035	6199	7564	1	1	1	659.008	1974	3	1974	0.0028	0	61.7	0.0002	R	TFHDPNAIYSELILWR	V					File: ~Y:\CORE\RAW_DATA_2022_QE\P1317_Sigrun_Lange\P1317_1_R_ctx.raw~; SpectrumID: ~7845~; PrecursorID: ~0~; scans: ~19043~
1	2::tr|A0A8I5ZMW1|A0A8I5ZMW1_RAT	Dmx-like 2 OS=Rattus norvegicus OX=10116 GN=Dmxl2 PE=1 SV=1	2648	342215	54	54	46	46	24.3	3035	6398	7098	1	1	1	684.345	2050.01	3	2049.99	0.0212	0	54.77	0.001	K	VINLSQYGPAYFGQEHAR	V	Deamidated (NQ)	0.001000000000000000.0			File: ~Y:\CORE\RAW_DATA_2022_QE\P1317_Sigrun_Lange\P1317_1_R_ctx.raw~; SpectrumID: ~7366~; PrecursorID: ~0~; scans: ~18538~
1	2::tr|A0A8I5ZMW1|A0A8I5ZMW1_RAT	Dmx-like 2 OS=Rattus norvegicus OX=10116 GN=Dmxl2 PE=1 SV=1	2648	342215	54	54	46	46	24.3	3035	6463	7099	1	1	1	693.685	2078.03	3	2078.04	-0.0032	0	57.88	0.0005	R	VFLSYCSLHGAQGGGLASVR	M					File: ~Y:\CORE\RAW_DATA_2022_QE\P1317_Sigrun_Lange\P1317_1_R_ctx.raw~; SpectrumID: ~7367~; PrecursorID: ~0~; scans: ~18539~
1	2::tr|A0A8I5ZMW1|A0A8I5ZMW1_RAT	Dmx-like 2 OS=Rattus norvegicus OX=10116 GN=Dmxl2 PE=1 SV=1	2648	342215	54	54	46	46	24.3	3035	6875	7665	1	1	1	1118.55	2235.09	2	2235.09	-0.0057	0	148	5.1e-13	R	LFESEFETSSTYISILNQK	I					File: ~Y:\CORE\RAW_DATA_2022_QE\P1317_Sigrun_Lange\P1317_1_R_ctx.raw~; SpectrumID: ~7950~; PrecursorID: ~0~; scans: ~19154~
1	2::tr|A0A8I5ZMW1|A0A8I5ZMW1_RAT	Dmx-like 2 OS=Rattus norvegicus OX=10116 GN=Dmxl2 PE=1 SV=1	2648	342215	54	54	46	46	24.3	3035	7018	5946	1	1	1	1138.52	2275.03	2	2275.03	0.0004	0	89.72	2.3e-07	K	ALALDSCEEYFTTGSAEGNIK	V					File: ~Y:\CORE\RAW_DATA_2022_QE\P1317_Sigrun_Lange\P1317_1_R_ctx.raw~; SpectrumID: ~6213~; PrecursorID: ~0~; scans: ~17188~
1	2::tr|A0A8I5ZMW1|A0A8I5ZMW1_RAT	Dmx-like 2 OS=Rattus norvegicus OX=10116 GN=Dmxl2 PE=1 SV=1	2648	342215	54	54	46	46	24.3	3035	7123	8210	1	1	1	1157.62	2313.22	2	2313.22	-0.0001	0	105.39	5.1e-09	R	SIDLVSSVDGTPSLPVSLSWVR	D					File: ~Y:\CORE\RAW_DATA_2022_QE\P1317_Sigrun_Lange\P1317_1_R_ctx.raw~; SpectrumID: ~8526~; PrecursorID: ~0~; scans: ~19759~
1	2::tr|A0A8I5ZMW1|A0A8I5ZMW1_RAT	Dmx-like 2 OS=Rattus norvegicus OX=10116 GN=Dmxl2 PE=1 SV=1	2648	342215	54	54	46	46	24.3	3035	7124	8216	1	1	1	772.083	2313.23	3	2313.22	0.005	0	48.41	0.0025	R	SIDLVSSVDGTPSLPVSLSWVR	D					File: ~Y:\CORE\RAW_DATA_2022_QE\P1317_Sigrun_Lange\P1317_1_R_ctx.raw~; SpectrumID: ~8532~; PrecursorID: ~0~; scans: ~19765~
1	2::tr|A0A8I5ZMW1|A0A8I5ZMW1_RAT	Dmx-like 2 OS=Rattus norvegicus OX=10116 GN=Dmxl2 PE=1 SV=1	2648	342215	54	54	46	46	24.3	3035	7252	6759	1	1	1	786.679	2357.02	3	2357.01	0.0049	0	27.14	0.21	R	LDWGEDHDGALEEDDGGGLVMK	A					File: ~Y:\CORE\RAW_DATA_2022_QE\P1317_Sigrun_Lange\P1317_1_R_ctx.raw~; SpectrumID: ~7027~; PrecursorID: ~0~; scans: ~18050~
1	2::tr|A0A8I5ZMW1|A0A8I5ZMW1_RAT	Dmx-like 2 OS=Rattus norvegicus OX=10116 GN=Dmxl2 PE=1 SV=1	2648	342215	54	54	46	46	24.3	3035	7446	6696	1	1	1	809.43	2425.27	3	2425.26	0.0105	1	32.03	0.12	R	ALDTLLEQTPKEDDEQQVIIK	S					File: ~Y:\CORE\RAW_DATA_2022_QE\P1317_Sigrun_Lange\P1317_1_R_ctx.raw~; SpectrumID: ~6964~; PrecursorID: ~0~; scans: ~17984~
1	2::tr|A0A8I5ZMW1|A0A8I5ZMW1_RAT	Dmx-like 2 OS=Rattus norvegicus OX=10116 GN=Dmxl2 PE=1 SV=1	2648	342215	54	54	46	46	24.3	3035	7563	6716	1	1	1	826.061	2475.16	3	2475.15	0.0108	0	69.43	3.2e-05	K	ATSDFAFITSSSLVATSGQSNDNR	N					File: ~Y:\CORE\RAW_DATA_2022_QE\P1317_Sigrun_Lange\P1317_1_R_ctx.raw~; SpectrumID: ~6984~; PrecursorID: ~0~; scans: ~18005~
1	2::tr|A0A8I5ZMW1|A0A8I5ZMW1_RAT	Dmx-like 2 OS=Rattus norvegicus OX=10116 GN=Dmxl2 PE=1 SV=1	2648	342215	54	54	46	46	24.3	3035	7812	7035	1	1	1	864.407	2590.2	3	2590.17	0.0241	0	33.45	0.12	K	VESELLDHEEMVDKPDIGSYER	H	Deamidated (R)	0.0000000000000000000002.0			File: ~Y:\CORE\RAW_DATA_2022_QE\P1317_Sigrun_Lange\P1317_1_R_ctx.raw~; SpectrumID: ~7303~; PrecursorID: ~0~; scans: ~18472~
1	2::tr|A0A8I5ZMW1|A0A8I5ZMW1_RAT	Dmx-like 2 OS=Rattus norvegicus OX=10116 GN=Dmxl2 PE=1 SV=1	2648	342215	54	54	46	46	24.3	3035	8437	8114	1	1	1	972.152	2913.43	3	2913.44	-0.0048	0	55.58	0.00088	R	DYTEIDSIPPLPLHALLAADQDTSYR	I					File: ~Y:\CORE\RAW_DATA_2022_QE\P1317_Sigrun_Lange\P1317_1_R_ctx.raw~; SpectrumID: ~8427~; PrecursorID: ~0~; scans: ~19655~
1	2::tr|A0A8I5ZMW1|A0A8I5ZMW1_RAT	Dmx-like 2 OS=Rattus norvegicus OX=10116 GN=Dmxl2 PE=1 SV=1	2648	342215	54	54	46	46	24.3	3035	8602	8190	1	1	1	1038.18	3111.51	3	3111.51	-0.0025	0	41.8	0.02	R	LLTATDSIQLWAPPGSDILEEEEEVDNK	V					File: ~Y:\CORE\RAW_DATA_2022_QE\P1317_Sigrun_Lange\P1317_1_R_ctx.raw~; SpectrumID: ~8506~; PrecursorID: ~0~; scans: ~19738~
1	2::tr|A0A8I5ZMW1|A0A8I5ZMW1_RAT	Dmx-like 2 OS=Rattus norvegicus OX=10116 GN=Dmxl2 PE=1 SV=1	2648	342215	54	54	46	46	24.3	3035	8608	7304	1	1	1	1043.51	3127.51	3	3127.51	-0.001	0	97.86	5e-08	K	MDHFEGPPPNYVNTYPTDLSVGAGPAILR	N					File: ~Y:\CORE\RAW_DATA_2022_QE\P1317_Sigrun_Lange\P1317_1_R_ctx.raw~; SpectrumID: ~7573~; PrecursorID: ~0~; scans: ~18755~
1	2::tr|A0A8I5ZMW1|A0A8I5ZMW1_RAT	Dmx-like 2 OS=Rattus norvegicus OX=10116 GN=Dmxl2 PE=1 SV=1	2648	342215	54	54	46	46	24.3	3035	8661	7060	1	1	1	1077.51	3229.5	3	3229.48	0.02	0	65.65	6.9e-05	R	ASDPSALLTPQEEDCAEGDTEVDVIAEQLK	F					File: ~Y:\CORE\RAW_DATA_2022_QE\P1317_Sigrun_Lange\P1317_1_R_ctx.raw~; SpectrumID: ~7328~; PrecursorID: ~0~; scans: ~18498~
1	2::tr|A0A8I5ZMW1|A0A8I5ZMW1_RAT	Dmx-like 2 OS=Rattus norvegicus OX=10116 GN=Dmxl2 PE=1 SV=1	2648	342215	54	54	46	46	24.3	3035	8664	7041	1	1	1	1077.83	3230.48	3	3230.47	0.0163	0	70.02	2.2e-05	R	ASDPSALLTPQEEDCAEGDTEVDVIAEQLK	F	Deamidated (NQ)	0.000000000010000000000000000000.0			File: ~Y:\CORE\RAW_DATA_2022_QE\P1317_Sigrun_Lange\P1317_1_R_ctx.raw~; SpectrumID: ~7309~; PrecursorID: ~0~; scans: ~18478~
1	2::tr|A0A8I5ZMW1|A0A8I5ZMW1_RAT	Dmx-like 2 OS=Rattus norvegicus OX=10116 GN=Dmxl2 PE=1 SV=1	2648	342215	54	54	46	46	24.3	3035	8894	8171	1	1	1	1227.59	3679.76	3	3679.76	0.0012	0	92.6	1.6e-07	R	LWAETLLPEDCLLGEQICETTTSSVASNLSSAGK	H					File: ~Y:\CORE\RAW_DATA_2022_QE\P1317_Sigrun_Lange\P1317_1_R_ctx.raw~; SpectrumID: ~8486~; PrecursorID: ~0~; scans: ~19717~
1	2::tr|A0A8I5ZMW1|A0A8I5ZMW1_RAT	Dmx-like 2 OS=Rattus norvegicus OX=10116 GN=Dmxl2 PE=1 SV=1	2648	342215	54	54	46	46	24.3	3035	8895	8184	1	1	1	921.199	3680.77	4	3680.74	0.0216	0	67.05	5.8e-05	R	LWAETLLPEDCLLGEQICETTTSSVASNLSSAGK	H	Deamidated (NQ)	0.0000000000000001000000000000000000.0			File: ~Y:\CORE\RAW_DATA_2022_QE\P1317_Sigrun_Lange\P1317_1_R_ctx.raw~; SpectrumID: ~8500~; PrecursorID: ~0~; scans: ~19731~	emPAI	0.98
1	2::tr|A0A8I5ZU67|A0A8I5ZU67_RAT	Dmx-like 1 OS=Rattus norvegicus OX=10116 GN=Dmxl1 PE=1 SV=1	55	345706	2	2	2	2	0.5	3064	510	6402	1	0	1	425.244	848.474	2	848.476	-0.0018	0	27.87	0.11	K	NAFSLLGK	Q					File: ~Y:\CORE\RAW_DATA_2022_QE\P1317_Sigrun_Lange\P1317_1_R_ctx.raw~; SpectrumID: ~6670~; PrecursorID: ~0~; scans: ~17674~
1	2::tr|A0A8I5ZU67|A0A8I5ZU67_RAT	Dmx-like 1 OS=Rattus norvegicus OX=10116 GN=Dmxl1 PE=1 SV=1	55	345706	2	2	2	2	0.5	3064	684	6689	1	0	1	440.784	879.554	2	879.554	0.0001	0	27.92	0.018	K	AILSHLVK	C					File: ~Y:\CORE\RAW_DATA_2022_QE\P1317_Sigrun_Lange\P1317_1_R_ctx.raw~; SpectrumID: ~6957~; PrecursorID: ~0~; scans: ~17977~
1	2::tr|A0A8I6A9G2|A0A8I6A9G2_RAT	Dmx-like 1 OS=Rattus norvegicus OX=10116 GN=Dmxl1 PE=1 SV=1	55	340772	2	2	2	2	0.5	3016	510	6402	1	0	1	425.244	848.474	2	848.476	-0.0018	0	27.87	0.11	K	NAFSLLGK	Q					File: ~Y:\CORE\RAW_DATA_2022_QE\P1317_Sigrun_Lange\P1317_1_R_ctx.raw~; SpectrumID: ~6670~; PrecursorID: ~0~; scans: ~17674~
1	2::tr|A0A8I6A9G2|A0A8I6A9G2_RAT	Dmx-like 1 OS=Rattus norvegicus OX=10116 GN=Dmxl1 PE=1 SV=1	55	340772	2	2	2	2	0.5	3016	684	6689	1	0	1	440.784	879.554	2	879.554	0.0001	0	27.92	0.018	K	AILSHLVK	C					File: ~Y:\CORE\RAW_DATA_2022_QE\P1317_Sigrun_Lange\P1317_1_R_ctx.raw~; SpectrumID: ~6957~; PrecursorID: ~0~; scans: ~17977~
1	2::tr|D4AA13|D4AA13_RAT	Dmx-like 1 OS=Rattus norvegicus OX=10116 GN=Dmxl1 PE=1 SV=2	55	344035	2	2	2	2	0.5	3047	510	6402	1	0	1	425.244	848.474	2	848.476	-0.0018	0	27.87	0.11	K	NAFSLLGK	Q					File: ~Y:\CORE\RAW_DATA_2022_QE\P1317_Sigrun_Lange\P1317_1_R_ctx.raw~; SpectrumID: ~6670~; PrecursorID: ~0~; scans: ~17674~
1	2::tr|D4AA13|D4AA13_RAT	Dmx-like 1 OS=Rattus norvegicus OX=10116 GN=Dmxl1 PE=1 SV=2	55	344035	2	2	2	2	0.5	3047	684	6689	1	0	1	440.784	879.554	2	879.554	0.0001	0	27.92	0.018	K	AILSHLVK	C					File: ~Y:\CORE\RAW_DATA_2022_QE\P1317_Sigrun_Lange\P1317_1_R_ctx.raw~; SpectrumID: ~6957~; PrecursorID: ~0~; scans: ~17977~
2	2::tr|A0A8I6GM66|A0A8I6GM66_RAT	Anion exchange protein OS=Rattus norvegicus OX=10116 GN=Slc4a10 PE=3 SV=1	2245	126827	77	77	38	38	39.4	1118	132	5321	1	1	0	396.243	790.47	2	790.47	0.0003	0	33.24	0.0099	R	TVVAFVR	L					File: ~Y:\CORE\RAW_DATA_2022_QE\P1317_Sigrun_Lange\P1317_1_R_ctx.raw~; SpectrumID: ~5588~; PrecursorID: ~0~; scans: ~16496~
2	2::tr|A0A8I6GM66|A0A8I6GM66_RAT	Anion exchange protein OS=Rattus norvegicus OX=10116 GN=Slc4a10 PE=3 SV=1	2245	126827	77	77	38	38	39.4	1118	366	5866	1	1	0	414.226	826.437	2	826.437	-0.0003	0	29.05	0.054	R	VHEALMK	Q					File: ~Y:\CORE\RAW_DATA_2022_QE\P1317_Sigrun_Lange\P1317_1_R_ctx.raw~; SpectrumID: ~6133~; PrecursorID: ~0~; scans: ~17102~
2	2::tr|A0A8I6GM66|A0A8I6GM66_RAT	Anion exchange protein OS=Rattus norvegicus OX=10116 GN=Slc4a10 PE=3 SV=1	2245	126827	77	77	38	38	39.4	1118	503	6084	1	1	0	424.734	847.454	2	847.455	-0.0012	0	32.71	0.085	K	GIQLFDR	I					File: ~Y:\CORE\RAW_DATA_2022_QE\P1317_Sigrun_Lange\P1317_1_R_ctx.raw~; SpectrumID: ~6352~; PrecursorID: ~0~; scans: ~17336~
2	2::tr|A0A8I6GM66|A0A8I6GM66_RAT	Anion exchange protein OS=Rattus norvegicus OX=10116 GN=Slc4a10 PE=3 SV=1	2245	126827	77	77	38	38	39.4	1118	1211	3195	1	1	0	496.207	990.399	2	990.404	-0.0055	0	36.37	0.0047	R	EGEDAEWR	E					File: ~Y:\CORE\RAW_DATA_2022_QE\P1317_Sigrun_Lange\P1317_1_R_ctx.raw~; SpectrumID: ~3441~; PrecursorID: ~0~; scans: ~12545~
2	2::tr|A0A8I6GM66|A0A8I6GM66_RAT	Anion exchange protein OS=Rattus norvegicus OX=10116 GN=Slc4a10 PE=3 SV=1	2245	126827	77	77	38	38	39.4	1118	1212	3447	1	1	0	496.207	990.399	2	990.404	-0.0053	0	36.87	0.0042	R	EGEDAEWR	E					File: ~Y:\CORE\RAW_DATA_2022_QE\P1317_Sigrun_Lange\P1317_1_R_ctx.raw~; SpectrumID: ~3698~; PrecursorID: ~0~; scans: ~13077~
2	2::tr|A0A8I6GM66|A0A8I6GM66_RAT	Anion exchange protein OS=Rattus norvegicus OX=10116 GN=Slc4a10 PE=3 SV=1	2245	126827	77	77	38	38	39.4	1118	1213	3071	1	1	0	496.207	990.399	2	990.404	-0.0052	0	29.18	0.03	R	EGEDAEWR	E					File: ~Y:\CORE\RAW_DATA_2022_QE\P1317_Sigrun_Lange\P1317_1_R_ctx.raw~; SpectrumID: ~3315~; PrecursorID: ~0~; scans: ~12280~
2	2::tr|A0A8I6GM66|A0A8I6GM66_RAT	Anion exchange protein OS=Rattus norvegicus OX=10116 GN=Slc4a10 PE=3 SV=1	2245	126827	77	77	38	38	39.4	1118	1214	2960	1	1	0	496.209	990.403	2	990.404	-0.0017	0	31.41	0.018	R	EGEDAEWR	E					File: ~Y:\CORE\RAW_DATA_2022_QE\P1317_Sigrun_Lange\P1317_1_R_ctx.raw~; SpectrumID: ~3201~; PrecursorID: ~0~; scans: ~12023~
2	2::tr|A0A8I6GM66|A0A8I6GM66_RAT	Anion exchange protein OS=Rattus norvegicus OX=10116 GN=Slc4a10 PE=3 SV=1	2245	126827	77	77	38	38	39.4	1118	1215	3306	1	1	0	496.209	990.403	2	990.404	-0.001	0	32.17	0.016	R	EGEDAEWR	E					File: ~Y:\CORE\RAW_DATA_2022_QE\P1317_Sigrun_Lange\P1317_1_R_ctx.raw~; SpectrumID: ~3554~; PrecursorID: ~0~; scans: ~12799~
2	2::tr|A0A8I6GM66|A0A8I6GM66_RAT	Anion exchange protein OS=Rattus norvegicus OX=10116 GN=Slc4a10 PE=3 SV=1	2245	126827	77	77	38	38	39.4	1118	1216	3696	1	1	0	496.211	990.407	2	990.404	0.0027	0	35.61	0.013	R	EGEDAEWR	E					File: ~Y:\CORE\RAW_DATA_2022_QE\P1317_Sigrun_Lange\P1317_1_R_ctx.raw~; SpectrumID: ~3950~; PrecursorID: ~0~; scans: ~13615~
2	2::tr|A0A8I6GM66|A0A8I6GM66_RAT	Anion exchange protein OS=Rattus norvegicus OX=10116 GN=Slc4a10 PE=3 SV=1	2245	126827	77	77	38	38	39.4	1118	1217	3575	1	1	0	496.211	990.408	2	990.404	0.0033	0	53.47	0.00021	R	EGEDAEWR	E					File: ~Y:\CORE\RAW_DATA_2022_QE\P1317_Sigrun_Lange\P1317_1_R_ctx.raw~; SpectrumID: ~3826~; PrecursorID: ~0~; scans: ~13336~
2	2::tr|A0A8I6GM66|A0A8I6GM66_RAT	Anion exchange protein OS=Rattus norvegicus OX=10116 GN=Slc4a10 PE=3 SV=1	2245	126827	77	77	38	38	39.4	1118	1357	7774	1	1	0	507.77	1013.53	2	1013.53	0.0001	0	29.28	0.12	K	LMDFLFTK	R					File: ~Y:\CORE\RAW_DATA_2022_QE\P1317_Sigrun_Lange\P1317_1_R_ctx.raw~; SpectrumID: ~8066~; PrecursorID: ~0~; scans: ~19276~
2	2::tr|A0A8I6GM66|A0A8I6GM66_RAT	Anion exchange protein OS=Rattus norvegicus OX=10116 GN=Slc4a10 PE=3 SV=1	2245	126827	77	77	38	38	39.4	1118	1396	6636	1	1	1	509.755	1017.5	2	1017.5	0.0009	0	36.28	0.058	R	EVDLHFMK	K					File: ~Y:\CORE\RAW_DATA_2022_QE\P1317_Sigrun_Lange\P1317_1_R_ctx.raw~; SpectrumID: ~6904~; PrecursorID: ~0~; scans: ~17920~
2	2::tr|A0A8I6GM66|A0A8I6GM66_RAT	Anion exchange protein OS=Rattus norvegicus OX=10116 GN=Slc4a10 PE=3 SV=1	2245	126827	77	77	38	38	39.4	1118	1456	3245	1	1	0	513.739	1025.46	2	1025.47	-0.0022	0	28.91	0.12	R	ENSTVDFSK	G					File: ~Y:\CORE\RAW_DATA_2022_QE\P1317_Sigrun_Lange\P1317_1_R_ctx.raw~; SpectrumID: ~3493~; PrecursorID: ~0~; scans: ~12660~
2	2::tr|A0A8I6GM66|A0A8I6GM66_RAT	Anion exchange protein OS=Rattus norvegicus OX=10116 GN=Slc4a10 PE=3 SV=1	2245	126827	77	77	38	38	39.4	1118	1457	2451	1	1	0	513.741	1025.47	2	1025.47	0.0013	0	69.87	1.1e-05	R	ENSTVDFSK	G					File: ~Y:\CORE\RAW_DATA_2022_QE\P1317_Sigrun_Lange\P1317_1_R_ctx.raw~; SpectrumID: ~2662~; PrecursorID: ~0~; scans: ~10847~
2	2::tr|A0A8I6GM66|A0A8I6GM66_RAT	Anion exchange protein OS=Rattus norvegicus OX=10116 GN=Slc4a10 PE=3 SV=1	2245	126827	77	77	38	38	39.4	1118	1458	2732	1	1	0	513.742	1025.47	2	1025.47	0.0021	0	51.06	0.00093	R	ENSTVDFSK	G					File: ~Y:\CORE\RAW_DATA_2022_QE\P1317_Sigrun_Lange\P1317_1_R_ctx.raw~; SpectrumID: ~2958~; PrecursorID: ~0~; scans: ~11511~
2	2::tr|A0A8I6GM66|A0A8I6GM66_RAT	Anion exchange protein OS=Rattus norvegicus OX=10116 GN=Slc4a10 PE=3 SV=1	2245	126827	77	77	38	38	39.4	1118	1459	2342	1	1	0	513.742	1025.47	2	1025.47	0.0025	0	65.2	3.6e-05	R	ENSTVDFSK	G					File: ~Y:\CORE\RAW_DATA_2022_QE\P1317_Sigrun_Lange\P1317_1_R_ctx.raw~; SpectrumID: ~2544~; PrecursorID: ~0~; scans: ~10591~
2	2::tr|A0A8I6GM66|A0A8I6GM66_RAT	Anion exchange protein OS=Rattus norvegicus OX=10116 GN=Slc4a10 PE=3 SV=1	2245	126827	77	77	38	38	39.4	1118	1460	2584	1	1	0	513.742	1025.47	2	1025.47	0.0029	0	85.05	3.4e-07	R	ENSTVDFSK	G					File: ~Y:\CORE\RAW_DATA_2022_QE\P1317_Sigrun_Lange\P1317_1_R_ctx.raw~; SpectrumID: ~2798~; PrecursorID: ~0~; scans: ~11131~
2	2::tr|A0A8I6GM66|A0A8I6GM66_RAT	Anion exchange protein OS=Rattus norvegicus OX=10116 GN=Slc4a10 PE=3 SV=1	2245	126827	77	77	38	38	39.4	1118	1769	5117	1	1	0	544.261	1086.51	2	1086.52	-0.014	0	30.2	0.089	K	GQQYHEIGR	S					File: ~Y:\CORE\RAW_DATA_2022_QE\P1317_Sigrun_Lange\P1317_1_R_ctx.raw~; SpectrumID: ~5384~; PrecursorID: ~0~; scans: ~16253~
2	2::tr|A0A8I6GM66|A0A8I6GM66_RAT	Anion exchange protein OS=Rattus norvegicus OX=10116 GN=Slc4a10 PE=3 SV=1	2245	126827	77	77	38	38	39.4	1118	1785	7791	1	1	0	544.839	1087.66	2	1087.66	-0.0011	0	66.29	6.3e-06	R	IFGGLILDIK	R					File: ~Y:\CORE\RAW_DATA_2022_QE\P1317_Sigrun_Lange\P1317_1_R_ctx.raw~; SpectrumID: ~8085~; PrecursorID: ~0~; scans: ~19296~
2	2::tr|A0A8I6GM66|A0A8I6GM66_RAT	Anion exchange protein OS=Rattus norvegicus OX=10116 GN=Slc4a10 PE=3 SV=1	2245	126827	77	77	38	38	39.4	1118	2111	7424	1	1	0	571.817	1141.62	2	1141.62	-0.0007	1	56.71	0.00027	R	KLMDFLFTK	R					File: ~Y:\CORE\RAW_DATA_2022_QE\P1317_Sigrun_Lange\P1317_1_R_ctx.raw~; SpectrumID: ~7698~; PrecursorID: ~0~; scans: ~18888~
2	2::tr|A0A8I6GM66|A0A8I6GM66_RAT	Anion exchange protein OS=Rattus norvegicus OX=10116 GN=Slc4a10 PE=3 SV=1	2245	126827	77	77	38	38	39.4	1118	2298	7792	1	1	0	586.779	1171.54	2	1171.55	-0.0015	0	52.04	0.00068	K	APFFWSDFR	D					File: ~Y:\CORE\RAW_DATA_2022_QE\P1317_Sigrun_Lange\P1317_1_R_ctx.raw~; SpectrumID: ~8086~; PrecursorID: ~0~; scans: ~19297~
2	2::tr|A0A8I6GM66|A0A8I6GM66_RAT	Anion exchange protein OS=Rattus norvegicus OX=10116 GN=Slc4a10 PE=3 SV=1	2245	126827	77	77	38	38	39.4	1118	2380	7157	1	1	0	396.874	1187.6	3	1187.61	-0.0098	0	31.22	0.2	K	HQPDFIYLR	H					File: ~Y:\CORE\RAW_DATA_2022_QE\P1317_Sigrun_Lange\P1317_1_R_ctx.raw~; SpectrumID: ~7425~; PrecursorID: ~0~; scans: ~18600~
2	2::tr|A0A8I6GM66|A0A8I6GM66_RAT	Anion exchange protein OS=Rattus norvegicus OX=10116 GN=Slc4a10 PE=3 SV=1	2245	126827	77	77	38	38	39.4	1118	2381	7090	1	1	0	594.812	1187.61	2	1187.61	0.0011	0	40.29	0.025	K	HQPDFIYLR	H					File: ~Y:\CORE\RAW_DATA_2022_QE\P1317_Sigrun_Lange\P1317_1_R_ctx.raw~; SpectrumID: ~7358~; PrecursorID: ~0~; scans: ~18530~
2	2::tr|A0A8I6GM66|A0A8I6GM66_RAT	Anion exchange protein OS=Rattus norvegicus OX=10116 GN=Slc4a10 PE=3 SV=1	2245	126827	77	77	38	38	39.4	1118	2451	6860	1	1	0	600.818	1199.62	2	1199.62	0.0032	0	51.95	0.0011	K	EYGLSYLSLR	A					File: ~Y:\CORE\RAW_DATA_2022_QE\P1317_Sigrun_Lange\P1317_1_R_ctx.raw~; SpectrumID: ~7128~; PrecursorID: ~0~; scans: ~18177~
2	2::tr|A0A8I6GM66|A0A8I6GM66_RAT	Anion exchange protein OS=Rattus norvegicus OX=10116 GN=Slc4a10 PE=3 SV=1	2245	126827	77	77	38	38	39.4	1118	2981	6802	1	1	0	424.587	1270.74	3	1270.74	-0.0018	0	53.74	0.00047	K	LQVPSVFKPTR	D					File: ~Y:\CORE\RAW_DATA_2022_QE\P1317_Sigrun_Lange\P1317_1_R_ctx.raw~; SpectrumID: ~7070~; PrecursorID: ~0~; scans: ~18097~
2	2::tr|A0A8I6GM66|A0A8I6GM66_RAT	Anion exchange protein OS=Rattus norvegicus OX=10116 GN=Slc4a10 PE=3 SV=1	2245	126827	77	77	38	38	39.4	1118	2982	6533	1	1	0	424.587	1270.74	3	1270.74	-0.0016	0	35.53	0.031	K	LQVPSVFKPTR	D					File: ~Y:\CORE\RAW_DATA_2022_QE\P1317_Sigrun_Lange\P1317_1_R_ctx.raw~; SpectrumID: ~6801~; PrecursorID: ~0~; scans: ~17811~
2	2::tr|A0A8I6GM66|A0A8I6GM66_RAT	Anion exchange protein OS=Rattus norvegicus OX=10116 GN=Slc4a10 PE=3 SV=1	2245	126827	77	77	38	38	39.4	1118	2983	6654	1	1	0	636.377	1270.74	2	1270.74	-0.0003	0	45.04	0.0032	K	LQVPSVFKPTR	D					File: ~Y:\CORE\RAW_DATA_2022_QE\P1317_Sigrun_Lange\P1317_1_R_ctx.raw~; SpectrumID: ~6922~; PrecursorID: ~0~; scans: ~17939~
2	2::tr|A0A8I6GM66|A0A8I6GM66_RAT	Anion exchange protein OS=Rattus norvegicus OX=10116 GN=Slc4a10 PE=3 SV=1	2245	126827	77	77	38	38	39.4	1118	3045	3017	1	1	0	641.263	1280.51	2	1280.52	-0.0046	0	46.42	0.00067	K	FEEDVEDGGER	W					File: ~Y:\CORE\RAW_DATA_2022_QE\P1317_Sigrun_Lange\P1317_1_R_ctx.raw~; SpectrumID: ~3260~; PrecursorID: ~0~; scans: ~12149~
2	2::tr|A0A8I6GM66|A0A8I6GM66_RAT	Anion exchange protein OS=Rattus norvegicus OX=10116 GN=Slc4a10 PE=3 SV=1	2245	126827	77	77	38	38	39.4	1118	3046	3135	1	1	0	641.264	1280.51	2	1280.52	-0.0024	0	38.66	0.0043	K	FEEDVEDGGER	W					File: ~Y:\CORE\RAW_DATA_2022_QE\P1317_Sigrun_Lange\P1317_1_R_ctx.raw~; SpectrumID: ~3380~; PrecursorID: ~0~; scans: ~12421~
2	2::tr|A0A8I6GM66|A0A8I6GM66_RAT	Anion exchange protein OS=Rattus norvegicus OX=10116 GN=Slc4a10 PE=3 SV=1	2245	126827	77	77	38	38	39.4	1118	3047	2469	1	1	0	641.265	1280.52	2	1280.52	-0.0005	0	68.15	5e-06	K	FEEDVEDGGER	W					File: ~Y:\CORE\RAW_DATA_2022_QE\P1317_Sigrun_Lange\P1317_1_R_ctx.raw~; SpectrumID: ~2680~; PrecursorID: ~0~; scans: ~10886~
2	2::tr|A0A8I6GM66|A0A8I6GM66_RAT	Anion exchange protein OS=Rattus norvegicus OX=10116 GN=Slc4a10 PE=3 SV=1	2245	126827	77	77	38	38	39.4	1118	3048	2790	1	1	0	641.265	1280.52	2	1280.52	0	0	60.11	3.2e-05	K	FEEDVEDGGER	W					File: ~Y:\CORE\RAW_DATA_2022_QE\P1317_Sigrun_Lange\P1317_1_R_ctx.raw~; SpectrumID: ~3023~; PrecursorID: ~0~; scans: ~11637~
2	2::tr|A0A8I6GM66|A0A8I6GM66_RAT	Anion exchange protein OS=Rattus norvegicus OX=10116 GN=Slc4a10 PE=3 SV=1	2245	126827	77	77	38	38	39.4	1118	3049	2681	1	1	0	641.266	1280.52	2	1280.52	0.0011	0	63.25	1.7e-05	K	FEEDVEDGGER	W					File: ~Y:\CORE\RAW_DATA_2022_QE\P1317_Sigrun_Lange\P1317_1_R_ctx.raw~; SpectrumID: ~2903~; PrecursorID: ~0~; scans: ~11387~
2	2::tr|A0A8I6GM66|A0A8I6GM66_RAT	Anion exchange protein OS=Rattus norvegicus OX=10116 GN=Slc4a10 PE=3 SV=1	2245	126827	77	77	38	38	39.4	1118	3050	2588	1	1	0	641.266	1280.52	2	1280.52	0.0014	0	59.47	4.1e-05	K	FEEDVEDGGER	W					File: ~Y:\CORE\RAW_DATA_2022_QE\P1317_Sigrun_Lange\P1317_1_R_ctx.raw~; SpectrumID: ~2802~; PrecursorID: ~0~; scans: ~11137~
2	2::tr|A0A8I6GM66|A0A8I6GM66_RAT	Anion exchange protein OS=Rattus norvegicus OX=10116 GN=Slc4a10 PE=3 SV=1	2245	126827	77	77	38	38	39.4	1118	3051	2127	1	1	0	641.267	1280.52	2	1280.52	0.0046	0	63.3	1.9e-05	K	FEEDVEDGGER	W					File: ~Y:\CORE\RAW_DATA_2022_QE\P1317_Sigrun_Lange\P1317_1_R_ctx.raw~; SpectrumID: ~2310~; PrecursorID: ~0~; scans: ~10050~
2	2::tr|A0A8I6GM66|A0A8I6GM66_RAT	Anion exchange protein OS=Rattus norvegicus OX=10116 GN=Slc4a10 PE=3 SV=1	2245	126827	77	77	38	38	39.4	1118	3052	2362	1	1	0	641.268	1280.52	2	1280.52	0.006	0	51.44	0.00029	K	FEEDVEDGGER	W					File: ~Y:\CORE\RAW_DATA_2022_QE\P1317_Sigrun_Lange\P1317_1_R_ctx.raw~; SpectrumID: ~2567~; PrecursorID: ~0~; scans: ~10637~
2	2::tr|A0A8I6GM66|A0A8I6GM66_RAT	Anion exchange protein OS=Rattus norvegicus OX=10116 GN=Slc4a10 PE=3 SV=1	2245	126827	77	77	38	38	39.4	1118	3053	2240	1	1	0	641.269	1280.52	2	1280.52	0.0072	0	47.1	0.00082	K	FEEDVEDGGER	W					File: ~Y:\CORE\RAW_DATA_2022_QE\P1317_Sigrun_Lange\P1317_1_R_ctx.raw~; SpectrumID: ~2434~; PrecursorID: ~0~; scans: ~10339~
2	2::tr|A0A8I6GM66|A0A8I6GM66_RAT	Anion exchange protein OS=Rattus norvegicus OX=10116 GN=Slc4a10 PE=3 SV=1	2245	126827	77	77	38	38	39.4	1118	3054	2894	1	1	0	641.269	1280.52	2	1280.52	0.0077	0	50.45	0.00042	K	FEEDVEDGGER	W					File: ~Y:\CORE\RAW_DATA_2022_QE\P1317_Sigrun_Lange\P1317_1_R_ctx.raw~; SpectrumID: ~3132~; PrecursorID: ~0~; scans: ~11892~
2	2::tr|A0A8I6GM66|A0A8I6GM66_RAT	Anion exchange protein OS=Rattus norvegicus OX=10116 GN=Slc4a10 PE=3 SV=1	2245	126827	77	77	38	38	39.4	1118	3555	7332	1	1	0	455.938	1364.79	3	1364.79	-0.0006	0	39.21	0.0062	R	TLFIGVHVPLGGR	K					File: ~Y:\CORE\RAW_DATA_2022_QE\P1317_Sigrun_Lange\P1317_1_R_ctx.raw~; SpectrumID: ~7601~; PrecursorID: ~0~; scans: ~18785~
2	2::tr|A0A8I6GM66|A0A8I6GM66_RAT	Anion exchange protein OS=Rattus norvegicus OX=10116 GN=Slc4a10 PE=3 SV=1	2245	126827	77	77	38	38	39.4	1118	3556	7350	1	1	0	683.404	1364.79	2	1364.79	0.0006	0	42.36	0.003	R	TLFIGVHVPLGGR	K					File: ~Y:\CORE\RAW_DATA_2022_QE\P1317_Sigrun_Lange\P1317_1_R_ctx.raw~; SpectrumID: ~7620~; PrecursorID: ~0~; scans: ~18805~
2	2::tr|A0A8I6GM66|A0A8I6GM66_RAT	Anion exchange protein OS=Rattus norvegicus OX=10116 GN=Slc4a10 PE=3 SV=1	2245	126827	77	77	38	38	39.4	1118	3911	2040	1	1	0	716.324	1430.63	2	1430.63	-0.0002	0	33.3	0.045	K	LESECSAPGEQPK	F					File: ~Y:\CORE\RAW_DATA_2022_QE\P1317_Sigrun_Lange\P1317_1_R_ctx.raw~; SpectrumID: ~2211~; PrecursorID: ~0~; scans: ~9823~
2	2::tr|A0A8I6GM66|A0A8I6GM66_RAT	Anion exchange protein OS=Rattus norvegicus OX=10116 GN=Slc4a10 PE=3 SV=1	2245	126827	77	77	38	38	39.4	1118	4076	4777	1	1	0	728.367	1454.72	2	1454.72	0.0012	0	91.31	1.5e-07	K	DQGAQMEPLLPTR	N					File: ~Y:\CORE\RAW_DATA_2022_QE\P1317_Sigrun_Lange\P1317_1_R_ctx.raw~; SpectrumID: ~5043~; PrecursorID: ~0~; scans: ~15844~
2	2::tr|A0A8I6GM66|A0A8I6GM66_RAT	Anion exchange protein OS=Rattus norvegicus OX=10116 GN=Slc4a10 PE=3 SV=1	2245	126827	77	77	38	38	39.4	1118	4077	4564	1	1	0	728.369	1454.72	2	1454.72	0.005	0	55.64	0.00055	K	DQGAQMEPLLPTR	N					File: ~Y:\CORE\RAW_DATA_2022_QE\P1317_Sigrun_Lange\P1317_1_R_ctx.raw~; SpectrumID: ~4827~; PrecursorID: ~0~; scans: ~15567~
2	2::tr|A0A8I6GM66|A0A8I6GM66_RAT	Anion exchange protein OS=Rattus norvegicus OX=10116 GN=Slc4a10 PE=3 SV=1	2245	126827	77	77	38	38	39.4	1118	4078	5167	1	1	0	728.372	1454.73	2	1454.72	0.0108	0	33.89	0.08	K	DQGAQMEPLLPTR	N					File: ~Y:\CORE\RAW_DATA_2022_QE\P1317_Sigrun_Lange\P1317_1_R_ctx.raw~; SpectrumID: ~5434~; PrecursorID: ~0~; scans: ~16312~
2	2::tr|A0A8I6GM66|A0A8I6GM66_RAT	Anion exchange protein OS=Rattus norvegicus OX=10116 GN=Slc4a10 PE=3 SV=1	2245	126827	77	77	38	38	39.4	1118	4081	4515	1	1	0	728.867	1455.72	2	1455.7	0.0168	0	47.07	0.0039	K	DQGAQMEPLLPTR	N	Deamidated (NQ)	0.0000100000000.0			File: ~Y:\CORE\RAW_DATA_2022_QE\P1317_Sigrun_Lange\P1317_1_R_ctx.raw~; SpectrumID: ~4778~; PrecursorID: ~0~; scans: ~15506~
2	2::tr|A0A8I6GM66|A0A8I6GM66_RAT	Anion exchange protein OS=Rattus norvegicus OX=10116 GN=Slc4a10 PE=3 SV=1	2245	126827	77	77	38	38	39.4	1118	4163	4857	1	1	0	736.366	1470.72	2	1470.71	0.0037	0	52.51	0.0011	K	DQGAQMEPLLPTR	N	Oxidation (M)	0.0000030000000.0			File: ~Y:\CORE\RAW_DATA_2022_QE\P1317_Sigrun_Lange\P1317_1_R_ctx.raw~; SpectrumID: ~5123~; PrecursorID: ~0~; scans: ~15944~
2	2::tr|A0A8I6GM66|A0A8I6GM66_RAT	Anion exchange protein OS=Rattus norvegicus OX=10116 GN=Slc4a10 PE=3 SV=1	2245	126827	77	77	38	38	39.4	1118	4291	6811	1	1	0	499.908	1496.7	3	1496.7	0.0018	1	47.95	0.0029	K	THFEKEDLEGHR	T					File: ~Y:\CORE\RAW_DATA_2022_QE\P1317_Sigrun_Lange\P1317_1_R_ctx.raw~; SpectrumID: ~7079~; PrecursorID: ~0~; scans: ~18107~
2	2::tr|A0A8I6GM66|A0A8I6GM66_RAT	Anion exchange protein OS=Rattus norvegicus OX=10116 GN=Slc4a10 PE=3 SV=1	2245	126827	77	77	38	38	39.4	1118	4546	5211	1	1	0	775.356	1548.7	2	1548.7	0.0002	0	78.47	2.4e-06	R	DDPSVINISDEMSK	T					File: ~Y:\CORE\RAW_DATA_2022_QE\P1317_Sigrun_Lange\P1317_1_R_ctx.raw~; SpectrumID: ~5478~; PrecursorID: ~0~; scans: ~16367~
2	2::tr|A0A8I6GM66|A0A8I6GM66_RAT	Anion exchange protein OS=Rattus norvegicus OX=10116 GN=Slc4a10 PE=3 SV=1	2245	126827	77	77	38	38	39.4	1118	4547	4972	1	1	0	775.36	1548.7	2	1548.7	0.0067	0	59.81	0.00019	R	DDPSVINISDEMSK	T					File: ~Y:\CORE\RAW_DATA_2022_QE\P1317_Sigrun_Lange\P1317_1_R_ctx.raw~; SpectrumID: ~5239~; PrecursorID: ~0~; scans: ~16079~
2	2::tr|A0A8I6GM66|A0A8I6GM66_RAT	Anion exchange protein OS=Rattus norvegicus OX=10116 GN=Slc4a10 PE=3 SV=1	2245	126827	77	77	38	38	39.4	1118	4608	8182	1	1	0	781.874	1561.73	2	1561.73	-0.0005	0	54.76	0.00078	R	ELSWLDDLMPESK	K					File: ~Y:\CORE\RAW_DATA_2022_QE\P1317_Sigrun_Lange\P1317_1_R_ctx.raw~; SpectrumID: ~8498~; PrecursorID: ~0~; scans: ~19729~
2	2::tr|A0A8I6GM66|A0A8I6GM66_RAT	Anion exchange protein OS=Rattus norvegicus OX=10116 GN=Slc4a10 PE=3 SV=1	2245	126827	77	77	38	38	39.4	1118	4675	8214	1	1	0	789.869	1577.72	2	1577.73	-0.0053	0	67.21	3.7e-05	R	ELSWLDDLMPESK	K	Oxidation (M)	0.0000000030000.0			File: ~Y:\CORE\RAW_DATA_2022_QE\P1317_Sigrun_Lange\P1317_1_R_ctx.raw~; SpectrumID: ~8530~; PrecursorID: ~0~; scans: ~19763~
2	2::tr|A0A8I6GM66|A0A8I6GM66_RAT	Anion exchange protein OS=Rattus norvegicus OX=10116 GN=Slc4a10 PE=3 SV=1	2245	126827	77	77	38	38	39.4	1118	4870	7209	1	1	0	810.908	1619.8	2	1619.8	0.0028	0	95.18	9.1e-08	K	TAMWGNLLVTADNSK	E					File: ~Y:\CORE\RAW_DATA_2022_QE\P1317_Sigrun_Lange\P1317_1_R_ctx.raw~; SpectrumID: ~7477~; PrecursorID: ~0~; scans: ~18655~
2	2::tr|A0A8I6GM66|A0A8I6GM66_RAT	Anion exchange protein OS=Rattus norvegicus OX=10116 GN=Slc4a10 PE=3 SV=1	2245	126827	77	77	38	38	39.4	1118	4878	6953	1	1	0	811.404	1620.79	2	1620.78	0.012	0	73.35	1.3e-05	K	TAMWGNLLVTADNSK	E	Deamidated (NQ)	0.000001000000000.0			File: ~Y:\CORE\RAW_DATA_2022_QE\P1317_Sigrun_Lange\P1317_1_R_ctx.raw~; SpectrumID: ~7221~; PrecursorID: ~0~; scans: ~18347~
2	2::tr|A0A8I6GM66|A0A8I6GM66_RAT	Anion exchange protein OS=Rattus norvegicus OX=10116 GN=Slc4a10 PE=3 SV=1	2245	126827	77	77	38	38	39.4	1118	5222	7111	1	1	0	570.266	1707.78	3	1707.77	0.001	1	61.91	0.00012	R	WLKFEEDVEDGGER	W					File: ~Y:\CORE\RAW_DATA_2022_QE\P1317_Sigrun_Lange\P1317_1_R_ctx.raw~; SpectrumID: ~7379~; PrecursorID: ~0~; scans: ~18552~
2	2::tr|A0A8I6GM66|A0A8I6GM66_RAT	Anion exchange protein OS=Rattus norvegicus OX=10116 GN=Slc4a10 PE=3 SV=1	2245	126827	77	77	38	38	39.4	1118	5723	2480	1	1	0	914.433	1826.85	2	1826.86	-0.0061	0	43.33	0.0097	K	NAGQVVSPQSAPACAENK	N					File: ~Y:\CORE\RAW_DATA_2022_QE\P1317_Sigrun_Lange\P1317_1_R_ctx.raw~; SpectrumID: ~2691~; PrecursorID: ~0~; scans: ~10906~
2	2::tr|A0A8I6GM66|A0A8I6GM66_RAT	Anion exchange protein OS=Rattus norvegicus OX=10116 GN=Slc4a10 PE=3 SV=1	2245	126827	77	77	38	38	39.4	1118	5724	2606	1	1	0	914.436	1826.86	2	1826.86	-0.0013	0	38.6	0.03	K	NAGQVVSPQSAPACAENK	N					File: ~Y:\CORE\RAW_DATA_2022_QE\P1317_Sigrun_Lange\P1317_1_R_ctx.raw~; SpectrumID: ~2820~; PrecursorID: ~0~; scans: ~11173~
2	2::tr|A0A8I6GM66|A0A8I6GM66_RAT	Anion exchange protein OS=Rattus norvegicus OX=10116 GN=Slc4a10 PE=3 SV=1	2245	126827	77	77	38	38	39.4	1118	5829	8245	1	1	0	620.702	1859.09	3	1859.09	-0.003	0	33.37	0.012	R	LSPAVLLQGLAEVPIPSR	F					File: ~Y:\CORE\RAW_DATA_2022_QE\P1317_Sigrun_Lange\P1317_1_R_ctx.raw~; SpectrumID: ~8561~; PrecursorID: ~0~; scans: ~19795~
2	2::tr|A0A8I6GM66|A0A8I6GM66_RAT	Anion exchange protein OS=Rattus norvegicus OX=10116 GN=Slc4a10 PE=3 SV=1	2245	126827	77	77	38	38	39.4	1118	5830	8237	1	1	0	930.554	1859.09	2	1859.09	0.0058	0	113.32	1e-10	R	LSPAVLLQGLAEVPIPSR	F					File: ~Y:\CORE\RAW_DATA_2022_QE\P1317_Sigrun_Lange\P1317_1_R_ctx.raw~; SpectrumID: ~8553~; PrecursorID: ~0~; scans: ~19787~
2	2::tr|A0A8I6GM66|A0A8I6GM66_RAT	Anion exchange protein OS=Rattus norvegicus OX=10116 GN=Slc4a10 PE=3 SV=1	2245	126827	77	77	38	38	39.4	1118	6074	7468	1	1	0	647.32	1938.94	3	1938.94	-0.0023	0	68.58	3.8e-05	R	SIATLMTDEVFHDVAYK	A					File: ~Y:\CORE\RAW_DATA_2022_QE\P1317_Sigrun_Lange\P1317_1_R_ctx.raw~; SpectrumID: ~7743~; PrecursorID: ~0~; scans: ~18936~
2	2::tr|A0A8I6GM66|A0A8I6GM66_RAT	Anion exchange protein OS=Rattus norvegicus OX=10116 GN=Slc4a10 PE=3 SV=1	2245	126827	77	77	38	38	39.4	1118	6075	7469	1	1	0	970.477	1938.94	2	1938.94	-0.0005	0	99.61	2.9e-08	R	SIATLMTDEVFHDVAYK	A					File: ~Y:\CORE\RAW_DATA_2022_QE\P1317_Sigrun_Lange\P1317_1_R_ctx.raw~; SpectrumID: ~7744~; PrecursorID: ~0~; scans: ~18937~
2	2::tr|A0A8I6GM66|A0A8I6GM66_RAT	Anion exchange protein OS=Rattus norvegicus OX=10116 GN=Slc4a10 PE=3 SV=1	2245	126827	77	77	38	38	39.4	1118	6206	3789	1	1	0	990.922	1979.83	2	1979.83	-0.0043	0	42.67	0.0037	R	DSGLEDGGESPSFDTPSQR	V					File: ~Y:\CORE\RAW_DATA_2022_QE\P1317_Sigrun_Lange\P1317_1_R_ctx.raw~; SpectrumID: ~4043~; PrecursorID: ~0~; scans: ~13821~
2	2::tr|A0A8I6GM66|A0A8I6GM66_RAT	Anion exchange protein OS=Rattus norvegicus OX=10116 GN=Slc4a10 PE=3 SV=1	2245	126827	77	77	38	38	39.4	1118	6207	3674	1	1	0	990.923	1979.83	2	1979.83	-0.0022	0	89.18	8.8e-08	R	DSGLEDGGESPSFDTPSQR	V					File: ~Y:\CORE\RAW_DATA_2022_QE\P1317_Sigrun_Lange\P1317_1_R_ctx.raw~; SpectrumID: ~3928~; PrecursorID: ~0~; scans: ~13560~
2	2::tr|A0A8I6GM66|A0A8I6GM66_RAT	Anion exchange protein OS=Rattus norvegicus OX=10116 GN=Slc4a10 PE=3 SV=1	2245	126827	77	77	38	38	39.4	1118	6208	3562	1	1	0	990.927	1979.84	2	1979.83	0.0041	0	84.96	2.6e-07	R	DSGLEDGGESPSFDTPSQR	V					File: ~Y:\CORE\RAW_DATA_2022_QE\P1317_Sigrun_Lange\P1317_1_R_ctx.raw~; SpectrumID: ~3813~; PrecursorID: ~0~; scans: ~13304~
2	2::tr|A0A8I6GM66|A0A8I6GM66_RAT	Anion exchange protein OS=Rattus norvegicus OX=10116 GN=Slc4a10 PE=3 SV=1	2245	126827	77	77	38	38	39.4	1118	6629	8281	1	1	0	1070.57	2139.12	2	2139.12	0.0022	0	69.45	2.4e-05	K	IPPGAEASNILVGELEFLDR	T					File: ~Y:\CORE\RAW_DATA_2022_QE\P1317_Sigrun_Lange\P1317_1_R_ctx.raw~; SpectrumID: ~8597~; PrecursorID: ~0~; scans: ~19833~
2	2::tr|A0A8I6GM66|A0A8I6GM66_RAT	Anion exchange protein OS=Rattus norvegicus OX=10116 GN=Slc4a10 PE=3 SV=1	2245	126827	77	77	38	38	39.4	1118	6630	8280	1	1	0	714.049	2139.12	3	2139.12	0.0031	0	72.44	1.2e-05	K	IPPGAEASNILVGELEFLDR	T					File: ~Y:\CORE\RAW_DATA_2022_QE\P1317_Sigrun_Lange\P1317_1_R_ctx.raw~; SpectrumID: ~8596~; PrecursorID: ~0~; scans: ~19832~
2	2::tr|A0A8I6GM66|A0A8I6GM66_RAT	Anion exchange protein OS=Rattus norvegicus OX=10116 GN=Slc4a10 PE=3 SV=1	2245	126827	77	77	38	38	39.4	1118	6971	5187	1	1	0	755.999	2264.98	3	2264.98	-0.002	1	38.69	0.014	R	ERDSGLEDGGESPSFDTPSQR	V					File: ~Y:\CORE\RAW_DATA_2022_QE\P1317_Sigrun_Lange\P1317_1_R_ctx.raw~; SpectrumID: ~5454~; PrecursorID: ~0~; scans: ~16336~
2	2::tr|A0A8I6GM66|A0A8I6GM66_RAT	Anion exchange protein OS=Rattus norvegicus OX=10116 GN=Slc4a10 PE=3 SV=1	2245	126827	77	77	38	38	39.4	1118	6993	7608	1	1	0	756.746	2267.22	3	2267.22	0.0013	1	72.93	6.8e-06	K	KIPPGAEASNILVGELEFLDR	T					File: ~Y:\CORE\RAW_DATA_2022_QE\P1317_Sigrun_Lange\P1317_1_R_ctx.raw~; SpectrumID: ~7889~; PrecursorID: ~0~; scans: ~19090~
2	2::tr|A0A8I6GM66|A0A8I6GM66_RAT	Anion exchange protein OS=Rattus norvegicus OX=10116 GN=Slc4a10 PE=3 SV=1	2245	126827	77	77	38	38	39.4	1118	7571	6086	1	1	0	828.397	2482.17	3	2482.18	-0.0056	1	40.97	0.024	K	DQGAQMEPLLPTRNDEEAVVDR	G					File: ~Y:\CORE\RAW_DATA_2022_QE\P1317_Sigrun_Lange\P1317_1_R_ctx.raw~; SpectrumID: ~6354~; PrecursorID: ~0~; scans: ~17338~
2	2::tr|A0A8I6GM66|A0A8I6GM66_RAT	Anion exchange protein OS=Rattus norvegicus OX=10116 GN=Slc4a10 PE=3 SV=1	2245	126827	77	77	38	38	39.4	1118	8038	6669	1	1	0	673.323	2689.26	4	2689.26	0.0033	0	37.99	0.045	K	TPSLPNGTAAHGGPEQHGGHSGPELQR	T	Deamidated (NQ)	0.000000000000000100000000000.0			File: ~Y:\CORE\RAW_DATA_2022_QE\P1317_Sigrun_Lange\P1317_1_R_ctx.raw~; SpectrumID: ~6937~; PrecursorID: ~0~; scans: ~17956~
2	2::tr|A0A8I6GM66|A0A8I6GM66_RAT	Anion exchange protein OS=Rattus norvegicus OX=10116 GN=Slc4a10 PE=3 SV=1	2245	126827	77	77	38	38	39.4	1118	8253	7144	1	1	0	931.759	2792.25	3	2792.22	0.038	0	62.86	9.9e-05	K	EEEQSMLAMEDEGTVQLPLEGHYR	D	2 Deamidated (NQ)	0.000100000000000100000000.0			File: ~Y:\CORE\RAW_DATA_2022_QE\P1317_Sigrun_Lange\P1317_1_R_ctx.raw~; SpectrumID: ~7412~; PrecursorID: ~0~; scans: ~18586~
2	2::tr|A0A8I6GM66|A0A8I6GM66_RAT	Anion exchange protein OS=Rattus norvegicus OX=10116 GN=Slc4a10 PE=3 SV=1	2245	126827	77	77	38	38	39.4	1118	8298	7091	1	1	0	564.477	2817.35	5	2817.35	-0.0078	1	45.33	0.0087	R	KTPSLPNGTAAHGGPEQHGGHSGPELQR	T	Deamidated (NQ)	0.0000000000000000100000000000.0			File: ~Y:\CORE\RAW_DATA_2022_QE\P1317_Sigrun_Lange\P1317_1_R_ctx.raw~; SpectrumID: ~7359~; PrecursorID: ~0~; scans: ~18531~
2	2::tr|A0A8I6GM66|A0A8I6GM66_RAT	Anion exchange protein OS=Rattus norvegicus OX=10116 GN=Slc4a10 PE=3 SV=1	2245	126827	77	77	38	38	39.4	1118	8299	7085	1	1	0	470.568	2817.37	6	2817.35	0.013	1	29.27	0.35	R	KTPSLPNGTAAHGGPEQHGGHSGPELQR	T	Deamidated (NQ)	0.0000001000000000000000000000.0			File: ~Y:\CORE\RAW_DATA_2022_QE\P1317_Sigrun_Lange\P1317_1_R_ctx.raw~; SpectrumID: ~7353~; PrecursorID: ~0~; scans: ~18524~
2	2::tr|A0A8I6GM66|A0A8I6GM66_RAT	Anion exchange protein OS=Rattus norvegicus OX=10116 GN=Slc4a10 PE=3 SV=1	2245	126827	77	77	38	38	39.4	1118	8688	8270	1	1	0	1094.88	3281.61	3	3281.62	-0.0085	1	77.47	5e-06	K	DRNDLVSGIDEFLDQVTVLPPGEWDPSIR	I					File: ~Y:\CORE\RAW_DATA_2022_QE\P1317_Sigrun_Lange\P1317_1_R_ctx.raw~; SpectrumID: ~8586~; PrecursorID: ~0~; scans: ~19822~
2	2::tr|A0A8I6GM66|A0A8I6GM66_RAT	Anion exchange protein OS=Rattus norvegicus OX=10116 GN=Slc4a10 PE=3 SV=1	2245	126827	77	77	38	38	39.4	1118	8790	7281	1	1	0	869.899	3475.57	4	3475.58	-0.0085	1	109.49	2.1e-09	K	LEDAEKEEEQSMLAMEDEGTVQLPLEGHYR	D					File: ~Y:\CORE\RAW_DATA_2022_QE\P1317_Sigrun_Lange\P1317_1_R_ctx.raw~; SpectrumID: ~7550~; PrecursorID: ~0~; scans: ~18731~
2	2::tr|A0A8I6GM66|A0A8I6GM66_RAT	Anion exchange protein OS=Rattus norvegicus OX=10116 GN=Slc4a10 PE=3 SV=1	2245	126827	77	77	38	38	39.4	1118	8831	7966	1	1	0	1191.21	3570.62	3	3570.62	-0.0059	0	28.86	0.23	R	VQFILGTEDDDEEHIPHDLFTELDEICWR	E					File: ~Y:\CORE\RAW_DATA_2022_QE\P1317_Sigrun_Lange\P1317_1_R_ctx.raw~; SpectrumID: ~8270~; PrecursorID: ~0~; scans: ~19490~
2	2::tr|A0A8I6GM66|A0A8I6GM66_RAT	Anion exchange protein OS=Rattus norvegicus OX=10116 GN=Slc4a10 PE=3 SV=1	2245	126827	77	77	38	38	39.4	1118	8832	7962	1	1	0	893.663	3570.62	4	3570.62	-0.001	0	32.51	0.1	R	VQFILGTEDDDEEHIPHDLFTELDEICWR	E					File: ~Y:\CORE\RAW_DATA_2022_QE\P1317_Sigrun_Lange\P1317_1_R_ctx.raw~; SpectrumID: ~8266~; PrecursorID: ~0~; scans: ~19486~
2	2::tr|A0A8I6GM66|A0A8I6GM66_RAT	Anion exchange protein OS=Rattus norvegicus OX=10116 GN=Slc4a10 PE=3 SV=1	2245	126827	77	77	38	38	39.4	1118	8855	7261	1	1	0	721.744	3603.68	5	3603.67	0.0101	2	52.67	0.0013	K	KLEDAEKEEEQSMLAMEDEGTVQLPLEGHYR	D					File: ~Y:\CORE\RAW_DATA_2022_QE\P1317_Sigrun_Lange\P1317_1_R_ctx.raw~; SpectrumID: ~7530~; PrecursorID: ~0~; scans: ~18710~
2	2::tr|A0A8I6GM66|A0A8I6GM66_RAT	Anion exchange protein OS=Rattus norvegicus OX=10116 GN=Slc4a10 PE=3 SV=1	2245	126827	77	77	38	38	39.4	1118	8856	7256	1	1	0	901.93	3603.69	4	3603.67	0.0193	2	77.24	4.7e-06	K	KLEDAEKEEEQSMLAMEDEGTVQLPLEGHYR	D					File: ~Y:\CORE\RAW_DATA_2022_QE\P1317_Sigrun_Lange\P1317_1_R_ctx.raw~; SpectrumID: ~7525~; PrecursorID: ~0~; scans: ~18705~	emPAI	4.06
2	2::sp|Q80ZA5|S4A10_RAT	Sodium-driven chloride bicarbonate exchanger OS=Rattus norvegicus OX=10116 GN=Slc4a10 PE=1 SV=1	2202	126756	75	75	37	37	37.9	1117	132	5321	1	0	0	396.243	790.47	2	790.47	0.0003	0	33.24	0.0099	R	TVVAFVR	L					File: ~Y:\CORE\RAW_DATA_2022_QE\P1317_Sigrun_Lange\P1317_1_R_ctx.raw~; SpectrumID: ~5588~; PrecursorID: ~0~; scans: ~16496~
2	2::sp|Q80ZA5|S4A10_RAT	Sodium-driven chloride bicarbonate exchanger OS=Rattus norvegicus OX=10116 GN=Slc4a10 PE=1 SV=1	2202	126756	75	75	37	37	37.9	1117	366	5866	1	0	0	414.226	826.437	2	826.437	-0.0003	0	29.05	0.054	R	VHEALMK	Q					File: ~Y:\CORE\RAW_DATA_2022_QE\P1317_Sigrun_Lange\P1317_1_R_ctx.raw~; SpectrumID: ~6133~; PrecursorID: ~0~; scans: ~17102~
2	2::sp|Q80ZA5|S4A10_RAT	Sodium-driven chloride bicarbonate exchanger OS=Rattus norvegicus OX=10116 GN=Slc4a10 PE=1 SV=1	2202	126756	75	75	37	37	37.9	1117	503	6084	1	0	0	424.734	847.454	2	847.455	-0.0012	0	32.71	0.085	K	GIQLFDR	I					File: ~Y:\CORE\RAW_DATA_2022_QE\P1317_Sigrun_Lange\P1317_1_R_ctx.raw~; SpectrumID: ~6352~; PrecursorID: ~0~; scans: ~17336~
2	2::sp|Q80ZA5|S4A10_RAT	Sodium-driven chloride bicarbonate exchanger OS=Rattus norvegicus OX=10116 GN=Slc4a10 PE=1 SV=1	2202	126756	75	75	37	37	37.9	1117	1211	3195	1	0	0	496.207	990.399	2	990.404	-0.0055	0	36.37	0.0047	R	EGEDAEWR	E					File: ~Y:\CORE\RAW_DATA_2022_QE\P1317_Sigrun_Lange\P1317_1_R_ctx.raw~; SpectrumID: ~3441~; PrecursorID: ~0~; scans: ~12545~
2	2::sp|Q80ZA5|S4A10_RAT	Sodium-driven chloride bicarbonate exchanger OS=Rattus norvegicus OX=10116 GN=Slc4a10 PE=1 SV=1	2202	126756	75	75	37	37	37.9	1117	1212	3447	1	0	0	496.207	990.399	2	990.404	-0.0053	0	36.87	0.0042	R	EGEDAEWR	E					File: ~Y:\CORE\RAW_DATA_2022_QE\P1317_Sigrun_Lange\P1317_1_R_ctx.raw~; SpectrumID: ~3698~; PrecursorID: ~0~; scans: ~13077~
2	2::sp|Q80ZA5|S4A10_RAT	Sodium-driven chloride bicarbonate exchanger OS=Rattus norvegicus OX=10116 GN=Slc4a10 PE=1 SV=1	2202	126756	75	75	37	37	37.9	1117	1213	3071	1	0	0	496.207	990.399	2	990.404	-0.0052	0	29.18	0.03	R	EGEDAEWR	E					File: ~Y:\CORE\RAW_DATA_2022_QE\P1317_Sigrun_Lange\P1317_1_R_ctx.raw~; SpectrumID: ~3315~; PrecursorID: ~0~; scans: ~12280~
2	2::sp|Q80ZA5|S4A10_RAT	Sodium-driven chloride bicarbonate exchanger OS=Rattus norvegicus OX=10116 GN=Slc4a10 PE=1 SV=1	2202	126756	75	75	37	37	37.9	1117	1214	2960	1	0	0	496.209	990.403	2	990.404	-0.0017	0	31.41	0.018	R	EGEDAEWR	E					File: ~Y:\CORE\RAW_DATA_2022_QE\P1317_Sigrun_Lange\P1317_1_R_ctx.raw~; SpectrumID: ~3201~; PrecursorID: ~0~; scans: ~12023~
2	2::sp|Q80ZA5|S4A10_RAT	Sodium-driven chloride bicarbonate exchanger OS=Rattus norvegicus OX=10116 GN=Slc4a10 PE=1 SV=1	2202	126756	75	75	37	37	37.9	1117	1215	3306	1	0	0	496.209	990.403	2	990.404	-0.001	0	32.17	0.016	R	EGEDAEWR	E					File: ~Y:\CORE\RAW_DATA_2022_QE\P1317_Sigrun_Lange\P1317_1_R_ctx.raw~; SpectrumID: ~3554~; PrecursorID: ~0~; scans: ~12799~
2	2::sp|Q80ZA5|S4A10_RAT	Sodium-driven chloride bicarbonate exchanger OS=Rattus norvegicus OX=10116 GN=Slc4a10 PE=1 SV=1	2202	126756	75	75	37	37	37.9	1117	1216	3696	1	0	0	496.211	990.407	2	990.404	0.0027	0	35.61	0.013	R	EGEDAEWR	E					File: ~Y:\CORE\RAW_DATA_2022_QE\P1317_Sigrun_Lange\P1317_1_R_ctx.raw~; SpectrumID: ~3950~; PrecursorID: ~0~; scans: ~13615~
2	2::sp|Q80ZA5|S4A10_RAT	Sodium-driven chloride bicarbonate exchanger OS=Rattus norvegicus OX=10116 GN=Slc4a10 PE=1 SV=1	2202	126756	75	75	37	37	37.9	1117	1217	3575	1	0	0	496.211	990.408	2	990.404	0.0033	0	53.47	0.00021	R	EGEDAEWR	E					File: ~Y:\CORE\RAW_DATA_2022_QE\P1317_Sigrun_Lange\P1317_1_R_ctx.raw~; SpectrumID: ~3826~; PrecursorID: ~0~; scans: ~13336~
2	2::sp|Q80ZA5|S4A10_RAT	Sodium-driven chloride bicarbonate exchanger OS=Rattus norvegicus OX=10116 GN=Slc4a10 PE=1 SV=1	2202	126756	75	75	37	37	37.9	1117	1357	7774	1	0	0	507.77	1013.53	2	1013.53	0.0001	0	29.28	0.12	K	LMDFLFTK	R					File: ~Y:\CORE\RAW_DATA_2022_QE\P1317_Sigrun_Lange\P1317_1_R_ctx.raw~; SpectrumID: ~8066~; PrecursorID: ~0~; scans: ~19276~
2	2::sp|Q80ZA5|S4A10_RAT	Sodium-driven chloride bicarbonate exchanger OS=Rattus norvegicus OX=10116 GN=Slc4a10 PE=1 SV=1	2202	126756	75	75	37	37	37.9	1117	1396	6636	1	0	1	509.755	1017.5	2	1017.5	0.0009	0	36.28	0.058	R	EVDLHFMK	K					File: ~Y:\CORE\RAW_DATA_2022_QE\P1317_Sigrun_Lange\P1317_1_R_ctx.raw~; SpectrumID: ~6904~; PrecursorID: ~0~; scans: ~17920~
2	2::sp|Q80ZA5|S4A10_RAT	Sodium-driven chloride bicarbonate exchanger OS=Rattus norvegicus OX=10116 GN=Slc4a10 PE=1 SV=1	2202	126756	75	75	37	37	37.9	1117	1456	3245	1	0	0	513.739	1025.46	2	1025.47	-0.0022	0	28.91	0.12	R	ENSTVDFSK	G					File: ~Y:\CORE\RAW_DATA_2022_QE\P1317_Sigrun_Lange\P1317_1_R_ctx.raw~; SpectrumID: ~3493~; PrecursorID: ~0~; scans: ~12660~
2	2::sp|Q80ZA5|S4A10_RAT	Sodium-driven chloride bicarbonate exchanger OS=Rattus norvegicus OX=10116 GN=Slc4a10 PE=1 SV=1	2202	126756	75	75	37	37	37.9	1117	1457	2451	1	0	0	513.741	1025.47	2	1025.47	0.0013	0	69.87	1.1e-05	R	ENSTVDFSK	G					File: ~Y:\CORE\RAW_DATA_2022_QE\P1317_Sigrun_Lange\P1317_1_R_ctx.raw~; SpectrumID: ~2662~; PrecursorID: ~0~; scans: ~10847~
2	2::sp|Q80ZA5|S4A10_RAT	Sodium-driven chloride bicarbonate exchanger OS=Rattus norvegicus OX=10116 GN=Slc4a10 PE=1 SV=1	2202	126756	75	75	37	37	37.9	1117	1458	2732	1	0	0	513.742	1025.47	2	1025.47	0.0021	0	51.06	0.00093	R	ENSTVDFSK	G					File: ~Y:\CORE\RAW_DATA_2022_QE\P1317_Sigrun_Lange\P1317_1_R_ctx.raw~; SpectrumID: ~2958~; PrecursorID: ~0~; scans: ~11511~
2	2::sp|Q80ZA5|S4A10_RAT	Sodium-driven chloride bicarbonate exchanger OS=Rattus norvegicus OX=10116 GN=Slc4a10 PE=1 SV=1	2202	126756	75	75	37	37	37.9	1117	1459	2342	1	0	0	513.742	1025.47	2	1025.47	0.0025	0	65.2	3.6e-05	R	ENSTVDFSK	G					File: ~Y:\CORE\RAW_DATA_2022_QE\P1317_Sigrun_Lange\P1317_1_R_ctx.raw~; SpectrumID: ~2544~; PrecursorID: ~0~; scans: ~10591~
2	2::sp|Q80ZA5|S4A10_RAT	Sodium-driven chloride bicarbonate exchanger OS=Rattus norvegicus OX=10116 GN=Slc4a10 PE=1 SV=1	2202	126756	75	75	37	37	37.9	1117	1460	2584	1	0	0	513.742	1025.47	2	1025.47	0.0029	0	85.05	3.4e-07	R	ENSTVDFSK	G					File: ~Y:\CORE\RAW_DATA_2022_QE\P1317_Sigrun_Lange\P1317_1_R_ctx.raw~; SpectrumID: ~2798~; PrecursorID: ~0~; scans: ~11131~
2	2::sp|Q80ZA5|S4A10_RAT	Sodium-driven chloride bicarbonate exchanger OS=Rattus norvegicus OX=10116 GN=Slc4a10 PE=1 SV=1	2202	126756	75	75	37	37	37.9	1117	1769	5117	1	0	0	544.261	1086.51	2	1086.52	-0.014	0	30.2	0.089	K	GQQYHEIGR	S					File: ~Y:\CORE\RAW_DATA_2022_QE\P1317_Sigrun_Lange\P1317_1_R_ctx.raw~; SpectrumID: ~5384~; PrecursorID: ~0~; scans: ~16253~
2	2::sp|Q80ZA5|S4A10_RAT	Sodium-driven chloride bicarbonate exchanger OS=Rattus norvegicus OX=10116 GN=Slc4a10 PE=1 SV=1	2202	126756	75	75	37	37	37.9	1117	1785	7791	1	0	0	544.839	1087.66	2	1087.66	-0.0011	0	66.29	6.3e-06	R	IFGGLILDIK	R					File: ~Y:\CORE\RAW_DATA_2022_QE\P1317_Sigrun_Lange\P1317_1_R_ctx.raw~; SpectrumID: ~8085~; PrecursorID: ~0~; scans: ~19296~
2	2::sp|Q80ZA5|S4A10_RAT	Sodium-driven chloride bicarbonate exchanger OS=Rattus norvegicus OX=10116 GN=Slc4a10 PE=1 SV=1	2202	126756	75	75	37	37	37.9	1117	2111	7424	1	0	0	571.817	1141.62	2	1141.62	-0.0007	1	56.71	0.00027	R	KLMDFLFTK	R					File: ~Y:\CORE\RAW_DATA_2022_QE\P1317_Sigrun_Lange\P1317_1_R_ctx.raw~; SpectrumID: ~7698~; PrecursorID: ~0~; scans: ~18888~
2	2::sp|Q80ZA5|S4A10_RAT	Sodium-driven chloride bicarbonate exchanger OS=Rattus norvegicus OX=10116 GN=Slc4a10 PE=1 SV=1	2202	126756	75	75	37	37	37.9	1117	2298	7792	1	0	0	586.779	1171.54	2	1171.55	-0.0015	0	52.04	0.00068	K	APFFWSDFR	D					File: ~Y:\CORE\RAW_DATA_2022_QE\P1317_Sigrun_Lange\P1317_1_R_ctx.raw~; SpectrumID: ~8086~; PrecursorID: ~0~; scans: ~19297~
2	2::sp|Q80ZA5|S4A10_RAT	Sodium-driven chloride bicarbonate exchanger OS=Rattus norvegicus OX=10116 GN=Slc4a10 PE=1 SV=1	2202	126756	75	75	37	37	37.9	1117	2380	7157	1	0	0	396.874	1187.6	3	1187.61	-0.0098	0	31.22	0.2	K	HQPDFIYLR	H					File: ~Y:\CORE\RAW_DATA_2022_QE\P1317_Sigrun_Lange\P1317_1_R_ctx.raw~; SpectrumID: ~7425~; PrecursorID: ~0~; scans: ~18600~
2	2::sp|Q80ZA5|S4A10_RAT	Sodium-driven chloride bicarbonate exchanger OS=Rattus norvegicus OX=10116 GN=Slc4a10 PE=1 SV=1	2202	126756	75	75	37	37	37.9	1117	2381	7090	1	0	0	594.812	1187.61	2	1187.61	0.0011	0	40.29	0.025	K	HQPDFIYLR	H					File: ~Y:\CORE\RAW_DATA_2022_QE\P1317_Sigrun_Lange\P1317_1_R_ctx.raw~; SpectrumID: ~7358~; PrecursorID: ~0~; scans: ~18530~
2	2::sp|Q80ZA5|S4A10_RAT	Sodium-driven chloride bicarbonate exchanger OS=Rattus norvegicus OX=10116 GN=Slc4a10 PE=1 SV=1	2202	126756	75	75	37	37	37.9	1117	2451	6860	1	0	0	600.818	1199.62	2	1199.62	0.0032	0	51.95	0.0011	K	EYGLSYLSLR	A					File: ~Y:\CORE\RAW_DATA_2022_QE\P1317_Sigrun_Lange\P1317_1_R_ctx.raw~; SpectrumID: ~7128~; PrecursorID: ~0~; scans: ~18177~
2	2::sp|Q80ZA5|S4A10_RAT	Sodium-driven chloride bicarbonate exchanger OS=Rattus norvegicus OX=10116 GN=Slc4a10 PE=1 SV=1	2202	126756	75	75	37	37	37.9	1117	2981	6802	1	0	0	424.587	1270.74	3	1270.74	-0.0018	0	53.74	0.00047	K	LQVPSVFKPTR	D					File: ~Y:\CORE\RAW_DATA_2022_QE\P1317_Sigrun_Lange\P1317_1_R_ctx.raw~; SpectrumID: ~7070~; PrecursorID: ~0~; scans: ~18097~
2	2::sp|Q80ZA5|S4A10_RAT	Sodium-driven chloride bicarbonate exchanger OS=Rattus norvegicus OX=10116 GN=Slc4a10 PE=1 SV=1	2202	126756	75	75	37	37	37.9	1117	2982	6533	1	0	0	424.587	1270.74	3	1270.74	-0.0016	0	35.53	0.031	K	LQVPSVFKPTR	D					File: ~Y:\CORE\RAW_DATA_2022_QE\P1317_Sigrun_Lange\P1317_1_R_ctx.raw~; SpectrumID: ~6801~; PrecursorID: ~0~; scans: ~17811~
2	2::sp|Q80ZA5|S4A10_RAT	Sodium-driven chloride bicarbonate exchanger OS=Rattus norvegicus OX=10116 GN=Slc4a10 PE=1 SV=1	2202	126756	75	75	37	37	37.9	1117	2983	6654	1	0	0	636.377	1270.74	2	1270.74	-0.0003	0	45.04	0.0032	K	LQVPSVFKPTR	D					File: ~Y:\CORE\RAW_DATA_2022_QE\P1317_Sigrun_Lange\P1317_1_R_ctx.raw~; SpectrumID: ~6922~; PrecursorID: ~0~; scans: ~17939~
2	2::sp|Q80ZA5|S4A10_RAT	Sodium-driven chloride bicarbonate exchanger OS=Rattus norvegicus OX=10116 GN=Slc4a10 PE=1 SV=1	2202	126756	75	75	37	37	37.9	1117	3045	3017	1	0	0	641.263	1280.51	2	1280.52	-0.0046	0	46.42	0.00067	K	FEEDVEDGGER	W					File: ~Y:\CORE\RAW_DATA_2022_QE\P1317_Sigrun_Lange\P1317_1_R_ctx.raw~; SpectrumID: ~3260~; PrecursorID: ~0~; scans: ~12149~
2	2::sp|Q80ZA5|S4A10_RAT	Sodium-driven chloride bicarbonate exchanger OS=Rattus norvegicus OX=10116 GN=Slc4a10 PE=1 SV=1	2202	126756	75	75	37	37	37.9	1117	3046	3135	1	0	0	641.264	1280.51	2	1280.52	-0.0024	0	38.66	0.0043	K	FEEDVEDGGER	W					File: ~Y:\CORE\RAW_DATA_2022_QE\P1317_Sigrun_Lange\P1317_1_R_ctx.raw~; SpectrumID: ~3380~; PrecursorID: ~0~; scans: ~12421~
2	2::sp|Q80ZA5|S4A10_RAT	Sodium-driven chloride bicarbonate exchanger OS=Rattus norvegicus OX=10116 GN=Slc4a10 PE=1 SV=1	2202	126756	75	75	37	37	37.9	1117	3047	2469	1	0	0	641.265	1280.52	2	1280.52	-0.0005	0	68.15	5e-06	K	FEEDVEDGGER	W					File: ~Y:\CORE\RAW_DATA_2022_QE\P1317_Sigrun_Lange\P1317_1_R_ctx.raw~; SpectrumID: ~2680~; PrecursorID: ~0~; scans: ~10886~
2	2::sp|Q80ZA5|S4A10_RAT	Sodium-driven chloride bicarbonate exchanger OS=Rattus norvegicus OX=10116 GN=Slc4a10 PE=1 SV=1	2202	126756	75	75	37	37	37.9	1117	3048	2790	1	0	0	641.265	1280.52	2	1280.52	0	0	60.11	3.2e-05	K	FEEDVEDGGER	W					File: ~Y:\CORE\RAW_DATA_2022_QE\P1317_Sigrun_Lange\P1317_1_R_ctx.raw~; SpectrumID: ~3023~; PrecursorID: ~0~; scans: ~11637~
2	2::sp|Q80ZA5|S4A10_RAT	Sodium-driven chloride bicarbonate exchanger OS=Rattus norvegicus OX=10116 GN=Slc4a10 PE=1 SV=1	2202	126756	75	75	37	37	37.9	1117	3049	2681	1	0	0	641.266	1280.52	2	1280.52	0.0011	0	63.25	1.7e-05	K	FEEDVEDGGER	W					File: ~Y:\CORE\RAW_DATA_2022_QE\P1317_Sigrun_Lange\P1317_1_R_ctx.raw~; SpectrumID: ~2903~; PrecursorID: ~0~; scans: ~11387~
2	2::sp|Q80ZA5|S4A10_RAT	Sodium-driven chloride bicarbonate exchanger OS=Rattus norvegicus OX=10116 GN=Slc4a10 PE=1 SV=1	2202	126756	75	75	37	37	37.9	1117	3050	2588	1	0	0	641.266	1280.52	2	1280.52	0.0014	0	59.47	4.1e-05	K	FEEDVEDGGER	W					File: ~Y:\CORE\RAW_DATA_2022_QE\P1317_Sigrun_Lange\P1317_1_R_ctx.raw~; SpectrumID: ~2802~; PrecursorID: ~0~; scans: ~11137~
2	2::sp|Q80ZA5|S4A10_RAT	Sodium-driven chloride bicarbonate exchanger OS=Rattus norvegicus OX=10116 GN=Slc4a10 PE=1 SV=1	2202	126756	75	75	37	37	37.9	1117	3051	2127	1	0	0	641.267	1280.52	2	1280.52	0.0046	0	63.3	1.9e-05	K	FEEDVEDGGER	W					File: ~Y:\CORE\RAW_DATA_2022_QE\P1317_Sigrun_Lange\P1317_1_R_ctx.raw~; SpectrumID: ~2310~; PrecursorID: ~0~; scans: ~10050~
2	2::sp|Q80ZA5|S4A10_RAT	Sodium-driven chloride bicarbonate exchanger OS=Rattus norvegicus OX=10116 GN=Slc4a10 PE=1 SV=1	2202	126756	75	75	37	37	37.9	1117	3052	2362	1	0	0	641.268	1280.52	2	1280.52	0.006	0	51.44	0.00029	K	FEEDVEDGGER	W					File: ~Y:\CORE\RAW_DATA_2022_QE\P1317_Sigrun_Lange\P1317_1_R_ctx.raw~; SpectrumID: ~2567~; PrecursorID: ~0~; scans: ~10637~
2	2::sp|Q80ZA5|S4A10_RAT	Sodium-driven chloride bicarbonate exchanger OS=Rattus norvegicus OX=10116 GN=Slc4a10 PE=1 SV=1	2202	126756	75	75	37	37	37.9	1117	3053	2240	1	0	0	641.269	1280.52	2	1280.52	0.0072	0	47.1	0.00082	K	FEEDVEDGGER	W					File: ~Y:\CORE\RAW_DATA_2022_QE\P1317_Sigrun_Lange\P1317_1_R_ctx.raw~; SpectrumID: ~2434~; PrecursorID: ~0~; scans: ~10339~
2	2::sp|Q80ZA5|S4A10_RAT	Sodium-driven chloride bicarbonate exchanger OS=Rattus norvegicus OX=10116 GN=Slc4a10 PE=1 SV=1	2202	126756	75	75	37	37	37.9	1117	3054	2894	1	0	0	641.269	1280.52	2	1280.52	0.0077	0	50.45	0.00042	K	FEEDVEDGGER	W					File: ~Y:\CORE\RAW_DATA_2022_QE\P1317_Sigrun_Lange\P1317_1_R_ctx.raw~; SpectrumID: ~3132~; PrecursorID: ~0~; scans: ~11892~
2	2::sp|Q80ZA5|S4A10_RAT	Sodium-driven chloride bicarbonate exchanger OS=Rattus norvegicus OX=10116 GN=Slc4a10 PE=1 SV=1	2202	126756	75	75	37	37	37.9	1117	3555	7332	1	0	0	455.938	1364.79	3	1364.79	-0.0006	0	39.21	0.0062	R	TLFIGVHVPLGGR	K					File: ~Y:\CORE\RAW_DATA_2022_QE\P1317_Sigrun_Lange\P1317_1_R_ctx.raw~; SpectrumID: ~7601~; PrecursorID: ~0~; scans: ~18785~
2	2::sp|Q80ZA5|S4A10_RAT	Sodium-driven chloride bicarbonate exchanger OS=Rattus norvegicus OX=10116 GN=Slc4a10 PE=1 SV=1	2202	126756	75	75	37	37	37.9	1117	3556	7350	1	0	0	683.404	1364.79	2	1364.79	0.0006	0	42.36	0.003	R	TLFIGVHVPLGGR	K					File: ~Y:\CORE\RAW_DATA_2022_QE\P1317_Sigrun_Lange\P1317_1_R_ctx.raw~; SpectrumID: ~7620~; PrecursorID: ~0~; scans: ~18805~
2	2::sp|Q80ZA5|S4A10_RAT	Sodium-driven chloride bicarbonate exchanger OS=Rattus norvegicus OX=10116 GN=Slc4a10 PE=1 SV=1	2202	126756	75	75	37	37	37.9	1117	3911	2040	1	0	0	716.324	1430.63	2	1430.63	-0.0002	0	33.3	0.045	K	LESECSAPGEQPK	F					File: ~Y:\CORE\RAW_DATA_2022_QE\P1317_Sigrun_Lange\P1317_1_R_ctx.raw~; SpectrumID: ~2211~; PrecursorID: ~0~; scans: ~9823~
2	2::sp|Q80ZA5|S4A10_RAT	Sodium-driven chloride bicarbonate exchanger OS=Rattus norvegicus OX=10116 GN=Slc4a10 PE=1 SV=1	2202	126756	75	75	37	37	37.9	1117	4076	4777	1	0	0	728.367	1454.72	2	1454.72	0.0012	0	91.31	1.5e-07	K	DQGAQMEPLLPTR	N					File: ~Y:\CORE\RAW_DATA_2022_QE\P1317_Sigrun_Lange\P1317_1_R_ctx.raw~; SpectrumID: ~5043~; PrecursorID: ~0~; scans: ~15844~
2	2::sp|Q80ZA5|S4A10_RAT	Sodium-driven chloride bicarbonate exchanger OS=Rattus norvegicus OX=10116 GN=Slc4a10 PE=1 SV=1	2202	126756	75	75	37	37	37.9	1117	4077	4564	1	0	0	728.369	1454.72	2	1454.72	0.005	0	55.64	0.00055	K	DQGAQMEPLLPTR	N					File: ~Y:\CORE\RAW_DATA_2022_QE\P1317_Sigrun_Lange\P1317_1_R_ctx.raw~; SpectrumID: ~4827~; PrecursorID: ~0~; scans: ~15567~
2	2::sp|Q80ZA5|S4A10_RAT	Sodium-driven chloride bicarbonate exchanger OS=Rattus norvegicus OX=10116 GN=Slc4a10 PE=1 SV=1	2202	126756	75	75	37	37	37.9	1117	4078	5167	1	0	0	728.372	1454.73	2	1454.72	0.0108	0	33.89	0.08	K	DQGAQMEPLLPTR	N					File: ~Y:\CORE\RAW_DATA_2022_QE\P1317_Sigrun_Lange\P1317_1_R_ctx.raw~; SpectrumID: ~5434~; PrecursorID: ~0~; scans: ~16312~
2	2::sp|Q80ZA5|S4A10_RAT	Sodium-driven chloride bicarbonate exchanger OS=Rattus norvegicus OX=10116 GN=Slc4a10 PE=1 SV=1	2202	126756	75	75	37	37	37.9	1117	4081	4515	1	0	0	728.867	1455.72	2	1455.7	0.0168	0	47.07	0.0039	K	DQGAQMEPLLPTR	N	Deamidated (NQ)	0.0000100000000.0			File: ~Y:\CORE\RAW_DATA_2022_QE\P1317_Sigrun_Lange\P1317_1_R_ctx.raw~; SpectrumID: ~4778~; PrecursorID: ~0~; scans: ~15506~
2	2::sp|Q80ZA5|S4A10_RAT	Sodium-driven chloride bicarbonate exchanger OS=Rattus norvegicus OX=10116 GN=Slc4a10 PE=1 SV=1	2202	126756	75	75	37	37	37.9	1117	4163	4857	1	0	0	736.366	1470.72	2	1470.71	0.0037	0	52.51	0.0011	K	DQGAQMEPLLPTR	N	Oxidation (M)	0.0000030000000.0			File: ~Y:\CORE\RAW_DATA_2022_QE\P1317_Sigrun_Lange\P1317_1_R_ctx.raw~; SpectrumID: ~5123~; PrecursorID: ~0~; scans: ~15944~
2	2::sp|Q80ZA5|S4A10_RAT	Sodium-driven chloride bicarbonate exchanger OS=Rattus norvegicus OX=10116 GN=Slc4a10 PE=1 SV=1	2202	126756	75	75	37	37	37.9	1117	4291	6811	1	0	0	499.908	1496.7	3	1496.7	0.0018	1	47.95	0.0029	K	THFEKEDLEGHR	T					File: ~Y:\CORE\RAW_DATA_2022_QE\P1317_Sigrun_Lange\P1317_1_R_ctx.raw~; SpectrumID: ~7079~; PrecursorID: ~0~; scans: ~18107~
2	2::sp|Q80ZA5|S4A10_RAT	Sodium-driven chloride bicarbonate exchanger OS=Rattus norvegicus OX=10116 GN=Slc4a10 PE=1 SV=1	2202	126756	75	75	37	37	37.9	1117	4546	5211	1	0	0	775.356	1548.7	2	1548.7	0.0002	0	78.47	2.4e-06	R	DDPSVINISDEMSK	T					File: ~Y:\CORE\RAW_DATA_2022_QE\P1317_Sigrun_Lange\P1317_1_R_ctx.raw~; SpectrumID: ~5478~; PrecursorID: ~0~; scans: ~16367~
2	2::sp|Q80ZA5|S4A10_RAT	Sodium-driven chloride bicarbonate exchanger OS=Rattus norvegicus OX=10116 GN=Slc4a10 PE=1 SV=1	2202	126756	75	75	37	37	37.9	1117	4547	4972	1	0	0	775.36	1548.7	2	1548.7	0.0067	0	59.81	0.00019	R	DDPSVINISDEMSK	T					File: ~Y:\CORE\RAW_DATA_2022_QE\P1317_Sigrun_Lange\P1317_1_R_ctx.raw~; SpectrumID: ~5239~; PrecursorID: ~0~; scans: ~16079~
2	2::sp|Q80ZA5|S4A10_RAT	Sodium-driven chloride bicarbonate exchanger OS=Rattus norvegicus OX=10116 GN=Slc4a10 PE=1 SV=1	2202	126756	75	75	37	37	37.9	1117	4608	8182	1	0	0	781.874	1561.73	2	1561.73	-0.0005	0	54.76	0.00078	R	ELSWLDDLMPESK	K					File: ~Y:\CORE\RAW_DATA_2022_QE\P1317_Sigrun_Lange\P1317_1_R_ctx.raw~; SpectrumID: ~8498~; PrecursorID: ~0~; scans: ~19729~
2	2::sp|Q80ZA5|S4A10_RAT	Sodium-driven chloride bicarbonate exchanger OS=Rattus norvegicus OX=10116 GN=Slc4a10 PE=1 SV=1	2202	126756	75	75	37	37	37.9	1117	4675	8214	1	0	0	789.869	1577.72	2	1577.73	-0.0053	0	67.21	3.7e-05	R	ELSWLDDLMPESK	K	Oxidation (M)	0.0000000030000.0			File: ~Y:\CORE\RAW_DATA_2022_QE\P1317_Sigrun_Lange\P1317_1_R_ctx.raw~; SpectrumID: ~8530~; PrecursorID: ~0~; scans: ~19763~
2	2::sp|Q80ZA5|S4A10_RAT	Sodium-driven chloride bicarbonate exchanger OS=Rattus norvegicus OX=10116 GN=Slc4a10 PE=1 SV=1	2202	126756	75	75	37	37	37.9	1117	4870	7209	1	0	0	810.908	1619.8	2	1619.8	0.0028	0	95.18	9.1e-08	K	TAMWGNLLVTADNSK	E					File: ~Y:\CORE\RAW_DATA_2022_QE\P1317_Sigrun_Lange\P1317_1_R_ctx.raw~; SpectrumID: ~7477~; PrecursorID: ~0~; scans: ~18655~
2	2::sp|Q80ZA5|S4A10_RAT	Sodium-driven chloride bicarbonate exchanger OS=Rattus norvegicus OX=10116 GN=Slc4a10 PE=1 SV=1	2202	126756	75	75	37	37	37.9	1117	4878	6953	1	0	0	811.404	1620.79	2	1620.78	0.012	0	73.35	1.3e-05	K	TAMWGNLLVTADNSK	E	Deamidated (NQ)	0.000001000000000.0			File: ~Y:\CORE\RAW_DATA_2022_QE\P1317_Sigrun_Lange\P1317_1_R_ctx.raw~; SpectrumID: ~7221~; PrecursorID: ~0~; scans: ~18347~
2	2::sp|Q80ZA5|S4A10_RAT	Sodium-driven chloride bicarbonate exchanger OS=Rattus norvegicus OX=10116 GN=Slc4a10 PE=1 SV=1	2202	126756	75	75	37	37	37.9	1117	5222	7111	1	0	0	570.266	1707.78	3	1707.77	0.001	1	61.91	0.00012	R	WLKFEEDVEDGGER	W					File: ~Y:\CORE\RAW_DATA_2022_QE\P1317_Sigrun_Lange\P1317_1_R_ctx.raw~; SpectrumID: ~7379~; PrecursorID: ~0~; scans: ~18552~
2	2::sp|Q80ZA5|S4A10_RAT	Sodium-driven chloride bicarbonate exchanger OS=Rattus norvegicus OX=10116 GN=Slc4a10 PE=1 SV=1	2202	126756	75	75	37	37	37.9	1117	5829	8245	1	0	0	620.702	1859.09	3	1859.09	-0.003	0	33.37	0.012	R	LSPAVLLQGLAEVPIPSR	F					File: ~Y:\CORE\RAW_DATA_2022_QE\P1317_Sigrun_Lange\P1317_1_R_ctx.raw~; SpectrumID: ~8561~; PrecursorID: ~0~; scans: ~19795~
2	2::sp|Q80ZA5|S4A10_RAT	Sodium-driven chloride bicarbonate exchanger OS=Rattus norvegicus OX=10116 GN=Slc4a10 PE=1 SV=1	2202	126756	75	75	37	37	37.9	1117	5830	8237	1	0	0	930.554	1859.09	2	1859.09	0.0058	0	113.32	1e-10	R	LSPAVLLQGLAEVPIPSR	F					File: ~Y:\CORE\RAW_DATA_2022_QE\P1317_Sigrun_Lange\P1317_1_R_ctx.raw~; SpectrumID: ~8553~; PrecursorID: ~0~; scans: ~19787~
2	2::sp|Q80ZA5|S4A10_RAT	Sodium-driven chloride bicarbonate exchanger OS=Rattus norvegicus OX=10116 GN=Slc4a10 PE=1 SV=1	2202	126756	75	75	37	37	37.9	1117	6074	7468	1	0	0	647.32	1938.94	3	1938.94	-0.0023	0	68.58	3.8e-05	R	SIATLMTDEVFHDVAYK	A					File: ~Y:\CORE\RAW_DATA_2022_QE\P1317_Sigrun_Lange\P1317_1_R_ctx.raw~; SpectrumID: ~7743~; PrecursorID: ~0~; scans: ~18936~
2	2::sp|Q80ZA5|S4A10_RAT	Sodium-driven chloride bicarbonate exchanger OS=Rattus norvegicus OX=10116 GN=Slc4a10 PE=1 SV=1	2202	126756	75	75	37	37	37.9	1117	6075	7469	1	0	0	970.477	1938.94	2	1938.94	-0.0005	0	99.61	2.9e-08	R	SIATLMTDEVFHDVAYK	A					File: ~Y:\CORE\RAW_DATA_2022_QE\P1317_Sigrun_Lange\P1317_1_R_ctx.raw~; SpectrumID: ~7744~; PrecursorID: ~0~; scans: ~18937~
2	2::sp|Q80ZA5|S4A10_RAT	Sodium-driven chloride bicarbonate exchanger OS=Rattus norvegicus OX=10116 GN=Slc4a10 PE=1 SV=1	2202	126756	75	75	37	37	37.9	1117	6206	3789	1	0	0	990.922	1979.83	2	1979.83	-0.0043	0	42.67	0.0037	R	DSGLEDGGESPSFDTPSQR	V					File: ~Y:\CORE\RAW_DATA_2022_QE\P1317_Sigrun_Lange\P1317_1_R_ctx.raw~; SpectrumID: ~4043~; PrecursorID: ~0~; scans: ~13821~
2	2::sp|Q80ZA5|S4A10_RAT	Sodium-driven chloride bicarbonate exchanger OS=Rattus norvegicus OX=10116 GN=Slc4a10 PE=1 SV=1	2202	126756	75	75	37	37	37.9	1117	6207	3674	1	0	0	990.923	1979.83	2	1979.83	-0.0022	0	89.18	8.8e-08	R	DSGLEDGGESPSFDTPSQR	V					File: ~Y:\CORE\RAW_DATA_2022_QE\P1317_Sigrun_Lange\P1317_1_R_ctx.raw~; SpectrumID: ~3928~; PrecursorID: ~0~; scans: ~13560~
2	2::sp|Q80ZA5|S4A10_RAT	Sodium-driven chloride bicarbonate exchanger OS=Rattus norvegicus OX=10116 GN=Slc4a10 PE=1 SV=1	2202	126756	75	75	37	37	37.9	1117	6208	3562	1	0	0	990.927	1979.84	2	1979.83	0.0041	0	84.96	2.6e-07	R	DSGLEDGGESPSFDTPSQR	V					File: ~Y:\CORE\RAW_DATA_2022_QE\P1317_Sigrun_Lange\P1317_1_R_ctx.raw~; SpectrumID: ~3813~; PrecursorID: ~0~; scans: ~13304~
2	2::sp|Q80ZA5|S4A10_RAT	Sodium-driven chloride bicarbonate exchanger OS=Rattus norvegicus OX=10116 GN=Slc4a10 PE=1 SV=1	2202	126756	75	75	37	37	37.9	1117	6629	8281	1	0	0	1070.57	2139.12	2	2139.12	0.0022	0	69.45	2.4e-05	K	IPPGAEASNILVGELEFLDR	T					File: ~Y:\CORE\RAW_DATA_2022_QE\P1317_Sigrun_Lange\P1317_1_R_ctx.raw~; SpectrumID: ~8597~; PrecursorID: ~0~; scans: ~19833~
2	2::sp|Q80ZA5|S4A10_RAT	Sodium-driven chloride bicarbonate exchanger OS=Rattus norvegicus OX=10116 GN=Slc4a10 PE=1 SV=1	2202	126756	75	75	37	37	37.9	1117	6630	8280	1	0	0	714.049	2139.12	3	2139.12	0.0031	0	72.44	1.2e-05	K	IPPGAEASNILVGELEFLDR	T					File: ~Y:\CORE\RAW_DATA_2022_QE\P1317_Sigrun_Lange\P1317_1_R_ctx.raw~; SpectrumID: ~8596~; PrecursorID: ~0~; scans: ~19832~
2	2::sp|Q80ZA5|S4A10_RAT	Sodium-driven chloride bicarbonate exchanger OS=Rattus norvegicus OX=10116 GN=Slc4a10 PE=1 SV=1	2202	126756	75	75	37	37	37.9	1117	6971	5187	1	0	0	755.999	2264.98	3	2264.98	-0.002	1	38.69	0.014	R	ERDSGLEDGGESPSFDTPSQR	V					File: ~Y:\CORE\RAW_DATA_2022_QE\P1317_Sigrun_Lange\P1317_1_R_ctx.raw~; SpectrumID: ~5454~; PrecursorID: ~0~; scans: ~16336~
2	2::sp|Q80ZA5|S4A10_RAT	Sodium-driven chloride bicarbonate exchanger OS=Rattus norvegicus OX=10116 GN=Slc4a10 PE=1 SV=1	2202	126756	75	75	37	37	37.9	1117	6993	7608	1	0	0	756.746	2267.22	3	2267.22	0.0013	1	72.93	6.8e-06	K	KIPPGAEASNILVGELEFLDR	T					File: ~Y:\CORE\RAW_DATA_2022_QE\P1317_Sigrun_Lange\P1317_1_R_ctx.raw~; SpectrumID: ~7889~; PrecursorID: ~0~; scans: ~19090~
2	2::sp|Q80ZA5|S4A10_RAT	Sodium-driven chloride bicarbonate exchanger OS=Rattus norvegicus OX=10116 GN=Slc4a10 PE=1 SV=1	2202	126756	75	75	37	37	37.9	1117	7571	6086	1	0	0	828.397	2482.17	3	2482.18	-0.0056	1	40.97	0.024	K	DQGAQMEPLLPTRNDEEAVVDR	G					File: ~Y:\CORE\RAW_DATA_2022_QE\P1317_Sigrun_Lange\P1317_1_R_ctx.raw~; SpectrumID: ~6354~; PrecursorID: ~0~; scans: ~17338~
2	2::sp|Q80ZA5|S4A10_RAT	Sodium-driven chloride bicarbonate exchanger OS=Rattus norvegicus OX=10116 GN=Slc4a10 PE=1 SV=1	2202	126756	75	75	37	37	37.9	1117	8038	6669	1	0	0	673.323	2689.26	4	2689.26	0.0033	0	37.99	0.045	K	TPSLPNGTAAHGGPEQHGGHSGPELQR	T	Deamidated (NQ)	0.000000000000000100000000000.0			File: ~Y:\CORE\RAW_DATA_2022_QE\P1317_Sigrun_Lange\P1317_1_R_ctx.raw~; SpectrumID: ~6937~; PrecursorID: ~0~; scans: ~17956~
2	2::sp|Q80ZA5|S4A10_RAT	Sodium-driven chloride bicarbonate exchanger OS=Rattus norvegicus OX=10116 GN=Slc4a10 PE=1 SV=1	2202	126756	75	75	37	37	37.9	1117	8253	7144	1	0	0	931.759	2792.25	3	2792.22	0.038	0	62.86	9.9e-05	K	EEEQSMLAMEDEGTVQLPLEGHYR	D	2 Deamidated (NQ)	0.000100000000000100000000.0			File: ~Y:\CORE\RAW_DATA_2022_QE\P1317_Sigrun_Lange\P1317_1_R_ctx.raw~; SpectrumID: ~7412~; PrecursorID: ~0~; scans: ~18586~
2	2::sp|Q80ZA5|S4A10_RAT	Sodium-driven chloride bicarbonate exchanger OS=Rattus norvegicus OX=10116 GN=Slc4a10 PE=1 SV=1	2202	126756	75	75	37	37	37.9	1117	8298	7091	1	0	0	564.477	2817.35	5	2817.35	-0.0078	1	45.33	0.0087	R	KTPSLPNGTAAHGGPEQHGGHSGPELQR	T	Deamidated (NQ)	0.0000000000000000100000000000.0			File: ~Y:\CORE\RAW_DATA_2022_QE\P1317_Sigrun_Lange\P1317_1_R_ctx.raw~; SpectrumID: ~7359~; PrecursorID: ~0~; scans: ~18531~
2	2::sp|Q80ZA5|S4A10_RAT	Sodium-driven chloride bicarbonate exchanger OS=Rattus norvegicus OX=10116 GN=Slc4a10 PE=1 SV=1	2202	126756	75	75	37	37	37.9	1117	8299	7085	1	0	0	470.568	2817.37	6	2817.35	0.013	1	29.27	0.35	R	KTPSLPNGTAAHGGPEQHGGHSGPELQR	T	Deamidated (NQ)	0.0000001000000000000000000000.0			File: ~Y:\CORE\RAW_DATA_2022_QE\P1317_Sigrun_Lange\P1317_1_R_ctx.raw~; SpectrumID: ~7353~; PrecursorID: ~0~; scans: ~18524~
2	2::sp|Q80ZA5|S4A10_RAT	Sodium-driven chloride bicarbonate exchanger OS=Rattus norvegicus OX=10116 GN=Slc4a10 PE=1 SV=1	2202	126756	75	75	37	37	37.9	1117	8688	8270	1	0	0	1094.88	3281.61	3	3281.62	-0.0085	1	77.47	5e-06	K	DRNDLVSGIDEFLDQVTVLPPGEWDPSIR	I					File: ~Y:\CORE\RAW_DATA_2022_QE\P1317_Sigrun_Lange\P1317_1_R_ctx.raw~; SpectrumID: ~8586~; PrecursorID: ~0~; scans: ~19822~
2	2::sp|Q80ZA5|S4A10_RAT	Sodium-driven chloride bicarbonate exchanger OS=Rattus norvegicus OX=10116 GN=Slc4a10 PE=1 SV=1	2202	126756	75	75	37	37	37.9	1117	8790	7281	1	0	0	869.899	3475.57	4	3475.58	-0.0085	1	109.49	2.1e-09	K	LEDAEKEEEQSMLAMEDEGTVQLPLEGHYR	D					File: ~Y:\CORE\RAW_DATA_2022_QE\P1317_Sigrun_Lange\P1317_1_R_ctx.raw~; SpectrumID: ~7550~; PrecursorID: ~0~; scans: ~18731~
2	2::sp|Q80ZA5|S4A10_RAT	Sodium-driven chloride bicarbonate exchanger OS=Rattus norvegicus OX=10116 GN=Slc4a10 PE=1 SV=1	2202	126756	75	75	37	37	37.9	1117	8831	7966	1	0	0	1191.21	3570.62	3	3570.62	-0.0059	0	28.86	0.23	R	VQFILGTEDDDEEHIPHDLFTELDEICWR	E					File: ~Y:\CORE\RAW_DATA_2022_QE\P1317_Sigrun_Lange\P1317_1_R_ctx.raw~; SpectrumID: ~8270~; PrecursorID: ~0~; scans: ~19490~
2	2::sp|Q80ZA5|S4A10_RAT	Sodium-driven chloride bicarbonate exchanger OS=Rattus norvegicus OX=10116 GN=Slc4a10 PE=1 SV=1	2202	126756	75	75	37	37	37.9	1117	8832	7962	1	0	0	893.663	3570.62	4	3570.62	-0.001	0	32.51	0.1	R	VQFILGTEDDDEEHIPHDLFTELDEICWR	E					File: ~Y:\CORE\RAW_DATA_2022_QE\P1317_Sigrun_Lange\P1317_1_R_ctx.raw~; SpectrumID: ~8266~; PrecursorID: ~0~; scans: ~19486~
2	2::sp|Q80ZA5|S4A10_RAT	Sodium-driven chloride bicarbonate exchanger OS=Rattus norvegicus OX=10116 GN=Slc4a10 PE=1 SV=1	2202	126756	75	75	37	37	37.9	1117	8855	7261	1	0	0	721.744	3603.68	5	3603.67	0.0101	2	52.67	0.0013	K	KLEDAEKEEEQSMLAMEDEGTVQLPLEGHYR	D					File: ~Y:\CORE\RAW_DATA_2022_QE\P1317_Sigrun_Lange\P1317_1_R_ctx.raw~; SpectrumID: ~7530~; PrecursorID: ~0~; scans: ~18710~
2	2::sp|Q80ZA5|S4A10_RAT	Sodium-driven chloride bicarbonate exchanger OS=Rattus norvegicus OX=10116 GN=Slc4a10 PE=1 SV=1	2202	126756	75	75	37	37	37.9	1117	8856	7256	1	0	0	901.93	3603.69	4	3603.67	0.0193	2	77.24	4.7e-06	K	KLEDAEKEEEQSMLAMEDEGTVQLPLEGHYR	D					File: ~Y:\CORE\RAW_DATA_2022_QE\P1317_Sigrun_Lange\P1317_1_R_ctx.raw~; SpectrumID: ~7525~; PrecursorID: ~0~; scans: ~18705~
2	2::tr|D4AD03|D4AD03_RAT	Anion exchange protein OS=Rattus norvegicus OX=10116 GN=Slc4a10 PE=1 SV=3	2113	125282	71	71	36	36	38	1104	132	5321	1	0	0	396.243	790.47	2	790.47	0.0003	0	33.24	0.0099	R	TVVAFVR	L					File: ~Y:\CORE\RAW_DATA_2022_QE\P1317_Sigrun_Lange\P1317_1_R_ctx.raw~; SpectrumID: ~5588~; PrecursorID: ~0~; scans: ~16496~
2	2::tr|D4AD03|D4AD03_RAT	Anion exchange protein OS=Rattus norvegicus OX=10116 GN=Slc4a10 PE=1 SV=3	2113	125282	71	71	36	36	38	1104	366	5866	1	0	0	414.226	826.437	2	826.437	-0.0003	0	29.05	0.054	R	VHEALMK	Q					File: ~Y:\CORE\RAW_DATA_2022_QE\P1317_Sigrun_Lange\P1317_1_R_ctx.raw~; SpectrumID: ~6133~; PrecursorID: ~0~; scans: ~17102~
2	2::tr|D4AD03|D4AD03_RAT	Anion exchange protein OS=Rattus norvegicus OX=10116 GN=Slc4a10 PE=1 SV=3	2113	125282	71	71	36	36	38	1104	503	6084	1	0	0	424.734	847.454	2	847.455	-0.0012	0	32.71	0.085	K	GIQLFDR	I					File: ~Y:\CORE\RAW_DATA_2022_QE\P1317_Sigrun_Lange\P1317_1_R_ctx.raw~; SpectrumID: ~6352~; PrecursorID: ~0~; scans: ~17336~
2	2::tr|D4AD03|D4AD03_RAT	Anion exchange protein OS=Rattus norvegicus OX=10116 GN=Slc4a10 PE=1 SV=3	2113	125282	71	71	36	36	38	1104	1211	3195	1	0	0	496.207	990.399	2	990.404	-0.0055	0	36.37	0.0047	R	EGEDAEWR	E					File: ~Y:\CORE\RAW_DATA_2022_QE\P1317_Sigrun_Lange\P1317_1_R_ctx.raw~; SpectrumID: ~3441~; PrecursorID: ~0~; scans: ~12545~
2	2::tr|D4AD03|D4AD03_RAT	Anion exchange protein OS=Rattus norvegicus OX=10116 GN=Slc4a10 PE=1 SV=3	2113	125282	71	71	36	36	38	1104	1212	3447	1	0	0	496.207	990.399	2	990.404	-0.0053	0	36.87	0.0042	R	EGEDAEWR	E					File: ~Y:\CORE\RAW_DATA_2022_QE\P1317_Sigrun_Lange\P1317_1_R_ctx.raw~; SpectrumID: ~3698~; PrecursorID: ~0~; scans: ~13077~
2	2::tr|D4AD03|D4AD03_RAT	Anion exchange protein OS=Rattus norvegicus OX=10116 GN=Slc4a10 PE=1 SV=3	2113	125282	71	71	36	36	38	1104	1213	3071	1	0	0	496.207	990.399	2	990.404	-0.0052	0	29.18	0.03	R	EGEDAEWR	E					File: ~Y:\CORE\RAW_DATA_2022_QE\P1317_Sigrun_Lange\P1317_1_R_ctx.raw~; SpectrumID: ~3315~; PrecursorID: ~0~; scans: ~12280~
2	2::tr|D4AD03|D4AD03_RAT	Anion exchange protein OS=Rattus norvegicus OX=10116 GN=Slc4a10 PE=1 SV=3	2113	125282	71	71	36	36	38	1104	1214	2960	1	0	0	496.209	990.403	2	990.404	-0.0017	0	31.41	0.018	R	EGEDAEWR	E					File: ~Y:\CORE\RAW_DATA_2022_QE\P1317_Sigrun_Lange\P1317_1_R_ctx.raw~; SpectrumID: ~3201~; PrecursorID: ~0~; scans: ~12023~
2	2::tr|D4AD03|D4AD03_RAT	Anion exchange protein OS=Rattus norvegicus OX=10116 GN=Slc4a10 PE=1 SV=3	2113	125282	71	71	36	36	38	1104	1215	3306	1	0	0	496.209	990.403	2	990.404	-0.001	0	32.17	0.016	R	EGEDAEWR	E					File: ~Y:\CORE\RAW_DATA_2022_QE\P1317_Sigrun_Lange\P1317_1_R_ctx.raw~; SpectrumID: ~3554~; PrecursorID: ~0~; scans: ~12799~
2	2::tr|D4AD03|D4AD03_RAT	Anion exchange protein OS=Rattus norvegicus OX=10116 GN=Slc4a10 PE=1 SV=3	2113	125282	71	71	36	36	38	1104	1216	3696	1	0	0	496.211	990.407	2	990.404	0.0027	0	35.61	0.013	R	EGEDAEWR	E					File: ~Y:\CORE\RAW_DATA_2022_QE\P1317_Sigrun_Lange\P1317_1_R_ctx.raw~; SpectrumID: ~3950~; PrecursorID: ~0~; scans: ~13615~
2	2::tr|D4AD03|D4AD03_RAT	Anion exchange protein OS=Rattus norvegicus OX=10116 GN=Slc4a10 PE=1 SV=3	2113	125282	71	71	36	36	38	1104	1217	3575	1	0	0	496.211	990.408	2	990.404	0.0033	0	53.47	0.00021	R	EGEDAEWR	E					File: ~Y:\CORE\RAW_DATA_2022_QE\P1317_Sigrun_Lange\P1317_1_R_ctx.raw~; SpectrumID: ~3826~; PrecursorID: ~0~; scans: ~13336~
2	2::tr|D4AD03|D4AD03_RAT	Anion exchange protein OS=Rattus norvegicus OX=10116 GN=Slc4a10 PE=1 SV=3	2113	125282	71	71	36	36	38	1104	1357	7774	1	0	0	507.77	1013.53	2	1013.53	0.0001	0	29.28	0.12	K	LMDFLFTK	R					File: ~Y:\CORE\RAW_DATA_2022_QE\P1317_Sigrun_Lange\P1317_1_R_ctx.raw~; SpectrumID: ~8066~; PrecursorID: ~0~; scans: ~19276~
2	2::tr|D4AD03|D4AD03_RAT	Anion exchange protein OS=Rattus norvegicus OX=10116 GN=Slc4a10 PE=1 SV=3	2113	125282	71	71	36	36	38	1104	1396	6636	1	0	1	509.755	1017.5	2	1017.5	0.0009	0	36.28	0.058	R	EVDLHFMK	K					File: ~Y:\CORE\RAW_DATA_2022_QE\P1317_Sigrun_Lange\P1317_1_R_ctx.raw~; SpectrumID: ~6904~; PrecursorID: ~0~; scans: ~17920~
2	2::tr|D4AD03|D4AD03_RAT	Anion exchange protein OS=Rattus norvegicus OX=10116 GN=Slc4a10 PE=1 SV=3	2113	125282	71	71	36	36	38	1104	1456	3245	1	0	0	513.739	1025.46	2	1025.47	-0.0022	0	28.91	0.12	R	ENSTVDFSK	G					File: ~Y:\CORE\RAW_DATA_2022_QE\P1317_Sigrun_Lange\P1317_1_R_ctx.raw~; SpectrumID: ~3493~; PrecursorID: ~0~; scans: ~12660~
2	2::tr|D4AD03|D4AD03_RAT	Anion exchange protein OS=Rattus norvegicus OX=10116 GN=Slc4a10 PE=1 SV=3	2113	125282	71	71	36	36	38	1104	1457	2451	1	0	0	513.741	1025.47	2	1025.47	0.0013	0	69.87	1.1e-05	R	ENSTVDFSK	G					File: ~Y:\CORE\RAW_DATA_2022_QE\P1317_Sigrun_Lange\P1317_1_R_ctx.raw~; SpectrumID: ~2662~; PrecursorID: ~0~; scans: ~10847~
2	2::tr|D4AD03|D4AD03_RAT	Anion exchange protein OS=Rattus norvegicus OX=10116 GN=Slc4a10 PE=1 SV=3	2113	125282	71	71	36	36	38	1104	1458	2732	1	0	0	513.742	1025.47	2	1025.47	0.0021	0	51.06	0.00093	R	ENSTVDFSK	G					File: ~Y:\CORE\RAW_DATA_2022_QE\P1317_Sigrun_Lange\P1317_1_R_ctx.raw~; SpectrumID: ~2958~; PrecursorID: ~0~; scans: ~11511~
2	2::tr|D4AD03|D4AD03_RAT	Anion exchange protein OS=Rattus norvegicus OX=10116 GN=Slc4a10 PE=1 SV=3	2113	125282	71	71	36	36	38	1104	1459	2342	1	0	0	513.742	1025.47	2	1025.47	0.0025	0	65.2	3.6e-05	R	ENSTVDFSK	G					File: ~Y:\CORE\RAW_DATA_2022_QE\P1317_Sigrun_Lange\P1317_1_R_ctx.raw~; SpectrumID: ~2544~; PrecursorID: ~0~; scans: ~10591~
2	2::tr|D4AD03|D4AD03_RAT	Anion exchange protein OS=Rattus norvegicus OX=10116 GN=Slc4a10 PE=1 SV=3	2113	125282	71	71	36	36	38	1104	1460	2584	1	0	0	513.742	1025.47	2	1025.47	0.0029	0	85.05	3.4e-07	R	ENSTVDFSK	G					File: ~Y:\CORE\RAW_DATA_2022_QE\P1317_Sigrun_Lange\P1317_1_R_ctx.raw~; SpectrumID: ~2798~; PrecursorID: ~0~; scans: ~11131~
2	2::tr|D4AD03|D4AD03_RAT	Anion exchange protein OS=Rattus norvegicus OX=10116 GN=Slc4a10 PE=1 SV=3	2113	125282	71	71	36	36	38	1104	1769	5117	1	0	0	544.261	1086.51	2	1086.52	-0.014	0	30.2	0.089	K	GQQYHEIGR	S					File: ~Y:\CORE\RAW_DATA_2022_QE\P1317_Sigrun_Lange\P1317_1_R_ctx.raw~; SpectrumID: ~5384~; PrecursorID: ~0~; scans: ~16253~
2	2::tr|D4AD03|D4AD03_RAT	Anion exchange protein OS=Rattus norvegicus OX=10116 GN=Slc4a10 PE=1 SV=3	2113	125282	71	71	36	36	38	1104	1785	7791	1	0	0	544.839	1087.66	2	1087.66	-0.0011	0	66.29	6.3e-06	R	IFGGLILDIK	R					File: ~Y:\CORE\RAW_DATA_2022_QE\P1317_Sigrun_Lange\P1317_1_R_ctx.raw~; SpectrumID: ~8085~; PrecursorID: ~0~; scans: ~19296~
2	2::tr|D4AD03|D4AD03_RAT	Anion exchange protein OS=Rattus norvegicus OX=10116 GN=Slc4a10 PE=1 SV=3	2113	125282	71	71	36	36	38	1104	2111	7424	1	0	0	571.817	1141.62	2	1141.62	-0.0007	1	56.71	0.00027	R	KLMDFLFTK	R					File: ~Y:\CORE\RAW_DATA_2022_QE\P1317_Sigrun_Lange\P1317_1_R_ctx.raw~; SpectrumID: ~7698~; PrecursorID: ~0~; scans: ~18888~
2	2::tr|D4AD03|D4AD03_RAT	Anion exchange protein OS=Rattus norvegicus OX=10116 GN=Slc4a10 PE=1 SV=3	2113	125282	71	71	36	36	38	1104	2298	7792	1	0	0	586.779	1171.54	2	1171.55	-0.0015	0	52.04	0.00068	K	APFFWSDFR	D					File: ~Y:\CORE\RAW_DATA_2022_QE\P1317_Sigrun_Lange\P1317_1_R_ctx.raw~; SpectrumID: ~8086~; PrecursorID: ~0~; scans: ~19297~
2	2::tr|D4AD03|D4AD03_RAT	Anion exchange protein OS=Rattus norvegicus OX=10116 GN=Slc4a10 PE=1 SV=3	2113	125282	71	71	36	36	38	1104	2380	7157	1	0	0	396.874	1187.6	3	1187.61	-0.0098	0	31.22	0.2	K	HQPDFIYLR	H					File: ~Y:\CORE\RAW_DATA_2022_QE\P1317_Sigrun_Lange\P1317_1_R_ctx.raw~; SpectrumID: ~7425~; PrecursorID: ~0~; scans: ~18600~
2	2::tr|D4AD03|D4AD03_RAT	Anion exchange protein OS=Rattus norvegicus OX=10116 GN=Slc4a10 PE=1 SV=3	2113	125282	71	71	36	36	38	1104	2381	7090	1	0	0	594.812	1187.61	2	1187.61	0.0011	0	40.29	0.025	K	HQPDFIYLR	H					File: ~Y:\CORE\RAW_DATA_2022_QE\P1317_Sigrun_Lange\P1317_1_R_ctx.raw~; SpectrumID: ~7358~; PrecursorID: ~0~; scans: ~18530~
2	2::tr|D4AD03|D4AD03_RAT	Anion exchange protein OS=Rattus norvegicus OX=10116 GN=Slc4a10 PE=1 SV=3	2113	125282	71	71	36	36	38	1104	2451	6860	1	0	0	600.818	1199.62	2	1199.62	0.0032	0	51.95	0.0011	K	EYGLSYLSLR	A					File: ~Y:\CORE\RAW_DATA_2022_QE\P1317_Sigrun_Lange\P1317_1_R_ctx.raw~; SpectrumID: ~7128~; PrecursorID: ~0~; scans: ~18177~
2	2::tr|D4AD03|D4AD03_RAT	Anion exchange protein OS=Rattus norvegicus OX=10116 GN=Slc4a10 PE=1 SV=3	2113	125282	71	71	36	36	38	1104	2981	6802	1	0	0	424.587	1270.74	3	1270.74	-0.0018	0	53.74	0.00047	K	LQVPSVFKPTR	D					File: ~Y:\CORE\RAW_DATA_2022_QE\P1317_Sigrun_Lange\P1317_1_R_ctx.raw~; SpectrumID: ~7070~; PrecursorID: ~0~; scans: ~18097~
2	2::tr|D4AD03|D4AD03_RAT	Anion exchange protein OS=Rattus norvegicus OX=10116 GN=Slc4a10 PE=1 SV=3	2113	125282	71	71	36	36	38	1104	2982	6533	1	0	0	424.587	1270.74	3	1270.74	-0.0016	0	35.53	0.031	K	LQVPSVFKPTR	D					File: ~Y:\CORE\RAW_DATA_2022_QE\P1317_Sigrun_Lange\P1317_1_R_ctx.raw~; SpectrumID: ~6801~; PrecursorID: ~0~; scans: ~17811~
2	2::tr|D4AD03|D4AD03_RAT	Anion exchange protein OS=Rattus norvegicus OX=10116 GN=Slc4a10 PE=1 SV=3	2113	125282	71	71	36	36	38	1104	2983	6654	1	0	0	636.377	1270.74	2	1270.74	-0.0003	0	45.04	0.0032	K	LQVPSVFKPTR	D					File: ~Y:\CORE\RAW_DATA_2022_QE\P1317_Sigrun_Lange\P1317_1_R_ctx.raw~; SpectrumID: ~6922~; PrecursorID: ~0~; scans: ~17939~
2	2::tr|D4AD03|D4AD03_RAT	Anion exchange protein OS=Rattus norvegicus OX=10116 GN=Slc4a10 PE=1 SV=3	2113	125282	71	71	36	36	38	1104	3045	3017	1	0	0	641.263	1280.51	2	1280.52	-0.0046	0	46.42	0.00067	K	FEEDVEDGGER	W					File: ~Y:\CORE\RAW_DATA_2022_QE\P1317_Sigrun_Lange\P1317_1_R_ctx.raw~; SpectrumID: ~3260~; PrecursorID: ~0~; scans: ~12149~
2	2::tr|D4AD03|D4AD03_RAT	Anion exchange protein OS=Rattus norvegicus OX=10116 GN=Slc4a10 PE=1 SV=3	2113	125282	71	71	36	36	38	1104	3046	3135	1	0	0	641.264	1280.51	2	1280.52	-0.0024	0	38.66	0.0043	K	FEEDVEDGGER	W					File: ~Y:\CORE\RAW_DATA_2022_QE\P1317_Sigrun_Lange\P1317_1_R_ctx.raw~; SpectrumID: ~3380~; PrecursorID: ~0~; scans: ~12421~
2	2::tr|D4AD03|D4AD03_RAT	Anion exchange protein OS=Rattus norvegicus OX=10116 GN=Slc4a10 PE=1 SV=3	2113	125282	71	71	36	36	38	1104	3047	2469	1	0	0	641.265	1280.52	2	1280.52	-0.0005	0	68.15	5e-06	K	FEEDVEDGGER	W					File: ~Y:\CORE\RAW_DATA_2022_QE\P1317_Sigrun_Lange\P1317_1_R_ctx.raw~; SpectrumID: ~2680~; PrecursorID: ~0~; scans: ~10886~
2	2::tr|D4AD03|D4AD03_RAT	Anion exchange protein OS=Rattus norvegicus OX=10116 GN=Slc4a10 PE=1 SV=3	2113	125282	71	71	36	36	38	1104	3048	2790	1	0	0	641.265	1280.52	2	1280.52	0	0	60.11	3.2e-05	K	FEEDVEDGGER	W					File: ~Y:\CORE\RAW_DATA_2022_QE\P1317_Sigrun_Lange\P1317_1_R_ctx.raw~; SpectrumID: ~3023~; PrecursorID: ~0~; scans: ~11637~
2	2::tr|D4AD03|D4AD03_RAT	Anion exchange protein OS=Rattus norvegicus OX=10116 GN=Slc4a10 PE=1 SV=3	2113	125282	71	71	36	36	38	1104	3049	2681	1	0	0	641.266	1280.52	2	1280.52	0.0011	0	63.25	1.7e-05	K	FEEDVEDGGER	W					File: ~Y:\CORE\RAW_DATA_2022_QE\P1317_Sigrun_Lange\P1317_1_R_ctx.raw~; SpectrumID: ~2903~; PrecursorID: ~0~; scans: ~11387~
2	2::tr|D4AD03|D4AD03_RAT	Anion exchange protein OS=Rattus norvegicus OX=10116 GN=Slc4a10 PE=1 SV=3	2113	125282	71	71	36	36	38	1104	3050	2588	1	0	0	641.266	1280.52	2	1280.52	0.0014	0	59.47	4.1e-05	K	FEEDVEDGGER	W					File: ~Y:\CORE\RAW_DATA_2022_QE\P1317_Sigrun_Lange\P1317_1_R_ctx.raw~; SpectrumID: ~2802~; PrecursorID: ~0~; scans: ~11137~
2	2::tr|D4AD03|D4AD03_RAT	Anion exchange protein OS=Rattus norvegicus OX=10116 GN=Slc4a10 PE=1 SV=3	2113	125282	71	71	36	36	38	1104	3051	2127	1	0	0	641.267	1280.52	2	1280.52	0.0046	0	63.3	1.9e-05	K	FEEDVEDGGER	W					File: ~Y:\CORE\RAW_DATA_2022_QE\P1317_Sigrun_Lange\P1317_1_R_ctx.raw~; SpectrumID: ~2310~; PrecursorID: ~0~; scans: ~10050~
2	2::tr|D4AD03|D4AD03_RAT	Anion exchange protein OS=Rattus norvegicus OX=10116 GN=Slc4a10 PE=1 SV=3	2113	125282	71	71	36	36	38	1104	3052	2362	1	0	0	641.268	1280.52	2	1280.52	0.006	0	51.44	0.00029	K	FEEDVEDGGER	W					File: ~Y:\CORE\RAW_DATA_2022_QE\P1317_Sigrun_Lange\P1317_1_R_ctx.raw~; SpectrumID: ~2567~; PrecursorID: ~0~; scans: ~10637~
2	2::tr|D4AD03|D4AD03_RAT	Anion exchange protein OS=Rattus norvegicus OX=10116 GN=Slc4a10 PE=1 SV=3	2113	125282	71	71	36	36	38	1104	3053	2240	1	0	0	641.269	1280.52	2	1280.52	0.0072	0	47.1	0.00082	K	FEEDVEDGGER	W					File: ~Y:\CORE\RAW_DATA_2022_QE\P1317_Sigrun_Lange\P1317_1_R_ctx.raw~; SpectrumID: ~2434~; PrecursorID: ~0~; scans: ~10339~
2	2::tr|D4AD03|D4AD03_RAT	Anion exchange protein OS=Rattus norvegicus OX=10116 GN=Slc4a10 PE=1 SV=3	2113	125282	71	71	36	36	38	1104	3054	2894	1	0	0	641.269	1280.52	2	1280.52	0.0077	0	50.45	0.00042	K	FEEDVEDGGER	W					File: ~Y:\CORE\RAW_DATA_2022_QE\P1317_Sigrun_Lange\P1317_1_R_ctx.raw~; SpectrumID: ~3132~; PrecursorID: ~0~; scans: ~11892~
2	2::tr|D4AD03|D4AD03_RAT	Anion exchange protein OS=Rattus norvegicus OX=10116 GN=Slc4a10 PE=1 SV=3	2113	125282	71	71	36	36	38	1104	3555	7332	1	0	0	455.938	1364.79	3	1364.79	-0.0006	0	39.21	0.0062	R	TLFIGVHVPLGGR	K					File: ~Y:\CORE\RAW_DATA_2022_QE\P1317_Sigrun_Lange\P1317_1_R_ctx.raw~; SpectrumID: ~7601~; PrecursorID: ~0~; scans: ~18785~
2	2::tr|D4AD03|D4AD03_RAT	Anion exchange protein OS=Rattus norvegicus OX=10116 GN=Slc4a10 PE=1 SV=3	2113	125282	71	71	36	36	38	1104	3556	7350	1	0	0	683.404	1364.79	2	1364.79	0.0006	0	42.36	0.003	R	TLFIGVHVPLGGR	K					File: ~Y:\CORE\RAW_DATA_2022_QE\P1317_Sigrun_Lange\P1317_1_R_ctx.raw~; SpectrumID: ~7620~; PrecursorID: ~0~; scans: ~18805~
2	2::tr|D4AD03|D4AD03_RAT	Anion exchange protein OS=Rattus norvegicus OX=10116 GN=Slc4a10 PE=1 SV=3	2113	125282	71	71	36	36	38	1104	3911	2040	1	0	0	716.324	1430.63	2	1430.63	-0.0002	0	33.3	0.045	K	LESECSAPGEQPK	F					File: ~Y:\CORE\RAW_DATA_2022_QE\P1317_Sigrun_Lange\P1317_1_R_ctx.raw~; SpectrumID: ~2211~; PrecursorID: ~0~; scans: ~9823~
2	2::tr|D4AD03|D4AD03_RAT	Anion exchange protein OS=Rattus norvegicus OX=10116 GN=Slc4a10 PE=1 SV=3	2113	125282	71	71	36	36	38	1104	4291	6811	1	0	0	499.908	1496.7	3	1496.7	0.0018	1	47.95	0.0029	K	THFEKEDLEGHR	T					File: ~Y:\CORE\RAW_DATA_2022_QE\P1317_Sigrun_Lange\P1317_1_R_ctx.raw~; SpectrumID: ~7079~; PrecursorID: ~0~; scans: ~18107~
2	2::tr|D4AD03|D4AD03_RAT	Anion exchange protein OS=Rattus norvegicus OX=10116 GN=Slc4a10 PE=1 SV=3	2113	125282	71	71	36	36	38	1104	4546	5211	1	0	0	775.356	1548.7	2	1548.7	0.0002	0	78.47	2.4e-06	R	DDPSVINISDEMSK	T					File: ~Y:\CORE\RAW_DATA_2022_QE\P1317_Sigrun_Lange\P1317_1_R_ctx.raw~; SpectrumID: ~5478~; PrecursorID: ~0~; scans: ~16367~
2	2::tr|D4AD03|D4AD03_RAT	Anion exchange protein OS=Rattus norvegicus OX=10116 GN=Slc4a10 PE=1 SV=3	2113	125282	71	71	36	36	38	1104	4547	4972	1	0	0	775.36	1548.7	2	1548.7	0.0067	0	59.81	0.00019	R	DDPSVINISDEMSK	T					File: ~Y:\CORE\RAW_DATA_2022_QE\P1317_Sigrun_Lange\P1317_1_R_ctx.raw~; SpectrumID: ~5239~; PrecursorID: ~0~; scans: ~16079~
2	2::tr|D4AD03|D4AD03_RAT	Anion exchange protein OS=Rattus norvegicus OX=10116 GN=Slc4a10 PE=1 SV=3	2113	125282	71	71	36	36	38	1104	4608	8182	1	0	0	781.874	1561.73	2	1561.73	-0.0005	0	54.76	0.00078	R	ELSWLDDLMPESK	K					File: ~Y:\CORE\RAW_DATA_2022_QE\P1317_Sigrun_Lange\P1317_1_R_ctx.raw~; SpectrumID: ~8498~; PrecursorID: ~0~; scans: ~19729~
2	2::tr|D4AD03|D4AD03_RAT	Anion exchange protein OS=Rattus norvegicus OX=10116 GN=Slc4a10 PE=1 SV=3	2113	125282	71	71	36	36	38	1104	4675	8214	1	0	0	789.869	1577.72	2	1577.73	-0.0053	0	67.21	3.7e-05	R	ELSWLDDLMPESK	K	Oxidation (M)	0.0000000030000.0			File: ~Y:\CORE\RAW_DATA_2022_QE\P1317_Sigrun_Lange\P1317_1_R_ctx.raw~; SpectrumID: ~8530~; PrecursorID: ~0~; scans: ~19763~
2	2::tr|D4AD03|D4AD03_RAT	Anion exchange protein OS=Rattus norvegicus OX=10116 GN=Slc4a10 PE=1 SV=3	2113	125282	71	71	36	36	38	1104	4870	7209	1	0	0	810.908	1619.8	2	1619.8	0.0028	0	95.18	9.1e-08	K	TAMWGNLLVTADNSK	E					File: ~Y:\CORE\RAW_DATA_2022_QE\P1317_Sigrun_Lange\P1317_1_R_ctx.raw~; SpectrumID: ~7477~; PrecursorID: ~0~; scans: ~18655~
2	2::tr|D4AD03|D4AD03_RAT	Anion exchange protein OS=Rattus norvegicus OX=10116 GN=Slc4a10 PE=1 SV=3	2113	125282	71	71	36	36	38	1104	4878	6953	1	0	0	811.404	1620.79	2	1620.78	0.012	0	73.35	1.3e-05	K	TAMWGNLLVTADNSK	E	Deamidated (NQ)	0.000001000000000.0			File: ~Y:\CORE\RAW_DATA_2022_QE\P1317_Sigrun_Lange\P1317_1_R_ctx.raw~; SpectrumID: ~7221~; PrecursorID: ~0~; scans: ~18347~
2	2::tr|D4AD03|D4AD03_RAT	Anion exchange protein OS=Rattus norvegicus OX=10116 GN=Slc4a10 PE=1 SV=3	2113	125282	71	71	36	36	38	1104	5222	7111	1	0	0	570.266	1707.78	3	1707.77	0.001	1	61.91	0.00012	R	WLKFEEDVEDGGER	W					File: ~Y:\CORE\RAW_DATA_2022_QE\P1317_Sigrun_Lange\P1317_1_R_ctx.raw~; SpectrumID: ~7379~; PrecursorID: ~0~; scans: ~18552~
2	2::tr|D4AD03|D4AD03_RAT	Anion exchange protein OS=Rattus norvegicus OX=10116 GN=Slc4a10 PE=1 SV=3	2113	125282	71	71	36	36	38	1104	5723	2480	1	0	0	914.433	1826.85	2	1826.86	-0.0061	0	43.33	0.0097	K	NAGQVVSPQSAPACAENK	N					File: ~Y:\CORE\RAW_DATA_2022_QE\P1317_Sigrun_Lange\P1317_1_R_ctx.raw~; SpectrumID: ~2691~; PrecursorID: ~0~; scans: ~10906~
2	2::tr|D4AD03|D4AD03_RAT	Anion exchange protein OS=Rattus norvegicus OX=10116 GN=Slc4a10 PE=1 SV=3	2113	125282	71	71	36	36	38	1104	5724	2606	1	0	0	914.436	1826.86	2	1826.86	-0.0013	0	38.6	0.03	K	NAGQVVSPQSAPACAENK	N					File: ~Y:\CORE\RAW_DATA_2022_QE\P1317_Sigrun_Lange\P1317_1_R_ctx.raw~; SpectrumID: ~2820~; PrecursorID: ~0~; scans: ~11173~
2	2::tr|D4AD03|D4AD03_RAT	Anion exchange protein OS=Rattus norvegicus OX=10116 GN=Slc4a10 PE=1 SV=3	2113	125282	71	71	36	36	38	1104	5829	8245	1	0	0	620.702	1859.09	3	1859.09	-0.003	0	33.37	0.012	R	LSPAVLLQGLAEVPIPSR	F					File: ~Y:\CORE\RAW_DATA_2022_QE\P1317_Sigrun_Lange\P1317_1_R_ctx.raw~; SpectrumID: ~8561~; PrecursorID: ~0~; scans: ~19795~
2	2::tr|D4AD03|D4AD03_RAT	Anion exchange protein OS=Rattus norvegicus OX=10116 GN=Slc4a10 PE=1 SV=3	2113	125282	71	71	36	36	38	1104	5830	8237	1	0	0	930.554	1859.09	2	1859.09	0.0058	0	113.32	1e-10	R	LSPAVLLQGLAEVPIPSR	F					File: ~Y:\CORE\RAW_DATA_2022_QE\P1317_Sigrun_Lange\P1317_1_R_ctx.raw~; SpectrumID: ~8553~; PrecursorID: ~0~; scans: ~19787~
2	2::tr|D4AD03|D4AD03_RAT	Anion exchange protein OS=Rattus norvegicus OX=10116 GN=Slc4a10 PE=1 SV=3	2113	125282	71	71	36	36	38	1104	6074	7468	1	0	0	647.32	1938.94	3	1938.94	-0.0023	0	68.58	3.8e-05	R	SIATLMTDEVFHDVAYK	A					File: ~Y:\CORE\RAW_DATA_2022_QE\P1317_Sigrun_Lange\P1317_1_R_ctx.raw~; SpectrumID: ~7743~; PrecursorID: ~0~; scans: ~18936~
2	2::tr|D4AD03|D4AD03_RAT	Anion exchange protein OS=Rattus norvegicus OX=10116 GN=Slc4a10 PE=1 SV=3	2113	125282	71	71	36	36	38	1104	6075	7469	1	0	0	970.477	1938.94	2	1938.94	-0.0005	0	99.61	2.9e-08	R	SIATLMTDEVFHDVAYK	A					File: ~Y:\CORE\RAW_DATA_2022_QE\P1317_Sigrun_Lange\P1317_1_R_ctx.raw~; SpectrumID: ~7744~; PrecursorID: ~0~; scans: ~18937~
2	2::tr|D4AD03|D4AD03_RAT	Anion exchange protein OS=Rattus norvegicus OX=10116 GN=Slc4a10 PE=1 SV=3	2113	125282	71	71	36	36	38	1104	6206	3789	1	0	0	990.922	1979.83	2	1979.83	-0.0043	0	42.67	0.0037	R	DSGLEDGGESPSFDTPSQR	V					File: ~Y:\CORE\RAW_DATA_2022_QE\P1317_Sigrun_Lange\P1317_1_R_ctx.raw~; SpectrumID: ~4043~; PrecursorID: ~0~; scans: ~13821~
2	2::tr|D4AD03|D4AD03_RAT	Anion exchange protein OS=Rattus norvegicus OX=10116 GN=Slc4a10 PE=1 SV=3	2113	125282	71	71	36	36	38	1104	6207	3674	1	0	0	990.923	1979.83	2	1979.83	-0.0022	0	89.18	8.8e-08	R	DSGLEDGGESPSFDTPSQR	V					File: ~Y:\CORE\RAW_DATA_2022_QE\P1317_Sigrun_Lange\P1317_1_R_ctx.raw~; SpectrumID: ~3928~; PrecursorID: ~0~; scans: ~13560~
2	2::tr|D4AD03|D4AD03_RAT	Anion exchange protein OS=Rattus norvegicus OX=10116 GN=Slc4a10 PE=1 SV=3	2113	125282	71	71	36	36	38	1104	6208	3562	1	0	0	990.927	1979.84	2	1979.83	0.0041	0	84.96	2.6e-07	R	DSGLEDGGESPSFDTPSQR	V					File: ~Y:\CORE\RAW_DATA_2022_QE\P1317_Sigrun_Lange\P1317_1_R_ctx.raw~; SpectrumID: ~3813~; PrecursorID: ~0~; scans: ~13304~
2	2::tr|D4AD03|D4AD03_RAT	Anion exchange protein OS=Rattus norvegicus OX=10116 GN=Slc4a10 PE=1 SV=3	2113	125282	71	71	36	36	38	1104	6629	8281	1	0	0	1070.57	2139.12	2	2139.12	0.0022	0	69.45	2.4e-05	K	IPPGAEASNILVGELEFLDR	T					File: ~Y:\CORE\RAW_DATA_2022_QE\P1317_Sigrun_Lange\P1317_1_R_ctx.raw~; SpectrumID: ~8597~; PrecursorID: ~0~; scans: ~19833~
2	2::tr|D4AD03|D4AD03_RAT	Anion exchange protein OS=Rattus norvegicus OX=10116 GN=Slc4a10 PE=1 SV=3	2113	125282	71	71	36	36	38	1104	6630	8280	1	0	0	714.049	2139.12	3	2139.12	0.0031	0	72.44	1.2e-05	K	IPPGAEASNILVGELEFLDR	T					File: ~Y:\CORE\RAW_DATA_2022_QE\P1317_Sigrun_Lange\P1317_1_R_ctx.raw~; SpectrumID: ~8596~; PrecursorID: ~0~; scans: ~19832~
2	2::tr|D4AD03|D4AD03_RAT	Anion exchange protein OS=Rattus norvegicus OX=10116 GN=Slc4a10 PE=1 SV=3	2113	125282	71	71	36	36	38	1104	6971	5187	1	0	0	755.999	2264.98	3	2264.98	-0.002	1	38.69	0.014	R	ERDSGLEDGGESPSFDTPSQR	V					File: ~Y:\CORE\RAW_DATA_2022_QE\P1317_Sigrun_Lange\P1317_1_R_ctx.raw~; SpectrumID: ~5454~; PrecursorID: ~0~; scans: ~16336~
2	2::tr|D4AD03|D4AD03_RAT	Anion exchange protein OS=Rattus norvegicus OX=10116 GN=Slc4a10 PE=1 SV=3	2113	125282	71	71	36	36	38	1104	6993	7608	1	0	0	756.746	2267.22	3	2267.22	0.0013	1	72.93	6.8e-06	K	KIPPGAEASNILVGELEFLDR	T					File: ~Y:\CORE\RAW_DATA_2022_QE\P1317_Sigrun_Lange\P1317_1_R_ctx.raw~; SpectrumID: ~7889~; PrecursorID: ~0~; scans: ~19090~
2	2::tr|D4AD03|D4AD03_RAT	Anion exchange protein OS=Rattus norvegicus OX=10116 GN=Slc4a10 PE=1 SV=3	2113	125282	71	71	36	36	38	1104	8038	6669	1	0	0	673.323	2689.26	4	2689.26	0.0033	0	37.99	0.045	K	TPSLPNGTAAHGGPEQHGGHSGPELQR	T	Deamidated (NQ)	0.000000000000000100000000000.0			File: ~Y:\CORE\RAW_DATA_2022_QE\P1317_Sigrun_Lange\P1317_1_R_ctx.raw~; SpectrumID: ~6937~; PrecursorID: ~0~; scans: ~17956~
2	2::tr|D4AD03|D4AD03_RAT	Anion exchange protein OS=Rattus norvegicus OX=10116 GN=Slc4a10 PE=1 SV=3	2113	125282	71	71	36	36	38	1104	8253	7144	1	0	0	931.759	2792.25	3	2792.22	0.038	0	62.86	9.9e-05	K	EEEQSMLAMEDEGTVQLPLEGHYR	D	2 Deamidated (NQ)	0.000100000000000100000000.0			File: ~Y:\CORE\RAW_DATA_2022_QE\P1317_Sigrun_Lange\P1317_1_R_ctx.raw~; SpectrumID: ~7412~; PrecursorID: ~0~; scans: ~18586~
2	2::tr|D4AD03|D4AD03_RAT	Anion exchange protein OS=Rattus norvegicus OX=10116 GN=Slc4a10 PE=1 SV=3	2113	125282	71	71	36	36	38	1104	8298	7091	1	0	0	564.477	2817.35	5	2817.35	-0.0078	1	45.33	0.0087	R	KTPSLPNGTAAHGGPEQHGGHSGPELQR	T	Deamidated (NQ)	0.0000000000000000100000000000.0			File: ~Y:\CORE\RAW_DATA_2022_QE\P1317_Sigrun_Lange\P1317_1_R_ctx.raw~; SpectrumID: ~7359~; PrecursorID: ~0~; scans: ~18531~
2	2::tr|D4AD03|D4AD03_RAT	Anion exchange protein OS=Rattus norvegicus OX=10116 GN=Slc4a10 PE=1 SV=3	2113	125282	71	71	36	36	38	1104	8299	7085	1	0	0	470.568	2817.37	6	2817.35	0.013	1	29.27	0.35	R	KTPSLPNGTAAHGGPEQHGGHSGPELQR	T	Deamidated (NQ)	0.0000001000000000000000000000.0			File: ~Y:\CORE\RAW_DATA_2022_QE\P1317_Sigrun_Lange\P1317_1_R_ctx.raw~; SpectrumID: ~7353~; PrecursorID: ~0~; scans: ~18524~
2	2::tr|D4AD03|D4AD03_RAT	Anion exchange protein OS=Rattus norvegicus OX=10116 GN=Slc4a10 PE=1 SV=3	2113	125282	71	71	36	36	38	1104	8688	8270	1	0	0	1094.88	3281.61	3	3281.62	-0.0085	1	77.47	5e-06	K	DRNDLVSGIDEFLDQVTVLPPGEWDPSIR	I					File: ~Y:\CORE\RAW_DATA_2022_QE\P1317_Sigrun_Lange\P1317_1_R_ctx.raw~; SpectrumID: ~8586~; PrecursorID: ~0~; scans: ~19822~
2	2::tr|D4AD03|D4AD03_RAT	Anion exchange protein OS=Rattus norvegicus OX=10116 GN=Slc4a10 PE=1 SV=3	2113	125282	71	71	36	36	38	1104	8790	7281	1	0	0	869.899	3475.57	4	3475.58	-0.0085	1	109.49	2.1e-09	K	LEDAEKEEEQSMLAMEDEGTVQLPLEGHYR	D					File: ~Y:\CORE\RAW_DATA_2022_QE\P1317_Sigrun_Lange\P1317_1_R_ctx.raw~; SpectrumID: ~7550~; PrecursorID: ~0~; scans: ~18731~
2	2::tr|D4AD03|D4AD03_RAT	Anion exchange protein OS=Rattus norvegicus OX=10116 GN=Slc4a10 PE=1 SV=3	2113	125282	71	71	36	36	38	1104	8831	7966	1	0	0	1191.21	3570.62	3	3570.62	-0.0059	0	28.86	0.23	R	VQFILGTEDDDEEHIPHDLFTELDEICWR	E					File: ~Y:\CORE\RAW_DATA_2022_QE\P1317_Sigrun_Lange\P1317_1_R_ctx.raw~; SpectrumID: ~8270~; PrecursorID: ~0~; scans: ~19490~
2	2::tr|D4AD03|D4AD03_RAT	Anion exchange protein OS=Rattus norvegicus OX=10116 GN=Slc4a10 PE=1 SV=3	2113	125282	71	71	36	36	38	1104	8832	7962	1	0	0	893.663	3570.62	4	3570.62	-0.001	0	32.51	0.1	R	VQFILGTEDDDEEHIPHDLFTELDEICWR	E					File: ~Y:\CORE\RAW_DATA_2022_QE\P1317_Sigrun_Lange\P1317_1_R_ctx.raw~; SpectrumID: ~8266~; PrecursorID: ~0~; scans: ~19486~
2	2::tr|D4AD03|D4AD03_RAT	Anion exchange protein OS=Rattus norvegicus OX=10116 GN=Slc4a10 PE=1 SV=3	2113	125282	71	71	36	36	38	1104	8855	7261	1	0	0	721.744	3603.68	5	3603.67	0.0101	2	52.67	0.0013	K	KLEDAEKEEEQSMLAMEDEGTVQLPLEGHYR	D					File: ~Y:\CORE\RAW_DATA_2022_QE\P1317_Sigrun_Lange\P1317_1_R_ctx.raw~; SpectrumID: ~7530~; PrecursorID: ~0~; scans: ~18710~
2	2::tr|D4AD03|D4AD03_RAT	Anion exchange protein OS=Rattus norvegicus OX=10116 GN=Slc4a10 PE=1 SV=3	2113	125282	71	71	36	36	38	1104	8856	7256	1	0	0	901.93	3603.69	4	3603.67	0.0193	2	77.24	4.7e-06	K	KLEDAEKEEEQSMLAMEDEGTVQLPLEGHYR	D					File: ~Y:\CORE\RAW_DATA_2022_QE\P1317_Sigrun_Lange\P1317_1_R_ctx.raw~; SpectrumID: ~7525~; PrecursorID: ~0~; scans: ~18705~
2	2::sp|Q80ZA5-11|S4A10_RAT	Isoform 11 of Sodium-driven chloride bicarbonate exchanger OS=Rattus norvegicus OX=10116 GN=Slc4a10	2070	130221	69	69	35	35	35	1147	132	5321	1	0	0	396.243	790.47	2	790.47	0.0003	0	33.24	0.0099	R	TVVAFVR	L					File: ~Y:\CORE\RAW_DATA_2022_QE\P1317_Sigrun_Lange\P1317_1_R_ctx.raw~; SpectrumID: ~5588~; PrecursorID: ~0~; scans: ~16496~
2	2::sp|Q80ZA5-11|S4A10_RAT	Isoform 11 of Sodium-driven chloride bicarbonate exchanger OS=Rattus norvegicus OX=10116 GN=Slc4a10	2070	130221	69	69	35	35	35	1147	366	5866	1	0	0	414.226	826.437	2	826.437	-0.0003	0	29.05	0.054	R	VHEALMK	Q					File: ~Y:\CORE\RAW_DATA_2022_QE\P1317_Sigrun_Lange\P1317_1_R_ctx.raw~; SpectrumID: ~6133~; PrecursorID: ~0~; scans: ~17102~
2	2::sp|Q80ZA5-11|S4A10_RAT	Isoform 11 of Sodium-driven chloride bicarbonate exchanger OS=Rattus norvegicus OX=10116 GN=Slc4a10	2070	130221	69	69	35	35	35	1147	503	6084	1	0	0	424.734	847.454	2	847.455	-0.0012	0	32.71	0.085	K	GIQLFDR	I					File: ~Y:\CORE\RAW_DATA_2022_QE\P1317_Sigrun_Lange\P1317_1_R_ctx.raw~; SpectrumID: ~6352~; PrecursorID: ~0~; scans: ~17336~
2	2::sp|Q80ZA5-11|S4A10_RAT	Isoform 11 of Sodium-driven chloride bicarbonate exchanger OS=Rattus norvegicus OX=10116 GN=Slc4a10	2070	130221	69	69	35	35	35	1147	1211	3195	1	0	0	496.207	990.399	2	990.404	-0.0055	0	36.37	0.0047	R	EGEDAEWR	E					File: ~Y:\CORE\RAW_DATA_2022_QE\P1317_Sigrun_Lange\P1317_1_R_ctx.raw~; SpectrumID: ~3441~; PrecursorID: ~0~; scans: ~12545~
2	2::sp|Q80ZA5-11|S4A10_RAT	Isoform 11 of Sodium-driven chloride bicarbonate exchanger OS=Rattus norvegicus OX=10116 GN=Slc4a10	2070	130221	69	69	35	35	35	1147	1212	3447	1	0	0	496.207	990.399	2	990.404	-0.0053	0	36.87	0.0042	R	EGEDAEWR	E					File: ~Y:\CORE\RAW_DATA_2022_QE\P1317_Sigrun_Lange\P1317_1_R_ctx.raw~; SpectrumID: ~3698~; PrecursorID: ~0~; scans: ~13077~
2	2::sp|Q80ZA5-11|S4A10_RAT	Isoform 11 of Sodium-driven chloride bicarbonate exchanger OS=Rattus norvegicus OX=10116 GN=Slc4a10	2070	130221	69	69	35	35	35	1147	1213	3071	1	0	0	496.207	990.399	2	990.404	-0.0052	0	29.18	0.03	R	EGEDAEWR	E					File: ~Y:\CORE\RAW_DATA_2022_QE\P1317_Sigrun_Lange\P1317_1_R_ctx.raw~; SpectrumID: ~3315~; PrecursorID: ~0~; scans: ~12280~
2	2::sp|Q80ZA5-11|S4A10_RAT	Isoform 11 of Sodium-driven chloride bicarbonate exchanger OS=Rattus norvegicus OX=10116 GN=Slc4a10	2070	130221	69	69	35	35	35	1147	1214	2960	1	0	0	496.209	990.403	2	990.404	-0.0017	0	31.41	0.018	R	EGEDAEWR	E					File: ~Y:\CORE\RAW_DATA_2022_QE\P1317_Sigrun_Lange\P1317_1_R_ctx.raw~; SpectrumID: ~3201~; PrecursorID: ~0~; scans: ~12023~
2	2::sp|Q80ZA5-11|S4A10_RAT	Isoform 11 of Sodium-driven chloride bicarbonate exchanger OS=Rattus norvegicus OX=10116 GN=Slc4a10	2070	130221	69	69	35	35	35	1147	1215	3306	1	0	0	496.209	990.403	2	990.404	-0.001	0	32.17	0.016	R	EGEDAEWR	E					File: ~Y:\CORE\RAW_DATA_2022_QE\P1317_Sigrun_Lange\P1317_1_R_ctx.raw~; SpectrumID: ~3554~; PrecursorID: ~0~; scans: ~12799~
2	2::sp|Q80ZA5-11|S4A10_RAT	Isoform 11 of Sodium-driven chloride bicarbonate exchanger OS=Rattus norvegicus OX=10116 GN=Slc4a10	2070	130221	69	69	35	35	35	1147	1216	3696	1	0	0	496.211	990.407	2	990.404	0.0027	0	35.61	0.013	R	EGEDAEWR	E					File: ~Y:\CORE\RAW_DATA_2022_QE\P1317_Sigrun_Lange\P1317_1_R_ctx.raw~; SpectrumID: ~3950~; PrecursorID: ~0~; scans: ~13615~
2	2::sp|Q80ZA5-11|S4A10_RAT	Isoform 11 of Sodium-driven chloride bicarbonate exchanger OS=Rattus norvegicus OX=10116 GN=Slc4a10	2070	130221	69	69	35	35	35	1147	1217	3575	1	0	0	496.211	990.408	2	990.404	0.0033	0	53.47	0.00021	R	EGEDAEWR	E					File: ~Y:\CORE\RAW_DATA_2022_QE\P1317_Sigrun_Lange\P1317_1_R_ctx.raw~; SpectrumID: ~3826~; PrecursorID: ~0~; scans: ~13336~
2	2::sp|Q80ZA5-11|S4A10_RAT	Isoform 11 of Sodium-driven chloride bicarbonate exchanger OS=Rattus norvegicus OX=10116 GN=Slc4a10	2070	130221	69	69	35	35	35	1147	1357	7774	1	0	0	507.77	1013.53	2	1013.53	0.0001	0	29.28	0.12	K	LMDFLFTK	R					File: ~Y:\CORE\RAW_DATA_2022_QE\P1317_Sigrun_Lange\P1317_1_R_ctx.raw~; SpectrumID: ~8066~; PrecursorID: ~0~; scans: ~19276~
2	2::sp|Q80ZA5-11|S4A10_RAT	Isoform 11 of Sodium-driven chloride bicarbonate exchanger OS=Rattus norvegicus OX=10116 GN=Slc4a10	2070	130221	69	69	35	35	35	1147	1396	6636	1	0	1	509.755	1017.5	2	1017.5	0.0009	0	36.28	0.058	R	EVDLHFMK	K					File: ~Y:\CORE\RAW_DATA_2022_QE\P1317_Sigrun_Lange\P1317_1_R_ctx.raw~; SpectrumID: ~6904~; PrecursorID: ~0~; scans: ~17920~
2	2::sp|Q80ZA5-11|S4A10_RAT	Isoform 11 of Sodium-driven chloride bicarbonate exchanger OS=Rattus norvegicus OX=10116 GN=Slc4a10	2070	130221	69	69	35	35	35	1147	1456	3245	1	0	0	513.739	1025.46	2	1025.47	-0.0022	0	28.91	0.12	R	ENSTVDFSK	G					File: ~Y:\CORE\RAW_DATA_2022_QE\P1317_Sigrun_Lange\P1317_1_R_ctx.raw~; SpectrumID: ~3493~; PrecursorID: ~0~; scans: ~12660~
2	2::sp|Q80ZA5-11|S4A10_RAT	Isoform 11 of Sodium-driven chloride bicarbonate exchanger OS=Rattus norvegicus OX=10116 GN=Slc4a10	2070	130221	69	69	35	35	35	1147	1457	2451	1	0	0	513.741	1025.47	2	1025.47	0.0013	0	69.87	1.1e-05	R	ENSTVDFSK	G					File: ~Y:\CORE\RAW_DATA_2022_QE\P1317_Sigrun_Lange\P1317_1_R_ctx.raw~; SpectrumID: ~2662~; PrecursorID: ~0~; scans: ~10847~
2	2::sp|Q80ZA5-11|S4A10_RAT	Isoform 11 of Sodium-driven chloride bicarbonate exchanger OS=Rattus norvegicus OX=10116 GN=Slc4a10	2070	130221	69	69	35	35	35	1147	1458	2732	1	0	0	513.742	1025.47	2	1025.47	0.0021	0	51.06	0.00093	R	ENSTVDFSK	G					File: ~Y:\CORE\RAW_DATA_2022_QE\P1317_Sigrun_Lange\P1317_1_R_ctx.raw~; SpectrumID: ~2958~; PrecursorID: ~0~; scans: ~11511~
2	2::sp|Q80ZA5-11|S4A10_RAT	Isoform 11 of Sodium-driven chloride bicarbonate exchanger OS=Rattus norvegicus OX=10116 GN=Slc4a10	2070	130221	69	69	35	35	35	1147	1459	2342	1	0	0	513.742	1025.47	2	1025.47	0.0025	0	65.2	3.6e-05	R	ENSTVDFSK	G					File: ~Y:\CORE\RAW_DATA_2022_QE\P1317_Sigrun_Lange\P1317_1_R_ctx.raw~; SpectrumID: ~2544~; PrecursorID: ~0~; scans: ~10591~
2	2::sp|Q80ZA5-11|S4A10_RAT	Isoform 11 of Sodium-driven chloride bicarbonate exchanger OS=Rattus norvegicus OX=10116 GN=Slc4a10	2070	130221	69	69	35	35	35	1147	1460	2584	1	0	0	513.742	1025.47	2	1025.47	0.0029	0	85.05	3.4e-07	R	ENSTVDFSK	G					File: ~Y:\CORE\RAW_DATA_2022_QE\P1317_Sigrun_Lange\P1317_1_R_ctx.raw~; SpectrumID: ~2798~; PrecursorID: ~0~; scans: ~11131~
2	2::sp|Q80ZA5-11|S4A10_RAT	Isoform 11 of Sodium-driven chloride bicarbonate exchanger OS=Rattus norvegicus OX=10116 GN=Slc4a10	2070	130221	69	69	35	35	35	1147	1769	5117	1	0	0	544.261	1086.51	2	1086.52	-0.014	0	30.2	0.089	K	GQQYHEIGR	S					File: ~Y:\CORE\RAW_DATA_2022_QE\P1317_Sigrun_Lange\P1317_1_R_ctx.raw~; SpectrumID: ~5384~; PrecursorID: ~0~; scans: ~16253~
2	2::sp|Q80ZA5-11|S4A10_RAT	Isoform 11 of Sodium-driven chloride bicarbonate exchanger OS=Rattus norvegicus OX=10116 GN=Slc4a10	2070	130221	69	69	35	35	35	1147	1785	7791	1	0	0	544.839	1087.66	2	1087.66	-0.0011	0	66.29	6.3e-06	R	IFGGLILDIK	R					File: ~Y:\CORE\RAW_DATA_2022_QE\P1317_Sigrun_Lange\P1317_1_R_ctx.raw~; SpectrumID: ~8085~; PrecursorID: ~0~; scans: ~19296~
2	2::sp|Q80ZA5-11|S4A10_RAT	Isoform 11 of Sodium-driven chloride bicarbonate exchanger OS=Rattus norvegicus OX=10116 GN=Slc4a10	2070	130221	69	69	35	35	35	1147	2111	7424	1	0	0	571.817	1141.62	2	1141.62	-0.0007	1	56.71	0.00027	R	KLMDFLFTK	R					File: ~Y:\CORE\RAW_DATA_2022_QE\P1317_Sigrun_Lange\P1317_1_R_ctx.raw~; SpectrumID: ~7698~; PrecursorID: ~0~; scans: ~18888~
2	2::sp|Q80ZA5-11|S4A10_RAT	Isoform 11 of Sodium-driven chloride bicarbonate exchanger OS=Rattus norvegicus OX=10116 GN=Slc4a10	2070	130221	69	69	35	35	35	1147	2298	7792	1	0	0	586.779	1171.54	2	1171.55	-0.0015	0	52.04	0.00068	K	APFFWSDFR	D					File: ~Y:\CORE\RAW_DATA_2022_QE\P1317_Sigrun_Lange\P1317_1_R_ctx.raw~; SpectrumID: ~8086~; PrecursorID: ~0~; scans: ~19297~
2	2::sp|Q80ZA5-11|S4A10_RAT	Isoform 11 of Sodium-driven chloride bicarbonate exchanger OS=Rattus norvegicus OX=10116 GN=Slc4a10	2070	130221	69	69	35	35	35	1147	2380	7157	1	0	0	396.874	1187.6	3	1187.61	-0.0098	0	31.22	0.2	K	HQPDFIYLR	H					File: ~Y:\CORE\RAW_DATA_2022_QE\P1317_Sigrun_Lange\P1317_1_R_ctx.raw~; SpectrumID: ~7425~; PrecursorID: ~0~; scans: ~18600~
2	2::sp|Q80ZA5-11|S4A10_RAT	Isoform 11 of Sodium-driven chloride bicarbonate exchanger OS=Rattus norvegicus OX=10116 GN=Slc4a10	2070	130221	69	69	35	35	35	1147	2381	7090	1	0	0	594.812	1187.61	2	1187.61	0.0011	0	40.29	0.025	K	HQPDFIYLR	H					File: ~Y:\CORE\RAW_DATA_2022_QE\P1317_Sigrun_Lange\P1317_1_R_ctx.raw~; SpectrumID: ~7358~; PrecursorID: ~0~; scans: ~18530~
2	2::sp|Q80ZA5-11|S4A10_RAT	Isoform 11 of Sodium-driven chloride bicarbonate exchanger OS=Rattus norvegicus OX=10116 GN=Slc4a10	2070	130221	69	69	35	35	35	1147	2451	6860	1	0	0	600.818	1199.62	2	1199.62	0.0032	0	51.95	0.0011	K	EYGLSYLSLR	A					File: ~Y:\CORE\RAW_DATA_2022_QE\P1317_Sigrun_Lange\P1317_1_R_ctx.raw~; SpectrumID: ~7128~; PrecursorID: ~0~; scans: ~18177~
2	2::sp|Q80ZA5-11|S4A10_RAT	Isoform 11 of Sodium-driven chloride bicarbonate exchanger OS=Rattus norvegicus OX=10116 GN=Slc4a10	2070	130221	69	69	35	35	35	1147	2981	6802	1	0	0	424.587	1270.74	3	1270.74	-0.0018	0	53.74	0.00047	K	LQVPSVFKPTR	D					File: ~Y:\CORE\RAW_DATA_2022_QE\P1317_Sigrun_Lange\P1317_1_R_ctx.raw~; SpectrumID: ~7070~; PrecursorID: ~0~; scans: ~18097~
2	2::sp|Q80ZA5-11|S4A10_RAT	Isoform 11 of Sodium-driven chloride bicarbonate exchanger OS=Rattus norvegicus OX=10116 GN=Slc4a10	2070	130221	69	69	35	35	35	1147	2982	6533	1	0	0	424.587	1270.74	3	1270.74	-0.0016	0	35.53	0.031	K	LQVPSVFKPTR	D					File: ~Y:\CORE\RAW_DATA_2022_QE\P1317_Sigrun_Lange\P1317_1_R_ctx.raw~; SpectrumID: ~6801~; PrecursorID: ~0~; scans: ~17811~
2	2::sp|Q80ZA5-11|S4A10_RAT	Isoform 11 of Sodium-driven chloride bicarbonate exchanger OS=Rattus norvegicus OX=10116 GN=Slc4a10	2070	130221	69	69	35	35	35	1147	2983	6654	1	0	0	636.377	1270.74	2	1270.74	-0.0003	0	45.04	0.0032	K	LQVPSVFKPTR	D					File: ~Y:\CORE\RAW_DATA_2022_QE\P1317_Sigrun_Lange\P1317_1_R_ctx.raw~; SpectrumID: ~6922~; PrecursorID: ~0~; scans: ~17939~
2	2::sp|Q80ZA5-11|S4A10_RAT	Isoform 11 of Sodium-driven chloride bicarbonate exchanger OS=Rattus norvegicus OX=10116 GN=Slc4a10	2070	130221	69	69	35	35	35	1147	3045	3017	1	0	0	641.263	1280.51	2	1280.52	-0.0046	0	46.42	0.00067	K	FEEDVEDGGER	W					File: ~Y:\CORE\RAW_DATA_2022_QE\P1317_Sigrun_Lange\P1317_1_R_ctx.raw~; SpectrumID: ~3260~; PrecursorID: ~0~; scans: ~12149~
2	2::sp|Q80ZA5-11|S4A10_RAT	Isoform 11 of Sodium-driven chloride bicarbonate exchanger OS=Rattus norvegicus OX=10116 GN=Slc4a10	2070	130221	69	69	35	35	35	1147	3046	3135	1	0	0	641.264	1280.51	2	1280.52	-0.0024	0	38.66	0.0043	K	FEEDVEDGGER	W					File: ~Y:\CORE\RAW_DATA_2022_QE\P1317_Sigrun_Lange\P1317_1_R_ctx.raw~; SpectrumID: ~3380~; PrecursorID: ~0~; scans: ~12421~
2	2::sp|Q80ZA5-11|S4A10_RAT	Isoform 11 of Sodium-driven chloride bicarbonate exchanger OS=Rattus norvegicus OX=10116 GN=Slc4a10	2070	130221	69	69	35	35	35	1147	3047	2469	1	0	0	641.265	1280.52	2	1280.52	-0.0005	0	68.15	5e-06	K	FEEDVEDGGER	W					File: ~Y:\CORE\RAW_DATA_2022_QE\P1317_Sigrun_Lange\P1317_1_R_ctx.raw~; SpectrumID: ~2680~; PrecursorID: ~0~; scans: ~10886~
2	2::sp|Q80ZA5-11|S4A10_RAT	Isoform 11 of Sodium-driven chloride bicarbonate exchanger OS=Rattus norvegicus OX=10116 GN=Slc4a10	2070	130221	69	69	35	35	35	1147	3048	2790	1	0	0	641.265	1280.52	2	1280.52	0	0	60.11	3.2e-05	K	FEEDVEDGGER	W					File: ~Y:\CORE\RAW_DATA_2022_QE\P1317_Sigrun_Lange\P1317_1_R_ctx.raw~; SpectrumID: ~3023~; PrecursorID: ~0~; scans: ~11637~
2	2::sp|Q80ZA5-11|S4A10_RAT	Isoform 11 of Sodium-driven chloride bicarbonate exchanger OS=Rattus norvegicus OX=10116 GN=Slc4a10	2070	130221	69	69	35	35	35	1147	3049	2681	1	0	0	641.266	1280.52	2	1280.52	0.0011	0	63.25	1.7e-05	K	FEEDVEDGGER	W					File: ~Y:\CORE\RAW_DATA_2022_QE\P1317_Sigrun_Lange\P1317_1_R_ctx.raw~; SpectrumID: ~2903~; PrecursorID: ~0~; scans: ~11387~
2	2::sp|Q80ZA5-11|S4A10_RAT	Isoform 11 of Sodium-driven chloride bicarbonate exchanger OS=Rattus norvegicus OX=10116 GN=Slc4a10	2070	130221	69	69	35	35	35	1147	3050	2588	1	0	0	641.266	1280.52	2	1280.52	0.0014	0	59.47	4.1e-05	K	FEEDVEDGGER	W					File: ~Y:\CORE\RAW_DATA_2022_QE\P1317_Sigrun_Lange\P1317_1_R_ctx.raw~; SpectrumID: ~2802~; PrecursorID: ~0~; scans: ~11137~
2	2::sp|Q80ZA5-11|S4A10_RAT	Isoform 11 of Sodium-driven chloride bicarbonate exchanger OS=Rattus norvegicus OX=10116 GN=Slc4a10	2070	130221	69	69	35	35	35	1147	3051	2127	1	0	0	641.267	1280.52	2	1280.52	0.0046	0	63.3	1.9e-05	K	FEEDVEDGGER	W					File: ~Y:\CORE\RAW_DATA_2022_QE\P1317_Sigrun_Lange\P1317_1_R_ctx.raw~; SpectrumID: ~2310~; PrecursorID: ~0~; scans: ~10050~
2	2::sp|Q80ZA5-11|S4A10_RAT	Isoform 11 of Sodium-driven chloride bicarbonate exchanger OS=Rattus norvegicus OX=10116 GN=Slc4a10	2070	130221	69	69	35	35	35	1147	3052	2362	1	0	0	641.268	1280.52	2	1280.52	0.006	0	51.44	0.00029	K	FEEDVEDGGER	W					File: ~Y:\CORE\RAW_DATA_2022_QE\P1317_Sigrun_Lange\P1317_1_R_ctx.raw~; SpectrumID: ~2567~; PrecursorID: ~0~; scans: ~10637~
2	2::sp|Q80ZA5-11|S4A10_RAT	Isoform 11 of Sodium-driven chloride bicarbonate exchanger OS=Rattus norvegicus OX=10116 GN=Slc4a10	2070	130221	69	69	35	35	35	1147	3053	2240	1	0	0	641.269	1280.52	2	1280.52	0.0072	0	47.1	0.00082	K	FEEDVEDGGER	W					File: ~Y:\CORE\RAW_DATA_2022_QE\P1317_Sigrun_Lange\P1317_1_R_ctx.raw~; SpectrumID: ~2434~; PrecursorID: ~0~; scans: ~10339~
2	2::sp|Q80ZA5-11|S4A10_RAT	Isoform 11 of Sodium-driven chloride bicarbonate exchanger OS=Rattus norvegicus OX=10116 GN=Slc4a10	2070	130221	69	69	35	35	35	1147	3054	2894	1	0	0	641.269	1280.52	2	1280.52	0.0077	0	50.45	0.00042	K	FEEDVEDGGER	W					File: ~Y:\CORE\RAW_DATA_2022_QE\P1317_Sigrun_Lange\P1317_1_R_ctx.raw~; SpectrumID: ~3132~; PrecursorID: ~0~; scans: ~11892~
2	2::sp|Q80ZA5-11|S4A10_RAT	Isoform 11 of Sodium-driven chloride bicarbonate exchanger OS=Rattus norvegicus OX=10116 GN=Slc4a10	2070	130221	69	69	35	35	35	1147	3555	7332	1	0	0	455.938	1364.79	3	1364.79	-0.0006	0	39.21	0.0062	R	TLFIGVHVPLGGR	K					File: ~Y:\CORE\RAW_DATA_2022_QE\P1317_Sigrun_Lange\P1317_1_R_ctx.raw~; SpectrumID: ~7601~; PrecursorID: ~0~; scans: ~18785~
2	2::sp|Q80ZA5-11|S4A10_RAT	Isoform 11 of Sodium-driven chloride bicarbonate exchanger OS=Rattus norvegicus OX=10116 GN=Slc4a10	2070	130221	69	69	35	35	35	1147	3556	7350	1	0	0	683.404	1364.79	2	1364.79	0.0006	0	42.36	0.003	R	TLFIGVHVPLGGR	K					File: ~Y:\CORE\RAW_DATA_2022_QE\P1317_Sigrun_Lange\P1317_1_R_ctx.raw~; SpectrumID: ~7620~; PrecursorID: ~0~; scans: ~18805~
2	2::sp|Q80ZA5-11|S4A10_RAT	Isoform 11 of Sodium-driven chloride bicarbonate exchanger OS=Rattus norvegicus OX=10116 GN=Slc4a10	2070	130221	69	69	35	35	35	1147	3911	2040	1	0	0	716.324	1430.63	2	1430.63	-0.0002	0	33.3	0.045	K	LESECSAPGEQPK	F					File: ~Y:\CORE\RAW_DATA_2022_QE\P1317_Sigrun_Lange\P1317_1_R_ctx.raw~; SpectrumID: ~2211~; PrecursorID: ~0~; scans: ~9823~
2	2::sp|Q80ZA5-11|S4A10_RAT	Isoform 11 of Sodium-driven chloride bicarbonate exchanger OS=Rattus norvegicus OX=10116 GN=Slc4a10	2070	130221	69	69	35	35	35	1147	4291	6811	1	0	0	499.908	1496.7	3	1496.7	0.0018	1	47.95	0.0029	K	THFEKEDLEGHR	T					File: ~Y:\CORE\RAW_DATA_2022_QE\P1317_Sigrun_Lange\P1317_1_R_ctx.raw~; SpectrumID: ~7079~; PrecursorID: ~0~; scans: ~18107~
2	2::sp|Q80ZA5-11|S4A10_RAT	Isoform 11 of Sodium-driven chloride bicarbonate exchanger OS=Rattus norvegicus OX=10116 GN=Slc4a10	2070	130221	69	69	35	35	35	1147	4546	5211	1	0	0	775.356	1548.7	2	1548.7	0.0002	0	78.47	2.4e-06	R	DDPSVINISDEMSK	T					File: ~Y:\CORE\RAW_DATA_2022_QE\P1317_Sigrun_Lange\P1317_1_R_ctx.raw~; SpectrumID: ~5478~; PrecursorID: ~0~; scans: ~16367~
2	2::sp|Q80ZA5-11|S4A10_RAT	Isoform 11 of Sodium-driven chloride bicarbonate exchanger OS=Rattus norvegicus OX=10116 GN=Slc4a10	2070	130221	69	69	35	35	35	1147	4547	4972	1	0	0	775.36	1548.7	2	1548.7	0.0067	0	59.81	0.00019	R	DDPSVINISDEMSK	T					File: ~Y:\CORE\RAW_DATA_2022_QE\P1317_Sigrun_Lange\P1317_1_R_ctx.raw~; SpectrumID: ~5239~; PrecursorID: ~0~; scans: ~16079~
2	2::sp|Q80ZA5-11|S4A10_RAT	Isoform 11 of Sodium-driven chloride bicarbonate exchanger OS=Rattus norvegicus OX=10116 GN=Slc4a10	2070	130221	69	69	35	35	35	1147	4608	8182	1	0	0	781.874	1561.73	2	1561.73	-0.0005	0	54.76	0.00078	R	ELSWLDDLMPESK	K					File: ~Y:\CORE\RAW_DATA_2022_QE\P1317_Sigrun_Lange\P1317_1_R_ctx.raw~; SpectrumID: ~8498~; PrecursorID: ~0~; scans: ~19729~
2	2::sp|Q80ZA5-11|S4A10_RAT	Isoform 11 of Sodium-driven chloride bicarbonate exchanger OS=Rattus norvegicus OX=10116 GN=Slc4a10	2070	130221	69	69	35	35	35	1147	4675	8214	1	0	0	789.869	1577.72	2	1577.73	-0.0053	0	67.21	3.7e-05	R	ELSWLDDLMPESK	K	Oxidation (M)	0.0000000030000.0			File: ~Y:\CORE\RAW_DATA_2022_QE\P1317_Sigrun_Lange\P1317_1_R_ctx.raw~; SpectrumID: ~8530~; PrecursorID: ~0~; scans: ~19763~
2	2::sp|Q80ZA5-11|S4A10_RAT	Isoform 11 of Sodium-driven chloride bicarbonate exchanger OS=Rattus norvegicus OX=10116 GN=Slc4a10	2070	130221	69	69	35	35	35	1147	4870	7209	1	0	0	810.908	1619.8	2	1619.8	0.0028	0	95.18	9.1e-08	K	TAMWGNLLVTADNSK	E					File: ~Y:\CORE\RAW_DATA_2022_QE\P1317_Sigrun_Lange\P1317_1_R_ctx.raw~; SpectrumID: ~7477~; PrecursorID: ~0~; scans: ~18655~
2	2::sp|Q80ZA5-11|S4A10_RAT	Isoform 11 of Sodium-driven chloride bicarbonate exchanger OS=Rattus norvegicus OX=10116 GN=Slc4a10	2070	130221	69	69	35	35	35	1147	4878	6953	1	0	0	811.404	1620.79	2	1620.78	0.012	0	73.35	1.3e-05	K	TAMWGNLLVTADNSK	E	Deamidated (NQ)	0.000001000000000.0			File: ~Y:\CORE\RAW_DATA_2022_QE\P1317_Sigrun_Lange\P1317_1_R_ctx.raw~; SpectrumID: ~7221~; PrecursorID: ~0~; scans: ~18347~
2	2::sp|Q80ZA5-11|S4A10_RAT	Isoform 11 of Sodium-driven chloride bicarbonate exchanger OS=Rattus norvegicus OX=10116 GN=Slc4a10	2070	130221	69	69	35	35	35	1147	5222	7111	1	0	0	570.266	1707.78	3	1707.77	0.001	1	61.91	0.00012	R	WLKFEEDVEDGGER	W					File: ~Y:\CORE\RAW_DATA_2022_QE\P1317_Sigrun_Lange\P1317_1_R_ctx.raw~; SpectrumID: ~7379~; PrecursorID: ~0~; scans: ~18552~
2	2::sp|Q80ZA5-11|S4A10_RAT	Isoform 11 of Sodium-driven chloride bicarbonate exchanger OS=Rattus norvegicus OX=10116 GN=Slc4a10	2070	130221	69	69	35	35	35	1147	5829	8245	1	0	0	620.702	1859.09	3	1859.09	-0.003	0	33.37	0.012	R	LSPAVLLQGLAEVPIPSR	F					File: ~Y:\CORE\RAW_DATA_2022_QE\P1317_Sigrun_Lange\P1317_1_R_ctx.raw~; SpectrumID: ~8561~; PrecursorID: ~0~; scans: ~19795~
2	2::sp|Q80ZA5-11|S4A10_RAT	Isoform 11 of Sodium-driven chloride bicarbonate exchanger OS=Rattus norvegicus OX=10116 GN=Slc4a10	2070	130221	69	69	35	35	35	1147	5830	8237	1	0	0	930.554	1859.09	2	1859.09	0.0058	0	113.32	1e-10	R	LSPAVLLQGLAEVPIPSR	F					File: ~Y:\CORE\RAW_DATA_2022_QE\P1317_Sigrun_Lange\P1317_1_R_ctx.raw~; SpectrumID: ~8553~; PrecursorID: ~0~; scans: ~19787~
2	2::sp|Q80ZA5-11|S4A10_RAT	Isoform 11 of Sodium-driven chloride bicarbonate exchanger OS=Rattus norvegicus OX=10116 GN=Slc4a10	2070	130221	69	69	35	35	35	1147	6074	7468	1	0	0	647.32	1938.94	3	1938.94	-0.0023	0	68.58	3.8e-05	R	SIATLMTDEVFHDVAYK	A					File: ~Y:\CORE\RAW_DATA_2022_QE\P1317_Sigrun_Lange\P1317_1_R_ctx.raw~; SpectrumID: ~7743~; PrecursorID: ~0~; scans: ~18936~
2	2::sp|Q80ZA5-11|S4A10_RAT	Isoform 11 of Sodium-driven chloride bicarbonate exchanger OS=Rattus norvegicus OX=10116 GN=Slc4a10	2070	130221	69	69	35	35	35	1147	6075	7469	1	0	0	970.477	1938.94	2	1938.94	-0.0005	0	99.61	2.9e-08	R	SIATLMTDEVFHDVAYK	A					File: ~Y:\CORE\RAW_DATA_2022_QE\P1317_Sigrun_Lange\P1317_1_R_ctx.raw~; SpectrumID: ~7744~; PrecursorID: ~0~; scans: ~18937~
2	2::sp|Q80ZA5-11|S4A10_RAT	Isoform 11 of Sodium-driven chloride bicarbonate exchanger OS=Rattus norvegicus OX=10116 GN=Slc4a10	2070	130221	69	69	35	35	35	1147	6206	3789	1	0	0	990.922	1979.83	2	1979.83	-0.0043	0	42.67	0.0037	R	DSGLEDGGESPSFDTPSQR	V					File: ~Y:\CORE\RAW_DATA_2022_QE\P1317_Sigrun_Lange\P1317_1_R_ctx.raw~; SpectrumID: ~4043~; PrecursorID: ~0~; scans: ~13821~
2	2::sp|Q80ZA5-11|S4A10_RAT	Isoform 11 of Sodium-driven chloride bicarbonate exchanger OS=Rattus norvegicus OX=10116 GN=Slc4a10	2070	130221	69	69	35	35	35	1147	6207	3674	1	0	0	990.923	1979.83	2	1979.83	-0.0022	0	89.18	8.8e-08	R	DSGLEDGGESPSFDTPSQR	V					File: ~Y:\CORE\RAW_DATA_2022_QE\P1317_Sigrun_Lange\P1317_1_R_ctx.raw~; SpectrumID: ~3928~; PrecursorID: ~0~; scans: ~13560~
2	2::sp|Q80ZA5-11|S4A10_RAT	Isoform 11 of Sodium-driven chloride bicarbonate exchanger OS=Rattus norvegicus OX=10116 GN=Slc4a10	2070	130221	69	69	35	35	35	1147	6208	3562	1	0	0	990.927	1979.84	2	1979.83	0.0041	0	84.96	2.6e-07	R	DSGLEDGGESPSFDTPSQR	V					File: ~Y:\CORE\RAW_DATA_2022_QE\P1317_Sigrun_Lange\P1317_1_R_ctx.raw~; SpectrumID: ~3813~; PrecursorID: ~0~; scans: ~13304~
2	2::sp|Q80ZA5-11|S4A10_RAT	Isoform 11 of Sodium-driven chloride bicarbonate exchanger OS=Rattus norvegicus OX=10116 GN=Slc4a10	2070	130221	69	69	35	35	35	1147	6629	8281	1	0	0	1070.57	2139.12	2	2139.12	0.0022	0	69.45	2.4e-05	K	IPPGAEASNILVGELEFLDR	T					File: ~Y:\CORE\RAW_DATA_2022_QE\P1317_Sigrun_Lange\P1317_1_R_ctx.raw~; SpectrumID: ~8597~; PrecursorID: ~0~; scans: ~19833~
2	2::sp|Q80ZA5-11|S4A10_RAT	Isoform 11 of Sodium-driven chloride bicarbonate exchanger OS=Rattus norvegicus OX=10116 GN=Slc4a10	2070	130221	69	69	35	35	35	1147	6630	8280	1	0	0	714.049	2139.12	3	2139.12	0.0031	0	72.44	1.2e-05	K	IPPGAEASNILVGELEFLDR	T					File: ~Y:\CORE\RAW_DATA_2022_QE\P1317_Sigrun_Lange\P1317_1_R_ctx.raw~; SpectrumID: ~8596~; PrecursorID: ~0~; scans: ~19832~
2	2::sp|Q80ZA5-11|S4A10_RAT	Isoform 11 of Sodium-driven chloride bicarbonate exchanger OS=Rattus norvegicus OX=10116 GN=Slc4a10	2070	130221	69	69	35	35	35	1147	6971	5187	1	0	0	755.999	2264.98	3	2264.98	-0.002	1	38.69	0.014	R	ERDSGLEDGGESPSFDTPSQR	V					File: ~Y:\CORE\RAW_DATA_2022_QE\P1317_Sigrun_Lange\P1317_1_R_ctx.raw~; SpectrumID: ~5454~; PrecursorID: ~0~; scans: ~16336~
2	2::sp|Q80ZA5-11|S4A10_RAT	Isoform 11 of Sodium-driven chloride bicarbonate exchanger OS=Rattus norvegicus OX=10116 GN=Slc4a10	2070	130221	69	69	35	35	35	1147	6993	7608	1	0	0	756.746	2267.22	3	2267.22	0.0013	1	72.93	6.8e-06	K	KIPPGAEASNILVGELEFLDR	T					File: ~Y:\CORE\RAW_DATA_2022_QE\P1317_Sigrun_Lange\P1317_1_R_ctx.raw~; SpectrumID: ~7889~; PrecursorID: ~0~; scans: ~19090~
2	2::sp|Q80ZA5-11|S4A10_RAT	Isoform 11 of Sodium-driven chloride bicarbonate exchanger OS=Rattus norvegicus OX=10116 GN=Slc4a10	2070	130221	69	69	35	35	35	1147	8038	6669	1	0	0	673.323	2689.26	4	2689.26	0.0033	0	37.99	0.045	K	TPSLPNGTAAHGGPEQHGGHSGPELQR	T	Deamidated (NQ)	0.000000000000000100000000000.0			File: ~Y:\CORE\RAW_DATA_2022_QE\P1317_Sigrun_Lange\P1317_1_R_ctx.raw~; SpectrumID: ~6937~; PrecursorID: ~0~; scans: ~17956~
2	2::sp|Q80ZA5-11|S4A10_RAT	Isoform 11 of Sodium-driven chloride bicarbonate exchanger OS=Rattus norvegicus OX=10116 GN=Slc4a10	2070	130221	69	69	35	35	35	1147	8253	7144	1	0	0	931.759	2792.25	3	2792.22	0.038	0	62.86	9.9e-05	K	EEEQSMLAMEDEGTVQLPLEGHYR	D	2 Deamidated (NQ)	0.000100000000000100000000.0			File: ~Y:\CORE\RAW_DATA_2022_QE\P1317_Sigrun_Lange\P1317_1_R_ctx.raw~; SpectrumID: ~7412~; PrecursorID: ~0~; scans: ~18586~
2	2::sp|Q80ZA5-11|S4A10_RAT	Isoform 11 of Sodium-driven chloride bicarbonate exchanger OS=Rattus norvegicus OX=10116 GN=Slc4a10	2070	130221	69	69	35	35	35	1147	8298	7091	1	0	0	564.477	2817.35	5	2817.35	-0.0078	1	45.33	0.0087	R	KTPSLPNGTAAHGGPEQHGGHSGPELQR	T	Deamidated (NQ)	0.0000000000000000100000000000.0			File: ~Y:\CORE\RAW_DATA_2022_QE\P1317_Sigrun_Lange\P1317_1_R_ctx.raw~; SpectrumID: ~7359~; PrecursorID: ~0~; scans: ~18531~
2	2::sp|Q80ZA5-11|S4A10_RAT	Isoform 11 of Sodium-driven chloride bicarbonate exchanger OS=Rattus norvegicus OX=10116 GN=Slc4a10	2070	130221	69	69	35	35	35	1147	8299	7085	1	0	0	470.568	2817.37	6	2817.35	0.013	1	29.27	0.35	R	KTPSLPNGTAAHGGPEQHGGHSGPELQR	T	Deamidated (NQ)	0.0000001000000000000000000000.0			File: ~Y:\CORE\RAW_DATA_2022_QE\P1317_Sigrun_Lange\P1317_1_R_ctx.raw~; SpectrumID: ~7353~; PrecursorID: ~0~; scans: ~18524~
2	2::sp|Q80ZA5-11|S4A10_RAT	Isoform 11 of Sodium-driven chloride bicarbonate exchanger OS=Rattus norvegicus OX=10116 GN=Slc4a10	2070	130221	69	69	35	35	35	1147	8688	8270	1	0	0	1094.88	3281.61	3	3281.62	-0.0085	1	77.47	5e-06	K	DRNDLVSGIDEFLDQVTVLPPGEWDPSIR	I					File: ~Y:\CORE\RAW_DATA_2022_QE\P1317_Sigrun_Lange\P1317_1_R_ctx.raw~; SpectrumID: ~8586~; PrecursorID: ~0~; scans: ~19822~
2	2::sp|Q80ZA5-11|S4A10_RAT	Isoform 11 of Sodium-driven chloride bicarbonate exchanger OS=Rattus norvegicus OX=10116 GN=Slc4a10	2070	130221	69	69	35	35	35	1147	8790	7281	1	0	0	869.899	3475.57	4	3475.58	-0.0085	1	109.49	2.1e-09	K	LEDAEKEEEQSMLAMEDEGTVQLPLEGHYR	D					File: ~Y:\CORE\RAW_DATA_2022_QE\P1317_Sigrun_Lange\P1317_1_R_ctx.raw~; SpectrumID: ~7550~; PrecursorID: ~0~; scans: ~18731~
2	2::sp|Q80ZA5-11|S4A10_RAT	Isoform 11 of Sodium-driven chloride bicarbonate exchanger OS=Rattus norvegicus OX=10116 GN=Slc4a10	2070	130221	69	69	35	35	35	1147	8831	7966	1	0	0	1191.21	3570.62	3	3570.62	-0.0059	0	28.86	0.23	R	VQFILGTEDDDEEHIPHDLFTELDEICWR	E					File: ~Y:\CORE\RAW_DATA_2022_QE\P1317_Sigrun_Lange\P1317_1_R_ctx.raw~; SpectrumID: ~8270~; PrecursorID: ~0~; scans: ~19490~
2	2::sp|Q80ZA5-11|S4A10_RAT	Isoform 11 of Sodium-driven chloride bicarbonate exchanger OS=Rattus norvegicus OX=10116 GN=Slc4a10	2070	130221	69	69	35	35	35	1147	8832	7962	1	0	0	893.663	3570.62	4	3570.62	-0.001	0	32.51	0.1	R	VQFILGTEDDDEEHIPHDLFTELDEICWR	E					File: ~Y:\CORE\RAW_DATA_2022_QE\P1317_Sigrun_Lange\P1317_1_R_ctx.raw~; SpectrumID: ~8266~; PrecursorID: ~0~; scans: ~19486~
2	2::sp|Q80ZA5-11|S4A10_RAT	Isoform 11 of Sodium-driven chloride bicarbonate exchanger OS=Rattus norvegicus OX=10116 GN=Slc4a10	2070	130221	69	69	35	35	35	1147	8855	7261	1	0	0	721.744	3603.68	5	3603.67	0.0101	2	52.67	0.0013	K	KLEDAEKEEEQSMLAMEDEGTVQLPLEGHYR	D					File: ~Y:\CORE\RAW_DATA_2022_QE\P1317_Sigrun_Lange\P1317_1_R_ctx.raw~; SpectrumID: ~7530~; PrecursorID: ~0~; scans: ~18710~
2	2::sp|Q80ZA5-11|S4A10_RAT	Isoform 11 of Sodium-driven chloride bicarbonate exchanger OS=Rattus norvegicus OX=10116 GN=Slc4a10	2070	130221	69	69	35	35	35	1147	8856	7256	1	0	0	901.93	3603.69	4	3603.67	0.0193	2	77.24	4.7e-06	K	KLEDAEKEEEQSMLAMEDEGTVQLPLEGHYR	D					File: ~Y:\CORE\RAW_DATA_2022_QE\P1317_Sigrun_Lange\P1317_1_R_ctx.raw~; SpectrumID: ~7525~; PrecursorID: ~0~; scans: ~18705~
2	2::sp|Q80ZA5-9|S4A10_RAT	Isoform 9 of Sodium-driven chloride bicarbonate exchanger OS=Rattus norvegicus OX=10116 GN=Slc4a10	2070	128105	69	69	35	35	35.5	1129	132	5321	1	0	0	396.243	790.47	2	790.47	0.0003	0	33.24	0.0099	R	TVVAFVR	L					File: ~Y:\CORE\RAW_DATA_2022_QE\P1317_Sigrun_Lange\P1317_1_R_ctx.raw~; SpectrumID: ~5588~; PrecursorID: ~0~; scans: ~16496~
2	2::sp|Q80ZA5-9|S4A10_RAT	Isoform 9 of Sodium-driven chloride bicarbonate exchanger OS=Rattus norvegicus OX=10116 GN=Slc4a10	2070	128105	69	69	35	35	35.5	1129	366	5866	1	0	0	414.226	826.437	2	826.437	-0.0003	0	29.05	0.054	R	VHEALMK	Q					File: ~Y:\CORE\RAW_DATA_2022_QE\P1317_Sigrun_Lange\P1317_1_R_ctx.raw~; SpectrumID: ~6133~; PrecursorID: ~0~; scans: ~17102~
2	2::sp|Q80ZA5-9|S4A10_RAT	Isoform 9 of Sodium-driven chloride bicarbonate exchanger OS=Rattus norvegicus OX=10116 GN=Slc4a10	2070	128105	69	69	35	35	35.5	1129	503	6084	1	0	0	424.734	847.454	2	847.455	-0.0012	0	32.71	0.085	K	GIQLFDR	I					File: ~Y:\CORE\RAW_DATA_2022_QE\P1317_Sigrun_Lange\P1317_1_R_ctx.raw~; SpectrumID: ~6352~; PrecursorID: ~0~; scans: ~17336~
2	2::sp|Q80ZA5-9|S4A10_RAT	Isoform 9 of Sodium-driven chloride bicarbonate exchanger OS=Rattus norvegicus OX=10116 GN=Slc4a10	2070	128105	69	69	35	35	35.5	1129	1211	3195	1	0	0	496.207	990.399	2	990.404	-0.0055	0	36.37	0.0047	R	EGEDAEWR	E					File: ~Y:\CORE\RAW_DATA_2022_QE\P1317_Sigrun_Lange\P1317_1_R_ctx.raw~; SpectrumID: ~3441~; PrecursorID: ~0~; scans: ~12545~
2	2::sp|Q80ZA5-9|S4A10_RAT	Isoform 9 of Sodium-driven chloride bicarbonate exchanger OS=Rattus norvegicus OX=10116 GN=Slc4a10	2070	128105	69	69	35	35	35.5	1129	1212	3447	1	0	0	496.207	990.399	2	990.404	-0.0053	0	36.87	0.0042	R	EGEDAEWR	E					File: ~Y:\CORE\RAW_DATA_2022_QE\P1317_Sigrun_Lange\P1317_1_R_ctx.raw~; SpectrumID: ~3698~; PrecursorID: ~0~; scans: ~13077~
2	2::sp|Q80ZA5-9|S4A10_RAT	Isoform 9 of Sodium-driven chloride bicarbonate exchanger OS=Rattus norvegicus OX=10116 GN=Slc4a10	2070	128105	69	69	35	35	35.5	1129	1213	3071	1	0	0	496.207	990.399	2	990.404	-0.0052	0	29.18	0.03	R	EGEDAEWR	E					File: ~Y:\CORE\RAW_DATA_2022_QE\P1317_Sigrun_Lange\P1317_1_R_ctx.raw~; SpectrumID: ~3315~; PrecursorID: ~0~; scans: ~12280~
2	2::sp|Q80ZA5-9|S4A10_RAT	Isoform 9 of Sodium-driven chloride bicarbonate exchanger OS=Rattus norvegicus OX=10116 GN=Slc4a10	2070	128105	69	69	35	35	35.5	1129	1214	2960	1	0	0	496.209	990.403	2	990.404	-0.0017	0	31.41	0.018	R	EGEDAEWR	E					File: ~Y:\CORE\RAW_DATA_2022_QE\P1317_Sigrun_Lange\P1317_1_R_ctx.raw~; SpectrumID: ~3201~; PrecursorID: ~0~; scans: ~12023~
2	2::sp|Q80ZA5-9|S4A10_RAT	Isoform 9 of Sodium-driven chloride bicarbonate exchanger OS=Rattus norvegicus OX=10116 GN=Slc4a10	2070	128105	69	69	35	35	35.5	1129	1215	3306	1	0	0	496.209	990.403	2	990.404	-0.001	0	32.17	0.016	R	EGEDAEWR	E					File: ~Y:\CORE\RAW_DATA_2022_QE\P1317_Sigrun_Lange\P1317_1_R_ctx.raw~; SpectrumID: ~3554~; PrecursorID: ~0~; scans: ~12799~
2	2::sp|Q80ZA5-9|S4A10_RAT	Isoform 9 of Sodium-driven chloride bicarbonate exchanger OS=Rattus norvegicus OX=10116 GN=Slc4a10	2070	128105	69	69	35	35	35.5	1129	1216	3696	1	0	0	496.211	990.407	2	990.404	0.0027	0	35.61	0.013	R	EGEDAEWR	E					File: ~Y:\CORE\RAW_DATA_2022_QE\P1317_Sigrun_Lange\P1317_1_R_ctx.raw~; SpectrumID: ~3950~; PrecursorID: ~0~; scans: ~13615~
2	2::sp|Q80ZA5-9|S4A10_RAT	Isoform 9 of Sodium-driven chloride bicarbonate exchanger OS=Rattus norvegicus OX=10116 GN=Slc4a10	2070	128105	69	69	35	35	35.5	1129	1217	3575	1	0	0	496.211	990.408	2	990.404	0.0033	0	53.47	0.00021	R	EGEDAEWR	E					File: ~Y:\CORE\RAW_DATA_2022_QE\P1317_Sigrun_Lange\P1317_1_R_ctx.raw~; SpectrumID: ~3826~; PrecursorID: ~0~; scans: ~13336~
2	2::sp|Q80ZA5-9|S4A10_RAT	Isoform 9 of Sodium-driven chloride bicarbonate exchanger OS=Rattus norvegicus OX=10116 GN=Slc4a10	2070	128105	69	69	35	35	35.5	1129	1357	7774	1	0	0	507.77	1013.53	2	1013.53	0.0001	0	29.28	0.12	K	LMDFLFTK	R					File: ~Y:\CORE\RAW_DATA_2022_QE\P1317_Sigrun_Lange\P1317_1_R_ctx.raw~; SpectrumID: ~8066~; PrecursorID: ~0~; scans: ~19276~
2	2::sp|Q80ZA5-9|S4A10_RAT	Isoform 9 of Sodium-driven chloride bicarbonate exchanger OS=Rattus norvegicus OX=10116 GN=Slc4a10	2070	128105	69	69	35	35	35.5	1129	1396	6636	1	0	1	509.755	1017.5	2	1017.5	0.0009	0	36.28	0.058	R	EVDLHFMK	K					File: ~Y:\CORE\RAW_DATA_2022_QE\P1317_Sigrun_Lange\P1317_1_R_ctx.raw~; SpectrumID: ~6904~; PrecursorID: ~0~; scans: ~17920~
2	2::sp|Q80ZA5-9|S4A10_RAT	Isoform 9 of Sodium-driven chloride bicarbonate exchanger OS=Rattus norvegicus OX=10116 GN=Slc4a10	2070	128105	69	69	35	35	35.5	1129	1456	3245	1	0	0	513.739	1025.46	2	1025.47	-0.0022	0	28.91	0.12	R	ENSTVDFSK	G					File: ~Y:\CORE\RAW_DATA_2022_QE\P1317_Sigrun_Lange\P1317_1_R_ctx.raw~; SpectrumID: ~3493~; PrecursorID: ~0~; scans: ~12660~
2	2::sp|Q80ZA5-9|S4A10_RAT	Isoform 9 of Sodium-driven chloride bicarbonate exchanger OS=Rattus norvegicus OX=10116 GN=Slc4a10	2070	128105	69	69	35	35	35.5	1129	1457	2451	1	0	0	513.741	1025.47	2	1025.47	0.0013	0	69.87	1.1e-05	R	ENSTVDFSK	G					File: ~Y:\CORE\RAW_DATA_2022_QE\P1317_Sigrun_Lange\P1317_1_R_ctx.raw~; SpectrumID: ~2662~; PrecursorID: ~0~; scans: ~10847~
2	2::sp|Q80ZA5-9|S4A10_RAT	Isoform 9 of Sodium-driven chloride bicarbonate exchanger OS=Rattus norvegicus OX=10116 GN=Slc4a10	2070	128105	69	69	35	35	35.5	1129	1458	2732	1	0	0	513.742	1025.47	2	1025.47	0.0021	0	51.06	0.00093	R	ENSTVDFSK	G					File: ~Y:\CORE\RAW_DATA_2022_QE\P1317_Sigrun_Lange\P1317_1_R_ctx.raw~; SpectrumID: ~2958~; PrecursorID: ~0~; scans: ~11511~
2	2::sp|Q80ZA5-9|S4A10_RAT	Isoform 9 of Sodium-driven chloride bicarbonate exchanger OS=Rattus norvegicus OX=10116 GN=Slc4a10	2070	128105	69	69	35	35	35.5	1129	1459	2342	1	0	0	513.742	1025.47	2	1025.47	0.0025	0	65.2	3.6e-05	R	ENSTVDFSK	G					File: ~Y:\CORE\RAW_DATA_2022_QE\P1317_Sigrun_Lange\P1317_1_R_ctx.raw~; SpectrumID: ~2544~; PrecursorID: ~0~; scans: ~10591~
2	2::sp|Q80ZA5-9|S4A10_RAT	Isoform 9 of Sodium-driven chloride bicarbonate exchanger OS=Rattus norvegicus OX=10116 GN=Slc4a10	2070	128105	69	69	35	35	35.5	1129	1460	2584	1	0	0	513.742	1025.47	2	1025.47	0.0029	0	85.05	3.4e-07	R	ENSTVDFSK	G					File: ~Y:\CORE\RAW_DATA_2022_QE\P1317_Sigrun_Lange\P1317_1_R_ctx.raw~; SpectrumID: ~2798~; PrecursorID: ~0~; scans: ~11131~
2	2::sp|Q80ZA5-9|S4A10_RAT	Isoform 9 of Sodium-driven chloride bicarbonate exchanger OS=Rattus norvegicus OX=10116 GN=Slc4a10	2070	128105	69	69	35	35	35.5	1129	1769	5117	1	0	0	544.261	1086.51	2	1086.52	-0.014	0	30.2	0.089	K	GQQYHEIGR	S					File: ~Y:\CORE\RAW_DATA_2022_QE\P1317_Sigrun_Lange\P1317_1_R_ctx.raw~; SpectrumID: ~5384~; PrecursorID: ~0~; scans: ~16253~
2	2::sp|Q80ZA5-9|S4A10_RAT	Isoform 9 of Sodium-driven chloride bicarbonate exchanger OS=Rattus norvegicus OX=10116 GN=Slc4a10	2070	128105	69	69	35	35	35.5	1129	1785	7791	1	0	0	544.839	1087.66	2	1087.66	-0.0011	0	66.29	6.3e-06	R	IFGGLILDIK	R					File: ~Y:\CORE\RAW_DATA_2022_QE\P1317_Sigrun_Lange\P1317_1_R_ctx.raw~; SpectrumID: ~8085~; PrecursorID: ~0~; scans: ~19296~
2	2::sp|Q80ZA5-9|S4A10_RAT	Isoform 9 of Sodium-driven chloride bicarbonate exchanger OS=Rattus norvegicus OX=10116 GN=Slc4a10	2070	128105	69	69	35	35	35.5	1129	2111	7424	1	0	0	571.817	1141.62	2	1141.62	-0.0007	1	56.71	0.00027	R	KLMDFLFTK	R					File: ~Y:\CORE\RAW_DATA_2022_QE\P1317_Sigrun_Lange\P1317_1_R_ctx.raw~; SpectrumID: ~7698~; PrecursorID: ~0~; scans: ~18888~
2	2::sp|Q80ZA5-9|S4A10_RAT	Isoform 9 of Sodium-driven chloride bicarbonate exchanger OS=Rattus norvegicus OX=10116 GN=Slc4a10	2070	128105	69	69	35	35	35.5	1129	2298	7792	1	0	0	586.779	1171.54	2	1171.55	-0.0015	0	52.04	0.00068	K	APFFWSDFR	D					File: ~Y:\CORE\RAW_DATA_2022_QE\P1317_Sigrun_Lange\P1317_1_R_ctx.raw~; SpectrumID: ~8086~; PrecursorID: ~0~; scans: ~19297~
2	2::sp|Q80ZA5-9|S4A10_RAT	Isoform 9 of Sodium-driven chloride bicarbonate exchanger OS=Rattus norvegicus OX=10116 GN=Slc4a10	2070	128105	69	69	35	35	35.5	1129	2380	7157	1	0	0	396.874	1187.6	3	1187.61	-0.0098	0	31.22	0.2	K	HQPDFIYLR	H					File: ~Y:\CORE\RAW_DATA_2022_QE\P1317_Sigrun_Lange\P1317_1_R_ctx.raw~; SpectrumID: ~7425~; PrecursorID: ~0~; scans: ~18600~
2	2::sp|Q80ZA5-9|S4A10_RAT	Isoform 9 of Sodium-driven chloride bicarbonate exchanger OS=Rattus norvegicus OX=10116 GN=Slc4a10	2070	128105	69	69	35	35	35.5	1129	2381	7090	1	0	0	594.812	1187.61	2	1187.61	0.0011	0	40.29	0.025	K	HQPDFIYLR	H					File: ~Y:\CORE\RAW_DATA_2022_QE\P1317_Sigrun_Lange\P1317_1_R_ctx.raw~; SpectrumID: ~7358~; PrecursorID: ~0~; scans: ~18530~
2	2::sp|Q80ZA5-9|S4A10_RAT	Isoform 9 of Sodium-driven chloride bicarbonate exchanger OS=Rattus norvegicus OX=10116 GN=Slc4a10	2070	128105	69	69	35	35	35.5	1129	2451	6860	1	0	0	600.818	1199.62	2	1199.62	0.0032	0	51.95	0.0011	K	EYGLSYLSLR	A					File: ~Y:\CORE\RAW_DATA_2022_QE\P1317_Sigrun_Lange\P1317_1_R_ctx.raw~; SpectrumID: ~7128~; PrecursorID: ~0~; scans: ~18177~
2	2::sp|Q80ZA5-9|S4A10_RAT	Isoform 9 of Sodium-driven chloride bicarbonate exchanger OS=Rattus norvegicus OX=10116 GN=Slc4a10	2070	128105	69	69	35	35	35.5	1129	2981	6802	1	0	0	424.587	1270.74	3	1270.74	-0.0018	0	53.74	0.00047	K	LQVPSVFKPTR	D					File: ~Y:\CORE\RAW_DATA_2022_QE\P1317_Sigrun_Lange\P1317_1_R_ctx.raw~; SpectrumID: ~7070~; PrecursorID: ~0~; scans: ~18097~
2	2::sp|Q80ZA5-9|S4A10_RAT	Isoform 9 of Sodium-driven chloride bicarbonate exchanger OS=Rattus norvegicus OX=10116 GN=Slc4a10	2070	128105	69	69	35	35	35.5	1129	2982	6533	1	0	0	424.587	1270.74	3	1270.74	-0.0016	0	35.53	0.031	K	LQVPSVFKPTR	D					File: ~Y:\CORE\RAW_DATA_2022_QE\P1317_Sigrun_Lange\P1317_1_R_ctx.raw~; SpectrumID: ~6801~; PrecursorID: ~0~; scans: ~17811~
2	2::sp|Q80ZA5-9|S4A10_RAT	Isoform 9 of Sodium-driven chloride bicarbonate exchanger OS=Rattus norvegicus OX=10116 GN=Slc4a10	2070	128105	69	69	35	35	35.5	1129	2983	6654	1	0	0	636.377	1270.74	2	1270.74	-0.0003	0	45.04	0.0032	K	LQVPSVFKPTR	D					File: ~Y:\CORE\RAW_DATA_2022_QE\P1317_Sigrun_Lange\P1317_1_R_ctx.raw~; SpectrumID: ~6922~; PrecursorID: ~0~; scans: ~17939~
2	2::sp|Q80ZA5-9|S4A10_RAT	Isoform 9 of Sodium-driven chloride bicarbonate exchanger OS=Rattus norvegicus OX=10116 GN=Slc4a10	2070	128105	69	69	35	35	35.5	1129	3045	3017	1	0	0	641.263	1280.51	2	1280.52	-0.0046	0	46.42	0.00067	K	FEEDVEDGGER	W					File: ~Y:\CORE\RAW_DATA_2022_QE\P1317_Sigrun_Lange\P1317_1_R_ctx.raw~; SpectrumID: ~3260~; PrecursorID: ~0~; scans: ~12149~
2	2::sp|Q80ZA5-9|S4A10_RAT	Isoform 9 of Sodium-driven chloride bicarbonate exchanger OS=Rattus norvegicus OX=10116 GN=Slc4a10	2070	128105	69	69	35	35	35.5	1129	3046	3135	1	0	0	641.264	1280.51	2	1280.52	-0.0024	0	38.66	0.0043	K	FEEDVEDGGER	W					File: ~Y:\CORE\RAW_DATA_2022_QE\P1317_Sigrun_Lange\P1317_1_R_ctx.raw~; SpectrumID: ~3380~; PrecursorID: ~0~; scans: ~12421~
2	2::sp|Q80ZA5-9|S4A10_RAT	Isoform 9 of Sodium-driven chloride bicarbonate exchanger OS=Rattus norvegicus OX=10116 GN=Slc4a10	2070	128105	69	69	35	35	35.5	1129	3047	2469	1	0	0	641.265	1280.52	2	1280.52	-0.0005	0	68.15	5e-06	K	FEEDVEDGGER	W					File: ~Y:\CORE\RAW_DATA_2022_QE\P1317_Sigrun_Lange\P1317_1_R_ctx.raw~; SpectrumID: ~2680~; PrecursorID: ~0~; scans: ~10886~
2	2::sp|Q80ZA5-9|S4A10_RAT	Isoform 9 of Sodium-driven chloride bicarbonate exchanger OS=Rattus norvegicus OX=10116 GN=Slc4a10	2070	128105	69	69	35	35	35.5	1129	3048	2790	1	0	0	641.265	1280.52	2	1280.52	0	0	60.11	3.2e-05	K	FEEDVEDGGER	W					File: ~Y:\CORE\RAW_DATA_2022_QE\P1317_Sigrun_Lange\P1317_1_R_ctx.raw~; SpectrumID: ~3023~; PrecursorID: ~0~; scans: ~11637~
2	2::sp|Q80ZA5-9|S4A10_RAT	Isoform 9 of Sodium-driven chloride bicarbonate exchanger OS=Rattus norvegicus OX=10116 GN=Slc4a10	2070	128105	69	69	35	35	35.5	1129	3049	2681	1	0	0	641.266	1280.52	2	1280.52	0.0011	0	63.25	1.7e-05	K	FEEDVEDGGER	W					File: ~Y:\CORE\RAW_DATA_2022_QE\P1317_Sigrun_Lange\P1317_1_R_ctx.raw~; SpectrumID: ~2903~; PrecursorID: ~0~; scans: ~11387~
2	2::sp|Q80ZA5-9|S4A10_RAT	Isoform 9 of Sodium-driven chloride bicarbonate exchanger OS=Rattus norvegicus OX=10116 GN=Slc4a10	2070	128105	69	69	35	35	35.5	1129	3050	2588	1	0	0	641.266	1280.52	2	1280.52	0.0014	0	59.47	4.1e-05	K	FEEDVEDGGER	W					File: ~Y:\CORE\RAW_DATA_2022_QE\P1317_Sigrun_Lange\P1317_1_R_ctx.raw~; SpectrumID: ~2802~; PrecursorID: ~0~; scans: ~11137~
2	2::sp|Q80ZA5-9|S4A10_RAT	Isoform 9 of Sodium-driven chloride bicarbonate exchanger OS=Rattus norvegicus OX=10116 GN=Slc4a10	2070	128105	69	69	35	35	35.5	1129	3051	2127	1	0	0	641.267	1280.52	2	1280.52	0.0046	0	63.3	1.9e-05	K	FEEDVEDGGER	W					File: ~Y:\CORE\RAW_DATA_2022_QE\P1317_Sigrun_Lange\P1317_1_R_ctx.raw~; SpectrumID: ~2310~; PrecursorID: ~0~; scans: ~10050~
2	2::sp|Q80ZA5-9|S4A10_RAT	Isoform 9 of Sodium-driven chloride bicarbonate exchanger OS=Rattus norvegicus OX=10116 GN=Slc4a10	2070	128105	69	69	35	35	35.5	1129	3052	2362	1	0	0	641.268	1280.52	2	1280.52	0.006	0	51.44	0.00029	K	FEEDVEDGGER	W					File: ~Y:\CORE\RAW_DATA_2022_QE\P1317_Sigrun_Lange\P1317_1_R_ctx.raw~; SpectrumID: ~2567~; PrecursorID: ~0~; scans: ~10637~
2	2::sp|Q80ZA5-9|S4A10_RAT	Isoform 9 of Sodium-driven chloride bicarbonate exchanger OS=Rattus norvegicus OX=10116 GN=Slc4a10	2070	128105	69	69	35	35	35.5	1129	3053	2240	1	0	0	641.269	1280.52	2	1280.52	0.0072	0	47.1	0.00082	K	FEEDVEDGGER	W					File: ~Y:\CORE\RAW_DATA_2022_QE\P1317_Sigrun_Lange\P1317_1_R_ctx.raw~; SpectrumID: ~2434~; PrecursorID: ~0~; scans: ~10339~
2	2::sp|Q80ZA5-9|S4A10_RAT	Isoform 9 of Sodium-driven chloride bicarbonate exchanger OS=Rattus norvegicus OX=10116 GN=Slc4a10	2070	128105	69	69	35	35	35.5	1129	3054	2894	1	0	0	641.269	1280.52	2	1280.52	0.0077	0	50.45	0.00042	K	FEEDVEDGGER	W					File: ~Y:\CORE\RAW_DATA_2022_QE\P1317_Sigrun_Lange\P1317_1_R_ctx.raw~; SpectrumID: ~3132~; PrecursorID: ~0~; scans: ~11892~
2	2::sp|Q80ZA5-9|S4A10_RAT	Isoform 9 of Sodium-driven chloride bicarbonate exchanger OS=Rattus norvegicus OX=10116 GN=Slc4a10	2070	128105	69	69	35	35	35.5	1129	3555	7332	1	0	0	455.938	1364.79	3	1364.79	-0.0006	0	39.21	0.0062	R	TLFIGVHVPLGGR	K					File: ~Y:\CORE\RAW_DATA_2022_QE\P1317_Sigrun_Lange\P1317_1_R_ctx.raw~; SpectrumID: ~7601~; PrecursorID: ~0~; scans: ~18785~
2	2::sp|Q80ZA5-9|S4A10_RAT	Isoform 9 of Sodium-driven chloride bicarbonate exchanger OS=Rattus norvegicus OX=10116 GN=Slc4a10	2070	128105	69	69	35	35	35.5	1129	3556	7350	1	0	0	683.404	1364.79	2	1364.79	0.0006	0	42.36	0.003	R	TLFIGVHVPLGGR	K					File: ~Y:\CORE\RAW_DATA_2022_QE\P1317_Sigrun_Lange\P1317_1_R_ctx.raw~; SpectrumID: ~7620~; PrecursorID: ~0~; scans: ~18805~
2	2::sp|Q80ZA5-9|S4A10_RAT	Isoform 9 of Sodium-driven chloride bicarbonate exchanger OS=Rattus norvegicus OX=10116 GN=Slc4a10	2070	128105	69	69	35	35	35.5	1129	3911	2040	1	0	0	716.324	1430.63	2	1430.63	-0.0002	0	33.3	0.045	K	LESECSAPGEQPK	F					File: ~Y:\CORE\RAW_DATA_2022_QE\P1317_Sigrun_Lange\P1317_1_R_ctx.raw~; SpectrumID: ~2211~; PrecursorID: ~0~; scans: ~9823~
2	2::sp|Q80ZA5-9|S4A10_RAT	Isoform 9 of Sodium-driven chloride bicarbonate exchanger OS=Rattus norvegicus OX=10116 GN=Slc4a10	2070	128105	69	69	35	35	35.5	1129	4291	6811	1	0	0	499.908	1496.7	3	1496.7	0.0018	1	47.95	0.0029	K	THFEKEDLEGHR	T					File: ~Y:\CORE\RAW_DATA_2022_QE\P1317_Sigrun_Lange\P1317_1_R_ctx.raw~; SpectrumID: ~7079~; PrecursorID: ~0~; scans: ~18107~
2	2::sp|Q80ZA5-9|S4A10_RAT	Isoform 9 of Sodium-driven chloride bicarbonate exchanger OS=Rattus norvegicus OX=10116 GN=Slc4a10	2070	128105	69	69	35	35	35.5	1129	4546	5211	1	0	0	775.356	1548.7	2	1548.7	0.0002	0	78.47	2.4e-06	R	DDPSVINISDEMSK	T					File: ~Y:\CORE\RAW_DATA_2022_QE\P1317_Sigrun_Lange\P1317_1_R_ctx.raw~; SpectrumID: ~5478~; PrecursorID: ~0~; scans: ~16367~
2	2::sp|Q80ZA5-9|S4A10_RAT	Isoform 9 of Sodium-driven chloride bicarbonate exchanger OS=Rattus norvegicus OX=10116 GN=Slc4a10	2070	128105	69	69	35	35	35.5	1129	4547	4972	1	0	0	775.36	1548.7	2	1548.7	0.0067	0	59.81	0.00019	R	DDPSVINISDEMSK	T					File: ~Y:\CORE\RAW_DATA_2022_QE\P1317_Sigrun_Lange\P1317_1_R_ctx.raw~; SpectrumID: ~5239~; PrecursorID: ~0~; scans: ~16079~
2	2::sp|Q80ZA5-9|S4A10_RAT	Isoform 9 of Sodium-driven chloride bicarbonate exchanger OS=Rattus norvegicus OX=10116 GN=Slc4a10	2070	128105	69	69	35	35	35.5	1129	4608	8182	1	0	0	781.874	1561.73	2	1561.73	-0.0005	0	54.76	0.00078	R	ELSWLDDLMPESK	K					File: ~Y:\CORE\RAW_DATA_2022_QE\P1317_Sigrun_Lange\P1317_1_R_ctx.raw~; SpectrumID: ~8498~; PrecursorID: ~0~; scans: ~19729~
2	2::sp|Q80ZA5-9|S4A10_RAT	Isoform 9 of Sodium-driven chloride bicarbonate exchanger OS=Rattus norvegicus OX=10116 GN=Slc4a10	2070	128105	69	69	35	35	35.5	1129	4675	8214	1	0	0	789.869	1577.72	2	1577.73	-0.0053	0	67.21	3.7e-05	R	ELSWLDDLMPESK	K	Oxidation (M)	0.0000000030000.0			File: ~Y:\CORE\RAW_DATA_2022_QE\P1317_Sigrun_Lange\P1317_1_R_ctx.raw~; SpectrumID: ~8530~; PrecursorID: ~0~; scans: ~19763~
2	2::sp|Q80ZA5-9|S4A10_RAT	Isoform 9 of Sodium-driven chloride bicarbonate exchanger OS=Rattus norvegicus OX=10116 GN=Slc4a10	2070	128105	69	69	35	35	35.5	1129	4870	7209	1	0	0	810.908	1619.8	2	1619.8	0.0028	0	95.18	9.1e-08	K	TAMWGNLLVTADNSK	E					File: ~Y:\CORE\RAW_DATA_2022_QE\P1317_Sigrun_Lange\P1317_1_R_ctx.raw~; SpectrumID: ~7477~; PrecursorID: ~0~; scans: ~18655~
2	2::sp|Q80ZA5-9|S4A10_RAT	Isoform 9 of Sodium-driven chloride bicarbonate exchanger OS=Rattus norvegicus OX=10116 GN=Slc4a10	2070	128105	69	69	35	35	35.5	1129	4878	6953	1	0	0	811.404	1620.79	2	1620.78	0.012	0	73.35	1.3e-05	K	TAMWGNLLVTADNSK	E	Deamidated (NQ)	0.000001000000000.0			File: ~Y:\CORE\RAW_DATA_2022_QE\P1317_Sigrun_Lange\P1317_1_R_ctx.raw~; SpectrumID: ~7221~; PrecursorID: ~0~; scans: ~18347~
2	2::sp|Q80ZA5-9|S4A10_RAT	Isoform 9 of Sodium-driven chloride bicarbonate exchanger OS=Rattus norvegicus OX=10116 GN=Slc4a10	2070	128105	69	69	35	35	35.5	1129	5222	7111	1	0	0	570.266	1707.78	3	1707.77	0.001	1	61.91	0.00012	R	WLKFEEDVEDGGER	W					File: ~Y:\CORE\RAW_DATA_2022_QE\P1317_Sigrun_Lange\P1317_1_R_ctx.raw~; SpectrumID: ~7379~; PrecursorID: ~0~; scans: ~18552~
2	2::sp|Q80ZA5-9|S4A10_RAT	Isoform 9 of Sodium-driven chloride bicarbonate exchanger OS=Rattus norvegicus OX=10116 GN=Slc4a10	2070	128105	69	69	35	35	35.5	1129	5829	8245	1	0	0	620.702	1859.09	3	1859.09	-0.003	0	33.37	0.012	R	LSPAVLLQGLAEVPIPSR	F					File: ~Y:\CORE\RAW_DATA_2022_QE\P1317_Sigrun_Lange\P1317_1_R_ctx.raw~; SpectrumID: ~8561~; PrecursorID: ~0~; scans: ~19795~
2	2::sp|Q80ZA5-9|S4A10_RAT	Isoform 9 of Sodium-driven chloride bicarbonate exchanger OS=Rattus norvegicus OX=10116 GN=Slc4a10	2070	128105	69	69	35	35	35.5	1129	5830	8237	1	0	0	930.554	1859.09	2	1859.09	0.0058	0	113.32	1e-10	R	LSPAVLLQGLAEVPIPSR	F					File: ~Y:\CORE\RAW_DATA_2022_QE\P1317_Sigrun_Lange\P1317_1_R_ctx.raw~; SpectrumID: ~8553~; PrecursorID: ~0~; scans: ~19787~
2	2::sp|Q80ZA5-9|S4A10_RAT	Isoform 9 of Sodium-driven chloride bicarbonate exchanger OS=Rattus norvegicus OX=10116 GN=Slc4a10	2070	128105	69	69	35	35	35.5	1129	6074	7468	1	0	0	647.32	1938.94	3	1938.94	-0.0023	0	68.58	3.8e-05	R	SIATLMTDEVFHDVAYK	A					File: ~Y:\CORE\RAW_DATA_2022_QE\P1317_Sigrun_Lange\P1317_1_R_ctx.raw~; SpectrumID: ~7743~; PrecursorID: ~0~; scans: ~18936~
2	2::sp|Q80ZA5-9|S4A10_RAT	Isoform 9 of Sodium-driven chloride bicarbonate exchanger OS=Rattus norvegicus OX=10116 GN=Slc4a10	2070	128105	69	69	35	35	35.5	1129	6075	7469	1	0	0	970.477	1938.94	2	1938.94	-0.0005	0	99.61	2.9e-08	R	SIATLMTDEVFHDVAYK	A					File: ~Y:\CORE\RAW_DATA_2022_QE\P1317_Sigrun_Lange\P1317_1_R_ctx.raw~; SpectrumID: ~7744~; PrecursorID: ~0~; scans: ~18937~
2	2::sp|Q80ZA5-9|S4A10_RAT	Isoform 9 of Sodium-driven chloride bicarbonate exchanger OS=Rattus norvegicus OX=10116 GN=Slc4a10	2070	128105	69	69	35	35	35.5	1129	6206	3789	1	0	0	990.922	1979.83	2	1979.83	-0.0043	0	42.67	0.0037	R	DSGLEDGGESPSFDTPSQR	V					File: ~Y:\CORE\RAW_DATA_2022_QE\P1317_Sigrun_Lange\P1317_1_R_ctx.raw~; SpectrumID: ~4043~; PrecursorID: ~0~; scans: ~13821~
2	2::sp|Q80ZA5-9|S4A10_RAT	Isoform 9 of Sodium-driven chloride bicarbonate exchanger OS=Rattus norvegicus OX=10116 GN=Slc4a10	2070	128105	69	69	35	35	35.5	1129	6207	3674	1	0	0	990.923	1979.83	2	1979.83	-0.0022	0	89.18	8.8e-08	R	DSGLEDGGESPSFDTPSQR	V					File: ~Y:\CORE\RAW_DATA_2022_QE\P1317_Sigrun_Lange\P1317_1_R_ctx.raw~; SpectrumID: ~3928~; PrecursorID: ~0~; scans: ~13560~
2	2::sp|Q80ZA5-9|S4A10_RAT	Isoform 9 of Sodium-driven chloride bicarbonate exchanger OS=Rattus norvegicus OX=10116 GN=Slc4a10	2070	128105	69	69	35	35	35.5	1129	6208	3562	1	0	0	990.927	1979.84	2	1979.83	0.0041	0	84.96	2.6e-07	R	DSGLEDGGESPSFDTPSQR	V					File: ~Y:\CORE\RAW_DATA_2022_QE\P1317_Sigrun_Lange\P1317_1_R_ctx.raw~; SpectrumID: ~3813~; PrecursorID: ~0~; scans: ~13304~
2	2::sp|Q80ZA5-9|S4A10_RAT	Isoform 9 of Sodium-driven chloride bicarbonate exchanger OS=Rattus norvegicus OX=10116 GN=Slc4a10	2070	128105	69	69	35	35	35.5	1129	6629	8281	1	0	0	1070.57	2139.12	2	2139.12	0.0022	0	69.45	2.4e-05	K	IPPGAEASNILVGELEFLDR	T					File: ~Y:\CORE\RAW_DATA_2022_QE\P1317_Sigrun_Lange\P1317_1_R_ctx.raw~; SpectrumID: ~8597~; PrecursorID: ~0~; scans: ~19833~
2	2::sp|Q80ZA5-9|S4A10_RAT	Isoform 9 of Sodium-driven chloride bicarbonate exchanger OS=Rattus norvegicus OX=10116 GN=Slc4a10	2070	128105	69	69	35	35	35.5	1129	6630	8280	1	0	0	714.049	2139.12	3	2139.12	0.0031	0	72.44	1.2e-05	K	IPPGAEASNILVGELEFLDR	T					File: ~Y:\CORE\RAW_DATA_2022_QE\P1317_Sigrun_Lange\P1317_1_R_ctx.raw~; SpectrumID: ~8596~; PrecursorID: ~0~; scans: ~19832~
2	2::sp|Q80ZA5-9|S4A10_RAT	Isoform 9 of Sodium-driven chloride bicarbonate exchanger OS=Rattus norvegicus OX=10116 GN=Slc4a10	2070	128105	69	69	35	35	35.5	1129	6971	5187	1	0	0	755.999	2264.98	3	2264.98	-0.002	1	38.69	0.014	R	ERDSGLEDGGESPSFDTPSQR	V					File: ~Y:\CORE\RAW_DATA_2022_QE\P1317_Sigrun_Lange\P1317_1_R_ctx.raw~; SpectrumID: ~5454~; PrecursorID: ~0~; scans: ~16336~
2	2::sp|Q80ZA5-9|S4A10_RAT	Isoform 9 of Sodium-driven chloride bicarbonate exchanger OS=Rattus norvegicus OX=10116 GN=Slc4a10	2070	128105	69	69	35	35	35.5	1129	6993	7608	1	0	0	756.746	2267.22	3	2267.22	0.0013	1	72.93	6.8e-06	K	KIPPGAEASNILVGELEFLDR	T					File: ~Y:\CORE\RAW_DATA_2022_QE\P1317_Sigrun_Lange\P1317_1_R_ctx.raw~; SpectrumID: ~7889~; PrecursorID: ~0~; scans: ~19090~
2	2::sp|Q80ZA5-9|S4A10_RAT	Isoform 9 of Sodium-driven chloride bicarbonate exchanger OS=Rattus norvegicus OX=10116 GN=Slc4a10	2070	128105	69	69	35	35	35.5	1129	8038	6669	1	0	0	673.323	2689.26	4	2689.26	0.0033	0	37.99	0.045	K	TPSLPNGTAAHGGPEQHGGHSGPELQR	T	Deamidated (NQ)	0.000000000000000100000000000.0			File: ~Y:\CORE\RAW_DATA_2022_QE\P1317_Sigrun_Lange\P1317_1_R_ctx.raw~; SpectrumID: ~6937~; PrecursorID: ~0~; scans: ~17956~
2	2::sp|Q80ZA5-9|S4A10_RAT	Isoform 9 of Sodium-driven chloride bicarbonate exchanger OS=Rattus norvegicus OX=10116 GN=Slc4a10	2070	128105	69	69	35	35	35.5	1129	8253	7144	1	0	0	931.759	2792.25	3	2792.22	0.038	0	62.86	9.9e-05	K	EEEQSMLAMEDEGTVQLPLEGHYR	D	2 Deamidated (NQ)	0.000100000000000100000000.0			File: ~Y:\CORE\RAW_DATA_2022_QE\P1317_Sigrun_Lange\P1317_1_R_ctx.raw~; SpectrumID: ~7412~; PrecursorID: ~0~; scans: ~18586~
2	2::sp|Q80ZA5-9|S4A10_RAT	Isoform 9 of Sodium-driven chloride bicarbonate exchanger OS=Rattus norvegicus OX=10116 GN=Slc4a10	2070	128105	69	69	35	35	35.5	1129	8298	7091	1	0	0	564.477	2817.35	5	2817.35	-0.0078	1	45.33	0.0087	R	KTPSLPNGTAAHGGPEQHGGHSGPELQR	T	Deamidated (NQ)	0.0000000000000000100000000000.0			File: ~Y:\CORE\RAW_DATA_2022_QE\P1317_Sigrun_Lange\P1317_1_R_ctx.raw~; SpectrumID: ~7359~; PrecursorID: ~0~; scans: ~18531~
2	2::sp|Q80ZA5-9|S4A10_RAT	Isoform 9 of Sodium-driven chloride bicarbonate exchanger OS=Rattus norvegicus OX=10116 GN=Slc4a10	2070	128105	69	69	35	35	35.5	1129	8299	7085	1	0	0	470.568	2817.37	6	2817.35	0.013	1	29.27	0.35	R	KTPSLPNGTAAHGGPEQHGGHSGPELQR	T	Deamidated (NQ)	0.0000001000000000000000000000.0			File: ~Y:\CORE\RAW_DATA_2022_QE\P1317_Sigrun_Lange\P1317_1_R_ctx.raw~; SpectrumID: ~7353~; PrecursorID: ~0~; scans: ~18524~
2	2::sp|Q80ZA5-9|S4A10_RAT	Isoform 9 of Sodium-driven chloride bicarbonate exchanger OS=Rattus norvegicus OX=10116 GN=Slc4a10	2070	128105	69	69	35	35	35.5	1129	8688	8270	1	0	0	1094.88	3281.61	3	3281.62	-0.0085	1	77.47	5e-06	K	DRNDLVSGIDEFLDQVTVLPPGEWDPSIR	I					File: ~Y:\CORE\RAW_DATA_2022_QE\P1317_Sigrun_Lange\P1317_1_R_ctx.raw~; SpectrumID: ~8586~; PrecursorID: ~0~; scans: ~19822~
2	2::sp|Q80ZA5-9|S4A10_RAT	Isoform 9 of Sodium-driven chloride bicarbonate exchanger OS=Rattus norvegicus OX=10116 GN=Slc4a10	2070	128105	69	69	35	35	35.5	1129	8790	7281	1	0	0	869.899	3475.57	4	3475.58	-0.0085	1	109.49	2.1e-09	K	LEDAEKEEEQSMLAMEDEGTVQLPLEGHYR	D					File: ~Y:\CORE\RAW_DATA_2022_QE\P1317_Sigrun_Lange\P1317_1_R_ctx.raw~; SpectrumID: ~7550~; PrecursorID: ~0~; scans: ~18731~
2	2::sp|Q80ZA5-9|S4A10_RAT	Isoform 9 of Sodium-driven chloride bicarbonate exchanger OS=Rattus norvegicus OX=10116 GN=Slc4a10	2070	128105	69	69	35	35	35.5	1129	8831	7966	1	0	0	1191.21	3570.62	3	3570.62	-0.0059	0	28.86	0.23	R	VQFILGTEDDDEEHIPHDLFTELDEICWR	E					File: ~Y:\CORE\RAW_DATA_2022_QE\P1317_Sigrun_Lange\P1317_1_R_ctx.raw~; SpectrumID: ~8270~; PrecursorID: ~0~; scans: ~19490~
2	2::sp|Q80ZA5-9|S4A10_RAT	Isoform 9 of Sodium-driven chloride bicarbonate exchanger OS=Rattus norvegicus OX=10116 GN=Slc4a10	2070	128105	69	69	35	35	35.5	1129	8832	7962	1	0	0	893.663	3570.62	4	3570.62	-0.001	0	32.51	0.1	R	VQFILGTEDDDEEHIPHDLFTELDEICWR	E					File: ~Y:\CORE\RAW_DATA_2022_QE\P1317_Sigrun_Lange\P1317_1_R_ctx.raw~; SpectrumID: ~8266~; PrecursorID: ~0~; scans: ~19486~
2	2::sp|Q80ZA5-9|S4A10_RAT	Isoform 9 of Sodium-driven chloride bicarbonate exchanger OS=Rattus norvegicus OX=10116 GN=Slc4a10	2070	128105	69	69	35	35	35.5	1129	8855	7261	1	0	0	721.744	3603.68	5	3603.67	0.0101	2	52.67	0.0013	K	KLEDAEKEEEQSMLAMEDEGTVQLPLEGHYR	D					File: ~Y:\CORE\RAW_DATA_2022_QE\P1317_Sigrun_Lange\P1317_1_R_ctx.raw~; SpectrumID: ~7530~; PrecursorID: ~0~; scans: ~18710~
2	2::sp|Q80ZA5-9|S4A10_RAT	Isoform 9 of Sodium-driven chloride bicarbonate exchanger OS=Rattus norvegicus OX=10116 GN=Slc4a10	2070	128105	69	69	35	35	35.5	1129	8856	7256	1	0	0	901.93	3603.69	4	3603.67	0.0193	2	77.24	4.7e-06	K	KLEDAEKEEEQSMLAMEDEGTVQLPLEGHYR	D					File: ~Y:\CORE\RAW_DATA_2022_QE\P1317_Sigrun_Lange\P1317_1_R_ctx.raw~; SpectrumID: ~7525~; PrecursorID: ~0~; scans: ~18705~
2	2::sp|Q80ZA5-5|S4A10_RAT	Isoform 5 of Sodium-driven chloride bicarbonate exchanger OS=Rattus norvegicus OX=10116 GN=Slc4a10	1823	119741	69	69	33	33	36.1	1054	132	5321	1	0	0	396.243	790.47	2	790.47	0.0003	0	33.24	0.0099	R	TVVAFVR	L					File: ~Y:\CORE\RAW_DATA_2022_QE\P1317_Sigrun_Lange\P1317_1_R_ctx.raw~; SpectrumID: ~5588~; PrecursorID: ~0~; scans: ~16496~
2	2::sp|Q80ZA5-5|S4A10_RAT	Isoform 5 of Sodium-driven chloride bicarbonate exchanger OS=Rattus norvegicus OX=10116 GN=Slc4a10	1823	119741	69	69	33	33	36.1	1054	366	5866	1	0	0	414.226	826.437	2	826.437	-0.0003	0	29.05	0.054	R	VHEALMK	Q					File: ~Y:\CORE\RAW_DATA_2022_QE\P1317_Sigrun_Lange\P1317_1_R_ctx.raw~; SpectrumID: ~6133~; PrecursorID: ~0~; scans: ~17102~
2	2::sp|Q80ZA5-5|S4A10_RAT	Isoform 5 of Sodium-driven chloride bicarbonate exchanger OS=Rattus norvegicus OX=10116 GN=Slc4a10	1823	119741	69	69	33	33	36.1	1054	503	6084	1	0	0	424.734	847.454	2	847.455	-0.0012	0	32.71	0.085	K	GIQLFDR	I					File: ~Y:\CORE\RAW_DATA_2022_QE\P1317_Sigrun_Lange\P1317_1_R_ctx.raw~; SpectrumID: ~6352~; PrecursorID: ~0~; scans: ~17336~
2	2::sp|Q80ZA5-5|S4A10_RAT	Isoform 5 of Sodium-driven chloride bicarbonate exchanger OS=Rattus norvegicus OX=10116 GN=Slc4a10	1823	119741	69	69	33	33	36.1	1054	1211	3195	1	0	0	496.207	990.399	2	990.404	-0.0055	0	36.37	0.0047	R	EGEDAEWR	E					File: ~Y:\CORE\RAW_DATA_2022_QE\P1317_Sigrun_Lange\P1317_1_R_ctx.raw~; SpectrumID: ~3441~; PrecursorID: ~0~; scans: ~12545~
2	2::sp|Q80ZA5-5|S4A10_RAT	Isoform 5 of Sodium-driven chloride bicarbonate exchanger OS=Rattus norvegicus OX=10116 GN=Slc4a10	1823	119741	69	69	33	33	36.1	1054	1212	3447	1	0	0	496.207	990.399	2	990.404	-0.0053	0	36.87	0.0042	R	EGEDAEWR	E					File: ~Y:\CORE\RAW_DATA_2022_QE\P1317_Sigrun_Lange\P1317_1_R_ctx.raw~; SpectrumID: ~3698~; PrecursorID: ~0~; scans: ~13077~
2	2::sp|Q80ZA5-5|S4A10_RAT	Isoform 5 of Sodium-driven chloride bicarbonate exchanger OS=Rattus norvegicus OX=10116 GN=Slc4a10	1823	119741	69	69	33	33	36.1	1054	1213	3071	1	0	0	496.207	990.399	2	990.404	-0.0052	0	29.18	0.03	R	EGEDAEWR	E					File: ~Y:\CORE\RAW_DATA_2022_QE\P1317_Sigrun_Lange\P1317_1_R_ctx.raw~; SpectrumID: ~3315~; PrecursorID: ~0~; scans: ~12280~
2	2::sp|Q80ZA5-5|S4A10_RAT	Isoform 5 of Sodium-driven chloride bicarbonate exchanger OS=Rattus norvegicus OX=10116 GN=Slc4a10	1823	119741	69	69	33	33	36.1	1054	1214	2960	1	0	0	496.209	990.403	2	990.404	-0.0017	0	31.41	0.018	R	EGEDAEWR	E					File: ~Y:\CORE\RAW_DATA_2022_QE\P1317_Sigrun_Lange\P1317_1_R_ctx.raw~; SpectrumID: ~3201~; PrecursorID: ~0~; scans: ~12023~
2	2::sp|Q80ZA5-5|S4A10_RAT	Isoform 5 of Sodium-driven chloride bicarbonate exchanger OS=Rattus norvegicus OX=10116 GN=Slc4a10	1823	119741	69	69	33	33	36.1	1054	1215	3306	1	0	0	496.209	990.403	2	990.404	-0.001	0	32.17	0.016	R	EGEDAEWR	E					File: ~Y:\CORE\RAW_DATA_2022_QE\P1317_Sigrun_Lange\P1317_1_R_ctx.raw~; SpectrumID: ~3554~; PrecursorID: ~0~; scans: ~12799~
2	2::sp|Q80ZA5-5|S4A10_RAT	Isoform 5 of Sodium-driven chloride bicarbonate exchanger OS=Rattus norvegicus OX=10116 GN=Slc4a10	1823	119741	69	69	33	33	36.1	1054	1216	3696	1	0	0	496.211	990.407	2	990.404	0.0027	0	35.61	0.013	R	EGEDAEWR	E					File: ~Y:\CORE\RAW_DATA_2022_QE\P1317_Sigrun_Lange\P1317_1_R_ctx.raw~; SpectrumID: ~3950~; PrecursorID: ~0~; scans: ~13615~
2	2::sp|Q80ZA5-5|S4A10_RAT	Isoform 5 of Sodium-driven chloride bicarbonate exchanger OS=Rattus norvegicus OX=10116 GN=Slc4a10	1823	119741	69	69	33	33	36.1	1054	1217	3575	1	0	0	496.211	990.408	2	990.404	0.0033	0	53.47	0.00021	R	EGEDAEWR	E					File: ~Y:\CORE\RAW_DATA_2022_QE\P1317_Sigrun_Lange\P1317_1_R_ctx.raw~; SpectrumID: ~3826~; PrecursorID: ~0~; scans: ~13336~
2	2::sp|Q80ZA5-5|S4A10_RAT	Isoform 5 of Sodium-driven chloride bicarbonate exchanger OS=Rattus norvegicus OX=10116 GN=Slc4a10	1823	119741	69	69	33	33	36.1	1054	1357	7774	1	0	0	507.77	1013.53	2	1013.53	0.0001	0	29.28	0.12	K	LMDFLFTK	R					File: ~Y:\CORE\RAW_DATA_2022_QE\P1317_Sigrun_Lange\P1317_1_R_ctx.raw~; SpectrumID: ~8066~; PrecursorID: ~0~; scans: ~19276~
2	2::sp|Q80ZA5-5|S4A10_RAT	Isoform 5 of Sodium-driven chloride bicarbonate exchanger OS=Rattus norvegicus OX=10116 GN=Slc4a10	1823	119741	69	69	33	33	36.1	1054	1396	6636	1	0	1	509.755	1017.5	2	1017.5	0.0009	0	36.28	0.058	R	EVDLHFMK	K					File: ~Y:\CORE\RAW_DATA_2022_QE\P1317_Sigrun_Lange\P1317_1_R_ctx.raw~; SpectrumID: ~6904~; PrecursorID: ~0~; scans: ~17920~
2	2::sp|Q80ZA5-5|S4A10_RAT	Isoform 5 of Sodium-driven chloride bicarbonate exchanger OS=Rattus norvegicus OX=10116 GN=Slc4a10	1823	119741	69	69	33	33	36.1	1054	1456	3245	1	0	0	513.739	1025.46	2	1025.47	-0.0022	0	28.91	0.12	R	ENSTVDFSK	G					File: ~Y:\CORE\RAW_DATA_2022_QE\P1317_Sigrun_Lange\P1317_1_R_ctx.raw~; SpectrumID: ~3493~; PrecursorID: ~0~; scans: ~12660~
2	2::sp|Q80ZA5-5|S4A10_RAT	Isoform 5 of Sodium-driven chloride bicarbonate exchanger OS=Rattus norvegicus OX=10116 GN=Slc4a10	1823	119741	69	69	33	33	36.1	1054	1457	2451	1	0	0	513.741	1025.47	2	1025.47	0.0013	0	69.87	1.1e-05	R	ENSTVDFSK	G					File: ~Y:\CORE\RAW_DATA_2022_QE\P1317_Sigrun_Lange\P1317_1_R_ctx.raw~; SpectrumID: ~2662~; PrecursorID: ~0~; scans: ~10847~
2	2::sp|Q80ZA5-5|S4A10_RAT	Isoform 5 of Sodium-driven chloride bicarbonate exchanger OS=Rattus norvegicus OX=10116 GN=Slc4a10	1823	119741	69	69	33	33	36.1	1054	1458	2732	1	0	0	513.742	1025.47	2	1025.47	0.0021	0	51.06	0.00093	R	ENSTVDFSK	G					File: ~Y:\CORE\RAW_DATA_2022_QE\P1317_Sigrun_Lange\P1317_1_R_ctx.raw~; SpectrumID: ~2958~; PrecursorID: ~0~; scans: ~11511~
2	2::sp|Q80ZA5-5|S4A10_RAT	Isoform 5 of Sodium-driven chloride bicarbonate exchanger OS=Rattus norvegicus OX=10116 GN=Slc4a10	1823	119741	69	69	33	33	36.1	1054	1459	2342	1	0	0	513.742	1025.47	2	1025.47	0.0025	0	65.2	3.6e-05	R	ENSTVDFSK	G					File: ~Y:\CORE\RAW_DATA_2022_QE\P1317_Sigrun_Lange\P1317_1_R_ctx.raw~; SpectrumID: ~2544~; PrecursorID: ~0~; scans: ~10591~
2	2::sp|Q80ZA5-5|S4A10_RAT	Isoform 5 of Sodium-driven chloride bicarbonate exchanger OS=Rattus norvegicus OX=10116 GN=Slc4a10	1823	119741	69	69	33	33	36.1	1054	1460	2584	1	0	0	513.742	1025.47	2	1025.47	0.0029	0	85.05	3.4e-07	R	ENSTVDFSK	G					File: ~Y:\CORE\RAW_DATA_2022_QE\P1317_Sigrun_Lange\P1317_1_R_ctx.raw~; SpectrumID: ~2798~; PrecursorID: ~0~; scans: ~11131~
2	2::sp|Q80ZA5-5|S4A10_RAT	Isoform 5 of Sodium-driven chloride bicarbonate exchanger OS=Rattus norvegicus OX=10116 GN=Slc4a10	1823	119741	69	69	33	33	36.1	1054	1769	5117	1	0	0	544.261	1086.51	2	1086.52	-0.014	0	30.2	0.089	K	GQQYHEIGR	S					File: ~Y:\CORE\RAW_DATA_2022_QE\P1317_Sigrun_Lange\P1317_1_R_ctx.raw~; SpectrumID: ~5384~; PrecursorID: ~0~; scans: ~16253~
2	2::sp|Q80ZA5-5|S4A10_RAT	Isoform 5 of Sodium-driven chloride bicarbonate exchanger OS=Rattus norvegicus OX=10116 GN=Slc4a10	1823	119741	69	69	33	33	36.1	1054	1785	7791	1	0	0	544.839	1087.66	2	1087.66	-0.0011	0	66.29	6.3e-06	R	IFGGLILDIK	R					File: ~Y:\CORE\RAW_DATA_2022_QE\P1317_Sigrun_Lange\P1317_1_R_ctx.raw~; SpectrumID: ~8085~; PrecursorID: ~0~; scans: ~19296~
2	2::sp|Q80ZA5-5|S4A10_RAT	Isoform 5 of Sodium-driven chloride bicarbonate exchanger OS=Rattus norvegicus OX=10116 GN=Slc4a10	1823	119741	69	69	33	33	36.1	1054	2111	7424	1	0	0	571.817	1141.62	2	1141.62	-0.0007	1	56.71	0.00027	R	KLMDFLFTK	R					File: ~Y:\CORE\RAW_DATA_2022_QE\P1317_Sigrun_Lange\P1317_1_R_ctx.raw~; SpectrumID: ~7698~; PrecursorID: ~0~; scans: ~18888~
2	2::sp|Q80ZA5-5|S4A10_RAT	Isoform 5 of Sodium-driven chloride bicarbonate exchanger OS=Rattus norvegicus OX=10116 GN=Slc4a10	1823	119741	69	69	33	33	36.1	1054	2298	7792	1	0	0	586.779	1171.54	2	1171.55	-0.0015	0	52.04	0.00068	K	APFFWSDFR	D					File: ~Y:\CORE\RAW_DATA_2022_QE\P1317_Sigrun_Lange\P1317_1_R_ctx.raw~; SpectrumID: ~8086~; PrecursorID: ~0~; scans: ~19297~
2	2::sp|Q80ZA5-5|S4A10_RAT	Isoform 5 of Sodium-driven chloride bicarbonate exchanger OS=Rattus norvegicus OX=10116 GN=Slc4a10	1823	119741	69	69	33	33	36.1	1054	2380	7157	1	0	0	396.874	1187.6	3	1187.61	-0.0098	0	31.22	0.2	K	HQPDFIYLR	H					File: ~Y:\CORE\RAW_DATA_2022_QE\P1317_Sigrun_Lange\P1317_1_R_ctx.raw~; SpectrumID: ~7425~; PrecursorID: ~0~; scans: ~18600~
2	2::sp|Q80ZA5-5|S4A10_RAT	Isoform 5 of Sodium-driven chloride bicarbonate exchanger OS=Rattus norvegicus OX=10116 GN=Slc4a10	1823	119741	69	69	33	33	36.1	1054	2381	7090	1	0	0	594.812	1187.61	2	1187.61	0.0011	0	40.29	0.025	K	HQPDFIYLR	H					File: ~Y:\CORE\RAW_DATA_2022_QE\P1317_Sigrun_Lange\P1317_1_R_ctx.raw~; SpectrumID: ~7358~; PrecursorID: ~0~; scans: ~18530~
2	2::sp|Q80ZA5-5|S4A10_RAT	Isoform 5 of Sodium-driven chloride bicarbonate exchanger OS=Rattus norvegicus OX=10116 GN=Slc4a10	1823	119741	69	69	33	33	36.1	1054	2451	6860	1	0	0	600.818	1199.62	2	1199.62	0.0032	0	51.95	0.0011	K	EYGLSYLSLR	A					File: ~Y:\CORE\RAW_DATA_2022_QE\P1317_Sigrun_Lange\P1317_1_R_ctx.raw~; SpectrumID: ~7128~; PrecursorID: ~0~; scans: ~18177~
2	2::sp|Q80ZA5-5|S4A10_RAT	Isoform 5 of Sodium-driven chloride bicarbonate exchanger OS=Rattus norvegicus OX=10116 GN=Slc4a10	1823	119741	69	69	33	33	36.1	1054	2981	6802	1	0	0	424.587	1270.74	3	1270.74	-0.0018	0	53.74	0.00047	K	LQVPSVFKPTR	D					File: ~Y:\CORE\RAW_DATA_2022_QE\P1317_Sigrun_Lange\P1317_1_R_ctx.raw~; SpectrumID: ~7070~; PrecursorID: ~0~; scans: ~18097~
2	2::sp|Q80ZA5-5|S4A10_RAT	Isoform 5 of Sodium-driven chloride bicarbonate exchanger OS=Rattus norvegicus OX=10116 GN=Slc4a10	1823	119741	69	69	33	33	36.1	1054	2982	6533	1	0	0	424.587	1270.74	3	1270.74	-0.0016	0	35.53	0.031	K	LQVPSVFKPTR	D					File: ~Y:\CORE\RAW_DATA_2022_QE\P1317_Sigrun_Lange\P1317_1_R_ctx.raw~; SpectrumID: ~6801~; PrecursorID: ~0~; scans: ~17811~
2	2::sp|Q80ZA5-5|S4A10_RAT	Isoform 5 of Sodium-driven chloride bicarbonate exchanger OS=Rattus norvegicus OX=10116 GN=Slc4a10	1823	119741	69	69	33	33	36.1	1054	2983	6654	1	0	0	636.377	1270.74	2	1270.74	-0.0003	0	45.04	0.0032	K	LQVPSVFKPTR	D					File: ~Y:\CORE\RAW_DATA_2022_QE\P1317_Sigrun_Lange\P1317_1_R_ctx.raw~; SpectrumID: ~6922~; PrecursorID: ~0~; scans: ~17939~
2	2::sp|Q80ZA5-5|S4A10_RAT	Isoform 5 of Sodium-driven chloride bicarbonate exchanger OS=Rattus norvegicus OX=10116 GN=Slc4a10	1823	119741	69	69	33	33	36.1	1054	3045	3017	1	0	0	641.263	1280.51	2	1280.52	-0.0046	0	46.42	0.00067	K	FEEDVEDGGER	W					File: ~Y:\CORE\RAW_DATA_2022_QE\P1317_Sigrun_Lange\P1317_1_R_ctx.raw~; SpectrumID: ~3260~; PrecursorID: ~0~; scans: ~12149~
2	2::sp|Q80ZA5-5|S4A10_RAT	Isoform 5 of Sodium-driven chloride bicarbonate exchanger OS=Rattus norvegicus OX=10116 GN=Slc4a10	1823	119741	69	69	33	33	36.1	1054	3046	3135	1	0	0	641.264	1280.51	2	1280.52	-0.0024	0	38.66	0.0043	K	FEEDVEDGGER	W					File: ~Y:\CORE\RAW_DATA_2022_QE\P1317_Sigrun_Lange\P1317_1_R_ctx.raw~; SpectrumID: ~3380~; PrecursorID: ~0~; scans: ~12421~
2	2::sp|Q80ZA5-5|S4A10_RAT	Isoform 5 of Sodium-driven chloride bicarbonate exchanger OS=Rattus norvegicus OX=10116 GN=Slc4a10	1823	119741	69	69	33	33	36.1	1054	3047	2469	1	0	0	641.265	1280.52	2	1280.52	-0.0005	0	68.15	5e-06	K	FEEDVEDGGER	W					File: ~Y:\CORE\RAW_DATA_2022_QE\P1317_Sigrun_Lange\P1317_1_R_ctx.raw~; SpectrumID: ~2680~; PrecursorID: ~0~; scans: ~10886~
2	2::sp|Q80ZA5-5|S4A10_RAT	Isoform 5 of Sodium-driven chloride bicarbonate exchanger OS=Rattus norvegicus OX=10116 GN=Slc4a10	1823	119741	69	69	33	33	36.1	1054	3048	2790	1	0	0	641.265	1280.52	2	1280.52	0	0	60.11	3.2e-05	K	FEEDVEDGGER	W					File: ~Y:\CORE\RAW_DATA_2022_QE\P1317_Sigrun_Lange\P1317_1_R_ctx.raw~; SpectrumID: ~3023~; PrecursorID: ~0~; scans: ~11637~
2	2::sp|Q80ZA5-5|S4A10_RAT	Isoform 5 of Sodium-driven chloride bicarbonate exchanger OS=Rattus norvegicus OX=10116 GN=Slc4a10	1823	119741	69	69	33	33	36.1	1054	3049	2681	1	0	0	641.266	1280.52	2	1280.52	0.0011	0	63.25	1.7e-05	K	FEEDVEDGGER	W					File: ~Y:\CORE\RAW_DATA_2022_QE\P1317_Sigrun_Lange\P1317_1_R_ctx.raw~; SpectrumID: ~2903~; PrecursorID: ~0~; scans: ~11387~
2	2::sp|Q80ZA5-5|S4A10_RAT	Isoform 5 of Sodium-driven chloride bicarbonate exchanger OS=Rattus norvegicus OX=10116 GN=Slc4a10	1823	119741	69	69	33	33	36.1	1054	3050	2588	1	0	0	641.266	1280.52	2	1280.52	0.0014	0	59.47	4.1e-05	K	FEEDVEDGGER	W					File: ~Y:\CORE\RAW_DATA_2022_QE\P1317_Sigrun_Lange\P1317_1_R_ctx.raw~; SpectrumID: ~2802~; PrecursorID: ~0~; scans: ~11137~
2	2::sp|Q80ZA5-5|S4A10_RAT	Isoform 5 of Sodium-driven chloride bicarbonate exchanger OS=Rattus norvegicus OX=10116 GN=Slc4a10	1823	119741	69	69	33	33	36.1	1054	3051	2127	1	0	0	641.267	1280.52	2	1280.52	0.0046	0	63.3	1.9e-05	K	FEEDVEDGGER	W					File: ~Y:\CORE\RAW_DATA_2022_QE\P1317_Sigrun_Lange\P1317_1_R_ctx.raw~; SpectrumID: ~2310~; PrecursorID: ~0~; scans: ~10050~
2	2::sp|Q80ZA5-5|S4A10_RAT	Isoform 5 of Sodium-driven chloride bicarbonate exchanger OS=Rattus norvegicus OX=10116 GN=Slc4a10	1823	119741	69	69	33	33	36.1	1054	3052	2362	1	0	0	641.268	1280.52	2	1280.52	0.006	0	51.44	0.00029	K	FEEDVEDGGER	W					File: ~Y:\CORE\RAW_DATA_2022_QE\P1317_Sigrun_Lange\P1317_1_R_ctx.raw~; SpectrumID: ~2567~; PrecursorID: ~0~; scans: ~10637~
2	2::sp|Q80ZA5-5|S4A10_RAT	Isoform 5 of Sodium-driven chloride bicarbonate exchanger OS=Rattus norvegicus OX=10116 GN=Slc4a10	1823	119741	69	69	33	33	36.1	1054	3053	2240	1	0	0	641.269	1280.52	2	1280.52	0.0072	0	47.1	0.00082	K	FEEDVEDGGER	W					File: ~Y:\CORE\RAW_DATA_2022_QE\P1317_Sigrun_Lange\P1317_1_R_ctx.raw~; SpectrumID: ~2434~; PrecursorID: ~0~; scans: ~10339~
2	2::sp|Q80ZA5-5|S4A10_RAT	Isoform 5 of Sodium-driven chloride bicarbonate exchanger OS=Rattus norvegicus OX=10116 GN=Slc4a10	1823	119741	69	69	33	33	36.1	1054	3054	2894	1	0	0	641.269	1280.52	2	1280.52	0.0077	0	50.45	0.00042	K	FEEDVEDGGER	W					File: ~Y:\CORE\RAW_DATA_2022_QE\P1317_Sigrun_Lange\P1317_1_R_ctx.raw~; SpectrumID: ~3132~; PrecursorID: ~0~; scans: ~11892~
2	2::sp|Q80ZA5-5|S4A10_RAT	Isoform 5 of Sodium-driven chloride bicarbonate exchanger OS=Rattus norvegicus OX=10116 GN=Slc4a10	1823	119741	69	69	33	33	36.1	1054	3555	7332	1	0	0	455.938	1364.79	3	1364.79	-0.0006	0	39.21	0.0062	R	TLFIGVHVPLGGR	K					File: ~Y:\CORE\RAW_DATA_2022_QE\P1317_Sigrun_Lange\P1317_1_R_ctx.raw~; SpectrumID: ~7601~; PrecursorID: ~0~; scans: ~18785~
2	2::sp|Q80ZA5-5|S4A10_RAT	Isoform 5 of Sodium-driven chloride bicarbonate exchanger OS=Rattus norvegicus OX=10116 GN=Slc4a10	1823	119741	69	69	33	33	36.1	1054	3556	7350	1	0	0	683.404	1364.79	2	1364.79	0.0006	0	42.36	0.003	R	TLFIGVHVPLGGR	K					File: ~Y:\CORE\RAW_DATA_2022_QE\P1317_Sigrun_Lange\P1317_1_R_ctx.raw~; SpectrumID: ~7620~; PrecursorID: ~0~; scans: ~18805~
2	2::sp|Q80ZA5-5|S4A10_RAT	Isoform 5 of Sodium-driven chloride bicarbonate exchanger OS=Rattus norvegicus OX=10116 GN=Slc4a10	1823	119741	69	69	33	33	36.1	1054	3911	2040	1	0	0	716.324	1430.63	2	1430.63	-0.0002	0	33.3	0.045	K	LESECSAPGEQPK	F					File: ~Y:\CORE\RAW_DATA_2022_QE\P1317_Sigrun_Lange\P1317_1_R_ctx.raw~; SpectrumID: ~2211~; PrecursorID: ~0~; scans: ~9823~
2	2::sp|Q80ZA5-5|S4A10_RAT	Isoform 5 of Sodium-driven chloride bicarbonate exchanger OS=Rattus norvegicus OX=10116 GN=Slc4a10	1823	119741	69	69	33	33	36.1	1054	4076	4777	1	0	0	728.367	1454.72	2	1454.72	0.0012	0	91.31	1.5e-07	K	DQGAQMEPLLPTR	N					File: ~Y:\CORE\RAW_DATA_2022_QE\P1317_Sigrun_Lange\P1317_1_R_ctx.raw~; SpectrumID: ~5043~; PrecursorID: ~0~; scans: ~15844~
2	2::sp|Q80ZA5-5|S4A10_RAT	Isoform 5 of Sodium-driven chloride bicarbonate exchanger OS=Rattus norvegicus OX=10116 GN=Slc4a10	1823	119741	69	69	33	33	36.1	1054	4077	4564	1	0	0	728.369	1454.72	2	1454.72	0.005	0	55.64	0.00055	K	DQGAQMEPLLPTR	N					File: ~Y:\CORE\RAW_DATA_2022_QE\P1317_Sigrun_Lange\P1317_1_R_ctx.raw~; SpectrumID: ~4827~; PrecursorID: ~0~; scans: ~15567~
2	2::sp|Q80ZA5-5|S4A10_RAT	Isoform 5 of Sodium-driven chloride bicarbonate exchanger OS=Rattus norvegicus OX=10116 GN=Slc4a10	1823	119741	69	69	33	33	36.1	1054	4078	5167	1	0	0	728.372	1454.73	2	1454.72	0.0108	0	33.89	0.08	K	DQGAQMEPLLPTR	N					File: ~Y:\CORE\RAW_DATA_2022_QE\P1317_Sigrun_Lange\P1317_1_R_ctx.raw~; SpectrumID: ~5434~; PrecursorID: ~0~; scans: ~16312~
2	2::sp|Q80ZA5-5|S4A10_RAT	Isoform 5 of Sodium-driven chloride bicarbonate exchanger OS=Rattus norvegicus OX=10116 GN=Slc4a10	1823	119741	69	69	33	33	36.1	1054	4081	4515	1	0	0	728.867	1455.72	2	1455.7	0.0168	0	47.07	0.0039	K	DQGAQMEPLLPTR	N	Deamidated (NQ)	0.0000100000000.0			File: ~Y:\CORE\RAW_DATA_2022_QE\P1317_Sigrun_Lange\P1317_1_R_ctx.raw~; SpectrumID: ~4778~; PrecursorID: ~0~; scans: ~15506~
2	2::sp|Q80ZA5-5|S4A10_RAT	Isoform 5 of Sodium-driven chloride bicarbonate exchanger OS=Rattus norvegicus OX=10116 GN=Slc4a10	1823	119741	69	69	33	33	36.1	1054	4163	4857	1	0	0	736.366	1470.72	2	1470.71	0.0037	0	52.51	0.0011	K	DQGAQMEPLLPTR	N	Oxidation (M)	0.0000030000000.0			File: ~Y:\CORE\RAW_DATA_2022_QE\P1317_Sigrun_Lange\P1317_1_R_ctx.raw~; SpectrumID: ~5123~; PrecursorID: ~0~; scans: ~15944~
2	2::sp|Q80ZA5-5|S4A10_RAT	Isoform 5 of Sodium-driven chloride bicarbonate exchanger OS=Rattus norvegicus OX=10116 GN=Slc4a10	1823	119741	69	69	33	33	36.1	1054	4291	6811	1	0	0	499.908	1496.7	3	1496.7	0.0018	1	47.95	0.0029	K	THFEKEDLEGHR	T					File: ~Y:\CORE\RAW_DATA_2022_QE\P1317_Sigrun_Lange\P1317_1_R_ctx.raw~; SpectrumID: ~7079~; PrecursorID: ~0~; scans: ~18107~
2	2::sp|Q80ZA5-5|S4A10_RAT	Isoform 5 of Sodium-driven chloride bicarbonate exchanger OS=Rattus norvegicus OX=10116 GN=Slc4a10	1823	119741	69	69	33	33	36.1	1054	4608	8182	1	0	0	781.874	1561.73	2	1561.73	-0.0005	0	54.76	0.00078	R	ELSWLDDLMPESK	K					File: ~Y:\CORE\RAW_DATA_2022_QE\P1317_Sigrun_Lange\P1317_1_R_ctx.raw~; SpectrumID: ~8498~; PrecursorID: ~0~; scans: ~19729~
2	2::sp|Q80ZA5-5|S4A10_RAT	Isoform 5 of Sodium-driven chloride bicarbonate exchanger OS=Rattus norvegicus OX=10116 GN=Slc4a10	1823	119741	69	69	33	33	36.1	1054	4675	8214	1	0	0	789.869	1577.72	2	1577.73	-0.0053	0	67.21	3.7e-05	R	ELSWLDDLMPESK	K	Oxidation (M)	0.0000000030000.0			File: ~Y:\CORE\RAW_DATA_2022_QE\P1317_Sigrun_Lange\P1317_1_R_ctx.raw~; SpectrumID: ~8530~; PrecursorID: ~0~; scans: ~19763~
2	2::sp|Q80ZA5-5|S4A10_RAT	Isoform 5 of Sodium-driven chloride bicarbonate exchanger OS=Rattus norvegicus OX=10116 GN=Slc4a10	1823	119741	69	69	33	33	36.1	1054	5222	7111	1	0	0	570.266	1707.78	3	1707.77	0.001	1	61.91	0.00012	R	WLKFEEDVEDGGER	W					File: ~Y:\CORE\RAW_DATA_2022_QE\P1317_Sigrun_Lange\P1317_1_R_ctx.raw~; SpectrumID: ~7379~; PrecursorID: ~0~; scans: ~18552~
2	2::sp|Q80ZA5-5|S4A10_RAT	Isoform 5 of Sodium-driven chloride bicarbonate exchanger OS=Rattus norvegicus OX=10116 GN=Slc4a10	1823	119741	69	69	33	33	36.1	1054	5723	2480	1	0	0	914.433	1826.85	2	1826.86	-0.0061	0	43.33	0.0097	K	NAGQVVSPQSAPACAENK	N					File: ~Y:\CORE\RAW_DATA_2022_QE\P1317_Sigrun_Lange\P1317_1_R_ctx.raw~; SpectrumID: ~2691~; PrecursorID: ~0~; scans: ~10906~
2	2::sp|Q80ZA5-5|S4A10_RAT	Isoform 5 of Sodium-driven chloride bicarbonate exchanger OS=Rattus norvegicus OX=10116 GN=Slc4a10	1823	119741	69	69	33	33	36.1	1054	5724	2606	1	0	0	914.436	1826.86	2	1826.86	-0.0013	0	38.6	0.03	K	NAGQVVSPQSAPACAENK	N					File: ~Y:\CORE\RAW_DATA_2022_QE\P1317_Sigrun_Lange\P1317_1_R_ctx.raw~; SpectrumID: ~2820~; PrecursorID: ~0~; scans: ~11173~
2	2::sp|Q80ZA5-5|S4A10_RAT	Isoform 5 of Sodium-driven chloride bicarbonate exchanger OS=Rattus norvegicus OX=10116 GN=Slc4a10	1823	119741	69	69	33	33	36.1	1054	5829	8245	1	0	0	620.702	1859.09	3	1859.09	-0.003	0	33.37	0.012	R	LSPAVLLQGLAEVPIPSR	F					File: ~Y:\CORE\RAW_DATA_2022_QE\P1317_Sigrun_Lange\P1317_1_R_ctx.raw~; SpectrumID: ~8561~; PrecursorID: ~0~; scans: ~19795~
2	2::sp|Q80ZA5-5|S4A10_RAT	Isoform 5 of Sodium-driven chloride bicarbonate exchanger OS=Rattus norvegicus OX=10116 GN=Slc4a10	1823	119741	69	69	33	33	36.1	1054	5830	8237	1	0	0	930.554	1859.09	2	1859.09	0.0058	0	113.32	1e-10	R	LSPAVLLQGLAEVPIPSR	F					File: ~Y:\CORE\RAW_DATA_2022_QE\P1317_Sigrun_Lange\P1317_1_R_ctx.raw~; SpectrumID: ~8553~; PrecursorID: ~0~; scans: ~19787~
2	2::sp|Q80ZA5-5|S4A10_RAT	Isoform 5 of Sodium-driven chloride bicarbonate exchanger OS=Rattus norvegicus OX=10116 GN=Slc4a10	1823	119741	69	69	33	33	36.1	1054	6074	7468	1	0	0	647.32	1938.94	3	1938.94	-0.0023	0	68.58	3.8e-05	R	SIATLMTDEVFHDVAYK	A					File: ~Y:\CORE\RAW_DATA_2022_QE\P1317_Sigrun_Lange\P1317_1_R_ctx.raw~; SpectrumID: ~7743~; PrecursorID: ~0~; scans: ~18936~
2	2::sp|Q80ZA5-5|S4A10_RAT	Isoform 5 of Sodium-driven chloride bicarbonate exchanger OS=Rattus norvegicus OX=10116 GN=Slc4a10	1823	119741	69	69	33	33	36.1	1054	6075	7469	1	0	0	970.477	1938.94	2	1938.94	-0.0005	0	99.61	2.9e-08	R	SIATLMTDEVFHDVAYK	A					File: ~Y:\CORE\RAW_DATA_2022_QE\P1317_Sigrun_Lange\P1317_1_R_ctx.raw~; SpectrumID: ~7744~; PrecursorID: ~0~; scans: ~18937~
2	2::sp|Q80ZA5-5|S4A10_RAT	Isoform 5 of Sodium-driven chloride bicarbonate exchanger OS=Rattus norvegicus OX=10116 GN=Slc4a10	1823	119741	69	69	33	33	36.1	1054	6206	3789	1	0	0	990.922	1979.83	2	1979.83	-0.0043	0	42.67	0.0037	R	DSGLEDGGESPSFDTPSQR	V					File: ~Y:\CORE\RAW_DATA_2022_QE\P1317_Sigrun_Lange\P1317_1_R_ctx.raw~; SpectrumID: ~4043~; PrecursorID: ~0~; scans: ~13821~
2	2::sp|Q80ZA5-5|S4A10_RAT	Isoform 5 of Sodium-driven chloride bicarbonate exchanger OS=Rattus norvegicus OX=10116 GN=Slc4a10	1823	119741	69	69	33	33	36.1	1054	6207	3674	1	0	0	990.923	1979.83	2	1979.83	-0.0022	0	89.18	8.8e-08	R	DSGLEDGGESPSFDTPSQR	V					File: ~Y:\CORE\RAW_DATA_2022_QE\P1317_Sigrun_Lange\P1317_1_R_ctx.raw~; SpectrumID: ~3928~; PrecursorID: ~0~; scans: ~13560~
2	2::sp|Q80ZA5-5|S4A10_RAT	Isoform 5 of Sodium-driven chloride bicarbonate exchanger OS=Rattus norvegicus OX=10116 GN=Slc4a10	1823	119741	69	69	33	33	36.1	1054	6208	3562	1	0	0	990.927	1979.84	2	1979.83	0.0041	0	84.96	2.6e-07	R	DSGLEDGGESPSFDTPSQR	V					File: ~Y:\CORE\RAW_DATA_2022_QE\P1317_Sigrun_Lange\P1317_1_R_ctx.raw~; SpectrumID: ~3813~; PrecursorID: ~0~; scans: ~13304~
2	2::sp|Q80ZA5-5|S4A10_RAT	Isoform 5 of Sodium-driven chloride bicarbonate exchanger OS=Rattus norvegicus OX=10116 GN=Slc4a10	1823	119741	69	69	33	33	36.1	1054	6629	8281	1	0	0	1070.57	2139.12	2	2139.12	0.0022	0	69.45	2.4e-05	K	IPPGAEASNILVGELEFLDR	T					File: ~Y:\CORE\RAW_DATA_2022_QE\P1317_Sigrun_Lange\P1317_1_R_ctx.raw~; SpectrumID: ~8597~; PrecursorID: ~0~; scans: ~19833~
2	2::sp|Q80ZA5-5|S4A10_RAT	Isoform 5 of Sodium-driven chloride bicarbonate exchanger OS=Rattus norvegicus OX=10116 GN=Slc4a10	1823	119741	69	69	33	33	36.1	1054	6630	8280	1	0	0	714.049	2139.12	3	2139.12	0.0031	0	72.44	1.2e-05	K	IPPGAEASNILVGELEFLDR	T					File: ~Y:\CORE\RAW_DATA_2022_QE\P1317_Sigrun_Lange\P1317_1_R_ctx.raw~; SpectrumID: ~8596~; PrecursorID: ~0~; scans: ~19832~
2	2::sp|Q80ZA5-5|S4A10_RAT	Isoform 5 of Sodium-driven chloride bicarbonate exchanger OS=Rattus norvegicus OX=10116 GN=Slc4a10	1823	119741	69	69	33	33	36.1	1054	6971	5187	1	0	0	755.999	2264.98	3	2264.98	-0.002	1	38.69	0.014	R	ERDSGLEDGGESPSFDTPSQR	V					File: ~Y:\CORE\RAW_DATA_2022_QE\P1317_Sigrun_Lange\P1317_1_R_ctx.raw~; SpectrumID: ~5454~; PrecursorID: ~0~; scans: ~16336~
2	2::sp|Q80ZA5-5|S4A10_RAT	Isoform 5 of Sodium-driven chloride bicarbonate exchanger OS=Rattus norvegicus OX=10116 GN=Slc4a10	1823	119741	69	69	33	33	36.1	1054	6993	7608	1	0	0	756.746	2267.22	3	2267.22	0.0013	1	72.93	6.8e-06	K	KIPPGAEASNILVGELEFLDR	T					File: ~Y:\CORE\RAW_DATA_2022_QE\P1317_Sigrun_Lange\P1317_1_R_ctx.raw~; SpectrumID: ~7889~; PrecursorID: ~0~; scans: ~19090~
2	2::sp|Q80ZA5-5|S4A10_RAT	Isoform 5 of Sodium-driven chloride bicarbonate exchanger OS=Rattus norvegicus OX=10116 GN=Slc4a10	1823	119741	69	69	33	33	36.1	1054	7571	6086	1	0	0	828.397	2482.17	3	2482.18	-0.0056	1	40.97	0.024	K	DQGAQMEPLLPTRNDEEAVVDR	G					File: ~Y:\CORE\RAW_DATA_2022_QE\P1317_Sigrun_Lange\P1317_1_R_ctx.raw~; SpectrumID: ~6354~; PrecursorID: ~0~; scans: ~17338~
2	2::sp|Q80ZA5-5|S4A10_RAT	Isoform 5 of Sodium-driven chloride bicarbonate exchanger OS=Rattus norvegicus OX=10116 GN=Slc4a10	1823	119741	69	69	33	33	36.1	1054	8038	6669	1	0	0	673.323	2689.26	4	2689.26	0.0033	0	37.99	0.045	K	TPSLPNGTAAHGGPEQHGGHSGPELQR	T	Deamidated (NQ)	0.000000000000000100000000000.0			File: ~Y:\CORE\RAW_DATA_2022_QE\P1317_Sigrun_Lange\P1317_1_R_ctx.raw~; SpectrumID: ~6937~; PrecursorID: ~0~; scans: ~17956~
2	2::sp|Q80ZA5-5|S4A10_RAT	Isoform 5 of Sodium-driven chloride bicarbonate exchanger OS=Rattus norvegicus OX=10116 GN=Slc4a10	1823	119741	69	69	33	33	36.1	1054	8298	7091	1	0	0	564.477	2817.35	5	2817.35	-0.0078	1	45.33	0.0087	R	KTPSLPNGTAAHGGPEQHGGHSGPELQR	T	Deamidated (NQ)	0.0000000000000000100000000000.0			File: ~Y:\CORE\RAW_DATA_2022_QE\P1317_Sigrun_Lange\P1317_1_R_ctx.raw~; SpectrumID: ~7359~; PrecursorID: ~0~; scans: ~18531~
2	2::sp|Q80ZA5-5|S4A10_RAT	Isoform 5 of Sodium-driven chloride bicarbonate exchanger OS=Rattus norvegicus OX=10116 GN=Slc4a10	1823	119741	69	69	33	33	36.1	1054	8299	7085	1	0	0	470.568	2817.37	6	2817.35	0.013	1	29.27	0.35	R	KTPSLPNGTAAHGGPEQHGGHSGPELQR	T	Deamidated (NQ)	0.0000001000000000000000000000.0			File: ~Y:\CORE\RAW_DATA_2022_QE\P1317_Sigrun_Lange\P1317_1_R_ctx.raw~; SpectrumID: ~7353~; PrecursorID: ~0~; scans: ~18524~
2	2::sp|Q80ZA5-5|S4A10_RAT	Isoform 5 of Sodium-driven chloride bicarbonate exchanger OS=Rattus norvegicus OX=10116 GN=Slc4a10	1823	119741	69	69	33	33	36.1	1054	8688	8270	1	0	0	1094.88	3281.61	3	3281.62	-0.0085	1	77.47	5e-06	K	DRNDLVSGIDEFLDQVTVLPPGEWDPSIR	I					File: ~Y:\CORE\RAW_DATA_2022_QE\P1317_Sigrun_Lange\P1317_1_R_ctx.raw~; SpectrumID: ~8586~; PrecursorID: ~0~; scans: ~19822~
2	2::sp|Q80ZA5-5|S4A10_RAT	Isoform 5 of Sodium-driven chloride bicarbonate exchanger OS=Rattus norvegicus OX=10116 GN=Slc4a10	1823	119741	69	69	33	33	36.1	1054	8831	7966	1	0	0	1191.21	3570.62	3	3570.62	-0.0059	0	28.86	0.23	R	VQFILGTEDDDEEHIPHDLFTELDEICWR	E					File: ~Y:\CORE\RAW_DATA_2022_QE\P1317_Sigrun_Lange\P1317_1_R_ctx.raw~; SpectrumID: ~8270~; PrecursorID: ~0~; scans: ~19490~
2	2::sp|Q80ZA5-5|S4A10_RAT	Isoform 5 of Sodium-driven chloride bicarbonate exchanger OS=Rattus norvegicus OX=10116 GN=Slc4a10	1823	119741	69	69	33	33	36.1	1054	8832	7962	1	0	0	893.663	3570.62	4	3570.62	-0.001	0	32.51	0.1	R	VQFILGTEDDDEEHIPHDLFTELDEICWR	E					File: ~Y:\CORE\RAW_DATA_2022_QE\P1317_Sigrun_Lange\P1317_1_R_ctx.raw~; SpectrumID: ~8266~; PrecursorID: ~0~; scans: ~19486~
2	2::tr|A0A8I6A5G1|A0A8I6A5G1_RAT	Anion exchange protein OS=Rattus norvegicus OX=10116 GN=Slc4a10 PE=3 SV=1	1680	108166	44	44	28	28	33.6	958	132	5321	1	0	0	396.243	790.47	2	790.47	0.0003	0	33.24	0.0099	R	TVVAFVR	L					File: ~Y:\CORE\RAW_DATA_2022_QE\P1317_Sigrun_Lange\P1317_1_R_ctx.raw~; SpectrumID: ~5588~; PrecursorID: ~0~; scans: ~16496~
2	2::tr|A0A8I6A5G1|A0A8I6A5G1_RAT	Anion exchange protein OS=Rattus norvegicus OX=10116 GN=Slc4a10 PE=3 SV=1	1680	108166	44	44	28	28	33.6	958	366	5866	1	0	0	414.226	826.437	2	826.437	-0.0003	0	29.05	0.054	R	VHEALMK	Q					File: ~Y:\CORE\RAW_DATA_2022_QE\P1317_Sigrun_Lange\P1317_1_R_ctx.raw~; SpectrumID: ~6133~; PrecursorID: ~0~; scans: ~17102~
2	2::tr|A0A8I6A5G1|A0A8I6A5G1_RAT	Anion exchange protein OS=Rattus norvegicus OX=10116 GN=Slc4a10 PE=3 SV=1	1680	108166	44	44	28	28	33.6	958	503	6084	1	0	0	424.734	847.454	2	847.455	-0.0012	0	32.71	0.085	K	GIQLFDR	I					File: ~Y:\CORE\RAW_DATA_2022_QE\P1317_Sigrun_Lange\P1317_1_R_ctx.raw~; SpectrumID: ~6352~; PrecursorID: ~0~; scans: ~17336~
2	2::tr|A0A8I6A5G1|A0A8I6A5G1_RAT	Anion exchange protein OS=Rattus norvegicus OX=10116 GN=Slc4a10 PE=3 SV=1	1680	108166	44	44	28	28	33.6	958	1357	7774	1	0	0	507.77	1013.53	2	1013.53	0.0001	0	29.28	0.12	K	LMDFLFTK	R					File: ~Y:\CORE\RAW_DATA_2022_QE\P1317_Sigrun_Lange\P1317_1_R_ctx.raw~; SpectrumID: ~8066~; PrecursorID: ~0~; scans: ~19276~
2	2::tr|A0A8I6A5G1|A0A8I6A5G1_RAT	Anion exchange protein OS=Rattus norvegicus OX=10116 GN=Slc4a10 PE=3 SV=1	1680	108166	44	44	28	28	33.6	958	1396	6636	1	0	1	509.755	1017.5	2	1017.5	0.0009	0	36.28	0.058	R	EVDLHFMK	K					File: ~Y:\CORE\RAW_DATA_2022_QE\P1317_Sigrun_Lange\P1317_1_R_ctx.raw~; SpectrumID: ~6904~; PrecursorID: ~0~; scans: ~17920~
2	2::tr|A0A8I6A5G1|A0A8I6A5G1_RAT	Anion exchange protein OS=Rattus norvegicus OX=10116 GN=Slc4a10 PE=3 SV=1	1680	108166	44	44	28	28	33.6	958	1456	3245	1	0	0	513.739	1025.46	2	1025.47	-0.0022	0	28.91	0.12	R	ENSTVDFSK	G					File: ~Y:\CORE\RAW_DATA_2022_QE\P1317_Sigrun_Lange\P1317_1_R_ctx.raw~; SpectrumID: ~3493~; PrecursorID: ~0~; scans: ~12660~
2	2::tr|A0A8I6A5G1|A0A8I6A5G1_RAT	Anion exchange protein OS=Rattus norvegicus OX=10116 GN=Slc4a10 PE=3 SV=1	1680	108166	44	44	28	28	33.6	958	1457	2451	1	0	0	513.741	1025.47	2	1025.47	0.0013	0	69.87	1.1e-05	R	ENSTVDFSK	G					File: ~Y:\CORE\RAW_DATA_2022_QE\P1317_Sigrun_Lange\P1317_1_R_ctx.raw~; SpectrumID: ~2662~; PrecursorID: ~0~; scans: ~10847~
2	2::tr|A0A8I6A5G1|A0A8I6A5G1_RAT	Anion exchange protein OS=Rattus norvegicus OX=10116 GN=Slc4a10 PE=3 SV=1	1680	108166	44	44	28	28	33.6	958	1458	2732	1	0	0	513.742	1025.47	2	1025.47	0.0021	0	51.06	0.00093	R	ENSTVDFSK	G					File: ~Y:\CORE\RAW_DATA_2022_QE\P1317_Sigrun_Lange\P1317_1_R_ctx.raw~; SpectrumID: ~2958~; PrecursorID: ~0~; scans: ~11511~
2	2::tr|A0A8I6A5G1|A0A8I6A5G1_RAT	Anion exchange protein OS=Rattus norvegicus OX=10116 GN=Slc4a10 PE=3 SV=1	1680	108166	44	44	28	28	33.6	958	1459	2342	1	0	0	513.742	1025.47	2	1025.47	0.0025	0	65.2	3.6e-05	R	ENSTVDFSK	G					File: ~Y:\CORE\RAW_DATA_2022_QE\P1317_Sigrun_Lange\P1317_1_R_ctx.raw~; SpectrumID: ~2544~; PrecursorID: ~0~; scans: ~10591~
2	2::tr|A0A8I6A5G1|A0A8I6A5G1_RAT	Anion exchange protein OS=Rattus norvegicus OX=10116 GN=Slc4a10 PE=3 SV=1	1680	108166	44	44	28	28	33.6	958	1460	2584	1	0	0	513.742	1025.47	2	1025.47	0.0029	0	85.05	3.4e-07	R	ENSTVDFSK	G					File: ~Y:\CORE\RAW_DATA_2022_QE\P1317_Sigrun_Lange\P1317_1_R_ctx.raw~; SpectrumID: ~2798~; PrecursorID: ~0~; scans: ~11131~
2	2::tr|A0A8I6A5G1|A0A8I6A5G1_RAT	Anion exchange protein OS=Rattus norvegicus OX=10116 GN=Slc4a10 PE=3 SV=1	1680	108166	44	44	28	28	33.6	958	1769	5117	1	0	0	544.261	1086.51	2	1086.52	-0.014	0	30.2	0.089	K	GQQYHEIGR	S					File: ~Y:\CORE\RAW_DATA_2022_QE\P1317_Sigrun_Lange\P1317_1_R_ctx.raw~; SpectrumID: ~5384~; PrecursorID: ~0~; scans: ~16253~
2	2::tr|A0A8I6A5G1|A0A8I6A5G1_RAT	Anion exchange protein OS=Rattus norvegicus OX=10116 GN=Slc4a10 PE=3 SV=1	1680	108166	44	44	28	28	33.6	958	1785	7791	1	0	0	544.839	1087.66	2	1087.66	-0.0011	0	66.29	6.3e-06	R	IFGGLILDIK	R					File: ~Y:\CORE\RAW_DATA_2022_QE\P1317_Sigrun_Lange\P1317_1_R_ctx.raw~; SpectrumID: ~8085~; PrecursorID: ~0~; scans: ~19296~
2	2::tr|A0A8I6A5G1|A0A8I6A5G1_RAT	Anion exchange protein OS=Rattus norvegicus OX=10116 GN=Slc4a10 PE=3 SV=1	1680	108166	44	44	28	28	33.6	958	2111	7424	1	0	0	571.817	1141.62	2	1141.62	-0.0007	1	56.71	0.00027	R	KLMDFLFTK	R					File: ~Y:\CORE\RAW_DATA_2022_QE\P1317_Sigrun_Lange\P1317_1_R_ctx.raw~; SpectrumID: ~7698~; PrecursorID: ~0~; scans: ~18888~
2	2::tr|A0A8I6A5G1|A0A8I6A5G1_RAT	Anion exchange protein OS=Rattus norvegicus OX=10116 GN=Slc4a10 PE=3 SV=1	1680	108166	44	44	28	28	33.6	958	2298	7792	1	0	0	586.779	1171.54	2	1171.55	-0.0015	0	52.04	0.00068	K	APFFWSDFR	D					File: ~Y:\CORE\RAW_DATA_2022_QE\P1317_Sigrun_Lange\P1317_1_R_ctx.raw~; SpectrumID: ~8086~; PrecursorID: ~0~; scans: ~19297~
2	2::tr|A0A8I6A5G1|A0A8I6A5G1_RAT	Anion exchange protein OS=Rattus norvegicus OX=10116 GN=Slc4a10 PE=3 SV=1	1680	108166	44	44	28	28	33.6	958	2380	7157	1	0	0	396.874	1187.6	3	1187.61	-0.0098	0	31.22	0.2	K	HQPDFIYLR	H					File: ~Y:\CORE\RAW_DATA_2022_QE\P1317_Sigrun_Lange\P1317_1_R_ctx.raw~; SpectrumID: ~7425~; PrecursorID: ~0~; scans: ~18600~
2	2::tr|A0A8I6A5G1|A0A8I6A5G1_RAT	Anion exchange protein OS=Rattus norvegicus OX=10116 GN=Slc4a10 PE=3 SV=1	1680	108166	44	44	28	28	33.6	958	2381	7090	1	0	0	594.812	1187.61	2	1187.61	0.0011	0	40.29	0.025	K	HQPDFIYLR	H					File: ~Y:\CORE\RAW_DATA_2022_QE\P1317_Sigrun_Lange\P1317_1_R_ctx.raw~; SpectrumID: ~7358~; PrecursorID: ~0~; scans: ~18530~
2	2::tr|A0A8I6A5G1|A0A8I6A5G1_RAT	Anion exchange protein OS=Rattus norvegicus OX=10116 GN=Slc4a10 PE=3 SV=1	1680	108166	44	44	28	28	33.6	958	2451	6860	1	0	0	600.818	1199.62	2	1199.62	0.0032	0	51.95	0.0011	K	EYGLSYLSLR	A					File: ~Y:\CORE\RAW_DATA_2022_QE\P1317_Sigrun_Lange\P1317_1_R_ctx.raw~; SpectrumID: ~7128~; PrecursorID: ~0~; scans: ~18177~
2	2::tr|A0A8I6A5G1|A0A8I6A5G1_RAT	Anion exchange protein OS=Rattus norvegicus OX=10116 GN=Slc4a10 PE=3 SV=1	1680	108166	44	44	28	28	33.6	958	2981	6802	1	0	0	424.587	1270.74	3	1270.74	-0.0018	0	53.74	0.00047	K	LQVPSVFKPTR	D					File: ~Y:\CORE\RAW_DATA_2022_QE\P1317_Sigrun_Lange\P1317_1_R_ctx.raw~; SpectrumID: ~7070~; PrecursorID: ~0~; scans: ~18097~
2	2::tr|A0A8I6A5G1|A0A8I6A5G1_RAT	Anion exchange protein OS=Rattus norvegicus OX=10116 GN=Slc4a10 PE=3 SV=1	1680	108166	44	44	28	28	33.6	958	2982	6533	1	0	0	424.587	1270.74	3	1270.74	-0.0016	0	35.53	0.031	K	LQVPSVFKPTR	D					File: ~Y:\CORE\RAW_DATA_2022_QE\P1317_Sigrun_Lange\P1317_1_R_ctx.raw~; SpectrumID: ~6801~; PrecursorID: ~0~; scans: ~17811~
2	2::tr|A0A8I6A5G1|A0A8I6A5G1_RAT	Anion exchange protein OS=Rattus norvegicus OX=10116 GN=Slc4a10 PE=3 SV=1	1680	108166	44	44	28	28	33.6	958	2983	6654	1	0	0	636.377	1270.74	2	1270.74	-0.0003	0	45.04	0.0032	K	LQVPSVFKPTR	D					File: ~Y:\CORE\RAW_DATA_2022_QE\P1317_Sigrun_Lange\P1317_1_R_ctx.raw~; SpectrumID: ~6922~; PrecursorID: ~0~; scans: ~17939~
2	2::tr|A0A8I6A5G1|A0A8I6A5G1_RAT	Anion exchange protein OS=Rattus norvegicus OX=10116 GN=Slc4a10 PE=3 SV=1	1680	108166	44	44	28	28	33.6	958	3911	2040	1	0	0	716.324	1430.63	2	1430.63	-0.0002	0	33.3	0.045	K	LESECSAPGEQPK	F					File: ~Y:\CORE\RAW_DATA_2022_QE\P1317_Sigrun_Lange\P1317_1_R_ctx.raw~; SpectrumID: ~2211~; PrecursorID: ~0~; scans: ~9823~
2	2::tr|A0A8I6A5G1|A0A8I6A5G1_RAT	Anion exchange protein OS=Rattus norvegicus OX=10116 GN=Slc4a10 PE=3 SV=1	1680	108166	44	44	28	28	33.6	958	4546	5211	1	0	0	775.356	1548.7	2	1548.7	0.0002	0	78.47	2.4e-06	R	DDPSVINISDEMSK	T					File: ~Y:\CORE\RAW_DATA_2022_QE\P1317_Sigrun_Lange\P1317_1_R_ctx.raw~; SpectrumID: ~5478~; PrecursorID: ~0~; scans: ~16367~
2	2::tr|A0A8I6A5G1|A0A8I6A5G1_RAT	Anion exchange protein OS=Rattus norvegicus OX=10116 GN=Slc4a10 PE=3 SV=1	1680	108166	44	44	28	28	33.6	958	4547	4972	1	0	0	775.36	1548.7	2	1548.7	0.0067	0	59.81	0.00019	R	DDPSVINISDEMSK	T					File: ~Y:\CORE\RAW_DATA_2022_QE\P1317_Sigrun_Lange\P1317_1_R_ctx.raw~; SpectrumID: ~5239~; PrecursorID: ~0~; scans: ~16079~
2	2::tr|A0A8I6A5G1|A0A8I6A5G1_RAT	Anion exchange protein OS=Rattus norvegicus OX=10116 GN=Slc4a10 PE=3 SV=1	1680	108166	44	44	28	28	33.6	958	4608	8182	1	0	0	781.874	1561.73	2	1561.73	-0.0005	0	54.76	0.00078	R	ELSWLDDLMPESK	K					File: ~Y:\CORE\RAW_DATA_2022_QE\P1317_Sigrun_Lange\P1317_1_R_ctx.raw~; SpectrumID: ~8498~; PrecursorID: ~0~; scans: ~19729~
2	2::tr|A0A8I6A5G1|A0A8I6A5G1_RAT	Anion exchange protein OS=Rattus norvegicus OX=10116 GN=Slc4a10 PE=3 SV=1	1680	108166	44	44	28	28	33.6	958	4675	8214	1	0	0	789.869	1577.72	2	1577.73	-0.0053	0	67.21	3.7e-05	R	ELSWLDDLMPESK	K	Oxidation (M)	0.0000000030000.0			File: ~Y:\CORE\RAW_DATA_2022_QE\P1317_Sigrun_Lange\P1317_1_R_ctx.raw~; SpectrumID: ~8530~; PrecursorID: ~0~; scans: ~19763~
2	2::tr|A0A8I6A5G1|A0A8I6A5G1_RAT	Anion exchange protein OS=Rattus norvegicus OX=10116 GN=Slc4a10 PE=3 SV=1	1680	108166	44	44	28	28	33.6	958	4870	7209	1	0	0	810.908	1619.8	2	1619.8	0.0028	0	95.18	9.1e-08	K	TAMWGNLLVTADNSK	E					File: ~Y:\CORE\RAW_DATA_2022_QE\P1317_Sigrun_Lange\P1317_1_R_ctx.raw~; SpectrumID: ~7477~; PrecursorID: ~0~; scans: ~18655~
2	2::tr|A0A8I6A5G1|A0A8I6A5G1_RAT	Anion exchange protein OS=Rattus norvegicus OX=10116 GN=Slc4a10 PE=3 SV=1	1680	108166	44	44	28	28	33.6	958	4878	6953	1	0	0	811.404	1620.79	2	1620.78	0.012	0	73.35	1.3e-05	K	TAMWGNLLVTADNSK	E	Deamidated (NQ)	0.000001000000000.0			File: ~Y:\CORE\RAW_DATA_2022_QE\P1317_Sigrun_Lange\P1317_1_R_ctx.raw~; SpectrumID: ~7221~; PrecursorID: ~0~; scans: ~18347~
2	2::tr|A0A8I6A5G1|A0A8I6A5G1_RAT	Anion exchange protein OS=Rattus norvegicus OX=10116 GN=Slc4a10 PE=3 SV=1	1680	108166	44	44	28	28	33.6	958	5723	2480	1	0	0	914.433	1826.85	2	1826.86	-0.0061	0	43.33	0.0097	K	NAGQVVSPQSAPACAENK	N					File: ~Y:\CORE\RAW_DATA_2022_QE\P1317_Sigrun_Lange\P1317_1_R_ctx.raw~; SpectrumID: ~2691~; PrecursorID: ~0~; scans: ~10906~
2	2::tr|A0A8I6A5G1|A0A8I6A5G1_RAT	Anion exchange protein OS=Rattus norvegicus OX=10116 GN=Slc4a10 PE=3 SV=1	1680	108166	44	44	28	28	33.6	958	5724	2606	1	0	0	914.436	1826.86	2	1826.86	-0.0013	0	38.6	0.03	K	NAGQVVSPQSAPACAENK	N					File: ~Y:\CORE\RAW_DATA_2022_QE\P1317_Sigrun_Lange\P1317_1_R_ctx.raw~; SpectrumID: ~2820~; PrecursorID: ~0~; scans: ~11173~
2	2::tr|A0A8I6A5G1|A0A8I6A5G1_RAT	Anion exchange protein OS=Rattus norvegicus OX=10116 GN=Slc4a10 PE=3 SV=1	1680	108166	44	44	28	28	33.6	958	5829	8245	1	0	0	620.702	1859.09	3	1859.09	-0.003	0	33.37	0.012	R	LSPAVLLQGLAEVPIPSR	F					File: ~Y:\CORE\RAW_DATA_2022_QE\P1317_Sigrun_Lange\P1317_1_R_ctx.raw~; SpectrumID: ~8561~; PrecursorID: ~0~; scans: ~19795~
2	2::tr|A0A8I6A5G1|A0A8I6A5G1_RAT	Anion exchange protein OS=Rattus norvegicus OX=10116 GN=Slc4a10 PE=3 SV=1	1680	108166	44	44	28	28	33.6	958	5830	8237	1	0	0	930.554	1859.09	2	1859.09	0.0058	0	113.32	1e-10	R	LSPAVLLQGLAEVPIPSR	F					File: ~Y:\CORE\RAW_DATA_2022_QE\P1317_Sigrun_Lange\P1317_1_R_ctx.raw~; SpectrumID: ~8553~; PrecursorID: ~0~; scans: ~19787~
2	2::tr|A0A8I6A5G1|A0A8I6A5G1_RAT	Anion exchange protein OS=Rattus norvegicus OX=10116 GN=Slc4a10 PE=3 SV=1	1680	108166	44	44	28	28	33.6	958	6074	7468	1	0	0	647.32	1938.94	3	1938.94	-0.0023	0	68.58	3.8e-05	R	SIATLMTDEVFHDVAYK	A					File: ~Y:\CORE\RAW_DATA_2022_QE\P1317_Sigrun_Lange\P1317_1_R_ctx.raw~; SpectrumID: ~7743~; PrecursorID: ~0~; scans: ~18936~
2	2::tr|A0A8I6A5G1|A0A8I6A5G1_RAT	Anion exchange protein OS=Rattus norvegicus OX=10116 GN=Slc4a10 PE=3 SV=1	1680	108166	44	44	28	28	33.6	958	6075	7469	1	0	0	970.477	1938.94	2	1938.94	-0.0005	0	99.61	2.9e-08	R	SIATLMTDEVFHDVAYK	A					File: ~Y:\CORE\RAW_DATA_2022_QE\P1317_Sigrun_Lange\P1317_1_R_ctx.raw~; SpectrumID: ~7744~; PrecursorID: ~0~; scans: ~18937~
2	2::tr|A0A8I6A5G1|A0A8I6A5G1_RAT	Anion exchange protein OS=Rattus norvegicus OX=10116 GN=Slc4a10 PE=3 SV=1	1680	108166	44	44	28	28	33.6	958	6629	8281	1	0	0	1070.57	2139.12	2	2139.12	0.0022	0	69.45	2.4e-05	K	IPPGAEASNILVGELEFLDR	T					File: ~Y:\CORE\RAW_DATA_2022_QE\P1317_Sigrun_Lange\P1317_1_R_ctx.raw~; SpectrumID: ~8597~; PrecursorID: ~0~; scans: ~19833~
2	2::tr|A0A8I6A5G1|A0A8I6A5G1_RAT	Anion exchange protein OS=Rattus norvegicus OX=10116 GN=Slc4a10 PE=3 SV=1	1680	108166	44	44	28	28	33.6	958	6630	8280	1	0	0	714.049	2139.12	3	2139.12	0.0031	0	72.44	1.2e-05	K	IPPGAEASNILVGELEFLDR	T					File: ~Y:\CORE\RAW_DATA_2022_QE\P1317_Sigrun_Lange\P1317_1_R_ctx.raw~; SpectrumID: ~8596~; PrecursorID: ~0~; scans: ~19832~
2	2::tr|A0A8I6A5G1|A0A8I6A5G1_RAT	Anion exchange protein OS=Rattus norvegicus OX=10116 GN=Slc4a10 PE=3 SV=1	1680	108166	44	44	28	28	33.6	958	6993	7608	1	0	0	756.746	2267.22	3	2267.22	0.0013	1	72.93	6.8e-06	K	KIPPGAEASNILVGELEFLDR	T					File: ~Y:\CORE\RAW_DATA_2022_QE\P1317_Sigrun_Lange\P1317_1_R_ctx.raw~; SpectrumID: ~7889~; PrecursorID: ~0~; scans: ~19090~
2	2::tr|A0A8I6A5G1|A0A8I6A5G1_RAT	Anion exchange protein OS=Rattus norvegicus OX=10116 GN=Slc4a10 PE=3 SV=1	1680	108166	44	44	28	28	33.6	958	8038	6669	1	0	0	673.323	2689.26	4	2689.26	0.0033	0	37.99	0.045	K	TPSLPNGTAAHGGPEQHGGHSGPELQR	T	Deamidated (NQ)	0.000000000000000100000000000.0			File: ~Y:\CORE\RAW_DATA_2022_QE\P1317_Sigrun_Lange\P1317_1_R_ctx.raw~; SpectrumID: ~6937~; PrecursorID: ~0~; scans: ~17956~
2	2::tr|A0A8I6A5G1|A0A8I6A5G1_RAT	Anion exchange protein OS=Rattus norvegicus OX=10116 GN=Slc4a10 PE=3 SV=1	1680	108166	44	44	28	28	33.6	958	8253	7144	1	0	0	931.759	2792.25	3	2792.22	0.038	0	62.86	9.9e-05	K	EEEQSMLAMEDEGTVQLPLEGHYR	D	2 Deamidated (NQ)	0.000100000000000100000000.0			File: ~Y:\CORE\RAW_DATA_2022_QE\P1317_Sigrun_Lange\P1317_1_R_ctx.raw~; SpectrumID: ~7412~; PrecursorID: ~0~; scans: ~18586~
2	2::tr|A0A8I6A5G1|A0A8I6A5G1_RAT	Anion exchange protein OS=Rattus norvegicus OX=10116 GN=Slc4a10 PE=3 SV=1	1680	108166	44	44	28	28	33.6	958	8298	7091	1	0	0	564.477	2817.35	5	2817.35	-0.0078	1	45.33	0.0087	R	KTPSLPNGTAAHGGPEQHGGHSGPELQR	T	Deamidated (NQ)	0.0000000000000000100000000000.0			File: ~Y:\CORE\RAW_DATA_2022_QE\P1317_Sigrun_Lange\P1317_1_R_ctx.raw~; SpectrumID: ~7359~; PrecursorID: ~0~; scans: ~18531~
2	2::tr|A0A8I6A5G1|A0A8I6A5G1_RAT	Anion exchange protein OS=Rattus norvegicus OX=10116 GN=Slc4a10 PE=3 SV=1	1680	108166	44	44	28	28	33.6	958	8299	7085	1	0	0	470.568	2817.37	6	2817.35	0.013	1	29.27	0.35	R	KTPSLPNGTAAHGGPEQHGGHSGPELQR	T	Deamidated (NQ)	0.0000001000000000000000000000.0			File: ~Y:\CORE\RAW_DATA_2022_QE\P1317_Sigrun_Lange\P1317_1_R_ctx.raw~; SpectrumID: ~7353~; PrecursorID: ~0~; scans: ~18524~
2	2::tr|A0A8I6A5G1|A0A8I6A5G1_RAT	Anion exchange protein OS=Rattus norvegicus OX=10116 GN=Slc4a10 PE=3 SV=1	1680	108166	44	44	28	28	33.6	958	8688	8270	1	0	0	1094.88	3281.61	3	3281.62	-0.0085	1	77.47	5e-06	K	DRNDLVSGIDEFLDQVTVLPPGEWDPSIR	I					File: ~Y:\CORE\RAW_DATA_2022_QE\P1317_Sigrun_Lange\P1317_1_R_ctx.raw~; SpectrumID: ~8586~; PrecursorID: ~0~; scans: ~19822~
2	2::tr|A0A8I6A5G1|A0A8I6A5G1_RAT	Anion exchange protein OS=Rattus norvegicus OX=10116 GN=Slc4a10 PE=3 SV=1	1680	108166	44	44	28	28	33.6	958	8790	7281	1	0	0	869.899	3475.57	4	3475.58	-0.0085	1	109.49	2.1e-09	K	LEDAEKEEEQSMLAMEDEGTVQLPLEGHYR	D					File: ~Y:\CORE\RAW_DATA_2022_QE\P1317_Sigrun_Lange\P1317_1_R_ctx.raw~; SpectrumID: ~7550~; PrecursorID: ~0~; scans: ~18731~
2	2::tr|A0A8I6A5G1|A0A8I6A5G1_RAT	Anion exchange protein OS=Rattus norvegicus OX=10116 GN=Slc4a10 PE=3 SV=1	1680	108166	44	44	28	28	33.6	958	8855	7261	1	0	0	721.744	3603.68	5	3603.67	0.0101	2	52.67	0.0013	K	KLEDAEKEEEQSMLAMEDEGTVQLPLEGHYR	D					File: ~Y:\CORE\RAW_DATA_2022_QE\P1317_Sigrun_Lange\P1317_1_R_ctx.raw~; SpectrumID: ~7530~; PrecursorID: ~0~; scans: ~18710~
2	2::tr|A0A8I6A5G1|A0A8I6A5G1_RAT	Anion exchange protein OS=Rattus norvegicus OX=10116 GN=Slc4a10 PE=3 SV=1	1680	108166	44	44	28	28	33.6	958	8856	7256	1	0	0	901.93	3603.69	4	3603.67	0.0193	2	77.24	4.7e-06	K	KLEDAEKEEEQSMLAMEDEGTVQLPLEGHYR	D					File: ~Y:\CORE\RAW_DATA_2022_QE\P1317_Sigrun_Lange\P1317_1_R_ctx.raw~; SpectrumID: ~7525~; PrecursorID: ~0~; scans: ~18705~
2	2::tr|W0NXI0|W0NXI0_RAT	Anion exchange protein OS=Rattus norvegicus OX=10116 GN=Slc4a10 PE=2 SV=1	1680	107685	44	44	28	28	33.8	954	132	5321	1	0	0	396.243	790.47	2	790.47	0.0003	0	33.24	0.0099	R	TVVAFVR	L					File: ~Y:\CORE\RAW_DATA_2022_QE\P1317_Sigrun_Lange\P1317_1_R_ctx.raw~; SpectrumID: ~5588~; PrecursorID: ~0~; scans: ~16496~
2	2::tr|W0NXI0|W0NXI0_RAT	Anion exchange protein OS=Rattus norvegicus OX=10116 GN=Slc4a10 PE=2 SV=1	1680	107685	44	44	28	28	33.8	954	366	5866	1	0	0	414.226	826.437	2	826.437	-0.0003	0	29.05	0.054	R	VHEALMK	Q					File: ~Y:\CORE\RAW_DATA_2022_QE\P1317_Sigrun_Lange\P1317_1_R_ctx.raw~; SpectrumID: ~6133~; PrecursorID: ~0~; scans: ~17102~
2	2::tr|W0NXI0|W0NXI0_RAT	Anion exchange protein OS=Rattus norvegicus OX=10116 GN=Slc4a10 PE=2 SV=1	1680	107685	44	44	28	28	33.8	954	503	6084	1	0	0	424.734	847.454	2	847.455	-0.0012	0	32.71	0.085	K	GIQLFDR	I					File: ~Y:\CORE\RAW_DATA_2022_QE\P1317_Sigrun_Lange\P1317_1_R_ctx.raw~; SpectrumID: ~6352~; PrecursorID: ~0~; scans: ~17336~
2	2::tr|W0NXI0|W0NXI0_RAT	Anion exchange protein OS=Rattus norvegicus OX=10116 GN=Slc4a10 PE=2 SV=1	1680	107685	44	44	28	28	33.8	954	1357	7774	1	0	0	507.77	1013.53	2	1013.53	0.0001	0	29.28	0.12	K	LMDFLFTK	R					File: ~Y:\CORE\RAW_DATA_2022_QE\P1317_Sigrun_Lange\P1317_1_R_ctx.raw~; SpectrumID: ~8066~; PrecursorID: ~0~; scans: ~19276~
2	2::tr|W0NXI0|W0NXI0_RAT	Anion exchange protein OS=Rattus norvegicus OX=10116 GN=Slc4a10 PE=2 SV=1	1680	107685	44	44	28	28	33.8	954	1396	6636	1	0	1	509.755	1017.5	2	1017.5	0.0009	0	36.28	0.058	R	EVDLHFMK	K					File: ~Y:\CORE\RAW_DATA_2022_QE\P1317_Sigrun_Lange\P1317_1_R_ctx.raw~; SpectrumID: ~6904~; PrecursorID: ~0~; scans: ~17920~
2	2::tr|W0NXI0|W0NXI0_RAT	Anion exchange protein OS=Rattus norvegicus OX=10116 GN=Slc4a10 PE=2 SV=1	1680	107685	44	44	28	28	33.8	954	1456	3245	1	0	0	513.739	1025.46	2	1025.47	-0.0022	0	28.91	0.12	R	ENSTVDFSK	G					File: ~Y:\CORE\RAW_DATA_2022_QE\P1317_Sigrun_Lange\P1317_1_R_ctx.raw~; SpectrumID: ~3493~; PrecursorID: ~0~; scans: ~12660~
2	2::tr|W0NXI0|W0NXI0_RAT	Anion exchange protein OS=Rattus norvegicus OX=10116 GN=Slc4a10 PE=2 SV=1	1680	107685	44	44	28	28	33.8	954	1457	2451	1	0	0	513.741	1025.47	2	1025.47	0.0013	0	69.87	1.1e-05	R	ENSTVDFSK	G					File: ~Y:\CORE\RAW_DATA_2022_QE\P1317_Sigrun_Lange\P1317_1_R_ctx.raw~; SpectrumID: ~2662~; PrecursorID: ~0~; scans: ~10847~
2	2::tr|W0NXI0|W0NXI0_RAT	Anion exchange protein OS=Rattus norvegicus OX=10116 GN=Slc4a10 PE=2 SV=1	1680	107685	44	44	28	28	33.8	954	1458	2732	1	0	0	513.742	1025.47	2	1025.47	0.0021	0	51.06	0.00093	R	ENSTVDFSK	G					File: ~Y:\CORE\RAW_DATA_2022_QE\P1317_Sigrun_Lange\P1317_1_R_ctx.raw~; SpectrumID: ~2958~; PrecursorID: ~0~; scans: ~11511~
2	2::tr|W0NXI0|W0NXI0_RAT	Anion exchange protein OS=Rattus norvegicus OX=10116 GN=Slc4a10 PE=2 SV=1	1680	107685	44	44	28	28	33.8	954	1459	2342	1	0	0	513.742	1025.47	2	1025.47	0.0025	0	65.2	3.6e-05	R	ENSTVDFSK	G					File: ~Y:\CORE\RAW_DATA_2022_QE\P1317_Sigrun_Lange\P1317_1_R_ctx.raw~; SpectrumID: ~2544~; PrecursorID: ~0~; scans: ~10591~
2	2::tr|W0NXI0|W0NXI0_RAT	Anion exchange protein OS=Rattus norvegicus OX=10116 GN=Slc4a10 PE=2 SV=1	1680	107685	44	44	28	28	33.8	954	1460	2584	1	0	0	513.742	1025.47	2	1025.47	0.0029	0	85.05	3.4e-07	R	ENSTVDFSK	G					File: ~Y:\CORE\RAW_DATA_2022_QE\P1317_Sigrun_Lange\P1317_1_R_ctx.raw~; SpectrumID: ~2798~; PrecursorID: ~0~; scans: ~11131~
2	2::tr|W0NXI0|W0NXI0_RAT	Anion exchange protein OS=Rattus norvegicus OX=10116 GN=Slc4a10 PE=2 SV=1	1680	107685	44	44	28	28	33.8	954	1769	5117	1	0	0	544.261	1086.51	2	1086.52	-0.014	0	30.2	0.089	K	GQQYHEIGR	S					File: ~Y:\CORE\RAW_DATA_2022_QE\P1317_Sigrun_Lange\P1317_1_R_ctx.raw~; SpectrumID: ~5384~; PrecursorID: ~0~; scans: ~16253~
2	2::tr|W0NXI0|W0NXI0_RAT	Anion exchange protein OS=Rattus norvegicus OX=10116 GN=Slc4a10 PE=2 SV=1	1680	107685	44	44	28	28	33.8	954	1785	7791	1	0	0	544.839	1087.66	2	1087.66	-0.0011	0	66.29	6.3e-06	R	IFGGLILDIK	R					File: ~Y:\CORE\RAW_DATA_2022_QE\P1317_Sigrun_Lange\P1317_1_R_ctx.raw~; SpectrumID: ~8085~; PrecursorID: ~0~; scans: ~19296~
2	2::tr|W0NXI0|W0NXI0_RAT	Anion exchange protein OS=Rattus norvegicus OX=10116 GN=Slc4a10 PE=2 SV=1	1680	107685	44	44	28	28	33.8	954	2111	7424	1	0	0	571.817	1141.62	2	1141.62	-0.0007	1	56.71	0.00027	R	KLMDFLFTK	R					File: ~Y:\CORE\RAW_DATA_2022_QE\P1317_Sigrun_Lange\P1317_1_R_ctx.raw~; SpectrumID: ~7698~; PrecursorID: ~0~; scans: ~18888~
2	2::tr|W0NXI0|W0NXI0_RAT	Anion exchange protein OS=Rattus norvegicus OX=10116 GN=Slc4a10 PE=2 SV=1	1680	107685	44	44	28	28	33.8	954	2298	7792	1	0	0	586.779	1171.54	2	1171.55	-0.0015	0	52.04	0.00068	K	APFFWSDFR	D					File: ~Y:\CORE\RAW_DATA_2022_QE\P1317_Sigrun_Lange\P1317_1_R_ctx.raw~; SpectrumID: ~8086~; PrecursorID: ~0~; scans: ~19297~
2	2::tr|W0NXI0|W0NXI0_RAT	Anion exchange protein OS=Rattus norvegicus OX=10116 GN=Slc4a10 PE=2 SV=1	1680	107685	44	44	28	28	33.8	954	2380	7157	1	0	0	396.874	1187.6	3	1187.61	-0.0098	0	31.22	0.2	K	HQPDFIYLR	H					File: ~Y:\CORE\RAW_DATA_2022_QE\P1317_Sigrun_Lange\P1317_1_R_ctx.raw~; SpectrumID: ~7425~; PrecursorID: ~0~; scans: ~18600~
2	2::tr|W0NXI0|W0NXI0_RAT	Anion exchange protein OS=Rattus norvegicus OX=10116 GN=Slc4a10 PE=2 SV=1	1680	107685	44	44	28	28	33.8	954	2381	7090	1	0	0	594.812	1187.61	2	1187.61	0.0011	0	40.29	0.025	K	HQPDFIYLR	H					File: ~Y:\CORE\RAW_DATA_2022_QE\P1317_Sigrun_Lange\P1317_1_R_ctx.raw~; SpectrumID: ~7358~; PrecursorID: ~0~; scans: ~18530~
2	2::tr|W0NXI0|W0NXI0_RAT	Anion exchange protein OS=Rattus norvegicus OX=10116 GN=Slc4a10 PE=2 SV=1	1680	107685	44	44	28	28	33.8	954	2451	6860	1	0	0	600.818	1199.62	2	1199.62	0.0032	0	51.95	0.0011	K	EYGLSYLSLR	A					File: ~Y:\CORE\RAW_DATA_2022_QE\P1317_Sigrun_Lange\P1317_1_R_ctx.raw~; SpectrumID: ~7128~; PrecursorID: ~0~; scans: ~18177~
2	2::tr|W0NXI0|W0NXI0_RAT	Anion exchange protein OS=Rattus norvegicus OX=10116 GN=Slc4a10 PE=2 SV=1	1680	107685	44	44	28	28	33.8	954	2981	6802	1	0	0	424.587	1270.74	3	1270.74	-0.0018	0	53.74	0.00047	K	LQVPSVFKPTR	D					File: ~Y:\CORE\RAW_DATA_2022_QE\P1317_Sigrun_Lange\P1317_1_R_ctx.raw~; SpectrumID: ~7070~; PrecursorID: ~0~; scans: ~18097~
2	2::tr|W0NXI0|W0NXI0_RAT	Anion exchange protein OS=Rattus norvegicus OX=10116 GN=Slc4a10 PE=2 SV=1	1680	107685	44	44	28	28	33.8	954	2982	6533	1	0	0	424.587	1270.74	3	1270.74	-0.0016	0	35.53	0.031	K	LQVPSVFKPTR	D					File: ~Y:\CORE\RAW_DATA_2022_QE\P1317_Sigrun_Lange\P1317_1_R_ctx.raw~; SpectrumID: ~6801~; PrecursorID: ~0~; scans: ~17811~
2	2::tr|W0NXI0|W0NXI0_RAT	Anion exchange protein OS=Rattus norvegicus OX=10116 GN=Slc4a10 PE=2 SV=1	1680	107685	44	44	28	28	33.8	954	2983	6654	1	0	0	636.377	1270.74	2	1270.74	-0.0003	0	45.04	0.0032	K	LQVPSVFKPTR	D					File: ~Y:\CORE\RAW_DATA_2022_QE\P1317_Sigrun_Lange\P1317_1_R_ctx.raw~; SpectrumID: ~6922~; PrecursorID: ~0~; scans: ~17939~
2	2::tr|W0NXI0|W0NXI0_RAT	Anion exchange protein OS=Rattus norvegicus OX=10116 GN=Slc4a10 PE=2 SV=1	1680	107685	44	44	28	28	33.8	954	3911	2040	1	0	0	716.324	1430.63	2	1430.63	-0.0002	0	33.3	0.045	K	LESECSAPGEQPK	F					File: ~Y:\CORE\RAW_DATA_2022_QE\P1317_Sigrun_Lange\P1317_1_R_ctx.raw~; SpectrumID: ~2211~; PrecursorID: ~0~; scans: ~9823~
2	2::tr|W0NXI0|W0NXI0_RAT	Anion exchange protein OS=Rattus norvegicus OX=10116 GN=Slc4a10 PE=2 SV=1	1680	107685	44	44	28	28	33.8	954	4546	5211	1	0	0	775.356	1548.7	2	1548.7	0.0002	0	78.47	2.4e-06	R	DDPSVINISDEMSK	T					File: ~Y:\CORE\RAW_DATA_2022_QE\P1317_Sigrun_Lange\P1317_1_R_ctx.raw~; SpectrumID: ~5478~; PrecursorID: ~0~; scans: ~16367~
2	2::tr|W0NXI0|W0NXI0_RAT	Anion exchange protein OS=Rattus norvegicus OX=10116 GN=Slc4a10 PE=2 SV=1	1680	107685	44	44	28	28	33.8	954	4547	4972	1	0	0	775.36	1548.7	2	1548.7	0.0067	0	59.81	0.00019	R	DDPSVINISDEMSK	T					File: ~Y:\CORE\RAW_DATA_2022_QE\P1317_Sigrun_Lange\P1317_1_R_ctx.raw~; SpectrumID: ~5239~; PrecursorID: ~0~; scans: ~16079~
2	2::tr|W0NXI0|W0NXI0_RAT	Anion exchange protein OS=Rattus norvegicus OX=10116 GN=Slc4a10 PE=2 SV=1	1680	107685	44	44	28	28	33.8	954	4608	8182	1	0	0	781.874	1561.73	2	1561.73	-0.0005	0	54.76	0.00078	R	ELSWLDDLMPESK	K					File: ~Y:\CORE\RAW_DATA_2022_QE\P1317_Sigrun_Lange\P1317_1_R_ctx.raw~; SpectrumID: ~8498~; PrecursorID: ~0~; scans: ~19729~
2	2::tr|W0NXI0|W0NXI0_RAT	Anion exchange protein OS=Rattus norvegicus OX=10116 GN=Slc4a10 PE=2 SV=1	1680	107685	44	44	28	28	33.8	954	4675	8214	1	0	0	789.869	1577.72	2	1577.73	-0.0053	0	67.21	3.7e-05	R	ELSWLDDLMPESK	K	Oxidation (M)	0.0000000030000.0			File: ~Y:\CORE\RAW_DATA_2022_QE\P1317_Sigrun_Lange\P1317_1_R_ctx.raw~; SpectrumID: ~8530~; PrecursorID: ~0~; scans: ~19763~
2	2::tr|W0NXI0|W0NXI0_RAT	Anion exchange protein OS=Rattus norvegicus OX=10116 GN=Slc4a10 PE=2 SV=1	1680	107685	44	44	28	28	33.8	954	4870	7209	1	0	0	810.908	1619.8	2	1619.8	0.0028	0	95.18	9.1e-08	K	TAMWGNLLVTADNSK	E					File: ~Y:\CORE\RAW_DATA_2022_QE\P1317_Sigrun_Lange\P1317_1_R_ctx.raw~; SpectrumID: ~7477~; PrecursorID: ~0~; scans: ~18655~
2	2::tr|W0NXI0|W0NXI0_RAT	Anion exchange protein OS=Rattus norvegicus OX=10116 GN=Slc4a10 PE=2 SV=1	1680	107685	44	44	28	28	33.8	954	4878	6953	1	0	0	811.404	1620.79	2	1620.78	0.012	0	73.35	1.3e-05	K	TAMWGNLLVTADNSK	E	Deamidated (NQ)	0.000001000000000.0			File: ~Y:\CORE\RAW_DATA_2022_QE\P1317_Sigrun_Lange\P1317_1_R_ctx.raw~; SpectrumID: ~7221~; PrecursorID: ~0~; scans: ~18347~
2	2::tr|W0NXI0|W0NXI0_RAT	Anion exchange protein OS=Rattus norvegicus OX=10116 GN=Slc4a10 PE=2 SV=1	1680	107685	44	44	28	28	33.8	954	5723	2480	1	0	0	914.433	1826.85	2	1826.86	-0.0061	0	43.33	0.0097	K	NAGQVVSPQSAPACAENK	N					File: ~Y:\CORE\RAW_DATA_2022_QE\P1317_Sigrun_Lange\P1317_1_R_ctx.raw~; SpectrumID: ~2691~; PrecursorID: ~0~; scans: ~10906~
2	2::tr|W0NXI0|W0NXI0_RAT	Anion exchange protein OS=Rattus norvegicus OX=10116 GN=Slc4a10 PE=2 SV=1	1680	107685	44	44	28	28	33.8	954	5724	2606	1	0	0	914.436	1826.86	2	1826.86	-0.0013	0	38.6	0.03	K	NAGQVVSPQSAPACAENK	N					File: ~Y:\CORE\RAW_DATA_2022_QE\P1317_Sigrun_Lange\P1317_1_R_ctx.raw~; SpectrumID: ~2820~; PrecursorID: ~0~; scans: ~11173~
2	2::tr|W0NXI0|W0NXI0_RAT	Anion exchange protein OS=Rattus norvegicus OX=10116 GN=Slc4a10 PE=2 SV=1	1680	107685	44	44	28	28	33.8	954	5829	8245	1	0	0	620.702	1859.09	3	1859.09	-0.003	0	33.37	0.012	R	LSPAVLLQGLAEVPIPSR	F					File: ~Y:\CORE\RAW_DATA_2022_QE\P1317_Sigrun_Lange\P1317_1_R_ctx.raw~; SpectrumID: ~8561~; PrecursorID: ~0~; scans: ~19795~
2	2::tr|W0NXI0|W0NXI0_RAT	Anion exchange protein OS=Rattus norvegicus OX=10116 GN=Slc4a10 PE=2 SV=1	1680	107685	44	44	28	28	33.8	954	5830	8237	1	0	0	930.554	1859.09	2	1859.09	0.0058	0	113.32	1e-10	R	LSPAVLLQGLAEVPIPSR	F					File: ~Y:\CORE\RAW_DATA_2022_QE\P1317_Sigrun_Lange\P1317_1_R_ctx.raw~; SpectrumID: ~8553~; PrecursorID: ~0~; scans: ~19787~
2	2::tr|W0NXI0|W0NXI0_RAT	Anion exchange protein OS=Rattus norvegicus OX=10116 GN=Slc4a10 PE=2 SV=1	1680	107685	44	44	28	28	33.8	954	6074	7468	1	0	0	647.32	1938.94	3	1938.94	-0.0023	0	68.58	3.8e-05	R	SIATLMTDEVFHDVAYK	A					File: ~Y:\CORE\RAW_DATA_2022_QE\P1317_Sigrun_Lange\P1317_1_R_ctx.raw~; SpectrumID: ~7743~; PrecursorID: ~0~; scans: ~18936~
2	2::tr|W0NXI0|W0NXI0_RAT	Anion exchange protein OS=Rattus norvegicus OX=10116 GN=Slc4a10 PE=2 SV=1	1680	107685	44	44	28	28	33.8	954	6075	7469	1	0	0	970.477	1938.94	2	1938.94	-0.0005	0	99.61	2.9e-08	R	SIATLMTDEVFHDVAYK	A					File: ~Y:\CORE\RAW_DATA_2022_QE\P1317_Sigrun_Lange\P1317_1_R_ctx.raw~; SpectrumID: ~7744~; PrecursorID: ~0~; scans: ~18937~
2	2::tr|W0NXI0|W0NXI0_RAT	Anion exchange protein OS=Rattus norvegicus OX=10116 GN=Slc4a10 PE=2 SV=1	1680	107685	44	44	28	28	33.8	954	6629	8281	1	0	0	1070.57	2139.12	2	2139.12	0.0022	0	69.45	2.4e-05	K	IPPGAEASNILVGELEFLDR	T					File: ~Y:\CORE\RAW_DATA_2022_QE\P1317_Sigrun_Lange\P1317_1_R_ctx.raw~; SpectrumID: ~8597~; PrecursorID: ~0~; scans: ~19833~
2	2::tr|W0NXI0|W0NXI0_RAT	Anion exchange protein OS=Rattus norvegicus OX=10116 GN=Slc4a10 PE=2 SV=1	1680	107685	44	44	28	28	33.8	954	6630	8280	1	0	0	714.049	2139.12	3	2139.12	0.0031	0	72.44	1.2e-05	K	IPPGAEASNILVGELEFLDR	T					File: ~Y:\CORE\RAW_DATA_2022_QE\P1317_Sigrun_Lange\P1317_1_R_ctx.raw~; SpectrumID: ~8596~; PrecursorID: ~0~; scans: ~19832~
2	2::tr|W0NXI0|W0NXI0_RAT	Anion exchange protein OS=Rattus norvegicus OX=10116 GN=Slc4a10 PE=2 SV=1	1680	107685	44	44	28	28	33.8	954	6993	7608	1	0	0	756.746	2267.22	3	2267.22	0.0013	1	72.93	6.8e-06	K	KIPPGAEASNILVGELEFLDR	T					File: ~Y:\CORE\RAW_DATA_2022_QE\P1317_Sigrun_Lange\P1317_1_R_ctx.raw~; SpectrumID: ~7889~; PrecursorID: ~0~; scans: ~19090~
2	2::tr|W0NXI0|W0NXI0_RAT	Anion exchange protein OS=Rattus norvegicus OX=10116 GN=Slc4a10 PE=2 SV=1	1680	107685	44	44	28	28	33.8	954	8038	6669	1	0	0	673.323	2689.26	4	2689.26	0.0033	0	37.99	0.045	K	TPSLPNGTAAHGGPEQHGGHSGPELQR	T	Deamidated (NQ)	0.000000000000000100000000000.0			File: ~Y:\CORE\RAW_DATA_2022_QE\P1317_Sigrun_Lange\P1317_1_R_ctx.raw~; SpectrumID: ~6937~; PrecursorID: ~0~; scans: ~17956~
2	2::tr|W0NXI0|W0NXI0_RAT	Anion exchange protein OS=Rattus norvegicus OX=10116 GN=Slc4a10 PE=2 SV=1	1680	107685	44	44	28	28	33.8	954	8253	7144	1	0	0	931.759	2792.25	3	2792.22	0.038	0	62.86	9.9e-05	K	EEEQSMLAMEDEGTVQLPLEGHYR	D	2 Deamidated (NQ)	0.000100000000000100000000.0			File: ~Y:\CORE\RAW_DATA_2022_QE\P1317_Sigrun_Lange\P1317_1_R_ctx.raw~; SpectrumID: ~7412~; PrecursorID: ~0~; scans: ~18586~
2	2::tr|W0NXI0|W0NXI0_RAT	Anion exchange protein OS=Rattus norvegicus OX=10116 GN=Slc4a10 PE=2 SV=1	1680	107685	44	44	28	28	33.8	954	8298	7091	1	0	0	564.477	2817.35	5	2817.35	-0.0078	1	45.33	0.0087	R	KTPSLPNGTAAHGGPEQHGGHSGPELQR	T	Deamidated (NQ)	0.0000000000000000100000000000.0			File: ~Y:\CORE\RAW_DATA_2022_QE\P1317_Sigrun_Lange\P1317_1_R_ctx.raw~; SpectrumID: ~7359~; PrecursorID: ~0~; scans: ~18531~
2	2::tr|W0NXI0|W0NXI0_RAT	Anion exchange protein OS=Rattus norvegicus OX=10116 GN=Slc4a10 PE=2 SV=1	1680	107685	44	44	28	28	33.8	954	8299	7085	1	0	0	470.568	2817.37	6	2817.35	0.013	1	29.27	0.35	R	KTPSLPNGTAAHGGPEQHGGHSGPELQR	T	Deamidated (NQ)	0.0000001000000000000000000000.0			File: ~Y:\CORE\RAW_DATA_2022_QE\P1317_Sigrun_Lange\P1317_1_R_ctx.raw~; SpectrumID: ~7353~; PrecursorID: ~0~; scans: ~18524~
2	2::tr|W0NXI0|W0NXI0_RAT	Anion exchange protein OS=Rattus norvegicus OX=10116 GN=Slc4a10 PE=2 SV=1	1680	107685	44	44	28	28	33.8	954	8688	8270	1	0	0	1094.88	3281.61	3	3281.62	-0.0085	1	77.47	5e-06	K	DRNDLVSGIDEFLDQVTVLPPGEWDPSIR	I					File: ~Y:\CORE\RAW_DATA_2022_QE\P1317_Sigrun_Lange\P1317_1_R_ctx.raw~; SpectrumID: ~8586~; PrecursorID: ~0~; scans: ~19822~
2	2::tr|W0NXI0|W0NXI0_RAT	Anion exchange protein OS=Rattus norvegicus OX=10116 GN=Slc4a10 PE=2 SV=1	1680	107685	44	44	28	28	33.8	954	8790	7281	1	0	0	869.899	3475.57	4	3475.58	-0.0085	1	109.49	2.1e-09	K	LEDAEKEEEQSMLAMEDEGTVQLPLEGHYR	D					File: ~Y:\CORE\RAW_DATA_2022_QE\P1317_Sigrun_Lange\P1317_1_R_ctx.raw~; SpectrumID: ~7550~; PrecursorID: ~0~; scans: ~18731~
2	2::tr|W0NXI0|W0NXI0_RAT	Anion exchange protein OS=Rattus norvegicus OX=10116 GN=Slc4a10 PE=2 SV=1	1680	107685	44	44	28	28	33.8	954	8855	7261	1	0	0	721.744	3603.68	5	3603.67	0.0101	2	52.67	0.0013	K	KLEDAEKEEEQSMLAMEDEGTVQLPLEGHYR	D					File: ~Y:\CORE\RAW_DATA_2022_QE\P1317_Sigrun_Lange\P1317_1_R_ctx.raw~; SpectrumID: ~7530~; PrecursorID: ~0~; scans: ~18710~
2	2::tr|W0NXI0|W0NXI0_RAT	Anion exchange protein OS=Rattus norvegicus OX=10116 GN=Slc4a10 PE=2 SV=1	1680	107685	44	44	28	28	33.8	954	8856	7256	1	0	0	901.93	3603.69	4	3603.67	0.0193	2	77.24	4.7e-06	K	KLEDAEKEEEQSMLAMEDEGTVQLPLEGHYR	D					File: ~Y:\CORE\RAW_DATA_2022_QE\P1317_Sigrun_Lange\P1317_1_R_ctx.raw~; SpectrumID: ~7525~; PrecursorID: ~0~; scans: ~18705~
2	2::tr|W0NT44|W0NT44_RAT	Anion exchange protein OS=Rattus norvegicus OX=10116 GN=Slc4a10 PE=1 SV=1	1257	103308	36	36	23	23	28.6	915	132	5321	1	0	0	396.243	790.47	2	790.47	0.0003	0	33.24	0.0099	R	TVVAFVR	L					File: ~Y:\CORE\RAW_DATA_2022_QE\P1317_Sigrun_Lange\P1317_1_R_ctx.raw~; SpectrumID: ~5588~; PrecursorID: ~0~; scans: ~16496~
2	2::tr|W0NT44|W0NT44_RAT	Anion exchange protein OS=Rattus norvegicus OX=10116 GN=Slc4a10 PE=1 SV=1	1257	103308	36	36	23	23	28.6	915	366	5866	1	0	0	414.226	826.437	2	826.437	-0.0003	0	29.05	0.054	R	VHEALMK	Q					File: ~Y:\CORE\RAW_DATA_2022_QE\P1317_Sigrun_Lange\P1317_1_R_ctx.raw~; SpectrumID: ~6133~; PrecursorID: ~0~; scans: ~17102~
2	2::tr|W0NT44|W0NT44_RAT	Anion exchange protein OS=Rattus norvegicus OX=10116 GN=Slc4a10 PE=1 SV=1	1257	103308	36	36	23	23	28.6	915	503	6084	1	0	0	424.734	847.454	2	847.455	-0.0012	0	32.71	0.085	K	GIQLFDR	I					File: ~Y:\CORE\RAW_DATA_2022_QE\P1317_Sigrun_Lange\P1317_1_R_ctx.raw~; SpectrumID: ~6352~; PrecursorID: ~0~; scans: ~17336~
2	2::tr|W0NT44|W0NT44_RAT	Anion exchange protein OS=Rattus norvegicus OX=10116 GN=Slc4a10 PE=1 SV=1	1257	103308	36	36	23	23	28.6	915	1357	7774	1	0	0	507.77	1013.53	2	1013.53	0.0001	0	29.28	0.12	K	LMDFLFTK	R					File: ~Y:\CORE\RAW_DATA_2022_QE\P1317_Sigrun_Lange\P1317_1_R_ctx.raw~; SpectrumID: ~8066~; PrecursorID: ~0~; scans: ~19276~
2	2::tr|W0NT44|W0NT44_RAT	Anion exchange protein OS=Rattus norvegicus OX=10116 GN=Slc4a10 PE=1 SV=1	1257	103308	36	36	23	23	28.6	915	1396	6636	1	0	1	509.755	1017.5	2	1017.5	0.0009	0	36.28	0.058	R	EVDLHFMK	K					File: ~Y:\CORE\RAW_DATA_2022_QE\P1317_Sigrun_Lange\P1317_1_R_ctx.raw~; SpectrumID: ~6904~; PrecursorID: ~0~; scans: ~17920~
2	2::tr|W0NT44|W0NT44_RAT	Anion exchange protein OS=Rattus norvegicus OX=10116 GN=Slc4a10 PE=1 SV=1	1257	103308	36	36	23	23	28.6	915	1456	3245	1	0	0	513.739	1025.46	2	1025.47	-0.0022	0	28.91	0.12	R	ENSTVDFSK	G					File: ~Y:\CORE\RAW_DATA_2022_QE\P1317_Sigrun_Lange\P1317_1_R_ctx.raw~; SpectrumID: ~3493~; PrecursorID: ~0~; scans: ~12660~
2	2::tr|W0NT44|W0NT44_RAT	Anion exchange protein OS=Rattus norvegicus OX=10116 GN=Slc4a10 PE=1 SV=1	1257	103308	36	36	23	23	28.6	915	1457	2451	1	0	0	513.741	1025.47	2	1025.47	0.0013	0	69.87	1.1e-05	R	ENSTVDFSK	G					File: ~Y:\CORE\RAW_DATA_2022_QE\P1317_Sigrun_Lange\P1317_1_R_ctx.raw~; SpectrumID: ~2662~; PrecursorID: ~0~; scans: ~10847~
2	2::tr|W0NT44|W0NT44_RAT	Anion exchange protein OS=Rattus norvegicus OX=10116 GN=Slc4a10 PE=1 SV=1	1257	103308	36	36	23	23	28.6	915	1458	2732	1	0	0	513.742	1025.47	2	1025.47	0.0021	0	51.06	0.00093	R	ENSTVDFSK	G					File: ~Y:\CORE\RAW_DATA_2022_QE\P1317_Sigrun_Lange\P1317_1_R_ctx.raw~; SpectrumID: ~2958~; PrecursorID: ~0~; scans: ~11511~
2	2::tr|W0NT44|W0NT44_RAT	Anion exchange protein OS=Rattus norvegicus OX=10116 GN=Slc4a10 PE=1 SV=1	1257	103308	36	36	23	23	28.6	915	1459	2342	1	0	0	513.742	1025.47	2	1025.47	0.0025	0	65.2	3.6e-05	R	ENSTVDFSK	G					File: ~Y:\CORE\RAW_DATA_2022_QE\P1317_Sigrun_Lange\P1317_1_R_ctx.raw~; SpectrumID: ~2544~; PrecursorID: ~0~; scans: ~10591~
2	2::tr|W0NT44|W0NT44_RAT	Anion exchange protein OS=Rattus norvegicus OX=10116 GN=Slc4a10 PE=1 SV=1	1257	103308	36	36	23	23	28.6	915	1460	2584	1	0	0	513.742	1025.47	2	1025.47	0.0029	0	85.05	3.4e-07	R	ENSTVDFSK	G					File: ~Y:\CORE\RAW_DATA_2022_QE\P1317_Sigrun_Lange\P1317_1_R_ctx.raw~; SpectrumID: ~2798~; PrecursorID: ~0~; scans: ~11131~
2	2::tr|W0NT44|W0NT44_RAT	Anion exchange protein OS=Rattus norvegicus OX=10116 GN=Slc4a10 PE=1 SV=1	1257	103308	36	36	23	23	28.6	915	1769	5117	1	0	0	544.261	1086.51	2	1086.52	-0.014	0	30.2	0.089	K	GQQYHEIGR	S					File: ~Y:\CORE\RAW_DATA_2022_QE\P1317_Sigrun_Lange\P1317_1_R_ctx.raw~; SpectrumID: ~5384~; PrecursorID: ~0~; scans: ~16253~
2	2::tr|W0NT44|W0NT44_RAT	Anion exchange protein OS=Rattus norvegicus OX=10116 GN=Slc4a10 PE=1 SV=1	1257	103308	36	36	23	23	28.6	915	1785	7791	1	0	0	544.839	1087.66	2	1087.66	-0.0011	0	66.29	6.3e-06	R	IFGGLILDIK	R					File: ~Y:\CORE\RAW_DATA_2022_QE\P1317_Sigrun_Lange\P1317_1_R_ctx.raw~; SpectrumID: ~8085~; PrecursorID: ~0~; scans: ~19296~
2	2::tr|W0NT44|W0NT44_RAT	Anion exchange protein OS=Rattus norvegicus OX=10116 GN=Slc4a10 PE=1 SV=1	1257	103308	36	36	23	23	28.6	915	2111	7424	1	0	0	571.817	1141.62	2	1141.62	-0.0007	1	56.71	0.00027	R	KLMDFLFTK	R					File: ~Y:\CORE\RAW_DATA_2022_QE\P1317_Sigrun_Lange\P1317_1_R_ctx.raw~; SpectrumID: ~7698~; PrecursorID: ~0~; scans: ~18888~
2	2::tr|W0NT44|W0NT44_RAT	Anion exchange protein OS=Rattus norvegicus OX=10116 GN=Slc4a10 PE=1 SV=1	1257	103308	36	36	23	23	28.6	915	2298	7792	1	0	0	586.779	1171.54	2	1171.55	-0.0015	0	52.04	0.00068	K	APFFWSDFR	D					File: ~Y:\CORE\RAW_DATA_2022_QE\P1317_Sigrun_Lange\P1317_1_R_ctx.raw~; SpectrumID: ~8086~; PrecursorID: ~0~; scans: ~19297~
2	2::tr|W0NT44|W0NT44_RAT	Anion exchange protein OS=Rattus norvegicus OX=10116 GN=Slc4a10 PE=1 SV=1	1257	103308	36	36	23	23	28.6	915	2380	7157	1	0	0	396.874	1187.6	3	1187.61	-0.0098	0	31.22	0.2	K	HQPDFIYLR	H					File: ~Y:\CORE\RAW_DATA_2022_QE\P1317_Sigrun_Lange\P1317_1_R_ctx.raw~; SpectrumID: ~7425~; PrecursorID: ~0~; scans: ~18600~
2	2::tr|W0NT44|W0NT44_RAT	Anion exchange protein OS=Rattus norvegicus OX=10116 GN=Slc4a10 PE=1 SV=1	1257	103308	36	36	23	23	28.6	915	2381	7090	1	0	0	594.812	1187.61	2	1187.61	0.0011	0	40.29	0.025	K	HQPDFIYLR	H					File: ~Y:\CORE\RAW_DATA_2022_QE\P1317_Sigrun_Lange\P1317_1_R_ctx.raw~; SpectrumID: ~7358~; PrecursorID: ~0~; scans: ~18530~
2	2::tr|W0NT44|W0NT44_RAT	Anion exchange protein OS=Rattus norvegicus OX=10116 GN=Slc4a10 PE=1 SV=1	1257	103308	36	36	23	23	28.6	915	2451	6860	1	0	0	600.818	1199.62	2	1199.62	0.0032	0	51.95	0.0011	K	EYGLSYLSLR	A					File: ~Y:\CORE\RAW_DATA_2022_QE\P1317_Sigrun_Lange\P1317_1_R_ctx.raw~; SpectrumID: ~7128~; PrecursorID: ~0~; scans: ~18177~
2	2::tr|W0NT44|W0NT44_RAT	Anion exchange protein OS=Rattus norvegicus OX=10116 GN=Slc4a10 PE=1 SV=1	1257	103308	36	36	23	23	28.6	915	2981	6802	1	0	0	424.587	1270.74	3	1270.74	-0.0018	0	53.74	0.00047	K	LQVPSVFKPTR	D					File: ~Y:\CORE\RAW_DATA_2022_QE\P1317_Sigrun_Lange\P1317_1_R_ctx.raw~; SpectrumID: ~7070~; PrecursorID: ~0~; scans: ~18097~
2	2::tr|W0NT44|W0NT44_RAT	Anion exchange protein OS=Rattus norvegicus OX=10116 GN=Slc4a10 PE=1 SV=1	1257	103308	36	36	23	23	28.6	915	2982	6533	1	0	0	424.587	1270.74	3	1270.74	-0.0016	0	35.53	0.031	K	LQVPSVFKPTR	D					File: ~Y:\CORE\RAW_DATA_2022_QE\P1317_Sigrun_Lange\P1317_1_R_ctx.raw~; SpectrumID: ~6801~; PrecursorID: ~0~; scans: ~17811~
2	2::tr|W0NT44|W0NT44_RAT	Anion exchange protein OS=Rattus norvegicus OX=10116 GN=Slc4a10 PE=1 SV=1	1257	103308	36	36	23	23	28.6	915	2983	6654	1	0	0	636.377	1270.74	2	1270.74	-0.0003	0	45.04	0.0032	K	LQVPSVFKPTR	D					File: ~Y:\CORE\RAW_DATA_2022_QE\P1317_Sigrun_Lange\P1317_1_R_ctx.raw~; SpectrumID: ~6922~; PrecursorID: ~0~; scans: ~17939~
2	2::tr|W0NT44|W0NT44_RAT	Anion exchange protein OS=Rattus norvegicus OX=10116 GN=Slc4a10 PE=1 SV=1	1257	103308	36	36	23	23	28.6	915	3911	2040	1	0	0	716.324	1430.63	2	1430.63	-0.0002	0	33.3	0.045	K	LESECSAPGEQPK	F					File: ~Y:\CORE\RAW_DATA_2022_QE\P1317_Sigrun_Lange\P1317_1_R_ctx.raw~; SpectrumID: ~2211~; PrecursorID: ~0~; scans: ~9823~
2	2::tr|W0NT44|W0NT44_RAT	Anion exchange protein OS=Rattus norvegicus OX=10116 GN=Slc4a10 PE=1 SV=1	1257	103308	36	36	23	23	28.6	915	4608	8182	1	0	0	781.874	1561.73	2	1561.73	-0.0005	0	54.76	0.00078	R	ELSWLDDLMPESK	K					File: ~Y:\CORE\RAW_DATA_2022_QE\P1317_Sigrun_Lange\P1317_1_R_ctx.raw~; SpectrumID: ~8498~; PrecursorID: ~0~; scans: ~19729~
2	2::tr|W0NT44|W0NT44_RAT	Anion exchange protein OS=Rattus norvegicus OX=10116 GN=Slc4a10 PE=1 SV=1	1257	103308	36	36	23	23	28.6	915	4675	8214	1	0	0	789.869	1577.72	2	1577.73	-0.0053	0	67.21	3.7e-05	R	ELSWLDDLMPESK	K	Oxidation (M)	0.0000000030000.0			File: ~Y:\CORE\RAW_DATA_2022_QE\P1317_Sigrun_Lange\P1317_1_R_ctx.raw~; SpectrumID: ~8530~; PrecursorID: ~0~; scans: ~19763~
2	2::tr|W0NT44|W0NT44_RAT	Anion exchange protein OS=Rattus norvegicus OX=10116 GN=Slc4a10 PE=1 SV=1	1257	103308	36	36	23	23	28.6	915	5723	2480	1	0	0	914.433	1826.85	2	1826.86	-0.0061	0	43.33	0.0097	K	NAGQVVSPQSAPACAENK	N					File: ~Y:\CORE\RAW_DATA_2022_QE\P1317_Sigrun_Lange\P1317_1_R_ctx.raw~; SpectrumID: ~2691~; PrecursorID: ~0~; scans: ~10906~
2	2::tr|W0NT44|W0NT44_RAT	Anion exchange protein OS=Rattus norvegicus OX=10116 GN=Slc4a10 PE=1 SV=1	1257	103308	36	36	23	23	28.6	915	5724	2606	1	0	0	914.436	1826.86	2	1826.86	-0.0013	0	38.6	0.03	K	NAGQVVSPQSAPACAENK	N					File: ~Y:\CORE\RAW_DATA_2022_QE\P1317_Sigrun_Lange\P1317_1_R_ctx.raw~; SpectrumID: ~2820~; PrecursorID: ~0~; scans: ~11173~
2	2::tr|W0NT44|W0NT44_RAT	Anion exchange protein OS=Rattus norvegicus OX=10116 GN=Slc4a10 PE=1 SV=1	1257	103308	36	36	23	23	28.6	915	5829	8245	1	0	0	620.702	1859.09	3	1859.09	-0.003	0	33.37	0.012	R	LSPAVLLQGLAEVPIPSR	F					File: ~Y:\CORE\RAW_DATA_2022_QE\P1317_Sigrun_Lange\P1317_1_R_ctx.raw~; SpectrumID: ~8561~; PrecursorID: ~0~; scans: ~19795~
2	2::tr|W0NT44|W0NT44_RAT	Anion exchange protein OS=Rattus norvegicus OX=10116 GN=Slc4a10 PE=1 SV=1	1257	103308	36	36	23	23	28.6	915	5830	8237	1	0	0	930.554	1859.09	2	1859.09	0.0058	0	113.32	1e-10	R	LSPAVLLQGLAEVPIPSR	F					File: ~Y:\CORE\RAW_DATA_2022_QE\P1317_Sigrun_Lange\P1317_1_R_ctx.raw~; SpectrumID: ~8553~; PrecursorID: ~0~; scans: ~19787~
2	2::tr|W0NT44|W0NT44_RAT	Anion exchange protein OS=Rattus norvegicus OX=10116 GN=Slc4a10 PE=1 SV=1	1257	103308	36	36	23	23	28.6	915	6074	7468	1	0	0	647.32	1938.94	3	1938.94	-0.0023	0	68.58	3.8e-05	R	SIATLMTDEVFHDVAYK	A					File: ~Y:\CORE\RAW_DATA_2022_QE\P1317_Sigrun_Lange\P1317_1_R_ctx.raw~; SpectrumID: ~7743~; PrecursorID: ~0~; scans: ~18936~
2	2::tr|W0NT44|W0NT44_RAT	Anion exchange protein OS=Rattus norvegicus OX=10116 GN=Slc4a10 PE=1 SV=1	1257	103308	36	36	23	23	28.6	915	6075	7469	1	0	0	970.477	1938.94	2	1938.94	-0.0005	0	99.61	2.9e-08	R	SIATLMTDEVFHDVAYK	A					File: ~Y:\CORE\RAW_DATA_2022_QE\P1317_Sigrun_Lange\P1317_1_R_ctx.raw~; SpectrumID: ~7744~; PrecursorID: ~0~; scans: ~18937~
2	2::tr|W0NT44|W0NT44_RAT	Anion exchange protein OS=Rattus norvegicus OX=10116 GN=Slc4a10 PE=1 SV=1	1257	103308	36	36	23	23	28.6	915	6629	8281	1	0	0	1070.57	2139.12	2	2139.12	0.0022	0	69.45	2.4e-05	K	IPPGAEASNILVGELEFLDR	T					File: ~Y:\CORE\RAW_DATA_2022_QE\P1317_Sigrun_Lange\P1317_1_R_ctx.raw~; SpectrumID: ~8597~; PrecursorID: ~0~; scans: ~19833~
2	2::tr|W0NT44|W0NT44_RAT	Anion exchange protein OS=Rattus norvegicus OX=10116 GN=Slc4a10 PE=1 SV=1	1257	103308	36	36	23	23	28.6	915	6630	8280	1	0	0	714.049	2139.12	3	2139.12	0.0031	0	72.44	1.2e-05	K	IPPGAEASNILVGELEFLDR	T					File: ~Y:\CORE\RAW_DATA_2022_QE\P1317_Sigrun_Lange\P1317_1_R_ctx.raw~; SpectrumID: ~8596~; PrecursorID: ~0~; scans: ~19832~
2	2::tr|W0NT44|W0NT44_RAT	Anion exchange protein OS=Rattus norvegicus OX=10116 GN=Slc4a10 PE=1 SV=1	1257	103308	36	36	23	23	28.6	915	6993	7608	1	0	0	756.746	2267.22	3	2267.22	0.0013	1	72.93	6.8e-06	K	KIPPGAEASNILVGELEFLDR	T					File: ~Y:\CORE\RAW_DATA_2022_QE\P1317_Sigrun_Lange\P1317_1_R_ctx.raw~; SpectrumID: ~7889~; PrecursorID: ~0~; scans: ~19090~
2	2::tr|W0NT44|W0NT44_RAT	Anion exchange protein OS=Rattus norvegicus OX=10116 GN=Slc4a10 PE=1 SV=1	1257	103308	36	36	23	23	28.6	915	8038	6669	1	0	0	673.323	2689.26	4	2689.26	0.0033	0	37.99	0.045	K	TPSLPNGTAAHGGPEQHGGHSGPELQR	T	Deamidated (NQ)	0.000000000000000100000000000.0			File: ~Y:\CORE\RAW_DATA_2022_QE\P1317_Sigrun_Lange\P1317_1_R_ctx.raw~; SpectrumID: ~6937~; PrecursorID: ~0~; scans: ~17956~
2	2::tr|W0NT44|W0NT44_RAT	Anion exchange protein OS=Rattus norvegicus OX=10116 GN=Slc4a10 PE=1 SV=1	1257	103308	36	36	23	23	28.6	915	8298	7091	1	0	0	564.477	2817.35	5	2817.35	-0.0078	1	45.33	0.0087	R	KTPSLPNGTAAHGGPEQHGGHSGPELQR	T	Deamidated (NQ)	0.0000000000000000100000000000.0			File: ~Y:\CORE\RAW_DATA_2022_QE\P1317_Sigrun_Lange\P1317_1_R_ctx.raw~; SpectrumID: ~7359~; PrecursorID: ~0~; scans: ~18531~
2	2::tr|W0NT44|W0NT44_RAT	Anion exchange protein OS=Rattus norvegicus OX=10116 GN=Slc4a10 PE=1 SV=1	1257	103308	36	36	23	23	28.6	915	8299	7085	1	0	0	470.568	2817.37	6	2817.35	0.013	1	29.27	0.35	R	KTPSLPNGTAAHGGPEQHGGHSGPELQR	T	Deamidated (NQ)	0.0000001000000000000000000000.0			File: ~Y:\CORE\RAW_DATA_2022_QE\P1317_Sigrun_Lange\P1317_1_R_ctx.raw~; SpectrumID: ~7353~; PrecursorID: ~0~; scans: ~18524~
2	2::tr|W0NT44|W0NT44_RAT	Anion exchange protein OS=Rattus norvegicus OX=10116 GN=Slc4a10 PE=1 SV=1	1257	103308	36	36	23	23	28.6	915	8688	8270	1	0	0	1094.88	3281.61	3	3281.62	-0.0085	1	77.47	5e-06	K	DRNDLVSGIDEFLDQVTVLPPGEWDPSIR	I					File: ~Y:\CORE\RAW_DATA_2022_QE\P1317_Sigrun_Lange\P1317_1_R_ctx.raw~; SpectrumID: ~8586~; PrecursorID: ~0~; scans: ~19822~
3	2::sp|Q80ZA5-2|S4A10_RAT	Isoform 2 of Sodium-driven chloride bicarbonate exchanger OS=Rattus norvegicus OX=10116 GN=Slc4a10	2241	125620	77	77	38	38	39.8	1106	132	5321	1	0	0	396.243	790.47	2	790.47	0.0003	0	33.24	0.0099	R	TVVAFVR	L					File: ~Y:\CORE\RAW_DATA_2022_QE\P1317_Sigrun_Lange\P1317_1_R_ctx.raw~; SpectrumID: ~5588~; PrecursorID: ~0~; scans: ~16496~
3	2::sp|Q80ZA5-2|S4A10_RAT	Isoform 2 of Sodium-driven chloride bicarbonate exchanger OS=Rattus norvegicus OX=10116 GN=Slc4a10	2241	125620	77	77	38	38	39.8	1106	366	5866	1	0	0	414.226	826.437	2	826.437	-0.0003	0	29.05	0.054	R	VHEALMK	Q					File: ~Y:\CORE\RAW_DATA_2022_QE\P1317_Sigrun_Lange\P1317_1_R_ctx.raw~; SpectrumID: ~6133~; PrecursorID: ~0~; scans: ~17102~
3	2::sp|Q80ZA5-2|S4A10_RAT	Isoform 2 of Sodium-driven chloride bicarbonate exchanger OS=Rattus norvegicus OX=10116 GN=Slc4a10	2241	125620	77	77	38	38	39.8	1106	503	6084	1	0	0	424.734	847.454	2	847.455	-0.0012	0	32.71	0.085	K	GIQLFDR	I					File: ~Y:\CORE\RAW_DATA_2022_QE\P1317_Sigrun_Lange\P1317_1_R_ctx.raw~; SpectrumID: ~6352~; PrecursorID: ~0~; scans: ~17336~
3	2::sp|Q80ZA5-2|S4A10_RAT	Isoform 2 of Sodium-driven chloride bicarbonate exchanger OS=Rattus norvegicus OX=10116 GN=Slc4a10	2241	125620	77	77	38	38	39.8	1106	706	6617	1	1	1	445.234	888.453	2	888.453	-0.0001	0	31.07	0.19	K	VDLHFMK	K					File: ~Y:\CORE\RAW_DATA_2022_QE\P1317_Sigrun_Lange\P1317_1_R_ctx.raw~; SpectrumID: ~6885~; PrecursorID: ~0~; scans: ~17900~
3	2::sp|Q80ZA5-2|S4A10_RAT	Isoform 2 of Sodium-driven chloride bicarbonate exchanger OS=Rattus norvegicus OX=10116 GN=Slc4a10	2241	125620	77	77	38	38	39.8	1106	1211	3195	1	0	0	496.207	990.399	2	990.404	-0.0055	0	36.37	0.0047	R	EGEDAEWR	E					File: ~Y:\CORE\RAW_DATA_2022_QE\P1317_Sigrun_Lange\P1317_1_R_ctx.raw~; SpectrumID: ~3441~; PrecursorID: ~0~; scans: ~12545~
3	2::sp|Q80ZA5-2|S4A10_RAT	Isoform 2 of Sodium-driven chloride bicarbonate exchanger OS=Rattus norvegicus OX=10116 GN=Slc4a10	2241	125620	77	77	38	38	39.8	1106	1212	3447	1	0	0	496.207	990.399	2	990.404	-0.0053	0	36.87	0.0042	R	EGEDAEWR	E					File: ~Y:\CORE\RAW_DATA_2022_QE\P1317_Sigrun_Lange\P1317_1_R_ctx.raw~; SpectrumID: ~3698~; PrecursorID: ~0~; scans: ~13077~
3	2::sp|Q80ZA5-2|S4A10_RAT	Isoform 2 of Sodium-driven chloride bicarbonate exchanger OS=Rattus norvegicus OX=10116 GN=Slc4a10	2241	125620	77	77	38	38	39.8	1106	1213	3071	1	0	0	496.207	990.399	2	990.404	-0.0052	0	29.18	0.03	R	EGEDAEWR	E					File: ~Y:\CORE\RAW_DATA_2022_QE\P1317_Sigrun_Lange\P1317_1_R_ctx.raw~; SpectrumID: ~3315~; PrecursorID: ~0~; scans: ~12280~
3	2::sp|Q80ZA5-2|S4A10_RAT	Isoform 2 of Sodium-driven chloride bicarbonate exchanger OS=Rattus norvegicus OX=10116 GN=Slc4a10	2241	125620	77	77	38	38	39.8	1106	1214	2960	1	0	0	496.209	990.403	2	990.404	-0.0017	0	31.41	0.018	R	EGEDAEWR	E					File: ~Y:\CORE\RAW_DATA_2022_QE\P1317_Sigrun_Lange\P1317_1_R_ctx.raw~; SpectrumID: ~3201~; PrecursorID: ~0~; scans: ~12023~
3	2::sp|Q80ZA5-2|S4A10_RAT	Isoform 2 of Sodium-driven chloride bicarbonate exchanger OS=Rattus norvegicus OX=10116 GN=Slc4a10	2241	125620	77	77	38	38	39.8	1106	1215	3306	1	0	0	496.209	990.403	2	990.404	-0.001	0	32.17	0.016	R	EGEDAEWR	E					File: ~Y:\CORE\RAW_DATA_2022_QE\P1317_Sigrun_Lange\P1317_1_R_ctx.raw~; SpectrumID: ~3554~; PrecursorID: ~0~; scans: ~12799~
3	2::sp|Q80ZA5-2|S4A10_RAT	Isoform 2 of Sodium-driven chloride bicarbonate exchanger OS=Rattus norvegicus OX=10116 GN=Slc4a10	2241	125620	77	77	38	38	39.8	1106	1216	3696	1	0	0	496.211	990.407	2	990.404	0.0027	0	35.61	0.013	R	EGEDAEWR	E					File: ~Y:\CORE\RAW_DATA_2022_QE\P1317_Sigrun_Lange\P1317_1_R_ctx.raw~; SpectrumID: ~3950~; PrecursorID: ~0~; scans: ~13615~
3	2::sp|Q80ZA5-2|S4A10_RAT	Isoform 2 of Sodium-driven chloride bicarbonate exchanger OS=Rattus norvegicus OX=10116 GN=Slc4a10	2241	125620	77	77	38	38	39.8	1106	1217	3575	1	0	0	496.211	990.408	2	990.404	0.0033	0	53.47	0.00021	R	EGEDAEWR	E					File: ~Y:\CORE\RAW_DATA_2022_QE\P1317_Sigrun_Lange\P1317_1_R_ctx.raw~; SpectrumID: ~3826~; PrecursorID: ~0~; scans: ~13336~
3	2::sp|Q80ZA5-2|S4A10_RAT	Isoform 2 of Sodium-driven chloride bicarbonate exchanger OS=Rattus norvegicus OX=10116 GN=Slc4a10	2241	125620	77	77	38	38	39.8	1106	1357	7774	1	0	0	507.77	1013.53	2	1013.53	0.0001	0	29.28	0.12	K	LMDFLFTK	R					File: ~Y:\CORE\RAW_DATA_2022_QE\P1317_Sigrun_Lange\P1317_1_R_ctx.raw~; SpectrumID: ~8066~; PrecursorID: ~0~; scans: ~19276~
3	2::sp|Q80ZA5-2|S4A10_RAT	Isoform 2 of Sodium-driven chloride bicarbonate exchanger OS=Rattus norvegicus OX=10116 GN=Slc4a10	2241	125620	77	77	38	38	39.8	1106	1456	3245	1	0	0	513.739	1025.46	2	1025.47	-0.0022	0	28.91	0.12	R	ENSTVDFSK	V					File: ~Y:\CORE\RAW_DATA_2022_QE\P1317_Sigrun_Lange\P1317_1_R_ctx.raw~; SpectrumID: ~3493~; PrecursorID: ~0~; scans: ~12660~
3	2::sp|Q80ZA5-2|S4A10_RAT	Isoform 2 of Sodium-driven chloride bicarbonate exchanger OS=Rattus norvegicus OX=10116 GN=Slc4a10	2241	125620	77	77	38	38	39.8	1106	1457	2451	1	0	0	513.741	1025.47	2	1025.47	0.0013	0	69.87	1.1e-05	R	ENSTVDFSK	V					File: ~Y:\CORE\RAW_DATA_2022_QE\P1317_Sigrun_Lange\P1317_1_R_ctx.raw~; SpectrumID: ~2662~; PrecursorID: ~0~; scans: ~10847~
3	2::sp|Q80ZA5-2|S4A10_RAT	Isoform 2 of Sodium-driven chloride bicarbonate exchanger OS=Rattus norvegicus OX=10116 GN=Slc4a10	2241	125620	77	77	38	38	39.8	1106	1458	2732	1	0	0	513.742	1025.47	2	1025.47	0.0021	0	51.06	0.00093	R	ENSTVDFSK	V					File: ~Y:\CORE\RAW_DATA_2022_QE\P1317_Sigrun_Lange\P1317_1_R_ctx.raw~; SpectrumID: ~2958~; PrecursorID: ~0~; scans: ~11511~
3	2::sp|Q80ZA5-2|S4A10_RAT	Isoform 2 of Sodium-driven chloride bicarbonate exchanger OS=Rattus norvegicus OX=10116 GN=Slc4a10	2241	125620	77	77	38	38	39.8	1106	1459	2342	1	0	0	513.742	1025.47	2	1025.47	0.0025	0	65.2	3.6e-05	R	ENSTVDFSK	V					File: ~Y:\CORE\RAW_DATA_2022_QE\P1317_Sigrun_Lange\P1317_1_R_ctx.raw~; SpectrumID: ~2544~; PrecursorID: ~0~; scans: ~10591~
3	2::sp|Q80ZA5-2|S4A10_RAT	Isoform 2 of Sodium-driven chloride bicarbonate exchanger OS=Rattus norvegicus OX=10116 GN=Slc4a10	2241	125620	77	77	38	38	39.8	1106	1460	2584	1	0	0	513.742	1025.47	2	1025.47	0.0029	0	85.05	3.4e-07	R	ENSTVDFSK	V					File: ~Y:\CORE\RAW_DATA_2022_QE\P1317_Sigrun_Lange\P1317_1_R_ctx.raw~; SpectrumID: ~2798~; PrecursorID: ~0~; scans: ~11131~
3	2::sp|Q80ZA5-2|S4A10_RAT	Isoform 2 of Sodium-driven chloride bicarbonate exchanger OS=Rattus norvegicus OX=10116 GN=Slc4a10	2241	125620	77	77	38	38	39.8	1106	1769	5117	1	0	0	544.261	1086.51	2	1086.52	-0.014	0	30.2	0.089	K	GQQYHEIGR	S					File: ~Y:\CORE\RAW_DATA_2022_QE\P1317_Sigrun_Lange\P1317_1_R_ctx.raw~; SpectrumID: ~5384~; PrecursorID: ~0~; scans: ~16253~
3	2::sp|Q80ZA5-2|S4A10_RAT	Isoform 2 of Sodium-driven chloride bicarbonate exchanger OS=Rattus norvegicus OX=10116 GN=Slc4a10	2241	125620	77	77	38	38	39.8	1106	1785	7791	1	0	0	544.839	1087.66	2	1087.66	-0.0011	0	66.29	6.3e-06	R	IFGGLILDIK	R					File: ~Y:\CORE\RAW_DATA_2022_QE\P1317_Sigrun_Lange\P1317_1_R_ctx.raw~; SpectrumID: ~8085~; PrecursorID: ~0~; scans: ~19296~
3	2::sp|Q80ZA5-2|S4A10_RAT	Isoform 2 of Sodium-driven chloride bicarbonate exchanger OS=Rattus norvegicus OX=10116 GN=Slc4a10	2241	125620	77	77	38	38	39.8	1106	2111	7424	1	0	0	571.817	1141.62	2	1141.62	-0.0007	1	56.71	0.00027	R	KLMDFLFTK	R					File: ~Y:\CORE\RAW_DATA_2022_QE\P1317_Sigrun_Lange\P1317_1_R_ctx.raw~; SpectrumID: ~7698~; PrecursorID: ~0~; scans: ~18888~
3	2::sp|Q80ZA5-2|S4A10_RAT	Isoform 2 of Sodium-driven chloride bicarbonate exchanger OS=Rattus norvegicus OX=10116 GN=Slc4a10	2241	125620	77	77	38	38	39.8	1106	2298	7792	1	0	0	586.779	1171.54	2	1171.55	-0.0015	0	52.04	0.00068	K	APFFWSDFR	D					File: ~Y:\CORE\RAW_DATA_2022_QE\P1317_Sigrun_Lange\P1317_1_R_ctx.raw~; SpectrumID: ~8086~; PrecursorID: ~0~; scans: ~19297~
3	2::sp|Q80ZA5-2|S4A10_RAT	Isoform 2 of Sodium-driven chloride bicarbonate exchanger OS=Rattus norvegicus OX=10116 GN=Slc4a10	2241	125620	77	77	38	38	39.8	1106	2380	7157	1	0	0	396.874	1187.6	3	1187.61	-0.0098	0	31.22	0.2	K	HQPDFIYLR	H					File: ~Y:\CORE\RAW_DATA_2022_QE\P1317_Sigrun_Lange\P1317_1_R_ctx.raw~; SpectrumID: ~7425~; PrecursorID: ~0~; scans: ~18600~
3	2::sp|Q80ZA5-2|S4A10_RAT	Isoform 2 of Sodium-driven chloride bicarbonate exchanger OS=Rattus norvegicus OX=10116 GN=Slc4a10	2241	125620	77	77	38	38	39.8	1106	2381	7090	1	0	0	594.812	1187.61	2	1187.61	0.0011	0	40.29	0.025	K	HQPDFIYLR	H					File: ~Y:\CORE\RAW_DATA_2022_QE\P1317_Sigrun_Lange\P1317_1_R_ctx.raw~; SpectrumID: ~7358~; PrecursorID: ~0~; scans: ~18530~
3	2::sp|Q80ZA5-2|S4A10_RAT	Isoform 2 of Sodium-driven chloride bicarbonate exchanger OS=Rattus norvegicus OX=10116 GN=Slc4a10	2241	125620	77	77	38	38	39.8	1106	2451	6860	1	0	0	600.818	1199.62	2	1199.62	0.0032	0	51.95	0.0011	K	EYGLSYLSLR	A					File: ~Y:\CORE\RAW_DATA_2022_QE\P1317_Sigrun_Lange\P1317_1_R_ctx.raw~; SpectrumID: ~7128~; PrecursorID: ~0~; scans: ~18177~
3	2::sp|Q80ZA5-2|S4A10_RAT	Isoform 2 of Sodium-driven chloride bicarbonate exchanger OS=Rattus norvegicus OX=10116 GN=Slc4a10	2241	125620	77	77	38	38	39.8	1106	2981	6802	1	0	0	424.587	1270.74	3	1270.74	-0.0018	0	53.74	0.00047	K	LQVPSVFKPTR	D					File: ~Y:\CORE\RAW_DATA_2022_QE\P1317_Sigrun_Lange\P1317_1_R_ctx.raw~; SpectrumID: ~7070~; PrecursorID: ~0~; scans: ~18097~
3	2::sp|Q80ZA5-2|S4A10_RAT	Isoform 2 of Sodium-driven chloride bicarbonate exchanger OS=Rattus norvegicus OX=10116 GN=Slc4a10	2241	125620	77	77	38	38	39.8	1106	2982	6533	1	0	0	424.587	1270.74	3	1270.74	-0.0016	0	35.53	0.031	K	LQVPSVFKPTR	D					File: ~Y:\CORE\RAW_DATA_2022_QE\P1317_Sigrun_Lange\P1317_1_R_ctx.raw~; SpectrumID: ~6801~; PrecursorID: ~0~; scans: ~17811~
3	2::sp|Q80ZA5-2|S4A10_RAT	Isoform 2 of Sodium-driven chloride bicarbonate exchanger OS=Rattus norvegicus OX=10116 GN=Slc4a10	2241	125620	77	77	38	38	39.8	1106	2983	6654	1	0	0	636.377	1270.74	2	1270.74	-0.0003	0	45.04	0.0032	K	LQVPSVFKPTR	D					File: ~Y:\CORE\RAW_DATA_2022_QE\P1317_Sigrun_Lange\P1317_1_R_ctx.raw~; SpectrumID: ~6922~; PrecursorID: ~0~; scans: ~17939~
3	2::sp|Q80ZA5-2|S4A10_RAT	Isoform 2 of Sodium-driven chloride bicarbonate exchanger OS=Rattus norvegicus OX=10116 GN=Slc4a10	2241	125620	77	77	38	38	39.8	1106	3045	3017	1	0	0	641.263	1280.51	2	1280.52	-0.0046	0	46.42	0.00067	K	FEEDVEDGGER	W					File: ~Y:\CORE\RAW_DATA_2022_QE\P1317_Sigrun_Lange\P1317_1_R_ctx.raw~; SpectrumID: ~3260~; PrecursorID: ~0~; scans: ~12149~
3	2::sp|Q80ZA5-2|S4A10_RAT	Isoform 2 of Sodium-driven chloride bicarbonate exchanger OS=Rattus norvegicus OX=10116 GN=Slc4a10	2241	125620	77	77	38	38	39.8	1106	3046	3135	1	0	0	641.264	1280.51	2	1280.52	-0.0024	0	38.66	0.0043	K	FEEDVEDGGER	W					File: ~Y:\CORE\RAW_DATA_2022_QE\P1317_Sigrun_Lange\P1317_1_R_ctx.raw~; SpectrumID: ~3380~; PrecursorID: ~0~; scans: ~12421~
3	2::sp|Q80ZA5-2|S4A10_RAT	Isoform 2 of Sodium-driven chloride bicarbonate exchanger OS=Rattus norvegicus OX=10116 GN=Slc4a10	2241	125620	77	77	38	38	39.8	1106	3047	2469	1	0	0	641.265	1280.52	2	1280.52	-0.0005	0	68.15	5e-06	K	FEEDVEDGGER	W					File: ~Y:\CORE\RAW_DATA_2022_QE\P1317_Sigrun_Lange\P1317_1_R_ctx.raw~; SpectrumID: ~2680~; PrecursorID: ~0~; scans: ~10886~
3	2::sp|Q80ZA5-2|S4A10_RAT	Isoform 2 of Sodium-driven chloride bicarbonate exchanger OS=Rattus norvegicus OX=10116 GN=Slc4a10	2241	125620	77	77	38	38	39.8	1106	3048	2790	1	0	0	641.265	1280.52	2	1280.52	0	0	60.11	3.2e-05	K	FEEDVEDGGER	W					File: ~Y:\CORE\RAW_DATA_2022_QE\P1317_Sigrun_Lange\P1317_1_R_ctx.raw~; SpectrumID: ~3023~; PrecursorID: ~0~; scans: ~11637~
3	2::sp|Q80ZA5-2|S4A10_RAT	Isoform 2 of Sodium-driven chloride bicarbonate exchanger OS=Rattus norvegicus OX=10116 GN=Slc4a10	2241	125620	77	77	38	38	39.8	1106	3049	2681	1	0	0	641.266	1280.52	2	1280.52	0.0011	0	63.25	1.7e-05	K	FEEDVEDGGER	W					File: ~Y:\CORE\RAW_DATA_2022_QE\P1317_Sigrun_Lange\P1317_1_R_ctx.raw~; SpectrumID: ~2903~; PrecursorID: ~0~; scans: ~11387~
3	2::sp|Q80ZA5-2|S4A10_RAT	Isoform 2 of Sodium-driven chloride bicarbonate exchanger OS=Rattus norvegicus OX=10116 GN=Slc4a10	2241	125620	77	77	38	38	39.8	1106	3050	2588	1	0	0	641.266	1280.52	2	1280.52	0.0014	0	59.47	4.1e-05	K	FEEDVEDGGER	W					File: ~Y:\CORE\RAW_DATA_2022_QE\P1317_Sigrun_Lange\P1317_1_R_ctx.raw~; SpectrumID: ~2802~; PrecursorID: ~0~; scans: ~11137~
3	2::sp|Q80ZA5-2|S4A10_RAT	Isoform 2 of Sodium-driven chloride bicarbonate exchanger OS=Rattus norvegicus OX=10116 GN=Slc4a10	2241	125620	77	77	38	38	39.8	1106	3051	2127	1	0	0	641.267	1280.52	2	1280.52	0.0046	0	63.3	1.9e-05	K	FEEDVEDGGER	W					File: ~Y:\CORE\RAW_DATA_2022_QE\P1317_Sigrun_Lange\P1317_1_R_ctx.raw~; SpectrumID: ~2310~; PrecursorID: ~0~; scans: ~10050~
3	2::sp|Q80ZA5-2|S4A10_RAT	Isoform 2 of Sodium-driven chloride bicarbonate exchanger OS=Rattus norvegicus OX=10116 GN=Slc4a10	2241	125620	77	77	38	38	39.8	1106	3052	2362	1	0	0	641.268	1280.52	2	1280.52	0.006	0	51.44	0.00029	K	FEEDVEDGGER	W					File: ~Y:\CORE\RAW_DATA_2022_QE\P1317_Sigrun_Lange\P1317_1_R_ctx.raw~; SpectrumID: ~2567~; PrecursorID: ~0~; scans: ~10637~
3	2::sp|Q80ZA5-2|S4A10_RAT	Isoform 2 of Sodium-driven chloride bicarbonate exchanger OS=Rattus norvegicus OX=10116 GN=Slc4a10	2241	125620	77	77	38	38	39.8	1106	3053	2240	1	0	0	641.269	1280.52	2	1280.52	0.0072	0	47.1	0.00082	K	FEEDVEDGGER	W					File: ~Y:\CORE\RAW_DATA_2022_QE\P1317_Sigrun_Lange\P1317_1_R_ctx.raw~; SpectrumID: ~2434~; PrecursorID: ~0~; scans: ~10339~
3	2::sp|Q80ZA5-2|S4A10_RAT	Isoform 2 of Sodium-driven chloride bicarbonate exchanger OS=Rattus norvegicus OX=10116 GN=Slc4a10	2241	125620	77	77	38	38	39.8	1106	3054	2894	1	0	0	641.269	1280.52	2	1280.52	0.0077	0	50.45	0.00042	K	FEEDVEDGGER	W					File: ~Y:\CORE\RAW_DATA_2022_QE\P1317_Sigrun_Lange\P1317_1_R_ctx.raw~; SpectrumID: ~3132~; PrecursorID: ~0~; scans: ~11892~
3	2::sp|Q80ZA5-2|S4A10_RAT	Isoform 2 of Sodium-driven chloride bicarbonate exchanger OS=Rattus norvegicus OX=10116 GN=Slc4a10	2241	125620	77	77	38	38	39.8	1106	3555	7332	1	0	0	455.938	1364.79	3	1364.79	-0.0006	0	39.21	0.0062	R	TLFIGVHVPLGGR	K					File: ~Y:\CORE\RAW_DATA_2022_QE\P1317_Sigrun_Lange\P1317_1_R_ctx.raw~; SpectrumID: ~7601~; PrecursorID: ~0~; scans: ~18785~
3	2::sp|Q80ZA5-2|S4A10_RAT	Isoform 2 of Sodium-driven chloride bicarbonate exchanger OS=Rattus norvegicus OX=10116 GN=Slc4a10	2241	125620	77	77	38	38	39.8	1106	3556	7350	1	0	0	683.404	1364.79	2	1364.79	0.0006	0	42.36	0.003	R	TLFIGVHVPLGGR	K					File: ~Y:\CORE\RAW_DATA_2022_QE\P1317_Sigrun_Lange\P1317_1_R_ctx.raw~; SpectrumID: ~7620~; PrecursorID: ~0~; scans: ~18805~
3	2::sp|Q80ZA5-2|S4A10_RAT	Isoform 2 of Sodium-driven chloride bicarbonate exchanger OS=Rattus norvegicus OX=10116 GN=Slc4a10	2241	125620	77	77	38	38	39.8	1106	3911	2040	1	0	0	716.324	1430.63	2	1430.63	-0.0002	0	33.3	0.045	K	LESECSAPGEQPK	F					File: ~Y:\CORE\RAW_DATA_2022_QE\P1317_Sigrun_Lange\P1317_1_R_ctx.raw~; SpectrumID: ~2211~; PrecursorID: ~0~; scans: ~9823~
3	2::sp|Q80ZA5-2|S4A10_RAT	Isoform 2 of Sodium-driven chloride bicarbonate exchanger OS=Rattus norvegicus OX=10116 GN=Slc4a10	2241	125620	77	77	38	38	39.8	1106	4076	4777	1	0	0	728.367	1454.72	2	1454.72	0.0012	0	91.31	1.5e-07	K	DQGAQMEPLLPTR	N					File: ~Y:\CORE\RAW_DATA_2022_QE\P1317_Sigrun_Lange\P1317_1_R_ctx.raw~; SpectrumID: ~5043~; PrecursorID: ~0~; scans: ~15844~
3	2::sp|Q80ZA5-2|S4A10_RAT	Isoform 2 of Sodium-driven chloride bicarbonate exchanger OS=Rattus norvegicus OX=10116 GN=Slc4a10	2241	125620	77	77	38	38	39.8	1106	4077	4564	1	0	0	728.369	1454.72	2	1454.72	0.005	0	55.64	0.00055	K	DQGAQMEPLLPTR	N					File: ~Y:\CORE\RAW_DATA_2022_QE\P1317_Sigrun_Lange\P1317_1_R_ctx.raw~; SpectrumID: ~4827~; PrecursorID: ~0~; scans: ~15567~
3	2::sp|Q80ZA5-2|S4A10_RAT	Isoform 2 of Sodium-driven chloride bicarbonate exchanger OS=Rattus norvegicus OX=10116 GN=Slc4a10	2241	125620	77	77	38	38	39.8	1106	4078	5167	1	0	0	728.372	1454.73	2	1454.72	0.0108	0	33.89	0.08	K	DQGAQMEPLLPTR	N					File: ~Y:\CORE\RAW_DATA_2022_QE\P1317_Sigrun_Lange\P1317_1_R_ctx.raw~; SpectrumID: ~5434~; PrecursorID: ~0~; scans: ~16312~
3	2::sp|Q80ZA5-2|S4A10_RAT	Isoform 2 of Sodium-driven chloride bicarbonate exchanger OS=Rattus norvegicus OX=10116 GN=Slc4a10	2241	125620	77	77	38	38	39.8	1106	4081	4515	1	0	0	728.867	1455.72	2	1455.7	0.0168	0	47.07	0.0039	K	DQGAQMEPLLPTR	N	Deamidated (NQ)	0.0000100000000.0			File: ~Y:\CORE\RAW_DATA_2022_QE\P1317_Sigrun_Lange\P1317_1_R_ctx.raw~; SpectrumID: ~4778~; PrecursorID: ~0~; scans: ~15506~
3	2::sp|Q80ZA5-2|S4A10_RAT	Isoform 2 of Sodium-driven chloride bicarbonate exchanger OS=Rattus norvegicus OX=10116 GN=Slc4a10	2241	125620	77	77	38	38	39.8	1106	4163	4857	1	0	0	736.366	1470.72	2	1470.71	0.0037	0	52.51	0.0011	K	DQGAQMEPLLPTR	N	Oxidation (M)	0.0000030000000.0			File: ~Y:\CORE\RAW_DATA_2022_QE\P1317_Sigrun_Lange\P1317_1_R_ctx.raw~; SpectrumID: ~5123~; PrecursorID: ~0~; scans: ~15944~
3	2::sp|Q80ZA5-2|S4A10_RAT	Isoform 2 of Sodium-driven chloride bicarbonate exchanger OS=Rattus norvegicus OX=10116 GN=Slc4a10	2241	125620	77	77	38	38	39.8	1106	4291	6811	1	0	0	499.908	1496.7	3	1496.7	0.0018	1	47.95	0.0029	K	THFEKEDLEGHR	T					File: ~Y:\CORE\RAW_DATA_2022_QE\P1317_Sigrun_Lange\P1317_1_R_ctx.raw~; SpectrumID: ~7079~; PrecursorID: ~0~; scans: ~18107~
3	2::sp|Q80ZA5-2|S4A10_RAT	Isoform 2 of Sodium-driven chloride bicarbonate exchanger OS=Rattus norvegicus OX=10116 GN=Slc4a10	2241	125620	77	77	38	38	39.8	1106	4546	5211	1	0	0	775.356	1548.7	2	1548.7	0.0002	0	78.47	2.4e-06	R	DDPSVINISDEMSK	T					File: ~Y:\CORE\RAW_DATA_2022_QE\P1317_Sigrun_Lange\P1317_1_R_ctx.raw~; SpectrumID: ~5478~; PrecursorID: ~0~; scans: ~16367~
3	2::sp|Q80ZA5-2|S4A10_RAT	Isoform 2 of Sodium-driven chloride bicarbonate exchanger OS=Rattus norvegicus OX=10116 GN=Slc4a10	2241	125620	77	77	38	38	39.8	1106	4547	4972	1	0	0	775.36	1548.7	2	1548.7	0.0067	0	59.81	0.00019	R	DDPSVINISDEMSK	T					File: ~Y:\CORE\RAW_DATA_2022_QE\P1317_Sigrun_Lange\P1317_1_R_ctx.raw~; SpectrumID: ~5239~; PrecursorID: ~0~; scans: ~16079~
3	2::sp|Q80ZA5-2|S4A10_RAT	Isoform 2 of Sodium-driven chloride bicarbonate exchanger OS=Rattus norvegicus OX=10116 GN=Slc4a10	2241	125620	77	77	38	38	39.8	1106	4608	8182	1	0	0	781.874	1561.73	2	1561.73	-0.0005	0	54.76	0.00078	R	ELSWLDDLMPESK	K					File: ~Y:\CORE\RAW_DATA_2022_QE\P1317_Sigrun_Lange\P1317_1_R_ctx.raw~; SpectrumID: ~8498~; PrecursorID: ~0~; scans: ~19729~
3	2::sp|Q80ZA5-2|S4A10_RAT	Isoform 2 of Sodium-driven chloride bicarbonate exchanger OS=Rattus norvegicus OX=10116 GN=Slc4a10	2241	125620	77	77	38	38	39.8	1106	4675	8214	1	0	0	789.869	1577.72	2	1577.73	-0.0053	0	67.21	3.7e-05	R	ELSWLDDLMPESK	K	Oxidation (M)	0.0000000030000.0			File: ~Y:\CORE\RAW_DATA_2022_QE\P1317_Sigrun_Lange\P1317_1_R_ctx.raw~; SpectrumID: ~8530~; PrecursorID: ~0~; scans: ~19763~
3	2::sp|Q80ZA5-2|S4A10_RAT	Isoform 2 of Sodium-driven chloride bicarbonate exchanger OS=Rattus norvegicus OX=10116 GN=Slc4a10	2241	125620	77	77	38	38	39.8	1106	4870	7209	1	0	0	810.908	1619.8	2	1619.8	0.0028	0	95.18	9.1e-08	K	TAMWGNLLVTADNSK	E					File: ~Y:\CORE\RAW_DATA_2022_QE\P1317_Sigrun_Lange\P1317_1_R_ctx.raw~; SpectrumID: ~7477~; PrecursorID: ~0~; scans: ~18655~
3	2::sp|Q80ZA5-2|S4A10_RAT	Isoform 2 of Sodium-driven chloride bicarbonate exchanger OS=Rattus norvegicus OX=10116 GN=Slc4a10	2241	125620	77	77	38	38	39.8	1106	4878	6953	1	0	0	811.404	1620.79	2	1620.78	0.012	0	73.35	1.3e-05	K	TAMWGNLLVTADNSK	E	Deamidated (NQ)	0.000001000000000.0			File: ~Y:\CORE\RAW_DATA_2022_QE\P1317_Sigrun_Lange\P1317_1_R_ctx.raw~; SpectrumID: ~7221~; PrecursorID: ~0~; scans: ~18347~
3	2::sp|Q80ZA5-2|S4A10_RAT	Isoform 2 of Sodium-driven chloride bicarbonate exchanger OS=Rattus norvegicus OX=10116 GN=Slc4a10	2241	125620	77	77	38	38	39.8	1106	5222	7111	1	0	0	570.266	1707.78	3	1707.77	0.001	1	61.91	0.00012	R	WLKFEEDVEDGGER	W					File: ~Y:\CORE\RAW_DATA_2022_QE\P1317_Sigrun_Lange\P1317_1_R_ctx.raw~; SpectrumID: ~7379~; PrecursorID: ~0~; scans: ~18552~
3	2::sp|Q80ZA5-2|S4A10_RAT	Isoform 2 of Sodium-driven chloride bicarbonate exchanger OS=Rattus norvegicus OX=10116 GN=Slc4a10	2241	125620	77	77	38	38	39.8	1106	5723	2480	1	0	0	914.433	1826.85	2	1826.86	-0.0061	0	43.33	0.0097	K	NAGQVVSPQSAPACAENK	N					File: ~Y:\CORE\RAW_DATA_2022_QE\P1317_Sigrun_Lange\P1317_1_R_ctx.raw~; SpectrumID: ~2691~; PrecursorID: ~0~; scans: ~10906~
3	2::sp|Q80ZA5-2|S4A10_RAT	Isoform 2 of Sodium-driven chloride bicarbonate exchanger OS=Rattus norvegicus OX=10116 GN=Slc4a10	2241	125620	77	77	38	38	39.8	1106	5724	2606	1	0	0	914.436	1826.86	2	1826.86	-0.0013	0	38.6	0.03	K	NAGQVVSPQSAPACAENK	N					File: ~Y:\CORE\RAW_DATA_2022_QE\P1317_Sigrun_Lange\P1317_1_R_ctx.raw~; SpectrumID: ~2820~; PrecursorID: ~0~; scans: ~11173~
3	2::sp|Q80ZA5-2|S4A10_RAT	Isoform 2 of Sodium-driven chloride bicarbonate exchanger OS=Rattus norvegicus OX=10116 GN=Slc4a10	2241	125620	77	77	38	38	39.8	1106	5829	8245	1	0	0	620.702	1859.09	3	1859.09	-0.003	0	33.37	0.012	R	LSPAVLLQGLAEVPIPSR	F					File: ~Y:\CORE\RAW_DATA_2022_QE\P1317_Sigrun_Lange\P1317_1_R_ctx.raw~; SpectrumID: ~8561~; PrecursorID: ~0~; scans: ~19795~
3	2::sp|Q80ZA5-2|S4A10_RAT	Isoform 2 of Sodium-driven chloride bicarbonate exchanger OS=Rattus norvegicus OX=10116 GN=Slc4a10	2241	125620	77	77	38	38	39.8	1106	5830	8237	1	0	0	930.554	1859.09	2	1859.09	0.0058	0	113.32	1e-10	R	LSPAVLLQGLAEVPIPSR	F					File: ~Y:\CORE\RAW_DATA_2022_QE\P1317_Sigrun_Lange\P1317_1_R_ctx.raw~; SpectrumID: ~8553~; PrecursorID: ~0~; scans: ~19787~
3	2::sp|Q80ZA5-2|S4A10_RAT	Isoform 2 of Sodium-driven chloride bicarbonate exchanger OS=Rattus norvegicus OX=10116 GN=Slc4a10	2241	125620	77	77	38	38	39.8	1106	6074	7468	1	0	0	647.32	1938.94	3	1938.94	-0.0023	0	68.58	3.8e-05	R	SIATLMTDEVFHDVAYK	A					File: ~Y:\CORE\RAW_DATA_2022_QE\P1317_Sigrun_Lange\P1317_1_R_ctx.raw~; SpectrumID: ~7743~; PrecursorID: ~0~; scans: ~18936~
3	2::sp|Q80ZA5-2|S4A10_RAT	Isoform 2 of Sodium-driven chloride bicarbonate exchanger OS=Rattus norvegicus OX=10116 GN=Slc4a10	2241	125620	77	77	38	38	39.8	1106	6075	7469	1	0	0	970.477	1938.94	2	1938.94	-0.0005	0	99.61	2.9e-08	R	SIATLMTDEVFHDVAYK	A					File: ~Y:\CORE\RAW_DATA_2022_QE\P1317_Sigrun_Lange\P1317_1_R_ctx.raw~; SpectrumID: ~7744~; PrecursorID: ~0~; scans: ~18937~
3	2::sp|Q80ZA5-2|S4A10_RAT	Isoform 2 of Sodium-driven chloride bicarbonate exchanger OS=Rattus norvegicus OX=10116 GN=Slc4a10	2241	125620	77	77	38	38	39.8	1106	6206	3789	1	0	0	990.922	1979.83	2	1979.83	-0.0043	0	42.67	0.0037	R	DSGLEDGGESPSFDTPSQR	V					File: ~Y:\CORE\RAW_DATA_2022_QE\P1317_Sigrun_Lange\P1317_1_R_ctx.raw~; SpectrumID: ~4043~; PrecursorID: ~0~; scans: ~13821~
3	2::sp|Q80ZA5-2|S4A10_RAT	Isoform 2 of Sodium-driven chloride bicarbonate exchanger OS=Rattus norvegicus OX=10116 GN=Slc4a10	2241	125620	77	77	38	38	39.8	1106	6207	3674	1	0	0	990.923	1979.83	2	1979.83	-0.0022	0	89.18	8.8e-08	R	DSGLEDGGESPSFDTPSQR	V					File: ~Y:\CORE\RAW_DATA_2022_QE\P1317_Sigrun_Lange\P1317_1_R_ctx.raw~; SpectrumID: ~3928~; PrecursorID: ~0~; scans: ~13560~
3	2::sp|Q80ZA5-2|S4A10_RAT	Isoform 2 of Sodium-driven chloride bicarbonate exchanger OS=Rattus norvegicus OX=10116 GN=Slc4a10	2241	125620	77	77	38	38	39.8	1106	6208	3562	1	0	0	990.927	1979.84	2	1979.83	0.0041	0	84.96	2.6e-07	R	DSGLEDGGESPSFDTPSQR	V					File: ~Y:\CORE\RAW_DATA_2022_QE\P1317_Sigrun_Lange\P1317_1_R_ctx.raw~; SpectrumID: ~3813~; PrecursorID: ~0~; scans: ~13304~
3	2::sp|Q80ZA5-2|S4A10_RAT	Isoform 2 of Sodium-driven chloride bicarbonate exchanger OS=Rattus norvegicus OX=10116 GN=Slc4a10	2241	125620	77	77	38	38	39.8	1106	6629	8281	1	0	0	1070.57	2139.12	2	2139.12	0.0022	0	69.45	2.4e-05	K	IPPGAEASNILVGELEFLDR	T					File: ~Y:\CORE\RAW_DATA_2022_QE\P1317_Sigrun_Lange\P1317_1_R_ctx.raw~; SpectrumID: ~8597~; PrecursorID: ~0~; scans: ~19833~
3	2::sp|Q80ZA5-2|S4A10_RAT	Isoform 2 of Sodium-driven chloride bicarbonate exchanger OS=Rattus norvegicus OX=10116 GN=Slc4a10	2241	125620	77	77	38	38	39.8	1106	6630	8280	1	0	0	714.049	2139.12	3	2139.12	0.0031	0	72.44	1.2e-05	K	IPPGAEASNILVGELEFLDR	T					File: ~Y:\CORE\RAW_DATA_2022_QE\P1317_Sigrun_Lange\P1317_1_R_ctx.raw~; SpectrumID: ~8596~; PrecursorID: ~0~; scans: ~19832~
3	2::sp|Q80ZA5-2|S4A10_RAT	Isoform 2 of Sodium-driven chloride bicarbonate exchanger OS=Rattus norvegicus OX=10116 GN=Slc4a10	2241	125620	77	77	38	38	39.8	1106	6971	5187	1	0	0	755.999	2264.98	3	2264.98	-0.002	1	38.69	0.014	R	ERDSGLEDGGESPSFDTPSQR	V					File: ~Y:\CORE\RAW_DATA_2022_QE\P1317_Sigrun_Lange\P1317_1_R_ctx.raw~; SpectrumID: ~5454~; PrecursorID: ~0~; scans: ~16336~
3	2::sp|Q80ZA5-2|S4A10_RAT	Isoform 2 of Sodium-driven chloride bicarbonate exchanger OS=Rattus norvegicus OX=10116 GN=Slc4a10	2241	125620	77	77	38	38	39.8	1106	6993	7608	1	0	0	756.746	2267.22	3	2267.22	0.0013	1	72.93	6.8e-06	K	KIPPGAEASNILVGELEFLDR	T					File: ~Y:\CORE\RAW_DATA_2022_QE\P1317_Sigrun_Lange\P1317_1_R_ctx.raw~; SpectrumID: ~7889~; PrecursorID: ~0~; scans: ~19090~
3	2::sp|Q80ZA5-2|S4A10_RAT	Isoform 2 of Sodium-driven chloride bicarbonate exchanger OS=Rattus norvegicus OX=10116 GN=Slc4a10	2241	125620	77	77	38	38	39.8	1106	7571	6086	1	0	0	828.397	2482.17	3	2482.18	-0.0056	1	40.97	0.024	K	DQGAQMEPLLPTRNDEEAVVDR	G					File: ~Y:\CORE\RAW_DATA_2022_QE\P1317_Sigrun_Lange\P1317_1_R_ctx.raw~; SpectrumID: ~6354~; PrecursorID: ~0~; scans: ~17338~
3	2::sp|Q80ZA5-2|S4A10_RAT	Isoform 2 of Sodium-driven chloride bicarbonate exchanger OS=Rattus norvegicus OX=10116 GN=Slc4a10	2241	125620	77	77	38	38	39.8	1106	8038	6669	1	0	0	673.323	2689.26	4	2689.26	0.0033	0	37.99	0.045	K	TPSLPNGTAAHGGPEQHGGHSGPELQR	T	Deamidated (NQ)	0.000000000000000100000000000.0			File: ~Y:\CORE\RAW_DATA_2022_QE\P1317_Sigrun_Lange\P1317_1_R_ctx.raw~; SpectrumID: ~6937~; PrecursorID: ~0~; scans: ~17956~
3	2::sp|Q80ZA5-2|S4A10_RAT	Isoform 2 of Sodium-driven chloride bicarbonate exchanger OS=Rattus norvegicus OX=10116 GN=Slc4a10	2241	125620	77	77	38	38	39.8	1106	8253	7144	1	0	0	931.759	2792.25	3	2792.22	0.038	0	62.86	9.9e-05	K	EEEQSMLAMEDEGTVQLPLEGHYR	D	2 Deamidated (NQ)	0.000100000000000100000000.0			File: ~Y:\CORE\RAW_DATA_2022_QE\P1317_Sigrun_Lange\P1317_1_R_ctx.raw~; SpectrumID: ~7412~; PrecursorID: ~0~; scans: ~18586~
3	2::sp|Q80ZA5-2|S4A10_RAT	Isoform 2 of Sodium-driven chloride bicarbonate exchanger OS=Rattus norvegicus OX=10116 GN=Slc4a10	2241	125620	77	77	38	38	39.8	1106	8298	7091	1	0	0	564.477	2817.35	5	2817.35	-0.0078	1	45.33	0.0087	R	KTPSLPNGTAAHGGPEQHGGHSGPELQR	T	Deamidated (NQ)	0.0000000000000000100000000000.0			File: ~Y:\CORE\RAW_DATA_2022_QE\P1317_Sigrun_Lange\P1317_1_R_ctx.raw~; SpectrumID: ~7359~; PrecursorID: ~0~; scans: ~18531~
3	2::sp|Q80ZA5-2|S4A10_RAT	Isoform 2 of Sodium-driven chloride bicarbonate exchanger OS=Rattus norvegicus OX=10116 GN=Slc4a10	2241	125620	77	77	38	38	39.8	1106	8299	7085	1	0	0	470.568	2817.37	6	2817.35	0.013	1	29.27	0.35	R	KTPSLPNGTAAHGGPEQHGGHSGPELQR	T	Deamidated (NQ)	0.0000001000000000000000000000.0			File: ~Y:\CORE\RAW_DATA_2022_QE\P1317_Sigrun_Lange\P1317_1_R_ctx.raw~; SpectrumID: ~7353~; PrecursorID: ~0~; scans: ~18524~
3	2::sp|Q80ZA5-2|S4A10_RAT	Isoform 2 of Sodium-driven chloride bicarbonate exchanger OS=Rattus norvegicus OX=10116 GN=Slc4a10	2241	125620	77	77	38	38	39.8	1106	8688	8270	1	0	0	1094.88	3281.61	3	3281.62	-0.0085	1	77.47	5e-06	K	DRNDLVSGIDEFLDQVTVLPPGEWDPSIR	I					File: ~Y:\CORE\RAW_DATA_2022_QE\P1317_Sigrun_Lange\P1317_1_R_ctx.raw~; SpectrumID: ~8586~; PrecursorID: ~0~; scans: ~19822~
3	2::sp|Q80ZA5-2|S4A10_RAT	Isoform 2 of Sodium-driven chloride bicarbonate exchanger OS=Rattus norvegicus OX=10116 GN=Slc4a10	2241	125620	77	77	38	38	39.8	1106	8790	7281	1	0	0	869.899	3475.57	4	3475.58	-0.0085	1	109.49	2.1e-09	K	LEDAEKEEEQSMLAMEDEGTVQLPLEGHYR	D					File: ~Y:\CORE\RAW_DATA_2022_QE\P1317_Sigrun_Lange\P1317_1_R_ctx.raw~; SpectrumID: ~7550~; PrecursorID: ~0~; scans: ~18731~
3	2::sp|Q80ZA5-2|S4A10_RAT	Isoform 2 of Sodium-driven chloride bicarbonate exchanger OS=Rattus norvegicus OX=10116 GN=Slc4a10	2241	125620	77	77	38	38	39.8	1106	8831	7966	1	0	0	1191.21	3570.62	3	3570.62	-0.0059	0	28.86	0.23	R	VQFILGTEDDDEEHIPHDLFTELDEICWR	E					File: ~Y:\CORE\RAW_DATA_2022_QE\P1317_Sigrun_Lange\P1317_1_R_ctx.raw~; SpectrumID: ~8270~; PrecursorID: ~0~; scans: ~19490~
3	2::sp|Q80ZA5-2|S4A10_RAT	Isoform 2 of Sodium-driven chloride bicarbonate exchanger OS=Rattus norvegicus OX=10116 GN=Slc4a10	2241	125620	77	77	38	38	39.8	1106	8832	7962	1	0	0	893.663	3570.62	4	3570.62	-0.001	0	32.51	0.1	R	VQFILGTEDDDEEHIPHDLFTELDEICWR	E					File: ~Y:\CORE\RAW_DATA_2022_QE\P1317_Sigrun_Lange\P1317_1_R_ctx.raw~; SpectrumID: ~8266~; PrecursorID: ~0~; scans: ~19486~
3	2::sp|Q80ZA5-2|S4A10_RAT	Isoform 2 of Sodium-driven chloride bicarbonate exchanger OS=Rattus norvegicus OX=10116 GN=Slc4a10	2241	125620	77	77	38	38	39.8	1106	8855	7261	1	0	0	721.744	3603.68	5	3603.67	0.0101	2	52.67	0.0013	K	KLEDAEKEEEQSMLAMEDEGTVQLPLEGHYR	D					File: ~Y:\CORE\RAW_DATA_2022_QE\P1317_Sigrun_Lange\P1317_1_R_ctx.raw~; SpectrumID: ~7530~; PrecursorID: ~0~; scans: ~18710~
3	2::sp|Q80ZA5-2|S4A10_RAT	Isoform 2 of Sodium-driven chloride bicarbonate exchanger OS=Rattus norvegicus OX=10116 GN=Slc4a10	2241	125620	77	77	38	38	39.8	1106	8856	7256	1	0	0	901.93	3603.69	4	3603.67	0.0193	2	77.24	4.7e-06	K	KLEDAEKEEEQSMLAMEDEGTVQLPLEGHYR	D					File: ~Y:\CORE\RAW_DATA_2022_QE\P1317_Sigrun_Lange\P1317_1_R_ctx.raw~; SpectrumID: ~7525~; PrecursorID: ~0~; scans: ~18705~	emPAI	4.15
3	2::sp|Q80ZA5-3|S4A10_RAT	Isoform 3 of Sodium-driven chloride bicarbonate exchanger OS=Rattus norvegicus OX=10116 GN=Slc4a10	2198	125549	75	75	37	37	38.2	1105	132	5321	1	0	0	396.243	790.47	2	790.47	0.0003	0	33.24	0.0099	R	TVVAFVR	L					File: ~Y:\CORE\RAW_DATA_2022_QE\P1317_Sigrun_Lange\P1317_1_R_ctx.raw~; SpectrumID: ~5588~; PrecursorID: ~0~; scans: ~16496~
3	2::sp|Q80ZA5-3|S4A10_RAT	Isoform 3 of Sodium-driven chloride bicarbonate exchanger OS=Rattus norvegicus OX=10116 GN=Slc4a10	2198	125549	75	75	37	37	38.2	1105	366	5866	1	0	0	414.226	826.437	2	826.437	-0.0003	0	29.05	0.054	R	VHEALMK	Q					File: ~Y:\CORE\RAW_DATA_2022_QE\P1317_Sigrun_Lange\P1317_1_R_ctx.raw~; SpectrumID: ~6133~; PrecursorID: ~0~; scans: ~17102~
3	2::sp|Q80ZA5-3|S4A10_RAT	Isoform 3 of Sodium-driven chloride bicarbonate exchanger OS=Rattus norvegicus OX=10116 GN=Slc4a10	2198	125549	75	75	37	37	38.2	1105	503	6084	1	0	0	424.734	847.454	2	847.455	-0.0012	0	32.71	0.085	K	GIQLFDR	I					File: ~Y:\CORE\RAW_DATA_2022_QE\P1317_Sigrun_Lange\P1317_1_R_ctx.raw~; SpectrumID: ~6352~; PrecursorID: ~0~; scans: ~17336~
3	2::sp|Q80ZA5-3|S4A10_RAT	Isoform 3 of Sodium-driven chloride bicarbonate exchanger OS=Rattus norvegicus OX=10116 GN=Slc4a10	2198	125549	75	75	37	37	38.2	1105	706	6617	1	0	1	445.234	888.453	2	888.453	-0.0001	0	31.07	0.19	K	VDLHFMK	K					File: ~Y:\CORE\RAW_DATA_2022_QE\P1317_Sigrun_Lange\P1317_1_R_ctx.raw~; SpectrumID: ~6885~; PrecursorID: ~0~; scans: ~17900~
3	2::sp|Q80ZA5-3|S4A10_RAT	Isoform 3 of Sodium-driven chloride bicarbonate exchanger OS=Rattus norvegicus OX=10116 GN=Slc4a10	2198	125549	75	75	37	37	38.2	1105	1211	3195	1	0	0	496.207	990.399	2	990.404	-0.0055	0	36.37	0.0047	R	EGEDAEWR	E					File: ~Y:\CORE\RAW_DATA_2022_QE\P1317_Sigrun_Lange\P1317_1_R_ctx.raw~; SpectrumID: ~3441~; PrecursorID: ~0~; scans: ~12545~
3	2::sp|Q80ZA5-3|S4A10_RAT	Isoform 3 of Sodium-driven chloride bicarbonate exchanger OS=Rattus norvegicus OX=10116 GN=Slc4a10	2198	125549	75	75	37	37	38.2	1105	1212	3447	1	0	0	496.207	990.399	2	990.404	-0.0053	0	36.87	0.0042	R	EGEDAEWR	E					File: ~Y:\CORE\RAW_DATA_2022_QE\P1317_Sigrun_Lange\P1317_1_R_ctx.raw~; SpectrumID: ~3698~; PrecursorID: ~0~; scans: ~13077~
3	2::sp|Q80ZA5-3|S4A10_RAT	Isoform 3 of Sodium-driven chloride bicarbonate exchanger OS=Rattus norvegicus OX=10116 GN=Slc4a10	2198	125549	75	75	37	37	38.2	1105	1213	3071	1	0	0	496.207	990.399	2	990.404	-0.0052	0	29.18	0.03	R	EGEDAEWR	E					File: ~Y:\CORE\RAW_DATA_2022_QE\P1317_Sigrun_Lange\P1317_1_R_ctx.raw~; SpectrumID: ~3315~; PrecursorID: ~0~; scans: ~12280~
3	2::sp|Q80ZA5-3|S4A10_RAT	Isoform 3 of Sodium-driven chloride bicarbonate exchanger OS=Rattus norvegicus OX=10116 GN=Slc4a10	2198	125549	75	75	37	37	38.2	1105	1214	2960	1	0	0	496.209	990.403	2	990.404	-0.0017	0	31.41	0.018	R	EGEDAEWR	E					File: ~Y:\CORE\RAW_DATA_2022_QE\P1317_Sigrun_Lange\P1317_1_R_ctx.raw~; SpectrumID: ~3201~; PrecursorID: ~0~; scans: ~12023~
3	2::sp|Q80ZA5-3|S4A10_RAT	Isoform 3 of Sodium-driven chloride bicarbonate exchanger OS=Rattus norvegicus OX=10116 GN=Slc4a10	2198	125549	75	75	37	37	38.2	1105	1215	3306	1	0	0	496.209	990.403	2	990.404	-0.001	0	32.17	0.016	R	EGEDAEWR	E					File: ~Y:\CORE\RAW_DATA_2022_QE\P1317_Sigrun_Lange\P1317_1_R_ctx.raw~; SpectrumID: ~3554~; PrecursorID: ~0~; scans: ~12799~
3	2::sp|Q80ZA5-3|S4A10_RAT	Isoform 3 of Sodium-driven chloride bicarbonate exchanger OS=Rattus norvegicus OX=10116 GN=Slc4a10	2198	125549	75	75	37	37	38.2	1105	1216	3696	1	0	0	496.211	990.407	2	990.404	0.0027	0	35.61	0.013	R	EGEDAEWR	E					File: ~Y:\CORE\RAW_DATA_2022_QE\P1317_Sigrun_Lange\P1317_1_R_ctx.raw~; SpectrumID: ~3950~; PrecursorID: ~0~; scans: ~13615~
3	2::sp|Q80ZA5-3|S4A10_RAT	Isoform 3 of Sodium-driven chloride bicarbonate exchanger OS=Rattus norvegicus OX=10116 GN=Slc4a10	2198	125549	75	75	37	37	38.2	1105	1217	3575	1	0	0	496.211	990.408	2	990.404	0.0033	0	53.47	0.00021	R	EGEDAEWR	E					File: ~Y:\CORE\RAW_DATA_2022_QE\P1317_Sigrun_Lange\P1317_1_R_ctx.raw~; SpectrumID: ~3826~; PrecursorID: ~0~; scans: ~13336~
3	2::sp|Q80ZA5-3|S4A10_RAT	Isoform 3 of Sodium-driven chloride bicarbonate exchanger OS=Rattus norvegicus OX=10116 GN=Slc4a10	2198	125549	75	75	37	37	38.2	1105	1357	7774	1	0	0	507.77	1013.53	2	1013.53	0.0001	0	29.28	0.12	K	LMDFLFTK	R					File: ~Y:\CORE\RAW_DATA_2022_QE\P1317_Sigrun_Lange\P1317_1_R_ctx.raw~; SpectrumID: ~8066~; PrecursorID: ~0~; scans: ~19276~
3	2::sp|Q80ZA5-3|S4A10_RAT	Isoform 3 of Sodium-driven chloride bicarbonate exchanger OS=Rattus norvegicus OX=10116 GN=Slc4a10	2198	125549	75	75	37	37	38.2	1105	1456	3245	1	0	0	513.739	1025.46	2	1025.47	-0.0022	0	28.91	0.12	R	ENSTVDFSK	V					File: ~Y:\CORE\RAW_DATA_2022_QE\P1317_Sigrun_Lange\P1317_1_R_ctx.raw~; SpectrumID: ~3493~; PrecursorID: ~0~; scans: ~12660~
3	2::sp|Q80ZA5-3|S4A10_RAT	Isoform 3 of Sodium-driven chloride bicarbonate exchanger OS=Rattus norvegicus OX=10116 GN=Slc4a10	2198	125549	75	75	37	37	38.2	1105	1457	2451	1	0	0	513.741	1025.47	2	1025.47	0.0013	0	69.87	1.1e-05	R	ENSTVDFSK	V					File: ~Y:\CORE\RAW_DATA_2022_QE\P1317_Sigrun_Lange\P1317_1_R_ctx.raw~; SpectrumID: ~2662~; PrecursorID: ~0~; scans: ~10847~
3	2::sp|Q80ZA5-3|S4A10_RAT	Isoform 3 of Sodium-driven chloride bicarbonate exchanger OS=Rattus norvegicus OX=10116 GN=Slc4a10	2198	125549	75	75	37	37	38.2	1105	1458	2732	1	0	0	513.742	1025.47	2	1025.47	0.0021	0	51.06	0.00093	R	ENSTVDFSK	V					File: ~Y:\CORE\RAW_DATA_2022_QE\P1317_Sigrun_Lange\P1317_1_R_ctx.raw~; SpectrumID: ~2958~; PrecursorID: ~0~; scans: ~11511~
3	2::sp|Q80ZA5-3|S4A10_RAT	Isoform 3 of Sodium-driven chloride bicarbonate exchanger OS=Rattus norvegicus OX=10116 GN=Slc4a10	2198	125549	75	75	37	37	38.2	1105	1459	2342	1	0	0	513.742	1025.47	2	1025.47	0.0025	0	65.2	3.6e-05	R	ENSTVDFSK	V					File: ~Y:\CORE\RAW_DATA_2022_QE\P1317_Sigrun_Lange\P1317_1_R_ctx.raw~; SpectrumID: ~2544~; PrecursorID: ~0~; scans: ~10591~
3	2::sp|Q80ZA5-3|S4A10_RAT	Isoform 3 of Sodium-driven chloride bicarbonate exchanger OS=Rattus norvegicus OX=10116 GN=Slc4a10	2198	125549	75	75	37	37	38.2	1105	1460	2584	1	0	0	513.742	1025.47	2	1025.47	0.0029	0	85.05	3.4e-07	R	ENSTVDFSK	V					File: ~Y:\CORE\RAW_DATA_2022_QE\P1317_Sigrun_Lange\P1317_1_R_ctx.raw~; SpectrumID: ~2798~; PrecursorID: ~0~; scans: ~11131~
3	2::sp|Q80ZA5-3|S4A10_RAT	Isoform 3 of Sodium-driven chloride bicarbonate exchanger OS=Rattus norvegicus OX=10116 GN=Slc4a10	2198	125549	75	75	37	37	38.2	1105	1769	5117	1	0	0	544.261	1086.51	2	1086.52	-0.014	0	30.2	0.089	K	GQQYHEIGR	S					File: ~Y:\CORE\RAW_DATA_2022_QE\P1317_Sigrun_Lange\P1317_1_R_ctx.raw~; SpectrumID: ~5384~; PrecursorID: ~0~; scans: ~16253~
3	2::sp|Q80ZA5-3|S4A10_RAT	Isoform 3 of Sodium-driven chloride bicarbonate exchanger OS=Rattus norvegicus OX=10116 GN=Slc4a10	2198	125549	75	75	37	37	38.2	1105	1785	7791	1	0	0	544.839	1087.66	2	1087.66	-0.0011	0	66.29	6.3e-06	R	IFGGLILDIK	R					File: ~Y:\CORE\RAW_DATA_2022_QE\P1317_Sigrun_Lange\P1317_1_R_ctx.raw~; SpectrumID: ~8085~; PrecursorID: ~0~; scans: ~19296~
3	2::sp|Q80ZA5-3|S4A10_RAT	Isoform 3 of Sodium-driven chloride bicarbonate exchanger OS=Rattus norvegicus OX=10116 GN=Slc4a10	2198	125549	75	75	37	37	38.2	1105	2111	7424	1	0	0	571.817	1141.62	2	1141.62	-0.0007	1	56.71	0.00027	R	KLMDFLFTK	R					File: ~Y:\CORE\RAW_DATA_2022_QE\P1317_Sigrun_Lange\P1317_1_R_ctx.raw~; SpectrumID: ~7698~; PrecursorID: ~0~; scans: ~18888~
3	2::sp|Q80ZA5-3|S4A10_RAT	Isoform 3 of Sodium-driven chloride bicarbonate exchanger OS=Rattus norvegicus OX=10116 GN=Slc4a10	2198	125549	75	75	37	37	38.2	1105	2298	7792	1	0	0	586.779	1171.54	2	1171.55	-0.0015	0	52.04	0.00068	K	APFFWSDFR	D					File: ~Y:\CORE\RAW_DATA_2022_QE\P1317_Sigrun_Lange\P1317_1_R_ctx.raw~; SpectrumID: ~8086~; PrecursorID: ~0~; scans: ~19297~
3	2::sp|Q80ZA5-3|S4A10_RAT	Isoform 3 of Sodium-driven chloride bicarbonate exchanger OS=Rattus norvegicus OX=10116 GN=Slc4a10	2198	125549	75	75	37	37	38.2	1105	2380	7157	1	0	0	396.874	1187.6	3	1187.61	-0.0098	0	31.22	0.2	K	HQPDFIYLR	H					File: ~Y:\CORE\RAW_DATA_2022_QE\P1317_Sigrun_Lange\P1317_1_R_ctx.raw~; SpectrumID: ~7425~; PrecursorID: ~0~; scans: ~18600~
3	2::sp|Q80ZA5-3|S4A10_RAT	Isoform 3 of Sodium-driven chloride bicarbonate exchanger OS=Rattus norvegicus OX=10116 GN=Slc4a10	2198	125549	75	75	37	37	38.2	1105	2381	7090	1	0	0	594.812	1187.61	2	1187.61	0.0011	0	40.29	0.025	K	HQPDFIYLR	H					File: ~Y:\CORE\RAW_DATA_2022_QE\P1317_Sigrun_Lange\P1317_1_R_ctx.raw~; SpectrumID: ~7358~; PrecursorID: ~0~; scans: ~18530~
3	2::sp|Q80ZA5-3|S4A10_RAT	Isoform 3 of Sodium-driven chloride bicarbonate exchanger OS=Rattus norvegicus OX=10116 GN=Slc4a10	2198	125549	75	75	37	37	38.2	1105	2451	6860	1	0	0	600.818	1199.62	2	1199.62	0.0032	0	51.95	0.0011	K	EYGLSYLSLR	A					File: ~Y:\CORE\RAW_DATA_2022_QE\P1317_Sigrun_Lange\P1317_1_R_ctx.raw~; SpectrumID: ~7128~; PrecursorID: ~0~; scans: ~18177~
3	2::sp|Q80ZA5-3|S4A10_RAT	Isoform 3 of Sodium-driven chloride bicarbonate exchanger OS=Rattus norvegicus OX=10116 GN=Slc4a10	2198	125549	75	75	37	37	38.2	1105	2981	6802	1	0	0	424.587	1270.74	3	1270.74	-0.0018	0	53.74	0.00047	K	LQVPSVFKPTR	D					File: ~Y:\CORE\RAW_DATA_2022_QE\P1317_Sigrun_Lange\P1317_1_R_ctx.raw~; SpectrumID: ~7070~; PrecursorID: ~0~; scans: ~18097~
3	2::sp|Q80ZA5-3|S4A10_RAT	Isoform 3 of Sodium-driven chloride bicarbonate exchanger OS=Rattus norvegicus OX=10116 GN=Slc4a10	2198	125549	75	75	37	37	38.2	1105	2982	6533	1	0	0	424.587	1270.74	3	1270.74	-0.0016	0	35.53	0.031	K	LQVPSVFKPTR	D					File: ~Y:\CORE\RAW_DATA_2022_QE\P1317_Sigrun_Lange\P1317_1_R_ctx.raw~; SpectrumID: ~6801~; PrecursorID: ~0~; scans: ~17811~
3	2::sp|Q80ZA5-3|S4A10_RAT	Isoform 3 of Sodium-driven chloride bicarbonate exchanger OS=Rattus norvegicus OX=10116 GN=Slc4a10	2198	125549	75	75	37	37	38.2	1105	2983	6654	1	0	0	636.377	1270.74	2	1270.74	-0.0003	0	45.04	0.0032	K	LQVPSVFKPTR	D					File: ~Y:\CORE\RAW_DATA_2022_QE\P1317_Sigrun_Lange\P1317_1_R_ctx.raw~; SpectrumID: ~6922~; PrecursorID: ~0~; scans: ~17939~
3	2::sp|Q80ZA5-3|S4A10_RAT	Isoform 3 of Sodium-driven chloride bicarbonate exchanger OS=Rattus norvegicus OX=10116 GN=Slc4a10	2198	125549	75	75	37	37	38.2	1105	3045	3017	1	0	0	641.263	1280.51	2	1280.52	-0.0046	0	46.42	0.00067	K	FEEDVEDGGER	W					File: ~Y:\CORE\RAW_DATA_2022_QE\P1317_Sigrun_Lange\P1317_1_R_ctx.raw~; SpectrumID: ~3260~; PrecursorID: ~0~; scans: ~12149~
3	2::sp|Q80ZA5-3|S4A10_RAT	Isoform 3 of Sodium-driven chloride bicarbonate exchanger OS=Rattus norvegicus OX=10116 GN=Slc4a10	2198	125549	75	75	37	37	38.2	1105	3046	3135	1	0	0	641.264	1280.51	2	1280.52	-0.0024	0	38.66	0.0043	K	FEEDVEDGGER	W					File: ~Y:\CORE\RAW_DATA_2022_QE\P1317_Sigrun_Lange\P1317_1_R_ctx.raw~; SpectrumID: ~3380~; PrecursorID: ~0~; scans: ~12421~
3	2::sp|Q80ZA5-3|S4A10_RAT	Isoform 3 of Sodium-driven chloride bicarbonate exchanger OS=Rattus norvegicus OX=10116 GN=Slc4a10	2198	125549	75	75	37	37	38.2	1105	3047	2469	1	0	0	641.265	1280.52	2	1280.52	-0.0005	0	68.15	5e-06	K	FEEDVEDGGER	W					File: ~Y:\CORE\RAW_DATA_2022_QE\P1317_Sigrun_Lange\P1317_1_R_ctx.raw~; SpectrumID: ~2680~; PrecursorID: ~0~; scans: ~10886~
3	2::sp|Q80ZA5-3|S4A10_RAT	Isoform 3 of Sodium-driven chloride bicarbonate exchanger OS=Rattus norvegicus OX=10116 GN=Slc4a10	2198	125549	75	75	37	37	38.2	1105	3048	2790	1	0	0	641.265	1280.52	2	1280.52	0	0	60.11	3.2e-05	K	FEEDVEDGGER	W					File: ~Y:\CORE\RAW_DATA_2022_QE\P1317_Sigrun_Lange\P1317_1_R_ctx.raw~; SpectrumID: ~3023~; PrecursorID: ~0~; scans: ~11637~
3	2::sp|Q80ZA5-3|S4A10_RAT	Isoform 3 of Sodium-driven chloride bicarbonate exchanger OS=Rattus norvegicus OX=10116 GN=Slc4a10	2198	125549	75	75	37	37	38.2	1105	3049	2681	1	0	0	641.266	1280.52	2	1280.52	0.0011	0	63.25	1.7e-05	K	FEEDVEDGGER	W					File: ~Y:\CORE\RAW_DATA_2022_QE\P1317_Sigrun_Lange\P1317_1_R_ctx.raw~; SpectrumID: ~2903~; PrecursorID: ~0~; scans: ~11387~
3	2::sp|Q80ZA5-3|S4A10_RAT	Isoform 3 of Sodium-driven chloride bicarbonate exchanger OS=Rattus norvegicus OX=10116 GN=Slc4a10	2198	125549	75	75	37	37	38.2	1105	3050	2588	1	0	0	641.266	1280.52	2	1280.52	0.0014	0	59.47	4.1e-05	K	FEEDVEDGGER	W					File: ~Y:\CORE\RAW_DATA_2022_QE\P1317_Sigrun_Lange\P1317_1_R_ctx.raw~; SpectrumID: ~2802~; PrecursorID: ~0~; scans: ~11137~
3	2::sp|Q80ZA5-3|S4A10_RAT	Isoform 3 of Sodium-driven chloride bicarbonate exchanger OS=Rattus norvegicus OX=10116 GN=Slc4a10	2198	125549	75	75	37	37	38.2	1105	3051	2127	1	0	0	641.267	1280.52	2	1280.52	0.0046	0	63.3	1.9e-05	K	FEEDVEDGGER	W					File: ~Y:\CORE\RAW_DATA_2022_QE\P1317_Sigrun_Lange\P1317_1_R_ctx.raw~; SpectrumID: ~2310~; PrecursorID: ~0~; scans: ~10050~
3	2::sp|Q80ZA5-3|S4A10_RAT	Isoform 3 of Sodium-driven chloride bicarbonate exchanger OS=Rattus norvegicus OX=10116 GN=Slc4a10	2198	125549	75	75	37	37	38.2	1105	3052	2362	1	0	0	641.268	1280.52	2	1280.52	0.006	0	51.44	0.00029	K	FEEDVEDGGER	W					File: ~Y:\CORE\RAW_DATA_2022_QE\P1317_Sigrun_Lange\P1317_1_R_ctx.raw~; SpectrumID: ~2567~; PrecursorID: ~0~; scans: ~10637~
3	2::sp|Q80ZA5-3|S4A10_RAT	Isoform 3 of Sodium-driven chloride bicarbonate exchanger OS=Rattus norvegicus OX=10116 GN=Slc4a10	2198	125549	75	75	37	37	38.2	1105	3053	2240	1	0	0	641.269	1280.52	2	1280.52	0.0072	0	47.1	0.00082	K	FEEDVEDGGER	W					File: ~Y:\CORE\RAW_DATA_2022_QE\P1317_Sigrun_Lange\P1317_1_R_ctx.raw~; SpectrumID: ~2434~; PrecursorID: ~0~; scans: ~10339~
3	2::sp|Q80ZA5-3|S4A10_RAT	Isoform 3 of Sodium-driven chloride bicarbonate exchanger OS=Rattus norvegicus OX=10116 GN=Slc4a10	2198	125549	75	75	37	37	38.2	1105	3054	2894	1	0	0	641.269	1280.52	2	1280.52	0.0077	0	50.45	0.00042	K	FEEDVEDGGER	W					File: ~Y:\CORE\RAW_DATA_2022_QE\P1317_Sigrun_Lange\P1317_1_R_ctx.raw~; SpectrumID: ~3132~; PrecursorID: ~0~; scans: ~11892~
3	2::sp|Q80ZA5-3|S4A10_RAT	Isoform 3 of Sodium-driven chloride bicarbonate exchanger OS=Rattus norvegicus OX=10116 GN=Slc4a10	2198	125549	75	75	37	37	38.2	1105	3555	7332	1	0	0	455.938	1364.79	3	1364.79	-0.0006	0	39.21	0.0062	R	TLFIGVHVPLGGR	K					File: ~Y:\CORE\RAW_DATA_2022_QE\P1317_Sigrun_Lange\P1317_1_R_ctx.raw~; SpectrumID: ~7601~; PrecursorID: ~0~; scans: ~18785~
3	2::sp|Q80ZA5-3|S4A10_RAT	Isoform 3 of Sodium-driven chloride bicarbonate exchanger OS=Rattus norvegicus OX=10116 GN=Slc4a10	2198	125549	75	75	37	37	38.2	1105	3556	7350	1	0	0	683.404	1364.79	2	1364.79	0.0006	0	42.36	0.003	R	TLFIGVHVPLGGR	K					File: ~Y:\CORE\RAW_DATA_2022_QE\P1317_Sigrun_Lange\P1317_1_R_ctx.raw~; SpectrumID: ~7620~; PrecursorID: ~0~; scans: ~18805~
3	2::sp|Q80ZA5-3|S4A10_RAT	Isoform 3 of Sodium-driven chloride bicarbonate exchanger OS=Rattus norvegicus OX=10116 GN=Slc4a10	2198	125549	75	75	37	37	38.2	1105	3911	2040	1	0	0	716.324	1430.63	2	1430.63	-0.0002	0	33.3	0.045	K	LESECSAPGEQPK	F					File: ~Y:\CORE\RAW_DATA_2022_QE\P1317_Sigrun_Lange\P1317_1_R_ctx.raw~; SpectrumID: ~2211~; PrecursorID: ~0~; scans: ~9823~
3	2::sp|Q80ZA5-3|S4A10_RAT	Isoform 3 of Sodium-driven chloride bicarbonate exchanger OS=Rattus norvegicus OX=10116 GN=Slc4a10	2198	125549	75	75	37	37	38.2	1105	4076	4777	1	0	0	728.367	1454.72	2	1454.72	0.0012	0	91.31	1.5e-07	K	DQGAQMEPLLPTR	N					File: ~Y:\CORE\RAW_DATA_2022_QE\P1317_Sigrun_Lange\P1317_1_R_ctx.raw~; SpectrumID: ~5043~; PrecursorID: ~0~; scans: ~15844~
3	2::sp|Q80ZA5-3|S4A10_RAT	Isoform 3 of Sodium-driven chloride bicarbonate exchanger OS=Rattus norvegicus OX=10116 GN=Slc4a10	2198	125549	75	75	37	37	38.2	1105	4077	4564	1	0	0	728.369	1454.72	2	1454.72	0.005	0	55.64	0.00055	K	DQGAQMEPLLPTR	N					File: ~Y:\CORE\RAW_DATA_2022_QE\P1317_Sigrun_Lange\P1317_1_R_ctx.raw~; SpectrumID: ~4827~; PrecursorID: ~0~; scans: ~15567~
3	2::sp|Q80ZA5-3|S4A10_RAT	Isoform 3 of Sodium-driven chloride bicarbonate exchanger OS=Rattus norvegicus OX=10116 GN=Slc4a10	2198	125549	75	75	37	37	38.2	1105	4078	5167	1	0	0	728.372	1454.73	2	1454.72	0.0108	0	33.89	0.08	K	DQGAQMEPLLPTR	N					File: ~Y:\CORE\RAW_DATA_2022_QE\P1317_Sigrun_Lange\P1317_1_R_ctx.raw~; SpectrumID: ~5434~; PrecursorID: ~0~; scans: ~16312~
3	2::sp|Q80ZA5-3|S4A10_RAT	Isoform 3 of Sodium-driven chloride bicarbonate exchanger OS=Rattus norvegicus OX=10116 GN=Slc4a10	2198	125549	75	75	37	37	38.2	1105	4081	4515	1	0	0	728.867	1455.72	2	1455.7	0.0168	0	47.07	0.0039	K	DQGAQMEPLLPTR	N	Deamidated (NQ)	0.0000100000000.0			File: ~Y:\CORE\RAW_DATA_2022_QE\P1317_Sigrun_Lange\P1317_1_R_ctx.raw~; SpectrumID: ~4778~; PrecursorID: ~0~; scans: ~15506~
3	2::sp|Q80ZA5-3|S4A10_RAT	Isoform 3 of Sodium-driven chloride bicarbonate exchanger OS=Rattus norvegicus OX=10116 GN=Slc4a10	2198	125549	75	75	37	37	38.2	1105	4163	4857	1	0	0	736.366	1470.72	2	1470.71	0.0037	0	52.51	0.0011	K	DQGAQMEPLLPTR	N	Oxidation (M)	0.0000030000000.0			File: ~Y:\CORE\RAW_DATA_2022_QE\P1317_Sigrun_Lange\P1317_1_R_ctx.raw~; SpectrumID: ~5123~; PrecursorID: ~0~; scans: ~15944~
3	2::sp|Q80ZA5-3|S4A10_RAT	Isoform 3 of Sodium-driven chloride bicarbonate exchanger OS=Rattus norvegicus OX=10116 GN=Slc4a10	2198	125549	75	75	37	37	38.2	1105	4291	6811	1	0	0	499.908	1496.7	3	1496.7	0.0018	1	47.95	0.0029	K	THFEKEDLEGHR	T					File: ~Y:\CORE\RAW_DATA_2022_QE\P1317_Sigrun_Lange\P1317_1_R_ctx.raw~; SpectrumID: ~7079~; PrecursorID: ~0~; scans: ~18107~
3	2::sp|Q80ZA5-3|S4A10_RAT	Isoform 3 of Sodium-driven chloride bicarbonate exchanger OS=Rattus norvegicus OX=10116 GN=Slc4a10	2198	125549	75	75	37	37	38.2	1105	4546	5211	1	0	0	775.356	1548.7	2	1548.7	0.0002	0	78.47	2.4e-06	R	DDPSVINISDEMSK	T					File: ~Y:\CORE\RAW_DATA_2022_QE\P1317_Sigrun_Lange\P1317_1_R_ctx.raw~; SpectrumID: ~5478~; PrecursorID: ~0~; scans: ~16367~
3	2::sp|Q80ZA5-3|S4A10_RAT	Isoform 3 of Sodium-driven chloride bicarbonate exchanger OS=Rattus norvegicus OX=10116 GN=Slc4a10	2198	125549	75	75	37	37	38.2	1105	4547	4972	1	0	0	775.36	1548.7	2	1548.7	0.0067	0	59.81	0.00019	R	DDPSVINISDEMSK	T					File: ~Y:\CORE\RAW_DATA_2022_QE\P1317_Sigrun_Lange\P1317_1_R_ctx.raw~; SpectrumID: ~5239~; PrecursorID: ~0~; scans: ~16079~
3	2::sp|Q80ZA5-3|S4A10_RAT	Isoform 3 of Sodium-driven chloride bicarbonate exchanger OS=Rattus norvegicus OX=10116 GN=Slc4a10	2198	125549	75	75	37	37	38.2	1105	4608	8182	1	0	0	781.874	1561.73	2	1561.73	-0.0005	0	54.76	0.00078	R	ELSWLDDLMPESK	K					File: ~Y:\CORE\RAW_DATA_2022_QE\P1317_Sigrun_Lange\P1317_1_R_ctx.raw~; SpectrumID: ~8498~; PrecursorID: ~0~; scans: ~19729~
3	2::sp|Q80ZA5-3|S4A10_RAT	Isoform 3 of Sodium-driven chloride bicarbonate exchanger OS=Rattus norvegicus OX=10116 GN=Slc4a10	2198	125549	75	75	37	37	38.2	1105	4675	8214	1	0	0	789.869	1577.72	2	1577.73	-0.0053	0	67.21	3.7e-05	R	ELSWLDDLMPESK	K	Oxidation (M)	0.0000000030000.0			File: ~Y:\CORE\RAW_DATA_2022_QE\P1317_Sigrun_Lange\P1317_1_R_ctx.raw~; SpectrumID: ~8530~; PrecursorID: ~0~; scans: ~19763~
3	2::sp|Q80ZA5-3|S4A10_RAT	Isoform 3 of Sodium-driven chloride bicarbonate exchanger OS=Rattus norvegicus OX=10116 GN=Slc4a10	2198	125549	75	75	37	37	38.2	1105	4870	7209	1	0	0	810.908	1619.8	2	1619.8	0.0028	0	95.18	9.1e-08	K	TAMWGNLLVTADNSK	E					File: ~Y:\CORE\RAW_DATA_2022_QE\P1317_Sigrun_Lange\P1317_1_R_ctx.raw~; SpectrumID: ~7477~; PrecursorID: ~0~; scans: ~18655~
3	2::sp|Q80ZA5-3|S4A10_RAT	Isoform 3 of Sodium-driven chloride bicarbonate exchanger OS=Rattus norvegicus OX=10116 GN=Slc4a10	2198	125549	75	75	37	37	38.2	1105	4878	6953	1	0	0	811.404	1620.79	2	1620.78	0.012	0	73.35	1.3e-05	K	TAMWGNLLVTADNSK	E	Deamidated (NQ)	0.000001000000000.0			File: ~Y:\CORE\RAW_DATA_2022_QE\P1317_Sigrun_Lange\P1317_1_R_ctx.raw~; SpectrumID: ~7221~; PrecursorID: ~0~; scans: ~18347~
3	2::sp|Q80ZA5-3|S4A10_RAT	Isoform 3 of Sodium-driven chloride bicarbonate exchanger OS=Rattus norvegicus OX=10116 GN=Slc4a10	2198	125549	75	75	37	37	38.2	1105	5222	7111	1	0	0	570.266	1707.78	3	1707.77	0.001	1	61.91	0.00012	R	WLKFEEDVEDGGER	W					File: ~Y:\CORE\RAW_DATA_2022_QE\P1317_Sigrun_Lange\P1317_1_R_ctx.raw~; SpectrumID: ~7379~; PrecursorID: ~0~; scans: ~18552~
3	2::sp|Q80ZA5-3|S4A10_RAT	Isoform 3 of Sodium-driven chloride bicarbonate exchanger OS=Rattus norvegicus OX=10116 GN=Slc4a10	2198	125549	75	75	37	37	38.2	1105	5829	8245	1	0	0	620.702	1859.09	3	1859.09	-0.003	0	33.37	0.012	R	LSPAVLLQGLAEVPIPSR	F					File: ~Y:\CORE\RAW_DATA_2022_QE\P1317_Sigrun_Lange\P1317_1_R_ctx.raw~; SpectrumID: ~8561~; PrecursorID: ~0~; scans: ~19795~
3	2::sp|Q80ZA5-3|S4A10_RAT	Isoform 3 of Sodium-driven chloride bicarbonate exchanger OS=Rattus norvegicus OX=10116 GN=Slc4a10	2198	125549	75	75	37	37	38.2	1105	5830	8237	1	0	0	930.554	1859.09	2	1859.09	0.0058	0	113.32	1e-10	R	LSPAVLLQGLAEVPIPSR	F					File: ~Y:\CORE\RAW_DATA_2022_QE\P1317_Sigrun_Lange\P1317_1_R_ctx.raw~; SpectrumID: ~8553~; PrecursorID: ~0~; scans: ~19787~
3	2::sp|Q80ZA5-3|S4A10_RAT	Isoform 3 of Sodium-driven chloride bicarbonate exchanger OS=Rattus norvegicus OX=10116 GN=Slc4a10	2198	125549	75	75	37	37	38.2	1105	6074	7468	1	0	0	647.32	1938.94	3	1938.94	-0.0023	0	68.58	3.8e-05	R	SIATLMTDEVFHDVAYK	A					File: ~Y:\CORE\RAW_DATA_2022_QE\P1317_Sigrun_Lange\P1317_1_R_ctx.raw~; SpectrumID: ~7743~; PrecursorID: ~0~; scans: ~18936~
3	2::sp|Q80ZA5-3|S4A10_RAT	Isoform 3 of Sodium-driven chloride bicarbonate exchanger OS=Rattus norvegicus OX=10116 GN=Slc4a10	2198	125549	75	75	37	37	38.2	1105	6075	7469	1	0	0	970.477	1938.94	2	1938.94	-0.0005	0	99.61	2.9e-08	R	SIATLMTDEVFHDVAYK	A					File: ~Y:\CORE\RAW_DATA_2022_QE\P1317_Sigrun_Lange\P1317_1_R_ctx.raw~; SpectrumID: ~7744~; PrecursorID: ~0~; scans: ~18937~
3	2::sp|Q80ZA5-3|S4A10_RAT	Isoform 3 of Sodium-driven chloride bicarbonate exchanger OS=Rattus norvegicus OX=10116 GN=Slc4a10	2198	125549	75	75	37	37	38.2	1105	6206	3789	1	0	0	990.922	1979.83	2	1979.83	-0.0043	0	42.67	0.0037	R	DSGLEDGGESPSFDTPSQR	V					File: ~Y:\CORE\RAW_DATA_2022_QE\P1317_Sigrun_Lange\P1317_1_R_ctx.raw~; SpectrumID: ~4043~; PrecursorID: ~0~; scans: ~13821~
3	2::sp|Q80ZA5-3|S4A10_RAT	Isoform 3 of Sodium-driven chloride bicarbonate exchanger OS=Rattus norvegicus OX=10116 GN=Slc4a10	2198	125549	75	75	37	37	38.2	1105	6207	3674	1	0	0	990.923	1979.83	2	1979.83	-0.0022	0	89.18	8.8e-08	R	DSGLEDGGESPSFDTPSQR	V					File: ~Y:\CORE\RAW_DATA_2022_QE\P1317_Sigrun_Lange\P1317_1_R_ctx.raw~; SpectrumID: ~3928~; PrecursorID: ~0~; scans: ~13560~
3	2::sp|Q80ZA5-3|S4A10_RAT	Isoform 3 of Sodium-driven chloride bicarbonate exchanger OS=Rattus norvegicus OX=10116 GN=Slc4a10	2198	125549	75	75	37	37	38.2	1105	6208	3562	1	0	0	990.927	1979.84	2	1979.83	0.0041	0	84.96	2.6e-07	R	DSGLEDGGESPSFDTPSQR	V					File: ~Y:\CORE\RAW_DATA_2022_QE\P1317_Sigrun_Lange\P1317_1_R_ctx.raw~; SpectrumID: ~3813~; PrecursorID: ~0~; scans: ~13304~
3	2::sp|Q80ZA5-3|S4A10_RAT	Isoform 3 of Sodium-driven chloride bicarbonate exchanger OS=Rattus norvegicus OX=10116 GN=Slc4a10	2198	125549	75	75	37	37	38.2	1105	6629	8281	1	0	0	1070.57	2139.12	2	2139.12	0.0022	0	69.45	2.4e-05	K	IPPGAEASNILVGELEFLDR	T					File: ~Y:\CORE\RAW_DATA_2022_QE\P1317_Sigrun_Lange\P1317_1_R_ctx.raw~; SpectrumID: ~8597~; PrecursorID: ~0~; scans: ~19833~
3	2::sp|Q80ZA5-3|S4A10_RAT	Isoform 3 of Sodium-driven chloride bicarbonate exchanger OS=Rattus norvegicus OX=10116 GN=Slc4a10	2198	125549	75	75	37	37	38.2	1105	6630	8280	1	0	0	714.049	2139.12	3	2139.12	0.0031	0	72.44	1.2e-05	K	IPPGAEASNILVGELEFLDR	T					File: ~Y:\CORE\RAW_DATA_2022_QE\P1317_Sigrun_Lange\P1317_1_R_ctx.raw~; SpectrumID: ~8596~; PrecursorID: ~0~; scans: ~19832~
3	2::sp|Q80ZA5-3|S4A10_RAT	Isoform 3 of Sodium-driven chloride bicarbonate exchanger OS=Rattus norvegicus OX=10116 GN=Slc4a10	2198	125549	75	75	37	37	38.2	1105	6971	5187	1	0	0	755.999	2264.98	3	2264.98	-0.002	1	38.69	0.014	R	ERDSGLEDGGESPSFDTPSQR	V					File: ~Y:\CORE\RAW_DATA_2022_QE\P1317_Sigrun_Lange\P1317_1_R_ctx.raw~; SpectrumID: ~5454~; PrecursorID: ~0~; scans: ~16336~
3	2::sp|Q80ZA5-3|S4A10_RAT	Isoform 3 of Sodium-driven chloride bicarbonate exchanger OS=Rattus norvegicus OX=10116 GN=Slc4a10	2198	125549	75	75	37	37	38.2	1105	6993	7608	1	0	0	756.746	2267.22	3	2267.22	0.0013	1	72.93	6.8e-06	K	KIPPGAEASNILVGELEFLDR	T					File: ~Y:\CORE\RAW_DATA_2022_QE\P1317_Sigrun_Lange\P1317_1_R_ctx.raw~; SpectrumID: ~7889~; PrecursorID: ~0~; scans: ~19090~
3	2::sp|Q80ZA5-3|S4A10_RAT	Isoform 3 of Sodium-driven chloride bicarbonate exchanger OS=Rattus norvegicus OX=10116 GN=Slc4a10	2198	125549	75	75	37	37	38.2	1105	7571	6086	1	0	0	828.397	2482.17	3	2482.18	-0.0056	1	40.97	0.024	K	DQGAQMEPLLPTRNDEEAVVDR	G					File: ~Y:\CORE\RAW_DATA_2022_QE\P1317_Sigrun_Lange\P1317_1_R_ctx.raw~; SpectrumID: ~6354~; PrecursorID: ~0~; scans: ~17338~
3	2::sp|Q80ZA5-3|S4A10_RAT	Isoform 3 of Sodium-driven chloride bicarbonate exchanger OS=Rattus norvegicus OX=10116 GN=Slc4a10	2198	125549	75	75	37	37	38.2	1105	8038	6669	1	0	0	673.323	2689.26	4	2689.26	0.0033	0	37.99	0.045	K	TPSLPNGTAAHGGPEQHGGHSGPELQR	T	Deamidated (NQ)	0.000000000000000100000000000.0			File: ~Y:\CORE\RAW_DATA_2022_QE\P1317_Sigrun_Lange\P1317_1_R_ctx.raw~; SpectrumID: ~6937~; PrecursorID: ~0~; scans: ~17956~
3	2::sp|Q80ZA5-3|S4A10_RAT	Isoform 3 of Sodium-driven chloride bicarbonate exchanger OS=Rattus norvegicus OX=10116 GN=Slc4a10	2198	125549	75	75	37	37	38.2	1105	8253	7144	1	0	0	931.759	2792.25	3	2792.22	0.038	0	62.86	9.9e-05	K	EEEQSMLAMEDEGTVQLPLEGHYR	D	2 Deamidated (NQ)	0.000100000000000100000000.0			File: ~Y:\CORE\RAW_DATA_2022_QE\P1317_Sigrun_Lange\P1317_1_R_ctx.raw~; SpectrumID: ~7412~; PrecursorID: ~0~; scans: ~18586~
3	2::sp|Q80ZA5-3|S4A10_RAT	Isoform 3 of Sodium-driven chloride bicarbonate exchanger OS=Rattus norvegicus OX=10116 GN=Slc4a10	2198	125549	75	75	37	37	38.2	1105	8298	7091	1	0	0	564.477	2817.35	5	2817.35	-0.0078	1	45.33	0.0087	R	KTPSLPNGTAAHGGPEQHGGHSGPELQR	T	Deamidated (NQ)	0.0000000000000000100000000000.0			File: ~Y:\CORE\RAW_DATA_2022_QE\P1317_Sigrun_Lange\P1317_1_R_ctx.raw~; SpectrumID: ~7359~; PrecursorID: ~0~; scans: ~18531~
3	2::sp|Q80ZA5-3|S4A10_RAT	Isoform 3 of Sodium-driven chloride bicarbonate exchanger OS=Rattus norvegicus OX=10116 GN=Slc4a10	2198	125549	75	75	37	37	38.2	1105	8299	7085	1	0	0	470.568	2817.37	6	2817.35	0.013	1	29.27	0.35	R	KTPSLPNGTAAHGGPEQHGGHSGPELQR	T	Deamidated (NQ)	0.0000001000000000000000000000.0			File: ~Y:\CORE\RAW_DATA_2022_QE\P1317_Sigrun_Lange\P1317_1_R_ctx.raw~; SpectrumID: ~7353~; PrecursorID: ~0~; scans: ~18524~
3	2::sp|Q80ZA5-3|S4A10_RAT	Isoform 3 of Sodium-driven chloride bicarbonate exchanger OS=Rattus norvegicus OX=10116 GN=Slc4a10	2198	125549	75	75	37	37	38.2	1105	8688	8270	1	0	0	1094.88	3281.61	3	3281.62	-0.0085	1	77.47	5e-06	K	DRNDLVSGIDEFLDQVTVLPPGEWDPSIR	I					File: ~Y:\CORE\RAW_DATA_2022_QE\P1317_Sigrun_Lange\P1317_1_R_ctx.raw~; SpectrumID: ~8586~; PrecursorID: ~0~; scans: ~19822~
3	2::sp|Q80ZA5-3|S4A10_RAT	Isoform 3 of Sodium-driven chloride bicarbonate exchanger OS=Rattus norvegicus OX=10116 GN=Slc4a10	2198	125549	75	75	37	37	38.2	1105	8790	7281	1	0	0	869.899	3475.57	4	3475.58	-0.0085	1	109.49	2.1e-09	K	LEDAEKEEEQSMLAMEDEGTVQLPLEGHYR	D					File: ~Y:\CORE\RAW_DATA_2022_QE\P1317_Sigrun_Lange\P1317_1_R_ctx.raw~; SpectrumID: ~7550~; PrecursorID: ~0~; scans: ~18731~
3	2::sp|Q80ZA5-3|S4A10_RAT	Isoform 3 of Sodium-driven chloride bicarbonate exchanger OS=Rattus norvegicus OX=10116 GN=Slc4a10	2198	125549	75	75	37	37	38.2	1105	8831	7966	1	0	0	1191.21	3570.62	3	3570.62	-0.0059	0	28.86	0.23	R	VQFILGTEDDDEEHIPHDLFTELDEICWR	E					File: ~Y:\CORE\RAW_DATA_2022_QE\P1317_Sigrun_Lange\P1317_1_R_ctx.raw~; SpectrumID: ~8270~; PrecursorID: ~0~; scans: ~19490~
3	2::sp|Q80ZA5-3|S4A10_RAT	Isoform 3 of Sodium-driven chloride bicarbonate exchanger OS=Rattus norvegicus OX=10116 GN=Slc4a10	2198	125549	75	75	37	37	38.2	1105	8832	7962	1	0	0	893.663	3570.62	4	3570.62	-0.001	0	32.51	0.1	R	VQFILGTEDDDEEHIPHDLFTELDEICWR	E					File: ~Y:\CORE\RAW_DATA_2022_QE\P1317_Sigrun_Lange\P1317_1_R_ctx.raw~; SpectrumID: ~8266~; PrecursorID: ~0~; scans: ~19486~
3	2::sp|Q80ZA5-3|S4A10_RAT	Isoform 3 of Sodium-driven chloride bicarbonate exchanger OS=Rattus norvegicus OX=10116 GN=Slc4a10	2198	125549	75	75	37	37	38.2	1105	8855	7261	1	0	0	721.744	3603.68	5	3603.67	0.0101	2	52.67	0.0013	K	KLEDAEKEEEQSMLAMEDEGTVQLPLEGHYR	D					File: ~Y:\CORE\RAW_DATA_2022_QE\P1317_Sigrun_Lange\P1317_1_R_ctx.raw~; SpectrumID: ~7530~; PrecursorID: ~0~; scans: ~18710~
3	2::sp|Q80ZA5-3|S4A10_RAT	Isoform 3 of Sodium-driven chloride bicarbonate exchanger OS=Rattus norvegicus OX=10116 GN=Slc4a10	2198	125549	75	75	37	37	38.2	1105	8856	7256	1	0	0	901.93	3603.69	4	3603.67	0.0193	2	77.24	4.7e-06	K	KLEDAEKEEEQSMLAMEDEGTVQLPLEGHYR	D					File: ~Y:\CORE\RAW_DATA_2022_QE\P1317_Sigrun_Lange\P1317_1_R_ctx.raw~; SpectrumID: ~7525~; PrecursorID: ~0~; scans: ~18705~
3	2::tr|A0A0G2JYF0|A0A0G2JYF0_RAT	Anion exchange protein OS=Rattus norvegicus OX=10116 GN=Slc4a10 PE=1 SV=2	2109	128881	71	71	36	36	36.8	1135	132	5321	1	0	0	396.243	790.47	2	790.47	0.0003	0	33.24	0.0099	R	TVVAFVR	L					File: ~Y:\CORE\RAW_DATA_2022_QE\P1317_Sigrun_Lange\P1317_1_R_ctx.raw~; SpectrumID: ~5588~; PrecursorID: ~0~; scans: ~16496~
3	2::tr|A0A0G2JYF0|A0A0G2JYF0_RAT	Anion exchange protein OS=Rattus norvegicus OX=10116 GN=Slc4a10 PE=1 SV=2	2109	128881	71	71	36	36	36.8	1135	366	5866	1	0	0	414.226	826.437	2	826.437	-0.0003	0	29.05	0.054	R	VHEALMK	Q					File: ~Y:\CORE\RAW_DATA_2022_QE\P1317_Sigrun_Lange\P1317_1_R_ctx.raw~; SpectrumID: ~6133~; PrecursorID: ~0~; scans: ~17102~
3	2::tr|A0A0G2JYF0|A0A0G2JYF0_RAT	Anion exchange protein OS=Rattus norvegicus OX=10116 GN=Slc4a10 PE=1 SV=2	2109	128881	71	71	36	36	36.8	1135	503	6084	1	0	0	424.734	847.454	2	847.455	-0.0012	0	32.71	0.085	K	GIQLFDR	I					File: ~Y:\CORE\RAW_DATA_2022_QE\P1317_Sigrun_Lange\P1317_1_R_ctx.raw~; SpectrumID: ~6352~; PrecursorID: ~0~; scans: ~17336~
3	2::tr|A0A0G2JYF0|A0A0G2JYF0_RAT	Anion exchange protein OS=Rattus norvegicus OX=10116 GN=Slc4a10 PE=1 SV=2	2109	128881	71	71	36	36	36.8	1135	706	6617	1	0	1	445.234	888.453	2	888.453	-0.0001	0	31.07	0.19	K	VDLHFMK	K					File: ~Y:\CORE\RAW_DATA_2022_QE\P1317_Sigrun_Lange\P1317_1_R_ctx.raw~; SpectrumID: ~6885~; PrecursorID: ~0~; scans: ~17900~
3	2::tr|A0A0G2JYF0|A0A0G2JYF0_RAT	Anion exchange protein OS=Rattus norvegicus OX=10116 GN=Slc4a10 PE=1 SV=2	2109	128881	71	71	36	36	36.8	1135	1211	3195	1	0	0	496.207	990.399	2	990.404	-0.0055	0	36.37	0.0047	R	EGEDAEWR	E					File: ~Y:\CORE\RAW_DATA_2022_QE\P1317_Sigrun_Lange\P1317_1_R_ctx.raw~; SpectrumID: ~3441~; PrecursorID: ~0~; scans: ~12545~
3	2::tr|A0A0G2JYF0|A0A0G2JYF0_RAT	Anion exchange protein OS=Rattus norvegicus OX=10116 GN=Slc4a10 PE=1 SV=2	2109	128881	71	71	36	36	36.8	1135	1212	3447	1	0	0	496.207	990.399	2	990.404	-0.0053	0	36.87	0.0042	R	EGEDAEWR	E					File: ~Y:\CORE\RAW_DATA_2022_QE\P1317_Sigrun_Lange\P1317_1_R_ctx.raw~; SpectrumID: ~3698~; PrecursorID: ~0~; scans: ~13077~
3	2::tr|A0A0G2JYF0|A0A0G2JYF0_RAT	Anion exchange protein OS=Rattus norvegicus OX=10116 GN=Slc4a10 PE=1 SV=2	2109	128881	71	71	36	36	36.8	1135	1213	3071	1	0	0	496.207	990.399	2	990.404	-0.0052	0	29.18	0.03	R	EGEDAEWR	E					File: ~Y:\CORE\RAW_DATA_2022_QE\P1317_Sigrun_Lange\P1317_1_R_ctx.raw~; SpectrumID: ~3315~; PrecursorID: ~0~; scans: ~12280~
3	2::tr|A0A0G2JYF0|A0A0G2JYF0_RAT	Anion exchange protein OS=Rattus norvegicus OX=10116 GN=Slc4a10 PE=1 SV=2	2109	128881	71	71	36	36	36.8	1135	1214	2960	1	0	0	496.209	990.403	2	990.404	-0.0017	0	31.41	0.018	R	EGEDAEWR	E					File: ~Y:\CORE\RAW_DATA_2022_QE\P1317_Sigrun_Lange\P1317_1_R_ctx.raw~; SpectrumID: ~3201~; PrecursorID: ~0~; scans: ~12023~
3	2::tr|A0A0G2JYF0|A0A0G2JYF0_RAT	Anion exchange protein OS=Rattus norvegicus OX=10116 GN=Slc4a10 PE=1 SV=2	2109	128881	71	71	36	36	36.8	1135	1215	3306	1	0	0	496.209	990.403	2	990.404	-0.001	0	32.17	0.016	R	EGEDAEWR	E					File: ~Y:\CORE\RAW_DATA_2022_QE\P1317_Sigrun_Lange\P1317_1_R_ctx.raw~; SpectrumID: ~3554~; PrecursorID: ~0~; scans: ~12799~
3	2::tr|A0A0G2JYF0|A0A0G2JYF0_RAT	Anion exchange protein OS=Rattus norvegicus OX=10116 GN=Slc4a10 PE=1 SV=2	2109	128881	71	71	36	36	36.8	1135	1216	3696	1	0	0	496.211	990.407	2	990.404	0.0027	0	35.61	0.013	R	EGEDAEWR	E					File: ~Y:\CORE\RAW_DATA_2022_QE\P1317_Sigrun_Lange\P1317_1_R_ctx.raw~; SpectrumID: ~3950~; PrecursorID: ~0~; scans: ~13615~
3	2::tr|A0A0G2JYF0|A0A0G2JYF0_RAT	Anion exchange protein OS=Rattus norvegicus OX=10116 GN=Slc4a10 PE=1 SV=2	2109	128881	71	71	36	36	36.8	1135	1217	3575	1	0	0	496.211	990.408	2	990.404	0.0033	0	53.47	0.00021	R	EGEDAEWR	E					File: ~Y:\CORE\RAW_DATA_2022_QE\P1317_Sigrun_Lange\P1317_1_R_ctx.raw~; SpectrumID: ~3826~; PrecursorID: ~0~; scans: ~13336~
3	2::tr|A0A0G2JYF0|A0A0G2JYF0_RAT	Anion exchange protein OS=Rattus norvegicus OX=10116 GN=Slc4a10 PE=1 SV=2	2109	128881	71	71	36	36	36.8	1135	1357	7774	1	0	0	507.77	1013.53	2	1013.53	0.0001	0	29.28	0.12	K	LMDFLFTK	R					File: ~Y:\CORE\RAW_DATA_2022_QE\P1317_Sigrun_Lange\P1317_1_R_ctx.raw~; SpectrumID: ~8066~; PrecursorID: ~0~; scans: ~19276~
3	2::tr|A0A0G2JYF0|A0A0G2JYF0_RAT	Anion exchange protein OS=Rattus norvegicus OX=10116 GN=Slc4a10 PE=1 SV=2	2109	128881	71	71	36	36	36.8	1135	1456	3245	1	0	0	513.739	1025.46	2	1025.47	-0.0022	0	28.91	0.12	R	ENSTVDFSK	V					File: ~Y:\CORE\RAW_DATA_2022_QE\P1317_Sigrun_Lange\P1317_1_R_ctx.raw~; SpectrumID: ~3493~; PrecursorID: ~0~; scans: ~12660~
3	2::tr|A0A0G2JYF0|A0A0G2JYF0_RAT	Anion exchange protein OS=Rattus norvegicus OX=10116 GN=Slc4a10 PE=1 SV=2	2109	128881	71	71	36	36	36.8	1135	1457	2451	1	0	0	513.741	1025.47	2	1025.47	0.0013	0	69.87	1.1e-05	R	ENSTVDFSK	V					File: ~Y:\CORE\RAW_DATA_2022_QE\P1317_Sigrun_Lange\P1317_1_R_ctx.raw~; SpectrumID: ~2662~; PrecursorID: ~0~; scans: ~10847~
3	2::tr|A0A0G2JYF0|A0A0G2JYF0_RAT	Anion exchange protein OS=Rattus norvegicus OX=10116 GN=Slc4a10 PE=1 SV=2	2109	128881	71	71	36	36	36.8	1135	1458	2732	1	0	0	513.742	1025.47	2	1025.47	0.0021	0	51.06	0.00093	R	ENSTVDFSK	V					File: ~Y:\CORE\RAW_DATA_2022_QE\P1317_Sigrun_Lange\P1317_1_R_ctx.raw~; SpectrumID: ~2958~; PrecursorID: ~0~; scans: ~11511~
3	2::tr|A0A0G2JYF0|A0A0G2JYF0_RAT	Anion exchange protein OS=Rattus norvegicus OX=10116 GN=Slc4a10 PE=1 SV=2	2109	128881	71	71	36	36	36.8	1135	1459	2342	1	0	0	513.742	1025.47	2	1025.47	0.0025	0	65.2	3.6e-05	R	ENSTVDFSK	V					File: ~Y:\CORE\RAW_DATA_2022_QE\P1317_Sigrun_Lange\P1317_1_R_ctx.raw~; SpectrumID: ~2544~; PrecursorID: ~0~; scans: ~10591~
3	2::tr|A0A0G2JYF0|A0A0G2JYF0_RAT	Anion exchange protein OS=Rattus norvegicus OX=10116 GN=Slc4a10 PE=1 SV=2	2109	128881	71	71	36	36	36.8	1135	1460	2584	1	0	0	513.742	1025.47	2	1025.47	0.0029	0	85.05	3.4e-07	R	ENSTVDFSK	V					File: ~Y:\CORE\RAW_DATA_2022_QE\P1317_Sigrun_Lange\P1317_1_R_ctx.raw~; SpectrumID: ~2798~; PrecursorID: ~0~; scans: ~11131~
3	2::tr|A0A0G2JYF0|A0A0G2JYF0_RAT	Anion exchange protein OS=Rattus norvegicus OX=10116 GN=Slc4a10 PE=1 SV=2	2109	128881	71	71	36	36	36.8	1135	1769	5117	1	0	0	544.261	1086.51	2	1086.52	-0.014	0	30.2	0.089	K	GQQYHEIGR	S					File: ~Y:\CORE\RAW_DATA_2022_QE\P1317_Sigrun_Lange\P1317_1_R_ctx.raw~; SpectrumID: ~5384~; PrecursorID: ~0~; scans: ~16253~
3	2::tr|A0A0G2JYF0|A0A0G2JYF0_RAT	Anion exchange protein OS=Rattus norvegicus OX=10116 GN=Slc4a10 PE=1 SV=2	2109	128881	71	71	36	36	36.8	1135	1785	7791	1	0	0	544.839	1087.66	2	1087.66	-0.0011	0	66.29	6.3e-06	R	IFGGLILDIK	R					File: ~Y:\CORE\RAW_DATA_2022_QE\P1317_Sigrun_Lange\P1317_1_R_ctx.raw~; SpectrumID: ~8085~; PrecursorID: ~0~; scans: ~19296~
3	2::tr|A0A0G2JYF0|A0A0G2JYF0_RAT	Anion exchange protein OS=Rattus norvegicus OX=10116 GN=Slc4a10 PE=1 SV=2	2109	128881	71	71	36	36	36.8	1135	2111	7424	1	0	0	571.817	1141.62	2	1141.62	-0.0007	1	56.71	0.00027	R	KLMDFLFTK	R					File: ~Y:\CORE\RAW_DATA_2022_QE\P1317_Sigrun_Lange\P1317_1_R_ctx.raw~; SpectrumID: ~7698~; PrecursorID: ~0~; scans: ~18888~
3	2::tr|A0A0G2JYF0|A0A0G2JYF0_RAT	Anion exchange protein OS=Rattus norvegicus OX=10116 GN=Slc4a10 PE=1 SV=2	2109	128881	71	71	36	36	36.8	1135	2298	7792	1	0	0	586.779	1171.54	2	1171.55	-0.0015	0	52.04	0.00068	K	APFFWSDFR	D					File: ~Y:\CORE\RAW_DATA_2022_QE\P1317_Sigrun_Lange\P1317_1_R_ctx.raw~; SpectrumID: ~8086~; PrecursorID: ~0~; scans: ~19297~
3	2::tr|A0A0G2JYF0|A0A0G2JYF0_RAT	Anion exchange protein OS=Rattus norvegicus OX=10116 GN=Slc4a10 PE=1 SV=2	2109	128881	71	71	36	36	36.8	1135	2380	7157	1	0	0	396.874	1187.6	3	1187.61	-0.0098	0	31.22	0.2	K	HQPDFIYLR	H					File: ~Y:\CORE\RAW_DATA_2022_QE\P1317_Sigrun_Lange\P1317_1_R_ctx.raw~; SpectrumID: ~7425~; PrecursorID: ~0~; scans: ~18600~
3	2::tr|A0A0G2JYF0|A0A0G2JYF0_RAT	Anion exchange protein OS=Rattus norvegicus OX=10116 GN=Slc4a10 PE=1 SV=2	2109	128881	71	71	36	36	36.8	1135	2381	7090	1	0	0	594.812	1187.61	2	1187.61	0.0011	0	40.29	0.025	K	HQPDFIYLR	H					File: ~Y:\CORE\RAW_DATA_2022_QE\P1317_Sigrun_Lange\P1317_1_R_ctx.raw~; SpectrumID: ~7358~; PrecursorID: ~0~; scans: ~18530~
3	2::tr|A0A0G2JYF0|A0A0G2JYF0_RAT	Anion exchange protein OS=Rattus norvegicus OX=10116 GN=Slc4a10 PE=1 SV=2	2109	128881	71	71	36	36	36.8	1135	2451	6860	1	0	0	600.818	1199.62	2	1199.62	0.0032	0	51.95	0.0011	K	EYGLSYLSLR	A					File: ~Y:\CORE\RAW_DATA_2022_QE\P1317_Sigrun_Lange\P1317_1_R_ctx.raw~; SpectrumID: ~7128~; PrecursorID: ~0~; scans: ~18177~
3	2::tr|A0A0G2JYF0|A0A0G2JYF0_RAT	Anion exchange protein OS=Rattus norvegicus OX=10116 GN=Slc4a10 PE=1 SV=2	2109	128881	71	71	36	36	36.8	1135	2981	6802	1	0	0	424.587	1270.74	3	1270.74	-0.0018	0	53.74	0.00047	K	LQVPSVFKPTR	D					File: ~Y:\CORE\RAW_DATA_2022_QE\P1317_Sigrun_Lange\P1317_1_R_ctx.raw~; SpectrumID: ~7070~; PrecursorID: ~0~; scans: ~18097~
3	2::tr|A0A0G2JYF0|A0A0G2JYF0_RAT	Anion exchange protein OS=Rattus norvegicus OX=10116 GN=Slc4a10 PE=1 SV=2	2109	128881	71	71	36	36	36.8	1135	2982	6533	1	0	0	424.587	1270.74	3	1270.74	-0.0016	0	35.53	0.031	K	LQVPSVFKPTR	D					File: ~Y:\CORE\RAW_DATA_2022_QE\P1317_Sigrun_Lange\P1317_1_R_ctx.raw~; SpectrumID: ~6801~; PrecursorID: ~0~; scans: ~17811~
3	2::tr|A0A0G2JYF0|A0A0G2JYF0_RAT	Anion exchange protein OS=Rattus norvegicus OX=10116 GN=Slc4a10 PE=1 SV=2	2109	128881	71	71	36	36	36.8	1135	2983	6654	1	0	0	636.377	1270.74	2	1270.74	-0.0003	0	45.04	0.0032	K	LQVPSVFKPTR	D					File: ~Y:\CORE\RAW_DATA_2022_QE\P1317_Sigrun_Lange\P1317_1_R_ctx.raw~; SpectrumID: ~6922~; PrecursorID: ~0~; scans: ~17939~
3	2::tr|A0A0G2JYF0|A0A0G2JYF0_RAT	Anion exchange protein OS=Rattus norvegicus OX=10116 GN=Slc4a10 PE=1 SV=2	2109	128881	71	71	36	36	36.8	1135	3045	3017	1	0	0	641.263	1280.51	2	1280.52	-0.0046	0	46.42	0.00067	K	FEEDVEDGGER	W					File: ~Y:\CORE\RAW_DATA_2022_QE\P1317_Sigrun_Lange\P1317_1_R_ctx.raw~; SpectrumID: ~3260~; PrecursorID: ~0~; scans: ~12149~
3	2::tr|A0A0G2JYF0|A0A0G2JYF0_RAT	Anion exchange protein OS=Rattus norvegicus OX=10116 GN=Slc4a10 PE=1 SV=2	2109	128881	71	71	36	36	36.8	1135	3046	3135	1	0	0	641.264	1280.51	2	1280.52	-0.0024	0	38.66	0.0043	K	FEEDVEDGGER	W					File: ~Y:\CORE\RAW_DATA_2022_QE\P1317_Sigrun_Lange\P1317_1_R_ctx.raw~; SpectrumID: ~3380~; PrecursorID: ~0~; scans: ~12421~
3	2::tr|A0A0G2JYF0|A0A0G2JYF0_RAT	Anion exchange protein OS=Rattus norvegicus OX=10116 GN=Slc4a10 PE=1 SV=2	2109	128881	71	71	36	36	36.8	1135	3047	2469	1	0	0	641.265	1280.52	2	1280.52	-0.0005	0	68.15	5e-06	K	FEEDVEDGGER	W					File: ~Y:\CORE\RAW_DATA_2022_QE\P1317_Sigrun_Lange\P1317_1_R_ctx.raw~; SpectrumID: ~2680~; PrecursorID: ~0~; scans: ~10886~
3	2::tr|A0A0G2JYF0|A0A0G2JYF0_RAT	Anion exchange protein OS=Rattus norvegicus OX=10116 GN=Slc4a10 PE=1 SV=2	2109	128881	71	71	36	36	36.8	1135	3048	2790	1	0	0	641.265	1280.52	2	1280.52	0	0	60.11	3.2e-05	K	FEEDVEDGGER	W					File: ~Y:\CORE\RAW_DATA_2022_QE\P1317_Sigrun_Lange\P1317_1_R_ctx.raw~; SpectrumID: ~3023~; PrecursorID: ~0~; scans: ~11637~
3	2::tr|A0A0G2JYF0|A0A0G2JYF0_RAT	Anion exchange protein OS=Rattus norvegicus OX=10116 GN=Slc4a10 PE=1 SV=2	2109	128881	71	71	36	36	36.8	1135	3049	2681	1	0	0	641.266	1280.52	2	1280.52	0.0011	0	63.25	1.7e-05	K	FEEDVEDGGER	W					File: ~Y:\CORE\RAW_DATA_2022_QE\P1317_Sigrun_Lange\P1317_1_R_ctx.raw~; SpectrumID: ~2903~; PrecursorID: ~0~; scans: ~11387~
3	2::tr|A0A0G2JYF0|A0A0G2JYF0_RAT	Anion exchange protein OS=Rattus norvegicus OX=10116 GN=Slc4a10 PE=1 SV=2	2109	128881	71	71	36	36	36.8	1135	3050	2588	1	0	0	641.266	1280.52	2	1280.52	0.0014	0	59.47	4.1e-05	K	FEEDVEDGGER	W					File: ~Y:\CORE\RAW_DATA_2022_QE\P1317_Sigrun_Lange\P1317_1_R_ctx.raw~; SpectrumID: ~2802~; PrecursorID: ~0~; scans: ~11137~
3	2::tr|A0A0G2JYF0|A0A0G2JYF0_RAT	Anion exchange protein OS=Rattus norvegicus OX=10116 GN=Slc4a10 PE=1 SV=2	2109	128881	71	71	36	36	36.8	1135	3051	2127	1	0	0	641.267	1280.52	2	1280.52	0.0046	0	63.3	1.9e-05	K	FEEDVEDGGER	W					File: ~Y:\CORE\RAW_DATA_2022_QE\P1317_Sigrun_Lange\P1317_1_R_ctx.raw~; SpectrumID: ~2310~; PrecursorID: ~0~; scans: ~10050~
3	2::tr|A0A0G2JYF0|A0A0G2JYF0_RAT	Anion exchange protein OS=Rattus norvegicus OX=10116 GN=Slc4a10 PE=1 SV=2	2109	128881	71	71	36	36	36.8	1135	3052	2362	1	0	0	641.268	1280.52	2	1280.52	0.006	0	51.44	0.00029	K	FEEDVEDGGER	W					File: ~Y:\CORE\RAW_DATA_2022_QE\P1317_Sigrun_Lange\P1317_1_R_ctx.raw~; SpectrumID: ~2567~; PrecursorID: ~0~; scans: ~10637~
3	2::tr|A0A0G2JYF0|A0A0G2JYF0_RAT	Anion exchange protein OS=Rattus norvegicus OX=10116 GN=Slc4a10 PE=1 SV=2	2109	128881	71	71	36	36	36.8	1135	3053	2240	1	0	0	641.269	1280.52	2	1280.52	0.0072	0	47.1	0.00082	K	FEEDVEDGGER	W					File: ~Y:\CORE\RAW_DATA_2022_QE\P1317_Sigrun_Lange\P1317_1_R_ctx.raw~; SpectrumID: ~2434~; PrecursorID: ~0~; scans: ~10339~
3	2::tr|A0A0G2JYF0|A0A0G2JYF0_RAT	Anion exchange protein OS=Rattus norvegicus OX=10116 GN=Slc4a10 PE=1 SV=2	2109	128881	71	71	36	36	36.8	1135	3054	2894	1	0	0	641.269	1280.52	2	1280.52	0.0077	0	50.45	0.00042	K	FEEDVEDGGER	W					File: ~Y:\CORE\RAW_DATA_2022_QE\P1317_Sigrun_Lange\P1317_1_R_ctx.raw~; SpectrumID: ~3132~; PrecursorID: ~0~; scans: ~11892~
3	2::tr|A0A0G2JYF0|A0A0G2JYF0_RAT	Anion exchange protein OS=Rattus norvegicus OX=10116 GN=Slc4a10 PE=1 SV=2	2109	128881	71	71	36	36	36.8	1135	3555	7332	1	0	0	455.938	1364.79	3	1364.79	-0.0006	0	39.21	0.0062	R	TLFIGVHVPLGGR	K					File: ~Y:\CORE\RAW_DATA_2022_QE\P1317_Sigrun_Lange\P1317_1_R_ctx.raw~; SpectrumID: ~7601~; PrecursorID: ~0~; scans: ~18785~
3	2::tr|A0A0G2JYF0|A0A0G2JYF0_RAT	Anion exchange protein OS=Rattus norvegicus OX=10116 GN=Slc4a10 PE=1 SV=2	2109	128881	71	71	36	36	36.8	1135	3556	7350	1	0	0	683.404	1364.79	2	1364.79	0.0006	0	42.36	0.003	R	TLFIGVHVPLGGR	K					File: ~Y:\CORE\RAW_DATA_2022_QE\P1317_Sigrun_Lange\P1317_1_R_ctx.raw~; SpectrumID: ~7620~; PrecursorID: ~0~; scans: ~18805~
3	2::tr|A0A0G2JYF0|A0A0G2JYF0_RAT	Anion exchange protein OS=Rattus norvegicus OX=10116 GN=Slc4a10 PE=1 SV=2	2109	128881	71	71	36	36	36.8	1135	3911	2040	1	0	0	716.324	1430.63	2	1430.63	-0.0002	0	33.3	0.045	K	LESECSAPGEQPK	F					File: ~Y:\CORE\RAW_DATA_2022_QE\P1317_Sigrun_Lange\P1317_1_R_ctx.raw~; SpectrumID: ~2211~; PrecursorID: ~0~; scans: ~9823~
3	2::tr|A0A0G2JYF0|A0A0G2JYF0_RAT	Anion exchange protein OS=Rattus norvegicus OX=10116 GN=Slc4a10 PE=1 SV=2	2109	128881	71	71	36	36	36.8	1135	4291	6811	1	0	0	499.908	1496.7	3	1496.7	0.0018	1	47.95	0.0029	K	THFEKEDLEGHR	T					File: ~Y:\CORE\RAW_DATA_2022_QE\P1317_Sigrun_Lange\P1317_1_R_ctx.raw~; SpectrumID: ~7079~; PrecursorID: ~0~; scans: ~18107~
3	2::tr|A0A0G2JYF0|A0A0G2JYF0_RAT	Anion exchange protein OS=Rattus norvegicus OX=10116 GN=Slc4a10 PE=1 SV=2	2109	128881	71	71	36	36	36.8	1135	4546	5211	1	0	0	775.356	1548.7	2	1548.7	0.0002	0	78.47	2.4e-06	R	DDPSVINISDEMSK	T					File: ~Y:\CORE\RAW_DATA_2022_QE\P1317_Sigrun_Lange\P1317_1_R_ctx.raw~; SpectrumID: ~5478~; PrecursorID: ~0~; scans: ~16367~
3	2::tr|A0A0G2JYF0|A0A0G2JYF0_RAT	Anion exchange protein OS=Rattus norvegicus OX=10116 GN=Slc4a10 PE=1 SV=2	2109	128881	71	71	36	36	36.8	1135	4547	4972	1	0	0	775.36	1548.7	2	1548.7	0.0067	0	59.81	0.00019	R	DDPSVINISDEMSK	T					File: ~Y:\CORE\RAW_DATA_2022_QE\P1317_Sigrun_Lange\P1317_1_R_ctx.raw~; SpectrumID: ~5239~; PrecursorID: ~0~; scans: ~16079~
3	2::tr|A0A0G2JYF0|A0A0G2JYF0_RAT	Anion exchange protein OS=Rattus norvegicus OX=10116 GN=Slc4a10 PE=1 SV=2	2109	128881	71	71	36	36	36.8	1135	4608	8182	1	0	0	781.874	1561.73	2	1561.73	-0.0005	0	54.76	0.00078	R	ELSWLDDLMPESK	K					File: ~Y:\CORE\RAW_DATA_2022_QE\P1317_Sigrun_Lange\P1317_1_R_ctx.raw~; SpectrumID: ~8498~; PrecursorID: ~0~; scans: ~19729~
3	2::tr|A0A0G2JYF0|A0A0G2JYF0_RAT	Anion exchange protein OS=Rattus norvegicus OX=10116 GN=Slc4a10 PE=1 SV=2	2109	128881	71	71	36	36	36.8	1135	4675	8214	1	0	0	789.869	1577.72	2	1577.73	-0.0053	0	67.21	3.7e-05	R	ELSWLDDLMPESK	K	Oxidation (M)	0.0000000030000.0			File: ~Y:\CORE\RAW_DATA_2022_QE\P1317_Sigrun_Lange\P1317_1_R_ctx.raw~; SpectrumID: ~8530~; PrecursorID: ~0~; scans: ~19763~
3	2::tr|A0A0G2JYF0|A0A0G2JYF0_RAT	Anion exchange protein OS=Rattus norvegicus OX=10116 GN=Slc4a10 PE=1 SV=2	2109	128881	71	71	36	36	36.8	1135	4870	7209	1	0	0	810.908	1619.8	2	1619.8	0.0028	0	95.18	9.1e-08	K	TAMWGNLLVTADNSK	E					File: ~Y:\CORE\RAW_DATA_2022_QE\P1317_Sigrun_Lange\P1317_1_R_ctx.raw~; SpectrumID: ~7477~; PrecursorID: ~0~; scans: ~18655~
3	2::tr|A0A0G2JYF0|A0A0G2JYF0_RAT	Anion exchange protein OS=Rattus norvegicus OX=10116 GN=Slc4a10 PE=1 SV=2	2109	128881	71	71	36	36	36.8	1135	4878	6953	1	0	0	811.404	1620.79	2	1620.78	0.012	0	73.35	1.3e-05	K	TAMWGNLLVTADNSK	E	Deamidated (NQ)	0.000001000000000.0			File: ~Y:\CORE\RAW_DATA_2022_QE\P1317_Sigrun_Lange\P1317_1_R_ctx.raw~; SpectrumID: ~7221~; PrecursorID: ~0~; scans: ~18347~
3	2::tr|A0A0G2JYF0|A0A0G2JYF0_RAT	Anion exchange protein OS=Rattus norvegicus OX=10116 GN=Slc4a10 PE=1 SV=2	2109	128881	71	71	36	36	36.8	1135	5222	7111	1	0	0	570.266	1707.78	3	1707.77	0.001	1	61.91	0.00012	R	WLKFEEDVEDGGER	W					File: ~Y:\CORE\RAW_DATA_2022_QE\P1317_Sigrun_Lange\P1317_1_R_ctx.raw~; SpectrumID: ~7379~; PrecursorID: ~0~; scans: ~18552~
3	2::tr|A0A0G2JYF0|A0A0G2JYF0_RAT	Anion exchange protein OS=Rattus norvegicus OX=10116 GN=Slc4a10 PE=1 SV=2	2109	128881	71	71	36	36	36.8	1135	5723	2480	1	0	0	914.433	1826.85	2	1826.86	-0.0061	0	43.33	0.0097	K	NAGQVVSPQSAPACAENK	N					File: ~Y:\CORE\RAW_DATA_2022_QE\P1317_Sigrun_Lange\P1317_1_R_ctx.raw~; SpectrumID: ~2691~; PrecursorID: ~0~; scans: ~10906~
3	2::tr|A0A0G2JYF0|A0A0G2JYF0_RAT	Anion exchange protein OS=Rattus norvegicus OX=10116 GN=Slc4a10 PE=1 SV=2	2109	128881	71	71	36	36	36.8	1135	5724	2606	1	0	0	914.436	1826.86	2	1826.86	-0.0013	0	38.6	0.03	K	NAGQVVSPQSAPACAENK	N					File: ~Y:\CORE\RAW_DATA_2022_QE\P1317_Sigrun_Lange\P1317_1_R_ctx.raw~; SpectrumID: ~2820~; PrecursorID: ~0~; scans: ~11173~
3	2::tr|A0A0G2JYF0|A0A0G2JYF0_RAT	Anion exchange protein OS=Rattus norvegicus OX=10116 GN=Slc4a10 PE=1 SV=2	2109	128881	71	71	36	36	36.8	1135	5829	8245	1	0	0	620.702	1859.09	3	1859.09	-0.003	0	33.37	0.012	R	LSPAVLLQGLAEVPIPSR	F					File: ~Y:\CORE\RAW_DATA_2022_QE\P1317_Sigrun_Lange\P1317_1_R_ctx.raw~; SpectrumID: ~8561~; PrecursorID: ~0~; scans: ~19795~
3	2::tr|A0A0G2JYF0|A0A0G2JYF0_RAT	Anion exchange protein OS=Rattus norvegicus OX=10116 GN=Slc4a10 PE=1 SV=2	2109	128881	71	71	36	36	36.8	1135	5830	8237	1	0	0	930.554	1859.09	2	1859.09	0.0058	0	113.32	1e-10	R	LSPAVLLQGLAEVPIPSR	F					File: ~Y:\CORE\RAW_DATA_2022_QE\P1317_Sigrun_Lange\P1317_1_R_ctx.raw~; SpectrumID: ~8553~; PrecursorID: ~0~; scans: ~19787~
3	2::tr|A0A0G2JYF0|A0A0G2JYF0_RAT	Anion exchange protein OS=Rattus norvegicus OX=10116 GN=Slc4a10 PE=1 SV=2	2109	128881	71	71	36	36	36.8	1135	6074	7468	1	0	0	647.32	1938.94	3	1938.94	-0.0023	0	68.58	3.8e-05	R	SIATLMTDEVFHDVAYK	A					File: ~Y:\CORE\RAW_DATA_2022_QE\P1317_Sigrun_Lange\P1317_1_R_ctx.raw~; SpectrumID: ~7743~; PrecursorID: ~0~; scans: ~18936~
3	2::tr|A0A0G2JYF0|A0A0G2JYF0_RAT	Anion exchange protein OS=Rattus norvegicus OX=10116 GN=Slc4a10 PE=1 SV=2	2109	128881	71	71	36	36	36.8	1135	6075	7469	1	0	0	970.477	1938.94	2	1938.94	-0.0005	0	99.61	2.9e-08	R	SIATLMTDEVFHDVAYK	A					File: ~Y:\CORE\RAW_DATA_2022_QE\P1317_Sigrun_Lange\P1317_1_R_ctx.raw~; SpectrumID: ~7744~; PrecursorID: ~0~; scans: ~18937~
3	2::tr|A0A0G2JYF0|A0A0G2JYF0_RAT	Anion exchange protein OS=Rattus norvegicus OX=10116 GN=Slc4a10 PE=1 SV=2	2109	128881	71	71	36	36	36.8	1135	6206	3789	1	0	0	990.922	1979.83	2	1979.83	-0.0043	0	42.67	0.0037	R	DSGLEDGGESPSFDTPSQR	V					File: ~Y:\CORE\RAW_DATA_2022_QE\P1317_Sigrun_Lange\P1317_1_R_ctx.raw~; SpectrumID: ~4043~; PrecursorID: ~0~; scans: ~13821~
3	2::tr|A0A0G2JYF0|A0A0G2JYF0_RAT	Anion exchange protein OS=Rattus norvegicus OX=10116 GN=Slc4a10 PE=1 SV=2	2109	128881	71	71	36	36	36.8	1135	6207	3674	1	0	0	990.923	1979.83	2	1979.83	-0.0022	0	89.18	8.8e-08	R	DSGLEDGGESPSFDTPSQR	V					File: ~Y:\CORE\RAW_DATA_2022_QE\P1317_Sigrun_Lange\P1317_1_R_ctx.raw~; SpectrumID: ~3928~; PrecursorID: ~0~; scans: ~13560~
3	2::tr|A0A0G2JYF0|A0A0G2JYF0_RAT	Anion exchange protein OS=Rattus norvegicus OX=10116 GN=Slc4a10 PE=1 SV=2	2109	128881	71	71	36	36	36.8	1135	6208	3562	1	0	0	990.927	1979.84	2	1979.83	0.0041	0	84.96	2.6e-07	R	DSGLEDGGESPSFDTPSQR	V					File: ~Y:\CORE\RAW_DATA_2022_QE\P1317_Sigrun_Lange\P1317_1_R_ctx.raw~; SpectrumID: ~3813~; PrecursorID: ~0~; scans: ~13304~
3	2::tr|A0A0G2JYF0|A0A0G2JYF0_RAT	Anion exchange protein OS=Rattus norvegicus OX=10116 GN=Slc4a10 PE=1 SV=2	2109	128881	71	71	36	36	36.8	1135	6629	8281	1	0	0	1070.57	2139.12	2	2139.12	0.0022	0	69.45	2.4e-05	K	IPPGAEASNILVGELEFLDR	T					File: ~Y:\CORE\RAW_DATA_2022_QE\P1317_Sigrun_Lange\P1317_1_R_ctx.raw~; SpectrumID: ~8597~; PrecursorID: ~0~; scans: ~19833~
3	2::tr|A0A0G2JYF0|A0A0G2JYF0_RAT	Anion exchange protein OS=Rattus norvegicus OX=10116 GN=Slc4a10 PE=1 SV=2	2109	128881	71	71	36	36	36.8	1135	6630	8280	1	0	0	714.049	2139.12	3	2139.12	0.0031	0	72.44	1.2e-05	K	IPPGAEASNILVGELEFLDR	T					File: ~Y:\CORE\RAW_DATA_2022_QE\P1317_Sigrun_Lange\P1317_1_R_ctx.raw~; SpectrumID: ~8596~; PrecursorID: ~0~; scans: ~19832~
3	2::tr|A0A0G2JYF0|A0A0G2JYF0_RAT	Anion exchange protein OS=Rattus norvegicus OX=10116 GN=Slc4a10 PE=1 SV=2	2109	128881	71	71	36	36	36.8	1135	6971	5187	1	0	0	755.999	2264.98	3	2264.98	-0.002	1	38.69	0.014	R	ERDSGLEDGGESPSFDTPSQR	V					File: ~Y:\CORE\RAW_DATA_2022_QE\P1317_Sigrun_Lange\P1317_1_R_ctx.raw~; SpectrumID: ~5454~; PrecursorID: ~0~; scans: ~16336~
3	2::tr|A0A0G2JYF0|A0A0G2JYF0_RAT	Anion exchange protein OS=Rattus norvegicus OX=10116 GN=Slc4a10 PE=1 SV=2	2109	128881	71	71	36	36	36.8	1135	6993	7608	1	0	0	756.746	2267.22	3	2267.22	0.0013	1	72.93	6.8e-06	K	KIPPGAEASNILVGELEFLDR	T					File: ~Y:\CORE\RAW_DATA_2022_QE\P1317_Sigrun_Lange\P1317_1_R_ctx.raw~; SpectrumID: ~7889~; PrecursorID: ~0~; scans: ~19090~
3	2::tr|A0A0G2JYF0|A0A0G2JYF0_RAT	Anion exchange protein OS=Rattus norvegicus OX=10116 GN=Slc4a10 PE=1 SV=2	2109	128881	71	71	36	36	36.8	1135	8038	6669	1	0	0	673.323	2689.26	4	2689.26	0.0033	0	37.99	0.045	K	TPSLPNGTAAHGGPEQHGGHSGPELQR	T	Deamidated (NQ)	0.000000000000000100000000000.0			File: ~Y:\CORE\RAW_DATA_2022_QE\P1317_Sigrun_Lange\P1317_1_R_ctx.raw~; SpectrumID: ~6937~; PrecursorID: ~0~; scans: ~17956~
3	2::tr|A0A0G2JYF0|A0A0G2JYF0_RAT	Anion exchange protein OS=Rattus norvegicus OX=10116 GN=Slc4a10 PE=1 SV=2	2109	128881	71	71	36	36	36.8	1135	8253	7144	1	0	0	931.759	2792.25	3	2792.22	0.038	0	62.86	9.9e-05	K	EEEQSMLAMEDEGTVQLPLEGHYR	D	2 Deamidated (NQ)	0.000100000000000100000000.0			File: ~Y:\CORE\RAW_DATA_2022_QE\P1317_Sigrun_Lange\P1317_1_R_ctx.raw~; SpectrumID: ~7412~; PrecursorID: ~0~; scans: ~18586~
3	2::tr|A0A0G2JYF0|A0A0G2JYF0_RAT	Anion exchange protein OS=Rattus norvegicus OX=10116 GN=Slc4a10 PE=1 SV=2	2109	128881	71	71	36	36	36.8	1135	8298	7091	1	0	0	564.477	2817.35	5	2817.35	-0.0078	1	45.33	0.0087	R	KTPSLPNGTAAHGGPEQHGGHSGPELQR	T	Deamidated (NQ)	0.0000000000000000100000000000.0			File: ~Y:\CORE\RAW_DATA_2022_QE\P1317_Sigrun_Lange\P1317_1_R_ctx.raw~; SpectrumID: ~7359~; PrecursorID: ~0~; scans: ~18531~
3	2::tr|A0A0G2JYF0|A0A0G2JYF0_RAT	Anion exchange protein OS=Rattus norvegicus OX=10116 GN=Slc4a10 PE=1 SV=2	2109	128881	71	71	36	36	36.8	1135	8299	7085	1	0	0	470.568	2817.37	6	2817.35	0.013	1	29.27	0.35	R	KTPSLPNGTAAHGGPEQHGGHSGPELQR	T	Deamidated (NQ)	0.0000001000000000000000000000.0			File: ~Y:\CORE\RAW_DATA_2022_QE\P1317_Sigrun_Lange\P1317_1_R_ctx.raw~; SpectrumID: ~7353~; PrecursorID: ~0~; scans: ~18524~
3	2::tr|A0A0G2JYF0|A0A0G2JYF0_RAT	Anion exchange protein OS=Rattus norvegicus OX=10116 GN=Slc4a10 PE=1 SV=2	2109	128881	71	71	36	36	36.8	1135	8688	8270	1	0	0	1094.88	3281.61	3	3281.62	-0.0085	1	77.47	5e-06	K	DRNDLVSGIDEFLDQVTVLPPGEWDPSIR	I					File: ~Y:\CORE\RAW_DATA_2022_QE\P1317_Sigrun_Lange\P1317_1_R_ctx.raw~; SpectrumID: ~8586~; PrecursorID: ~0~; scans: ~19822~
3	2::tr|A0A0G2JYF0|A0A0G2JYF0_RAT	Anion exchange protein OS=Rattus norvegicus OX=10116 GN=Slc4a10 PE=1 SV=2	2109	128881	71	71	36	36	36.8	1135	8790	7281	1	0	0	869.899	3475.57	4	3475.58	-0.0085	1	109.49	2.1e-09	K	LEDAEKEEEQSMLAMEDEGTVQLPLEGHYR	D					File: ~Y:\CORE\RAW_DATA_2022_QE\P1317_Sigrun_Lange\P1317_1_R_ctx.raw~; SpectrumID: ~7550~; PrecursorID: ~0~; scans: ~18731~
3	2::tr|A0A0G2JYF0|A0A0G2JYF0_RAT	Anion exchange protein OS=Rattus norvegicus OX=10116 GN=Slc4a10 PE=1 SV=2	2109	128881	71	71	36	36	36.8	1135	8831	7966	1	0	0	1191.21	3570.62	3	3570.62	-0.0059	0	28.86	0.23	R	VQFILGTEDDDEEHIPHDLFTELDEICWR	E					File: ~Y:\CORE\RAW_DATA_2022_QE\P1317_Sigrun_Lange\P1317_1_R_ctx.raw~; SpectrumID: ~8270~; PrecursorID: ~0~; scans: ~19490~
3	2::tr|A0A0G2JYF0|A0A0G2JYF0_RAT	Anion exchange protein OS=Rattus norvegicus OX=10116 GN=Slc4a10 PE=1 SV=2	2109	128881	71	71	36	36	36.8	1135	8832	7962	1	0	0	893.663	3570.62	4	3570.62	-0.001	0	32.51	0.1	R	VQFILGTEDDDEEHIPHDLFTELDEICWR	E					File: ~Y:\CORE\RAW_DATA_2022_QE\P1317_Sigrun_Lange\P1317_1_R_ctx.raw~; SpectrumID: ~8266~; PrecursorID: ~0~; scans: ~19486~
3	2::tr|A0A0G2JYF0|A0A0G2JYF0_RAT	Anion exchange protein OS=Rattus norvegicus OX=10116 GN=Slc4a10 PE=1 SV=2	2109	128881	71	71	36	36	36.8	1135	8855	7261	1	0	0	721.744	3603.68	5	3603.67	0.0101	2	52.67	0.0013	K	KLEDAEKEEEQSMLAMEDEGTVQLPLEGHYR	D					File: ~Y:\CORE\RAW_DATA_2022_QE\P1317_Sigrun_Lange\P1317_1_R_ctx.raw~; SpectrumID: ~7530~; PrecursorID: ~0~; scans: ~18710~
3	2::tr|A0A0G2JYF0|A0A0G2JYF0_RAT	Anion exchange protein OS=Rattus norvegicus OX=10116 GN=Slc4a10 PE=1 SV=2	2109	128881	71	71	36	36	36.8	1135	8856	7256	1	0	0	901.93	3603.69	4	3603.67	0.0193	2	77.24	4.7e-06	K	KLEDAEKEEEQSMLAMEDEGTVQLPLEGHYR	D					File: ~Y:\CORE\RAW_DATA_2022_QE\P1317_Sigrun_Lange\P1317_1_R_ctx.raw~; SpectrumID: ~7525~; PrecursorID: ~0~; scans: ~18705~
3	2::sp|Q80ZA5-10|S4A10_RAT	Isoform 10 of Sodium-driven chloride bicarbonate exchanger OS=Rattus norvegicus OX=10116 GN=Slc4a10	2109	126970	71	71	36	36	37.4	1118	132	5321	1	0	0	396.243	790.47	2	790.47	0.0003	0	33.24	0.0099	R	TVVAFVR	L					File: ~Y:\CORE\RAW_DATA_2022_QE\P1317_Sigrun_Lange\P1317_1_R_ctx.raw~; SpectrumID: ~5588~; PrecursorID: ~0~; scans: ~16496~
3	2::sp|Q80ZA5-10|S4A10_RAT	Isoform 10 of Sodium-driven chloride bicarbonate exchanger OS=Rattus norvegicus OX=10116 GN=Slc4a10	2109	126970	71	71	36	36	37.4	1118	366	5866	1	0	0	414.226	826.437	2	826.437	-0.0003	0	29.05	0.054	R	VHEALMK	Q					File: ~Y:\CORE\RAW_DATA_2022_QE\P1317_Sigrun_Lange\P1317_1_R_ctx.raw~; SpectrumID: ~6133~; PrecursorID: ~0~; scans: ~17102~
3	2::sp|Q80ZA5-10|S4A10_RAT	Isoform 10 of Sodium-driven chloride bicarbonate exchanger OS=Rattus norvegicus OX=10116 GN=Slc4a10	2109	126970	71	71	36	36	37.4	1118	503	6084	1	0	0	424.734	847.454	2	847.455	-0.0012	0	32.71	0.085	K	GIQLFDR	I					File: ~Y:\CORE\RAW_DATA_2022_QE\P1317_Sigrun_Lange\P1317_1_R_ctx.raw~; SpectrumID: ~6352~; PrecursorID: ~0~; scans: ~17336~
3	2::sp|Q80ZA5-10|S4A10_RAT	Isoform 10 of Sodium-driven chloride bicarbonate exchanger OS=Rattus norvegicus OX=10116 GN=Slc4a10	2109	126970	71	71	36	36	37.4	1118	706	6617	1	0	1	445.234	888.453	2	888.453	-0.0001	0	31.07	0.19	K	VDLHFMK	K					File: ~Y:\CORE\RAW_DATA_2022_QE\P1317_Sigrun_Lange\P1317_1_R_ctx.raw~; SpectrumID: ~6885~; PrecursorID: ~0~; scans: ~17900~
3	2::sp|Q80ZA5-10|S4A10_RAT	Isoform 10 of Sodium-driven chloride bicarbonate exchanger OS=Rattus norvegicus OX=10116 GN=Slc4a10	2109	126970	71	71	36	36	37.4	1118	1211	3195	1	0	0	496.207	990.399	2	990.404	-0.0055	0	36.37	0.0047	R	EGEDAEWR	E					File: ~Y:\CORE\RAW_DATA_2022_QE\P1317_Sigrun_Lange\P1317_1_R_ctx.raw~; SpectrumID: ~3441~; PrecursorID: ~0~; scans: ~12545~
3	2::sp|Q80ZA5-10|S4A10_RAT	Isoform 10 of Sodium-driven chloride bicarbonate exchanger OS=Rattus norvegicus OX=10116 GN=Slc4a10	2109	126970	71	71	36	36	37.4	1118	1212	3447	1	0	0	496.207	990.399	2	990.404	-0.0053	0	36.87	0.0042	R	EGEDAEWR	E					File: ~Y:\CORE\RAW_DATA_2022_QE\P1317_Sigrun_Lange\P1317_1_R_ctx.raw~; SpectrumID: ~3698~; PrecursorID: ~0~; scans: ~13077~
3	2::sp|Q80ZA5-10|S4A10_RAT	Isoform 10 of Sodium-driven chloride bicarbonate exchanger OS=Rattus norvegicus OX=10116 GN=Slc4a10	2109	126970	71	71	36	36	37.4	1118	1213	3071	1	0	0	496.207	990.399	2	990.404	-0.0052	0	29.18	0.03	R	EGEDAEWR	E					File: ~Y:\CORE\RAW_DATA_2022_QE\P1317_Sigrun_Lange\P1317_1_R_ctx.raw~; SpectrumID: ~3315~; PrecursorID: ~0~; scans: ~12280~
3	2::sp|Q80ZA5-10|S4A10_RAT	Isoform 10 of Sodium-driven chloride bicarbonate exchanger OS=Rattus norvegicus OX=10116 GN=Slc4a10	2109	126970	71	71	36	36	37.4	1118	1214	2960	1	0	0	496.209	990.403	2	990.404	-0.0017	0	31.41	0.018	R	EGEDAEWR	E					File: ~Y:\CORE\RAW_DATA_2022_QE\P1317_Sigrun_Lange\P1317_1_R_ctx.raw~; SpectrumID: ~3201~; PrecursorID: ~0~; scans: ~12023~
3	2::sp|Q80ZA5-10|S4A10_RAT	Isoform 10 of Sodium-driven chloride bicarbonate exchanger OS=Rattus norvegicus OX=10116 GN=Slc4a10	2109	126970	71	71	36	36	37.4	1118	1215	3306	1	0	0	496.209	990.403	2	990.404	-0.001	0	32.17	0.016	R	EGEDAEWR	E					File: ~Y:\CORE\RAW_DATA_2022_QE\P1317_Sigrun_Lange\P1317_1_R_ctx.raw~; SpectrumID: ~3554~; PrecursorID: ~0~; scans: ~12799~
3	2::sp|Q80ZA5-10|S4A10_RAT	Isoform 10 of Sodium-driven chloride bicarbonate exchanger OS=Rattus norvegicus OX=10116 GN=Slc4a10	2109	126970	71	71	36	36	37.4	1118	1216	3696	1	0	0	496.211	990.407	2	990.404	0.0027	0	35.61	0.013	R	EGEDAEWR	E					File: ~Y:\CORE\RAW_DATA_2022_QE\P1317_Sigrun_Lange\P1317_1_R_ctx.raw~; SpectrumID: ~3950~; PrecursorID: ~0~; scans: ~13615~
3	2::sp|Q80ZA5-10|S4A10_RAT	Isoform 10 of Sodium-driven chloride bicarbonate exchanger OS=Rattus norvegicus OX=10116 GN=Slc4a10	2109	126970	71	71	36	36	37.4	1118	1217	3575	1	0	0	496.211	990.408	2	990.404	0.0033	0	53.47	0.00021	R	EGEDAEWR	E					File: ~Y:\CORE\RAW_DATA_2022_QE\P1317_Sigrun_Lange\P1317_1_R_ctx.raw~; SpectrumID: ~3826~; PrecursorID: ~0~; scans: ~13336~
3	2::sp|Q80ZA5-10|S4A10_RAT	Isoform 10 of Sodium-driven chloride bicarbonate exchanger OS=Rattus norvegicus OX=10116 GN=Slc4a10	2109	126970	71	71	36	36	37.4	1118	1357	7774	1	0	0	507.77	1013.53	2	1013.53	0.0001	0	29.28	0.12	K	LMDFLFTK	R					File: ~Y:\CORE\RAW_DATA_2022_QE\P1317_Sigrun_Lange\P1317_1_R_ctx.raw~; SpectrumID: ~8066~; PrecursorID: ~0~; scans: ~19276~
3	2::sp|Q80ZA5-10|S4A10_RAT	Isoform 10 of Sodium-driven chloride bicarbonate exchanger OS=Rattus norvegicus OX=10116 GN=Slc4a10	2109	126970	71	71	36	36	37.4	1118	1456	3245	1	0	0	513.739	1025.46	2	1025.47	-0.0022	0	28.91	0.12	R	ENSTVDFSK	V					File: ~Y:\CORE\RAW_DATA_2022_QE\P1317_Sigrun_Lange\P1317_1_R_ctx.raw~; SpectrumID: ~3493~; PrecursorID: ~0~; scans: ~12660~
3	2::sp|Q80ZA5-10|S4A10_RAT	Isoform 10 of Sodium-driven chloride bicarbonate exchanger OS=Rattus norvegicus OX=10116 GN=Slc4a10	2109	126970	71	71	36	36	37.4	1118	1457	2451	1	0	0	513.741	1025.47	2	1025.47	0.0013	0	69.87	1.1e-05	R	ENSTVDFSK	V					File: ~Y:\CORE\RAW_DATA_2022_QE\P1317_Sigrun_Lange\P1317_1_R_ctx.raw~; SpectrumID: ~2662~; PrecursorID: ~0~; scans: ~10847~
3	2::sp|Q80ZA5-10|S4A10_RAT	Isoform 10 of Sodium-driven chloride bicarbonate exchanger OS=Rattus norvegicus OX=10116 GN=Slc4a10	2109	126970	71	71	36	36	37.4	1118	1458	2732	1	0	0	513.742	1025.47	2	1025.47	0.0021	0	51.06	0.00093	R	ENSTVDFSK	V					File: ~Y:\CORE\RAW_DATA_2022_QE\P1317_Sigrun_Lange\P1317_1_R_ctx.raw~; SpectrumID: ~2958~; PrecursorID: ~0~; scans: ~11511~
3	2::sp|Q80ZA5-10|S4A10_RAT	Isoform 10 of Sodium-driven chloride bicarbonate exchanger OS=Rattus norvegicus OX=10116 GN=Slc4a10	2109	126970	71	71	36	36	37.4	1118	1459	2342	1	0	0	513.742	1025.47	2	1025.47	0.0025	0	65.2	3.6e-05	R	ENSTVDFSK	V					File: ~Y:\CORE\RAW_DATA_2022_QE\P1317_Sigrun_Lange\P1317_1_R_ctx.raw~; SpectrumID: ~2544~; PrecursorID: ~0~; scans: ~10591~
3	2::sp|Q80ZA5-10|S4A10_RAT	Isoform 10 of Sodium-driven chloride bicarbonate exchanger OS=Rattus norvegicus OX=10116 GN=Slc4a10	2109	126970	71	71	36	36	37.4	1118	1460	2584	1	0	0	513.742	1025.47	2	1025.47	0.0029	0	85.05	3.4e-07	R	ENSTVDFSK	V					File: ~Y:\CORE\RAW_DATA_2022_QE\P1317_Sigrun_Lange\P1317_1_R_ctx.raw~; SpectrumID: ~2798~; PrecursorID: ~0~; scans: ~11131~
3	2::sp|Q80ZA5-10|S4A10_RAT	Isoform 10 of Sodium-driven chloride bicarbonate exchanger OS=Rattus norvegicus OX=10116 GN=Slc4a10	2109	126970	71	71	36	36	37.4	1118	1769	5117	1	0	0	544.261	1086.51	2	1086.52	-0.014	0	30.2	0.089	K	GQQYHEIGR	S					File: ~Y:\CORE\RAW_DATA_2022_QE\P1317_Sigrun_Lange\P1317_1_R_ctx.raw~; SpectrumID: ~5384~; PrecursorID: ~0~; scans: ~16253~
3	2::sp|Q80ZA5-10|S4A10_RAT	Isoform 10 of Sodium-driven chloride bicarbonate exchanger OS=Rattus norvegicus OX=10116 GN=Slc4a10	2109	126970	71	71	36	36	37.4	1118	1785	7791	1	0	0	544.839	1087.66	2	1087.66	-0.0011	0	66.29	6.3e-06	R	IFGGLILDIK	R					File: ~Y:\CORE\RAW_DATA_2022_QE\P1317_Sigrun_Lange\P1317_1_R_ctx.raw~; SpectrumID: ~8085~; PrecursorID: ~0~; scans: ~19296~
3	2::sp|Q80ZA5-10|S4A10_RAT	Isoform 10 of Sodium-driven chloride bicarbonate exchanger OS=Rattus norvegicus OX=10116 GN=Slc4a10	2109	126970	71	71	36	36	37.4	1118	2111	7424	1	0	0	571.817	1141.62	2	1141.62	-0.0007	1	56.71	0.00027	R	KLMDFLFTK	R					File: ~Y:\CORE\RAW_DATA_2022_QE\P1317_Sigrun_Lange\P1317_1_R_ctx.raw~; SpectrumID: ~7698~; PrecursorID: ~0~; scans: ~18888~
3	2::sp|Q80ZA5-10|S4A10_RAT	Isoform 10 of Sodium-driven chloride bicarbonate exchanger OS=Rattus norvegicus OX=10116 GN=Slc4a10	2109	126970	71	71	36	36	37.4	1118	2298	7792	1	0	0	586.779	1171.54	2	1171.55	-0.0015	0	52.04	0.00068	K	APFFWSDFR	D					File: ~Y:\CORE\RAW_DATA_2022_QE\P1317_Sigrun_Lange\P1317_1_R_ctx.raw~; SpectrumID: ~8086~; PrecursorID: ~0~; scans: ~19297~
3	2::sp|Q80ZA5-10|S4A10_RAT	Isoform 10 of Sodium-driven chloride bicarbonate exchanger OS=Rattus norvegicus OX=10116 GN=Slc4a10	2109	126970	71	71	36	36	37.4	1118	2380	7157	1	0	0	396.874	1187.6	3	1187.61	-0.0098	0	31.22	0.2	K	HQPDFIYLR	H					File: ~Y:\CORE\RAW_DATA_2022_QE\P1317_Sigrun_Lange\P1317_1_R_ctx.raw~; SpectrumID: ~7425~; PrecursorID: ~0~; scans: ~18600~
3	2::sp|Q80ZA5-10|S4A10_RAT	Isoform 10 of Sodium-driven chloride bicarbonate exchanger OS=Rattus norvegicus OX=10116 GN=Slc4a10	2109	126970	71	71	36	36	37.4	1118	2381	7090	1	0	0	594.812	1187.61	2	1187.61	0.0011	0	40.29	0.025	K	HQPDFIYLR	H					File: ~Y:\CORE\RAW_DATA_2022_QE\P1317_Sigrun_Lange\P1317_1_R_ctx.raw~; SpectrumID: ~7358~; PrecursorID: ~0~; scans: ~18530~
3	2::sp|Q80ZA5-10|S4A10_RAT	Isoform 10 of Sodium-driven chloride bicarbonate exchanger OS=Rattus norvegicus OX=10116 GN=Slc4a10	2109	126970	71	71	36	36	37.4	1118	2451	6860	1	0	0	600.818	1199.62	2	1199.62	0.0032	0	51.95	0.0011	K	EYGLSYLSLR	A					File: ~Y:\CORE\RAW_DATA_2022_QE\P1317_Sigrun_Lange\P1317_1_R_ctx.raw~; SpectrumID: ~7128~; PrecursorID: ~0~; scans: ~18177~
3	2::sp|Q80ZA5-10|S4A10_RAT	Isoform 10 of Sodium-driven chloride bicarbonate exchanger OS=Rattus norvegicus OX=10116 GN=Slc4a10	2109	126970	71	71	36	36	37.4	1118	2981	6802	1	0	0	424.587	1270.74	3	1270.74	-0.0018	0	53.74	0.00047	K	LQVPSVFKPTR	D					File: ~Y:\CORE\RAW_DATA_2022_QE\P1317_Sigrun_Lange\P1317_1_R_ctx.raw~; SpectrumID: ~7070~; PrecursorID: ~0~; scans: ~18097~
3	2::sp|Q80ZA5-10|S4A10_RAT	Isoform 10 of Sodium-driven chloride bicarbonate exchanger OS=Rattus norvegicus OX=10116 GN=Slc4a10	2109	126970	71	71	36	36	37.4	1118	2982	6533	1	0	0	424.587	1270.74	3	1270.74	-0.0016	0	35.53	0.031	K	LQVPSVFKPTR	D					File: ~Y:\CORE\RAW_DATA_2022_QE\P1317_Sigrun_Lange\P1317_1_R_ctx.raw~; SpectrumID: ~6801~; PrecursorID: ~0~; scans: ~17811~
3	2::sp|Q80ZA5-10|S4A10_RAT	Isoform 10 of Sodium-driven chloride bicarbonate exchanger OS=Rattus norvegicus OX=10116 GN=Slc4a10	2109	126970	71	71	36	36	37.4	1118	2983	6654	1	0	0	636.377	1270.74	2	1270.74	-0.0003	0	45.04	0.0032	K	LQVPSVFKPTR	D					File: ~Y:\CORE\RAW_DATA_2022_QE\P1317_Sigrun_Lange\P1317_1_R_ctx.raw~; SpectrumID: ~6922~; PrecursorID: ~0~; scans: ~17939~
3	2::sp|Q80ZA5-10|S4A10_RAT	Isoform 10 of Sodium-driven chloride bicarbonate exchanger OS=Rattus norvegicus OX=10116 GN=Slc4a10	2109	126970	71	71	36	36	37.4	1118	3045	3017	1	0	0	641.263	1280.51	2	1280.52	-0.0046	0	46.42	0.00067	K	FEEDVEDGGER	W					File: ~Y:\CORE\RAW_DATA_2022_QE\P1317_Sigrun_Lange\P1317_1_R_ctx.raw~; SpectrumID: ~3260~; PrecursorID: ~0~; scans: ~12149~
3	2::sp|Q80ZA5-10|S4A10_RAT	Isoform 10 of Sodium-driven chloride bicarbonate exchanger OS=Rattus norvegicus OX=10116 GN=Slc4a10	2109	126970	71	71	36	36	37.4	1118	3046	3135	1	0	0	641.264	1280.51	2	1280.52	-0.0024	0	38.66	0.0043	K	FEEDVEDGGER	W					File: ~Y:\CORE\RAW_DATA_2022_QE\P1317_Sigrun_Lange\P1317_1_R_ctx.raw~; SpectrumID: ~3380~; PrecursorID: ~0~; scans: ~12421~
3	2::sp|Q80ZA5-10|S4A10_RAT	Isoform 10 of Sodium-driven chloride bicarbonate exchanger OS=Rattus norvegicus OX=10116 GN=Slc4a10	2109	126970	71	71	36	36	37.4	1118	3047	2469	1	0	0	641.265	1280.52	2	1280.52	-0.0005	0	68.15	5e-06	K	FEEDVEDGGER	W					File: ~Y:\CORE\RAW_DATA_2022_QE\P1317_Sigrun_Lange\P1317_1_R_ctx.raw~; SpectrumID: ~2680~; PrecursorID: ~0~; scans: ~10886~
3	2::sp|Q80ZA5-10|S4A10_RAT	Isoform 10 of Sodium-driven chloride bicarbonate exchanger OS=Rattus norvegicus OX=10116 GN=Slc4a10	2109	126970	71	71	36	36	37.4	1118	3048	2790	1	0	0	641.265	1280.52	2	1280.52	0	0	60.11	3.2e-05	K	FEEDVEDGGER	W					File: ~Y:\CORE\RAW_DATA_2022_QE\P1317_Sigrun_Lange\P1317_1_R_ctx.raw~; SpectrumID: ~3023~; PrecursorID: ~0~; scans: ~11637~
3	2::sp|Q80ZA5-10|S4A10_RAT	Isoform 10 of Sodium-driven chloride bicarbonate exchanger OS=Rattus norvegicus OX=10116 GN=Slc4a10	2109	126970	71	71	36	36	37.4	1118	3049	2681	1	0	0	641.266	1280.52	2	1280.52	0.0011	0	63.25	1.7e-05	K	FEEDVEDGGER	W					File: ~Y:\CORE\RAW_DATA_2022_QE\P1317_Sigrun_Lange\P1317_1_R_ctx.raw~; SpectrumID: ~2903~; PrecursorID: ~0~; scans: ~11387~
3	2::sp|Q80ZA5-10|S4A10_RAT	Isoform 10 of Sodium-driven chloride bicarbonate exchanger OS=Rattus norvegicus OX=10116 GN=Slc4a10	2109	126970	71	71	36	36	37.4	1118	3050	2588	1	0	0	641.266	1280.52	2	1280.52	0.0014	0	59.47	4.1e-05	K	FEEDVEDGGER	W					File: ~Y:\CORE\RAW_DATA_2022_QE\P1317_Sigrun_Lange\P1317_1_R_ctx.raw~; SpectrumID: ~2802~; PrecursorID: ~0~; scans: ~11137~
3	2::sp|Q80ZA5-10|S4A10_RAT	Isoform 10 of Sodium-driven chloride bicarbonate exchanger OS=Rattus norvegicus OX=10116 GN=Slc4a10	2109	126970	71	71	36	36	37.4	1118	3051	2127	1	0	0	641.267	1280.52	2	1280.52	0.0046	0	63.3	1.9e-05	K	FEEDVEDGGER	W					File: ~Y:\CORE\RAW_DATA_2022_QE\P1317_Sigrun_Lange\P1317_1_R_ctx.raw~; SpectrumID: ~2310~; PrecursorID: ~0~; scans: ~10050~
3	2::sp|Q80ZA5-10|S4A10_RAT	Isoform 10 of Sodium-driven chloride bicarbonate exchanger OS=Rattus norvegicus OX=10116 GN=Slc4a10	2109	126970	71	71	36	36	37.4	1118	3052	2362	1	0	0	641.268	1280.52	2	1280.52	0.006	0	51.44	0.00029	K	FEEDVEDGGER	W					File: ~Y:\CORE\RAW_DATA_2022_QE\P1317_Sigrun_Lange\P1317_1_R_ctx.raw~; SpectrumID: ~2567~; PrecursorID: ~0~; scans: ~10637~
3	2::sp|Q80ZA5-10|S4A10_RAT	Isoform 10 of Sodium-driven chloride bicarbonate exchanger OS=Rattus norvegicus OX=10116 GN=Slc4a10	2109	126970	71	71	36	36	37.4	1118	3053	2240	1	0	0	641.269	1280.52	2	1280.52	0.0072	0	47.1	0.00082	K	FEEDVEDGGER	W					File: ~Y:\CORE\RAW_DATA_2022_QE\P1317_Sigrun_Lange\P1317_1_R_ctx.raw~; SpectrumID: ~2434~; PrecursorID: ~0~; scans: ~10339~
3	2::sp|Q80ZA5-10|S4A10_RAT	Isoform 10 of Sodium-driven chloride bicarbonate exchanger OS=Rattus norvegicus OX=10116 GN=Slc4a10	2109	126970	71	71	36	36	37.4	1118	3054	2894	1	0	0	641.269	1280.52	2	1280.52	0.0077	0	50.45	0.00042	K	FEEDVEDGGER	W					File: ~Y:\CORE\RAW_DATA_2022_QE\P1317_Sigrun_Lange\P1317_1_R_ctx.raw~; SpectrumID: ~3132~; PrecursorID: ~0~; scans: ~11892~
3	2::sp|Q80ZA5-10|S4A10_RAT	Isoform 10 of Sodium-driven chloride bicarbonate exchanger OS=Rattus norvegicus OX=10116 GN=Slc4a10	2109	126970	71	71	36	36	37.4	1118	3555	7332	1	0	0	455.938	1364.79	3	1364.79	-0.0006	0	39.21	0.0062	R	TLFIGVHVPLGGR	K					File: ~Y:\CORE\RAW_DATA_2022_QE\P1317_Sigrun_Lange\P1317_1_R_ctx.raw~; SpectrumID: ~7601~; PrecursorID: ~0~; scans: ~18785~
3	2::sp|Q80ZA5-10|S4A10_RAT	Isoform 10 of Sodium-driven chloride bicarbonate exchanger OS=Rattus norvegicus OX=10116 GN=Slc4a10	2109	126970	71	71	36	36	37.4	1118	3556	7350	1	0	0	683.404	1364.79	2	1364.79	0.0006	0	42.36	0.003	R	TLFIGVHVPLGGR	K					File: ~Y:\CORE\RAW_DATA_2022_QE\P1317_Sigrun_Lange\P1317_1_R_ctx.raw~; SpectrumID: ~7620~; PrecursorID: ~0~; scans: ~18805~
3	2::sp|Q80ZA5-10|S4A10_RAT	Isoform 10 of Sodium-driven chloride bicarbonate exchanger OS=Rattus norvegicus OX=10116 GN=Slc4a10	2109	126970	71	71	36	36	37.4	1118	3911	2040	1	0	0	716.324	1430.63	2	1430.63	-0.0002	0	33.3	0.045	K	LESECSAPGEQPK	F					File: ~Y:\CORE\RAW_DATA_2022_QE\P1317_Sigrun_Lange\P1317_1_R_ctx.raw~; SpectrumID: ~2211~; PrecursorID: ~0~; scans: ~9823~
3	2::sp|Q80ZA5-10|S4A10_RAT	Isoform 10 of Sodium-driven chloride bicarbonate exchanger OS=Rattus norvegicus OX=10116 GN=Slc4a10	2109	126970	71	71	36	36	37.4	1118	4291	6811	1	0	0	499.908	1496.7	3	1496.7	0.0018	1	47.95	0.0029	K	THFEKEDLEGHR	T					File: ~Y:\CORE\RAW_DATA_2022_QE\P1317_Sigrun_Lange\P1317_1_R_ctx.raw~; SpectrumID: ~7079~; PrecursorID: ~0~; scans: ~18107~
3	2::sp|Q80ZA5-10|S4A10_RAT	Isoform 10 of Sodium-driven chloride bicarbonate exchanger OS=Rattus norvegicus OX=10116 GN=Slc4a10	2109	126970	71	71	36	36	37.4	1118	4546	5211	1	0	0	775.356	1548.7	2	1548.7	0.0002	0	78.47	2.4e-06	R	DDPSVINISDEMSK	T					File: ~Y:\CORE\RAW_DATA_2022_QE\P1317_Sigrun_Lange\P1317_1_R_ctx.raw~; SpectrumID: ~5478~; PrecursorID: ~0~; scans: ~16367~
3	2::sp|Q80ZA5-10|S4A10_RAT	Isoform 10 of Sodium-driven chloride bicarbonate exchanger OS=Rattus norvegicus OX=10116 GN=Slc4a10	2109	126970	71	71	36	36	37.4	1118	4547	4972	1	0	0	775.36	1548.7	2	1548.7	0.0067	0	59.81	0.00019	R	DDPSVINISDEMSK	T					File: ~Y:\CORE\RAW_DATA_2022_QE\P1317_Sigrun_Lange\P1317_1_R_ctx.raw~; SpectrumID: ~5239~; PrecursorID: ~0~; scans: ~16079~
3	2::sp|Q80ZA5-10|S4A10_RAT	Isoform 10 of Sodium-driven chloride bicarbonate exchanger OS=Rattus norvegicus OX=10116 GN=Slc4a10	2109	126970	71	71	36	36	37.4	1118	4608	8182	1	0	0	781.874	1561.73	2	1561.73	-0.0005	0	54.76	0.00078	R	ELSWLDDLMPESK	K					File: ~Y:\CORE\RAW_DATA_2022_QE\P1317_Sigrun_Lange\P1317_1_R_ctx.raw~; SpectrumID: ~8498~; PrecursorID: ~0~; scans: ~19729~
3	2::sp|Q80ZA5-10|S4A10_RAT	Isoform 10 of Sodium-driven chloride bicarbonate exchanger OS=Rattus norvegicus OX=10116 GN=Slc4a10	2109	126970	71	71	36	36	37.4	1118	4675	8214	1	0	0	789.869	1577.72	2	1577.73	-0.0053	0	67.21	3.7e-05	R	ELSWLDDLMPESK	K	Oxidation (M)	0.0000000030000.0			File: ~Y:\CORE\RAW_DATA_2022_QE\P1317_Sigrun_Lange\P1317_1_R_ctx.raw~; SpectrumID: ~8530~; PrecursorID: ~0~; scans: ~19763~
3	2::sp|Q80ZA5-10|S4A10_RAT	Isoform 10 of Sodium-driven chloride bicarbonate exchanger OS=Rattus norvegicus OX=10116 GN=Slc4a10	2109	126970	71	71	36	36	37.4	1118	4870	7209	1	0	0	810.908	1619.8	2	1619.8	0.0028	0	95.18	9.1e-08	K	TAMWGNLLVTADNSK	E					File: ~Y:\CORE\RAW_DATA_2022_QE\P1317_Sigrun_Lange\P1317_1_R_ctx.raw~; SpectrumID: ~7477~; PrecursorID: ~0~; scans: ~18655~
3	2::sp|Q80ZA5-10|S4A10_RAT	Isoform 10 of Sodium-driven chloride bicarbonate exchanger OS=Rattus norvegicus OX=10116 GN=Slc4a10	2109	126970	71	71	36	36	37.4	1118	4878	6953	1	0	0	811.404	1620.79	2	1620.78	0.012	0	73.35	1.3e-05	K	TAMWGNLLVTADNSK	E	Deamidated (NQ)	0.000001000000000.0			File: ~Y:\CORE\RAW_DATA_2022_QE\P1317_Sigrun_Lange\P1317_1_R_ctx.raw~; SpectrumID: ~7221~; PrecursorID: ~0~; scans: ~18347~
3	2::sp|Q80ZA5-10|S4A10_RAT	Isoform 10 of Sodium-driven chloride bicarbonate exchanger OS=Rattus norvegicus OX=10116 GN=Slc4a10	2109	126970	71	71	36	36	37.4	1118	5222	7111	1	0	0	570.266	1707.78	3	1707.77	0.001	1	61.91	0.00012	R	WLKFEEDVEDGGER	W					File: ~Y:\CORE\RAW_DATA_2022_QE\P1317_Sigrun_Lange\P1317_1_R_ctx.raw~; SpectrumID: ~7379~; PrecursorID: ~0~; scans: ~18552~
3	2::sp|Q80ZA5-10|S4A10_RAT	Isoform 10 of Sodium-driven chloride bicarbonate exchanger OS=Rattus norvegicus OX=10116 GN=Slc4a10	2109	126970	71	71	36	36	37.4	1118	5723	2480	1	0	0	914.433	1826.85	2	1826.86	-0.0061	0	43.33	0.0097	K	NAGQVVSPQSAPACAENK	N					File: ~Y:\CORE\RAW_DATA_2022_QE\P1317_Sigrun_Lange\P1317_1_R_ctx.raw~; SpectrumID: ~2691~; PrecursorID: ~0~; scans: ~10906~
3	2::sp|Q80ZA5-10|S4A10_RAT	Isoform 10 of Sodium-driven chloride bicarbonate exchanger OS=Rattus norvegicus OX=10116 GN=Slc4a10	2109	126970	71	71	36	36	37.4	1118	5724	2606	1	0	0	914.436	1826.86	2	1826.86	-0.0013	0	38.6	0.03	K	NAGQVVSPQSAPACAENK	N					File: ~Y:\CORE\RAW_DATA_2022_QE\P1317_Sigrun_Lange\P1317_1_R_ctx.raw~; SpectrumID: ~2820~; PrecursorID: ~0~; scans: ~11173~
3	2::sp|Q80ZA5-10|S4A10_RAT	Isoform 10 of Sodium-driven chloride bicarbonate exchanger OS=Rattus norvegicus OX=10116 GN=Slc4a10	2109	126970	71	71	36	36	37.4	1118	5829	8245	1	0	0	620.702	1859.09	3	1859.09	-0.003	0	33.37	0.012	R	LSPAVLLQGLAEVPIPSR	F					File: ~Y:\CORE\RAW_DATA_2022_QE\P1317_Sigrun_Lange\P1317_1_R_ctx.raw~; SpectrumID: ~8561~; PrecursorID: ~0~; scans: ~19795~
3	2::sp|Q80ZA5-10|S4A10_RAT	Isoform 10 of Sodium-driven chloride bicarbonate exchanger OS=Rattus norvegicus OX=10116 GN=Slc4a10	2109	126970	71	71	36	36	37.4	1118	5830	8237	1	0	0	930.554	1859.09	2	1859.09	0.0058	0	113.32	1e-10	R	LSPAVLLQGLAEVPIPSR	F					File: ~Y:\CORE\RAW_DATA_2022_QE\P1317_Sigrun_Lange\P1317_1_R_ctx.raw~; SpectrumID: ~8553~; PrecursorID: ~0~; scans: ~19787~
3	2::sp|Q80ZA5-10|S4A10_RAT	Isoform 10 of Sodium-driven chloride bicarbonate exchanger OS=Rattus norvegicus OX=10116 GN=Slc4a10	2109	126970	71	71	36	36	37.4	1118	6074	7468	1	0	0	647.32	1938.94	3	1938.94	-0.0023	0	68.58	3.8e-05	R	SIATLMTDEVFHDVAYK	A					File: ~Y:\CORE\RAW_DATA_2022_QE\P1317_Sigrun_Lange\P1317_1_R_ctx.raw~; SpectrumID: ~7743~; PrecursorID: ~0~; scans: ~18936~
3	2::sp|Q80ZA5-10|S4A10_RAT	Isoform 10 of Sodium-driven chloride bicarbonate exchanger OS=Rattus norvegicus OX=10116 GN=Slc4a10	2109	126970	71	71	36	36	37.4	1118	6075	7469	1	0	0	970.477	1938.94	2	1938.94	-0.0005	0	99.61	2.9e-08	R	SIATLMTDEVFHDVAYK	A					File: ~Y:\CORE\RAW_DATA_2022_QE\P1317_Sigrun_Lange\P1317_1_R_ctx.raw~; SpectrumID: ~7744~; PrecursorID: ~0~; scans: ~18937~
3	2::sp|Q80ZA5-10|S4A10_RAT	Isoform 10 of Sodium-driven chloride bicarbonate exchanger OS=Rattus norvegicus OX=10116 GN=Slc4a10	2109	126970	71	71	36	36	37.4	1118	6206	3789	1	0	0	990.922	1979.83	2	1979.83	-0.0043	0	42.67	0.0037	R	DSGLEDGGESPSFDTPSQR	V					File: ~Y:\CORE\RAW_DATA_2022_QE\P1317_Sigrun_Lange\P1317_1_R_ctx.raw~; SpectrumID: ~4043~; PrecursorID: ~0~; scans: ~13821~
3	2::sp|Q80ZA5-10|S4A10_RAT	Isoform 10 of Sodium-driven chloride bicarbonate exchanger OS=Rattus norvegicus OX=10116 GN=Slc4a10	2109	126970	71	71	36	36	37.4	1118	6207	3674	1	0	0	990.923	1979.83	2	1979.83	-0.0022	0	89.18	8.8e-08	R	DSGLEDGGESPSFDTPSQR	V					File: ~Y:\CORE\RAW_DATA_2022_QE\P1317_Sigrun_Lange\P1317_1_R_ctx.raw~; SpectrumID: ~3928~; PrecursorID: ~0~; scans: ~13560~
3	2::sp|Q80ZA5-10|S4A10_RAT	Isoform 10 of Sodium-driven chloride bicarbonate exchanger OS=Rattus norvegicus OX=10116 GN=Slc4a10	2109	126970	71	71	36	36	37.4	1118	6208	3562	1	0	0	990.927	1979.84	2	1979.83	0.0041	0	84.96	2.6e-07	R	DSGLEDGGESPSFDTPSQR	V					File: ~Y:\CORE\RAW_DATA_2022_QE\P1317_Sigrun_Lange\P1317_1_R_ctx.raw~; SpectrumID: ~3813~; PrecursorID: ~0~; scans: ~13304~
3	2::sp|Q80ZA5-10|S4A10_RAT	Isoform 10 of Sodium-driven chloride bicarbonate exchanger OS=Rattus norvegicus OX=10116 GN=Slc4a10	2109	126970	71	71	36	36	37.4	1118	6629	8281	1	0	0	1070.57	2139.12	2	2139.12	0.0022	0	69.45	2.4e-05	K	IPPGAEASNILVGELEFLDR	T					File: ~Y:\CORE\RAW_DATA_2022_QE\P1317_Sigrun_Lange\P1317_1_R_ctx.raw~; SpectrumID: ~8597~; PrecursorID: ~0~; scans: ~19833~
3	2::sp|Q80ZA5-10|S4A10_RAT	Isoform 10 of Sodium-driven chloride bicarbonate exchanger OS=Rattus norvegicus OX=10116 GN=Slc4a10	2109	126970	71	71	36	36	37.4	1118	6630	8280	1	0	0	714.049	2139.12	3	2139.12	0.0031	0	72.44	1.2e-05	K	IPPGAEASNILVGELEFLDR	T					File: ~Y:\CORE\RAW_DATA_2022_QE\P1317_Sigrun_Lange\P1317_1_R_ctx.raw~; SpectrumID: ~8596~; PrecursorID: ~0~; scans: ~19832~
3	2::sp|Q80ZA5-10|S4A10_RAT	Isoform 10 of Sodium-driven chloride bicarbonate exchanger OS=Rattus norvegicus OX=10116 GN=Slc4a10	2109	126970	71	71	36	36	37.4	1118	6971	5187	1	0	0	755.999	2264.98	3	2264.98	-0.002	1	38.69	0.014	R	ERDSGLEDGGESPSFDTPSQR	V					File: ~Y:\CORE\RAW_DATA_2022_QE\P1317_Sigrun_Lange\P1317_1_R_ctx.raw~; SpectrumID: ~5454~; PrecursorID: ~0~; scans: ~16336~
3	2::sp|Q80ZA5-10|S4A10_RAT	Isoform 10 of Sodium-driven chloride bicarbonate exchanger OS=Rattus norvegicus OX=10116 GN=Slc4a10	2109	126970	71	71	36	36	37.4	1118	6993	7608	1	0	0	756.746	2267.22	3	2267.22	0.0013	1	72.93	6.8e-06	K	KIPPGAEASNILVGELEFLDR	T					File: ~Y:\CORE\RAW_DATA_2022_QE\P1317_Sigrun_Lange\P1317_1_R_ctx.raw~; SpectrumID: ~7889~; PrecursorID: ~0~; scans: ~19090~
3	2::sp|Q80ZA5-10|S4A10_RAT	Isoform 10 of Sodium-driven chloride bicarbonate exchanger OS=Rattus norvegicus OX=10116 GN=Slc4a10	2109	126970	71	71	36	36	37.4	1118	8038	6669	1	0	0	673.323	2689.26	4	2689.26	0.0033	0	37.99	0.045	K	TPSLPNGTAAHGGPEQHGGHSGPELQR	T	Deamidated (NQ)	0.000000000000000100000000000.0			File: ~Y:\CORE\RAW_DATA_2022_QE\P1317_Sigrun_Lange\P1317_1_R_ctx.raw~; SpectrumID: ~6937~; PrecursorID: ~0~; scans: ~17956~
3	2::sp|Q80ZA5-10|S4A10_RAT	Isoform 10 of Sodium-driven chloride bicarbonate exchanger OS=Rattus norvegicus OX=10116 GN=Slc4a10	2109	126970	71	71	36	36	37.4	1118	8253	7144	1	0	0	931.759	2792.25	3	2792.22	0.038	0	62.86	9.9e-05	K	EEEQSMLAMEDEGTVQLPLEGHYR	D	2 Deamidated (NQ)	0.000100000000000100000000.0			File: ~Y:\CORE\RAW_DATA_2022_QE\P1317_Sigrun_Lange\P1317_1_R_ctx.raw~; SpectrumID: ~7412~; PrecursorID: ~0~; scans: ~18586~
3	2::sp|Q80ZA5-10|S4A10_RAT	Isoform 10 of Sodium-driven chloride bicarbonate exchanger OS=Rattus norvegicus OX=10116 GN=Slc4a10	2109	126970	71	71	36	36	37.4	1118	8298	7091	1	0	0	564.477	2817.35	5	2817.35	-0.0078	1	45.33	0.0087	R	KTPSLPNGTAAHGGPEQHGGHSGPELQR	T	Deamidated (NQ)	0.0000000000000000100000000000.0			File: ~Y:\CORE\RAW_DATA_2022_QE\P1317_Sigrun_Lange\P1317_1_R_ctx.raw~; SpectrumID: ~7359~; PrecursorID: ~0~; scans: ~18531~
3	2::sp|Q80ZA5-10|S4A10_RAT	Isoform 10 of Sodium-driven chloride bicarbonate exchanger OS=Rattus norvegicus OX=10116 GN=Slc4a10	2109	126970	71	71	36	36	37.4	1118	8299	7085	1	0	0	470.568	2817.37	6	2817.35	0.013	1	29.27	0.35	R	KTPSLPNGTAAHGGPEQHGGHSGPELQR	T	Deamidated (NQ)	0.0000001000000000000000000000.0			File: ~Y:\CORE\RAW_DATA_2022_QE\P1317_Sigrun_Lange\P1317_1_R_ctx.raw~; SpectrumID: ~7353~; PrecursorID: ~0~; scans: ~18524~
3	2::sp|Q80ZA5-10|S4A10_RAT	Isoform 10 of Sodium-driven chloride bicarbonate exchanger OS=Rattus norvegicus OX=10116 GN=Slc4a10	2109	126970	71	71	36	36	37.4	1118	8688	8270	1	0	0	1094.88	3281.61	3	3281.62	-0.0085	1	77.47	5e-06	K	DRNDLVSGIDEFLDQVTVLPPGEWDPSIR	I					File: ~Y:\CORE\RAW_DATA_2022_QE\P1317_Sigrun_Lange\P1317_1_R_ctx.raw~; SpectrumID: ~8586~; PrecursorID: ~0~; scans: ~19822~
3	2::sp|Q80ZA5-10|S4A10_RAT	Isoform 10 of Sodium-driven chloride bicarbonate exchanger OS=Rattus norvegicus OX=10116 GN=Slc4a10	2109	126970	71	71	36	36	37.4	1118	8790	7281	1	0	0	869.899	3475.57	4	3475.58	-0.0085	1	109.49	2.1e-09	K	LEDAEKEEEQSMLAMEDEGTVQLPLEGHYR	D					File: ~Y:\CORE\RAW_DATA_2022_QE\P1317_Sigrun_Lange\P1317_1_R_ctx.raw~; SpectrumID: ~7550~; PrecursorID: ~0~; scans: ~18731~
3	2::sp|Q80ZA5-10|S4A10_RAT	Isoform 10 of Sodium-driven chloride bicarbonate exchanger OS=Rattus norvegicus OX=10116 GN=Slc4a10	2109	126970	71	71	36	36	37.4	1118	8831	7966	1	0	0	1191.21	3570.62	3	3570.62	-0.0059	0	28.86	0.23	R	VQFILGTEDDDEEHIPHDLFTELDEICWR	E					File: ~Y:\CORE\RAW_DATA_2022_QE\P1317_Sigrun_Lange\P1317_1_R_ctx.raw~; SpectrumID: ~8270~; PrecursorID: ~0~; scans: ~19490~
3	2::sp|Q80ZA5-10|S4A10_RAT	Isoform 10 of Sodium-driven chloride bicarbonate exchanger OS=Rattus norvegicus OX=10116 GN=Slc4a10	2109	126970	71	71	36	36	37.4	1118	8832	7962	1	0	0	893.663	3570.62	4	3570.62	-0.001	0	32.51	0.1	R	VQFILGTEDDDEEHIPHDLFTELDEICWR	E					File: ~Y:\CORE\RAW_DATA_2022_QE\P1317_Sigrun_Lange\P1317_1_R_ctx.raw~; SpectrumID: ~8266~; PrecursorID: ~0~; scans: ~19486~
3	2::sp|Q80ZA5-10|S4A10_RAT	Isoform 10 of Sodium-driven chloride bicarbonate exchanger OS=Rattus norvegicus OX=10116 GN=Slc4a10	2109	126970	71	71	36	36	37.4	1118	8855	7261	1	0	0	721.744	3603.68	5	3603.67	0.0101	2	52.67	0.0013	K	KLEDAEKEEEQSMLAMEDEGTVQLPLEGHYR	D					File: ~Y:\CORE\RAW_DATA_2022_QE\P1317_Sigrun_Lange\P1317_1_R_ctx.raw~; SpectrumID: ~7530~; PrecursorID: ~0~; scans: ~18710~
3	2::sp|Q80ZA5-10|S4A10_RAT	Isoform 10 of Sodium-driven chloride bicarbonate exchanger OS=Rattus norvegicus OX=10116 GN=Slc4a10	2109	126970	71	71	36	36	37.4	1118	8856	7256	1	0	0	901.93	3603.69	4	3603.67	0.0193	2	77.24	4.7e-06	K	KLEDAEKEEEQSMLAMEDEGTVQLPLEGHYR	D					File: ~Y:\CORE\RAW_DATA_2022_QE\P1317_Sigrun_Lange\P1317_1_R_ctx.raw~; SpectrumID: ~7525~; PrecursorID: ~0~; scans: ~18705~
3	2::sp|Q80ZA5-8|S4A10_RAT	Isoform 8 of Sodium-driven chloride bicarbonate exchanger OS=Rattus norvegicus OX=10116 GN=Slc4a10	2109	124854	71	71	36	36	38	1100	132	5321	1	0	0	396.243	790.47	2	790.47	0.0003	0	33.24	0.0099	R	TVVAFVR	L					File: ~Y:\CORE\RAW_DATA_2022_QE\P1317_Sigrun_Lange\P1317_1_R_ctx.raw~; SpectrumID: ~5588~; PrecursorID: ~0~; scans: ~16496~
3	2::sp|Q80ZA5-8|S4A10_RAT	Isoform 8 of Sodium-driven chloride bicarbonate exchanger OS=Rattus norvegicus OX=10116 GN=Slc4a10	2109	124854	71	71	36	36	38	1100	366	5866	1	0	0	414.226	826.437	2	826.437	-0.0003	0	29.05	0.054	R	VHEALMK	Q					File: ~Y:\CORE\RAW_DATA_2022_QE\P1317_Sigrun_Lange\P1317_1_R_ctx.raw~; SpectrumID: ~6133~; PrecursorID: ~0~; scans: ~17102~
3	2::sp|Q80ZA5-8|S4A10_RAT	Isoform 8 of Sodium-driven chloride bicarbonate exchanger OS=Rattus norvegicus OX=10116 GN=Slc4a10	2109	124854	71	71	36	36	38	1100	503	6084	1	0	0	424.734	847.454	2	847.455	-0.0012	0	32.71	0.085	K	GIQLFDR	I					File: ~Y:\CORE\RAW_DATA_2022_QE\P1317_Sigrun_Lange\P1317_1_R_ctx.raw~; SpectrumID: ~6352~; PrecursorID: ~0~; scans: ~17336~
3	2::sp|Q80ZA5-8|S4A10_RAT	Isoform 8 of Sodium-driven chloride bicarbonate exchanger OS=Rattus norvegicus OX=10116 GN=Slc4a10	2109	124854	71	71	36	36	38	1100	706	6617	1	0	1	445.234	888.453	2	888.453	-0.0001	0	31.07	0.19	K	VDLHFMK	K					File: ~Y:\CORE\RAW_DATA_2022_QE\P1317_Sigrun_Lange\P1317_1_R_ctx.raw~; SpectrumID: ~6885~; PrecursorID: ~0~; scans: ~17900~
3	2::sp|Q80ZA5-8|S4A10_RAT	Isoform 8 of Sodium-driven chloride bicarbonate exchanger OS=Rattus norvegicus OX=10116 GN=Slc4a10	2109	124854	71	71	36	36	38	1100	1211	3195	1	0	0	496.207	990.399	2	990.404	-0.0055	0	36.37	0.0047	R	EGEDAEWR	E					File: ~Y:\CORE\RAW_DATA_2022_QE\P1317_Sigrun_Lange\P1317_1_R_ctx.raw~; SpectrumID: ~3441~; PrecursorID: ~0~; scans: ~12545~
3	2::sp|Q80ZA5-8|S4A10_RAT	Isoform 8 of Sodium-driven chloride bicarbonate exchanger OS=Rattus norvegicus OX=10116 GN=Slc4a10	2109	124854	71	71	36	36	38	1100	1212	3447	1	0	0	496.207	990.399	2	990.404	-0.0053	0	36.87	0.0042	R	EGEDAEWR	E					File: ~Y:\CORE\RAW_DATA_2022_QE\P1317_Sigrun_Lange\P1317_1_R_ctx.raw~; SpectrumID: ~3698~; PrecursorID: ~0~; scans: ~13077~
3	2::sp|Q80ZA5-8|S4A10_RAT	Isoform 8 of Sodium-driven chloride bicarbonate exchanger OS=Rattus norvegicus OX=10116 GN=Slc4a10	2109	124854	71	71	36	36	38	1100	1213	3071	1	0	0	496.207	990.399	2	990.404	-0.0052	0	29.18	0.03	R	EGEDAEWR	E					File: ~Y:\CORE\RAW_DATA_2022_QE\P1317_Sigrun_Lange\P1317_1_R_ctx.raw~; SpectrumID: ~3315~; PrecursorID: ~0~; scans: ~12280~
3	2::sp|Q80ZA5-8|S4A10_RAT	Isoform 8 of Sodium-driven chloride bicarbonate exchanger OS=Rattus norvegicus OX=10116 GN=Slc4a10	2109	124854	71	71	36	36	38	1100	1214	2960	1	0	0	496.209	990.403	2	990.404	-0.0017	0	31.41	0.018	R	EGEDAEWR	E					File: ~Y:\CORE\RAW_DATA_2022_QE\P1317_Sigrun_Lange\P1317_1_R_ctx.raw~; SpectrumID: ~3201~; PrecursorID: ~0~; scans: ~12023~
3	2::sp|Q80ZA5-8|S4A10_RAT	Isoform 8 of Sodium-driven chloride bicarbonate exchanger OS=Rattus norvegicus OX=10116 GN=Slc4a10	2109	124854	71	71	36	36	38	1100	1215	3306	1	0	0	496.209	990.403	2	990.404	-0.001	0	32.17	0.016	R	EGEDAEWR	E					File: ~Y:\CORE\RAW_DATA_2022_QE\P1317_Sigrun_Lange\P1317_1_R_ctx.raw~; SpectrumID: ~3554~; PrecursorID: ~0~; scans: ~12799~
3	2::sp|Q80ZA5-8|S4A10_RAT	Isoform 8 of Sodium-driven chloride bicarbonate exchanger OS=Rattus norvegicus OX=10116 GN=Slc4a10	2109	124854	71	71	36	36	38	1100	1216	3696	1	0	0	496.211	990.407	2	990.404	0.0027	0	35.61	0.013	R	EGEDAEWR	E					File: ~Y:\CORE\RAW_DATA_2022_QE\P1317_Sigrun_Lange\P1317_1_R_ctx.raw~; SpectrumID: ~3950~; PrecursorID: ~0~; scans: ~13615~
3	2::sp|Q80ZA5-8|S4A10_RAT	Isoform 8 of Sodium-driven chloride bicarbonate exchanger OS=Rattus norvegicus OX=10116 GN=Slc4a10	2109	124854	71	71	36	36	38	1100	1217	3575	1	0	0	496.211	990.408	2	990.404	0.0033	0	53.47	0.00021	R	EGEDAEWR	E					File: ~Y:\CORE\RAW_DATA_2022_QE\P1317_Sigrun_Lange\P1317_1_R_ctx.raw~; SpectrumID: ~3826~; PrecursorID: ~0~; scans: ~13336~
3	2::sp|Q80ZA5-8|S4A10_RAT	Isoform 8 of Sodium-driven chloride bicarbonate exchanger OS=Rattus norvegicus OX=10116 GN=Slc4a10	2109	124854	71	71	36	36	38	1100	1357	7774	1	0	0	507.77	1013.53	2	1013.53	0.0001	0	29.28	0.12	K	LMDFLFTK	R					File: ~Y:\CORE\RAW_DATA_2022_QE\P1317_Sigrun_Lange\P1317_1_R_ctx.raw~; SpectrumID: ~8066~; PrecursorID: ~0~; scans: ~19276~
3	2::sp|Q80ZA5-8|S4A10_RAT	Isoform 8 of Sodium-driven chloride bicarbonate exchanger OS=Rattus norvegicus OX=10116 GN=Slc4a10	2109	124854	71	71	36	36	38	1100	1456	3245	1	0	0	513.739	1025.46	2	1025.47	-0.0022	0	28.91	0.12	R	ENSTVDFSK	V					File: ~Y:\CORE\RAW_DATA_2022_QE\P1317_Sigrun_Lange\P1317_1_R_ctx.raw~; SpectrumID: ~3493~; PrecursorID: ~0~; scans: ~12660~
3	2::sp|Q80ZA5-8|S4A10_RAT	Isoform 8 of Sodium-driven chloride bicarbonate exchanger OS=Rattus norvegicus OX=10116 GN=Slc4a10	2109	124854	71	71	36	36	38	1100	1457	2451	1	0	0	513.741	1025.47	2	1025.47	0.0013	0	69.87	1.1e-05	R	ENSTVDFSK	V					File: ~Y:\CORE\RAW_DATA_2022_QE\P1317_Sigrun_Lange\P1317_1_R_ctx.raw~; SpectrumID: ~2662~; PrecursorID: ~0~; scans: ~10847~
3	2::sp|Q80ZA5-8|S4A10_RAT	Isoform 8 of Sodium-driven chloride bicarbonate exchanger OS=Rattus norvegicus OX=10116 GN=Slc4a10	2109	124854	71	71	36	36	38	1100	1458	2732	1	0	0	513.742	1025.47	2	1025.47	0.0021	0	51.06	0.00093	R	ENSTVDFSK	V					File: ~Y:\CORE\RAW_DATA_2022_QE\P1317_Sigrun_Lange\P1317_1_R_ctx.raw~; SpectrumID: ~2958~; PrecursorID: ~0~; scans: ~11511~
3	2::sp|Q80ZA5-8|S4A10_RAT	Isoform 8 of Sodium-driven chloride bicarbonate exchanger OS=Rattus norvegicus OX=10116 GN=Slc4a10	2109	124854	71	71	36	36	38	1100	1459	2342	1	0	0	513.742	1025.47	2	1025.47	0.0025	0	65.2	3.6e-05	R	ENSTVDFSK	V					File: ~Y:\CORE\RAW_DATA_2022_QE\P1317_Sigrun_Lange\P1317_1_R_ctx.raw~; SpectrumID: ~2544~; PrecursorID: ~0~; scans: ~10591~
3	2::sp|Q80ZA5-8|S4A10_RAT	Isoform 8 of Sodium-driven chloride bicarbonate exchanger OS=Rattus norvegicus OX=10116 GN=Slc4a10	2109	124854	71	71	36	36	38	1100	1460	2584	1	0	0	513.742	1025.47	2	1025.47	0.0029	0	85.05	3.4e-07	R	ENSTVDFSK	V					File: ~Y:\CORE\RAW_DATA_2022_QE\P1317_Sigrun_Lange\P1317_1_R_ctx.raw~; SpectrumID: ~2798~; PrecursorID: ~0~; scans: ~11131~
3	2::sp|Q80ZA5-8|S4A10_RAT	Isoform 8 of Sodium-driven chloride bicarbonate exchanger OS=Rattus norvegicus OX=10116 GN=Slc4a10	2109	124854	71	71	36	36	38	1100	1769	5117	1	0	0	544.261	1086.51	2	1086.52	-0.014	0	30.2	0.089	K	GQQYHEIGR	S					File: ~Y:\CORE\RAW_DATA_2022_QE\P1317_Sigrun_Lange\P1317_1_R_ctx.raw~; SpectrumID: ~5384~; PrecursorID: ~0~; scans: ~16253~
3	2::sp|Q80ZA5-8|S4A10_RAT	Isoform 8 of Sodium-driven chloride bicarbonate exchanger OS=Rattus norvegicus OX=10116 GN=Slc4a10	2109	124854	71	71	36	36	38	1100	1785	7791	1	0	0	544.839	1087.66	2	1087.66	-0.0011	0	66.29	6.3e-06	R	IFGGLILDIK	R					File: ~Y:\CORE\RAW_DATA_2022_QE\P1317_Sigrun_Lange\P1317_1_R_ctx.raw~; SpectrumID: ~8085~; PrecursorID: ~0~; scans: ~19296~
3	2::sp|Q80ZA5-8|S4A10_RAT	Isoform 8 of Sodium-driven chloride bicarbonate exchanger OS=Rattus norvegicus OX=10116 GN=Slc4a10	2109	124854	71	71	36	36	38	1100	2111	7424	1	0	0	571.817	1141.62	2	1141.62	-0.0007	1	56.71	0.00027	R	KLMDFLFTK	R					File: ~Y:\CORE\RAW_DATA_2022_QE\P1317_Sigrun_Lange\P1317_1_R_ctx.raw~; SpectrumID: ~7698~; PrecursorID: ~0~; scans: ~18888~
3	2::sp|Q80ZA5-8|S4A10_RAT	Isoform 8 of Sodium-driven chloride bicarbonate exchanger OS=Rattus norvegicus OX=10116 GN=Slc4a10	2109	124854	71	71	36	36	38	1100	2298	7792	1	0	0	586.779	1171.54	2	1171.55	-0.0015	0	52.04	0.00068	K	APFFWSDFR	D					File: ~Y:\CORE\RAW_DATA_2022_QE\P1317_Sigrun_Lange\P1317_1_R_ctx.raw~; SpectrumID: ~8086~; PrecursorID: ~0~; scans: ~19297~
3	2::sp|Q80ZA5-8|S4A10_RAT	Isoform 8 of Sodium-driven chloride bicarbonate exchanger OS=Rattus norvegicus OX=10116 GN=Slc4a10	2109	124854	71	71	36	36	38	1100	2380	7157	1	0	0	396.874	1187.6	3	1187.61	-0.0098	0	31.22	0.2	K	HQPDFIYLR	H					File: ~Y:\CORE\RAW_DATA_2022_QE\P1317_Sigrun_Lange\P1317_1_R_ctx.raw~; SpectrumID: ~7425~; PrecursorID: ~0~; scans: ~18600~
3	2::sp|Q80ZA5-8|S4A10_RAT	Isoform 8 of Sodium-driven chloride bicarbonate exchanger OS=Rattus norvegicus OX=10116 GN=Slc4a10	2109	124854	71	71	36	36	38	1100	2381	7090	1	0	0	594.812	1187.61	2	1187.61	0.0011	0	40.29	0.025	K	HQPDFIYLR	H					File: ~Y:\CORE\RAW_DATA_2022_QE\P1317_Sigrun_Lange\P1317_1_R_ctx.raw~; SpectrumID: ~7358~; PrecursorID: ~0~; scans: ~18530~
3	2::sp|Q80ZA5-8|S4A10_RAT	Isoform 8 of Sodium-driven chloride bicarbonate exchanger OS=Rattus norvegicus OX=10116 GN=Slc4a10	2109	124854	71	71	36	36	38	1100	2451	6860	1	0	0	600.818	1199.62	2	1199.62	0.0032	0	51.95	0.0011	K	EYGLSYLSLR	A					File: ~Y:\CORE\RAW_DATA_2022_QE\P1317_Sigrun_Lange\P1317_1_R_ctx.raw~; SpectrumID: ~7128~; PrecursorID: ~0~; scans: ~18177~
3	2::sp|Q80ZA5-8|S4A10_RAT	Isoform 8 of Sodium-driven chloride bicarbonate exchanger OS=Rattus norvegicus OX=10116 GN=Slc4a10	2109	124854	71	71	36	36	38	1100	2981	6802	1	0	0	424.587	1270.74	3	1270.74	-0.0018	0	53.74	0.00047	K	LQVPSVFKPTR	D					File: ~Y:\CORE\RAW_DATA_2022_QE\P1317_Sigrun_Lange\P1317_1_R_ctx.raw~; SpectrumID: ~7070~; PrecursorID: ~0~; scans: ~18097~
3	2::sp|Q80ZA5-8|S4A10_RAT	Isoform 8 of Sodium-driven chloride bicarbonate exchanger OS=Rattus norvegicus OX=10116 GN=Slc4a10	2109	124854	71	71	36	36	38	1100	2982	6533	1	0	0	424.587	1270.74	3	1270.74	-0.0016	0	35.53	0.031	K	LQVPSVFKPTR	D					File: ~Y:\CORE\RAW_DATA_2022_QE\P1317_Sigrun_Lange\P1317_1_R_ctx.raw~; SpectrumID: ~6801~; PrecursorID: ~0~; scans: ~17811~
3	2::sp|Q80ZA5-8|S4A10_RAT	Isoform 8 of Sodium-driven chloride bicarbonate exchanger OS=Rattus norvegicus OX=10116 GN=Slc4a10	2109	124854	71	71	36	36	38	1100	2983	6654	1	0	0	636.377	1270.74	2	1270.74	-0.0003	0	45.04	0.0032	K	LQVPSVFKPTR	D					File: ~Y:\CORE\RAW_DATA_2022_QE\P1317_Sigrun_Lange\P1317_1_R_ctx.raw~; SpectrumID: ~6922~; PrecursorID: ~0~; scans: ~17939~
3	2::sp|Q80ZA5-8|S4A10_RAT	Isoform 8 of Sodium-driven chloride bicarbonate exchanger OS=Rattus norvegicus OX=10116 GN=Slc4a10	2109	124854	71	71	36	36	38	1100	3045	3017	1	0	0	641.263	1280.51	2	1280.52	-0.0046	0	46.42	0.00067	K	FEEDVEDGGER	W					File: ~Y:\CORE\RAW_DATA_2022_QE\P1317_Sigrun_Lange\P1317_1_R_ctx.raw~; SpectrumID: ~3260~; PrecursorID: ~0~; scans: ~12149~
3	2::sp|Q80ZA5-8|S4A10_RAT	Isoform 8 of Sodium-driven chloride bicarbonate exchanger OS=Rattus norvegicus OX=10116 GN=Slc4a10	2109	124854	71	71	36	36	38	1100	3046	3135	1	0	0	641.264	1280.51	2	1280.52	-0.0024	0	38.66	0.0043	K	FEEDVEDGGER	W					File: ~Y:\CORE\RAW_DATA_2022_QE\P1317_Sigrun_Lange\P1317_1_R_ctx.raw~; SpectrumID: ~3380~; PrecursorID: ~0~; scans: ~12421~
3	2::sp|Q80ZA5-8|S4A10_RAT	Isoform 8 of Sodium-driven chloride bicarbonate exchanger OS=Rattus norvegicus OX=10116 GN=Slc4a10	2109	124854	71	71	36	36	38	1100	3047	2469	1	0	0	641.265	1280.52	2	1280.52	-0.0005	0	68.15	5e-06	K	FEEDVEDGGER	W					File: ~Y:\CORE\RAW_DATA_2022_QE\P1317_Sigrun_Lange\P1317_1_R_ctx.raw~; SpectrumID: ~2680~; PrecursorID: ~0~; scans: ~10886~
3	2::sp|Q80ZA5-8|S4A10_RAT	Isoform 8 of Sodium-driven chloride bicarbonate exchanger OS=Rattus norvegicus OX=10116 GN=Slc4a10	2109	124854	71	71	36	36	38	1100	3048	2790	1	0	0	641.265	1280.52	2	1280.52	0	0	60.11	3.2e-05	K	FEEDVEDGGER	W					File: ~Y:\CORE\RAW_DATA_2022_QE\P1317_Sigrun_Lange\P1317_1_R_ctx.raw~; SpectrumID: ~3023~; PrecursorID: ~0~; scans: ~11637~
3	2::sp|Q80ZA5-8|S4A10_RAT	Isoform 8 of Sodium-driven chloride bicarbonate exchanger OS=Rattus norvegicus OX=10116 GN=Slc4a10	2109	124854	71	71	36	36	38	1100	3049	2681	1	0	0	641.266	1280.52	2	1280.52	0.0011	0	63.25	1.7e-05	K	FEEDVEDGGER	W					File: ~Y:\CORE\RAW_DATA_2022_QE\P1317_Sigrun_Lange\P1317_1_R_ctx.raw~; SpectrumID: ~2903~; PrecursorID: ~0~; scans: ~11387~
3	2::sp|Q80ZA5-8|S4A10_RAT	Isoform 8 of Sodium-driven chloride bicarbonate exchanger OS=Rattus norvegicus OX=10116 GN=Slc4a10	2109	124854	71	71	36	36	38	1100	3050	2588	1	0	0	641.266	1280.52	2	1280.52	0.0014	0	59.47	4.1e-05	K	FEEDVEDGGER	W					File: ~Y:\CORE\RAW_DATA_2022_QE\P1317_Sigrun_Lange\P1317_1_R_ctx.raw~; SpectrumID: ~2802~; PrecursorID: ~0~; scans: ~11137~
3	2::sp|Q80ZA5-8|S4A10_RAT	Isoform 8 of Sodium-driven chloride bicarbonate exchanger OS=Rattus norvegicus OX=10116 GN=Slc4a10	2109	124854	71	71	36	36	38	1100	3051	2127	1	0	0	641.267	1280.52	2	1280.52	0.0046	0	63.3	1.9e-05	K	FEEDVEDGGER	W					File: ~Y:\CORE\RAW_DATA_2022_QE\P1317_Sigrun_Lange\P1317_1_R_ctx.raw~; SpectrumID: ~2310~; PrecursorID: ~0~; scans: ~10050~
3	2::sp|Q80ZA5-8|S4A10_RAT	Isoform 8 of Sodium-driven chloride bicarbonate exchanger OS=Rattus norvegicus OX=10116 GN=Slc4a10	2109	124854	71	71	36	36	38	1100	3052	2362	1	0	0	641.268	1280.52	2	1280.52	0.006	0	51.44	0.00029	K	FEEDVEDGGER	W					File: ~Y:\CORE\RAW_DATA_2022_QE\P1317_Sigrun_Lange\P1317_1_R_ctx.raw~; SpectrumID: ~2567~; PrecursorID: ~0~; scans: ~10637~
3	2::sp|Q80ZA5-8|S4A10_RAT	Isoform 8 of Sodium-driven chloride bicarbonate exchanger OS=Rattus norvegicus OX=10116 GN=Slc4a10	2109	124854	71	71	36	36	38	1100	3053	2240	1	0	0	641.269	1280.52	2	1280.52	0.0072	0	47.1	0.00082	K	FEEDVEDGGER	W					File: ~Y:\CORE\RAW_DATA_2022_QE\P1317_Sigrun_Lange\P1317_1_R_ctx.raw~; SpectrumID: ~2434~; PrecursorID: ~0~; scans: ~10339~
3	2::sp|Q80ZA5-8|S4A10_RAT	Isoform 8 of Sodium-driven chloride bicarbonate exchanger OS=Rattus norvegicus OX=10116 GN=Slc4a10	2109	124854	71	71	36	36	38	1100	3054	2894	1	0	0	641.269	1280.52	2	1280.52	0.0077	0	50.45	0.00042	K	FEEDVEDGGER	W					File: ~Y:\CORE\RAW_DATA_2022_QE\P1317_Sigrun_Lange\P1317_1_R_ctx.raw~; SpectrumID: ~3132~; PrecursorID: ~0~; scans: ~11892~
3	2::sp|Q80ZA5-8|S4A10_RAT	Isoform 8 of Sodium-driven chloride bicarbonate exchanger OS=Rattus norvegicus OX=10116 GN=Slc4a10	2109	124854	71	71	36	36	38	1100	3555	7332	1	0	0	455.938	1364.79	3	1364.79	-0.0006	0	39.21	0.0062	R	TLFIGVHVPLGGR	K					File: ~Y:\CORE\RAW_DATA_2022_QE\P1317_Sigrun_Lange\P1317_1_R_ctx.raw~; SpectrumID: ~7601~; PrecursorID: ~0~; scans: ~18785~
3	2::sp|Q80ZA5-8|S4A10_RAT	Isoform 8 of Sodium-driven chloride bicarbonate exchanger OS=Rattus norvegicus OX=10116 GN=Slc4a10	2109	124854	71	71	36	36	38	1100	3556	7350	1	0	0	683.404	1364.79	2	1364.79	0.0006	0	42.36	0.003	R	TLFIGVHVPLGGR	K					File: ~Y:\CORE\RAW_DATA_2022_QE\P1317_Sigrun_Lange\P1317_1_R_ctx.raw~; SpectrumID: ~7620~; PrecursorID: ~0~; scans: ~18805~
3	2::sp|Q80ZA5-8|S4A10_RAT	Isoform 8 of Sodium-driven chloride bicarbonate exchanger OS=Rattus norvegicus OX=10116 GN=Slc4a10	2109	124854	71	71	36	36	38	1100	3911	2040	1	0	0	716.324	1430.63	2	1430.63	-0.0002	0	33.3	0.045	K	LESECSAPGEQPK	F					File: ~Y:\CORE\RAW_DATA_2022_QE\P1317_Sigrun_Lange\P1317_1_R_ctx.raw~; SpectrumID: ~2211~; PrecursorID: ~0~; scans: ~9823~
3	2::sp|Q80ZA5-8|S4A10_RAT	Isoform 8 of Sodium-driven chloride bicarbonate exchanger OS=Rattus norvegicus OX=10116 GN=Slc4a10	2109	124854	71	71	36	36	38	1100	4291	6811	1	0	0	499.908	1496.7	3	1496.7	0.0018	1	47.95	0.0029	K	THFEKEDLEGHR	T					File: ~Y:\CORE\RAW_DATA_2022_QE\P1317_Sigrun_Lange\P1317_1_R_ctx.raw~; SpectrumID: ~7079~; PrecursorID: ~0~; scans: ~18107~
3	2::sp|Q80ZA5-8|S4A10_RAT	Isoform 8 of Sodium-driven chloride bicarbonate exchanger OS=Rattus norvegicus OX=10116 GN=Slc4a10	2109	124854	71	71	36	36	38	1100	4546	5211	1	0	0	775.356	1548.7	2	1548.7	0.0002	0	78.47	2.4e-06	R	DDPSVINISDEMSK	T					File: ~Y:\CORE\RAW_DATA_2022_QE\P1317_Sigrun_Lange\P1317_1_R_ctx.raw~; SpectrumID: ~5478~; PrecursorID: ~0~; scans: ~16367~
3	2::sp|Q80ZA5-8|S4A10_RAT	Isoform 8 of Sodium-driven chloride bicarbonate exchanger OS=Rattus norvegicus OX=10116 GN=Slc4a10	2109	124854	71	71	36	36	38	1100	4547	4972	1	0	0	775.36	1548.7	2	1548.7	0.0067	0	59.81	0.00019	R	DDPSVINISDEMSK	T					File: ~Y:\CORE\RAW_DATA_2022_QE\P1317_Sigrun_Lange\P1317_1_R_ctx.raw~; SpectrumID: ~5239~; PrecursorID: ~0~; scans: ~16079~
3	2::sp|Q80ZA5-8|S4A10_RAT	Isoform 8 of Sodium-driven chloride bicarbonate exchanger OS=Rattus norvegicus OX=10116 GN=Slc4a10	2109	124854	71	71	36	36	38	1100	4608	8182	1	0	0	781.874	1561.73	2	1561.73	-0.0005	0	54.76	0.00078	R	ELSWLDDLMPESK	K					File: ~Y:\CORE\RAW_DATA_2022_QE\P1317_Sigrun_Lange\P1317_1_R_ctx.raw~; SpectrumID: ~8498~; PrecursorID: ~0~; scans: ~19729~
3	2::sp|Q80ZA5-8|S4A10_RAT	Isoform 8 of Sodium-driven chloride bicarbonate exchanger OS=Rattus norvegicus OX=10116 GN=Slc4a10	2109	124854	71	71	36	36	38	1100	4675	8214	1	0	0	789.869	1577.72	2	1577.73	-0.0053	0	67.21	3.7e-05	R	ELSWLDDLMPESK	K	Oxidation (M)	0.0000000030000.0			File: ~Y:\CORE\RAW_DATA_2022_QE\P1317_Sigrun_Lange\P1317_1_R_ctx.raw~; SpectrumID: ~8530~; PrecursorID: ~0~; scans: ~19763~
3	2::sp|Q80ZA5-8|S4A10_RAT	Isoform 8 of Sodium-driven chloride bicarbonate exchanger OS=Rattus norvegicus OX=10116 GN=Slc4a10	2109	124854	71	71	36	36	38	1100	4870	7209	1	0	0	810.908	1619.8	2	1619.8	0.0028	0	95.18	9.1e-08	K	TAMWGNLLVTADNSK	E					File: ~Y:\CORE\RAW_DATA_2022_QE\P1317_Sigrun_Lange\P1317_1_R_ctx.raw~; SpectrumID: ~7477~; PrecursorID: ~0~; scans: ~18655~
3	2::sp|Q80ZA5-8|S4A10_RAT	Isoform 8 of Sodium-driven chloride bicarbonate exchanger OS=Rattus norvegicus OX=10116 GN=Slc4a10	2109	124854	71	71	36	36	38	1100	4878	6953	1	0	0	811.404	1620.79	2	1620.78	0.012	0	73.35	1.3e-05	K	TAMWGNLLVTADNSK	E	Deamidated (NQ)	0.000001000000000.0			File: ~Y:\CORE\RAW_DATA_2022_QE\P1317_Sigrun_Lange\P1317_1_R_ctx.raw~; SpectrumID: ~7221~; PrecursorID: ~0~; scans: ~18347~
3	2::sp|Q80ZA5-8|S4A10_RAT	Isoform 8 of Sodium-driven chloride bicarbonate exchanger OS=Rattus norvegicus OX=10116 GN=Slc4a10	2109	124854	71	71	36	36	38	1100	5222	7111	1	0	0	570.266	1707.78	3	1707.77	0.001	1	61.91	0.00012	R	WLKFEEDVEDGGER	W					File: ~Y:\CORE\RAW_DATA_2022_QE\P1317_Sigrun_Lange\P1317_1_R_ctx.raw~; SpectrumID: ~7379~; PrecursorID: ~0~; scans: ~18552~
3	2::sp|Q80ZA5-8|S4A10_RAT	Isoform 8 of Sodium-driven chloride bicarbonate exchanger OS=Rattus norvegicus OX=10116 GN=Slc4a10	2109	124854	71	71	36	36	38	1100	5723	2480	1	0	0	914.433	1826.85	2	1826.86	-0.0061	0	43.33	0.0097	K	NAGQVVSPQSAPACAENK	N					File: ~Y:\CORE\RAW_DATA_2022_QE\P1317_Sigrun_Lange\P1317_1_R_ctx.raw~; SpectrumID: ~2691~; PrecursorID: ~0~; scans: ~10906~
3	2::sp|Q80ZA5-8|S4A10_RAT	Isoform 8 of Sodium-driven chloride bicarbonate exchanger OS=Rattus norvegicus OX=10116 GN=Slc4a10	2109	124854	71	71	36	36	38	1100	5724	2606	1	0	0	914.436	1826.86	2	1826.86	-0.0013	0	38.6	0.03	K	NAGQVVSPQSAPACAENK	N					File: ~Y:\CORE\RAW_DATA_2022_QE\P1317_Sigrun_Lange\P1317_1_R_ctx.raw~; SpectrumID: ~2820~; PrecursorID: ~0~; scans: ~11173~
3	2::sp|Q80ZA5-8|S4A10_RAT	Isoform 8 of Sodium-driven chloride bicarbonate exchanger OS=Rattus norvegicus OX=10116 GN=Slc4a10	2109	124854	71	71	36	36	38	1100	5829	8245	1	0	0	620.702	1859.09	3	1859.09	-0.003	0	33.37	0.012	R	LSPAVLLQGLAEVPIPSR	F					File: ~Y:\CORE\RAW_DATA_2022_QE\P1317_Sigrun_Lange\P1317_1_R_ctx.raw~; SpectrumID: ~8561~; PrecursorID: ~0~; scans: ~19795~
3	2::sp|Q80ZA5-8|S4A10_RAT	Isoform 8 of Sodium-driven chloride bicarbonate exchanger OS=Rattus norvegicus OX=10116 GN=Slc4a10	2109	124854	71	71	36	36	38	1100	5830	8237	1	0	0	930.554	1859.09	2	1859.09	0.0058	0	113.32	1e-10	R	LSPAVLLQGLAEVPIPSR	F					File: ~Y:\CORE\RAW_DATA_2022_QE\P1317_Sigrun_Lange\P1317_1_R_ctx.raw~; SpectrumID: ~8553~; PrecursorID: ~0~; scans: ~19787~
3	2::sp|Q80ZA5-8|S4A10_RAT	Isoform 8 of Sodium-driven chloride bicarbonate exchanger OS=Rattus norvegicus OX=10116 GN=Slc4a10	2109	124854	71	71	36	36	38	1100	6074	7468	1	0	0	647.32	1938.94	3	1938.94	-0.0023	0	68.58	3.8e-05	R	SIATLMTDEVFHDVAYK	A					File: ~Y:\CORE\RAW_DATA_2022_QE\P1317_Sigrun_Lange\P1317_1_R_ctx.raw~; SpectrumID: ~7743~; PrecursorID: ~0~; scans: ~18936~
3	2::sp|Q80ZA5-8|S4A10_RAT	Isoform 8 of Sodium-driven chloride bicarbonate exchanger OS=Rattus norvegicus OX=10116 GN=Slc4a10	2109	124854	71	71	36	36	38	1100	6075	7469	1	0	0	970.477	1938.94	2	1938.94	-0.0005	0	99.61	2.9e-08	R	SIATLMTDEVFHDVAYK	A					File: ~Y:\CORE\RAW_DATA_2022_QE\P1317_Sigrun_Lange\P1317_1_R_ctx.raw~; SpectrumID: ~7744~; PrecursorID: ~0~; scans: ~18937~
3	2::sp|Q80ZA5-8|S4A10_RAT	Isoform 8 of Sodium-driven chloride bicarbonate exchanger OS=Rattus norvegicus OX=10116 GN=Slc4a10	2109	124854	71	71	36	36	38	1100	6206	3789	1	0	0	990.922	1979.83	2	1979.83	-0.0043	0	42.67	0.0037	R	DSGLEDGGESPSFDTPSQR	V					File: ~Y:\CORE\RAW_DATA_2022_QE\P1317_Sigrun_Lange\P1317_1_R_ctx.raw~; SpectrumID: ~4043~; PrecursorID: ~0~; scans: ~13821~
3	2::sp|Q80ZA5-8|S4A10_RAT	Isoform 8 of Sodium-driven chloride bicarbonate exchanger OS=Rattus norvegicus OX=10116 GN=Slc4a10	2109	124854	71	71	36	36	38	1100	6207	3674	1	0	0	990.923	1979.83	2	1979.83	-0.0022	0	89.18	8.8e-08	R	DSGLEDGGESPSFDTPSQR	V					File: ~Y:\CORE\RAW_DATA_2022_QE\P1317_Sigrun_Lange\P1317_1_R_ctx.raw~; SpectrumID: ~3928~; PrecursorID: ~0~; scans: ~13560~
3	2::sp|Q80ZA5-8|S4A10_RAT	Isoform 8 of Sodium-driven chloride bicarbonate exchanger OS=Rattus norvegicus OX=10116 GN=Slc4a10	2109	124854	71	71	36	36	38	1100	6208	3562	1	0	0	990.927	1979.84	2	1979.83	0.0041	0	84.96	2.6e-07	R	DSGLEDGGESPSFDTPSQR	V					File: ~Y:\CORE\RAW_DATA_2022_QE\P1317_Sigrun_Lange\P1317_1_R_ctx.raw~; SpectrumID: ~3813~; PrecursorID: ~0~; scans: ~13304~
3	2::sp|Q80ZA5-8|S4A10_RAT	Isoform 8 of Sodium-driven chloride bicarbonate exchanger OS=Rattus norvegicus OX=10116 GN=Slc4a10	2109	124854	71	71	36	36	38	1100	6629	8281	1	0	0	1070.57	2139.12	2	2139.12	0.0022	0	69.45	2.4e-05	K	IPPGAEASNILVGELEFLDR	T					File: ~Y:\CORE\RAW_DATA_2022_QE\P1317_Sigrun_Lange\P1317_1_R_ctx.raw~; SpectrumID: ~8597~; PrecursorID: ~0~; scans: ~19833~
3	2::sp|Q80ZA5-8|S4A10_RAT	Isoform 8 of Sodium-driven chloride bicarbonate exchanger OS=Rattus norvegicus OX=10116 GN=Slc4a10	2109	124854	71	71	36	36	38	1100	6630	8280	1	0	0	714.049	2139.12	3	2139.12	0.0031	0	72.44	1.2e-05	K	IPPGAEASNILVGELEFLDR	T					File: ~Y:\CORE\RAW_DATA_2022_QE\P1317_Sigrun_Lange\P1317_1_R_ctx.raw~; SpectrumID: ~8596~; PrecursorID: ~0~; scans: ~19832~
3	2::sp|Q80ZA5-8|S4A10_RAT	Isoform 8 of Sodium-driven chloride bicarbonate exchanger OS=Rattus norvegicus OX=10116 GN=Slc4a10	2109	124854	71	71	36	36	38	1100	6971	5187	1	0	0	755.999	2264.98	3	2264.98	-0.002	1	38.69	0.014	R	ERDSGLEDGGESPSFDTPSQR	V					File: ~Y:\CORE\RAW_DATA_2022_QE\P1317_Sigrun_Lange\P1317_1_R_ctx.raw~; SpectrumID: ~5454~; PrecursorID: ~0~; scans: ~16336~
3	2::sp|Q80ZA5-8|S4A10_RAT	Isoform 8 of Sodium-driven chloride bicarbonate exchanger OS=Rattus norvegicus OX=10116 GN=Slc4a10	2109	124854	71	71	36	36	38	1100	6993	7608	1	0	0	756.746	2267.22	3	2267.22	0.0013	1	72.93	6.8e-06	K	KIPPGAEASNILVGELEFLDR	T					File: ~Y:\CORE\RAW_DATA_2022_QE\P1317_Sigrun_Lange\P1317_1_R_ctx.raw~; SpectrumID: ~7889~; PrecursorID: ~0~; scans: ~19090~
3	2::sp|Q80ZA5-8|S4A10_RAT	Isoform 8 of Sodium-driven chloride bicarbonate exchanger OS=Rattus norvegicus OX=10116 GN=Slc4a10	2109	124854	71	71	36	36	38	1100	8038	6669	1	0	0	673.323	2689.26	4	2689.26	0.0033	0	37.99	0.045	K	TPSLPNGTAAHGGPEQHGGHSGPELQR	T	Deamidated (NQ)	0.000000000000000100000000000.0			File: ~Y:\CORE\RAW_DATA_2022_QE\P1317_Sigrun_Lange\P1317_1_R_ctx.raw~; SpectrumID: ~6937~; PrecursorID: ~0~; scans: ~17956~
3	2::sp|Q80ZA5-8|S4A10_RAT	Isoform 8 of Sodium-driven chloride bicarbonate exchanger OS=Rattus norvegicus OX=10116 GN=Slc4a10	2109	124854	71	71	36	36	38	1100	8253	7144	1	0	0	931.759	2792.25	3	2792.22	0.038	0	62.86	9.9e-05	K	EEEQSMLAMEDEGTVQLPLEGHYR	D	2 Deamidated (NQ)	0.000100000000000100000000.0			File: ~Y:\CORE\RAW_DATA_2022_QE\P1317_Sigrun_Lange\P1317_1_R_ctx.raw~; SpectrumID: ~7412~; PrecursorID: ~0~; scans: ~18586~
3	2::sp|Q80ZA5-8|S4A10_RAT	Isoform 8 of Sodium-driven chloride bicarbonate exchanger OS=Rattus norvegicus OX=10116 GN=Slc4a10	2109	124854	71	71	36	36	38	1100	8298	7091	1	0	0	564.477	2817.35	5	2817.35	-0.0078	1	45.33	0.0087	R	KTPSLPNGTAAHGGPEQHGGHSGPELQR	T	Deamidated (NQ)	0.0000000000000000100000000000.0			File: ~Y:\CORE\RAW_DATA_2022_QE\P1317_Sigrun_Lange\P1317_1_R_ctx.raw~; SpectrumID: ~7359~; PrecursorID: ~0~; scans: ~18531~
3	2::sp|Q80ZA5-8|S4A10_RAT	Isoform 8 of Sodium-driven chloride bicarbonate exchanger OS=Rattus norvegicus OX=10116 GN=Slc4a10	2109	124854	71	71	36	36	38	1100	8299	7085	1	0	0	470.568	2817.37	6	2817.35	0.013	1	29.27	0.35	R	KTPSLPNGTAAHGGPEQHGGHSGPELQR	T	Deamidated (NQ)	0.0000001000000000000000000000.0			File: ~Y:\CORE\RAW_DATA_2022_QE\P1317_Sigrun_Lange\P1317_1_R_ctx.raw~; SpectrumID: ~7353~; PrecursorID: ~0~; scans: ~18524~
3	2::sp|Q80ZA5-8|S4A10_RAT	Isoform 8 of Sodium-driven chloride bicarbonate exchanger OS=Rattus norvegicus OX=10116 GN=Slc4a10	2109	124854	71	71	36	36	38	1100	8688	8270	1	0	0	1094.88	3281.61	3	3281.62	-0.0085	1	77.47	5e-06	K	DRNDLVSGIDEFLDQVTVLPPGEWDPSIR	I					File: ~Y:\CORE\RAW_DATA_2022_QE\P1317_Sigrun_Lange\P1317_1_R_ctx.raw~; SpectrumID: ~8586~; PrecursorID: ~0~; scans: ~19822~
3	2::sp|Q80ZA5-8|S4A10_RAT	Isoform 8 of Sodium-driven chloride bicarbonate exchanger OS=Rattus norvegicus OX=10116 GN=Slc4a10	2109	124854	71	71	36	36	38	1100	8790	7281	1	0	0	869.899	3475.57	4	3475.58	-0.0085	1	109.49	2.1e-09	K	LEDAEKEEEQSMLAMEDEGTVQLPLEGHYR	D					File: ~Y:\CORE\RAW_DATA_2022_QE\P1317_Sigrun_Lange\P1317_1_R_ctx.raw~; SpectrumID: ~7550~; PrecursorID: ~0~; scans: ~18731~
3	2::sp|Q80ZA5-8|S4A10_RAT	Isoform 8 of Sodium-driven chloride bicarbonate exchanger OS=Rattus norvegicus OX=10116 GN=Slc4a10	2109	124854	71	71	36	36	38	1100	8831	7966	1	0	0	1191.21	3570.62	3	3570.62	-0.0059	0	28.86	0.23	R	VQFILGTEDDDEEHIPHDLFTELDEICWR	E					File: ~Y:\CORE\RAW_DATA_2022_QE\P1317_Sigrun_Lange\P1317_1_R_ctx.raw~; SpectrumID: ~8270~; PrecursorID: ~0~; scans: ~19490~
3	2::sp|Q80ZA5-8|S4A10_RAT	Isoform 8 of Sodium-driven chloride bicarbonate exchanger OS=Rattus norvegicus OX=10116 GN=Slc4a10	2109	124854	71	71	36	36	38	1100	8832	7962	1	0	0	893.663	3570.62	4	3570.62	-0.001	0	32.51	0.1	R	VQFILGTEDDDEEHIPHDLFTELDEICWR	E					File: ~Y:\CORE\RAW_DATA_2022_QE\P1317_Sigrun_Lange\P1317_1_R_ctx.raw~; SpectrumID: ~8266~; PrecursorID: ~0~; scans: ~19486~
3	2::sp|Q80ZA5-8|S4A10_RAT	Isoform 8 of Sodium-driven chloride bicarbonate exchanger OS=Rattus norvegicus OX=10116 GN=Slc4a10	2109	124854	71	71	36	36	38	1100	8855	7261	1	0	0	721.744	3603.68	5	3603.67	0.0101	2	52.67	0.0013	K	KLEDAEKEEEQSMLAMEDEGTVQLPLEGHYR	D					File: ~Y:\CORE\RAW_DATA_2022_QE\P1317_Sigrun_Lange\P1317_1_R_ctx.raw~; SpectrumID: ~7530~; PrecursorID: ~0~; scans: ~18710~
3	2::sp|Q80ZA5-8|S4A10_RAT	Isoform 8 of Sodium-driven chloride bicarbonate exchanger OS=Rattus norvegicus OX=10116 GN=Slc4a10	2109	124854	71	71	36	36	38	1100	8856	7256	1	0	0	901.93	3603.69	4	3603.67	0.0193	2	77.24	4.7e-06	K	KLEDAEKEEEQSMLAMEDEGTVQLPLEGHYR	D					File: ~Y:\CORE\RAW_DATA_2022_QE\P1317_Sigrun_Lange\P1317_1_R_ctx.raw~; SpectrumID: ~7525~; PrecursorID: ~0~; scans: ~18705~
3	2::tr|A0A8L2QND6|A0A8L2QND6_RAT	Sodium-driven chloride bicarbonate exchanger OS=Rattus norvegicus OX=10116 GN=Slc4a10 PE=4 SV=1	2108	129307	71	71	36	36	36.8	1137	132	5321	1	0	0	396.243	790.47	2	790.47	0.0003	0	33.24	0.0099	R	TVVAFVR	L					File: ~Y:\CORE\RAW_DATA_2022_QE\P1317_Sigrun_Lange\P1317_1_R_ctx.raw~; SpectrumID: ~5588~; PrecursorID: ~0~; scans: ~16496~
3	2::tr|A0A8L2QND6|A0A8L2QND6_RAT	Sodium-driven chloride bicarbonate exchanger OS=Rattus norvegicus OX=10116 GN=Slc4a10 PE=4 SV=1	2108	129307	71	71	36	36	36.8	1137	366	5866	1	0	0	414.226	826.437	2	826.437	-0.0003	0	29.05	0.054	R	VHEALMK	Q					File: ~Y:\CORE\RAW_DATA_2022_QE\P1317_Sigrun_Lange\P1317_1_R_ctx.raw~; SpectrumID: ~6133~; PrecursorID: ~0~; scans: ~17102~
3	2::tr|A0A8L2QND6|A0A8L2QND6_RAT	Sodium-driven chloride bicarbonate exchanger OS=Rattus norvegicus OX=10116 GN=Slc4a10 PE=4 SV=1	2108	129307	71	71	36	36	36.8	1137	503	6084	1	0	0	424.734	847.454	2	847.455	-0.0012	0	32.71	0.085	K	GIQLFDR	I					File: ~Y:\CORE\RAW_DATA_2022_QE\P1317_Sigrun_Lange\P1317_1_R_ctx.raw~; SpectrumID: ~6352~; PrecursorID: ~0~; scans: ~17336~
3	2::tr|A0A8L2QND6|A0A8L2QND6_RAT	Sodium-driven chloride bicarbonate exchanger OS=Rattus norvegicus OX=10116 GN=Slc4a10 PE=4 SV=1	2108	129307	71	71	36	36	36.8	1137	706	6617	1	0	1	445.234	888.453	2	888.453	-0.0001	0	31.07	0.19	K	VDLHFMK	K					File: ~Y:\CORE\RAW_DATA_2022_QE\P1317_Sigrun_Lange\P1317_1_R_ctx.raw~; SpectrumID: ~6885~; PrecursorID: ~0~; scans: ~17900~
3	2::tr|A0A8L2QND6|A0A8L2QND6_RAT	Sodium-driven chloride bicarbonate exchanger OS=Rattus norvegicus OX=10116 GN=Slc4a10 PE=4 SV=1	2108	129307	71	71	36	36	36.8	1137	1211	3195	1	0	0	496.207	990.399	2	990.404	-0.0055	0	36.37	0.0047	R	EGEDAEWR	E					File: ~Y:\CORE\RAW_DATA_2022_QE\P1317_Sigrun_Lange\P1317_1_R_ctx.raw~; SpectrumID: ~3441~; PrecursorID: ~0~; scans: ~12545~
3	2::tr|A0A8L2QND6|A0A8L2QND6_RAT	Sodium-driven chloride bicarbonate exchanger OS=Rattus norvegicus OX=10116 GN=Slc4a10 PE=4 SV=1	2108	129307	71	71	36	36	36.8	1137	1212	3447	1	0	0	496.207	990.399	2	990.404	-0.0053	0	36.87	0.0042	R	EGEDAEWR	E					File: ~Y:\CORE\RAW_DATA_2022_QE\P1317_Sigrun_Lange\P1317_1_R_ctx.raw~; SpectrumID: ~3698~; PrecursorID: ~0~; scans: ~13077~
3	2::tr|A0A8L2QND6|A0A8L2QND6_RAT	Sodium-driven chloride bicarbonate exchanger OS=Rattus norvegicus OX=10116 GN=Slc4a10 PE=4 SV=1	2108	129307	71	71	36	36	36.8	1137	1213	3071	1	0	0	496.207	990.399	2	990.404	-0.0052	0	29.18	0.03	R	EGEDAEWR	E					File: ~Y:\CORE\RAW_DATA_2022_QE\P1317_Sigrun_Lange\P1317_1_R_ctx.raw~; SpectrumID: ~3315~; PrecursorID: ~0~; scans: ~12280~
3	2::tr|A0A8L2QND6|A0A8L2QND6_RAT	Sodium-driven chloride bicarbonate exchanger OS=Rattus norvegicus OX=10116 GN=Slc4a10 PE=4 SV=1	2108	129307	71	71	36	36	36.8	1137	1214	2960	1	0	0	496.209	990.403	2	990.404	-0.0017	0	31.41	0.018	R	EGEDAEWR	E					File: ~Y:\CORE\RAW_DATA_2022_QE\P1317_Sigrun_Lange\P1317_1_R_ctx.raw~; SpectrumID: ~3201~; PrecursorID: ~0~; scans: ~12023~
3	2::tr|A0A8L2QND6|A0A8L2QND6_RAT	Sodium-driven chloride bicarbonate exchanger OS=Rattus norvegicus OX=10116 GN=Slc4a10 PE=4 SV=1	2108	129307	71	71	36	36	36.8	1137	1215	3306	1	0	0	496.209	990.403	2	990.404	-0.001	0	32.17	0.016	R	EGEDAEWR	E					File: ~Y:\CORE\RAW_DATA_2022_QE\P1317_Sigrun_Lange\P1317_1_R_ctx.raw~; SpectrumID: ~3554~; PrecursorID: ~0~; scans: ~12799~
3	2::tr|A0A8L2QND6|A0A8L2QND6_RAT	Sodium-driven chloride bicarbonate exchanger OS=Rattus norvegicus OX=10116 GN=Slc4a10 PE=4 SV=1	2108	129307	71	71	36	36	36.8	1137	1216	3696	1	0	0	496.211	990.407	2	990.404	0.0027	0	35.61	0.013	R	EGEDAEWR	E					File: ~Y:\CORE\RAW_DATA_2022_QE\P1317_Sigrun_Lange\P1317_1_R_ctx.raw~; SpectrumID: ~3950~; PrecursorID: ~0~; scans: ~13615~
3	2::tr|A0A8L2QND6|A0A8L2QND6_RAT	Sodium-driven chloride bicarbonate exchanger OS=Rattus norvegicus OX=10116 GN=Slc4a10 PE=4 SV=1	2108	129307	71	71	36	36	36.8	1137	1217	3575	1	0	0	496.211	990.408	2	990.404	0.0033	0	53.47	0.00021	R	EGEDAEWR	E					File: ~Y:\CORE\RAW_DATA_2022_QE\P1317_Sigrun_Lange\P1317_1_R_ctx.raw~; SpectrumID: ~3826~; PrecursorID: ~0~; scans: ~13336~
3	2::tr|A0A8L2QND6|A0A8L2QND6_RAT	Sodium-driven chloride bicarbonate exchanger OS=Rattus norvegicus OX=10116 GN=Slc4a10 PE=4 SV=1	2108	129307	71	71	36	36	36.8	1137	1357	7774	1	0	0	507.77	1013.53	2	1013.53	0.0001	0	29.28	0.12	K	LMDFLFTK	R					File: ~Y:\CORE\RAW_DATA_2022_QE\P1317_Sigrun_Lange\P1317_1_R_ctx.raw~; SpectrumID: ~8066~; PrecursorID: ~0~; scans: ~19276~
3	2::tr|A0A8L2QND6|A0A8L2QND6_RAT	Sodium-driven chloride bicarbonate exchanger OS=Rattus norvegicus OX=10116 GN=Slc4a10 PE=4 SV=1	2108	129307	71	71	36	36	36.8	1137	1456	3245	1	0	0	513.739	1025.46	2	1025.47	-0.0022	0	28.91	0.12	R	ENSTVDFSK	V					File: ~Y:\CORE\RAW_DATA_2022_QE\P1317_Sigrun_Lange\P1317_1_R_ctx.raw~; SpectrumID: ~3493~; PrecursorID: ~0~; scans: ~12660~
3	2::tr|A0A8L2QND6|A0A8L2QND6_RAT	Sodium-driven chloride bicarbonate exchanger OS=Rattus norvegicus OX=10116 GN=Slc4a10 PE=4 SV=1	2108	129307	71	71	36	36	36.8	1137	1457	2451	1	0	0	513.741	1025.47	2	1025.47	0.0013	0	69.87	1.1e-05	R	ENSTVDFSK	V					File: ~Y:\CORE\RAW_DATA_2022_QE\P1317_Sigrun_Lange\P1317_1_R_ctx.raw~; SpectrumID: ~2662~; PrecursorID: ~0~; scans: ~10847~
3	2::tr|A0A8L2QND6|A0A8L2QND6_RAT	Sodium-driven chloride bicarbonate exchanger OS=Rattus norvegicus OX=10116 GN=Slc4a10 PE=4 SV=1	2108	129307	71	71	36	36	36.8	1137	1458	2732	1	0	0	513.742	1025.47	2	1025.47	0.0021	0	51.06	0.00093	R	ENSTVDFSK	V					File: ~Y:\CORE\RAW_DATA_2022_QE\P1317_Sigrun_Lange\P1317_1_R_ctx.raw~; SpectrumID: ~2958~; PrecursorID: ~0~; scans: ~11511~
3	2::tr|A0A8L2QND6|A0A8L2QND6_RAT	Sodium-driven chloride bicarbonate exchanger OS=Rattus norvegicus OX=10116 GN=Slc4a10 PE=4 SV=1	2108	129307	71	71	36	36	36.8	1137	1459	2342	1	0	0	513.742	1025.47	2	1025.47	0.0025	0	65.2	3.6e-05	R	ENSTVDFSK	V					File: ~Y:\CORE\RAW_DATA_2022_QE\P1317_Sigrun_Lange\P1317_1_R_ctx.raw~; SpectrumID: ~2544~; PrecursorID: ~0~; scans: ~10591~
3	2::tr|A0A8L2QND6|A0A8L2QND6_RAT	Sodium-driven chloride bicarbonate exchanger OS=Rattus norvegicus OX=10116 GN=Slc4a10 PE=4 SV=1	2108	129307	71	71	36	36	36.8	1137	1460	2584	1	0	0	513.742	1025.47	2	1025.47	0.0029	0	85.05	3.4e-07	R	ENSTVDFSK	V					File: ~Y:\CORE\RAW_DATA_2022_QE\P1317_Sigrun_Lange\P1317_1_R_ctx.raw~; SpectrumID: ~2798~; PrecursorID: ~0~; scans: ~11131~
3	2::tr|A0A8L2QND6|A0A8L2QND6_RAT	Sodium-driven chloride bicarbonate exchanger OS=Rattus norvegicus OX=10116 GN=Slc4a10 PE=4 SV=1	2108	129307	71	71	36	36	36.8	1137	1769	5117	1	0	0	544.261	1086.51	2	1086.52	-0.014	0	30.2	0.089	K	GQQYHEIGR	S					File: ~Y:\CORE\RAW_DATA_2022_QE\P1317_Sigrun_Lange\P1317_1_R_ctx.raw~; SpectrumID: ~5384~; PrecursorID: ~0~; scans: ~16253~
3	2::tr|A0A8L2QND6|A0A8L2QND6_RAT	Sodium-driven chloride bicarbonate exchanger OS=Rattus norvegicus OX=10116 GN=Slc4a10 PE=4 SV=1	2108	129307	71	71	36	36	36.8	1137	1785	7791	1	0	0	544.839	1087.66	2	1087.66	-0.0011	0	66.29	6.3e-06	R	IFGGLILDIK	R					File: ~Y:\CORE\RAW_DATA_2022_QE\P1317_Sigrun_Lange\P1317_1_R_ctx.raw~; SpectrumID: ~8085~; PrecursorID: ~0~; scans: ~19296~
3	2::tr|A0A8L2QND6|A0A8L2QND6_RAT	Sodium-driven chloride bicarbonate exchanger OS=Rattus norvegicus OX=10116 GN=Slc4a10 PE=4 SV=1	2108	129307	71	71	36	36	36.8	1137	2111	7424	1	0	0	571.817	1141.62	2	1141.62	-0.0007	1	56.71	0.00027	R	KLMDFLFTK	R					File: ~Y:\CORE\RAW_DATA_2022_QE\P1317_Sigrun_Lange\P1317_1_R_ctx.raw~; SpectrumID: ~7698~; PrecursorID: ~0~; scans: ~18888~
3	2::tr|A0A8L2QND6|A0A8L2QND6_RAT	Sodium-driven chloride bicarbonate exchanger OS=Rattus norvegicus OX=10116 GN=Slc4a10 PE=4 SV=1	2108	129307	71	71	36	36	36.8	1137	2298	7792	1	0	0	586.779	1171.54	2	1171.55	-0.0015	0	52.04	0.00068	K	APFFWSDFR	D					File: ~Y:\CORE\RAW_DATA_2022_QE\P1317_Sigrun_Lange\P1317_1_R_ctx.raw~; SpectrumID: ~8086~; PrecursorID: ~0~; scans: ~19297~
3	2::tr|A0A8L2QND6|A0A8L2QND6_RAT	Sodium-driven chloride bicarbonate exchanger OS=Rattus norvegicus OX=10116 GN=Slc4a10 PE=4 SV=1	2108	129307	71	71	36	36	36.8	1137	2380	7157	1	0	0	396.874	1187.6	3	1187.61	-0.0098	0	31.22	0.2	K	HQPDFIYLR	H					File: ~Y:\CORE\RAW_DATA_2022_QE\P1317_Sigrun_Lange\P1317_1_R_ctx.raw~; SpectrumID: ~7425~; PrecursorID: ~0~; scans: ~18600~
3	2::tr|A0A8L2QND6|A0A8L2QND6_RAT	Sodium-driven chloride bicarbonate exchanger OS=Rattus norvegicus OX=10116 GN=Slc4a10 PE=4 SV=1	2108	129307	71	71	36	36	36.8	1137	2381	7090	1	0	0	594.812	1187.61	2	1187.61	0.0011	0	40.29	0.025	K	HQPDFIYLR	H					File: ~Y:\CORE\RAW_DATA_2022_QE\P1317_Sigrun_Lange\P1317_1_R_ctx.raw~; SpectrumID: ~7358~; PrecursorID: ~0~; scans: ~18530~
3	2::tr|A0A8L2QND6|A0A8L2QND6_RAT	Sodium-driven chloride bicarbonate exchanger OS=Rattus norvegicus OX=10116 GN=Slc4a10 PE=4 SV=1	2108	129307	71	71	36	36	36.8	1137	2451	6860	1	0	0	600.818	1199.62	2	1199.62	0.0032	0	51.95	0.0011	K	EYGLSYLSLR	A					File: ~Y:\CORE\RAW_DATA_2022_QE\P1317_Sigrun_Lange\P1317_1_R_ctx.raw~; SpectrumID: ~7128~; PrecursorID: ~0~; scans: ~18177~
3	2::tr|A0A8L2QND6|A0A8L2QND6_RAT	Sodium-driven chloride bicarbonate exchanger OS=Rattus norvegicus OX=10116 GN=Slc4a10 PE=4 SV=1	2108	129307	71	71	36	36	36.8	1137	2981	6802	1	0	0	424.587	1270.74	3	1270.74	-0.0018	0	53.74	0.00047	K	LQVPSVFKPTR	D					File: ~Y:\CORE\RAW_DATA_2022_QE\P1317_Sigrun_Lange\P1317_1_R_ctx.raw~; SpectrumID: ~7070~; PrecursorID: ~0~; scans: ~18097~
3	2::tr|A0A8L2QND6|A0A8L2QND6_RAT	Sodium-driven chloride bicarbonate exchanger OS=Rattus norvegicus OX=10116 GN=Slc4a10 PE=4 SV=1	2108	129307	71	71	36	36	36.8	1137	2982	6533	1	0	0	424.587	1270.74	3	1270.74	-0.0016	0	35.53	0.031	K	LQVPSVFKPTR	D					File: ~Y:\CORE\RAW_DATA_2022_QE\P1317_Sigrun_Lange\P1317_1_R_ctx.raw~; SpectrumID: ~6801~; PrecursorID: ~0~; scans: ~17811~
3	2::tr|A0A8L2QND6|A0A8L2QND6_RAT	Sodium-driven chloride bicarbonate exchanger OS=Rattus norvegicus OX=10116 GN=Slc4a10 PE=4 SV=1	2108	129307	71	71	36	36	36.8	1137	2983	6654	1	0	0	636.377	1270.74	2	1270.74	-0.0003	0	45.04	0.0032	K	LQVPSVFKPTR	D					File: ~Y:\CORE\RAW_DATA_2022_QE\P1317_Sigrun_Lange\P1317_1_R_ctx.raw~; SpectrumID: ~6922~; PrecursorID: ~0~; scans: ~17939~
3	2::tr|A0A8L2QND6|A0A8L2QND6_RAT	Sodium-driven chloride bicarbonate exchanger OS=Rattus norvegicus OX=10116 GN=Slc4a10 PE=4 SV=1	2108	129307	71	71	36	36	36.8	1137	3045	3017	1	0	0	641.263	1280.51	2	1280.52	-0.0046	0	46.42	0.00067	K	FEEDVEDGGER	W					File: ~Y:\CORE\RAW_DATA_2022_QE\P1317_Sigrun_Lange\P1317_1_R_ctx.raw~; SpectrumID: ~3260~; PrecursorID: ~0~; scans: ~12149~
3	2::tr|A0A8L2QND6|A0A8L2QND6_RAT	Sodium-driven chloride bicarbonate exchanger OS=Rattus norvegicus OX=10116 GN=Slc4a10 PE=4 SV=1	2108	129307	71	71	36	36	36.8	1137	3046	3135	1	0	0	641.264	1280.51	2	1280.52	-0.0024	0	38.66	0.0043	K	FEEDVEDGGER	W					File: ~Y:\CORE\RAW_DATA_2022_QE\P1317_Sigrun_Lange\P1317_1_R_ctx.raw~; SpectrumID: ~3380~; PrecursorID: ~0~; scans: ~12421~
3	2::tr|A0A8L2QND6|A0A8L2QND6_RAT	Sodium-driven chloride bicarbonate exchanger OS=Rattus norvegicus OX=10116 GN=Slc4a10 PE=4 SV=1	2108	129307	71	71	36	36	36.8	1137	3047	2469	1	0	0	641.265	1280.52	2	1280.52	-0.0005	0	68.15	5e-06	K	FEEDVEDGGER	W					File: ~Y:\CORE\RAW_DATA_2022_QE\P1317_Sigrun_Lange\P1317_1_R_ctx.raw~; SpectrumID: ~2680~; PrecursorID: ~0~; scans: ~10886~
3	2::tr|A0A8L2QND6|A0A8L2QND6_RAT	Sodium-driven chloride bicarbonate exchanger OS=Rattus norvegicus OX=10116 GN=Slc4a10 PE=4 SV=1	2108	129307	71	71	36	36	36.8	1137	3048	2790	1	0	0	641.265	1280.52	2	1280.52	0	0	60.11	3.2e-05	K	FEEDVEDGGER	W					File: ~Y:\CORE\RAW_DATA_2022_QE\P1317_Sigrun_Lange\P1317_1_R_ctx.raw~; SpectrumID: ~3023~; PrecursorID: ~0~; scans: ~11637~
3	2::tr|A0A8L2QND6|A0A8L2QND6_RAT	Sodium-driven chloride bicarbonate exchanger OS=Rattus norvegicus OX=10116 GN=Slc4a10 PE=4 SV=1	2108	129307	71	71	36	36	36.8	1137	3049	2681	1	0	0	641.266	1280.52	2	1280.52	0.0011	0	63.25	1.7e-05	K	FEEDVEDGGER	W					File: ~Y:\CORE\RAW_DATA_2022_QE\P1317_Sigrun_Lange\P1317_1_R_ctx.raw~; SpectrumID: ~2903~; PrecursorID: ~0~; scans: ~11387~
3	2::tr|A0A8L2QND6|A0A8L2QND6_RAT	Sodium-driven chloride bicarbonate exchanger OS=Rattus norvegicus OX=10116 GN=Slc4a10 PE=4 SV=1	2108	129307	71	71	36	36	36.8	1137	3050	2588	1	0	0	641.266	1280.52	2	1280.52	0.0014	0	59.47	4.1e-05	K	FEEDVEDGGER	W					File: ~Y:\CORE\RAW_DATA_2022_QE\P1317_Sigrun_Lange\P1317_1_R_ctx.raw~; SpectrumID: ~2802~; PrecursorID: ~0~; scans: ~11137~
3	2::tr|A0A8L2QND6|A0A8L2QND6_RAT	Sodium-driven chloride bicarbonate exchanger OS=Rattus norvegicus OX=10116 GN=Slc4a10 PE=4 SV=1	2108	129307	71	71	36	36	36.8	1137	3051	2127	1	0	0	641.267	1280.52	2	1280.52	0.0046	0	63.3	1.9e-05	K	FEEDVEDGGER	W					File: ~Y:\CORE\RAW_DATA_2022_QE\P1317_Sigrun_Lange\P1317_1_R_ctx.raw~; SpectrumID: ~2310~; PrecursorID: ~0~; scans: ~10050~
3	2::tr|A0A8L2QND6|A0A8L2QND6_RAT	Sodium-driven chloride bicarbonate exchanger OS=Rattus norvegicus OX=10116 GN=Slc4a10 PE=4 SV=1	2108	129307	71	71	36	36	36.8	1137	3052	2362	1	0	0	641.268	1280.52	2	1280.52	0.006	0	51.44	0.00029	K	FEEDVEDGGER	W					File: ~Y:\CORE\RAW_DATA_2022_QE\P1317_Sigrun_Lange\P1317_1_R_ctx.raw~; SpectrumID: ~2567~; PrecursorID: ~0~; scans: ~10637~
3	2::tr|A0A8L2QND6|A0A8L2QND6_RAT	Sodium-driven chloride bicarbonate exchanger OS=Rattus norvegicus OX=10116 GN=Slc4a10 PE=4 SV=1	2108	129307	71	71	36	36	36.8	1137	3053	2240	1	0	0	641.269	1280.52	2	1280.52	0.0072	0	47.1	0.00082	K	FEEDVEDGGER	W					File: ~Y:\CORE\RAW_DATA_2022_QE\P1317_Sigrun_Lange\P1317_1_R_ctx.raw~; SpectrumID: ~2434~; PrecursorID: ~0~; scans: ~10339~
3	2::tr|A0A8L2QND6|A0A8L2QND6_RAT	Sodium-driven chloride bicarbonate exchanger OS=Rattus norvegicus OX=10116 GN=Slc4a10 PE=4 SV=1	2108	129307	71	71	36	36	36.8	1137	3054	2894	1	0	0	641.269	1280.52	2	1280.52	0.0077	0	50.45	0.00042	K	FEEDVEDGGER	W					File: ~Y:\CORE\RAW_DATA_2022_QE\P1317_Sigrun_Lange\P1317_1_R_ctx.raw~; SpectrumID: ~3132~; PrecursorID: ~0~; scans: ~11892~
3	2::tr|A0A8L2QND6|A0A8L2QND6_RAT	Sodium-driven chloride bicarbonate exchanger OS=Rattus norvegicus OX=10116 GN=Slc4a10 PE=4 SV=1	2108	129307	71	71	36	36	36.8	1137	3555	7332	1	0	0	455.938	1364.79	3	1364.79	-0.0006	0	39.21	0.0062	R	TLFIGVHVPLGGR	K					File: ~Y:\CORE\RAW_DATA_2022_QE\P1317_Sigrun_Lange\P1317_1_R_ctx.raw~; SpectrumID: ~7601~; PrecursorID: ~0~; scans: ~18785~
3	2::tr|A0A8L2QND6|A0A8L2QND6_RAT	Sodium-driven chloride bicarbonate exchanger OS=Rattus norvegicus OX=10116 GN=Slc4a10 PE=4 SV=1	2108	129307	71	71	36	36	36.8	1137	3556	7350	1	0	0	683.404	1364.79	2	1364.79	0.0006	0	42.36	0.003	R	TLFIGVHVPLGGR	K					File: ~Y:\CORE\RAW_DATA_2022_QE\P1317_Sigrun_Lange\P1317_1_R_ctx.raw~; SpectrumID: ~7620~; PrecursorID: ~0~; scans: ~18805~
3	2::tr|A0A8L2QND6|A0A8L2QND6_RAT	Sodium-driven chloride bicarbonate exchanger OS=Rattus norvegicus OX=10116 GN=Slc4a10 PE=4 SV=1	2108	129307	71	71	36	36	36.8	1137	3911	2040	1	0	0	716.324	1430.63	2	1430.63	-0.0002	0	33.3	0.045	K	LESECSAPGEQPK	F					File: ~Y:\CORE\RAW_DATA_2022_QE\P1317_Sigrun_Lange\P1317_1_R_ctx.raw~; SpectrumID: ~2211~; PrecursorID: ~0~; scans: ~9823~
3	2::tr|A0A8L2QND6|A0A8L2QND6_RAT	Sodium-driven chloride bicarbonate exchanger OS=Rattus norvegicus OX=10116 GN=Slc4a10 PE=4 SV=1	2108	129307	71	71	36	36	36.8	1137	4291	6811	1	0	0	499.908	1496.7	3	1496.7	0.0018	1	47.95	0.0029	K	THFEKEDLEGHR	T					File: ~Y:\CORE\RAW_DATA_2022_QE\P1317_Sigrun_Lange\P1317_1_R_ctx.raw~; SpectrumID: ~7079~; PrecursorID: ~0~; scans: ~18107~
3	2::tr|A0A8L2QND6|A0A8L2QND6_RAT	Sodium-driven chloride bicarbonate exchanger OS=Rattus norvegicus OX=10116 GN=Slc4a10 PE=4 SV=1	2108	129307	71	71	36	36	36.8	1137	4546	5211	1	0	0	775.356	1548.7	2	1548.7	0.0002	0	78.47	2.4e-06	R	DDPSVINISDEMSK	T					File: ~Y:\CORE\RAW_DATA_2022_QE\P1317_Sigrun_Lange\P1317_1_R_ctx.raw~; SpectrumID: ~5478~; PrecursorID: ~0~; scans: ~16367~
3	2::tr|A0A8L2QND6|A0A8L2QND6_RAT	Sodium-driven chloride bicarbonate exchanger OS=Rattus norvegicus OX=10116 GN=Slc4a10 PE=4 SV=1	2108	129307	71	71	36	36	36.8	1137	4547	4972	1	0	0	775.36	1548.7	2	1548.7	0.0067	0	59.81	0.00019	R	DDPSVINISDEMSK	T					File: ~Y:\CORE\RAW_DATA_2022_QE\P1317_Sigrun_Lange\P1317_1_R_ctx.raw~; SpectrumID: ~5239~; PrecursorID: ~0~; scans: ~16079~
3	2::tr|A0A8L2QND6|A0A8L2QND6_RAT	Sodium-driven chloride bicarbonate exchanger OS=Rattus norvegicus OX=10116 GN=Slc4a10 PE=4 SV=1	2108	129307	71	71	36	36	36.8	1137	4608	8182	1	0	0	781.874	1561.73	2	1561.73	-0.0005	0	54.76	0.00078	R	ELSWLDDLMPESK	K					File: ~Y:\CORE\RAW_DATA_2022_QE\P1317_Sigrun_Lange\P1317_1_R_ctx.raw~; SpectrumID: ~8498~; PrecursorID: ~0~; scans: ~19729~
3	2::tr|A0A8L2QND6|A0A8L2QND6_RAT	Sodium-driven chloride bicarbonate exchanger OS=Rattus norvegicus OX=10116 GN=Slc4a10 PE=4 SV=1	2108	129307	71	71	36	36	36.8	1137	4675	8214	1	0	0	789.869	1577.72	2	1577.73	-0.0053	0	67.21	3.7e-05	R	ELSWLDDLMPESK	K	Oxidation (M)	0.0000000030000.0			File: ~Y:\CORE\RAW_DATA_2022_QE\P1317_Sigrun_Lange\P1317_1_R_ctx.raw~; SpectrumID: ~8530~; PrecursorID: ~0~; scans: ~19763~
3	2::tr|A0A8L2QND6|A0A8L2QND6_RAT	Sodium-driven chloride bicarbonate exchanger OS=Rattus norvegicus OX=10116 GN=Slc4a10 PE=4 SV=1	2108	129307	71	71	36	36	36.8	1137	4870	7209	1	0	0	810.908	1619.8	2	1619.8	0.0028	0	95.18	9.1e-08	K	TAMWGNLLVTADNSK	E					File: ~Y:\CORE\RAW_DATA_2022_QE\P1317_Sigrun_Lange\P1317_1_R_ctx.raw~; SpectrumID: ~7477~; PrecursorID: ~0~; scans: ~18655~
3	2::tr|A0A8L2QND6|A0A8L2QND6_RAT	Sodium-driven chloride bicarbonate exchanger OS=Rattus norvegicus OX=10116 GN=Slc4a10 PE=4 SV=1	2108	129307	71	71	36	36	36.8	1137	4878	6953	1	0	0	811.404	1620.79	2	1620.78	0.012	0	73.35	1.3e-05	K	TAMWGNLLVTADNSK	E	Deamidated (NQ)	0.000001000000000.0			File: ~Y:\CORE\RAW_DATA_2022_QE\P1317_Sigrun_Lange\P1317_1_R_ctx.raw~; SpectrumID: ~7221~; PrecursorID: ~0~; scans: ~18347~
3	2::tr|A0A8L2QND6|A0A8L2QND6_RAT	Sodium-driven chloride bicarbonate exchanger OS=Rattus norvegicus OX=10116 GN=Slc4a10 PE=4 SV=1	2108	129307	71	71	36	36	36.8	1137	5222	7111	1	0	0	570.266	1707.78	3	1707.77	0.001	1	61.91	0.00012	R	WLKFEEDVEDGGER	W					File: ~Y:\CORE\RAW_DATA_2022_QE\P1317_Sigrun_Lange\P1317_1_R_ctx.raw~; SpectrumID: ~7379~; PrecursorID: ~0~; scans: ~18552~
3	2::tr|A0A8L2QND6|A0A8L2QND6_RAT	Sodium-driven chloride bicarbonate exchanger OS=Rattus norvegicus OX=10116 GN=Slc4a10 PE=4 SV=1	2108	129307	71	71	36	36	36.8	1137	5723	2480	1	0	0	914.433	1826.85	2	1826.86	-0.0061	0	43.33	0.0097	K	NAGQVVSPQSAPACAENK	N					File: ~Y:\CORE\RAW_DATA_2022_QE\P1317_Sigrun_Lange\P1317_1_R_ctx.raw~; SpectrumID: ~2691~; PrecursorID: ~0~; scans: ~10906~
3	2::tr|A0A8L2QND6|A0A8L2QND6_RAT	Sodium-driven chloride bicarbonate exchanger OS=Rattus norvegicus OX=10116 GN=Slc4a10 PE=4 SV=1	2108	129307	71	71	36	36	36.8	1137	5724	2606	1	0	0	914.436	1826.86	2	1826.86	-0.0013	0	38.6	0.03	K	NAGQVVSPQSAPACAENK	N					File: ~Y:\CORE\RAW_DATA_2022_QE\P1317_Sigrun_Lange\P1317_1_R_ctx.raw~; SpectrumID: ~2820~; PrecursorID: ~0~; scans: ~11173~
3	2::tr|A0A8L2QND6|A0A8L2QND6_RAT	Sodium-driven chloride bicarbonate exchanger OS=Rattus norvegicus OX=10116 GN=Slc4a10 PE=4 SV=1	2108	129307	71	71	36	36	36.8	1137	5829	8245	1	0	0	620.702	1859.09	3	1859.09	-0.003	0	33.37	0.012	R	LSPAVLLQGLAEVPIPSR	F					File: ~Y:\CORE\RAW_DATA_2022_QE\P1317_Sigrun_Lange\P1317_1_R_ctx.raw~; SpectrumID: ~8561~; PrecursorID: ~0~; scans: ~19795~
3	2::tr|A0A8L2QND6|A0A8L2QND6_RAT	Sodium-driven chloride bicarbonate exchanger OS=Rattus norvegicus OX=10116 GN=Slc4a10 PE=4 SV=1	2108	129307	71	71	36	36	36.8	1137	5830	8237	1	0	0	930.554	1859.09	2	1859.09	0.0058	0	113.32	1e-10	R	LSPAVLLQGLAEVPIPSR	F					File: ~Y:\CORE\RAW_DATA_2022_QE\P1317_Sigrun_Lange\P1317_1_R_ctx.raw~; SpectrumID: ~8553~; PrecursorID: ~0~; scans: ~19787~
3	2::tr|A0A8L2QND6|A0A8L2QND6_RAT	Sodium-driven chloride bicarbonate exchanger OS=Rattus norvegicus OX=10116 GN=Slc4a10 PE=4 SV=1	2108	129307	71	71	36	36	36.8	1137	6074	7468	1	0	0	647.32	1938.94	3	1938.94	-0.0023	0	68.58	3.8e-05	R	SIATLMTDEVFHDVAYK	A					File: ~Y:\CORE\RAW_DATA_2022_QE\P1317_Sigrun_Lange\P1317_1_R_ctx.raw~; SpectrumID: ~7743~; PrecursorID: ~0~; scans: ~18936~
3	2::tr|A0A8L2QND6|A0A8L2QND6_RAT	Sodium-driven chloride bicarbonate exchanger OS=Rattus norvegicus OX=10116 GN=Slc4a10 PE=4 SV=1	2108	129307	71	71	36	36	36.8	1137	6075	7469	1	0	0	970.477	1938.94	2	1938.94	-0.0005	0	99.61	2.9e-08	R	SIATLMTDEVFHDVAYK	A					File: ~Y:\CORE\RAW_DATA_2022_QE\P1317_Sigrun_Lange\P1317_1_R_ctx.raw~; SpectrumID: ~7744~; PrecursorID: ~0~; scans: ~18937~
3	2::tr|A0A8L2QND6|A0A8L2QND6_RAT	Sodium-driven chloride bicarbonate exchanger OS=Rattus norvegicus OX=10116 GN=Slc4a10 PE=4 SV=1	2108	129307	71	71	36	36	36.8	1137	6206	3789	1	0	0	990.922	1979.83	2	1979.83	-0.0043	0	42.67	0.0037	R	DSGLEDGGESPSFDTPSQR	V					File: ~Y:\CORE\RAW_DATA_2022_QE\P1317_Sigrun_Lange\P1317_1_R_ctx.raw~; SpectrumID: ~4043~; PrecursorID: ~0~; scans: ~13821~
3	2::tr|A0A8L2QND6|A0A8L2QND6_RAT	Sodium-driven chloride bicarbonate exchanger OS=Rattus norvegicus OX=10116 GN=Slc4a10 PE=4 SV=1	2108	129307	71	71	36	36	36.8	1137	6207	3674	1	0	0	990.923	1979.83	2	1979.83	-0.0022	0	89.18	8.8e-08	R	DSGLEDGGESPSFDTPSQR	V					File: ~Y:\CORE\RAW_DATA_2022_QE\P1317_Sigrun_Lange\P1317_1_R_ctx.raw~; SpectrumID: ~3928~; PrecursorID: ~0~; scans: ~13560~
3	2::tr|A0A8L2QND6|A0A8L2QND6_RAT	Sodium-driven chloride bicarbonate exchanger OS=Rattus norvegicus OX=10116 GN=Slc4a10 PE=4 SV=1	2108	129307	71	71	36	36	36.8	1137	6208	3562	1	0	0	990.927	1979.84	2	1979.83	0.0041	0	84.96	2.6e-07	R	DSGLEDGGESPSFDTPSQR	V					File: ~Y:\CORE\RAW_DATA_2022_QE\P1317_Sigrun_Lange\P1317_1_R_ctx.raw~; SpectrumID: ~3813~; PrecursorID: ~0~; scans: ~13304~
3	2::tr|A0A8L2QND6|A0A8L2QND6_RAT	Sodium-driven chloride bicarbonate exchanger OS=Rattus norvegicus OX=10116 GN=Slc4a10 PE=4 SV=1	2108	129307	71	71	36	36	36.8	1137	6629	8281	1	0	0	1070.57	2139.12	2	2139.12	0.0022	0	69.45	2.4e-05	K	IPPGAEASNILVGELEFLDR	T					File: ~Y:\CORE\RAW_DATA_2022_QE\P1317_Sigrun_Lange\P1317_1_R_ctx.raw~; SpectrumID: ~8597~; PrecursorID: ~0~; scans: ~19833~
3	2::tr|A0A8L2QND6|A0A8L2QND6_RAT	Sodium-driven chloride bicarbonate exchanger OS=Rattus norvegicus OX=10116 GN=Slc4a10 PE=4 SV=1	2108	129307	71	71	36	36	36.8	1137	6630	8280	1	0	0	714.049	2139.12	3	2139.12	0.0031	0	72.44	1.2e-05	K	IPPGAEASNILVGELEFLDR	T					File: ~Y:\CORE\RAW_DATA_2022_QE\P1317_Sigrun_Lange\P1317_1_R_ctx.raw~; SpectrumID: ~8596~; PrecursorID: ~0~; scans: ~19832~
3	2::tr|A0A8L2QND6|A0A8L2QND6_RAT	Sodium-driven chloride bicarbonate exchanger OS=Rattus norvegicus OX=10116 GN=Slc4a10 PE=4 SV=1	2108	129307	71	71	36	36	36.8	1137	6971	5187	1	0	0	755.999	2264.98	3	2264.98	-0.002	1	38.69	0.014	R	ERDSGLEDGGESPSFDTPSQR	V					File: ~Y:\CORE\RAW_DATA_2022_QE\P1317_Sigrun_Lange\P1317_1_R_ctx.raw~; SpectrumID: ~5454~; PrecursorID: ~0~; scans: ~16336~
3	2::tr|A0A8L2QND6|A0A8L2QND6_RAT	Sodium-driven chloride bicarbonate exchanger OS=Rattus norvegicus OX=10116 GN=Slc4a10 PE=4 SV=1	2108	129307	71	71	36	36	36.8	1137	6993	7608	1	0	0	756.746	2267.22	3	2267.22	0.0013	1	72.93	6.8e-06	K	KIPPGAEASNILVGELEFLDR	T					File: ~Y:\CORE\RAW_DATA_2022_QE\P1317_Sigrun_Lange\P1317_1_R_ctx.raw~; SpectrumID: ~7889~; PrecursorID: ~0~; scans: ~19090~
3	2::tr|A0A8L2QND6|A0A8L2QND6_RAT	Sodium-driven chloride bicarbonate exchanger OS=Rattus norvegicus OX=10116 GN=Slc4a10 PE=4 SV=1	2108	129307	71	71	36	36	36.8	1137	8038	6669	1	0	0	673.323	2689.26	4	2689.26	0.0033	0	37.99	0.045	K	TPSLPNGTAAHGGPEQHGGHSGPELQR	T	Deamidated (NQ)	0.000000000000000100000000000.0			File: ~Y:\CORE\RAW_DATA_2022_QE\P1317_Sigrun_Lange\P1317_1_R_ctx.raw~; SpectrumID: ~6937~; PrecursorID: ~0~; scans: ~17956~
3	2::tr|A0A8L2QND6|A0A8L2QND6_RAT	Sodium-driven chloride bicarbonate exchanger OS=Rattus norvegicus OX=10116 GN=Slc4a10 PE=4 SV=1	2108	129307	71	71	36	36	36.8	1137	8253	7144	1	0	0	931.759	2792.25	3	2792.22	0.038	0	62.86	9.9e-05	K	EEEQSMLAMEDEGTVQLPLEGHYR	D	2 Deamidated (NQ)	0.000100000000000100000000.0			File: ~Y:\CORE\RAW_DATA_2022_QE\P1317_Sigrun_Lange\P1317_1_R_ctx.raw~; SpectrumID: ~7412~; PrecursorID: ~0~; scans: ~18586~
3	2::tr|A0A8L2QND6|A0A8L2QND6_RAT	Sodium-driven chloride bicarbonate exchanger OS=Rattus norvegicus OX=10116 GN=Slc4a10 PE=4 SV=1	2108	129307	71	71	36	36	36.8	1137	8298	7091	1	0	0	564.477	2817.35	5	2817.35	-0.0078	1	45.33	0.0087	R	KTPSLPNGTAAHGGPEQHGGHSGPELQR	T	Deamidated (NQ)	0.0000000000000000100000000000.0			File: ~Y:\CORE\RAW_DATA_2022_QE\P1317_Sigrun_Lange\P1317_1_R_ctx.raw~; SpectrumID: ~7359~; PrecursorID: ~0~; scans: ~18531~
3	2::tr|A0A8L2QND6|A0A8L2QND6_RAT	Sodium-driven chloride bicarbonate exchanger OS=Rattus norvegicus OX=10116 GN=Slc4a10 PE=4 SV=1	2108	129307	71	71	36	36	36.8	1137	8299	7085	1	0	0	470.568	2817.37	6	2817.35	0.013	1	29.27	0.35	R	KTPSLPNGTAAHGGPEQHGGHSGPELQR	T	Deamidated (NQ)	0.0000001000000000000000000000.0			File: ~Y:\CORE\RAW_DATA_2022_QE\P1317_Sigrun_Lange\P1317_1_R_ctx.raw~; SpectrumID: ~7353~; PrecursorID: ~0~; scans: ~18524~
3	2::tr|A0A8L2QND6|A0A8L2QND6_RAT	Sodium-driven chloride bicarbonate exchanger OS=Rattus norvegicus OX=10116 GN=Slc4a10 PE=4 SV=1	2108	129307	71	71	36	36	36.8	1137	8688	8270	1	0	0	1094.88	3281.61	3	3281.62	-0.0085	1	77.47	5e-06	K	DRNDLVSGIDEFLDQVTVLPPGEWDPSIR	I					File: ~Y:\CORE\RAW_DATA_2022_QE\P1317_Sigrun_Lange\P1317_1_R_ctx.raw~; SpectrumID: ~8586~; PrecursorID: ~0~; scans: ~19822~
3	2::tr|A0A8L2QND6|A0A8L2QND6_RAT	Sodium-driven chloride bicarbonate exchanger OS=Rattus norvegicus OX=10116 GN=Slc4a10 PE=4 SV=1	2108	129307	71	71	36	36	36.8	1137	8790	7281	1	0	0	869.899	3475.57	4	3475.58	-0.0085	1	109.49	2.1e-09	K	LEDAEKEEEQSMLAMEDEGTVQLPLEGHYR	D					File: ~Y:\CORE\RAW_DATA_2022_QE\P1317_Sigrun_Lange\P1317_1_R_ctx.raw~; SpectrumID: ~7550~; PrecursorID: ~0~; scans: ~18731~
3	2::tr|A0A8L2QND6|A0A8L2QND6_RAT	Sodium-driven chloride bicarbonate exchanger OS=Rattus norvegicus OX=10116 GN=Slc4a10 PE=4 SV=1	2108	129307	71	71	36	36	36.8	1137	8831	7966	1	0	0	1191.21	3570.62	3	3570.62	-0.0059	0	28.86	0.23	R	VQFILGTEDDDEEHIPHDLFTELDEICWR	E					File: ~Y:\CORE\RAW_DATA_2022_QE\P1317_Sigrun_Lange\P1317_1_R_ctx.raw~; SpectrumID: ~8270~; PrecursorID: ~0~; scans: ~19490~
3	2::tr|A0A8L2QND6|A0A8L2QND6_RAT	Sodium-driven chloride bicarbonate exchanger OS=Rattus norvegicus OX=10116 GN=Slc4a10 PE=4 SV=1	2108	129307	71	71	36	36	36.8	1137	8832	7962	1	0	0	893.663	3570.62	4	3570.62	-0.001	0	32.51	0.1	R	VQFILGTEDDDEEHIPHDLFTELDEICWR	E					File: ~Y:\CORE\RAW_DATA_2022_QE\P1317_Sigrun_Lange\P1317_1_R_ctx.raw~; SpectrumID: ~8266~; PrecursorID: ~0~; scans: ~19486~
3	2::tr|A0A8L2QND6|A0A8L2QND6_RAT	Sodium-driven chloride bicarbonate exchanger OS=Rattus norvegicus OX=10116 GN=Slc4a10 PE=4 SV=1	2108	129307	71	71	36	36	36.8	1137	8855	7261	1	0	0	721.744	3603.68	5	3603.67	0.0101	2	52.67	0.0013	K	KLEDAEKEEEQSMLAMEDEGTVQLPLEGHYR	D					File: ~Y:\CORE\RAW_DATA_2022_QE\P1317_Sigrun_Lange\P1317_1_R_ctx.raw~; SpectrumID: ~7530~; PrecursorID: ~0~; scans: ~18710~
3	2::tr|A0A8L2QND6|A0A8L2QND6_RAT	Sodium-driven chloride bicarbonate exchanger OS=Rattus norvegicus OX=10116 GN=Slc4a10 PE=4 SV=1	2108	129307	71	71	36	36	36.8	1137	8856	7256	1	0	0	901.93	3603.69	4	3603.67	0.0193	2	77.24	4.7e-06	K	KLEDAEKEEEQSMLAMEDEGTVQLPLEGHYR	D					File: ~Y:\CORE\RAW_DATA_2022_QE\P1317_Sigrun_Lange\P1317_1_R_ctx.raw~; SpectrumID: ~7525~; PrecursorID: ~0~; scans: ~18705~
3	2::tr|A0A097PID6|A0A097PID6_RAT	Anion exchange protein OS=Rattus norvegicus OX=10116 GN=Slc4a10 PE=2 SV=1	2065	126899	69	69	35	35	35.8	1117	132	5321	1	0	0	396.243	790.47	2	790.47	0.0003	0	33.24	0.0099	R	TVVAFVR	L					File: ~Y:\CORE\RAW_DATA_2022_QE\P1317_Sigrun_Lange\P1317_1_R_ctx.raw~; SpectrumID: ~5588~; PrecursorID: ~0~; scans: ~16496~
3	2::tr|A0A097PID6|A0A097PID6_RAT	Anion exchange protein OS=Rattus norvegicus OX=10116 GN=Slc4a10 PE=2 SV=1	2065	126899	69	69	35	35	35.8	1117	366	5866	1	0	0	414.226	826.437	2	826.437	-0.0003	0	29.05	0.054	R	VHEALMK	Q					File: ~Y:\CORE\RAW_DATA_2022_QE\P1317_Sigrun_Lange\P1317_1_R_ctx.raw~; SpectrumID: ~6133~; PrecursorID: ~0~; scans: ~17102~
3	2::tr|A0A097PID6|A0A097PID6_RAT	Anion exchange protein OS=Rattus norvegicus OX=10116 GN=Slc4a10 PE=2 SV=1	2065	126899	69	69	35	35	35.8	1117	503	6084	1	0	0	424.734	847.454	2	847.455	-0.0012	0	32.71	0.085	K	GIQLFDR	I					File: ~Y:\CORE\RAW_DATA_2022_QE\P1317_Sigrun_Lange\P1317_1_R_ctx.raw~; SpectrumID: ~6352~; PrecursorID: ~0~; scans: ~17336~
3	2::tr|A0A097PID6|A0A097PID6_RAT	Anion exchange protein OS=Rattus norvegicus OX=10116 GN=Slc4a10 PE=2 SV=1	2065	126899	69	69	35	35	35.8	1117	706	6617	1	0	1	445.234	888.453	2	888.453	-0.0001	0	31.07	0.19	K	VDLHFMK	K					File: ~Y:\CORE\RAW_DATA_2022_QE\P1317_Sigrun_Lange\P1317_1_R_ctx.raw~; SpectrumID: ~6885~; PrecursorID: ~0~; scans: ~17900~
3	2::tr|A0A097PID6|A0A097PID6_RAT	Anion exchange protein OS=Rattus norvegicus OX=10116 GN=Slc4a10 PE=2 SV=1	2065	126899	69	69	35	35	35.8	1117	1211	3195	1	0	0	496.207	990.399	2	990.404	-0.0055	0	36.37	0.0047	R	EGEDAEWR	E					File: ~Y:\CORE\RAW_DATA_2022_QE\P1317_Sigrun_Lange\P1317_1_R_ctx.raw~; SpectrumID: ~3441~; PrecursorID: ~0~; scans: ~12545~
3	2::tr|A0A097PID6|A0A097PID6_RAT	Anion exchange protein OS=Rattus norvegicus OX=10116 GN=Slc4a10 PE=2 SV=1	2065	126899	69	69	35	35	35.8	1117	1212	3447	1	0	0	496.207	990.399	2	990.404	-0.0053	0	36.87	0.0042	R	EGEDAEWR	E					File: ~Y:\CORE\RAW_DATA_2022_QE\P1317_Sigrun_Lange\P1317_1_R_ctx.raw~; SpectrumID: ~3698~; PrecursorID: ~0~; scans: ~13077~
3	2::tr|A0A097PID6|A0A097PID6_RAT	Anion exchange protein OS=Rattus norvegicus OX=10116 GN=Slc4a10 PE=2 SV=1	2065	126899	69	69	35	35	35.8	1117	1213	3071	1	0	0	496.207	990.399	2	990.404	-0.0052	0	29.18	0.03	R	EGEDAEWR	E					File: ~Y:\CORE\RAW_DATA_2022_QE\P1317_Sigrun_Lange\P1317_1_R_ctx.raw~; SpectrumID: ~3315~; PrecursorID: ~0~; scans: ~12280~
3	2::tr|A0A097PID6|A0A097PID6_RAT	Anion exchange protein OS=Rattus norvegicus OX=10116 GN=Slc4a10 PE=2 SV=1	2065	126899	69	69	35	35	35.8	1117	1214	2960	1	0	0	496.209	990.403	2	990.404	-0.0017	0	31.41	0.018	R	EGEDAEWR	E					File: ~Y:\CORE\RAW_DATA_2022_QE\P1317_Sigrun_Lange\P1317_1_R_ctx.raw~; SpectrumID: ~3201~; PrecursorID: ~0~; scans: ~12023~
3	2::tr|A0A097PID6|A0A097PID6_RAT	Anion exchange protein OS=Rattus norvegicus OX=10116 GN=Slc4a10 PE=2 SV=1	2065	126899	69	69	35	35	35.8	1117	1215	3306	1	0	0	496.209	990.403	2	990.404	-0.001	0	32.17	0.016	R	EGEDAEWR	E					File: ~Y:\CORE\RAW_DATA_2022_QE\P1317_Sigrun_Lange\P1317_1_R_ctx.raw~; SpectrumID: ~3554~; PrecursorID: ~0~; scans: ~12799~
3	2::tr|A0A097PID6|A0A097PID6_RAT	Anion exchange protein OS=Rattus norvegicus OX=10116 GN=Slc4a10 PE=2 SV=1	2065	126899	69	69	35	35	35.8	1117	1216	3696	1	0	0	496.211	990.407	2	990.404	0.0027	0	35.61	0.013	R	EGEDAEWR	E					File: ~Y:\CORE\RAW_DATA_2022_QE\P1317_Sigrun_Lange\P1317_1_R_ctx.raw~; SpectrumID: ~3950~; PrecursorID: ~0~; scans: ~13615~
3	2::tr|A0A097PID6|A0A097PID6_RAT	Anion exchange protein OS=Rattus norvegicus OX=10116 GN=Slc4a10 PE=2 SV=1	2065	126899	69	69	35	35	35.8	1117	1217	3575	1	0	0	496.211	990.408	2	990.404	0.0033	0	53.47	0.00021	R	EGEDAEWR	E					File: ~Y:\CORE\RAW_DATA_2022_QE\P1317_Sigrun_Lange\P1317_1_R_ctx.raw~; SpectrumID: ~3826~; PrecursorID: ~0~; scans: ~13336~
3	2::tr|A0A097PID6|A0A097PID6_RAT	Anion exchange protein OS=Rattus norvegicus OX=10116 GN=Slc4a10 PE=2 SV=1	2065	126899	69	69	35	35	35.8	1117	1357	7774	1	0	0	507.77	1013.53	2	1013.53	0.0001	0	29.28	0.12	K	LMDFLFTK	R					File: ~Y:\CORE\RAW_DATA_2022_QE\P1317_Sigrun_Lange\P1317_1_R_ctx.raw~; SpectrumID: ~8066~; PrecursorID: ~0~; scans: ~19276~
3	2::tr|A0A097PID6|A0A097PID6_RAT	Anion exchange protein OS=Rattus norvegicus OX=10116 GN=Slc4a10 PE=2 SV=1	2065	126899	69	69	35	35	35.8	1117	1456	3245	1	0	0	513.739	1025.46	2	1025.47	-0.0022	0	28.91	0.12	R	ENSTVDFSK	V					File: ~Y:\CORE\RAW_DATA_2022_QE\P1317_Sigrun_Lange\P1317_1_R_ctx.raw~; SpectrumID: ~3493~; PrecursorID: ~0~; scans: ~12660~
3	2::tr|A0A097PID6|A0A097PID6_RAT	Anion exchange protein OS=Rattus norvegicus OX=10116 GN=Slc4a10 PE=2 SV=1	2065	126899	69	69	35	35	35.8	1117	1457	2451	1	0	0	513.741	1025.47	2	1025.47	0.0013	0	69.87	1.1e-05	R	ENSTVDFSK	V					File: ~Y:\CORE\RAW_DATA_2022_QE\P1317_Sigrun_Lange\P1317_1_R_ctx.raw~; SpectrumID: ~2662~; PrecursorID: ~0~; scans: ~10847~
3	2::tr|A0A097PID6|A0A097PID6_RAT	Anion exchange protein OS=Rattus norvegicus OX=10116 GN=Slc4a10 PE=2 SV=1	2065	126899	69	69	35	35	35.8	1117	1458	2732	1	0	0	513.742	1025.47	2	1025.47	0.0021	0	51.06	0.00093	R	ENSTVDFSK	V					File: ~Y:\CORE\RAW_DATA_2022_QE\P1317_Sigrun_Lange\P1317_1_R_ctx.raw~; SpectrumID: ~2958~; PrecursorID: ~0~; scans: ~11511~
3	2::tr|A0A097PID6|A0A097PID6_RAT	Anion exchange protein OS=Rattus norvegicus OX=10116 GN=Slc4a10 PE=2 SV=1	2065	126899	69	69	35	35	35.8	1117	1459	2342	1	0	0	513.742	1025.47	2	1025.47	0.0025	0	65.2	3.6e-05	R	ENSTVDFSK	V					File: ~Y:\CORE\RAW_DATA_2022_QE\P1317_Sigrun_Lange\P1317_1_R_ctx.raw~; SpectrumID: ~2544~; PrecursorID: ~0~; scans: ~10591~
3	2::tr|A0A097PID6|A0A097PID6_RAT	Anion exchange protein OS=Rattus norvegicus OX=10116 GN=Slc4a10 PE=2 SV=1	2065	126899	69	69	35	35	35.8	1117	1460	2584	1	0	0	513.742	1025.47	2	1025.47	0.0029	0	85.05	3.4e-07	R	ENSTVDFSK	V					File: ~Y:\CORE\RAW_DATA_2022_QE\P1317_Sigrun_Lange\P1317_1_R_ctx.raw~; SpectrumID: ~2798~; PrecursorID: ~0~; scans: ~11131~
3	2::tr|A0A097PID6|A0A097PID6_RAT	Anion exchange protein OS=Rattus norvegicus OX=10116 GN=Slc4a10 PE=2 SV=1	2065	126899	69	69	35	35	35.8	1117	1769	5117	1	0	0	544.261	1086.51	2	1086.52	-0.014	0	30.2	0.089	K	GQQYHEIGR	S					File: ~Y:\CORE\RAW_DATA_2022_QE\P1317_Sigrun_Lange\P1317_1_R_ctx.raw~; SpectrumID: ~5384~; PrecursorID: ~0~; scans: ~16253~
3	2::tr|A0A097PID6|A0A097PID6_RAT	Anion exchange protein OS=Rattus norvegicus OX=10116 GN=Slc4a10 PE=2 SV=1	2065	126899	69	69	35	35	35.8	1117	1785	7791	1	0	0	544.839	1087.66	2	1087.66	-0.0011	0	66.29	6.3e-06	R	IFGGLILDIK	R					File: ~Y:\CORE\RAW_DATA_2022_QE\P1317_Sigrun_Lange\P1317_1_R_ctx.raw~; SpectrumID: ~8085~; PrecursorID: ~0~; scans: ~19296~
3	2::tr|A0A097PID6|A0A097PID6_RAT	Anion exchange protein OS=Rattus norvegicus OX=10116 GN=Slc4a10 PE=2 SV=1	2065	126899	69	69	35	35	35.8	1117	2111	7424	1	0	0	571.817	1141.62	2	1141.62	-0.0007	1	56.71	0.00027	R	KLMDFLFTK	R					File: ~Y:\CORE\RAW_DATA_2022_QE\P1317_Sigrun_Lange\P1317_1_R_ctx.raw~; SpectrumID: ~7698~; PrecursorID: ~0~; scans: ~18888~
3	2::tr|A0A097PID6|A0A097PID6_RAT	Anion exchange protein OS=Rattus norvegicus OX=10116 GN=Slc4a10 PE=2 SV=1	2065	126899	69	69	35	35	35.8	1117	2298	7792	1	0	0	586.779	1171.54	2	1171.55	-0.0015	0	52.04	0.00068	K	APFFWSDFR	D					File: ~Y:\CORE\RAW_DATA_2022_QE\P1317_Sigrun_Lange\P1317_1_R_ctx.raw~; SpectrumID: ~8086~; PrecursorID: ~0~; scans: ~19297~
3	2::tr|A0A097PID6|A0A097PID6_RAT	Anion exchange protein OS=Rattus norvegicus OX=10116 GN=Slc4a10 PE=2 SV=1	2065	126899	69	69	35	35	35.8	1117	2380	7157	1	0	0	396.874	1187.6	3	1187.61	-0.0098	0	31.22	0.2	K	HQPDFIYLR	H					File: ~Y:\CORE\RAW_DATA_2022_QE\P1317_Sigrun_Lange\P1317_1_R_ctx.raw~; SpectrumID: ~7425~; PrecursorID: ~0~; scans: ~18600~
3	2::tr|A0A097PID6|A0A097PID6_RAT	Anion exchange protein OS=Rattus norvegicus OX=10116 GN=Slc4a10 PE=2 SV=1	2065	126899	69	69	35	35	35.8	1117	2381	7090	1	0	0	594.812	1187.61	2	1187.61	0.0011	0	40.29	0.025	K	HQPDFIYLR	H					File: ~Y:\CORE\RAW_DATA_2022_QE\P1317_Sigrun_Lange\P1317_1_R_ctx.raw~; SpectrumID: ~7358~; PrecursorID: ~0~; scans: ~18530~
3	2::tr|A0A097PID6|A0A097PID6_RAT	Anion exchange protein OS=Rattus norvegicus OX=10116 GN=Slc4a10 PE=2 SV=1	2065	126899	69	69	35	35	35.8	1117	2451	6860	1	0	0	600.818	1199.62	2	1199.62	0.0032	0	51.95	0.0011	K	EYGLSYLSLR	A					File: ~Y:\CORE\RAW_DATA_2022_QE\P1317_Sigrun_Lange\P1317_1_R_ctx.raw~; SpectrumID: ~7128~; PrecursorID: ~0~; scans: ~18177~
3	2::tr|A0A097PID6|A0A097PID6_RAT	Anion exchange protein OS=Rattus norvegicus OX=10116 GN=Slc4a10 PE=2 SV=1	2065	126899	69	69	35	35	35.8	1117	2981	6802	1	0	0	424.587	1270.74	3	1270.74	-0.0018	0	53.74	0.00047	K	LQVPSVFKPTR	D					File: ~Y:\CORE\RAW_DATA_2022_QE\P1317_Sigrun_Lange\P1317_1_R_ctx.raw~; SpectrumID: ~7070~; PrecursorID: ~0~; scans: ~18097~
3	2::tr|A0A097PID6|A0A097PID6_RAT	Anion exchange protein OS=Rattus norvegicus OX=10116 GN=Slc4a10 PE=2 SV=1	2065	126899	69	69	35	35	35.8	1117	2982	6533	1	0	0	424.587	1270.74	3	1270.74	-0.0016	0	35.53	0.031	K	LQVPSVFKPTR	D					File: ~Y:\CORE\RAW_DATA_2022_QE\P1317_Sigrun_Lange\P1317_1_R_ctx.raw~; SpectrumID: ~6801~; PrecursorID: ~0~; scans: ~17811~
3	2::tr|A0A097PID6|A0A097PID6_RAT	Anion exchange protein OS=Rattus norvegicus OX=10116 GN=Slc4a10 PE=2 SV=1	2065	126899	69	69	35	35	35.8	1117	2983	6654	1	0	0	636.377	1270.74	2	1270.74	-0.0003	0	45.04	0.0032	K	LQVPSVFKPTR	D					File: ~Y:\CORE\RAW_DATA_2022_QE\P1317_Sigrun_Lange\P1317_1_R_ctx.raw~; SpectrumID: ~6922~; PrecursorID: ~0~; scans: ~17939~
[truncated: 8,468 more rows]
