# Supplementary material for: Brain-Region-Specific Differences in Protein Citrullination/Deimination in a Pre-Motor Parkinson’s Disease Rat Model
Source: Int J Mol Sci. 2024 Oct 17;25(20):11168. doi: 10.3390/ijms252011168 (PMC11509057; doi:10.3390/ijms252011168)
Supplement: Supplementary file 1 [file ijms-25-11168-s001.zip › Table_S10.xlsx]

## Sheet: P1481_D
Table S10. LC-MS/MS analysis of F95-enriched proteins in olfactory bulb of pre-motor PD-model rats
Peak list format	Mascot generic
Search type	MIS
Mascot version	2.7.0
Database	1::cRAP 2::CCP_Rattus_norvegicus
Fasta file	1::cRAP_230523.fasta 2::CCP_Rattus_norvegicus_20220926.fasta
Total sequences	56541
Total residues	31255956
Sequences after taxonomy filter	56541
Number of queries	8540
Fixed modifications	--------------------------------------------------------
Identifier	Name	Delta	Neutral loss
1	Carbamidomethyl (C)	57.0215
Variable modifications	--------------------------------------------------------
Identifier	Name	Delta	Neutral loss(es)
1	Deamidated (NQ)	0.984016
2	Deamidated (R)	0.984016	0	43.0058
3	Oxidation (M)	15.9949	0	63.9983
Search Parameters	--------------------------------------------------------
Taxonomy filter	All entries
Enzyme	Trypsin
Maximum Missed Cleavages	2
Fixed modifications	Carbamidomethyl (C)
Variable modifications	Deamidated (NQ),Deamidated (R),Oxidation (M)
Peptide Mass Tolerance	20
Peptide Mass Tolerance Units	ppm
Fragment Mass Tolerance	0.1
Fragment Mass Tolerance Units	Da
Mass values	Monoisotopic
Instrument type	ESI-ORBITRAP-HCD
Format parameters	--------------------------------------------------------
Significance threshold	0.05
Max. number of hits	0
Min. number of sig. unique sequences	1
Use MudPIT protein scoring	1
Ions score cut-off	-1
Include same-set proteins	0
Include sub-set proteins	1
Include unassigned	0
Require bold red	1
Use homology threshold	0
Group protein families	0
Show duplicate peptides	1
Protein hits	--------------------------------------------------------
prot_hit_num	prot_acc	prot_desc	prot_score	prot_mass	prot_matches	prot_matches_sig	prot_sequences	prot_sequences_sig	pep_query	pep_index	pep_rank	pep_isbold	pep_isunique	pep_exp_mz	pep_exp_mr	pep_exp_z	pep_calc_mr	pep_delta	pep_miss	pep_score	pep_expect	pep_res_before	pep_seq	pep_res_after	pep_var_mod	pep_var_mod_pos	pep_summed_mod_pos	pep_local_mod_pos	pep_scan_title
1	1::sp|cRAP054|P04264|K2C1_HUMAN	Keratin, type II cytoskeletal 1 OS=Homo sapiens GN=KRT1 PE=1 SV=6	9233	66170	286	286	37	37	222	3570	1	1	1	416.748	831.481	2	831.481	0	0	34.38	0.037	K	SISISVAR	G					File: ~Y:\CORE\RAW_DATA_2023_QE\P1481_Sigrun_Lange\P1481_D.raw~; SpectrumID: ~4375~; PrecursorID: ~0~; scans: ~13130~
1	1::sp|cRAP054|P04264|K2C1_HUMAN	Keratin, type II cytoskeletal 1 OS=Homo sapiens GN=KRT1 PE=1 SV=6	9233	66170	286	286	37	37	223	2350	1	1	1	416.748	831.481	2	831.481	0.0001	0	42.89	0.0052	K	SISISVAR	G					File: ~Y:\CORE\RAW_DATA_2023_QE\P1481_Sigrun_Lange\P1481_D.raw~; SpectrumID: ~3101~; PrecursorID: ~0~; scans: ~10422~
1	1::sp|cRAP054|P04264|K2C1_HUMAN	Keratin, type II cytoskeletal 1 OS=Homo sapiens GN=KRT1 PE=1 SV=6	9233	66170	286	286	37	37	224	3418	1	1	1	416.748	831.481	2	831.481	0.0001	0	40.9	0.0082	K	SISISVAR	G					File: ~Y:\CORE\RAW_DATA_2023_QE\P1481_Sigrun_Lange\P1481_D.raw~; SpectrumID: ~4218~; PrecursorID: ~0~; scans: ~12856~
1	1::sp|cRAP054|P04264|K2C1_HUMAN	Keratin, type II cytoskeletal 1 OS=Homo sapiens GN=KRT1 PE=1 SV=6	9233	66170	286	286	37	37	225	2840	1	1	1	416.748	831.482	2	831.481	0.0004	0	41.03	0.008	K	SISISVAR	G					File: ~Y:\CORE\RAW_DATA_2023_QE\P1481_Sigrun_Lange\P1481_D.raw~; SpectrumID: ~3627~; PrecursorID: ~0~; scans: ~11756~
1	1::sp|cRAP054|P04264|K2C1_HUMAN	Keratin, type II cytoskeletal 1 OS=Homo sapiens GN=KRT1 PE=1 SV=6	9233	66170	286	286	37	37	226	3262	1	1	1	416.748	831.482	2	831.481	0.0004	0	53.87	0.00042	K	SISISVAR	G					File: ~Y:\CORE\RAW_DATA_2023_QE\P1481_Sigrun_Lange\P1481_D.raw~; SpectrumID: ~4060~; PrecursorID: ~0~; scans: ~12582~
1	1::sp|cRAP054|P04264|K2C1_HUMAN	Keratin, type II cytoskeletal 1 OS=Homo sapiens GN=KRT1 PE=1 SV=6	9233	66170	286	286	37	37	227	2531	1	1	1	416.748	831.482	2	831.481	0.0004	0	38.48	0.014	K	SISISVAR	G					File: ~Y:\CORE\RAW_DATA_2023_QE\P1481_Sigrun_Lange\P1481_D.raw~; SpectrumID: ~3301~; PrecursorID: ~0~; scans: ~10955~
1	1::sp|cRAP054|P04264|K2C1_HUMAN	Keratin, type II cytoskeletal 1 OS=Homo sapiens GN=KRT1 PE=1 SV=6	9233	66170	286	286	37	37	228	3108	1	1	1	416.748	831.482	2	831.481	0.0007	0	55.04	0.00032	K	SISISVAR	G					File: ~Y:\CORE\RAW_DATA_2023_QE\P1481_Sigrun_Lange\P1481_D.raw~; SpectrumID: ~3902~; PrecursorID: ~0~; scans: ~12303~
1	1::sp|cRAP054|P04264|K2C1_HUMAN	Keratin, type II cytoskeletal 1 OS=Homo sapiens GN=KRT1 PE=1 SV=6	9233	66170	286	286	37	37	229	2970	1	1	1	416.748	831.482	2	831.481	0.0009	0	52.95	0.00051	K	SISISVAR	G					File: ~Y:\CORE\RAW_DATA_2023_QE\P1481_Sigrun_Lange\P1481_D.raw~; SpectrumID: ~3762~; PrecursorID: ~0~; scans: ~12028~
1	1::sp|cRAP054|P04264|K2C1_HUMAN	Keratin, type II cytoskeletal 1 OS=Homo sapiens GN=KRT1 PE=1 SV=6	9233	66170	286	286	37	37	230	2730	1	1	1	416.748	831.482	2	831.481	0.001	0	42.14	0.0062	K	SISISVAR	G					File: ~Y:\CORE\RAW_DATA_2023_QE\P1481_Sigrun_Lange\P1481_D.raw~; SpectrumID: ~3511~; PrecursorID: ~0~; scans: ~11492~
1	1::sp|cRAP054|P04264|K2C1_HUMAN	Keratin, type II cytoskeletal 1 OS=Homo sapiens GN=KRT1 PE=1 SV=6	9233	66170	286	286	37	37	231	2432	1	1	1	416.748	831.482	2	831.481	0.001	0	35.86	0.026	K	SISISVAR	G					File: ~Y:\CORE\RAW_DATA_2023_QE\P1481_Sigrun_Lange\P1481_D.raw~; SpectrumID: ~3196~; PrecursorID: ~0~; scans: ~10687~
1	1::sp|cRAP054|P04264|K2C1_HUMAN	Keratin, type II cytoskeletal 1 OS=Homo sapiens GN=KRT1 PE=1 SV=6	9233	66170	286	286	37	37	232	2265	1	1	1	416.749	831.483	2	831.481	0.0012	0	36.26	0.024	K	SISISVAR	G					File: ~Y:\CORE\RAW_DATA_2023_QE\P1481_Sigrun_Lange\P1481_D.raw~; SpectrumID: ~3008~; PrecursorID: ~0~; scans: ~10159~
1	1::sp|cRAP054|P04264|K2C1_HUMAN	Keratin, type II cytoskeletal 1 OS=Homo sapiens GN=KRT1 PE=1 SV=6	9233	66170	286	286	37	37	233	2629	1	1	1	416.749	831.483	2	831.481	0.0015	0	41.59	0.007	K	SISISVAR	G					File: ~Y:\CORE\RAW_DATA_2023_QE\P1481_Sigrun_Lange\P1481_D.raw~; SpectrumID: ~3404~; PrecursorID: ~0~; scans: ~11224~
1	1::sp|cRAP054|P04264|K2C1_HUMAN	Keratin, type II cytoskeletal 1 OS=Homo sapiens GN=KRT1 PE=1 SV=6	9233	66170	286	286	37	37	409	2276	1	1	1	437.753	873.492	2	873.492	-0.0001	0	43.41	0.0087	R	SLVNLGGSK	S					File: ~Y:\CORE\RAW_DATA_2023_QE\P1481_Sigrun_Lange\P1481_D.raw~; SpectrumID: ~3021~; PrecursorID: ~0~; scans: ~10208~
1	1::sp|cRAP054|P04264|K2C1_HUMAN	Keratin, type II cytoskeletal 1 OS=Homo sapiens GN=KRT1 PE=1 SV=6	9233	66170	286	286	37	37	562	1928	1	1	1	473.252	944.489	2	944.493	-0.0037	1	44.84	0.0088	R	GENALKDAK	N					File: ~Y:\CORE\RAW_DATA_2023_QE\P1481_Sigrun_Lange\P1481_D.raw~; SpectrumID: ~2629~; PrecursorID: ~0~; scans: ~9083~
1	1::sp|cRAP054|P04264|K2C1_HUMAN	Keratin, type II cytoskeletal 1 OS=Homo sapiens GN=KRT1 PE=1 SV=6	9233	66170	286	286	37	37	563	2249	1	1	1	473.252	944.49	2	944.493	-0.0032	1	44.71	0.0096	R	GENALKDAK	N					File: ~Y:\CORE\RAW_DATA_2023_QE\P1481_Sigrun_Lange\P1481_D.raw~; SpectrumID: ~2991~; PrecursorID: ~0~; scans: ~10113~
1	1::sp|cRAP054|P04264|K2C1_HUMAN	Keratin, type II cytoskeletal 1 OS=Homo sapiens GN=KRT1 PE=1 SV=6	9233	66170	286	286	37	37	564	2165	1	1	1	473.253	944.491	2	944.493	-0.002	1	56.51	0.00061	R	GENALKDAK	N					File: ~Y:\CORE\RAW_DATA_2023_QE\P1481_Sigrun_Lange\P1481_D.raw~; SpectrumID: ~2897~; PrecursorID: ~0~; scans: ~9855~
1	1::sp|cRAP054|P04264|K2C1_HUMAN	Keratin, type II cytoskeletal 1 OS=Homo sapiens GN=KRT1 PE=1 SV=6	9233	66170	286	286	37	37	565	2416	1	1	1	473.253	944.491	2	944.493	-0.0014	1	41.1	0.021	R	GENALKDAK	N					File: ~Y:\CORE\RAW_DATA_2023_QE\P1481_Sigrun_Lange\P1481_D.raw~; SpectrumID: ~3179~; PrecursorID: ~0~; scans: ~10639~
1	1::sp|cRAP054|P04264|K2C1_HUMAN	Keratin, type II cytoskeletal 1 OS=Homo sapiens GN=KRT1 PE=1 SV=6	9233	66170	286	286	37	37	566	2333	1	1	1	473.253	944.492	2	944.493	-0.0006	1	44.67	0.0093	R	GENALKDAK	N					File: ~Y:\CORE\RAW_DATA_2023_QE\P1481_Sigrun_Lange\P1481_D.raw~; SpectrumID: ~3080~; PrecursorID: ~0~; scans: ~10377~
1	1::sp|cRAP054|P04264|K2C1_HUMAN	Keratin, type II cytoskeletal 1 OS=Homo sapiens GN=KRT1 PE=1 SV=6	9233	66170	286	286	37	37	567	2080	1	1	1	473.253	944.492	2	944.493	-0.0004	1	39.51	0.03	R	GENALKDAK	N					File: ~Y:\CORE\RAW_DATA_2023_QE\P1481_Sigrun_Lange\P1481_D.raw~; SpectrumID: ~2800~; PrecursorID: ~0~; scans: ~9598~
1	1::sp|cRAP054|P04264|K2C1_HUMAN	Keratin, type II cytoskeletal 1 OS=Homo sapiens GN=KRT1 PE=1 SV=6	9233	66170	286	286	37	37	570	2007	1	1	1	473.254	944.493	2	944.493	0	1	42.79	0.015	R	GENALKDAK	N					File: ~Y:\CORE\RAW_DATA_2023_QE\P1481_Sigrun_Lange\P1481_D.raw~; SpectrumID: ~2721~; PrecursorID: ~0~; scans: ~9336~
1	1::sp|cRAP054|P04264|K2C1_HUMAN	Keratin, type II cytoskeletal 1 OS=Homo sapiens GN=KRT1 PE=1 SV=6	9233	66170	286	286	37	37	571	2515	1	1	1	473.255	944.495	2	944.493	0.0019	1	45.76	0.0072	R	GENALKDAK	N					File: ~Y:\CORE\RAW_DATA_2023_QE\P1481_Sigrun_Lange\P1481_D.raw~; SpectrumID: ~3284~; PrecursorID: ~0~; scans: ~10908~
1	1::sp|cRAP054|P04264|K2C1_HUMAN	Keratin, type II cytoskeletal 1 OS=Homo sapiens GN=KRT1 PE=1 SV=6	9233	66170	286	286	37	37	636	3939	1	1	0	487.268	972.521	2	972.524	-0.0027	0	42.37	0.015	K	IEISELNR	V					File: ~Y:\CORE\RAW_DATA_2023_QE\P1481_Sigrun_Lange\P1481_D.raw~; SpectrumID: ~4752~; PrecursorID: ~0~; scans: ~13758~
1	1::sp|cRAP054|P04264|K2C1_HUMAN	Keratin, type II cytoskeletal 1 OS=Homo sapiens GN=KRT1 PE=1 SV=6	9233	66170	286	286	37	37	637	3780	1	1	0	487.268	972.522	2	972.524	-0.0019	0	40.12	0.025	K	IEISELNR	V					File: ~Y:\CORE\RAW_DATA_2023_QE\P1481_Sigrun_Lange\P1481_D.raw~; SpectrumID: ~4588~; PrecursorID: ~0~; scans: ~13486~
1	1::sp|cRAP054|P04264|K2C1_HUMAN	Keratin, type II cytoskeletal 1 OS=Homo sapiens GN=KRT1 PE=1 SV=6	9233	66170	286	286	37	37	638	2769	1	1	0	487.269	972.523	2	972.524	-0.0014	0	54.01	0.00099	K	IEISELNR	V					File: ~Y:\CORE\RAW_DATA_2023_QE\P1481_Sigrun_Lange\P1481_D.raw~; SpectrumID: ~3552~; PrecursorID: ~0~; scans: ~11578~
1	1::sp|cRAP054|P04264|K2C1_HUMAN	Keratin, type II cytoskeletal 1 OS=Homo sapiens GN=KRT1 PE=1 SV=6	9233	66170	286	286	37	37	639	2560	1	1	0	487.269	972.523	2	972.524	-0.0006	0	38.55	0.036	K	IEISELNR	V					File: ~Y:\CORE\RAW_DATA_2023_QE\P1481_Sigrun_Lange\P1481_D.raw~; SpectrumID: ~3331~; PrecursorID: ~0~; scans: ~11042~
1	1::sp|cRAP054|P04264|K2C1_HUMAN	Keratin, type II cytoskeletal 1 OS=Homo sapiens GN=KRT1 PE=1 SV=6	9233	66170	286	286	37	37	641	3013	1	1	0	487.269	972.524	2	972.524	-0.0003	0	53.99	0.001	K	IEISELNR	V					File: ~Y:\CORE\RAW_DATA_2023_QE\P1481_Sigrun_Lange\P1481_D.raw~; SpectrumID: ~3805~; PrecursorID: ~0~; scans: ~12118~
1	1::sp|cRAP054|P04264|K2C1_HUMAN	Keratin, type II cytoskeletal 1 OS=Homo sapiens GN=KRT1 PE=1 SV=6	9233	66170	286	286	37	37	642	3620	1	1	0	487.269	972.524	2	972.524	-0.0003	0	53.43	0.0012	K	IEISELNR	V					File: ~Y:\CORE\RAW_DATA_2023_QE\P1481_Sigrun_Lange\P1481_D.raw~; SpectrumID: ~4427~; PrecursorID: ~0~; scans: ~13214~
1	1::sp|cRAP054|P04264|K2C1_HUMAN	Keratin, type II cytoskeletal 1 OS=Homo sapiens GN=KRT1 PE=1 SV=6	9233	66170	286	286	37	37	643	3464	1	1	0	487.269	972.524	2	972.524	-0.0003	0	53.89	0.001	K	IEISELNR	V					File: ~Y:\CORE\RAW_DATA_2023_QE\P1481_Sigrun_Lange\P1481_D.raw~; SpectrumID: ~4267~; PrecursorID: ~0~; scans: ~12940~
1	1::sp|cRAP054|P04264|K2C1_HUMAN	Keratin, type II cytoskeletal 1 OS=Homo sapiens GN=KRT1 PE=1 SV=6	9233	66170	286	286	37	37	644	2880	1	1	0	487.269	972.524	2	972.524	-0.0001	0	54.23	0.00097	K	IEISELNR	V					File: ~Y:\CORE\RAW_DATA_2023_QE\P1481_Sigrun_Lange\P1481_D.raw~; SpectrumID: ~3669~; PrecursorID: ~0~; scans: ~11845~
1	1::sp|cRAP054|P04264|K2C1_HUMAN	Keratin, type II cytoskeletal 1 OS=Homo sapiens GN=KRT1 PE=1 SV=6	9233	66170	286	286	37	37	645	3159	1	1	0	487.269	972.524	2	972.524	-0.0001	0	45.33	0.0075	K	IEISELNR	V					File: ~Y:\CORE\RAW_DATA_2023_QE\P1481_Sigrun_Lange\P1481_D.raw~; SpectrumID: ~3953~; PrecursorID: ~0~; scans: ~12391~
1	1::sp|cRAP054|P04264|K2C1_HUMAN	Keratin, type II cytoskeletal 1 OS=Homo sapiens GN=KRT1 PE=1 SV=6	9233	66170	286	286	37	37	646	3309	1	1	0	487.269	972.524	2	972.524	0.0001	0	38.65	0.035	K	IEISELNR	V					File: ~Y:\CORE\RAW_DATA_2023_QE\P1481_Sigrun_Lange\P1481_D.raw~; SpectrumID: ~4107~; PrecursorID: ~0~; scans: ~12668~
1	1::sp|cRAP054|P04264|K2C1_HUMAN	Keratin, type II cytoskeletal 1 OS=Homo sapiens GN=KRT1 PE=1 SV=6	9233	66170	286	286	37	37	647	2665	1	1	0	487.269	972.524	2	972.524	0.0004	0	53.96	0.001	K	IEISELNR	V					File: ~Y:\CORE\RAW_DATA_2023_QE\P1481_Sigrun_Lange\P1481_D.raw~; SpectrumID: ~3442~; PrecursorID: ~0~; scans: ~11312~
1	1::sp|cRAP054|P04264|K2C1_HUMAN	Keratin, type II cytoskeletal 1 OS=Homo sapiens GN=KRT1 PE=1 SV=6	9233	66170	286	286	37	37	712	2245	1	1	1	500.226	998.438	2	998.438	-0.0002	0	36.68	0.015	K	DVDGAYMTK	V					File: ~Y:\CORE\RAW_DATA_2023_QE\P1481_Sigrun_Lange\P1481_D.raw~; SpectrumID: ~2987~; PrecursorID: ~0~; scans: ~10106~
1	1::sp|cRAP054|P04264|K2C1_HUMAN	Keratin, type II cytoskeletal 1 OS=Homo sapiens GN=KRT1 PE=1 SV=6	9233	66170	286	286	37	37	714	2008	1	1	1	500.226	998.438	2	998.438	0	0	33.36	0.031	K	DVDGAYMTK	V					File: ~Y:\CORE\RAW_DATA_2023_QE\P1481_Sigrun_Lange\P1481_D.raw~; SpectrumID: ~2722~; PrecursorID: ~0~; scans: ~9338~
1	1::sp|cRAP054|P04264|K2C1_HUMAN	Keratin, type II cytoskeletal 1 OS=Homo sapiens GN=KRT1 PE=1 SV=6	9233	66170	286	286	37	37	715	2328	1	1	1	500.226	998.438	2	998.438	0.0001	0	34.02	0.027	K	DVDGAYMTK	V					File: ~Y:\CORE\RAW_DATA_2023_QE\P1481_Sigrun_Lange\P1481_D.raw~; SpectrumID: ~3075~; PrecursorID: ~0~; scans: ~10368~
1	1::sp|cRAP054|P04264|K2C1_HUMAN	Keratin, type II cytoskeletal 1 OS=Homo sapiens GN=KRT1 PE=1 SV=6	9233	66170	286	286	37	37	716	2078	1	1	1	500.226	998.438	2	998.438	0.0001	0	33.6	0.03	K	DVDGAYMTK	V					File: ~Y:\CORE\RAW_DATA_2023_QE\P1481_Sigrun_Lange\P1481_D.raw~; SpectrumID: ~2798~; PrecursorID: ~0~; scans: ~9595~
1	1::sp|cRAP054|P04264|K2C1_HUMAN	Keratin, type II cytoskeletal 1 OS=Homo sapiens GN=KRT1 PE=1 SV=6	9233	66170	286	286	37	37	717	2161	1	1	1	500.226	998.438	2	998.438	0.0003	0	35.29	0.02	K	DVDGAYMTK	V					File: ~Y:\CORE\RAW_DATA_2023_QE\P1481_Sigrun_Lange\P1481_D.raw~; SpectrumID: ~2893~; PrecursorID: ~0~; scans: ~9849~
1	1::sp|cRAP054|P04264|K2C1_HUMAN	Keratin, type II cytoskeletal 1 OS=Homo sapiens GN=KRT1 PE=1 SV=6	9233	66170	286	286	37	37	718	2512	1	1	1	500.226	998.438	2	998.438	0.0004	0	32.82	0.036	K	DVDGAYMTK	V					File: ~Y:\CORE\RAW_DATA_2023_QE\P1481_Sigrun_Lange\P1481_D.raw~; SpectrumID: ~3281~; PrecursorID: ~0~; scans: ~10902~
1	1::sp|cRAP054|P04264|K2C1_HUMAN	Keratin, type II cytoskeletal 1 OS=Homo sapiens GN=KRT1 PE=1 SV=6	9233	66170	286	286	37	37	719	2414	1	1	1	500.226	998.438	2	998.438	0.0005	0	33.24	0.032	K	DVDGAYMTK	V					File: ~Y:\CORE\RAW_DATA_2023_QE\P1481_Sigrun_Lange\P1481_D.raw~; SpectrumID: ~3176~; PrecursorID: ~0~; scans: ~10633~
1	1::sp|cRAP054|P04264|K2C1_HUMAN	Keratin, type II cytoskeletal 1 OS=Homo sapiens GN=KRT1 PE=1 SV=6	9233	66170	286	286	37	37	771	1554	1	1	1	508.223	1014.43	2	1014.43	-0.0014	0	37.86	0.0059	K	DVDGAYMTK	V	Oxidation (M)	0.000000300.0			File: ~Y:\CORE\RAW_DATA_2023_QE\P1481_Sigrun_Lange\P1481_D.raw~; SpectrumID: ~2099~; PrecursorID: ~0~; scans: ~7688~
1	1::sp|cRAP054|P04264|K2C1_HUMAN	Keratin, type II cytoskeletal 1 OS=Homo sapiens GN=KRT1 PE=1 SV=6	9233	66170	286	286	37	37	772	1949	1	1	1	508.223	1014.43	2	1014.43	-0.0013	0	29.64	0.039	K	DVDGAYMTK	V	Oxidation (M)	0.000000300.0			File: ~Y:\CORE\RAW_DATA_2023_QE\P1481_Sigrun_Lange\P1481_D.raw~; SpectrumID: ~2652~; PrecursorID: ~0~; scans: ~9150~
1	1::sp|cRAP054|P04264|K2C1_HUMAN	Keratin, type II cytoskeletal 1 OS=Homo sapiens GN=KRT1 PE=1 SV=6	9233	66170	286	286	37	37	775	1811	1	1	1	508.223	1014.43	2	1014.43	-0.0007	0	31.41	0.025	K	DVDGAYMTK	V	Oxidation (M)	0.000000300.0			File: ~Y:\CORE\RAW_DATA_2023_QE\P1481_Sigrun_Lange\P1481_D.raw~; SpectrumID: ~2482~; PrecursorID: ~0~; scans: ~8657~
1	1::sp|cRAP054|P04264|K2C1_HUMAN	Keratin, type II cytoskeletal 1 OS=Homo sapiens GN=KRT1 PE=1 SV=6	9233	66170	286	286	37	37	776	1682	1	1	1	508.223	1014.43	2	1014.43	-0.0007	0	34.86	0.012	K	DVDGAYMTK	V	Oxidation (M)	0.000000300.0			File: ~Y:\CORE\RAW_DATA_2023_QE\P1481_Sigrun_Lange\P1481_D.raw~; SpectrumID: ~2306~; PrecursorID: ~0~; scans: ~8173~
1	1::sp|cRAP054|P04264|K2C1_HUMAN	Keratin, type II cytoskeletal 1 OS=Homo sapiens GN=KRT1 PE=1 SV=6	9233	66170	286	286	37	37	777	1623	1	1	1	508.224	1014.43	2	1014.43	-0.0004	0	38.26	0.0053	K	DVDGAYMTK	V	Oxidation (M)	0.000000300.0			File: ~Y:\CORE\RAW_DATA_2023_QE\P1481_Sigrun_Lange\P1481_D.raw~; SpectrumID: ~2208~; PrecursorID: ~0~; scans: ~7930~
1	1::sp|cRAP054|P04264|K2C1_HUMAN	Keratin, type II cytoskeletal 1 OS=Homo sapiens GN=KRT1 PE=1 SV=6	9233	66170	286	286	37	37	778	1876	1	1	1	508.224	1014.43	2	1014.43	0	0	30.82	0.029	K	DVDGAYMTK	V	Oxidation (M)	0.000000300.0			File: ~Y:\CORE\RAW_DATA_2023_QE\P1481_Sigrun_Lange\P1481_D.raw~; SpectrumID: ~2567~; PrecursorID: ~0~; scans: ~8902~
1	1::sp|cRAP054|P04264|K2C1_HUMAN	Keratin, type II cytoskeletal 1 OS=Homo sapiens GN=KRT1 PE=1 SV=6	9233	66170	286	286	37	37	780	1736	1	1	1	508.224	1014.43	2	1014.43	0.0006	0	32.82	0.018	K	DVDGAYMTK	V	Oxidation (M)	0.000000300.0			File: ~Y:\CORE\RAW_DATA_2023_QE\P1481_Sigrun_Lange\P1481_D.raw~; SpectrumID: ~2391~; PrecursorID: ~0~; scans: ~8415~
1	1::sp|cRAP054|P04264|K2C1_HUMAN	Keratin, type II cytoskeletal 1 OS=Homo sapiens GN=KRT1 PE=1 SV=6	9233	66170	286	286	37	37	842	2971	1	1	1	517.261	1032.51	2	1032.51	-0.0002	0	58.2	0.00034	R	TLLEGEESR	M					File: ~Y:\CORE\RAW_DATA_2023_QE\P1481_Sigrun_Lange\P1481_D.raw~; SpectrumID: ~3763~; PrecursorID: ~0~; scans: ~12029~
1	1::sp|cRAP054|P04264|K2C1_HUMAN	Keratin, type II cytoskeletal 1 OS=Homo sapiens GN=KRT1 PE=1 SV=6	9233	66170	286	286	37	37	843	2532	1	1	1	517.262	1032.51	2	1032.51	-0.0001	0	57.79	0.00037	R	TLLEGEESR	M					File: ~Y:\CORE\RAW_DATA_2023_QE\P1481_Sigrun_Lange\P1481_D.raw~; SpectrumID: ~3302~; PrecursorID: ~0~; scans: ~10957~
1	1::sp|cRAP054|P04264|K2C1_HUMAN	Keratin, type II cytoskeletal 1 OS=Homo sapiens GN=KRT1 PE=1 SV=6	9233	66170	286	286	37	37	844	2433	1	1	1	517.262	1032.51	2	1032.51	0	0	61.67	0.00015	R	TLLEGEESR	M					File: ~Y:\CORE\RAW_DATA_2023_QE\P1481_Sigrun_Lange\P1481_D.raw~; SpectrumID: ~3197~; PrecursorID: ~0~; scans: ~10689~
1	1::sp|cRAP054|P04264|K2C1_HUMAN	Keratin, type II cytoskeletal 1 OS=Homo sapiens GN=KRT1 PE=1 SV=6	9233	66170	286	286	37	37	845	2266	1	1	1	517.262	1032.51	2	1032.51	0.0004	0	60.12	0.00022	R	TLLEGEESR	M					File: ~Y:\CORE\RAW_DATA_2023_QE\P1481_Sigrun_Lange\P1481_D.raw~; SpectrumID: ~3009~; PrecursorID: ~0~; scans: ~10161~
1	1::sp|cRAP054|P04264|K2C1_HUMAN	Keratin, type II cytoskeletal 1 OS=Homo sapiens GN=KRT1 PE=1 SV=6	9233	66170	286	286	37	37	846	2731	1	1	1	517.262	1032.51	2	1032.51	0.0005	0	58.76	0.00029	R	TLLEGEESR	M					File: ~Y:\CORE\RAW_DATA_2023_QE\P1481_Sigrun_Lange\P1481_D.raw~; SpectrumID: ~3512~; PrecursorID: ~0~; scans: ~11493~
1	1::sp|cRAP054|P04264|K2C1_HUMAN	Keratin, type II cytoskeletal 1 OS=Homo sapiens GN=KRT1 PE=1 SV=6	9233	66170	286	286	37	37	848	2022	1	1	1	517.262	1032.51	2	1032.51	0.0006	0	51.38	0.0016	R	TLLEGEESR	M					File: ~Y:\CORE\RAW_DATA_2023_QE\P1481_Sigrun_Lange\P1481_D.raw~; SpectrumID: ~2738~; PrecursorID: ~0~; scans: ~9389~
1	1::sp|cRAP054|P04264|K2C1_HUMAN	Keratin, type II cytoskeletal 1 OS=Homo sapiens GN=KRT1 PE=1 SV=6	9233	66170	286	286	37	37	849	1944	1	1	1	517.262	1032.51	2	1032.51	0.0006	0	60.32	0.00021	R	TLLEGEESR	M					File: ~Y:\CORE\RAW_DATA_2023_QE\P1481_Sigrun_Lange\P1481_D.raw~; SpectrumID: ~2647~; PrecursorID: ~0~; scans: ~9140~
1	1::sp|cRAP054|P04264|K2C1_HUMAN	Keratin, type II cytoskeletal 1 OS=Homo sapiens GN=KRT1 PE=1 SV=6	9233	66170	286	286	37	37	850	2092	1	1	1	517.262	1032.51	2	1032.51	0.0008	0	62.84	0.00012	R	TLLEGEESR	M					File: ~Y:\CORE\RAW_DATA_2023_QE\P1481_Sigrun_Lange\P1481_D.raw~; SpectrumID: ~2814~; PrecursorID: ~0~; scans: ~9647~
1	1::sp|cRAP054|P04264|K2C1_HUMAN	Keratin, type II cytoskeletal 1 OS=Homo sapiens GN=KRT1 PE=1 SV=6	9233	66170	286	286	37	37	851	2628	1	1	1	517.262	1032.51	2	1032.51	0.0009	0	59.18	0.00027	R	TLLEGEESR	M					File: ~Y:\CORE\RAW_DATA_2023_QE\P1481_Sigrun_Lange\P1481_D.raw~; SpectrumID: ~3403~; PrecursorID: ~0~; scans: ~11223~
1	1::sp|cRAP054|P04264|K2C1_HUMAN	Keratin, type II cytoskeletal 1 OS=Homo sapiens GN=KRT1 PE=1 SV=6	9233	66170	286	286	37	37	852	2178	1	1	1	517.262	1032.51	2	1032.51	0.0009	0	61.2	0.00017	R	TLLEGEESR	M					File: ~Y:\CORE\RAW_DATA_2023_QE\P1481_Sigrun_Lange\P1481_D.raw~; SpectrumID: ~2914~; PrecursorID: ~0~; scans: ~9903~
1	1::sp|cRAP054|P04264|K2C1_HUMAN	Keratin, type II cytoskeletal 1 OS=Homo sapiens GN=KRT1 PE=1 SV=6	9233	66170	286	286	37	37	853	2351	1	1	1	517.262	1032.51	2	1032.51	0.0009	0	56.84	0.00046	R	TLLEGEESR	M					File: ~Y:\CORE\RAW_DATA_2023_QE\P1481_Sigrun_Lange\P1481_D.raw~; SpectrumID: ~3102~; PrecursorID: ~0~; scans: ~10424~
1	1::sp|cRAP054|P04264|K2C1_HUMAN	Keratin, type II cytoskeletal 1 OS=Homo sapiens GN=KRT1 PE=1 SV=6	9233	66170	286	286	37	37	929	1873	1	1	1	533.262	1064.51	2	1064.51	-0.0049	0	37.4	0.036	K	AQYEDIAQK	S					File: ~Y:\CORE\RAW_DATA_2023_QE\P1481_Sigrun_Lange\P1481_D.raw~; SpectrumID: ~2561~; PrecursorID: ~0~; scans: ~8892~
1	1::sp|cRAP054|P04264|K2C1_HUMAN	Keratin, type II cytoskeletal 1 OS=Homo sapiens GN=KRT1 PE=1 SV=6	9233	66170	286	286	37	37	930	1943	1	1	1	533.262	1064.51	2	1064.51	-0.0049	0	38.95	0.025	K	AQYEDIAQK	S					File: ~Y:\CORE\RAW_DATA_2023_QE\P1481_Sigrun_Lange\P1481_D.raw~; SpectrumID: ~2646~; PrecursorID: ~0~; scans: ~9139~
1	1::sp|cRAP054|P04264|K2C1_HUMAN	Keratin, type II cytoskeletal 1 OS=Homo sapiens GN=KRT1 PE=1 SV=6	9233	66170	286	286	37	37	931	1808	1	1	1	533.262	1064.51	2	1064.51	-0.0037	0	37.34	0.035	K	AQYEDIAQK	S					File: ~Y:\CORE\RAW_DATA_2023_QE\P1481_Sigrun_Lange\P1481_D.raw~; SpectrumID: ~2478~; PrecursorID: ~0~; scans: ~8647~
1	1::sp|cRAP054|P04264|K2C1_HUMAN	Keratin, type II cytoskeletal 1 OS=Homo sapiens GN=KRT1 PE=1 SV=6	9233	66170	286	286	37	37	932	1718	1	1	1	533.262	1064.51	2	1064.51	-0.0036	0	38.82	0.025	K	AQYEDIAQK	S					File: ~Y:\CORE\RAW_DATA_2023_QE\P1481_Sigrun_Lange\P1481_D.raw~; SpectrumID: ~2366~; PrecursorID: ~0~; scans: ~8358~
1	1::sp|cRAP054|P04264|K2C1_HUMAN	Keratin, type II cytoskeletal 1 OS=Homo sapiens GN=KRT1 PE=1 SV=6	9233	66170	286	286	37	37	1003	1753	1	1	1	546.753	1091.49	2	1091.5	-0.0033	0	90.89	1.1e-07	R	GSGGGSSGGSIGGR	G					File: ~Y:\CORE\RAW_DATA_2023_QE\P1481_Sigrun_Lange\P1481_D.raw~; SpectrumID: ~2412~; PrecursorID: ~0~; scans: ~8475~
1	1::sp|cRAP054|P04264|K2C1_HUMAN	Keratin, type II cytoskeletal 1 OS=Homo sapiens GN=KRT1 PE=1 SV=6	9233	66170	286	286	37	37	1004	657	1	1	1	546.754	1091.49	2	1091.5	-0.0022	0	97.34	2.6e-08	R	GSGGGSSGGSIGGR	G					File: ~Y:\CORE\RAW_DATA_2023_QE\P1481_Sigrun_Lange\P1481_D.raw~; SpectrumID: ~663~; PrecursorID: ~0~; scans: ~5482~
1	1::sp|cRAP054|P04264|K2C1_HUMAN	Keratin, type II cytoskeletal 1 OS=Homo sapiens GN=KRT1 PE=1 SV=6	9233	66170	286	286	37	37	1005	1641	1	1	1	546.755	1091.49	2	1091.5	-0.001	0	96.76	3e-08	R	GSGGGSSGGSIGGR	G					File: ~Y:\CORE\RAW_DATA_2023_QE\P1481_Sigrun_Lange\P1481_D.raw~; SpectrumID: ~2238~; PrecursorID: ~0~; scans: ~7996~
1	1::sp|cRAP054|P04264|K2C1_HUMAN	Keratin, type II cytoskeletal 1 OS=Homo sapiens GN=KRT1 PE=1 SV=6	9233	66170	286	286	37	37	1006	1574	1	1	1	546.755	1091.49	2	1091.5	-0.0006	0	93.44	6e-08	R	GSGGGSSGGSIGGR	G					File: ~Y:\CORE\RAW_DATA_2023_QE\P1481_Sigrun_Lange\P1481_D.raw~; SpectrumID: ~2127~; PrecursorID: ~0~; scans: ~7752~
1	1::sp|cRAP054|P04264|K2C1_HUMAN	Keratin, type II cytoskeletal 1 OS=Homo sapiens GN=KRT1 PE=1 SV=6	9233	66170	286	286	37	37	1007	975	1	1	1	546.755	1091.5	2	1091.5	-0.0005	0	97.31	2.7e-08	R	GSGGGSSGGSIGGR	G					File: ~Y:\CORE\RAW_DATA_2023_QE\P1481_Sigrun_Lange\P1481_D.raw~; SpectrumID: ~1089~; PrecursorID: ~0~; scans: ~6011~
1	1::sp|cRAP054|P04264|K2C1_HUMAN	Keratin, type II cytoskeletal 1 OS=Homo sapiens GN=KRT1 PE=1 SV=6	9233	66170	286	286	37	37	1008	1193	1	1	1	546.755	1091.5	2	1091.5	-0.0005	0	97.32	2.7e-08	R	GSGGGSSGGSIGGR	G					File: ~Y:\CORE\RAW_DATA_2023_QE\P1481_Sigrun_Lange\P1481_D.raw~; SpectrumID: ~1448~; PrecursorID: ~0~; scans: ~6517~
1	1::sp|cRAP054|P04264|K2C1_HUMAN	Keratin, type II cytoskeletal 1 OS=Homo sapiens GN=KRT1 PE=1 SV=6	9233	66170	286	286	37	37	1009	1691	1	1	1	546.755	1091.5	2	1091.5	-0.0004	0	93.16	6.9e-08	R	GSGGGSSGGSIGGR	G					File: ~Y:\CORE\RAW_DATA_2023_QE\P1481_Sigrun_Lange\P1481_D.raw~; SpectrumID: ~2324~; PrecursorID: ~0~; scans: ~8237~
1	1::sp|cRAP054|P04264|K2C1_HUMAN	Keratin, type II cytoskeletal 1 OS=Homo sapiens GN=KRT1 PE=1 SV=6	9233	66170	286	286	37	37	1011	1277	1	1	1	546.755	1091.5	2	1091.5	-0.0004	0	101.77	9.6e-09	R	GSGGGSSGGSIGGR	G					File: ~Y:\CORE\RAW_DATA_2023_QE\P1481_Sigrun_Lange\P1481_D.raw~; SpectrumID: ~1605~; PrecursorID: ~0~; scans: ~6763~
1	1::sp|cRAP054|P04264|K2C1_HUMAN	Keratin, type II cytoskeletal 1 OS=Homo sapiens GN=KRT1 PE=1 SV=6	9233	66170	286	286	37	37	1012	1090	1	1	1	546.755	1091.5	2	1091.5	-0.0004	0	97.24	2.7e-08	R	GSGGGSSGGSIGGR	G					File: ~Y:\CORE\RAW_DATA_2023_QE\P1481_Sigrun_Lange\P1481_D.raw~; SpectrumID: ~1280~; PrecursorID: ~0~; scans: ~6269~
1	1::sp|cRAP054|P04264|K2C1_HUMAN	Keratin, type II cytoskeletal 1 OS=Homo sapiens GN=KRT1 PE=1 SV=6	9233	66170	286	286	37	37	1013	1339	1	1	1	546.755	1091.5	2	1091.5	-0.0003	0	39.25	0.017	R	GSGGGSSGGSIGGR	G					File: ~Y:\CORE\RAW_DATA_2023_QE\P1481_Sigrun_Lange\P1481_D.raw~; SpectrumID: ~1718~; PrecursorID: ~0~; scans: ~6949~
1	1::sp|cRAP054|P04264|K2C1_HUMAN	Keratin, type II cytoskeletal 1 OS=Homo sapiens GN=KRT1 PE=1 SV=6	9233	66170	286	286	37	37	1014	838	1	1	1	546.755	1091.5	2	1091.5	-0.0003	0	101.74	9.6e-09	R	GSGGGSSGGSIGGR	G					File: ~Y:\CORE\RAW_DATA_2023_QE\P1481_Sigrun_Lange\P1481_D.raw~; SpectrumID: ~886~; PrecursorID: ~0~; scans: ~5749~
1	1::sp|cRAP054|P04264|K2C1_HUMAN	Keratin, type II cytoskeletal 1 OS=Homo sapiens GN=KRT1 PE=1 SV=6	9233	66170	286	286	37	37	1015	1423	1	1	1	546.755	1091.5	2	1091.5	-0.0003	0	97.3	2.7e-08	R	GSGGGSSGGSIGGR	G					File: ~Y:\CORE\RAW_DATA_2023_QE\P1481_Sigrun_Lange\P1481_D.raw~; SpectrumID: ~1881~; PrecursorID: ~0~; scans: ~7247~
1	1::sp|cRAP054|P04264|K2C1_HUMAN	Keratin, type II cytoskeletal 1 OS=Homo sapiens GN=KRT1 PE=1 SV=6	9233	66170	286	286	37	37	1016	1355	1	1	1	546.755	1091.5	2	1091.5	-0.0001	0	97.23	2.7e-08	R	GSGGGSSGGSIGGR	G					File: ~Y:\CORE\RAW_DATA_2023_QE\P1481_Sigrun_Lange\P1481_D.raw~; SpectrumID: ~1750~; PrecursorID: ~0~; scans: ~7005~
1	1::sp|cRAP054|P04264|K2C1_HUMAN	Keratin, type II cytoskeletal 1 OS=Homo sapiens GN=KRT1 PE=1 SV=6	9233	66170	286	286	37	37	1017	1506	1	1	1	546.755	1091.5	2	1091.5	0.0001	0	97.22	2.7e-08	R	GSGGGSSGGSIGGR	G					File: ~Y:\CORE\RAW_DATA_2023_QE\P1481_Sigrun_Lange\P1481_D.raw~; SpectrumID: ~2017~; PrecursorID: ~0~; scans: ~7508~
1	1::sp|cRAP054|P04264|K2C1_HUMAN	Keratin, type II cytoskeletal 1 OS=Homo sapiens GN=KRT1 PE=1 SV=6	9233	66170	286	286	37	37	1153	2379	1	1	1	563.273	1124.53	2	1124.53	-0.0032	0	56.66	0.00031	K	AEAESLYQSK	Y					File: ~Y:\CORE\RAW_DATA_2023_QE\P1481_Sigrun_Lange\P1481_D.raw~; SpectrumID: ~3133~; PrecursorID: ~0~; scans: ~10507~
1	1::sp|cRAP054|P04264|K2C1_HUMAN	Keratin, type II cytoskeletal 1 OS=Homo sapiens GN=KRT1 PE=1 SV=6	9233	66170	286	286	37	37	1154	2035	1	1	1	563.274	1124.53	2	1124.53	-0.0021	0	62.65	7.2e-05	K	AEAESLYQSK	Y					File: ~Y:\CORE\RAW_DATA_2023_QE\P1481_Sigrun_Lange\P1481_D.raw~; SpectrumID: ~2752~; PrecursorID: ~0~; scans: ~9433~
1	1::sp|cRAP054|P04264|K2C1_HUMAN	Keratin, type II cytoskeletal 1 OS=Homo sapiens GN=KRT1 PE=1 SV=6	9233	66170	286	286	37	37	1155	2106	1	1	1	563.274	1124.53	2	1124.53	-0.0014	0	65.97	3.3e-05	K	AEAESLYQSK	Y					File: ~Y:\CORE\RAW_DATA_2023_QE\P1481_Sigrun_Lange\P1481_D.raw~; SpectrumID: ~2828~; PrecursorID: ~0~; scans: ~9691~
1	1::sp|cRAP054|P04264|K2C1_HUMAN	Keratin, type II cytoskeletal 1 OS=Homo sapiens GN=KRT1 PE=1 SV=6	9233	66170	286	286	37	37	1156	2194	1	1	1	563.274	1124.53	2	1124.53	-0.0011	0	52.51	0.00073	K	AEAESLYQSK	Y					File: ~Y:\CORE\RAW_DATA_2023_QE\P1481_Sigrun_Lange\P1481_D.raw~; SpectrumID: ~2932~; PrecursorID: ~0~; scans: ~9948~
1	1::sp|cRAP054|P04264|K2C1_HUMAN	Keratin, type II cytoskeletal 1 OS=Homo sapiens GN=KRT1 PE=1 SV=6	9233	66170	286	286	37	37	1157	2290	1	1	1	563.274	1124.53	2	1124.53	-0.001	0	51.21	0.00099	K	AEAESLYQSK	Y					File: ~Y:\CORE\RAW_DATA_2023_QE\P1481_Sigrun_Lange\P1481_D.raw~; SpectrumID: ~3035~; PrecursorID: ~0~; scans: ~10247~
1	1::sp|cRAP054|P04264|K2C1_HUMAN	Keratin, type II cytoskeletal 1 OS=Homo sapiens GN=KRT1 PE=1 SV=6	9233	66170	286	286	37	37	1158	1822	1	1	1	563.274	1124.53	2	1124.53	-0.0008	0	56.74	0.00028	K	AEAESLYQSK	Y					File: ~Y:\CORE\RAW_DATA_2023_QE\P1481_Sigrun_Lange\P1481_D.raw~; SpectrumID: ~2493~; PrecursorID: ~0~; scans: ~8688~
1	1::sp|cRAP054|P04264|K2C1_HUMAN	Keratin, type II cytoskeletal 1 OS=Homo sapiens GN=KRT1 PE=1 SV=6	9233	66170	286	286	37	37	1159	1962	1	1	1	563.274	1124.53	2	1124.53	-0.0007	0	57.07	0.00026	K	AEAESLYQSK	Y					File: ~Y:\CORE\RAW_DATA_2023_QE\P1481_Sigrun_Lange\P1481_D.raw~; SpectrumID: ~2666~; PrecursorID: ~0~; scans: ~9181~
1	1::sp|cRAP054|P04264|K2C1_HUMAN	Keratin, type II cytoskeletal 1 OS=Homo sapiens GN=KRT1 PE=1 SV=6	9233	66170	286	286	37	37	1160	1885	1	1	1	563.274	1124.53	2	1124.53	-0.0005	0	65.67	3.5e-05	K	AEAESLYQSK	Y					File: ~Y:\CORE\RAW_DATA_2023_QE\P1481_Sigrun_Lange\P1481_D.raw~; SpectrumID: ~2579~; PrecursorID: ~0~; scans: ~8933~
1	1::sp|cRAP054|P04264|K2C1_HUMAN	Keratin, type II cytoskeletal 1 OS=Homo sapiens GN=KRT1 PE=1 SV=6	9233	66170	286	286	37	37	1161	1743	1	1	1	563.274	1124.53	2	1124.53	-0.0004	0	55.04	0.00042	K	AEAESLYQSK	Y					File: ~Y:\CORE\RAW_DATA_2023_QE\P1481_Sigrun_Lange\P1481_D.raw~; SpectrumID: ~2401~; PrecursorID: ~0~; scans: ~8445~
1	1::sp|cRAP054|P04264|K2C1_HUMAN	Keratin, type II cytoskeletal 1 OS=Homo sapiens GN=KRT1 PE=1 SV=6	9233	66170	286	286	37	37	1221	3182	1	1	0	571.263	1140.51	2	1140.51	-0.0002	0	51.77	0.00066	R	DYQELMNTK	L					File: ~Y:\CORE\RAW_DATA_2023_QE\P1481_Sigrun_Lange\P1481_D.raw~; SpectrumID: ~3977~; PrecursorID: ~0~; scans: ~12430~
1	1::sp|cRAP054|P04264|K2C1_HUMAN	Keratin, type II cytoskeletal 1 OS=Homo sapiens GN=KRT1 PE=1 SV=6	9233	66170	286	286	37	37	1222	2899	1	1	0	571.263	1140.51	2	1140.51	0	0	53.55	0.00044	R	DYQELMNTK	L					File: ~Y:\CORE\RAW_DATA_2023_QE\P1481_Sigrun_Lange\P1481_D.raw~; SpectrumID: ~3688~; PrecursorID: ~0~; scans: ~11884~
1	1::sp|cRAP054|P04264|K2C1_HUMAN	Keratin, type II cytoskeletal 1 OS=Homo sapiens GN=KRT1 PE=1 SV=6	9233	66170	286	286	37	37	1223	2787	1	1	0	571.263	1140.51	2	1140.51	0.0002	0	51.62	0.00068	R	DYQELMNTK	L					File: ~Y:\CORE\RAW_DATA_2023_QE\P1481_Sigrun_Lange\P1481_D.raw~; SpectrumID: ~3571~; PrecursorID: ~0~; scans: ~11615~
1	1::sp|cRAP054|P04264|K2C1_HUMAN	Keratin, type II cytoskeletal 1 OS=Homo sapiens GN=KRT1 PE=1 SV=6	9233	66170	286	286	37	37	1224	2682	1	1	0	571.264	1140.51	2	1140.51	0.0003	0	40.03	0.0098	R	DYQELMNTK	L					File: ~Y:\CORE\RAW_DATA_2023_QE\P1481_Sigrun_Lange\P1481_D.raw~; SpectrumID: ~3461~; PrecursorID: ~0~; scans: ~11349~
1	1::sp|cRAP054|P04264|K2C1_HUMAN	Keratin, type II cytoskeletal 1 OS=Homo sapiens GN=KRT1 PE=1 SV=6	9233	66170	286	286	37	37	1225	3034	1	1	0	571.264	1140.51	2	1140.51	0.0008	0	51.98	0.00063	R	DYQELMNTK	L					File: ~Y:\CORE\RAW_DATA_2023_QE\P1481_Sigrun_Lange\P1481_D.raw~; SpectrumID: ~3826~; PrecursorID: ~0~; scans: ~12156~
1	1::sp|cRAP054|P04264|K2C1_HUMAN	Keratin, type II cytoskeletal 1 OS=Homo sapiens GN=KRT1 PE=1 SV=6	9233	66170	286	286	37	37	1226	2575	1	1	0	571.264	1140.51	2	1140.51	0.0015	0	35.04	0.03	R	DYQELMNTK	L					File: ~Y:\CORE\RAW_DATA_2023_QE\P1481_Sigrun_Lange\P1481_D.raw~; SpectrumID: ~3347~; PrecursorID: ~0~; scans: ~11080~
1	1::sp|cRAP054|P04264|K2C1_HUMAN	Keratin, type II cytoskeletal 1 OS=Homo sapiens GN=KRT1 PE=1 SV=6	9233	66170	286	286	37	37	1264	2170	1	1	0	579.26	1156.51	2	1156.51	-0.0019	0	46.34	0.0016	R	DYQELMNTK	L	Oxidation (M)	0.000003000.0			File: ~Y:\CORE\RAW_DATA_2023_QE\P1481_Sigrun_Lange\P1481_D.raw~; SpectrumID: ~2904~; PrecursorID: ~0~; scans: ~9869~
1	1::sp|cRAP054|P04264|K2C1_HUMAN	Keratin, type II cytoskeletal 1 OS=Homo sapiens GN=KRT1 PE=1 SV=6	9233	66170	286	286	37	37	1265	1936	1	1	0	579.26	1156.51	2	1156.51	-0.0012	0	42.13	0.0043	R	DYQELMNTK	L	Oxidation (M)	0.000003000.0			File: ~Y:\CORE\RAW_DATA_2023_QE\P1481_Sigrun_Lange\P1481_D.raw~; SpectrumID: ~2638~; PrecursorID: ~0~; scans: ~9105~
1	1::sp|cRAP054|P04264|K2C1_HUMAN	Keratin, type II cytoskeletal 1 OS=Homo sapiens GN=KRT1 PE=1 SV=6	9233	66170	286	286	37	37	1266	2013	1	1	0	579.26	1156.51	2	1156.51	-0.0007	0	43.27	0.0034	R	DYQELMNTK	L	Oxidation (M)	0.000003000.0			File: ~Y:\CORE\RAW_DATA_2023_QE\P1481_Sigrun_Lange\P1481_D.raw~; SpectrumID: ~2727~; PrecursorID: ~0~; scans: ~9355~
1	1::sp|cRAP054|P04264|K2C1_HUMAN	Keratin, type II cytoskeletal 1 OS=Homo sapiens GN=KRT1 PE=1 SV=6	9233	66170	286	286	37	37	1267	2083	1	1	0	579.261	1156.51	2	1156.51	0	0	41.86	0.0051	R	DYQELMNTK	L	Oxidation (M)	0.000003000.0			File: ~Y:\CORE\RAW_DATA_2023_QE\P1481_Sigrun_Lange\P1481_D.raw~; SpectrumID: ~2803~; PrecursorID: ~0~; scans: ~9612~
1	1::sp|cRAP054|P04264|K2C1_HUMAN	Keratin, type II cytoskeletal 1 OS=Homo sapiens GN=KRT1 PE=1 SV=6	9233	66170	286	286	37	37	1268	2255	1	1	0	579.261	1156.51	2	1156.51	0.0005	0	41.54	0.0055	R	DYQELMNTK	L	Oxidation (M)	0.000003000.0			File: ~Y:\CORE\RAW_DATA_2023_QE\P1481_Sigrun_Lange\P1481_D.raw~; SpectrumID: ~2997~; PrecursorID: ~0~; scans: ~10126~
1	1::sp|cRAP054|P04264|K2C1_HUMAN	Keratin, type II cytoskeletal 1 OS=Homo sapiens GN=KRT1 PE=1 SV=6	9233	66170	286	286	37	37	1270	1863	1	1	0	579.262	1156.51	2	1156.51	0.002	0	37.53	0.014	R	DYQELMNTK	L	Oxidation (M)	0.000003000.0			File: ~Y:\CORE\RAW_DATA_2023_QE\P1481_Sigrun_Lange\P1481_D.raw~; SpectrumID: ~2550~; PrecursorID: ~0~; scans: ~8856~
1	1::sp|cRAP054|P04264|K2C1_HUMAN	Keratin, type II cytoskeletal 1 OS=Homo sapiens GN=KRT1 PE=1 SV=6	9233	66170	286	286	37	37	1344	3838	1	1	0	590.303	1178.59	2	1178.59	-0.0006	0	70.99	1.6e-05	K	YEELQITAGR	H					File: ~Y:\CORE\RAW_DATA_2023_QE\P1481_Sigrun_Lange\P1481_D.raw~; SpectrumID: ~4650~; PrecursorID: ~0~; scans: ~13594~
1	1::sp|cRAP054|P04264|K2C1_HUMAN	Keratin, type II cytoskeletal 1 OS=Homo sapiens GN=KRT1 PE=1 SV=6	9233	66170	286	286	37	37	1345	2938	1	1	0	590.304	1178.59	2	1178.59	-0.0004	0	68.76	2.6e-05	K	YEELQITAGR	H					File: ~Y:\CORE\RAW_DATA_2023_QE\P1481_Sigrun_Lange\P1481_D.raw~; SpectrumID: ~3729~; PrecursorID: ~0~; scans: ~11961~
1	1::sp|cRAP054|P04264|K2C1_HUMAN	Keratin, type II cytoskeletal 1 OS=Homo sapiens GN=KRT1 PE=1 SV=6	9233	66170	286	286	37	37	1346	3687	1	1	0	590.304	1178.59	2	1178.59	-0.0003	0	71.26	1.5e-05	K	YEELQITAGR	H					File: ~Y:\CORE\RAW_DATA_2023_QE\P1481_Sigrun_Lange\P1481_D.raw~; SpectrumID: ~4494~; PrecursorID: ~0~; scans: ~13326~
1	1::sp|cRAP054|P04264|K2C1_HUMAN	Keratin, type II cytoskeletal 1 OS=Homo sapiens GN=KRT1 PE=1 SV=6	9233	66170	286	286	37	37	1347	2817	1	1	0	590.304	1178.59	2	1178.59	-0.0001	0	81.76	1.3e-06	K	YEELQITAGR	H					File: ~Y:\CORE\RAW_DATA_2023_QE\P1481_Sigrun_Lange\P1481_D.raw~; SpectrumID: ~3603~; PrecursorID: ~0~; scans: ~11690~
1	1::sp|cRAP054|P04264|K2C1_HUMAN	Keratin, type II cytoskeletal 1 OS=Homo sapiens GN=KRT1 PE=1 SV=6	9233	66170	286	286	37	37	1348	3526	1	1	0	590.304	1178.59	2	1178.59	-0.0001	0	69.46	2.2e-05	K	YEELQITAGR	H					File: ~Y:\CORE\RAW_DATA_2023_QE\P1481_Sigrun_Lange\P1481_D.raw~; SpectrumID: ~4330~; PrecursorID: ~0~; scans: ~13053~
1	1::sp|cRAP054|P04264|K2C1_HUMAN	Keratin, type II cytoskeletal 1 OS=Homo sapiens GN=KRT1 PE=1 SV=6	9233	66170	286	286	37	37	1349	3375	1	1	0	590.304	1178.59	2	1178.59	0	0	64.96	6.2e-05	K	YEELQITAGR	H					File: ~Y:\CORE\RAW_DATA_2023_QE\P1481_Sigrun_Lange\P1481_D.raw~; SpectrumID: ~4174~; PrecursorID: ~0~; scans: ~12783~
1	1::sp|cRAP054|P04264|K2C1_HUMAN	Keratin, type II cytoskeletal 1 OS=Homo sapiens GN=KRT1 PE=1 SV=6	9233	66170	286	286	37	37	1350	3223	1	1	0	590.304	1178.59	2	1178.59	0.0001	0	78.88	2.5e-06	K	YEELQITAGR	H					File: ~Y:\CORE\RAW_DATA_2023_QE\P1481_Sigrun_Lange\P1481_D.raw~; SpectrumID: ~4018~; PrecursorID: ~0~; scans: ~12510~
1	1::sp|cRAP054|P04264|K2C1_HUMAN	Keratin, type II cytoskeletal 1 OS=Homo sapiens GN=KRT1 PE=1 SV=6	9233	66170	286	286	37	37	1351	3069	1	1	0	590.304	1178.59	2	1178.59	0.0002	0	68.74	2.6e-05	K	YEELQITAGR	H					File: ~Y:\CORE\RAW_DATA_2023_QE\P1481_Sigrun_Lange\P1481_D.raw~; SpectrumID: ~3862~; PrecursorID: ~0~; scans: ~12232~
1	1::sp|cRAP054|P04264|K2C1_HUMAN	Keratin, type II cytoskeletal 1 OS=Homo sapiens GN=KRT1 PE=1 SV=6	9233	66170	286	286	37	37	1352	2707	1	1	0	590.304	1178.59	2	1178.59	0.0006	0	71.31	1.4e-05	K	YEELQITAGR	H					File: ~Y:\CORE\RAW_DATA_2023_QE\P1481_Sigrun_Lange\P1481_D.raw~; SpectrumID: ~3487~; PrecursorID: ~0~; scans: ~11425~
1	1::sp|cRAP054|P04264|K2C1_HUMAN	Keratin, type II cytoskeletal 1 OS=Homo sapiens GN=KRT1 PE=1 SV=6	9233	66170	286	286	37	37	1353	2602	1	1	0	590.304	1178.59	2	1178.59	0.0013	0	68.21	2.9e-05	K	YEELQITAGR	H					File: ~Y:\CORE\RAW_DATA_2023_QE\P1481_Sigrun_Lange\P1481_D.raw~; SpectrumID: ~3377~; PrecursorID: ~0~; scans: ~11157~
1	1::sp|cRAP054|P04264|K2C1_HUMAN	Keratin, type II cytoskeletal 1 OS=Homo sapiens GN=KRT1 PE=1 SV=6	9233	66170	286	286	37	37	1354	2509	1	1	0	590.305	1178.6	2	1178.59	0.0022	0	63.43	8.8e-05	K	YEELQITAGR	H					File: ~Y:\CORE\RAW_DATA_2023_QE\P1481_Sigrun_Lange\P1481_D.raw~; SpectrumID: ~3278~; PrecursorID: ~0~; scans: ~10890~
1	1::sp|cRAP054|P04264|K2C1_HUMAN	Keratin, type II cytoskeletal 1 OS=Homo sapiens GN=KRT1 PE=1 SV=6	9233	66170	286	286	37	37	1355	4006	1	1	0	590.305	1178.6	2	1178.59	0.0028	0	68.99	2.4e-05	K	YEELQITAGR	H					File: ~Y:\CORE\RAW_DATA_2023_QE\P1481_Sigrun_Lange\P1481_D.raw~; SpectrumID: ~4819~; PrecursorID: ~0~; scans: ~13863~
1	1::sp|cRAP054|P04264|K2C1_HUMAN	Keratin, type II cytoskeletal 1 OS=Homo sapiens GN=KRT1 PE=1 SV=6	9233	66170	286	286	37	37	1356	4598	1	1	0	590.306	1178.6	2	1178.59	0.0043	0	58.93	0.00025	K	YEELQITAGR	H					File: ~Y:\CORE\RAW_DATA_2023_QE\P1481_Sigrun_Lange\P1481_D.raw~; SpectrumID: ~5417~; PrecursorID: ~0~; scans: ~14766~
1	1::sp|cRAP054|P04264|K2C1_HUMAN	Keratin, type II cytoskeletal 1 OS=Homo sapiens GN=KRT1 PE=1 SV=6	9233	66170	286	286	37	37	1436	3779	1	1	0	401.235	1200.68	3	1200.68	-0.0008	2	40.66	0.011	R	LRSEIDNVKK	Q					File: ~Y:\CORE\RAW_DATA_2023_QE\P1481_Sigrun_Lange\P1481_D.raw~; SpectrumID: ~4587~; PrecursorID: ~0~; scans: ~13485~
1	1::sp|cRAP054|P04264|K2C1_HUMAN	Keratin, type II cytoskeletal 1 OS=Homo sapiens GN=KRT1 PE=1 SV=6	9233	66170	286	286	37	37	1438	3622	1	1	0	401.235	1200.68	3	1200.68	-0.0002	2	45.22	0.004	R	LRSEIDNVKK	Q					File: ~Y:\CORE\RAW_DATA_2023_QE\P1481_Sigrun_Lange\P1481_D.raw~; SpectrumID: ~4429~; PrecursorID: ~0~; scans: ~13217~
1	1::sp|cRAP054|P04264|K2C1_HUMAN	Keratin, type II cytoskeletal 1 OS=Homo sapiens GN=KRT1 PE=1 SV=6	9233	66170	286	286	37	37	1439	3466	1	1	0	401.235	1200.68	3	1200.68	0.0001	2	39.53	0.015	R	LRSEIDNVKK	Q					File: ~Y:\CORE\RAW_DATA_2023_QE\P1481_Sigrun_Lange\P1481_D.raw~; SpectrumID: ~4269~; PrecursorID: ~0~; scans: ~12942~
1	1::sp|cRAP054|P04264|K2C1_HUMAN	Keratin, type II cytoskeletal 1 OS=Homo sapiens GN=KRT1 PE=1 SV=6	9233	66170	286	286	37	37	1440	3967	1	1	0	401.235	1200.68	3	1200.68	0.0005	2	41.73	0.0089	R	LRSEIDNVKK	Q					File: ~Y:\CORE\RAW_DATA_2023_QE\P1481_Sigrun_Lange\P1481_D.raw~; SpectrumID: ~4780~; PrecursorID: ~0~; scans: ~13801~
1	1::sp|cRAP054|P04264|K2C1_HUMAN	Keratin, type II cytoskeletal 1 OS=Homo sapiens GN=KRT1 PE=1 SV=6	9233	66170	286	286	37	37	1739	2675	1	1	0	633.319	1264.62	2	1264.63	-0.0064	0	44.4	0.0081	R	TNAENEFVTIK	K					File: ~Y:\CORE\RAW_DATA_2023_QE\P1481_Sigrun_Lange\P1481_D.raw~; SpectrumID: ~3454~; PrecursorID: ~0~; scans: ~11339~
1	1::sp|cRAP054|P04264|K2C1_HUMAN	Keratin, type II cytoskeletal 1 OS=Homo sapiens GN=KRT1 PE=1 SV=6	9233	66170	286	286	37	37	1740	3030	1	1	0	633.322	1264.63	2	1264.63	-0.0007	0	75.49	6.4e-06	R	TNAENEFVTIK	K					File: ~Y:\CORE\RAW_DATA_2023_QE\P1481_Sigrun_Lange\P1481_D.raw~; SpectrumID: ~3822~; PrecursorID: ~0~; scans: ~12147~
1	1::sp|cRAP054|P04264|K2C1_HUMAN	Keratin, type II cytoskeletal 1 OS=Homo sapiens GN=KRT1 PE=1 SV=6	9233	66170	286	286	37	37	1741	3330	1	1	0	633.322	1264.63	2	1264.63	-0.0004	0	75.61	6.3e-06	R	TNAENEFVTIK	K					File: ~Y:\CORE\RAW_DATA_2023_QE\P1481_Sigrun_Lange\P1481_D.raw~; SpectrumID: ~4128~; PrecursorID: ~0~; scans: ~12700~
1	1::sp|cRAP054|P04264|K2C1_HUMAN	Keratin, type II cytoskeletal 1 OS=Homo sapiens GN=KRT1 PE=1 SV=6	9233	66170	286	286	37	37	1742	3484	1	1	0	633.322	1264.63	2	1264.63	-0.0004	0	66.66	4.9e-05	R	TNAENEFVTIK	K					File: ~Y:\CORE\RAW_DATA_2023_QE\P1481_Sigrun_Lange\P1481_D.raw~; SpectrumID: ~4287~; PrecursorID: ~0~; scans: ~12970~
1	1::sp|cRAP054|P04264|K2C1_HUMAN	Keratin, type II cytoskeletal 1 OS=Homo sapiens GN=KRT1 PE=1 SV=6	9233	66170	286	286	37	37	1743	3640	1	1	0	633.322	1264.63	2	1264.63	-0.0004	0	75.43	6.5e-06	R	TNAENEFVTIK	K					File: ~Y:\CORE\RAW_DATA_2023_QE\P1481_Sigrun_Lange\P1481_D.raw~; SpectrumID: ~4447~; PrecursorID: ~0~; scans: ~13245~
1	1::sp|cRAP054|P04264|K2C1_HUMAN	Keratin, type II cytoskeletal 1 OS=Homo sapiens GN=KRT1 PE=1 SV=6	9233	66170	286	286	37	37	1744	3177	1	1	0	633.322	1264.63	2	1264.63	-0.0001	0	75.52	6.4e-06	R	TNAENEFVTIK	K					File: ~Y:\CORE\RAW_DATA_2023_QE\P1481_Sigrun_Lange\P1481_D.raw~; SpectrumID: ~3972~; PrecursorID: ~0~; scans: ~12423~
1	1::sp|cRAP054|P04264|K2C1_HUMAN	Keratin, type II cytoskeletal 1 OS=Homo sapiens GN=KRT1 PE=1 SV=6	9233	66170	286	286	37	37	1745	3796	1	1	0	633.322	1264.63	2	1264.63	-0.0001	0	75.36	6.7e-06	R	TNAENEFVTIK	K					File: ~Y:\CORE\RAW_DATA_2023_QE\P1481_Sigrun_Lange\P1481_D.raw~; SpectrumID: ~4604~; PrecursorID: ~0~; scans: ~13513~
1	1::sp|cRAP054|P04264|K2C1_HUMAN	Keratin, type II cytoskeletal 1 OS=Homo sapiens GN=KRT1 PE=1 SV=6	9233	66170	286	286	37	37	1746	2894	1	1	0	633.322	1264.63	2	1264.63	0.0004	0	75.51	6.1e-06	R	TNAENEFVTIK	K					File: ~Y:\CORE\RAW_DATA_2023_QE\P1481_Sigrun_Lange\P1481_D.raw~; SpectrumID: ~3683~; PrecursorID: ~0~; scans: ~11874~
1	1::sp|cRAP054|P04264|K2C1_HUMAN	Keratin, type II cytoskeletal 1 OS=Homo sapiens GN=KRT1 PE=1 SV=6	9233	66170	286	286	37	37	1747	2781	1	1	0	633.323	1264.63	2	1264.63	0.0019	0	75.58	6e-06	R	TNAENEFVTIK	K					File: ~Y:\CORE\RAW_DATA_2023_QE\P1481_Sigrun_Lange\P1481_D.raw~; SpectrumID: ~3564~; PrecursorID: ~0~; scans: ~11604~
1	1::sp|cRAP054|P04264|K2C1_HUMAN	Keratin, type II cytoskeletal 1 OS=Homo sapiens GN=KRT1 PE=1 SV=6	9233	66170	286	286	37	37	1748	3955	1	1	0	633.323	1264.63	2	1264.63	0.0023	0	45.56	0.0061	R	TNAENEFVTIK	K					File: ~Y:\CORE\RAW_DATA_2023_QE\P1481_Sigrun_Lange\P1481_D.raw~; SpectrumID: ~4768~; PrecursorID: ~0~; scans: ~13781~
1	1::sp|cRAP054|P04264|K2C1_HUMAN	Keratin, type II cytoskeletal 1 OS=Homo sapiens GN=KRT1 PE=1 SV=6	9233	66170	286	286	37	37	1790	6912	1	1	1	639.356	1276.7	2	1276.7	-0.0062	0	65.14	4.3e-05	K	LALDLEIATYR	T					File: ~Y:\CORE\RAW_DATA_2023_QE\P1481_Sigrun_Lange\P1481_D.raw~; SpectrumID: ~7813~; PrecursorID: ~0~; scans: ~18278~
1	1::sp|cRAP054|P04264|K2C1_HUMAN	Keratin, type II cytoskeletal 1 OS=Homo sapiens GN=KRT1 PE=1 SV=6	9233	66170	286	286	37	37	1791	6715	1	1	1	639.356	1276.7	2	1276.7	-0.0045	0	53.26	0.00065	K	LALDLEIATYR	T					File: ~Y:\CORE\RAW_DATA_2023_QE\P1481_Sigrun_Lange\P1481_D.raw~; SpectrumID: ~7558~; PrecursorID: ~0~; scans: ~17996~
1	1::sp|cRAP054|P04264|K2C1_HUMAN	Keratin, type II cytoskeletal 1 OS=Homo sapiens GN=KRT1 PE=1 SV=6	9233	66170	286	286	37	37	1792	5802	1	1	1	639.358	1276.7	2	1276.7	-0.0008	0	72.41	8.2e-06	K	LALDLEIATYR	T					File: ~Y:\CORE\RAW_DATA_2023_QE\P1481_Sigrun_Lange\P1481_D.raw~; SpectrumID: ~6623~; PrecursorID: ~0~; scans: ~16725~
1	1::sp|cRAP054|P04264|K2C1_HUMAN	Keratin, type II cytoskeletal 1 OS=Homo sapiens GN=KRT1 PE=1 SV=6	9233	66170	286	286	37	37	1793	5626	1	1	1	639.358	1276.7	2	1276.7	-0.0007	0	69.2	1.7e-05	K	LALDLEIATYR	T					File: ~Y:\CORE\RAW_DATA_2023_QE\P1481_Sigrun_Lange\P1481_D.raw~; SpectrumID: ~6447~; PrecursorID: ~0~; scans: ~16459~
1	1::sp|cRAP054|P04264|K2C1_HUMAN	Keratin, type II cytoskeletal 1 OS=Homo sapiens GN=KRT1 PE=1 SV=6	9233	66170	286	286	37	37	1794	5978	1	1	1	639.358	1276.7	2	1276.7	-0.0004	0	74.16	5.4e-06	K	LALDLEIATYR	T					File: ~Y:\CORE\RAW_DATA_2023_QE\P1481_Sigrun_Lange\P1481_D.raw~; SpectrumID: ~6799~; PrecursorID: ~0~; scans: ~16985~
1	1::sp|cRAP054|P04264|K2C1_HUMAN	Keratin, type II cytoskeletal 1 OS=Homo sapiens GN=KRT1 PE=1 SV=6	9233	66170	286	286	37	37	1795	5420	1	1	1	639.359	1276.7	2	1276.7	-0.0003	0	73.12	7e-06	K	LALDLEIATYR	T					File: ~Y:\CORE\RAW_DATA_2023_QE\P1481_Sigrun_Lange\P1481_D.raw~; SpectrumID: ~6241~; PrecursorID: ~0~; scans: ~16188~
1	1::sp|cRAP054|P04264|K2C1_HUMAN	Keratin, type II cytoskeletal 1 OS=Homo sapiens GN=KRT1 PE=1 SV=6	9233	66170	286	286	37	37	1796	6135	1	1	1	639.359	1276.7	2	1276.7	0.0007	0	69.92	1.1e-05	K	LALDLEIATYR	T					File: ~Y:\CORE\RAW_DATA_2023_QE\P1481_Sigrun_Lange\P1481_D.raw~; SpectrumID: ~6957~; PrecursorID: ~0~; scans: ~17242~
1	1::sp|cRAP054|P04264|K2C1_HUMAN	Keratin, type II cytoskeletal 1 OS=Homo sapiens GN=KRT1 PE=1 SV=6	9233	66170	286	286	37	37	1798	7080	1	1	1	639.362	1276.71	2	1276.7	0.0062	0	63.91	4.1e-05	K	LALDLEIATYR	T					File: ~Y:\CORE\RAW_DATA_2023_QE\P1481_Sigrun_Lange\P1481_D.raw~; SpectrumID: ~8053~; PrecursorID: ~0~; scans: ~18547~
1	1::sp|cRAP054|P04264|K2C1_HUMAN	Keratin, type II cytoskeletal 1 OS=Homo sapiens GN=KRT1 PE=1 SV=6	9233	66170	286	286	37	37	1799	6299	1	1	1	639.362	1276.71	2	1276.7	0.0074	0	67.2	1.9e-05	K	LALDLEIATYR	T					File: ~Y:\CORE\RAW_DATA_2023_QE\P1481_Sigrun_Lange\P1481_D.raw~; SpectrumID: ~7122~; PrecursorID: ~0~; scans: ~17505~
1	1::sp|cRAP054|P04264|K2C1_HUMAN	Keratin, type II cytoskeletal 1 OS=Homo sapiens GN=KRT1 PE=1 SV=6	9233	66170	286	286	37	37	1897	3054	1	1	1	650.766	1299.52	2	1299.52	-0.0039	0	56.71	6.6e-05	K	NMQDMVEDYR	N					File: ~Y:\CORE\RAW_DATA_2023_QE\P1481_Sigrun_Lange\P1481_D.raw~; SpectrumID: ~3846~; PrecursorID: ~0~; scans: ~12195~
1	1::sp|cRAP054|P04264|K2C1_HUMAN	Keratin, type II cytoskeletal 1 OS=Homo sapiens GN=KRT1 PE=1 SV=6	9233	66170	286	286	37	37	1898	4326	1	1	1	650.767	1299.52	2	1299.52	-0.0037	0	43.61	0.0013	K	NMQDMVEDYR	N					File: ~Y:\CORE\RAW_DATA_2023_QE\P1481_Sigrun_Lange\P1481_D.raw~; SpectrumID: ~5143~; PrecursorID: ~0~; scans: ~14357~
1	1::sp|cRAP054|P04264|K2C1_HUMAN	Keratin, type II cytoskeletal 1 OS=Homo sapiens GN=KRT1 PE=1 SV=6	9233	66170	286	286	37	37	1899	3818	1	1	1	650.768	1299.52	2	1299.52	-0.0011	0	64.52	1.1e-05	K	NMQDMVEDYR	N					File: ~Y:\CORE\RAW_DATA_2023_QE\P1481_Sigrun_Lange\P1481_D.raw~; SpectrumID: ~4628~; PrecursorID: ~0~; scans: ~13557~
1	1::sp|cRAP054|P04264|K2C1_HUMAN	Keratin, type II cytoskeletal 1 OS=Homo sapiens GN=KRT1 PE=1 SV=6	9233	66170	286	286	37	37	1900	3664	1	1	1	650.768	1299.52	2	1299.52	-0.0009	0	62.94	1.6e-05	K	NMQDMVEDYR	N					File: ~Y:\CORE\RAW_DATA_2023_QE\P1481_Sigrun_Lange\P1481_D.raw~; SpectrumID: ~4471~; PrecursorID: ~0~; scans: ~13288~
1	1::sp|cRAP054|P04264|K2C1_HUMAN	Keratin, type II cytoskeletal 1 OS=Homo sapiens GN=KRT1 PE=1 SV=6	9233	66170	286	286	37	37	1901	3507	1	1	1	650.768	1299.52	2	1299.52	-0.0008	0	58.56	4.6e-05	K	NMQDMVEDYR	N					File: ~Y:\CORE\RAW_DATA_2023_QE\P1481_Sigrun_Lange\P1481_D.raw~; SpectrumID: ~4310~; PrecursorID: ~0~; scans: ~13016~
1	1::sp|cRAP054|P04264|K2C1_HUMAN	Keratin, type II cytoskeletal 1 OS=Homo sapiens GN=KRT1 PE=1 SV=6	9233	66170	286	286	37	37	1902	3984	1	1	1	650.768	1299.52	2	1299.52	-0.0006	0	62.76	1.8e-05	K	NMQDMVEDYR	N					File: ~Y:\CORE\RAW_DATA_2023_QE\P1481_Sigrun_Lange\P1481_D.raw~; SpectrumID: ~4797~; PrecursorID: ~0~; scans: ~13826~
1	1::sp|cRAP054|P04264|K2C1_HUMAN	Keratin, type II cytoskeletal 1 OS=Homo sapiens GN=KRT1 PE=1 SV=6	9233	66170	286	286	37	37	1903	3205	1	1	1	650.768	1299.52	2	1299.52	0	0	58.13	5.2e-05	K	NMQDMVEDYR	N					File: ~Y:\CORE\RAW_DATA_2023_QE\P1481_Sigrun_Lange\P1481_D.raw~; SpectrumID: ~4000~; PrecursorID: ~0~; scans: ~12471~
1	1::sp|cRAP054|P04264|K2C1_HUMAN	Keratin, type II cytoskeletal 1 OS=Homo sapiens GN=KRT1 PE=1 SV=6	9233	66170	286	286	37	37	1904	3359	1	1	1	650.768	1299.52	2	1299.52	0	0	58.98	4.3e-05	K	NMQDMVEDYR	N					File: ~Y:\CORE\RAW_DATA_2023_QE\P1481_Sigrun_Lange\P1481_D.raw~; SpectrumID: ~4157~; PrecursorID: ~0~; scans: ~12745~
1	1::sp|cRAP054|P04264|K2C1_HUMAN	Keratin, type II cytoskeletal 1 OS=Homo sapiens GN=KRT1 PE=1 SV=6	9233	66170	286	286	37	37	1905	4149	1	1	1	650.769	1299.52	2	1299.52	0.0002	0	58.65	4.6e-05	K	NMQDMVEDYR	N					File: ~Y:\CORE\RAW_DATA_2023_QE\P1481_Sigrun_Lange\P1481_D.raw~; SpectrumID: ~4963~; PrecursorID: ~0~; scans: ~14091~
1	1::sp|cRAP054|P04264|K2C1_HUMAN	Keratin, type II cytoskeletal 1 OS=Homo sapiens GN=KRT1 PE=1 SV=6	9233	66170	286	286	37	37	1906	4534	1	1	1	650.769	1299.52	2	1299.52	0.0017	0	32.74	0.018	K	NMQDMVEDYR	N					File: ~Y:\CORE\RAW_DATA_2023_QE\P1481_Sigrun_Lange\P1481_D.raw~; SpectrumID: ~5353~; PrecursorID: ~0~; scans: ~14663~
1	1::sp|cRAP054|P04264|K2C1_HUMAN	Keratin, type II cytoskeletal 1 OS=Homo sapiens GN=KRT1 PE=1 SV=6	9233	66170	286	286	37	37	1921	6923	1	1	0	651.86	1301.71	2	1301.71	-0.0019	0	83.94	9.8e-07	R	SLDLDSIIAEVK	A					File: ~Y:\CORE\RAW_DATA_2023_QE\P1481_Sigrun_Lange\P1481_D.raw~; SpectrumID: ~7827~; PrecursorID: ~0~; scans: ~18294~
1	1::sp|cRAP054|P04264|K2C1_HUMAN	Keratin, type II cytoskeletal 1 OS=Homo sapiens GN=KRT1 PE=1 SV=6	9233	66170	286	286	37	37	1922	5163	1	1	0	651.86	1301.71	2	1301.71	-0.0018	0	58.15	0.00037	R	SLDLDSIIAEVK	A					File: ~Y:\CORE\RAW_DATA_2023_QE\P1481_Sigrun_Lange\P1481_D.raw~; SpectrumID: ~5983~; PrecursorID: ~0~; scans: ~15741~
1	1::sp|cRAP054|P04264|K2C1_HUMAN	Keratin, type II cytoskeletal 1 OS=Homo sapiens GN=KRT1 PE=1 SV=6	9233	66170	286	286	37	37	1923	7112	1	1	0	651.86	1301.71	2	1301.71	-0.0017	0	73.19	1.1e-05	R	SLDLDSIIAEVK	A					File: ~Y:\CORE\RAW_DATA_2023_QE\P1481_Sigrun_Lange\P1481_D.raw~; SpectrumID: ~8098~; PrecursorID: ~0~; scans: ~18596~
1	1::sp|cRAP054|P04264|K2C1_HUMAN	Keratin, type II cytoskeletal 1 OS=Homo sapiens GN=KRT1 PE=1 SV=6	9233	66170	286	286	37	37	1924	6555	1	1	0	434.91	1301.71	3	1301.71	-0.001	0	41.91	0.015	R	SLDLDSIIAEVK	A					File: ~Y:\CORE\RAW_DATA_2023_QE\P1481_Sigrun_Lange\P1481_D.raw~; SpectrumID: ~7378~; PrecursorID: ~0~; scans: ~17803~
1	1::sp|cRAP054|P04264|K2C1_HUMAN	Keratin, type II cytoskeletal 1 OS=Homo sapiens GN=KRT1 PE=1 SV=6	9233	66170	286	286	37	37	1925	6488	1	1	0	651.861	1301.71	2	1301.71	-0.0001	0	66.28	5.5e-05	R	SLDLDSIIAEVK	A					File: ~Y:\CORE\RAW_DATA_2023_QE\P1481_Sigrun_Lange\P1481_D.raw~; SpectrumID: ~7311~; PrecursorID: ~0~; scans: ~17729~
1	1::sp|cRAP054|P04264|K2C1_HUMAN	Keratin, type II cytoskeletal 1 OS=Homo sapiens GN=KRT1 PE=1 SV=6	9233	66170	286	286	37	37	1926	6730	1	1	0	651.861	1301.71	2	1301.71	0.0005	0	79.02	3e-06	R	SLDLDSIIAEVK	A					File: ~Y:\CORE\RAW_DATA_2023_QE\P1481_Sigrun_Lange\P1481_D.raw~; SpectrumID: ~7575~; PrecursorID: ~0~; scans: ~18016~
1	1::sp|cRAP054|P04264|K2C1_HUMAN	Keratin, type II cytoskeletal 1 OS=Homo sapiens GN=KRT1 PE=1 SV=6	9233	66170	286	286	37	37	1953	3669	1	1	0	436.889	1307.65	3	1307.65	-0.0007	2	42.01	0.014	R	NKYEDEINKR	T					File: ~Y:\CORE\RAW_DATA_2023_QE\P1481_Sigrun_Lange\P1481_D.raw~; SpectrumID: ~4476~; PrecursorID: ~0~; scans: ~13300~
1	1::sp|cRAP054|P04264|K2C1_HUMAN	Keratin, type II cytoskeletal 1 OS=Homo sapiens GN=KRT1 PE=1 SV=6	9233	66170	286	286	37	37	1954	3821	1	1	0	436.889	1307.65	3	1307.65	-0.0005	2	49.3	0.0025	R	NKYEDEINKR	T					File: ~Y:\CORE\RAW_DATA_2023_QE\P1481_Sigrun_Lange\P1481_D.raw~; SpectrumID: ~4632~; PrecursorID: ~0~; scans: ~13567~
1	1::sp|cRAP054|P04264|K2C1_HUMAN	Keratin, type II cytoskeletal 1 OS=Homo sapiens GN=KRT1 PE=1 SV=6	9233	66170	286	286	37	37	1956	3991	1	1	0	436.89	1307.65	3	1307.65	0.0004	2	41.74	0.014	R	NKYEDEINKR	T					File: ~Y:\CORE\RAW_DATA_2023_QE\P1481_Sigrun_Lange\P1481_D.raw~; SpectrumID: ~4804~; PrecursorID: ~0~; scans: ~13837~
1	1::sp|cRAP054|P04264|K2C1_HUMAN	Keratin, type II cytoskeletal 1 OS=Homo sapiens GN=KRT1 PE=1 SV=6	9233	66170	286	286	37	37	1987	3486	1	1	1	658.763	1315.51	2	1315.52	-0.0063	0	33.72	0.0057	K	NMQDMVEDYR	N	Oxidation (M)	0.0000300000.0			File: ~Y:\CORE\RAW_DATA_2023_QE\P1481_Sigrun_Lange\P1481_D.raw~; SpectrumID: ~4289~; PrecursorID: ~0~; scans: ~12972~
1	1::sp|cRAP054|P04264|K2C1_HUMAN	Keratin, type II cytoskeletal 1 OS=Homo sapiens GN=KRT1 PE=1 SV=6	9233	66170	286	286	37	37	1989	2300	1	1	1	658.765	1315.52	2	1315.52	-0.0018	0	57.83	2.4e-05	K	NMQDMVEDYR	N	Oxidation (M)	0.0000300000.0			File: ~Y:\CORE\RAW_DATA_2023_QE\P1481_Sigrun_Lange\P1481_D.raw~; SpectrumID: ~3045~; PrecursorID: ~0~; scans: ~10272~
1	1::sp|cRAP054|P04264|K2C1_HUMAN	Keratin, type II cytoskeletal 1 OS=Homo sapiens GN=KRT1 PE=1 SV=6	9233	66170	286	286	37	37	1990	3178	1	1	1	658.765	1315.52	2	1315.52	-0.0017	0	54.59	5.1e-05	K	NMQDMVEDYR	N	Oxidation (M)	0.0000300000.0			File: ~Y:\CORE\RAW_DATA_2023_QE\P1481_Sigrun_Lange\P1481_D.raw~; SpectrumID: ~3973~; PrecursorID: ~0~; scans: ~12424~
1	1::sp|cRAP054|P04264|K2C1_HUMAN	Keratin, type II cytoskeletal 1 OS=Homo sapiens GN=KRT1 PE=1 SV=6	9233	66170	286	286	37	37	1991	3642	1	1	1	658.765	1315.52	2	1315.52	-0.0014	0	52.49	8.3e-05	K	NMQDMVEDYR	N	Oxidation (M)	0.0300000000.0			File: ~Y:\CORE\RAW_DATA_2023_QE\P1481_Sigrun_Lange\P1481_D.raw~; SpectrumID: ~4449~; PrecursorID: ~0~; scans: ~13248~
1	1::sp|cRAP054|P04264|K2C1_HUMAN	Keratin, type II cytoskeletal 1 OS=Homo sapiens GN=KRT1 PE=1 SV=6	9233	66170	286	286	37	37	1992	2478	1	1	1	658.766	1315.52	2	1315.52	-0.0007	0	51.06	0.00013	K	NMQDMVEDYR	N	Oxidation (M)	0.0000300000.0			File: ~Y:\CORE\RAW_DATA_2023_QE\P1481_Sigrun_Lange\P1481_D.raw~; SpectrumID: ~3245~; PrecursorID: ~0~; scans: ~10805~
1	1::sp|cRAP054|P04264|K2C1_HUMAN	Keratin, type II cytoskeletal 1 OS=Homo sapiens GN=KRT1 PE=1 SV=6	9233	66170	286	286	37	37	1993	3331	1	1	1	658.766	1315.52	2	1315.52	-0.0003	0	37.77	0.0029	K	NMQDMVEDYR	N	Oxidation (M)	0.0000300000.0			File: ~Y:\CORE\RAW_DATA_2023_QE\P1481_Sigrun_Lange\P1481_D.raw~; SpectrumID: ~4129~; PrecursorID: ~0~; scans: ~12701~
1	1::sp|cRAP054|P04264|K2C1_HUMAN	Keratin, type II cytoskeletal 1 OS=Homo sapiens GN=KRT1 PE=1 SV=6	9233	66170	286	286	37	37	1994	3031	1	1	1	658.766	1315.52	2	1315.52	0	0	54.36	6.3e-05	K	NMQDMVEDYR	N	Oxidation (M)	0.0000300000.0			File: ~Y:\CORE\RAW_DATA_2023_QE\P1481_Sigrun_Lange\P1481_D.raw~; SpectrumID: ~3823~; PrecursorID: ~0~; scans: ~12149~
1	1::sp|cRAP054|P04264|K2C1_HUMAN	Keratin, type II cytoskeletal 1 OS=Homo sapiens GN=KRT1 PE=1 SV=6	9233	66170	286	286	37	37	1995	2572	1	1	1	658.766	1315.52	2	1315.52	0.0002	0	54.57	6e-05	K	NMQDMVEDYR	N	Oxidation (M)	0.0000300000.0			File: ~Y:\CORE\RAW_DATA_2023_QE\P1481_Sigrun_Lange\P1481_D.raw~; SpectrumID: ~3344~; PrecursorID: ~0~; scans: ~11073~
1	1::sp|cRAP054|P04264|K2C1_HUMAN	Keratin, type II cytoskeletal 1 OS=Homo sapiens GN=KRT1 PE=1 SV=6	9233	66170	286	286	37	37	1996	2389	1	1	1	658.766	1315.52	2	1315.52	0.0005	0	54.68	5.9e-05	K	NMQDMVEDYR	N	Oxidation (M)	0.0000300000.0			File: ~Y:\CORE\RAW_DATA_2023_QE\P1481_Sigrun_Lange\P1481_D.raw~; SpectrumID: ~3144~; PrecursorID: ~0~; scans: ~10535~
1	1::sp|cRAP054|P04264|K2C1_HUMAN	Keratin, type II cytoskeletal 1 OS=Homo sapiens GN=KRT1 PE=1 SV=6	9233	66170	286	286	37	37	1997	2677	1	1	1	658.766	1315.52	2	1315.52	0.0007	0	54.65	5.9e-05	K	NMQDMVEDYR	N	Oxidation (M)	0.0000300000.0			File: ~Y:\CORE\RAW_DATA_2023_QE\P1481_Sigrun_Lange\P1481_D.raw~; SpectrumID: ~3456~; PrecursorID: ~0~; scans: ~11342~
1	1::sp|cRAP054|P04264|K2C1_HUMAN	Keratin, type II cytoskeletal 1 OS=Homo sapiens GN=KRT1 PE=1 SV=6	9233	66170	286	286	37	37	1998	3799	1	1	1	658.766	1315.52	2	1315.52	0.0008	0	52.53	9.7e-05	K	NMQDMVEDYR	N	Oxidation (M)	0.0300000000.0			File: ~Y:\CORE\RAW_DATA_2023_QE\P1481_Sigrun_Lange\P1481_D.raw~; SpectrumID: ~4609~; PrecursorID: ~0~; scans: ~13519~
1	1::sp|cRAP054|P04264|K2C1_HUMAN	Keratin, type II cytoskeletal 1 OS=Homo sapiens GN=KRT1 PE=1 SV=6	9233	66170	286	286	37	37	1999	2784	1	1	1	658.766	1315.52	2	1315.52	0.0011	0	54.8	5.8e-05	K	NMQDMVEDYR	N	Oxidation (M)	0.0000300000.0			File: ~Y:\CORE\RAW_DATA_2023_QE\P1481_Sigrun_Lange\P1481_D.raw~; SpectrumID: ~3567~; PrecursorID: ~0~; scans: ~11608~
1	1::sp|cRAP054|P04264|K2C1_HUMAN	Keratin, type II cytoskeletal 1 OS=Homo sapiens GN=KRT1 PE=1 SV=6	9233	66170	286	286	37	37	2000	2896	1	1	1	658.767	1315.52	2	1315.52	0.0025	0	54.8	5.8e-05	K	NMQDMVEDYR	N	Oxidation (M)	0.0000300000.0			File: ~Y:\CORE\RAW_DATA_2023_QE\P1481_Sigrun_Lange\P1481_D.raw~; SpectrumID: ~3685~; PrecursorID: ~0~; scans: ~11877~
1	1::sp|cRAP054|P04264|K2C1_HUMAN	Keratin, type II cytoskeletal 1 OS=Homo sapiens GN=KRT1 PE=1 SV=6	9233	66170	286	286	37	37	2002	2217	1	1	1	658.769	1315.52	2	1315.52	0.0059	0	50.2	0.0002	K	NMQDMVEDYR	N	Oxidation (M)	0.0000300000.0			File: ~Y:\CORE\RAW_DATA_2023_QE\P1481_Sigrun_Lange\P1481_D.raw~; SpectrumID: ~2956~; PrecursorID: ~0~; scans: ~10010~
1	1::sp|cRAP054|P04264|K2C1_HUMAN	Keratin, type II cytoskeletal 1 OS=Homo sapiens GN=KRT1 PE=1 SV=6	9233	66170	286	286	37	37	2092	2676	1	1	1	666.761	1331.51	2	1331.51	-0.0056	0	41.33	0.00082	K	NMQDMVEDYR	N	2 Oxidation (M)	0.0300300000.0			File: ~Y:\CORE\RAW_DATA_2023_QE\P1481_Sigrun_Lange\P1481_D.raw~; SpectrumID: ~3455~; PrecursorID: ~0~; scans: ~11340~
1	1::sp|cRAP054|P04264|K2C1_HUMAN	Keratin, type II cytoskeletal 1 OS=Homo sapiens GN=KRT1 PE=1 SV=6	9233	66170	286	286	37	37	2093	2477	1	1	1	666.762	1331.51	2	1331.51	-0.0033	0	35.93	0.0029	K	NMQDMVEDYR	N	2 Oxidation (M)	0.0300300000.0			File: ~Y:\CORE\RAW_DATA_2023_QE\P1481_Sigrun_Lange\P1481_D.raw~; SpectrumID: ~3244~; PrecursorID: ~0~; scans: ~10803~
1	1::sp|cRAP054|P04264|K2C1_HUMAN	Keratin, type II cytoskeletal 1 OS=Homo sapiens GN=KRT1 PE=1 SV=6	9233	66170	286	286	37	37	2094	1854	1	1	1	666.762	1331.51	2	1331.51	-0.0028	0	44.06	0.00044	K	NMQDMVEDYR	N	2 Oxidation (M)	0.0300300000.0			File: ~Y:\CORE\RAW_DATA_2023_QE\P1481_Sigrun_Lange\P1481_D.raw~; SpectrumID: ~2536~; PrecursorID: ~0~; scans: ~8820~
1	1::sp|cRAP054|P04264|K2C1_HUMAN	Keratin, type II cytoskeletal 1 OS=Homo sapiens GN=KRT1 PE=1 SV=6	9233	66170	286	286	37	37	2095	2000	1	1	1	666.763	1331.51	2	1331.51	-0.0003	0	46.56	0.00027	K	NMQDMVEDYR	N	2 Oxidation (M)	0.0300300000.0			File: ~Y:\CORE\RAW_DATA_2023_QE\P1481_Sigrun_Lange\P1481_D.raw~; SpectrumID: ~2714~; PrecursorID: ~0~; scans: ~9317~
1	1::sp|cRAP054|P04264|K2C1_HUMAN	Keratin, type II cytoskeletal 1 OS=Homo sapiens GN=KRT1 PE=1 SV=6	9233	66170	286	286	37	37	2096	1923	1	1	1	666.763	1331.51	2	1331.51	0	0	45.94	0.00031	K	NMQDMVEDYR	N	2 Oxidation (M)	0.0300300000.0			File: ~Y:\CORE\RAW_DATA_2023_QE\P1481_Sigrun_Lange\P1481_D.raw~; SpectrumID: ~2622~; PrecursorID: ~0~; scans: ~9068~
1	1::sp|cRAP054|P04264|K2C1_HUMAN	Keratin, type II cytoskeletal 1 OS=Homo sapiens GN=KRT1 PE=1 SV=6	9233	66170	286	286	37	37	2097	1786	1	1	1	666.764	1331.51	2	1331.51	0.0004	0	26.45	0.028	K	NMQDMVEDYR	N	2 Oxidation (M)	0.0300300000.0			File: ~Y:\CORE\RAW_DATA_2023_QE\P1481_Sigrun_Lange\P1481_D.raw~; SpectrumID: ~2449~; PrecursorID: ~0~; scans: ~8575~
1	1::sp|cRAP054|P04264|K2C1_HUMAN	Keratin, type II cytoskeletal 1 OS=Homo sapiens GN=KRT1 PE=1 SV=6	9233	66170	286	286	37	37	2098	2075	1	1	1	666.764	1331.51	2	1331.51	0.0006	0	43.59	0.00053	K	NMQDMVEDYR	N	2 Oxidation (M)	0.0300300000.0			File: ~Y:\CORE\RAW_DATA_2023_QE\P1481_Sigrun_Lange\P1481_D.raw~; SpectrumID: ~2794~; PrecursorID: ~0~; scans: ~9571~
1	1::sp|cRAP054|P04264|K2C1_HUMAN	Keratin, type II cytoskeletal 1 OS=Homo sapiens GN=KRT1 PE=1 SV=6	9233	66170	286	286	37	37	2099	2155	1	1	1	666.764	1331.51	2	1331.51	0.0013	0	47.76	0.0002	K	NMQDMVEDYR	N	2 Oxidation (M)	0.0300300000.0			File: ~Y:\CORE\RAW_DATA_2023_QE\P1481_Sigrun_Lange\P1481_D.raw~; SpectrumID: ~2887~; PrecursorID: ~0~; scans: ~9825~
1	1::sp|cRAP054|P04264|K2C1_HUMAN	Keratin, type II cytoskeletal 1 OS=Homo sapiens GN=KRT1 PE=1 SV=6	9233	66170	286	286	37	37	2100	2239	1	1	1	666.765	1331.52	2	1331.51	0.0028	0	43.73	0.00058	K	NMQDMVEDYR	N	2 Oxidation (M)	0.0300300000.0			File: ~Y:\CORE\RAW_DATA_2023_QE\P1481_Sigrun_Lange\P1481_D.raw~; SpectrumID: ~2981~; PrecursorID: ~0~; scans: ~10083~
1	1::sp|cRAP054|P04264|K2C1_HUMAN	Keratin, type II cytoskeletal 1 OS=Homo sapiens GN=KRT1 PE=1 SV=6	9233	66170	286	286	37	37	2131	2470	1	1	1	670.837	1339.66	2	1339.66	-0.0031	1	77.1	3.8e-06	K	SKAEAESLYQSK	Y					File: ~Y:\CORE\RAW_DATA_2023_QE\P1481_Sigrun_Lange\P1481_D.raw~; SpectrumID: ~3237~; PrecursorID: ~0~; scans: ~10790~
1	1::sp|cRAP054|P04264|K2C1_HUMAN	Keratin, type II cytoskeletal 1 OS=Homo sapiens GN=KRT1 PE=1 SV=6	9233	66170	286	286	37	37	2138	3018	1	1	1	670.838	1339.66	2	1339.66	-0.0004	1	71.22	1.4e-05	K	SKAEAESLYQSK	Y					File: ~Y:\CORE\RAW_DATA_2023_QE\P1481_Sigrun_Lange\P1481_D.raw~; SpectrumID: ~3810~; PrecursorID: ~0~; scans: ~12130~
1	1::sp|cRAP054|P04264|K2C1_HUMAN	Keratin, type II cytoskeletal 1 OS=Homo sapiens GN=KRT1 PE=1 SV=6	9233	66170	286	286	37	37	2139	2566	1	1	1	670.838	1339.66	2	1339.66	-0.0001	1	76.8	4.1e-06	K	SKAEAESLYQSK	Y					File: ~Y:\CORE\RAW_DATA_2023_QE\P1481_Sigrun_Lange\P1481_D.raw~; SpectrumID: ~3337~; PrecursorID: ~0~; scans: ~11056~
1	1::sp|cRAP054|P04264|K2C1_HUMAN	Keratin, type II cytoskeletal 1 OS=Homo sapiens GN=KRT1 PE=1 SV=6	9233	66170	286	286	37	37	2140	2774	1	1	1	670.838	1339.66	2	1339.66	0.0001	1	91.21	1.5e-07	K	SKAEAESLYQSK	Y					File: ~Y:\CORE\RAW_DATA_2023_QE\P1481_Sigrun_Lange\P1481_D.raw~; SpectrumID: ~3557~; PrecursorID: ~0~; scans: ~11590~
1	1::sp|cRAP054|P04264|K2C1_HUMAN	Keratin, type II cytoskeletal 1 OS=Homo sapiens GN=KRT1 PE=1 SV=6	9233	66170	286	286	37	37	2145	3165	1	1	1	670.839	1339.66	2	1339.66	0.002	1	58.87	0.00024	K	SKAEAESLYQSK	Y					File: ~Y:\CORE\RAW_DATA_2023_QE\P1481_Sigrun_Lange\P1481_D.raw~; SpectrumID: ~3959~; PrecursorID: ~0~; scans: ~12403~
1	1::sp|cRAP054|P04264|K2C1_HUMAN	Keratin, type II cytoskeletal 1 OS=Homo sapiens GN=KRT1 PE=1 SV=6	9233	66170	286	286	37	37	2146	2669	1	1	1	670.839	1339.66	2	1339.66	0.0021	1	77.43	3.4e-06	K	SKAEAESLYQSK	Y					File: ~Y:\CORE\RAW_DATA_2023_QE\P1481_Sigrun_Lange\P1481_D.raw~; SpectrumID: ~3446~; PrecursorID: ~0~; scans: ~11324~
1	1::sp|cRAP054|P04264|K2C1_HUMAN	Keratin, type II cytoskeletal 1 OS=Homo sapiens GN=KRT1 PE=1 SV=6	9233	66170	286	286	37	37	2147	2884	1	1	1	670.839	1339.66	2	1339.66	0.0021	1	77.05	3.7e-06	K	SKAEAESLYQSK	Y					File: ~Y:\CORE\RAW_DATA_2023_QE\P1481_Sigrun_Lange\P1481_D.raw~; SpectrumID: ~3673~; PrecursorID: ~0~; scans: ~11856~
1	1::sp|cRAP054|P04264|K2C1_HUMAN	Keratin, type II cytoskeletal 1 OS=Homo sapiens GN=KRT1 PE=1 SV=6	9233	66170	286	286	37	37	2149	2385	1	1	1	670.839	1339.66	2	1339.66	0.0024	1	48.13	0.0029	K	SKAEAESLYQSK	Y					File: ~Y:\CORE\RAW_DATA_2023_QE\P1481_Sigrun_Lange\P1481_D.raw~; SpectrumID: ~3140~; PrecursorID: ~0~; scans: ~10525~
1	1::sp|cRAP054|P04264|K2C1_HUMAN	Keratin, type II cytoskeletal 1 OS=Homo sapiens GN=KRT1 PE=1 SV=6	9233	66170	286	286	37	37	2150	3320	1	1	1	670.84	1339.66	2	1339.66	0.0027	1	69.81	1.9e-05	K	SKAEAESLYQSK	Y					File: ~Y:\CORE\RAW_DATA_2023_QE\P1481_Sigrun_Lange\P1481_D.raw~; SpectrumID: ~4118~; PrecursorID: ~0~; scans: ~12683~
1	1::sp|cRAP054|P04264|K2C1_HUMAN	Keratin, type II cytoskeletal 1 OS=Homo sapiens GN=KRT1 PE=1 SV=6	9233	66170	286	286	37	37	2151	2214	1	1	1	670.841	1339.67	2	1339.66	0.0064	1	42.37	0.011	K	SKAEAESLYQSK	Y					File: ~Y:\CORE\RAW_DATA_2023_QE\P1481_Sigrun_Lange\P1481_D.raw~; SpectrumID: ~2953~; PrecursorID: ~0~; scans: ~10002~
1	1::sp|cRAP054|P04264|K2C1_HUMAN	Keratin, type II cytoskeletal 1 OS=Homo sapiens GN=KRT1 PE=1 SV=6	9233	66170	286	286	37	37	2220	4385	1	1	1	679.351	1356.69	2	1356.69	-0.0007	0	82.28	1.2e-06	K	LNDLEDALQQAK	E					File: ~Y:\CORE\RAW_DATA_2023_QE\P1481_Sigrun_Lange\P1481_D.raw~; SpectrumID: ~5202~; PrecursorID: ~0~; scans: ~14443~
1	1::sp|cRAP054|P04264|K2C1_HUMAN	Keratin, type II cytoskeletal 1 OS=Homo sapiens GN=KRT1 PE=1 SV=6	9233	66170	286	286	37	37	2221	4208	1	1	1	679.351	1356.69	2	1356.69	-0.0005	0	87.81	3.6e-07	K	LNDLEDALQQAK	E					File: ~Y:\CORE\RAW_DATA_2023_QE\P1481_Sigrun_Lange\P1481_D.raw~; SpectrumID: ~5023~; PrecursorID: ~0~; scans: ~14177~
1	1::sp|cRAP054|P04264|K2C1_HUMAN	Keratin, type II cytoskeletal 1 OS=Homo sapiens GN=KRT1 PE=1 SV=6	9233	66170	286	286	37	37	2222	4043	1	1	1	679.351	1356.69	2	1356.69	-0.0003	0	82.37	1.2e-06	K	LNDLEDALQQAK	E					File: ~Y:\CORE\RAW_DATA_2023_QE\P1481_Sigrun_Lange\P1481_D.raw~; SpectrumID: ~4856~; PrecursorID: ~0~; scans: ~13917~
1	1::sp|cRAP054|P04264|K2C1_HUMAN	Keratin, type II cytoskeletal 1 OS=Homo sapiens GN=KRT1 PE=1 SV=6	9233	66170	286	286	37	37	2223	3718	1	1	1	679.352	1356.69	2	1356.69	0.0002	0	77.06	4.2e-06	K	LNDLEDALQQAK	E					File: ~Y:\CORE\RAW_DATA_2023_QE\P1481_Sigrun_Lange\P1481_D.raw~; SpectrumID: ~4526~; PrecursorID: ~0~; scans: ~13381~
1	1::sp|cRAP054|P04264|K2C1_HUMAN	Keratin, type II cytoskeletal 1 OS=Homo sapiens GN=KRT1 PE=1 SV=6	9233	66170	286	286	37	37	2224	3874	1	1	1	679.352	1356.69	2	1356.69	0.0003	0	80.14	2.1e-06	K	LNDLEDALQQAK	E					File: ~Y:\CORE\RAW_DATA_2023_QE\P1481_Sigrun_Lange\P1481_D.raw~; SpectrumID: ~4686~; PrecursorID: ~0~; scans: ~13648~
1	1::sp|cRAP054|P04264|K2C1_HUMAN	Keratin, type II cytoskeletal 1 OS=Homo sapiens GN=KRT1 PE=1 SV=6	9233	66170	286	286	37	37	2225	3556	1	1	1	679.352	1356.69	2	1356.69	0.0007	0	85.02	6.7e-07	K	LNDLEDALQQAK	E					File: ~Y:\CORE\RAW_DATA_2023_QE\P1481_Sigrun_Lange\P1481_D.raw~; SpectrumID: ~4361~; PrecursorID: ~0~; scans: ~13108~
1	1::sp|cRAP054|P04264|K2C1_HUMAN	Keratin, type II cytoskeletal 1 OS=Homo sapiens GN=KRT1 PE=1 SV=6	9233	66170	286	286	37	37	2226	3407	1	1	1	679.353	1356.69	2	1356.69	0.0033	0	68.87	2.7e-05	K	LNDLEDALQQAK	E					File: ~Y:\CORE\RAW_DATA_2023_QE\P1481_Sigrun_Lange\P1481_D.raw~; SpectrumID: ~4206~; PrecursorID: ~0~; scans: ~12836~
1	1::sp|cRAP054|P04264|K2C1_HUMAN	Keratin, type II cytoskeletal 1 OS=Homo sapiens GN=KRT1 PE=1 SV=6	9233	66170	286	286	37	37	2227	4562	1	1	1	679.355	1356.69	2	1356.69	0.0062	0	63.97	8e-05	K	LNDLEDALQQAK	E					File: ~Y:\CORE\RAW_DATA_2023_QE\P1481_Sigrun_Lange\P1481_D.raw~; SpectrumID: ~5381~; PrecursorID: ~0~; scans: ~14712~
1	1::sp|cRAP054|P04264|K2C1_HUMAN	Keratin, type II cytoskeletal 1 OS=Homo sapiens GN=KRT1 PE=1 SV=6	9233	66170	286	286	37	37	2398	4174	1	1	1	692.344	1382.67	2	1382.68	-0.0093	0	57.23	0.00037	K	SLNNQFASFIDK	V					File: ~Y:\CORE\RAW_DATA_2023_QE\P1481_Sigrun_Lange\P1481_D.raw~; SpectrumID: ~4989~; PrecursorID: ~0~; scans: ~14127~
1	1::sp|cRAP054|P04264|K2C1_HUMAN	Keratin, type II cytoskeletal 1 OS=Homo sapiens GN=KRT1 PE=1 SV=6	9233	66170	286	286	37	37	2399	5176	1	1	1	692.348	1382.68	2	1382.68	-0.0007	0	82.26	1.2e-06	K	SLNNQFASFIDK	V					File: ~Y:\CORE\RAW_DATA_2023_QE\P1481_Sigrun_Lange\P1481_D.raw~; SpectrumID: ~5996~; PrecursorID: ~0~; scans: ~15767~
1	1::sp|cRAP054|P04264|K2C1_HUMAN	Keratin, type II cytoskeletal 1 OS=Homo sapiens GN=KRT1 PE=1 SV=6	9233	66170	286	286	37	37	2400	4907	1	1	1	692.348	1382.68	2	1382.68	-0.0007	0	82.82	1e-06	K	SLNNQFASFIDK	V					File: ~Y:\CORE\RAW_DATA_2023_QE\P1481_Sigrun_Lange\P1481_D.raw~; SpectrumID: ~5726~; PrecursorID: ~0~; scans: ~15260~
1	1::sp|cRAP054|P04264|K2C1_HUMAN	Keratin, type II cytoskeletal 1 OS=Homo sapiens GN=KRT1 PE=1 SV=6	9233	66170	286	286	37	37	2401	5041	1	1	1	692.348	1382.68	2	1382.68	-0.0005	0	83.37	9e-07	K	SLNNQFASFIDK	V					File: ~Y:\CORE\RAW_DATA_2023_QE\P1481_Sigrun_Lange\P1481_D.raw~; SpectrumID: ~5861~; PrecursorID: ~0~; scans: ~15514~
1	1::sp|cRAP054|P04264|K2C1_HUMAN	Keratin, type II cytoskeletal 1 OS=Homo sapiens GN=KRT1 PE=1 SV=6	9233	66170	286	286	37	37	2402	4759	1	1	1	692.348	1382.68	2	1382.68	-0.0005	0	80.31	1.8e-06	K	SLNNQFASFIDK	V					File: ~Y:\CORE\RAW_DATA_2023_QE\P1481_Sigrun_Lange\P1481_D.raw~; SpectrumID: ~5578~; PrecursorID: ~0~; scans: ~14998~
1	1::sp|cRAP054|P04264|K2C1_HUMAN	Keratin, type II cytoskeletal 1 OS=Homo sapiens GN=KRT1 PE=1 SV=6	9233	66170	286	286	37	37	2403	5319	1	1	1	692.349	1382.68	2	1382.68	0.0001	0	82.82	1e-06	K	SLNNQFASFIDK	V					File: ~Y:\CORE\RAW_DATA_2023_QE\P1481_Sigrun_Lange\P1481_D.raw~; SpectrumID: ~6140~; PrecursorID: ~0~; scans: ~16032~
1	1::sp|cRAP054|P04264|K2C1_HUMAN	Keratin, type II cytoskeletal 1 OS=Homo sapiens GN=KRT1 PE=1 SV=6	9233	66170	286	286	37	37	2404	5501	1	1	1	692.35	1382.69	2	1382.68	0.0024	0	76.1	4.7e-06	K	SLNNQFASFIDK	V					File: ~Y:\CORE\RAW_DATA_2023_QE\P1481_Sigrun_Lange\P1481_D.raw~; SpectrumID: ~6322~; PrecursorID: ~0~; scans: ~16295~
1	1::sp|cRAP054|P04264|K2C1_HUMAN	Keratin, type II cytoskeletal 1 OS=Homo sapiens GN=KRT1 PE=1 SV=6	9233	66170	286	286	37	37	2435	3078	1	1	0	465.248	1392.72	3	1392.72	-0.002	1	45.8	0.0052	R	TNAENEFVTIKK	D					File: ~Y:\CORE\RAW_DATA_2023_QE\P1481_Sigrun_Lange\P1481_D.raw~; SpectrumID: ~3871~; PrecursorID: ~0~; scans: ~12252~
1	1::sp|cRAP054|P04264|K2C1_HUMAN	Keratin, type II cytoskeletal 1 OS=Homo sapiens GN=KRT1 PE=1 SV=6	9233	66170	286	286	37	37	2436	2823	1	1	0	465.248	1392.72	3	1392.72	-0.0018	1	41.02	0.016	R	TNAENEFVTIKK	D					File: ~Y:\CORE\RAW_DATA_2023_QE\P1481_Sigrun_Lange\P1481_D.raw~; SpectrumID: ~3609~; PrecursorID: ~0~; scans: ~11708~
1	1::sp|cRAP054|P04264|K2C1_HUMAN	Keratin, type II cytoskeletal 1 OS=Homo sapiens GN=KRT1 PE=1 SV=6	9233	66170	286	286	37	37	2437	3855	1	1	0	465.249	1392.72	3	1392.72	-0.0005	1	57.32	0.00037	R	TNAENEFVTIKK	D					File: ~Y:\CORE\RAW_DATA_2023_QE\P1481_Sigrun_Lange\P1481_D.raw~; SpectrumID: ~4667~; PrecursorID: ~0~; scans: ~13617~
1	1::sp|cRAP054|P04264|K2C1_HUMAN	Keratin, type II cytoskeletal 1 OS=Homo sapiens GN=KRT1 PE=1 SV=6	9233	66170	286	286	37	37	2439	3236	1	1	0	465.249	1392.72	3	1392.72	-0.0003	1	84.2	7.5e-07	R	TNAENEFVTIKK	D					File: ~Y:\CORE\RAW_DATA_2023_QE\P1481_Sigrun_Lange\P1481_D.raw~; SpectrumID: ~4033~; PrecursorID: ~0~; scans: ~12533~
1	1::sp|cRAP054|P04264|K2C1_HUMAN	Keratin, type II cytoskeletal 1 OS=Homo sapiens GN=KRT1 PE=1 SV=6	9233	66170	286	286	37	37	2440	2947	1	1	0	465.249	1392.73	3	1392.72	0.0004	1	53.52	0.00087	R	TNAENEFVTIKK	D					File: ~Y:\CORE\RAW_DATA_2023_QE\P1481_Sigrun_Lange\P1481_D.raw~; SpectrumID: ~3738~; PrecursorID: ~0~; scans: ~11979~
1	1::sp|cRAP054|P04264|K2C1_HUMAN	Keratin, type II cytoskeletal 1 OS=Homo sapiens GN=KRT1 PE=1 SV=6	9233	66170	286	286	37	37	2441	3539	1	1	0	465.249	1392.73	3	1392.72	0.0008	1	63.95	7.9e-05	R	TNAENEFVTIKK	D					File: ~Y:\CORE\RAW_DATA_2023_QE\P1481_Sigrun_Lange\P1481_D.raw~; SpectrumID: ~4343~; PrecursorID: ~0~; scans: ~13076~
1	1::sp|cRAP054|P04264|K2C1_HUMAN	Keratin, type II cytoskeletal 1 OS=Homo sapiens GN=KRT1 PE=1 SV=6	9233	66170	286	286	37	37	2442	3384	1	1	0	465.249	1392.73	3	1392.72	0.0008	1	63.27	9.2e-05	R	TNAENEFVTIKK	D					File: ~Y:\CORE\RAW_DATA_2023_QE\P1481_Sigrun_Lange\P1481_D.raw~; SpectrumID: ~4183~; PrecursorID: ~0~; scans: ~12805~
1	1::sp|cRAP054|P04264|K2C1_HUMAN	Keratin, type II cytoskeletal 1 OS=Homo sapiens GN=KRT1 PE=1 SV=6	9233	66170	286	286	37	37	2443	3700	1	1	0	465.249	1392.73	3	1392.72	0.0009	1	63.3	9.2e-05	R	TNAENEFVTIKK	D					File: ~Y:\CORE\RAW_DATA_2023_QE\P1481_Sigrun_Lange\P1481_D.raw~; SpectrumID: ~4508~; PrecursorID: ~0~; scans: ~13348~
1	1::sp|cRAP054|P04264|K2C1_HUMAN	Keratin, type II cytoskeletal 1 OS=Homo sapiens GN=KRT1 PE=1 SV=6	9233	66170	286	286	37	37	2777	2758	1	1	0	492.598	1474.77	3	1474.78	-0.0067	0	42.86	0.012	R	FLEQQNQVLQTK	W					File: ~Y:\CORE\RAW_DATA_2023_QE\P1481_Sigrun_Lange\P1481_D.raw~; SpectrumID: ~3541~; PrecursorID: ~0~; scans: ~11553~
1	1::sp|cRAP054|P04264|K2C1_HUMAN	Keratin, type II cytoskeletal 1 OS=Homo sapiens GN=KRT1 PE=1 SV=6	9233	66170	286	286	37	37	2781	2999	1	1	0	492.599	1474.78	3	1474.78	-0.0018	0	39.15	0.027	R	FLEQQNQVLQTK	W					File: ~Y:\CORE\RAW_DATA_2023_QE\P1481_Sigrun_Lange\P1481_D.raw~; SpectrumID: ~3791~; PrecursorID: ~0~; scans: ~12094~
1	1::sp|cRAP054|P04264|K2C1_HUMAN	Keratin, type II cytoskeletal 1 OS=Homo sapiens GN=KRT1 PE=1 SV=6	9233	66170	286	286	37	37	2782	3641	1	1	0	738.396	1474.78	2	1474.78	-0.0014	0	69.77	2.4e-05	R	FLEQQNQVLQTK	W					File: ~Y:\CORE\RAW_DATA_2023_QE\P1481_Sigrun_Lange\P1481_D.raw~; SpectrumID: ~4448~; PrecursorID: ~0~; scans: ~13247~
1	1::sp|cRAP054|P04264|K2C1_HUMAN	Keratin, type II cytoskeletal 1 OS=Homo sapiens GN=KRT1 PE=1 SV=6	9233	66170	286	286	37	37	2783	3029	1	1	0	738.396	1474.78	2	1474.78	-0.0013	0	73.88	9.2e-06	R	FLEQQNQVLQTK	W					File: ~Y:\CORE\RAW_DATA_2023_QE\P1481_Sigrun_Lange\P1481_D.raw~; SpectrumID: ~3821~; PrecursorID: ~0~; scans: ~12146~
1	1::sp|cRAP054|P04264|K2C1_HUMAN	Keratin, type II cytoskeletal 1 OS=Homo sapiens GN=KRT1 PE=1 SV=6	9233	66170	286	286	37	37	2785	3485	1	1	0	738.396	1474.78	2	1474.78	-0.0012	0	71.68	1.5e-05	R	FLEQQNQVLQTK	W					File: ~Y:\CORE\RAW_DATA_2023_QE\P1481_Sigrun_Lange\P1481_D.raw~; SpectrumID: ~4288~; PrecursorID: ~0~; scans: ~12971~
1	1::sp|cRAP054|P04264|K2C1_HUMAN	Keratin, type II cytoskeletal 1 OS=Homo sapiens GN=KRT1 PE=1 SV=6	9233	66170	286	286	37	37	2787	2893	1	1	0	738.396	1474.78	2	1474.78	-0.0008	0	66.87	4.7e-05	R	FLEQQNQVLQTK	W					File: ~Y:\CORE\RAW_DATA_2023_QE\P1481_Sigrun_Lange\P1481_D.raw~; SpectrumID: ~3682~; PrecursorID: ~0~; scans: ~11872~
1	1::sp|cRAP054|P04264|K2C1_HUMAN	Keratin, type II cytoskeletal 1 OS=Homo sapiens GN=KRT1 PE=1 SV=6	9233	66170	286	286	37	37	2788	2570	1	1	0	738.396	1474.78	2	1474.78	-0.0005	0	71.55	1.6e-05	R	FLEQQNQVLQTK	W					File: ~Y:\CORE\RAW_DATA_2023_QE\P1481_Sigrun_Lange\P1481_D.raw~; SpectrumID: ~3342~; PrecursorID: ~0~; scans: ~11069~
1	1::sp|cRAP054|P04264|K2C1_HUMAN	Keratin, type II cytoskeletal 1 OS=Homo sapiens GN=KRT1 PE=1 SV=6	9233	66170	286	286	37	37	2789	3329	1	1	0	738.396	1474.78	2	1474.78	-0.0005	0	68.59	3.2e-05	R	FLEQQNQVLQTK	W					File: ~Y:\CORE\RAW_DATA_2023_QE\P1481_Sigrun_Lange\P1481_D.raw~; SpectrumID: ~4127~; PrecursorID: ~0~; scans: ~12698~
1	1::sp|cRAP054|P04264|K2C1_HUMAN	Keratin, type II cytoskeletal 1 OS=Homo sapiens GN=KRT1 PE=1 SV=6	9233	66170	286	286	37	37	2790	3176	1	1	0	738.396	1474.78	2	1474.78	-0.0004	0	73.9	9.3e-06	R	FLEQQNQVLQTK	W					File: ~Y:\CORE\RAW_DATA_2023_QE\P1481_Sigrun_Lange\P1481_D.raw~; SpectrumID: ~3971~; PrecursorID: ~0~; scans: ~12422~
1	1::sp|cRAP054|P04264|K2C1_HUMAN	Keratin, type II cytoskeletal 1 OS=Homo sapiens GN=KRT1 PE=1 SV=6	9233	66170	286	286	37	37	2791	2780	1	1	0	738.396	1474.78	2	1474.78	-0.0004	0	76.01	5.7e-06	R	FLEQQNQVLQTK	W					File: ~Y:\CORE\RAW_DATA_2023_QE\P1481_Sigrun_Lange\P1481_D.raw~; SpectrumID: ~3563~; PrecursorID: ~0~; scans: ~11602~
1	1::sp|cRAP054|P04264|K2C1_HUMAN	Keratin, type II cytoskeletal 1 OS=Homo sapiens GN=KRT1 PE=1 SV=6	9233	66170	286	286	37	37	2792	2674	1	1	0	738.396	1474.78	2	1474.78	-0.0002	0	71.88	1.5e-05	R	FLEQQNQVLQTK	W					File: ~Y:\CORE\RAW_DATA_2023_QE\P1481_Sigrun_Lange\P1481_D.raw~; SpectrumID: ~3452~; PrecursorID: ~0~; scans: ~11336~
1	1::sp|cRAP054|P04264|K2C1_HUMAN	Keratin, type II cytoskeletal 1 OS=Homo sapiens GN=KRT1 PE=1 SV=6	9233	66170	286	286	37	37	2793	2476	1	1	0	738.397	1474.78	2	1474.78	0.0015	0	80.11	2.2e-06	R	FLEQQNQVLQTK	W					File: ~Y:\CORE\RAW_DATA_2023_QE\P1481_Sigrun_Lange\P1481_D.raw~; SpectrumID: ~3243~; PrecursorID: ~0~; scans: ~10802~
1	1::sp|cRAP054|P04264|K2C1_HUMAN	Keratin, type II cytoskeletal 1 OS=Homo sapiens GN=KRT1 PE=1 SV=6	9233	66170	286	286	37	37	2799	4770	1	1	0	738.879	1475.74	2	1475.73	0.0177	0	54.32	0.00096	K	WELLQQVDTSTR	T	Deamidated (NQ)	0.000001000000.0			File: ~Y:\CORE\RAW_DATA_2023_QE\P1481_Sigrun_Lange\P1481_D.raw~; SpectrumID: ~5589~; PrecursorID: ~0~; scans: ~15011~
1	1::sp|cRAP054|P04264|K2C1_HUMAN	Keratin, type II cytoskeletal 1 OS=Homo sapiens GN=KRT1 PE=1 SV=6	9233	66170	286	286	37	37	3290	5345	1	1	1	800.416	1598.82	2	1598.83	-0.0085	1	37.37	0.041	K	NKLNDLEDALQQAK	E					File: ~Y:\CORE\RAW_DATA_2023_QE\P1481_Sigrun_Lange\P1481_D.raw~; SpectrumID: ~6166~; PrecursorID: ~0~; scans: ~16073~
1	1::sp|cRAP054|P04264|K2C1_HUMAN	Keratin, type II cytoskeletal 1 OS=Homo sapiens GN=KRT1 PE=1 SV=6	9233	66170	286	286	37	37	3292	5060	1	1	1	800.418	1598.82	2	1598.83	-0.0055	1	73.5	1e-05	K	NKLNDLEDALQQAK	E					File: ~Y:\CORE\RAW_DATA_2023_QE\P1481_Sigrun_Lange\P1481_D.raw~; SpectrumID: ~5880~; PrecursorID: ~0~; scans: ~15550~
1	1::sp|cRAP054|P04264|K2C1_HUMAN	Keratin, type II cytoskeletal 1 OS=Homo sapiens GN=KRT1 PE=1 SV=6	9233	66170	286	286	37	37	3293	4928	1	1	1	800.418	1598.82	2	1598.83	-0.0051	1	82.35	1.4e-06	K	NKLNDLEDALQQAK	E					File: ~Y:\CORE\RAW_DATA_2023_QE\P1481_Sigrun_Lange\P1481_D.raw~; SpectrumID: ~5747~; PrecursorID: ~0~; scans: ~15295~
1	1::sp|cRAP054|P04264|K2C1_HUMAN	Keratin, type II cytoskeletal 1 OS=Homo sapiens GN=KRT1 PE=1 SV=6	9233	66170	286	286	37	37	3294	5197	1	1	1	800.419	1598.82	2	1598.83	-0.003	1	70.53	1.9e-05	K	NKLNDLEDALQQAK	E					File: ~Y:\CORE\RAW_DATA_2023_QE\P1481_Sigrun_Lange\P1481_D.raw~; SpectrumID: ~6017~; PrecursorID: ~0~; scans: ~15809~
1	1::sp|cRAP054|P04264|K2C1_HUMAN	Keratin, type II cytoskeletal 1 OS=Homo sapiens GN=KRT1 PE=1 SV=6	9233	66170	286	286	37	37	3296	4927	1	1	1	533.949	1598.82	3	1598.83	-0.0016	1	71.71	1.5e-05	K	NKLNDLEDALQQAK	E					File: ~Y:\CORE\RAW_DATA_2023_QE\P1481_Sigrun_Lange\P1481_D.raw~; SpectrumID: ~5746~; PrecursorID: ~0~; scans: ~15294~
1	1::sp|cRAP054|P04264|K2C1_HUMAN	Keratin, type II cytoskeletal 1 OS=Homo sapiens GN=KRT1 PE=1 SV=6	9233	66170	286	286	37	37	3297	4784	1	1	1	533.949	1598.82	3	1598.83	-0.0015	1	73.6	9.8e-06	K	NKLNDLEDALQQAK	E					File: ~Y:\CORE\RAW_DATA_2023_QE\P1481_Sigrun_Lange\P1481_D.raw~; SpectrumID: ~5603~; PrecursorID: ~0~; scans: ~15031~
1	1::sp|cRAP054|P04264|K2C1_HUMAN	Keratin, type II cytoskeletal 1 OS=Homo sapiens GN=KRT1 PE=1 SV=6	9233	66170	286	286	37	37	3298	5059	1	1	1	533.949	1598.83	3	1598.83	-0.0011	1	61.75	0.00015	K	NKLNDLEDALQQAK	E					File: ~Y:\CORE\RAW_DATA_2023_QE\P1481_Sigrun_Lange\P1481_D.raw~; SpectrumID: ~5879~; PrecursorID: ~0~; scans: ~15549~
1	1::sp|cRAP054|P04264|K2C1_HUMAN	Keratin, type II cytoskeletal 1 OS=Homo sapiens GN=KRT1 PE=1 SV=6	9233	66170	286	286	37	37	3299	4785	1	1	1	800.42	1598.83	2	1598.83	0	1	86.4	5e-07	K	NKLNDLEDALQQAK	E					File: ~Y:\CORE\RAW_DATA_2023_QE\P1481_Sigrun_Lange\P1481_D.raw~; SpectrumID: ~5604~; PrecursorID: ~0~; scans: ~15032~
1	1::sp|cRAP054|P04264|K2C1_HUMAN	Keratin, type II cytoskeletal 1 OS=Homo sapiens GN=KRT1 PE=1 SV=6	9233	66170	286	286	37	37	3300	5344	1	1	1	533.949	1598.83	3	1598.83	0.0002	1	41.76	0.015	K	NKLNDLEDALQQAK	E					File: ~Y:\CORE\RAW_DATA_2023_QE\P1481_Sigrun_Lange\P1481_D.raw~; SpectrumID: ~6165~; PrecursorID: ~0~; scans: ~16072~
1	1::sp|cRAP054|P04264|K2C1_HUMAN	Keratin, type II cytoskeletal 1 OS=Homo sapiens GN=KRT1 PE=1 SV=6	9233	66170	286	286	37	37	3301	5196	1	1	1	533.95	1598.83	3	1598.83	0.0006	1	58.5	0.0003	K	NKLNDLEDALQQAK	E					File: ~Y:\CORE\RAW_DATA_2023_QE\P1481_Sigrun_Lange\P1481_D.raw~; SpectrumID: ~6016~; PrecursorID: ~0~; scans: ~15808~
1	1::sp|cRAP054|P04264|K2C1_HUMAN	Keratin, type II cytoskeletal 1 OS=Homo sapiens GN=KRT1 PE=1 SV=6	9233	66170	286	286	37	37	3440	6349	1	1	1	546.958	1637.85	3	1637.85	0.0004	1	50.64	0.0017	K	SLNNQFASFIDKVR	F					File: ~Y:\CORE\RAW_DATA_2023_QE\P1481_Sigrun_Lange\P1481_D.raw~; SpectrumID: ~7172~; PrecursorID: ~0~; scans: ~17567~
1	1::sp|cRAP054|P04264|K2C1_HUMAN	Keratin, type II cytoskeletal 1 OS=Homo sapiens GN=KRT1 PE=1 SV=6	9233	66170	286	286	37	37	3441	6010	1	1	1	546.959	1637.85	3	1637.85	0.0015	1	36.26	0.047	K	SLNNQFASFIDKVR	F					File: ~Y:\CORE\RAW_DATA_2023_QE\P1481_Sigrun_Lange\P1481_D.raw~; SpectrumID: ~6831~; PrecursorID: ~0~; scans: ~17037~
1	1::sp|cRAP054|P04264|K2C1_HUMAN	Keratin, type II cytoskeletal 1 OS=Homo sapiens GN=KRT1 PE=1 SV=6	9233	66170	286	286	37	37	3447	6163	1	1	1	547.293	1638.86	3	1638.84	0.0207	1	55.74	0.00051	K	SLNNQFASFIDKVR	F	Deamidated (NQ)	0.00001000000000.0			File: ~Y:\CORE\RAW_DATA_2023_QE\P1481_Sigrun_Lange\P1481_D.raw~; SpectrumID: ~6986~; PrecursorID: ~0~; scans: ~17297~
1	1::sp|cRAP054|P04264|K2C1_HUMAN	Keratin, type II cytoskeletal 1 OS=Homo sapiens GN=KRT1 PE=1 SV=6	9233	66170	286	286	37	37	3503	3647	1	1	1	829.398	1656.78	2	1656.79	-0.0039	0	73.27	1e-05	R	SGGGFSSGSAGIINYQR	R					File: ~Y:\CORE\RAW_DATA_2023_QE\P1481_Sigrun_Lange\P1481_D.raw~; SpectrumID: ~4454~; PrecursorID: ~0~; scans: ~13254~
1	1::sp|cRAP054|P04264|K2C1_HUMAN	Keratin, type II cytoskeletal 1 OS=Homo sapiens GN=KRT1 PE=1 SV=6	9233	66170	286	286	37	37	3504	3179	1	1	1	829.399	1656.78	2	1656.79	-0.0028	0	77.31	4e-06	R	SGGGFSSGSAGIINYQR	R					File: ~Y:\CORE\RAW_DATA_2023_QE\P1481_Sigrun_Lange\P1481_D.raw~; SpectrumID: ~3974~; PrecursorID: ~0~; scans: ~12426~
1	1::sp|cRAP054|P04264|K2C1_HUMAN	Keratin, type II cytoskeletal 1 OS=Homo sapiens GN=KRT1 PE=1 SV=6	9233	66170	286	286	37	37	3505	3487	1	1	1	829.399	1656.78	2	1656.79	-0.0018	0	66.93	4.3e-05	R	SGGGFSSGSAGIINYQR	R					File: ~Y:\CORE\RAW_DATA_2023_QE\P1481_Sigrun_Lange\P1481_D.raw~; SpectrumID: ~4290~; PrecursorID: ~0~; scans: ~12974~
1	1::sp|cRAP054|P04264|K2C1_HUMAN	Keratin, type II cytoskeletal 1 OS=Homo sapiens GN=KRT1 PE=1 SV=6	9233	66170	286	286	37	37	3506	3032	1	1	1	829.399	1656.78	2	1656.79	-0.0011	0	83.01	1.1e-06	R	SGGGFSSGSAGIINYQR	R					File: ~Y:\CORE\RAW_DATA_2023_QE\P1481_Sigrun_Lange\P1481_D.raw~; SpectrumID: ~3824~; PrecursorID: ~0~; scans: ~12151~
1	1::sp|cRAP054|P04264|K2C1_HUMAN	Keratin, type II cytoskeletal 1 OS=Homo sapiens GN=KRT1 PE=1 SV=6	9233	66170	286	286	37	37	3507	3332	1	1	1	829.4	1656.79	2	1656.79	0.0004	0	68.29	3.3e-05	R	SGGGFSSGSAGIINYQR	R					File: ~Y:\CORE\RAW_DATA_2023_QE\P1481_Sigrun_Lange\P1481_D.raw~; SpectrumID: ~4130~; PrecursorID: ~0~; scans: ~12703~
1	1::sp|cRAP054|P04264|K2C1_HUMAN	Keratin, type II cytoskeletal 1 OS=Homo sapiens GN=KRT1 PE=1 SV=6	9233	66170	286	286	37	37	3508	2897	1	1	1	829.401	1656.79	2	1656.79	0.0015	0	39.7	0.023	R	SGGGFSSGSAGIINYQR	R					File: ~Y:\CORE\RAW_DATA_2023_QE\P1481_Sigrun_Lange\P1481_D.raw~; SpectrumID: ~3686~; PrecursorID: ~0~; scans: ~11878~
1	1::sp|cRAP054|P04264|K2C1_HUMAN	Keratin, type II cytoskeletal 1 OS=Homo sapiens GN=KRT1 PE=1 SV=6	9233	66170	286	286	37	37	3509	3800	1	1	1	829.402	1656.79	2	1656.79	0.0043	0	60.63	0.00019	R	SGGGFSSGSAGIINYQR	R					File: ~Y:\CORE\RAW_DATA_2023_QE\P1481_Sigrun_Lange\P1481_D.raw~; SpectrumID: ~4610~; PrecursorID: ~0~; scans: ~13521~
1	1::sp|cRAP054|P04264|K2C1_HUMAN	Keratin, type II cytoskeletal 1 OS=Homo sapiens GN=KRT1 PE=1 SV=6	9233	66170	286	286	37	37	3604	4673	1	1	1	563.328	1686.96	3	1686.96	-0.0005	1	36.68	0.013	R	SLVNLGGSKSISISVAR	G					File: ~Y:\CORE\RAW_DATA_2023_QE\P1481_Sigrun_Lange\P1481_D.raw~; SpectrumID: ~5492~; PrecursorID: ~0~; scans: ~14867~
1	1::sp|cRAP054|P04264|K2C1_HUMAN	Keratin, type II cytoskeletal 1 OS=Homo sapiens GN=KRT1 PE=1 SV=6	9233	66170	286	286	37	37	3691	4113	1	1	1	858.926	1715.84	2	1715.84	-0.0072	0	71.08	2.3e-05	K	QISNLQQSISDAEQR	G					File: ~Y:\CORE\RAW_DATA_2023_QE\P1481_Sigrun_Lange\P1481_D.raw~; SpectrumID: ~4927~; PrecursorID: ~0~; scans: ~14040~
1	1::sp|cRAP054|P04264|K2C1_HUMAN	Keratin, type II cytoskeletal 1 OS=Homo sapiens GN=KRT1 PE=1 SV=6	9233	66170	286	286	37	37	3692	2954	1	1	1	572.954	1715.84	3	1715.84	-0.0048	0	51.9	0.0019	K	QISNLQQSISDAEQR	G					File: ~Y:\CORE\RAW_DATA_2023_QE\P1481_Sigrun_Lange\P1481_D.raw~; SpectrumID: ~3745~; PrecursorID: ~0~; scans: ~11991~
1	1::sp|cRAP054|P04264|K2C1_HUMAN	Keratin, type II cytoskeletal 1 OS=Homo sapiens GN=KRT1 PE=1 SV=6	9233	66170	286	286	37	37	3693	3391	1	1	1	572.954	1715.84	3	1715.84	-0.0024	0	63.87	0.00012	K	QISNLQQSISDAEQR	G					File: ~Y:\CORE\RAW_DATA_2023_QE\P1481_Sigrun_Lange\P1481_D.raw~; SpectrumID: ~4190~; PrecursorID: ~0~; scans: ~12815~
1	1::sp|cRAP054|P04264|K2C1_HUMAN	Keratin, type II cytoskeletal 1 OS=Homo sapiens GN=KRT1 PE=1 SV=6	9233	66170	286	286	37	37	3694	3022	1	1	1	858.928	1715.84	2	1715.84	-0.0014	0	98.14	4.4e-08	K	QISNLQQSISDAEQR	G					File: ~Y:\CORE\RAW_DATA_2023_QE\P1481_Sigrun_Lange\P1481_D.raw~; SpectrumID: ~3814~; PrecursorID: ~0~; scans: ~12135~
1	1::sp|cRAP054|P04264|K2C1_HUMAN	Keratin, type II cytoskeletal 1 OS=Homo sapiens GN=KRT1 PE=1 SV=6	9233	66170	286	286	37	37	3695	3476	1	1	1	858.928	1715.84	2	1715.84	-0.0014	0	102.69	1.5e-08	K	QISNLQQSISDAEQR	G					File: ~Y:\CORE\RAW_DATA_2023_QE\P1481_Sigrun_Lange\P1481_D.raw~; SpectrumID: ~4279~; PrecursorID: ~0~; scans: ~12958~
1	1::sp|cRAP054|P04264|K2C1_HUMAN	Keratin, type II cytoskeletal 1 OS=Homo sapiens GN=KRT1 PE=1 SV=6	9233	66170	286	286	37	37	3696	3709	1	1	1	572.955	1715.84	3	1715.84	-0.0013	0	68.19	4.3e-05	K	QISNLQQSISDAEQR	G					File: ~Y:\CORE\RAW_DATA_2023_QE\P1481_Sigrun_Lange\P1481_D.raw~; SpectrumID: ~4517~; PrecursorID: ~0~; scans: ~13361~
1	1::sp|cRAP054|P04264|K2C1_HUMAN	Keratin, type II cytoskeletal 1 OS=Homo sapiens GN=KRT1 PE=1 SV=6	9233	66170	286	286	37	37	3697	3634	1	1	1	858.929	1715.84	2	1715.84	-0.0012	0	99.5	3.2e-08	K	QISNLQQSISDAEQR	G					File: ~Y:\CORE\RAW_DATA_2023_QE\P1481_Sigrun_Lange\P1481_D.raw~; SpectrumID: ~4441~; PrecursorID: ~0~; scans: ~13236~
1	1::sp|cRAP054|P04264|K2C1_HUMAN	Keratin, type II cytoskeletal 1 OS=Homo sapiens GN=KRT1 PE=1 SV=6	9233	66170	286	286	37	37	3698	3321	1	1	1	858.929	1715.84	2	1715.84	-0.0011	0	91.73	1.9e-07	K	QISNLQQSISDAEQR	G					File: ~Y:\CORE\RAW_DATA_2023_QE\P1481_Sigrun_Lange\P1481_D.raw~; SpectrumID: ~4119~; PrecursorID: ~0~; scans: ~12685~
1	1::sp|cRAP054|P04264|K2C1_HUMAN	Keratin, type II cytoskeletal 1 OS=Homo sapiens GN=KRT1 PE=1 SV=6	9233	66170	286	286	37	37	3699	3545	1	1	1	572.955	1715.84	3	1715.84	-0.0008	0	64.15	0.00011	K	QISNLQQSISDAEQR	G					File: ~Y:\CORE\RAW_DATA_2023_QE\P1481_Sigrun_Lange\P1481_D.raw~; SpectrumID: ~4350~; PrecursorID: ~0~; scans: ~13086~
1	1::sp|cRAP054|P04264|K2C1_HUMAN	Keratin, type II cytoskeletal 1 OS=Homo sapiens GN=KRT1 PE=1 SV=6	9233	66170	286	286	37	37	3700	3243	1	1	1	572.955	1715.84	3	1715.84	-0.0006	0	64.99	9e-05	K	QISNLQQSISDAEQR	G					File: ~Y:\CORE\RAW_DATA_2023_QE\P1481_Sigrun_Lange\P1481_D.raw~; SpectrumID: ~4040~; PrecursorID: ~0~; scans: ~12543~
1	1::sp|cRAP054|P04264|K2C1_HUMAN	Keratin, type II cytoskeletal 1 OS=Homo sapiens GN=KRT1 PE=1 SV=6	9233	66170	286	286	37	37	3701	3790	1	1	1	858.929	1715.84	2	1715.84	-0.0003	0	92.92	1.5e-07	K	QISNLQQSISDAEQR	G					File: ~Y:\CORE\RAW_DATA_2023_QE\P1481_Sigrun_Lange\P1481_D.raw~; SpectrumID: ~4598~; PrecursorID: ~0~; scans: ~13505~
1	1::sp|cRAP054|P04264|K2C1_HUMAN	Keratin, type II cytoskeletal 1 OS=Homo sapiens GN=KRT1 PE=1 SV=6	9233	66170	286	286	37	37	3702	2886	1	1	1	858.929	1715.84	2	1715.84	-0.0001	0	71.78	1.9e-05	K	QISNLQQSISDAEQR	G					File: ~Y:\CORE\RAW_DATA_2023_QE\P1481_Sigrun_Lange\P1481_D.raw~; SpectrumID: ~3675~; PrecursorID: ~0~; scans: ~11859~
1	1::sp|cRAP054|P04264|K2C1_HUMAN	Keratin, type II cytoskeletal 1 OS=Homo sapiens GN=KRT1 PE=1 SV=6	9233	66170	286	286	37	37	3703	3948	1	1	1	858.929	1715.84	2	1715.84	-0.0001	0	99.97	2.9e-08	K	QISNLQQSISDAEQR	G					File: ~Y:\CORE\RAW_DATA_2023_QE\P1481_Sigrun_Lange\P1481_D.raw~; SpectrumID: ~4761~; PrecursorID: ~0~; scans: ~13772~
1	1::sp|cRAP054|P04264|K2C1_HUMAN	Keratin, type II cytoskeletal 1 OS=Homo sapiens GN=KRT1 PE=1 SV=6	9233	66170	286	286	37	37	3704	4029	1	1	1	572.955	1715.84	3	1715.84	0	0	45.75	0.0077	K	QISNLQQSISDAEQR	G					File: ~Y:\CORE\RAW_DATA_2023_QE\P1481_Sigrun_Lange\P1481_D.raw~; SpectrumID: ~4842~; PrecursorID: ~0~; scans: ~13898~
1	1::sp|cRAP054|P04264|K2C1_HUMAN	Keratin, type II cytoskeletal 1 OS=Homo sapiens GN=KRT1 PE=1 SV=6	9233	66170	286	286	37	37	3705	3085	1	1	1	572.955	1715.84	3	1715.84	0.0001	0	56.31	0.00068	K	QISNLQQSISDAEQR	G					File: ~Y:\CORE\RAW_DATA_2023_QE\P1481_Sigrun_Lange\P1481_D.raw~; SpectrumID: ~3878~; PrecursorID: ~0~; scans: ~12263~
1	1::sp|cRAP054|P04264|K2C1_HUMAN	Keratin, type II cytoskeletal 1 OS=Homo sapiens GN=KRT1 PE=1 SV=6	9233	66170	286	286	37	37	3706	3168	1	1	1	858.93	1715.84	2	1715.84	0.0008	0	98.18	4.4e-08	K	QISNLQQSISDAEQR	G					File: ~Y:\CORE\RAW_DATA_2023_QE\P1481_Sigrun_Lange\P1481_D.raw~; SpectrumID: ~3962~; PrecursorID: ~0~; scans: ~12409~
1	1::sp|cRAP054|P04264|K2C1_HUMAN	Keratin, type II cytoskeletal 1 OS=Homo sapiens GN=KRT1 PE=1 SV=6	9233	66170	286	286	37	37	3707	3862	1	1	1	572.956	1715.84	3	1715.84	0.0011	0	61.44	0.00021	K	QISNLQQSISDAEQR	G					File: ~Y:\CORE\RAW_DATA_2023_QE\P1481_Sigrun_Lange\P1481_D.raw~; SpectrumID: ~4674~; PrecursorID: ~0~; scans: ~13630~
1	1::sp|cRAP054|P04264|K2C1_HUMAN	Keratin, type II cytoskeletal 1 OS=Homo sapiens GN=KRT1 PE=1 SV=6	9233	66170	286	286	37	37	3708	2775	1	1	1	858.93	1715.85	2	1715.84	0.0024	0	53.72	0.0012	K	QISNLQQSISDAEQR	G					File: ~Y:\CORE\RAW_DATA_2023_QE\P1481_Sigrun_Lange\P1481_D.raw~; SpectrumID: ~3558~; PrecursorID: ~0~; scans: ~11591~
1	1::sp|cRAP054|P04264|K2C1_HUMAN	Keratin, type II cytoskeletal 1 OS=Homo sapiens GN=KRT1 PE=1 SV=6	9233	66170	286	286	37	37	3907	3600	1	1	1	883.371	1764.73	2	1764.73	-0.0008	0	35.83	0.013	R	FSSCGGGGGSFGAGGGFGSR	S					File: ~Y:\CORE\RAW_DATA_2023_QE\P1481_Sigrun_Lange\P1481_D.raw~; SpectrumID: ~4406~; PrecursorID: ~0~; scans: ~13181~
1	1::sp|cRAP054|P04264|K2C1_HUMAN	Keratin, type II cytoskeletal 1 OS=Homo sapiens GN=KRT1 PE=1 SV=6	9233	66170	286	286	37	37	3909	3196	1	1	1	883.372	1764.73	2	1764.73	0.002	0	35.14	0.016	R	FSSCGGGGGSFGAGGGFGSR	S					File: ~Y:\CORE\RAW_DATA_2023_QE\P1481_Sigrun_Lange\P1481_D.raw~; SpectrumID: ~3991~; PrecursorID: ~0~; scans: ~12454~
1	1::sp|cRAP054|P04264|K2C1_HUMAN	Keratin, type II cytoskeletal 1 OS=Homo sapiens GN=KRT1 PE=1 SV=6	9233	66170	286	286	37	37	3910	3412	1	1	1	883.373	1764.73	2	1764.73	0.0042	0	56.05	0.00014	R	FSSCGGGGGSFGAGGGFGSR	S					File: ~Y:\CORE\RAW_DATA_2023_QE\P1481_Sigrun_Lange\P1481_D.raw~; SpectrumID: ~4211~; PrecursorID: ~0~; scans: ~12846~
1	1::sp|cRAP054|P04264|K2C1_HUMAN	Keratin, type II cytoskeletal 1 OS=Homo sapiens GN=KRT1 PE=1 SV=6	9233	66170	286	286	37	37	4218	4190	1	1	1	615.656	1843.95	3	1843.94	0.008	1	40.06	0.029	K	KQISNLQQSISDAEQR	G					File: ~Y:\CORE\RAW_DATA_2023_QE\P1481_Sigrun_Lange\P1481_D.raw~; SpectrumID: ~5005~; PrecursorID: ~0~; scans: ~14148~
1	1::sp|cRAP054|P04264|K2C1_HUMAN	Keratin, type II cytoskeletal 1 OS=Homo sapiens GN=KRT1 PE=1 SV=6	9233	66170	286	286	37	37	4455	6448	1	1	1	648	1940.98	3	1940.98	-0.0019	1	67.07	5.6e-05	K	LNDLEDALQQAKEDLAR	L					File: ~Y:\CORE\RAW_DATA_2023_QE\P1481_Sigrun_Lange\P1481_D.raw~; SpectrumID: ~7271~; PrecursorID: ~0~; scans: ~17681~
1	1::sp|cRAP054|P04264|K2C1_HUMAN	Keratin, type II cytoskeletal 1 OS=Homo sapiens GN=KRT1 PE=1 SV=6	9233	66170	286	286	37	37	4600	5689	1	1	1	662.639	1984.9	3	1984.89	0.009	1	55.87	0.00048	R	LDSELKNMQDMVEDYR	N					File: ~Y:\CORE\RAW_DATA_2023_QE\P1481_Sigrun_Lange\P1481_D.raw~; SpectrumID: ~6510~; PrecursorID: ~0~; scans: ~16558~
1	1::sp|cRAP054|P04264|K2C1_HUMAN	Keratin, type II cytoskeletal 1 OS=Homo sapiens GN=KRT1 PE=1 SV=6	9233	66170	286	286	37	37	4619	6960	1	1	1	665.326	1992.95	3	1992.97	-0.0147	0	59	0.00037	R	THNLEPYFESFINNLR	R					File: ~Y:\CORE\RAW_DATA_2023_QE\P1481_Sigrun_Lange\P1481_D.raw~; SpectrumID: ~7879~; PrecursorID: ~0~; scans: ~18353~
1	1::sp|cRAP054|P04264|K2C1_HUMAN	Keratin, type II cytoskeletal 1 OS=Homo sapiens GN=KRT1 PE=1 SV=6	9233	66170	286	286	37	37	4620	6774	1	1	1	665.33	1992.97	3	1992.97	-0.0024	0	65.89	7.7e-05	R	THNLEPYFESFINNLR	R					File: ~Y:\CORE\RAW_DATA_2023_QE\P1481_Sigrun_Lange\P1481_D.raw~; SpectrumID: ~7630~; PrecursorID: ~0~; scans: ~18076~
1	1::sp|cRAP054|P04264|K2C1_HUMAN	Keratin, type II cytoskeletal 1 OS=Homo sapiens GN=KRT1 PE=1 SV=6	9233	66170	286	286	37	37	4621	6776	1	1	1	997.491	1992.97	2	1992.97	-0.0016	0	64.14	0.00011	R	THNLEPYFESFINNLR	R					File: ~Y:\CORE\RAW_DATA_2023_QE\P1481_Sigrun_Lange\P1481_D.raw~; SpectrumID: ~7632~; PrecursorID: ~0~; scans: ~18078~
1	1::sp|cRAP054|P04264|K2C1_HUMAN	Keratin, type II cytoskeletal 1 OS=Homo sapiens GN=KRT1 PE=1 SV=6	9233	66170	286	286	37	37	4622	6783	1	1	1	499.25	1992.97	4	1992.97	0.001	0	74.71	1e-05	R	THNLEPYFESFINNLR	R					File: ~Y:\CORE\RAW_DATA_2023_QE\P1481_Sigrun_Lange\P1481_D.raw~; SpectrumID: ~7641~; PrecursorID: ~0~; scans: ~18087~
1	1::sp|cRAP054|P04264|K2C1_HUMAN	Keratin, type II cytoskeletal 1 OS=Homo sapiens GN=KRT1 PE=1 SV=6	9233	66170	286	286	37	37	4623	7129	1	1	1	665.661	1993.96	3	1993.95	0.0066	0	61.44	0.0002	R	THNLEPYFESFINNLR	R	Deamidated (NQ)	0.0010000000000000.0			File: ~Y:\CORE\RAW_DATA_2023_QE\P1481_Sigrun_Lange\P1481_D.raw~; SpectrumID: ~8123~; PrecursorID: ~0~; scans: ~18624~
1	1::sp|cRAP054|P04264|K2C1_HUMAN	Keratin, type II cytoskeletal 1 OS=Homo sapiens GN=KRT1 PE=1 SV=6	9233	66170	286	286	37	37	4629	6450	1	1	1	666.326	1995.96	3	1995.92	0.0361	0	38.9	0.036	R	THNLEPYFESFINNLR	R	3 Deamidated (NQ)	0.0010000000001100.0			File: ~Y:\CORE\RAW_DATA_2023_QE\P1481_Sigrun_Lange\P1481_D.raw~; SpectrumID: ~7273~; PrecursorID: ~0~; scans: ~17683~
1	1::sp|cRAP054|P04264|K2C1_HUMAN	Keratin, type II cytoskeletal 1 OS=Homo sapiens GN=KRT1 PE=1 SV=6	9233	66170	286	286	37	37	4648	4057	1	1	1	667.966	2000.88	3	2000.88	-0.0044	1	40.85	0.012	R	LDSELKNMQDMVEDYR	N	Oxidation (M)	0.0000000300000000.0			File: ~Y:\CORE\RAW_DATA_2023_QE\P1481_Sigrun_Lange\P1481_D.raw~; SpectrumID: ~4870~; PrecursorID: ~0~; scans: ~13944~
1	1::sp|cRAP054|P04264|K2C1_HUMAN	Keratin, type II cytoskeletal 1 OS=Homo sapiens GN=KRT1 PE=1 SV=6	9233	66170	286	286	37	37	4695	3274	1	1	1	673.295	2016.86	3	2016.88	-0.0122	1	35.33	0.028	R	LDSELKNMQDMVEDYR	N	2 Oxidation (M)	0.0000000300300000.0			File: ~Y:\CORE\RAW_DATA_2023_QE\P1481_Sigrun_Lange\P1481_D.raw~; SpectrumID: ~4072~; PrecursorID: ~0~; scans: ~12600~
1	1::sp|cRAP054|P04264|K2C1_HUMAN	Keratin, type II cytoskeletal 1 OS=Homo sapiens GN=KRT1 PE=1 SV=6	9233	66170	286	286	37	37	5121	6609	1	1	1	728.713	2183.12	3	2183.12	-0.0011	2	92.35	1.6e-07	K	NKLNDLEDALQQAKEDLAR	L					File: ~Y:\CORE\RAW_DATA_2023_QE\P1481_Sigrun_Lange\P1481_D.raw~; SpectrumID: ~7443~; PrecursorID: ~0~; scans: ~17874~
1	1::sp|cRAP054|P04264|K2C1_HUMAN	Keratin, type II cytoskeletal 1 OS=Homo sapiens GN=KRT1 PE=1 SV=6	9233	66170	286	286	37	37	5122	6611	1	1	1	546.787	2183.12	4	2183.12	0.0002	2	60.27	0.00025	K	NKLNDLEDALQQAKEDLAR	L					File: ~Y:\CORE\RAW_DATA_2023_QE\P1481_Sigrun_Lange\P1481_D.raw~; SpectrumID: ~7446~; PrecursorID: ~0~; scans: ~17877~
1	1::sp|cRAP054|P04264|K2C1_HUMAN	Keratin, type II cytoskeletal 1 OS=Homo sapiens GN=KRT1 PE=1 SV=6	9233	66170	286	286	37	37	5838	1855	1	1	1	795.321	2382.94	3	2382.94	-0.0039	0	36.81	0.0029	R	GGGGGGYGSGGSSYGSGGGSYGSGGGGGGGR	G					File: ~Y:\CORE\RAW_DATA_2023_QE\P1481_Sigrun_Lange\P1481_D.raw~; SpectrumID: ~2539~; PrecursorID: ~0~; scans: ~8830~
1	1::sp|cRAP054|P04264|K2C1_HUMAN	Keratin, type II cytoskeletal 1 OS=Homo sapiens GN=KRT1 PE=1 SV=6	9233	66170	286	286	37	37	5841	2093	1	1	1	1192.48	2382.94	2	2382.94	-0.0027	0	40.4	0.0013	R	GGGGGGYGSGGSSYGSGGGSYGSGGGGGGGR	G					File: ~Y:\CORE\RAW_DATA_2023_QE\P1481_Sigrun_Lange\P1481_D.raw~; SpectrumID: ~2815~; PrecursorID: ~0~; scans: ~9650~
1	1::sp|cRAP054|P04264|K2C1_HUMAN	Keratin, type II cytoskeletal 1 OS=Homo sapiens GN=KRT1 PE=1 SV=6	9233	66170	286	286	37	37	5842	2036	1	1	1	795.322	2382.94	3	2382.94	-0.0019	0	48.17	0.00022	R	GGGGGGYGSGGSSYGSGGGSYGSGGGGGGGR	G					File: ~Y:\CORE\RAW_DATA_2023_QE\P1481_Sigrun_Lange\P1481_D.raw~; SpectrumID: ~2753~; PrecursorID: ~0~; scans: ~9436~
1	1::sp|cRAP054|P04264|K2C1_HUMAN	Keratin, type II cytoskeletal 1 OS=Homo sapiens GN=KRT1 PE=1 SV=6	9233	66170	286	286	37	37	5845	2025	1	1	1	1192.48	2382.95	2	2382.94	0.0047	0	25.9	0.045	R	GGGGGGYGSGGSSYGSGGGSYGSGGGGGGGR	G					File: ~Y:\CORE\RAW_DATA_2023_QE\P1481_Sigrun_Lange\P1481_D.raw~; SpectrumID: ~2741~; PrecursorID: ~0~; scans: ~9394~
1	1::sp|cRAP054|P04264|K2C1_HUMAN	Keratin, type II cytoskeletal 1 OS=Homo sapiens GN=KRT1 PE=1 SV=6	9233	66170	286	286	37	37	5847	1963	1	1	1	795.326	2382.95	3	2382.94	0.01	0	54.88	6.5e-05	R	GGGGGGYGSGGSSYGSGGGSYGSGGGGGGGR	G					File: ~Y:\CORE\RAW_DATA_2023_QE\P1481_Sigrun_Lange\P1481_D.raw~; SpectrumID: ~2667~; PrecursorID: ~0~; scans: ~9184~
1	1::sp|cRAP054|P04264|K2C1_HUMAN	Keratin, type II cytoskeletal 1 OS=Homo sapiens GN=KRT1 PE=1 SV=6	9233	66170	286	286	37	37	6603	3654	1	1	1	855.725	2564.15	3	2564.16	-0.007	0	58.31	0.00027	R	MSGECAPNVSVSVSTSHTTISGGGSR	G					File: ~Y:\CORE\RAW_DATA_2023_QE\P1481_Sigrun_Lange\P1481_D.raw~; SpectrumID: ~4461~; PrecursorID: ~0~; scans: ~13267~
1	1::sp|cRAP054|P04264|K2C1_HUMAN	Keratin, type II cytoskeletal 1 OS=Homo sapiens GN=KRT1 PE=1 SV=6	9233	66170	286	286	37	37	6605	3807	1	1	1	855.727	2564.16	3	2564.16	-0.0017	0	53.07	0.00096	R	MSGECAPNVSVSVSTSHTTISGGGSR	G					File: ~Y:\CORE\RAW_DATA_2023_QE\P1481_Sigrun_Lange\P1481_D.raw~; SpectrumID: ~4617~; PrecursorID: ~0~; scans: ~13533~
1	1::sp|cRAP054|P04264|K2C1_HUMAN	Keratin, type II cytoskeletal 1 OS=Homo sapiens GN=KRT1 PE=1 SV=6	9233	66170	286	286	37	37	8398	7155	1	1	1	1132.8	4527.19	4	4527.18	0.0073	0	90.57	2e-07	K	LDNLQQEIDFLTALYQAELSQMQTQISETNVILSMDNNR	S	Deamidated (NQ)	0.000000000000000000000000000001000000000.0			File: ~Y:\CORE\RAW_DATA_2023_QE\P1481_Sigrun_Lange\P1481_D.raw~; SpectrumID: ~8156~; PrecursorID: ~0~; scans: ~18660~
1	1::sp|cRAP054|P04264|K2C1_HUMAN	Keratin, type II cytoskeletal 1 OS=Homo sapiens GN=KRT1 PE=1 SV=6	9233	66170	286	286	37	37	8401	7197	1	1	1	1133.31	4529.21	4	4529.15	0.0593	0	54.84	0.0007	K	LDNLQQEIDFLTALYQAELSQMQTQISETNVILSMDNNR	S	3 Deamidated (NQ)	0.000000000000000100000010100000000000000.0			File: ~Y:\CORE\RAW_DATA_2023_QE\P1481_Sigrun_Lange\P1481_D.raw~; SpectrumID: ~8199~; PrecursorID: ~0~; scans: ~18707~
1	1::sp|cRAP054|P04264|K2C1_HUMAN	Keratin, type II cytoskeletal 1 OS=Homo sapiens GN=KRT1 PE=1 SV=6	9233	66170	286	286	37	37	8408	7153	1	1	1	1136.55	4542.19	4	4542.19	-0.0007	0	79.11	2.8e-06	K	LDNLQQEIDFLTALYQAELSQMQTQISETNVILSMDNNR	S	Oxidation (M)	0.000000000000000000000300000000000000000.0			File: ~Y:\CORE\RAW_DATA_2023_QE\P1481_Sigrun_Lange\P1481_D.raw~; SpectrumID: ~8154~; PrecursorID: ~0~; scans: ~18658~
1	1::sp|cRAP054|P04264|K2C1_HUMAN	Keratin, type II cytoskeletal 1 OS=Homo sapiens GN=KRT1 PE=1 SV=6	9233	66170	286	286	37	37	8412	7164	1	1	1	1140.8	4559.18	4	4559.17	0.0111	0	63.46	9.5e-05	K	LDNLQQEIDFLTALYQAELSQMQTQISETNVILSMDNNR	S	Deamidated (NQ); 2 Oxidation (M)	0.000000000000000100000300000000000030000.0			File: ~Y:\CORE\RAW_DATA_2023_QE\P1481_Sigrun_Lange\P1481_D.raw~; SpectrumID: ~8165~; PrecursorID: ~0~; scans: ~18669~
1	2::tr|Q63282|Q63282_RAT	Keratin K6 (Fragment) OS=Rattus norvegicus OX=10116 GN=keratin K6 PE=4 SV=1	486	3106	13	13	1	1	1344	3838	1	0	0	590.303	1178.59	2	1178.59	-0.0006	0	70.99	1.6e-05	K	YEELQITAGR	H					File: ~Y:\CORE\RAW_DATA_2023_QE\P1481_Sigrun_Lange\P1481_D.raw~; SpectrumID: ~4650~; PrecursorID: ~0~; scans: ~13594~
1	2::tr|Q63282|Q63282_RAT	Keratin K6 (Fragment) OS=Rattus norvegicus OX=10116 GN=keratin K6 PE=4 SV=1	486	3106	13	13	1	1	1345	2938	1	0	0	590.304	1178.59	2	1178.59	-0.0004	0	68.76	2.6e-05	K	YEELQITAGR	H					File: ~Y:\CORE\RAW_DATA_2023_QE\P1481_Sigrun_Lange\P1481_D.raw~; SpectrumID: ~3729~; PrecursorID: ~0~; scans: ~11961~
1	2::tr|Q63282|Q63282_RAT	Keratin K6 (Fragment) OS=Rattus norvegicus OX=10116 GN=keratin K6 PE=4 SV=1	486	3106	13	13	1	1	1346	3687	1	0	0	590.304	1178.59	2	1178.59	-0.0003	0	71.26	1.5e-05	K	YEELQITAGR	H					File: ~Y:\CORE\RAW_DATA_2023_QE\P1481_Sigrun_Lange\P1481_D.raw~; SpectrumID: ~4494~; PrecursorID: ~0~; scans: ~13326~
1	2::tr|Q63282|Q63282_RAT	Keratin K6 (Fragment) OS=Rattus norvegicus OX=10116 GN=keratin K6 PE=4 SV=1	486	3106	13	13	1	1	1347	2817	1	0	0	590.304	1178.59	2	1178.59	-0.0001	0	81.76	1.3e-06	K	YEELQITAGR	H					File: ~Y:\CORE\RAW_DATA_2023_QE\P1481_Sigrun_Lange\P1481_D.raw~; SpectrumID: ~3603~; PrecursorID: ~0~; scans: ~11690~
1	2::tr|Q63282|Q63282_RAT	Keratin K6 (Fragment) OS=Rattus norvegicus OX=10116 GN=keratin K6 PE=4 SV=1	486	3106	13	13	1	1	1348	3526	1	0	0	590.304	1178.59	2	1178.59	-0.0001	0	69.46	2.2e-05	K	YEELQITAGR	H					File: ~Y:\CORE\RAW_DATA_2023_QE\P1481_Sigrun_Lange\P1481_D.raw~; SpectrumID: ~4330~; PrecursorID: ~0~; scans: ~13053~
1	2::tr|Q63282|Q63282_RAT	Keratin K6 (Fragment) OS=Rattus norvegicus OX=10116 GN=keratin K6 PE=4 SV=1	486	3106	13	13	1	1	1349	3375	1	0	0	590.304	1178.59	2	1178.59	0	0	64.96	6.2e-05	K	YEELQITAGR	H					File: ~Y:\CORE\RAW_DATA_2023_QE\P1481_Sigrun_Lange\P1481_D.raw~; SpectrumID: ~4174~; PrecursorID: ~0~; scans: ~12783~
1	2::tr|Q63282|Q63282_RAT	Keratin K6 (Fragment) OS=Rattus norvegicus OX=10116 GN=keratin K6 PE=4 SV=1	486	3106	13	13	1	1	1350	3223	1	0	0	590.304	1178.59	2	1178.59	0.0001	0	78.88	2.5e-06	K	YEELQITAGR	H					File: ~Y:\CORE\RAW_DATA_2023_QE\P1481_Sigrun_Lange\P1481_D.raw~; SpectrumID: ~4018~; PrecursorID: ~0~; scans: ~12510~
1	2::tr|Q63282|Q63282_RAT	Keratin K6 (Fragment) OS=Rattus norvegicus OX=10116 GN=keratin K6 PE=4 SV=1	486	3106	13	13	1	1	1351	3069	1	0	0	590.304	1178.59	2	1178.59	0.0002	0	68.74	2.6e-05	K	YEELQITAGR	H					File: ~Y:\CORE\RAW_DATA_2023_QE\P1481_Sigrun_Lange\P1481_D.raw~; SpectrumID: ~3862~; PrecursorID: ~0~; scans: ~12232~
1	2::tr|Q63282|Q63282_RAT	Keratin K6 (Fragment) OS=Rattus norvegicus OX=10116 GN=keratin K6 PE=4 SV=1	486	3106	13	13	1	1	1352	2707	1	0	0	590.304	1178.59	2	1178.59	0.0006	0	71.31	1.4e-05	K	YEELQITAGR	H					File: ~Y:\CORE\RAW_DATA_2023_QE\P1481_Sigrun_Lange\P1481_D.raw~; SpectrumID: ~3487~; PrecursorID: ~0~; scans: ~11425~
1	2::tr|Q63282|Q63282_RAT	Keratin K6 (Fragment) OS=Rattus norvegicus OX=10116 GN=keratin K6 PE=4 SV=1	486	3106	13	13	1	1	1353	2602	1	0	0	590.304	1178.59	2	1178.59	0.0013	0	68.21	2.9e-05	K	YEELQITAGR	H					File: ~Y:\CORE\RAW_DATA_2023_QE\P1481_Sigrun_Lange\P1481_D.raw~; SpectrumID: ~3377~; PrecursorID: ~0~; scans: ~11157~
1	2::tr|Q63282|Q63282_RAT	Keratin K6 (Fragment) OS=Rattus norvegicus OX=10116 GN=keratin K6 PE=4 SV=1	486	3106	13	13	1	1	1354	2509	1	0	0	590.305	1178.6	2	1178.59	0.0022	0	63.43	8.8e-05	K	YEELQITAGR	H					File: ~Y:\CORE\RAW_DATA_2023_QE\P1481_Sigrun_Lange\P1481_D.raw~; SpectrumID: ~3278~; PrecursorID: ~0~; scans: ~10890~
1	2::tr|Q63282|Q63282_RAT	Keratin K6 (Fragment) OS=Rattus norvegicus OX=10116 GN=keratin K6 PE=4 SV=1	486	3106	13	13	1	1	1355	4006	1	0	0	590.305	1178.6	2	1178.59	0.0028	0	68.99	2.4e-05	K	YEELQITAGR	H					File: ~Y:\CORE\RAW_DATA_2023_QE\P1481_Sigrun_Lange\P1481_D.raw~; SpectrumID: ~4819~; PrecursorID: ~0~; scans: ~13863~
1	2::tr|Q63282|Q63282_RAT	Keratin K6 (Fragment) OS=Rattus norvegicus OX=10116 GN=keratin K6 PE=4 SV=1	486	3106	13	13	1	1	1356	4598	1	0	0	590.306	1178.6	2	1178.59	0.0043	0	58.93	0.00025	K	YEELQITAGR	H					File: ~Y:\CORE\RAW_DATA_2023_QE\P1481_Sigrun_Lange\P1481_D.raw~; SpectrumID: ~5417~; PrecursorID: ~0~; scans: ~14766~
1	2::tr|Q63280|Q63280_RAT	Keratin K5 (Fragment) OS=Rattus norvegicus OX=10116 GN=keratin K5 PE=4 SV=1	262	9390	10	10	2	2	1436	3779	1	0	0	401.235	1200.68	3	1200.68	-0.0008	2	40.66	0.011	R	LRSEIDNVKK	Q					File: ~Y:\CORE\RAW_DATA_2023_QE\P1481_Sigrun_Lange\P1481_D.raw~; SpectrumID: ~4587~; PrecursorID: ~0~; scans: ~13485~
1	2::tr|Q63280|Q63280_RAT	Keratin K5 (Fragment) OS=Rattus norvegicus OX=10116 GN=keratin K5 PE=4 SV=1	262	9390	10	10	2	2	1438	3622	1	0	0	401.235	1200.68	3	1200.68	-0.0002	2	45.22	0.004	R	LRSEIDNVKK	Q					File: ~Y:\CORE\RAW_DATA_2023_QE\P1481_Sigrun_Lange\P1481_D.raw~; SpectrumID: ~4429~; PrecursorID: ~0~; scans: ~13217~
1	2::tr|Q63280|Q63280_RAT	Keratin K5 (Fragment) OS=Rattus norvegicus OX=10116 GN=keratin K5 PE=4 SV=1	262	9390	10	10	2	2	1439	3466	1	0	0	401.235	1200.68	3	1200.68	0.0001	2	39.53	0.015	R	LRSEIDNVKK	Q					File: ~Y:\CORE\RAW_DATA_2023_QE\P1481_Sigrun_Lange\P1481_D.raw~; SpectrumID: ~4269~; PrecursorID: ~0~; scans: ~12942~
1	2::tr|Q63280|Q63280_RAT	Keratin K5 (Fragment) OS=Rattus norvegicus OX=10116 GN=keratin K5 PE=4 SV=1	262	9390	10	10	2	2	1440	3967	1	0	0	401.235	1200.68	3	1200.68	0.0005	2	41.73	0.0089	R	LRSEIDNVKK	Q					File: ~Y:\CORE\RAW_DATA_2023_QE\P1481_Sigrun_Lange\P1481_D.raw~; SpectrumID: ~4780~; PrecursorID: ~0~; scans: ~13801~
1	2::tr|Q63280|Q63280_RAT	Keratin K5 (Fragment) OS=Rattus norvegicus OX=10116 GN=keratin K5 PE=4 SV=1	262	9390	10	10	2	2	1921	6923	1	0	0	651.86	1301.71	2	1301.71	-0.0019	0	83.94	9.8e-07	R	SLDLDSIIAEVK	A					File: ~Y:\CORE\RAW_DATA_2023_QE\P1481_Sigrun_Lange\P1481_D.raw~; SpectrumID: ~7827~; PrecursorID: ~0~; scans: ~18294~
1	2::tr|Q63280|Q63280_RAT	Keratin K5 (Fragment) OS=Rattus norvegicus OX=10116 GN=keratin K5 PE=4 SV=1	262	9390	10	10	2	2	1922	5163	1	0	0	651.86	1301.71	2	1301.71	-0.0018	0	58.15	0.00037	R	SLDLDSIIAEVK	A					File: ~Y:\CORE\RAW_DATA_2023_QE\P1481_Sigrun_Lange\P1481_D.raw~; SpectrumID: ~5983~; PrecursorID: ~0~; scans: ~15741~
1	2::tr|Q63280|Q63280_RAT	Keratin K5 (Fragment) OS=Rattus norvegicus OX=10116 GN=keratin K5 PE=4 SV=1	262	9390	10	10	2	2	1923	7112	1	0	0	651.86	1301.71	2	1301.71	-0.0017	0	73.19	1.1e-05	R	SLDLDSIIAEVK	A					File: ~Y:\CORE\RAW_DATA_2023_QE\P1481_Sigrun_Lange\P1481_D.raw~; SpectrumID: ~8098~; PrecursorID: ~0~; scans: ~18596~
1	2::tr|Q63280|Q63280_RAT	Keratin K5 (Fragment) OS=Rattus norvegicus OX=10116 GN=keratin K5 PE=4 SV=1	262	9390	10	10	2	2	1924	6555	1	0	0	434.91	1301.71	3	1301.71	-0.001	0	41.91	0.015	R	SLDLDSIIAEVK	A					File: ~Y:\CORE\RAW_DATA_2023_QE\P1481_Sigrun_Lange\P1481_D.raw~; SpectrumID: ~7378~; PrecursorID: ~0~; scans: ~17803~
1	2::tr|Q63280|Q63280_RAT	Keratin K5 (Fragment) OS=Rattus norvegicus OX=10116 GN=keratin K5 PE=4 SV=1	262	9390	10	10	2	2	1925	6488	1	0	0	651.861	1301.71	2	1301.71	-0.0001	0	66.28	5.5e-05	R	SLDLDSIIAEVK	A					File: ~Y:\CORE\RAW_DATA_2023_QE\P1481_Sigrun_Lange\P1481_D.raw~; SpectrumID: ~7311~; PrecursorID: ~0~; scans: ~17729~
1	2::tr|Q63280|Q63280_RAT	Keratin K5 (Fragment) OS=Rattus norvegicus OX=10116 GN=keratin K5 PE=4 SV=1	262	9390	10	10	2	2	1926	6730	1	0	0	651.861	1301.71	2	1301.71	0.0005	0	79.02	3e-06	R	SLDLDSIIAEVK	A					File: ~Y:\CORE\RAW_DATA_2023_QE\P1481_Sigrun_Lange\P1481_D.raw~; SpectrumID: ~7575~; PrecursorID: ~0~; scans: ~18016~
2	1::sp|cRAP041|P35527|K1C9_HUMAN	Keratin, type I cytoskeletal 9 OS=Homo sapiens GN=KRT9 PE=1 SV=3	9209	62255	266	266	35	35	83	1473	1	1	1	399.18	796.345	2	796.346	-0.0012	0	49.63	0.00019	R	GGSGGSYGR	G					File: ~Y:\CORE\RAW_DATA_2023_QE\P1481_Sigrun_Lange\P1481_D.raw~; SpectrumID: ~1967~; PrecursorID: ~0~; scans: ~7408~
2	1::sp|cRAP041|P35527|K1C9_HUMAN	Keratin, type I cytoskeletal 9 OS=Homo sapiens GN=KRT9 PE=1 SV=3	9209	62255	266	266	35	35	84	689	1	1	1	399.18	796.346	2	796.346	-0.0008	0	54.64	6e-05	R	GGSGGSYGR	G					File: ~Y:\CORE\RAW_DATA_2023_QE\P1481_Sigrun_Lange\P1481_D.raw~; SpectrumID: ~699~; PrecursorID: ~0~; scans: ~5523~
2	1::sp|cRAP041|P35527|K1C9_HUMAN	Keratin, type I cytoskeletal 9 OS=Homo sapiens GN=KRT9 PE=1 SV=3	9209	62255	266	266	35	35	85	1367	1	1	1	399.18	796.346	2	796.346	-0.0005	0	52.73	9.4e-05	R	GGSGGSYGR	G					File: ~Y:\CORE\RAW_DATA_2023_QE\P1481_Sigrun_Lange\P1481_D.raw~; SpectrumID: ~1773~; PrecursorID: ~0~; scans: ~7048~
2	1::sp|cRAP041|P35527|K1C9_HUMAN	Keratin, type I cytoskeletal 9 OS=Homo sapiens GN=KRT9 PE=1 SV=3	9209	62255	266	266	35	35	86	1211	1	1	1	399.18	796.346	2	796.346	-0.0005	0	54.1	6.9e-05	R	GGSGGSYGR	G					File: ~Y:\CORE\RAW_DATA_2023_QE\P1481_Sigrun_Lange\P1481_D.raw~; SpectrumID: ~1479~; PrecursorID: ~0~; scans: ~6561~
2	1::sp|cRAP041|P35527|K1C9_HUMAN	Keratin, type I cytoskeletal 9 OS=Homo sapiens GN=KRT9 PE=1 SV=3	9209	62255	266	266	35	35	87	1107	1	1	1	399.18	796.346	2	796.346	-0.0005	0	54.44	6.3e-05	R	GGSGGSYGR	G					File: ~Y:\CORE\RAW_DATA_2023_QE\P1481_Sigrun_Lange\P1481_D.raw~; SpectrumID: ~1309~; PrecursorID: ~0~; scans: ~6311~
2	1::sp|cRAP041|P35527|K1C9_HUMAN	Keratin, type I cytoskeletal 9 OS=Homo sapiens GN=KRT9 PE=1 SV=3	9209	62255	266	266	35	35	88	1291	1	1	1	399.18	796.346	2	796.346	-0.0003	0	56.56	3.9e-05	R	GGSGGSYGR	G					File: ~Y:\CORE\RAW_DATA_2023_QE\P1481_Sigrun_Lange\P1481_D.raw~; SpectrumID: ~1628~; PrecursorID: ~0~; scans: ~6805~
2	1::sp|cRAP041|P35527|K1C9_HUMAN	Keratin, type I cytoskeletal 9 OS=Homo sapiens GN=KRT9 PE=1 SV=3	9209	62255	266	266	35	35	89	997	1	1	1	399.18	796.346	2	796.346	-0.0003	0	56.44	4e-05	R	GGSGGSYGR	G					File: ~Y:\CORE\RAW_DATA_2023_QE\P1481_Sigrun_Lange\P1481_D.raw~; SpectrumID: ~1123~; PrecursorID: ~0~; scans: ~6054~
2	1::sp|cRAP041|P35527|K1C9_HUMAN	Keratin, type I cytoskeletal 9 OS=Homo sapiens GN=KRT9 PE=1 SV=3	9209	62255	266	266	35	35	90	861	1	1	1	399.18	796.346	2	796.346	-0.0002	0	54.11	6.9e-05	R	GGSGGSYGR	G					File: ~Y:\CORE\RAW_DATA_2023_QE\P1481_Sigrun_Lange\P1481_D.raw~; SpectrumID: ~920~; PrecursorID: ~0~; scans: ~5790~
2	1::sp|cRAP041|P35527|K1C9_HUMAN	Keratin, type I cytoskeletal 9 OS=Homo sapiens GN=KRT9 PE=1 SV=3	9209	62255	266	266	35	35	116	1889	1	1	0	405.224	808.433	2	808.433	-0.0003	0	39.96	0.0033	R	LASYLDK	V					File: ~Y:\CORE\RAW_DATA_2023_QE\P1481_Sigrun_Lange\P1481_D.raw~; SpectrumID: ~2583~; PrecursorID: ~0~; scans: ~8949~
2	1::sp|cRAP041|P35527|K1C9_HUMAN	Keratin, type I cytoskeletal 9 OS=Homo sapiens GN=KRT9 PE=1 SV=3	9209	62255	266	266	35	35	117	3278	1	1	0	405.224	808.433	2	808.433	-0.0003	0	35.9	0.0085	R	LASYLDK	V					File: ~Y:\CORE\RAW_DATA_2023_QE\P1481_Sigrun_Lange\P1481_D.raw~; SpectrumID: ~4076~; PrecursorID: ~0~; scans: ~12607~
2	1::sp|cRAP041|P35527|K1C9_HUMAN	Keratin, type I cytoskeletal 9 OS=Homo sapiens GN=KRT9 PE=1 SV=3	9209	62255	266	266	35	35	118	2111	1	1	0	405.224	808.433	2	808.433	-0.0003	0	37.21	0.0063	R	LASYLDK	V					File: ~Y:\CORE\RAW_DATA_2023_QE\P1481_Sigrun_Lange\P1481_D.raw~; SpectrumID: ~2833~; PrecursorID: ~0~; scans: ~9708~
2	1::sp|cRAP041|P35527|K1C9_HUMAN	Keratin, type I cytoskeletal 9 OS=Homo sapiens GN=KRT9 PE=1 SV=3	9209	62255	266	266	35	35	119	2044	1	1	0	405.224	808.433	2	808.433	-0.0002	0	34.92	0.011	R	LASYLDK	V					File: ~Y:\CORE\RAW_DATA_2023_QE\P1481_Sigrun_Lange\P1481_D.raw~; SpectrumID: ~2761~; PrecursorID: ~0~; scans: ~9451~
2	1::sp|cRAP041|P35527|K1C9_HUMAN	Keratin, type I cytoskeletal 9 OS=Homo sapiens GN=KRT9 PE=1 SV=3	9209	62255	266	266	35	35	120	1969	1	1	0	405.224	808.433	2	808.433	-0.0002	0	47.38	0.0006	R	LASYLDK	V					File: ~Y:\CORE\RAW_DATA_2023_QE\P1481_Sigrun_Lange\P1481_D.raw~; SpectrumID: ~2675~; PrecursorID: ~0~; scans: ~9198~
2	1::sp|cRAP041|P35527|K1C9_HUMAN	Keratin, type I cytoskeletal 9 OS=Homo sapiens GN=KRT9 PE=1 SV=3	9209	62255	266	266	35	35	121	2199	1	1	0	405.224	808.433	2	808.433	0.0002	0	37.14	0.0064	R	LASYLDK	V					File: ~Y:\CORE\RAW_DATA_2023_QE\P1481_Sigrun_Lange\P1481_D.raw~; SpectrumID: ~2937~; PrecursorID: ~0~; scans: ~9962~
2	1::sp|cRAP041|P35527|K1C9_HUMAN	Keratin, type I cytoskeletal 9 OS=Homo sapiens GN=KRT9 PE=1 SV=3	9209	62255	266	266	35	35	122	2281	1	1	0	405.224	808.433	2	808.433	0.0005	0	38.93	0.0042	R	LASYLDK	V					File: ~Y:\CORE\RAW_DATA_2023_QE\P1481_Sigrun_Lange\P1481_D.raw~; SpectrumID: ~3026~; PrecursorID: ~0~; scans: ~10220~
2	1::sp|cRAP041|P35527|K1C9_HUMAN	Keratin, type I cytoskeletal 9 OS=Homo sapiens GN=KRT9 PE=1 SV=3	9209	62255	266	266	35	35	123	2857	1	1	0	405.225	808.435	2	808.433	0.0017	0	37.36	0.0061	R	LASYLDK	V					File: ~Y:\CORE\RAW_DATA_2023_QE\P1481_Sigrun_Lange\P1481_D.raw~; SpectrumID: ~3645~; PrecursorID: ~0~; scans: ~11792~
2	1::sp|cRAP041|P35527|K1C9_HUMAN	Keratin, type I cytoskeletal 9 OS=Homo sapiens GN=KRT9 PE=1 SV=3	9209	62255	266	266	35	35	124	2640	1	1	0	405.225	808.435	2	808.433	0.002	0	38.12	0.005	R	LASYLDK	V					File: ~Y:\CORE\RAW_DATA_2023_QE\P1481_Sigrun_Lange\P1481_D.raw~; SpectrumID: ~3415~; PrecursorID: ~0~; scans: ~11250~
2	1::sp|cRAP041|P35527|K1C9_HUMAN	Keratin, type I cytoskeletal 9 OS=Homo sapiens GN=KRT9 PE=1 SV=3	9209	62255	266	266	35	35	125	3095	1	1	0	405.225	808.436	2	808.433	0.0028	0	36.74	0.0057	R	LASYLDK	V					File: ~Y:\CORE\RAW_DATA_2023_QE\P1481_Sigrun_Lange\P1481_D.raw~; SpectrumID: ~3888~; PrecursorID: ~0~; scans: ~12278~
2	1::sp|cRAP041|P35527|K1C9_HUMAN	Keratin, type I cytoskeletal 9 OS=Homo sapiens GN=KRT9 PE=1 SV=3	9209	62255	266	266	35	35	137	1802	1	1	1	406.752	811.49	2	811.492	-0.0018	1	35.01	0.009	K	KGPAAIQK	N					File: ~Y:\CORE\RAW_DATA_2023_QE\P1481_Sigrun_Lange\P1481_D.raw~; SpectrumID: ~2471~; PrecursorID: ~0~; scans: ~8626~
2	1::sp|cRAP041|P35527|K1C9_HUMAN	Keratin, type I cytoskeletal 9 OS=Homo sapiens GN=KRT9 PE=1 SV=3	9209	62255	266	266	35	35	139	1866	1	1	1	406.752	811.49	2	811.492	-0.0011	1	28.64	0.039	K	KGPAAIQK	N					File: ~Y:\CORE\RAW_DATA_2023_QE\P1481_Sigrun_Lange\P1481_D.raw~; SpectrumID: ~2554~; PrecursorID: ~0~; scans: ~8870~
2	1::sp|cRAP041|P35527|K1C9_HUMAN	Keratin, type I cytoskeletal 9 OS=Homo sapiens GN=KRT9 PE=1 SV=3	9209	62255	266	266	35	35	429	3224	1	1	1	449.209	896.404	2	896.406	-0.0017	0	39.97	0.0061	R	MTLDDFR	I					File: ~Y:\CORE\RAW_DATA_2023_QE\P1481_Sigrun_Lange\P1481_D.raw~; SpectrumID: ~4019~; PrecursorID: ~0~; scans: ~12511~
2	1::sp|cRAP041|P35527|K1C9_HUMAN	Keratin, type I cytoskeletal 9 OS=Homo sapiens GN=KRT9 PE=1 SV=3	9209	62255	266	266	35	35	430	3376	1	1	1	449.21	896.405	2	896.406	-0.001	0	40.56	0.0053	R	MTLDDFR	I					File: ~Y:\CORE\RAW_DATA_2023_QE\P1481_Sigrun_Lange\P1481_D.raw~; SpectrumID: ~4175~; PrecursorID: ~0~; scans: ~12784~
2	1::sp|cRAP041|P35527|K1C9_HUMAN	Keratin, type I cytoskeletal 9 OS=Homo sapiens GN=KRT9 PE=1 SV=3	9209	62255	266	266	35	35	432	3842	1	1	1	449.21	896.406	2	896.406	-0.0005	0	43.81	0.0021	R	MTLDDFR	I					File: ~Y:\CORE\RAW_DATA_2023_QE\P1481_Sigrun_Lange\P1481_D.raw~; SpectrumID: ~4654~; PrecursorID: ~0~; scans: ~13599~
2	1::sp|cRAP041|P35527|K1C9_HUMAN	Keratin, type I cytoskeletal 9 OS=Homo sapiens GN=KRT9 PE=1 SV=3	9209	62255	266	266	35	35	433	3688	1	1	1	449.21	896.406	2	896.406	-0.0002	0	37.56	0.0093	R	MTLDDFR	I					File: ~Y:\CORE\RAW_DATA_2023_QE\P1481_Sigrun_Lange\P1481_D.raw~; SpectrumID: ~4495~; PrecursorID: ~0~; scans: ~13328~
2	1::sp|cRAP041|P35527|K1C9_HUMAN	Keratin, type I cytoskeletal 9 OS=Homo sapiens GN=KRT9 PE=1 SV=3	9209	62255	266	266	35	35	434	4357	1	1	1	449.21	896.406	2	896.406	0	0	41.53	0.0044	R	MTLDDFR	I					File: ~Y:\CORE\RAW_DATA_2023_QE\P1481_Sigrun_Lange\P1481_D.raw~; SpectrumID: ~5174~; PrecursorID: ~0~; scans: ~14400~
2	1::sp|cRAP041|P35527|K1C9_HUMAN	Keratin, type I cytoskeletal 9 OS=Homo sapiens GN=KRT9 PE=1 SV=3	9209	62255	266	266	35	35	436	3527	1	1	1	449.21	896.406	2	896.406	0	0	43.76	0.0026	R	MTLDDFR	I					File: ~Y:\CORE\RAW_DATA_2023_QE\P1481_Sigrun_Lange\P1481_D.raw~; SpectrumID: ~4331~; PrecursorID: ~0~; scans: ~13055~
2	1::sp|cRAP041|P35527|K1C9_HUMAN	Keratin, type I cytoskeletal 9 OS=Homo sapiens GN=KRT9 PE=1 SV=3	9209	62255	266	266	35	35	437	4008	1	1	1	449.211	896.407	2	896.406	0.0004	0	41.87	0.0041	R	MTLDDFR	I					File: ~Y:\CORE\RAW_DATA_2023_QE\P1481_Sigrun_Lange\P1481_D.raw~; SpectrumID: ~4821~; PrecursorID: ~0~; scans: ~13867~
2	1::sp|cRAP041|P35527|K1C9_HUMAN	Keratin, type I cytoskeletal 9 OS=Homo sapiens GN=KRT9 PE=1 SV=3	9209	62255	266	266	35	35	438	4176	1	1	1	449.211	896.407	2	896.406	0.0004	0	43.85	0.0026	R	MTLDDFR	I					File: ~Y:\CORE\RAW_DATA_2023_QE\P1481_Sigrun_Lange\P1481_D.raw~; SpectrumID: ~4991~; PrecursorID: ~0~; scans: ~14130~
2	1::sp|cRAP041|P35527|K1C9_HUMAN	Keratin, type I cytoskeletal 9 OS=Homo sapiens GN=KRT9 PE=1 SV=3	9209	62255	266	266	35	35	476	2341	1	1	1	457.206	912.397	2	912.401	-0.0043	0	33.61	0.019	R	MTLDDFR	I	Oxidation (M)	0.3000000.0			File: ~Y:\CORE\RAW_DATA_2023_QE\P1481_Sigrun_Lange\P1481_D.raw~; SpectrumID: ~3089~; PrecursorID: ~0~; scans: ~10397~
2	1::sp|cRAP041|P35527|K1C9_HUMAN	Keratin, type I cytoskeletal 9 OS=Homo sapiens GN=KRT9 PE=1 SV=3	9209	62255	266	266	35	35	477	4037	1	1	1	457.206	912.398	2	912.401	-0.0028	0	41.8	0.0029	R	MTLDDFR	I	Oxidation (M)	0.3000000.0			File: ~Y:\CORE\RAW_DATA_2023_QE\P1481_Sigrun_Lange\P1481_D.raw~; SpectrumID: ~4850~; PrecursorID: ~0~; scans: ~13909~
2	1::sp|cRAP041|P35527|K1C9_HUMAN	Keratin, type I cytoskeletal 9 OS=Homo sapiens GN=KRT9 PE=1 SV=3	9209	62255	266	266	35	35	478	4203	1	1	1	457.207	912.399	2	912.401	-0.0019	0	41.32	0.0033	R	MTLDDFR	I	Oxidation (M)	0.3000000.0			File: ~Y:\CORE\RAW_DATA_2023_QE\P1481_Sigrun_Lange\P1481_D.raw~; SpectrumID: ~5018~; PrecursorID: ~0~; scans: ~14169~
2	1::sp|cRAP041|P35527|K1C9_HUMAN	Keratin, type I cytoskeletal 9 OS=Homo sapiens GN=KRT9 PE=1 SV=3	9209	62255	266	266	35	35	479	2830	1	1	1	457.207	912.399	2	912.401	-0.0016	0	41.54	0.0031	R	MTLDDFR	I	Oxidation (M)	0.3000000.0			File: ~Y:\CORE\RAW_DATA_2023_QE\P1481_Sigrun_Lange\P1481_D.raw~; SpectrumID: ~3617~; PrecursorID: ~0~; scans: ~11726~
2	1::sp|cRAP041|P35527|K1C9_HUMAN	Keratin, type I cytoskeletal 9 OS=Homo sapiens GN=KRT9 PE=1 SV=3	9209	62255	266	266	35	35	480	3249	1	1	1	457.207	912.4	2	912.401	-0.0016	0	32.43	0.025	R	MTLDDFR	I	Oxidation (M)	0.3000000.0			File: ~Y:\CORE\RAW_DATA_2023_QE\P1481_Sigrun_Lange\P1481_D.raw~; SpectrumID: ~4046~; PrecursorID: ~0~; scans: ~12553~
2	1::sp|cRAP041|P35527|K1C9_HUMAN	Keratin, type I cytoskeletal 9 OS=Homo sapiens GN=KRT9 PE=1 SV=3	9209	62255	266	266	35	35	481	2960	1	1	1	457.207	912.4	2	912.401	-0.0014	0	32.73	0.024	R	MTLDDFR	I	Oxidation (M)	0.3000000.0			File: ~Y:\CORE\RAW_DATA_2023_QE\P1481_Sigrun_Lange\P1481_D.raw~; SpectrumID: ~3752~; PrecursorID: ~0~; scans: ~12000~
2	1::sp|cRAP041|P35527|K1C9_HUMAN	Keratin, type I cytoskeletal 9 OS=Homo sapiens GN=KRT9 PE=1 SV=3	9209	62255	266	266	35	35	482	3399	1	1	1	457.207	912.4	2	912.401	-0.0013	0	34.98	0.014	R	MTLDDFR	I	Oxidation (M)	0.3000000.0			File: ~Y:\CORE\RAW_DATA_2023_QE\P1481_Sigrun_Lange\P1481_D.raw~; SpectrumID: ~4198~; PrecursorID: ~0~; scans: ~12826~
2	1::sp|cRAP041|P35527|K1C9_HUMAN	Keratin, type I cytoskeletal 9 OS=Homo sapiens GN=KRT9 PE=1 SV=3	9209	62255	266	266	35	35	483	2520	1	1	1	457.207	912.4	2	912.401	-0.0013	0	41.65	0.003	R	MTLDDFR	I	Oxidation (M)	0.3000000.0			File: ~Y:\CORE\RAW_DATA_2023_QE\P1481_Sigrun_Lange\P1481_D.raw~; SpectrumID: ~3290~; PrecursorID: ~0~; scans: ~10929~
2	1::sp|cRAP041|P35527|K1C9_HUMAN	Keratin, type I cytoskeletal 9 OS=Homo sapiens GN=KRT9 PE=1 SV=3	9209	62255	266	266	35	35	484	2422	1	1	1	457.207	912.4	2	912.401	-0.0012	0	39.57	0.0049	R	MTLDDFR	I	Oxidation (M)	0.3000000.0			File: ~Y:\CORE\RAW_DATA_2023_QE\P1481_Sigrun_Lange\P1481_D.raw~; SpectrumID: ~3186~; PrecursorID: ~0~; scans: ~10661~
2	1::sp|cRAP041|P35527|K1C9_HUMAN	Keratin, type I cytoskeletal 9 OS=Homo sapiens GN=KRT9 PE=1 SV=3	9209	62255	266	266	35	35	485	2716	1	1	1	457.207	912.4	2	912.401	-0.0012	0	39.88	0.0046	R	MTLDDFR	I	Oxidation (M)	0.3000000.0			File: ~Y:\CORE\RAW_DATA_2023_QE\P1481_Sigrun_Lange\P1481_D.raw~; SpectrumID: ~3497~; PrecursorID: ~0~; scans: ~11461~
2	1::sp|cRAP041|P35527|K1C9_HUMAN	Keratin, type I cytoskeletal 9 OS=Homo sapiens GN=KRT9 PE=1 SV=3	9209	62255	266	266	35	35	486	3092	1	1	1	457.207	912.4	2	912.401	-0.0009	0	32.55	0.025	R	MTLDDFR	I	Oxidation (M)	0.3000000.0			File: ~Y:\CORE\RAW_DATA_2023_QE\P1481_Sigrun_Lange\P1481_D.raw~; SpectrumID: ~3885~; PrecursorID: ~0~; scans: ~12273~
2	1::sp|cRAP041|P35527|K1C9_HUMAN	Keratin, type I cytoskeletal 9 OS=Homo sapiens GN=KRT9 PE=1 SV=3	9209	62255	266	266	35	35	487	2615	1	1	1	457.207	912.4	2	912.401	-0.0008	0	42.48	0.0025	R	MTLDDFR	I	Oxidation (M)	0.3000000.0			File: ~Y:\CORE\RAW_DATA_2023_QE\P1481_Sigrun_Lange\P1481_D.raw~; SpectrumID: ~3390~; PrecursorID: ~0~; scans: ~11195~
2	1::sp|cRAP041|P35527|K1C9_HUMAN	Keratin, type I cytoskeletal 9 OS=Homo sapiens GN=KRT9 PE=1 SV=3	9209	62255	266	266	35	35	488	3552	1	1	1	457.208	912.4	2	912.401	-0.0006	0	41.51	0.0031	R	MTLDDFR	I	Oxidation (M)	0.3000000.0			File: ~Y:\CORE\RAW_DATA_2023_QE\P1481_Sigrun_Lange\P1481_D.raw~; SpectrumID: ~4357~; PrecursorID: ~0~; scans: ~13099~
2	1::sp|cRAP041|P35527|K1C9_HUMAN	Keratin, type I cytoskeletal 9 OS=Homo sapiens GN=KRT9 PE=1 SV=3	9209	62255	266	266	35	35	489	3713	1	1	1	457.208	912.401	2	912.401	-0.0002	0	41.72	0.003	R	MTLDDFR	I	Oxidation (M)	0.3000000.0			File: ~Y:\CORE\RAW_DATA_2023_QE\P1481_Sigrun_Lange\P1481_D.raw~; SpectrumID: ~4521~; PrecursorID: ~0~; scans: ~13371~
2	1::sp|cRAP041|P35527|K1C9_HUMAN	Keratin, type I cytoskeletal 9 OS=Homo sapiens GN=KRT9 PE=1 SV=3	9209	62255	266	266	35	35	490	3868	1	1	1	457.208	912.401	2	912.401	0	0	41.65	0.003	R	MTLDDFR	I	Oxidation (M)	0.3000000.0			File: ~Y:\CORE\RAW_DATA_2023_QE\P1481_Sigrun_Lange\P1481_D.raw~; SpectrumID: ~4680~; PrecursorID: ~0~; scans: ~13639~
2	1::sp|cRAP041|P35527|K1C9_HUMAN	Keratin, type I cytoskeletal 9 OS=Homo sapiens GN=KRT9 PE=1 SV=3	9209	62255	266	266	35	35	491	4384	1	1	1	457.208	912.402	2	912.401	0.001	0	35.1	0.013	R	MTLDDFR	I	Oxidation (M)	0.3000000.0			File: ~Y:\CORE\RAW_DATA_2023_QE\P1481_Sigrun_Lange\P1481_D.raw~; SpectrumID: ~5201~; PrecursorID: ~0~; scans: ~14441~
2	1::sp|cRAP041|P35527|K1C9_HUMAN	Keratin, type I cytoskeletal 9 OS=Homo sapiens GN=KRT9 PE=1 SV=3	9209	62255	266	266	35	35	492	2259	1	1	1	457.209	912.403	2	912.401	0.0019	0	35.65	0.012	R	MTLDDFR	I	Oxidation (M)	0.3000000.0			File: ~Y:\CORE\RAW_DATA_2023_QE\P1481_Sigrun_Lange\P1481_D.raw~; SpectrumID: ~3002~; PrecursorID: ~0~; scans: ~10134~
2	1::sp|cRAP041|P35527|K1C9_HUMAN	Keratin, type I cytoskeletal 9 OS=Homo sapiens GN=KRT9 PE=1 SV=3	9209	62255	266	266	35	35	621	2852	1	1	1	484.227	966.439	2	966.445	-0.0053	0	34.44	0.031	K	IQDWYDK	K					File: ~Y:\CORE\RAW_DATA_2023_QE\P1481_Sigrun_Lange\P1481_D.raw~; SpectrumID: ~3639~; PrecursorID: ~0~; scans: ~11780~
2	1::sp|cRAP041|P35527|K1C9_HUMAN	Keratin, type I cytoskeletal 9 OS=Homo sapiens GN=KRT9 PE=1 SV=3	9209	62255	266	266	35	35	622	2742	1	1	1	484.227	966.439	2	966.445	-0.0053	0	35.69	0.023	K	IQDWYDK	K					File: ~Y:\CORE\RAW_DATA_2023_QE\P1481_Sigrun_Lange\P1481_D.raw~; SpectrumID: ~3523~; PrecursorID: ~0~; scans: ~11515~
2	1::sp|cRAP041|P35527|K1C9_HUMAN	Keratin, type I cytoskeletal 9 OS=Homo sapiens GN=KRT9 PE=1 SV=3	9209	62255	266	266	35	35	626	2637	1	1	1	484.231	966.447	2	966.445	0.0021	0	36.01	0.029	K	IQDWYDK	K					File: ~Y:\CORE\RAW_DATA_2023_QE\P1481_Sigrun_Lange\P1481_D.raw~; SpectrumID: ~3412~; PrecursorID: ~0~; scans: ~11246~
2	1::sp|cRAP041|P35527|K1C9_HUMAN	Keratin, type I cytoskeletal 9 OS=Homo sapiens GN=KRT9 PE=1 SV=3	9209	62255	266	266	35	35	627	2639	1	1	1	484.231	966.447	2	966.445	0.0021	0	36.91	0.023	K	IQDWYDK	K					File: ~Y:\CORE\RAW_DATA_2023_QE\P1481_Sigrun_Lange\P1481_D.raw~; SpectrumID: ~3414~; PrecursorID: ~0~; scans: ~11248~
2	1::sp|cRAP041|P35527|K1C9_HUMAN	Keratin, type I cytoskeletal 9 OS=Homo sapiens GN=KRT9 PE=1 SV=3	9209	62255	266	266	35	35	628	2444	1	1	1	484.231	966.447	2	966.445	0.0027	0	34.21	0.044	K	IQDWYDK	K					File: ~Y:\CORE\RAW_DATA_2023_QE\P1481_Sigrun_Lange\P1481_D.raw~; SpectrumID: ~3208~; PrecursorID: ~0~; scans: ~10711~
2	1::sp|cRAP041|P35527|K1C9_HUMAN	Keratin, type I cytoskeletal 9 OS=Homo sapiens GN=KRT9 PE=1 SV=3	9209	62255	266	266	35	35	629	2541	1	1	1	484.231	966.447	2	966.445	0.0028	0	33.94	0.047	K	IQDWYDK	K					File: ~Y:\CORE\RAW_DATA_2023_QE\P1481_Sigrun_Lange\P1481_D.raw~; SpectrumID: ~3311~; PrecursorID: ~0~; scans: ~10980~
2	1::sp|cRAP041|P35527|K1C9_HUMAN	Keratin, type I cytoskeletal 9 OS=Homo sapiens GN=KRT9 PE=1 SV=3	9209	62255	266	266	35	35	654	662	1	1	1	491.72	981.425	2	981.427	-0.0018	0	59.65	8e-05	R	FSSSGGGGGGGR	F					File: ~Y:\CORE\RAW_DATA_2023_QE\P1481_Sigrun_Lange\P1481_D.raw~; SpectrumID: ~668~; PrecursorID: ~0~; scans: ~5487~
2	1::sp|cRAP041|P35527|K1C9_HUMAN	Keratin, type I cytoskeletal 9 OS=Homo sapiens GN=KRT9 PE=1 SV=3	9209	62255	266	266	35	35	655	1428	1	1	1	491.72	981.426	2	981.427	-0.0005	0	80.62	6.8e-07	R	FSSSGGGGGGGR	F					File: ~Y:\CORE\RAW_DATA_2023_QE\P1481_Sigrun_Lange\P1481_D.raw~; SpectrumID: ~1888~; PrecursorID: ~0~; scans: ~7257~
2	1::sp|cRAP041|P35527|K1C9_HUMAN	Keratin, type I cytoskeletal 9 OS=Homo sapiens GN=KRT9 PE=1 SV=3	9209	62255	266	266	35	35	656	979	1	1	1	491.72	981.426	2	981.427	-0.0005	0	65.47	2.2e-05	R	FSSSGGGGGGGR	F					File: ~Y:\CORE\RAW_DATA_2023_QE\P1481_Sigrun_Lange\P1481_D.raw~; SpectrumID: ~1095~; PrecursorID: ~0~; scans: ~6019~
2	1::sp|cRAP041|P35527|K1C9_HUMAN	Keratin, type I cytoskeletal 9 OS=Homo sapiens GN=KRT9 PE=1 SV=3	9209	62255	266	266	35	35	657	1504	1	1	1	491.72	981.426	2	981.427	-0.0004	0	72.7	4.2e-06	R	FSSSGGGGGGGR	F					File: ~Y:\CORE\RAW_DATA_2023_QE\P1481_Sigrun_Lange\P1481_D.raw~; SpectrumID: ~2013~; PrecursorID: ~0~; scans: ~7499~
2	1::sp|cRAP041|P35527|K1C9_HUMAN	Keratin, type I cytoskeletal 9 OS=Homo sapiens GN=KRT9 PE=1 SV=3	9209	62255	266	266	35	35	659	1095	1	1	1	491.72	981.426	2	981.427	-0.0003	0	67.3	1.5e-05	R	FSSSGGGGGGGR	F					File: ~Y:\CORE\RAW_DATA_2023_QE\P1481_Sigrun_Lange\P1481_D.raw~; SpectrumID: ~1285~; PrecursorID: ~0~; scans: ~6277~
2	1::sp|cRAP041|P35527|K1C9_HUMAN	Keratin, type I cytoskeletal 9 OS=Homo sapiens GN=KRT9 PE=1 SV=3	9209	62255	266	266	35	35	660	842	1	1	1	491.72	981.426	2	981.427	-0.0002	0	59.97	7.9e-05	R	FSSSGGGGGGGR	F					File: ~Y:\CORE\RAW_DATA_2023_QE\P1481_Sigrun_Lange\P1481_D.raw~; SpectrumID: ~891~; PrecursorID: ~0~; scans: ~5755~
2	1::sp|cRAP041|P35527|K1C9_HUMAN	Keratin, type I cytoskeletal 9 OS=Homo sapiens GN=KRT9 PE=1 SV=3	9209	62255	266	266	35	35	661	1571	1	1	1	491.721	981.426	2	981.427	-0.0001	0	70.41	7.1e-06	R	FSSSGGGGGGGR	F					File: ~Y:\CORE\RAW_DATA_2023_QE\P1481_Sigrun_Lange\P1481_D.raw~; SpectrumID: ~2121~; PrecursorID: ~0~; scans: ~7742~
2	1::sp|cRAP041|P35527|K1C9_HUMAN	Keratin, type I cytoskeletal 9 OS=Homo sapiens GN=KRT9 PE=1 SV=3	9209	62255	266	266	35	35	662	1198	1	1	1	491.721	981.426	2	981.427	-0.0001	0	77.78	1.3e-06	R	FSSSGGGGGGGR	F					File: ~Y:\CORE\RAW_DATA_2023_QE\P1481_Sigrun_Lange\P1481_D.raw~; SpectrumID: ~1454~; PrecursorID: ~0~; scans: ~6525~
2	1::sp|cRAP041|P35527|K1C9_HUMAN	Keratin, type I cytoskeletal 9 OS=Homo sapiens GN=KRT9 PE=1 SV=3	9209	62255	266	266	35	35	663	1357	1	1	1	491.721	981.426	2	981.427	-0.0001	0	68.95	9.9e-06	R	FSSSGGGGGGGR	F					File: ~Y:\CORE\RAW_DATA_2023_QE\P1481_Sigrun_Lange\P1481_D.raw~; SpectrumID: ~1756~; PrecursorID: ~0~; scans: ~7014~
2	1::sp|cRAP041|P35527|K1C9_HUMAN	Keratin, type I cytoskeletal 9 OS=Homo sapiens GN=KRT9 PE=1 SV=3	9209	62255	266	266	35	35	664	1279	1	1	1	491.721	981.426	2	981.427	0	0	67.33	1.4e-05	R	FSSSGGGGGGGR	F					File: ~Y:\CORE\RAW_DATA_2023_QE\P1481_Sigrun_Lange\P1481_D.raw~; SpectrumID: ~1609~; PrecursorID: ~0~; scans: ~6771~
2	1::sp|cRAP041|P35527|K1C9_HUMAN	Keratin, type I cytoskeletal 9 OS=Homo sapiens GN=KRT9 PE=1 SV=3	9209	62255	266	266	35	35	665	1638	1	1	1	491.721	981.427	2	981.427	0	0	72.05	4.9e-06	R	FSSSGGGGGGGR	F					File: ~Y:\CORE\RAW_DATA_2023_QE\P1481_Sigrun_Lange\P1481_D.raw~; SpectrumID: ~2230~; PrecursorID: ~0~; scans: ~7983~
2	1::sp|cRAP041|P35527|K1C9_HUMAN	Keratin, type I cytoskeletal 9 OS=Homo sapiens GN=KRT9 PE=1 SV=3	9209	62255	266	266	35	35	666	1689	1	1	1	491.721	981.428	2	981.427	0.0014	0	38.46	0.01	R	FSSSGGGGGGGR	F					File: ~Y:\CORE\RAW_DATA_2023_QE\P1481_Sigrun_Lange\P1481_D.raw~; SpectrumID: ~2320~; PrecursorID: ~0~; scans: ~8226~
2	1::sp|cRAP041|P35527|K1C9_HUMAN	Keratin, type I cytoskeletal 9 OS=Homo sapiens GN=KRT9 PE=1 SV=3	9209	62255	266	266	35	35	899	3871	1	1	1	530.785	1059.56	2	1059.56	-0.0006	0	65.44	8.5e-05	K	TLLDIDNTR	M					File: ~Y:\CORE\RAW_DATA_2023_QE\P1481_Sigrun_Lange\P1481_D.raw~; SpectrumID: ~4683~; PrecursorID: ~0~; scans: ~13643~
2	1::sp|cRAP041|P35527|K1C9_HUMAN	Keratin, type I cytoskeletal 9 OS=Homo sapiens GN=KRT9 PE=1 SV=3	9209	62255	266	266	35	35	900	3402	1	1	1	530.785	1059.56	2	1059.56	-0.0003	0	65.57	8.2e-05	K	TLLDIDNTR	M					File: ~Y:\CORE\RAW_DATA_2023_QE\P1481_Sigrun_Lange\P1481_D.raw~; SpectrumID: ~4201~; PrecursorID: ~0~; scans: ~12830~
2	1::sp|cRAP041|P35527|K1C9_HUMAN	Keratin, type I cytoskeletal 9 OS=Homo sapiens GN=KRT9 PE=1 SV=3	9209	62255	266	266	35	35	901	4232	1	1	1	530.785	1059.56	2	1059.56	-0.0003	0	65.33	8.7e-05	K	TLLDIDNTR	M					File: ~Y:\CORE\RAW_DATA_2023_QE\P1481_Sigrun_Lange\P1481_D.raw~; SpectrumID: ~5048~; PrecursorID: ~0~; scans: ~14215~
2	1::sp|cRAP041|P35527|K1C9_HUMAN	Keratin, type I cytoskeletal 9 OS=Homo sapiens GN=KRT9 PE=1 SV=3	9209	62255	266	266	35	35	902	4060	1	1	1	530.785	1059.56	2	1059.56	-0.0003	0	65.41	8.5e-05	K	TLLDIDNTR	M					File: ~Y:\CORE\RAW_DATA_2023_QE\P1481_Sigrun_Lange\P1481_D.raw~; SpectrumID: ~4873~; PrecursorID: ~0~; scans: ~13950~
2	1::sp|cRAP041|P35527|K1C9_HUMAN	Keratin, type I cytoskeletal 9 OS=Homo sapiens GN=KRT9 PE=1 SV=3	9209	62255	266	266	35	35	903	3715	1	1	1	530.785	1059.56	2	1059.56	-0.0001	0	64.23	0.00011	K	TLLDIDNTR	M					File: ~Y:\CORE\RAW_DATA_2023_QE\P1481_Sigrun_Lange\P1481_D.raw~; SpectrumID: ~4523~; PrecursorID: ~0~; scans: ~13375~
2	1::sp|cRAP041|P35527|K1C9_HUMAN	Keratin, type I cytoskeletal 9 OS=Homo sapiens GN=KRT9 PE=1 SV=3	9209	62255	266	266	35	35	906	3553	1	1	1	530.785	1059.56	2	1059.56	0	0	65.48	8.4e-05	K	TLLDIDNTR	M					File: ~Y:\CORE\RAW_DATA_2023_QE\P1481_Sigrun_Lange\P1481_D.raw~; SpectrumID: ~4358~; PrecursorID: ~0~; scans: ~13102~
2	1::sp|cRAP041|P35527|K1C9_HUMAN	Keratin, type I cytoskeletal 9 OS=Homo sapiens GN=KRT9 PE=1 SV=3	9209	62255	266	266	35	35	907	3251	1	1	1	530.785	1059.56	2	1059.56	0.0002	0	65.47	7.8e-05	K	TLLDIDNTR	M					File: ~Y:\CORE\RAW_DATA_2023_QE\P1481_Sigrun_Lange\P1481_D.raw~; SpectrumID: ~4048~; PrecursorID: ~0~; scans: ~12556~
2	1::sp|cRAP041|P35527|K1C9_HUMAN	Keratin, type I cytoskeletal 9 OS=Homo sapiens GN=KRT9 PE=1 SV=3	9209	62255	266	266	35	35	908	3094	1	1	1	530.785	1059.56	2	1059.56	0.0003	0	65.26	8.1e-05	K	TLLDIDNTR	M					File: ~Y:\CORE\RAW_DATA_2023_QE\P1481_Sigrun_Lange\P1481_D.raw~; SpectrumID: ~3887~; PrecursorID: ~0~; scans: ~12276~
2	1::sp|cRAP041|P35527|K1C9_HUMAN	Keratin, type I cytoskeletal 9 OS=Homo sapiens GN=KRT9 PE=1 SV=3	9209	62255	266	266	35	35	910	4410	1	1	1	530.786	1059.56	2	1059.56	0.0008	0	38.68	0.037	K	TLLDIDNTR	M					File: ~Y:\CORE\RAW_DATA_2023_QE\P1481_Sigrun_Lange\P1481_D.raw~; SpectrumID: ~5227~; PrecursorID: ~0~; scans: ~14483~
2	1::sp|cRAP041|P35527|K1C9_HUMAN	Keratin, type I cytoskeletal 9 OS=Homo sapiens GN=KRT9 PE=1 SV=3	9209	62255	266	266	35	35	921	1639	1	1	1	533.253	1064.49	2	1064.49	-0.0004	0	45.07	0.0052	K	STMQELNSR	L					File: ~Y:\CORE\RAW_DATA_2023_QE\P1481_Sigrun_Lange\P1481_D.raw~; SpectrumID: ~2231~; PrecursorID: ~0~; scans: ~7985~
2	1::sp|cRAP041|P35527|K1C9_HUMAN	Keratin, type I cytoskeletal 9 OS=Homo sapiens GN=KRT9 PE=1 SV=3	9209	62255	266	266	35	35	924	2349	1	1	1	533.259	1064.5	2	1064.49	0.012	0	45.97	0.0047	K	STMQELNSR	L					File: ~Y:\CORE\RAW_DATA_2023_QE\P1481_Sigrun_Lange\P1481_D.raw~; SpectrumID: ~3100~; PrecursorID: ~0~; scans: ~10420~
2	1::sp|cRAP041|P35527|K1C9_HUMAN	Keratin, type I cytoskeletal 9 OS=Homo sapiens GN=KRT9 PE=1 SV=3	9209	62255	266	266	35	35	937	3324	1	1	1	533.753	1065.49	2	1065.49	0	0	37.08	0.032	K	FEMEQNLR	Q					File: ~Y:\CORE\RAW_DATA_2023_QE\P1481_Sigrun_Lange\P1481_D.raw~; SpectrumID: ~4122~; PrecursorID: ~0~; scans: ~12691~
2	1::sp|cRAP041|P35527|K1C9_HUMAN	Keratin, type I cytoskeletal 9 OS=Homo sapiens GN=KRT9 PE=1 SV=3	9209	62255	266	266	35	35	960	1077	1	1	1	541.25	1080.48	2	1080.49	-0.002	0	56.49	0.00027	K	STMQELNSR	L	Oxidation (M)	0.003000000.0			File: ~Y:\CORE\RAW_DATA_2023_QE\P1481_Sigrun_Lange\P1481_D.raw~; SpectrumID: ~1257~; PrecursorID: ~0~; scans: ~6236~
2	1::sp|cRAP041|P35527|K1C9_HUMAN	Keratin, type I cytoskeletal 9 OS=Homo sapiens GN=KRT9 PE=1 SV=3	9209	62255	266	266	35	35	961	1178	1	1	1	541.25	1080.49	2	1080.49	-0.0016	0	51.68	0.00081	K	STMQELNSR	L	Oxidation (M)	0.003000000.0			File: ~Y:\CORE\RAW_DATA_2023_QE\P1481_Sigrun_Lange\P1481_D.raw~; SpectrumID: ~1427~; PrecursorID: ~0~; scans: ~6485~
2	1::sp|cRAP041|P35527|K1C9_HUMAN	Keratin, type I cytoskeletal 9 OS=Homo sapiens GN=KRT9 PE=1 SV=3	9209	62255	266	266	35	35	962	1558	1	1	1	541.25	1080.49	2	1080.49	-0.0008	0	47.75	0.002	K	STMQELNSR	L	Oxidation (M)	0.003000000.0			File: ~Y:\CORE\RAW_DATA_2023_QE\P1481_Sigrun_Lange\P1481_D.raw~; SpectrumID: ~2106~; PrecursorID: ~0~; scans: ~7705~
2	1::sp|cRAP041|P35527|K1C9_HUMAN	Keratin, type I cytoskeletal 9 OS=Homo sapiens GN=KRT9 PE=1 SV=3	9209	62255	266	266	35	35	963	1815	1	1	1	541.25	1080.49	2	1080.49	-0.0006	0	50.64	0.001	K	STMQELNSR	L	Oxidation (M)	0.003000000.0			File: ~Y:\CORE\RAW_DATA_2023_QE\P1481_Sigrun_Lange\P1481_D.raw~; SpectrumID: ~2486~; PrecursorID: ~0~; scans: ~8669~
2	1::sp|cRAP041|P35527|K1C9_HUMAN	Keratin, type I cytoskeletal 9 OS=Homo sapiens GN=KRT9 PE=1 SV=3	9209	62255	266	266	35	35	964	1491	1	1	1	541.25	1080.49	2	1080.49	-0.0005	0	51.65	0.00081	K	STMQELNSR	L	Oxidation (M)	0.003000000.0			File: ~Y:\CORE\RAW_DATA_2023_QE\P1481_Sigrun_Lange\P1481_D.raw~; SpectrumID: ~1996~; PrecursorID: ~0~; scans: ~7462~
2	1::sp|cRAP041|P35527|K1C9_HUMAN	Keratin, type I cytoskeletal 9 OS=Homo sapiens GN=KRT9 PE=1 SV=3	9209	62255	266	266	35	35	967	1264	1	1	1	541.251	1080.49	2	1080.49	-0.0002	0	47.95	0.0019	K	STMQELNSR	L	Oxidation (M)	0.003000000.0			File: ~Y:\CORE\RAW_DATA_2023_QE\P1481_Sigrun_Lange\P1481_D.raw~; SpectrumID: ~1586~; PrecursorID: ~0~; scans: ~6731~
2	1::sp|cRAP041|P35527|K1C9_HUMAN	Keratin, type I cytoskeletal 9 OS=Homo sapiens GN=KRT9 PE=1 SV=3	9209	62255	266	266	35	35	968	1880	1	1	1	541.251	1080.49	2	1080.49	-0.0002	0	50.29	0.0011	K	STMQELNSR	L	Oxidation (M)	0.003000000.0			File: ~Y:\CORE\RAW_DATA_2023_QE\P1481_Sigrun_Lange\P1481_D.raw~; SpectrumID: ~2573~; PrecursorID: ~0~; scans: ~8915~
2	1::sp|cRAP041|P35527|K1C9_HUMAN	Keratin, type I cytoskeletal 9 OS=Homo sapiens GN=KRT9 PE=1 SV=3	9209	62255	266	266	35	35	969	1683	1	1	1	541.251	1080.49	2	1080.49	0	0	51.36	0.00086	K	STMQELNSR	L	Oxidation (M)	0.003000000.0			File: ~Y:\CORE\RAW_DATA_2023_QE\P1481_Sigrun_Lange\P1481_D.raw~; SpectrumID: ~2310~; PrecursorID: ~0~; scans: ~8187~
2	1::sp|cRAP041|P35527|K1C9_HUMAN	Keratin, type I cytoskeletal 9 OS=Homo sapiens GN=KRT9 PE=1 SV=3	9209	62255	266	266	35	35	970	1415	1	1	1	541.251	1080.49	2	1080.49	0	0	51.79	0.00078	K	STMQELNSR	L	Oxidation (M)	0.003000000.0			File: ~Y:\CORE\RAW_DATA_2023_QE\P1481_Sigrun_Lange\P1481_D.raw~; SpectrumID: ~1867~; PrecursorID: ~0~; scans: ~7220~
2	1::sp|cRAP041|P35527|K1C9_HUMAN	Keratin, type I cytoskeletal 9 OS=Homo sapiens GN=KRT9 PE=1 SV=3	9209	62255	266	266	35	35	971	1348	1	1	1	541.251	1080.49	2	1080.49	0.0002	0	47.72	0.0023	K	STMQELNSR	L	Oxidation (M)	0.003000000.0			File: ~Y:\CORE\RAW_DATA_2023_QE\P1481_Sigrun_Lange\P1481_D.raw~; SpectrumID: ~1735~; PrecursorID: ~0~; scans: ~6975~
2	1::sp|cRAP041|P35527|K1C9_HUMAN	Keratin, type I cytoskeletal 9 OS=Homo sapiens GN=KRT9 PE=1 SV=3	9209	62255	266	266	35	35	973	1625	1	1	1	541.251	1080.49	2	1080.49	0.0007	0	51.69	0.00092	K	STMQELNSR	L	Oxidation (M)	0.003000000.0			File: ~Y:\CORE\RAW_DATA_2023_QE\P1481_Sigrun_Lange\P1481_D.raw~; SpectrumID: ~2212~; PrecursorID: ~0~; scans: ~7946~
2	1::sp|cRAP041|P35527|K1C9_HUMAN	Keratin, type I cytoskeletal 9 OS=Homo sapiens GN=KRT9 PE=1 SV=3	9209	62255	266	266	35	35	974	1738	1	1	1	541.251	1080.49	2	1080.49	0.0009	0	51.16	0.001	K	STMQELNSR	L	Oxidation (M)	0.003000000.0			File: ~Y:\CORE\RAW_DATA_2023_QE\P1481_Sigrun_Lange\P1481_D.raw~; SpectrumID: ~2394~; PrecursorID: ~0~; scans: ~8427~
2	1::sp|cRAP041|P35527|K1C9_HUMAN	Keratin, type I cytoskeletal 9 OS=Homo sapiens GN=KRT9 PE=1 SV=3	9209	62255	266	266	35	35	975	1954	1	1	1	541.252	1080.49	2	1080.49	0.0018	0	37.36	0.025	K	STMQELNSR	L	Oxidation (M)	0.003000000.0			File: ~Y:\CORE\RAW_DATA_2023_QE\P1481_Sigrun_Lange\P1481_D.raw~; SpectrumID: ~2657~; PrecursorID: ~0~; scans: ~9163~
2	1::sp|cRAP041|P35527|K1C9_HUMAN	Keratin, type I cytoskeletal 9 OS=Homo sapiens GN=KRT9 PE=1 SV=3	9209	62255	266	266	35	35	1028	3798	1	1	1	548.277	1094.54	2	1094.54	-0.0006	1	42.78	0.0091	K	IQDWYDKK	G					File: ~Y:\CORE\RAW_DATA_2023_QE\P1481_Sigrun_Lange\P1481_D.raw~; SpectrumID: ~4608~; PrecursorID: ~0~; scans: ~13518~
2	1::sp|cRAP041|P35527|K1C9_HUMAN	Keratin, type I cytoskeletal 9 OS=Homo sapiens GN=KRT9 PE=1 SV=3	9209	62255	266	266	35	35	1029	3491	1	1	1	548.278	1094.54	2	1094.54	0.0009	1	39.56	0.018	K	IQDWYDKK	G					File: ~Y:\CORE\RAW_DATA_2023_QE\P1481_Sigrun_Lange\P1481_D.raw~; SpectrumID: ~4294~; PrecursorID: ~0~; scans: ~12984~
2	1::sp|cRAP041|P35527|K1C9_HUMAN	Keratin, type I cytoskeletal 9 OS=Homo sapiens GN=KRT9 PE=1 SV=3	9209	62255	266	266	35	35	1128	2490	1	1	1	561.294	1120.57	2	1120.58	-0.0031	0	42.52	0.013	R	QEYEQLIAK	N					File: ~Y:\CORE\RAW_DATA_2023_QE\P1481_Sigrun_Lange\P1481_D.raw~; SpectrumID: ~3257~; PrecursorID: ~0~; scans: ~10825~
2	1::sp|cRAP041|P35527|K1C9_HUMAN	Keratin, type I cytoskeletal 9 OS=Homo sapiens GN=KRT9 PE=1 SV=3	9209	62255	266	266	35	35	1130	2579	1	1	1	561.295	1120.57	2	1120.58	-0.0018	0	44.76	0.0069	R	QEYEQLIAK	N					File: ~Y:\CORE\RAW_DATA_2023_QE\P1481_Sigrun_Lange\P1481_D.raw~; SpectrumID: ~3351~; PrecursorID: ~0~; scans: ~11093~
2	1::sp|cRAP041|P35527|K1C9_HUMAN	Keratin, type I cytoskeletal 9 OS=Homo sapiens GN=KRT9 PE=1 SV=3	9209	62255	266	266	35	35	1131	2791	1	1	1	561.295	1120.57	2	1120.58	-0.0018	0	55.14	0.00063	R	QEYEQLIAK	N					File: ~Y:\CORE\RAW_DATA_2023_QE\P1481_Sigrun_Lange\P1481_D.raw~; SpectrumID: ~3575~; PrecursorID: ~0~; scans: ~11624~
2	1::sp|cRAP041|P35527|K1C9_HUMAN	Keratin, type I cytoskeletal 9 OS=Homo sapiens GN=KRT9 PE=1 SV=3	9209	62255	266	266	35	35	1132	2907	1	1	1	561.295	1120.57	2	1120.58	-0.0016	0	65.89	5.3e-05	R	QEYEQLIAK	N					File: ~Y:\CORE\RAW_DATA_2023_QE\P1481_Sigrun_Lange\P1481_D.raw~; SpectrumID: ~3696~; PrecursorID: ~0~; scans: ~11897~
2	1::sp|cRAP041|P35527|K1C9_HUMAN	Keratin, type I cytoskeletal 9 OS=Homo sapiens GN=KRT9 PE=1 SV=3	9209	62255	266	266	35	35	1133	2688	1	1	1	561.295	1120.58	2	1120.58	-0.0014	0	60.4	0.00019	R	QEYEQLIAK	N					File: ~Y:\CORE\RAW_DATA_2023_QE\P1481_Sigrun_Lange\P1481_D.raw~; SpectrumID: ~3467~; PrecursorID: ~0~; scans: ~11361~
2	1::sp|cRAP041|P35527|K1C9_HUMAN	Keratin, type I cytoskeletal 9 OS=Homo sapiens GN=KRT9 PE=1 SV=3	9209	62255	266	266	35	35	1134	3190	1	1	1	561.295	1120.58	2	1120.58	0.0001	0	66.71	4.8e-05	R	QEYEQLIAK	N					File: ~Y:\CORE\RAW_DATA_2023_QE\P1481_Sigrun_Lange\P1481_D.raw~; SpectrumID: ~3985~; PrecursorID: ~0~; scans: ~12444~
2	1::sp|cRAP041|P35527|K1C9_HUMAN	Keratin, type I cytoskeletal 9 OS=Homo sapiens GN=KRT9 PE=1 SV=3	9209	62255	266	266	35	35	1135	3342	1	1	1	561.296	1120.58	2	1120.58	0.0003	0	64.58	7.8e-05	R	QEYEQLIAK	N					File: ~Y:\CORE\RAW_DATA_2023_QE\P1481_Sigrun_Lange\P1481_D.raw~; SpectrumID: ~4140~; PrecursorID: ~0~; scans: ~12720~
2	1::sp|cRAP041|P35527|K1C9_HUMAN	Keratin, type I cytoskeletal 9 OS=Homo sapiens GN=KRT9 PE=1 SV=3	9209	62255	266	266	35	35	1136	3652	1	1	1	561.296	1120.58	2	1120.58	0.0006	0	56.73	0.00048	R	QEYEQLIAK	N					File: ~Y:\CORE\RAW_DATA_2023_QE\P1481_Sigrun_Lange\P1481_D.raw~; SpectrumID: ~4459~; PrecursorID: ~0~; scans: ~13264~
2	1::sp|cRAP041|P35527|K1C9_HUMAN	Keratin, type I cytoskeletal 9 OS=Homo sapiens GN=KRT9 PE=1 SV=3	9209	62255	266	266	35	35	1137	3041	1	1	1	561.296	1120.58	2	1120.58	0.0007	0	71.78	1.3e-05	R	QEYEQLIAK	N					File: ~Y:\CORE\RAW_DATA_2023_QE\P1481_Sigrun_Lange\P1481_D.raw~; SpectrumID: ~3833~; PrecursorID: ~0~; scans: ~12171~
2	1::sp|cRAP041|P35527|K1C9_HUMAN	Keratin, type I cytoskeletal 9 OS=Homo sapiens GN=KRT9 PE=1 SV=3	9209	62255	266	266	35	35	1138	3494	1	1	1	561.296	1120.58	2	1120.58	0.0014	0	57.6	0.00033	R	QEYEQLIAK	N					File: ~Y:\CORE\RAW_DATA_2023_QE\P1481_Sigrun_Lange\P1481_D.raw~; SpectrumID: ~4297~; PrecursorID: ~0~; scans: ~12989~
2	1::sp|cRAP041|P35527|K1C9_HUMAN	Keratin, type I cytoskeletal 9 OS=Homo sapiens GN=KRT9 PE=1 SV=3	9209	62255	266	266	35	35	1272	3638	1	1	1	579.297	1156.58	2	1156.58	-0.0036	0	45.66	0.004	R	QGVDADINGLR	Q					File: ~Y:\CORE\RAW_DATA_2023_QE\P1481_Sigrun_Lange\P1481_D.raw~; SpectrumID: ~4445~; PrecursorID: ~0~; scans: ~13242~
2	1::sp|cRAP041|P35527|K1C9_HUMAN	Keratin, type I cytoskeletal 9 OS=Homo sapiens GN=KRT9 PE=1 SV=3	9209	62255	266	266	35	35	1274	2634	1	1	1	579.299	1156.58	2	1156.58	-0.0002	0	76.32	3.3e-06	R	QGVDADINGLR	Q					File: ~Y:\CORE\RAW_DATA_2023_QE\P1481_Sigrun_Lange\P1481_D.raw~; SpectrumID: ~3409~; PrecursorID: ~0~; scans: ~11240~
2	1::sp|cRAP041|P35527|K1C9_HUMAN	Keratin, type I cytoskeletal 9 OS=Homo sapiens GN=KRT9 PE=1 SV=3	9209	62255	266	266	35	35	1275	2847	1	1	1	579.299	1156.58	2	1156.58	-0.0002	0	76.1	3.5e-06	R	QGVDADINGLR	Q					File: ~Y:\CORE\RAW_DATA_2023_QE\P1481_Sigrun_Lange\P1481_D.raw~; SpectrumID: ~3634~; PrecursorID: ~0~; scans: ~11771~
2	1::sp|cRAP041|P35527|K1C9_HUMAN	Keratin, type I cytoskeletal 9 OS=Homo sapiens GN=KRT9 PE=1 SV=3	9209	62255	266	266	35	35	1276	3425	1	1	1	579.299	1156.58	2	1156.58	-0.0002	0	67.47	2.5e-05	R	QGVDADINGLR	Q					File: ~Y:\CORE\RAW_DATA_2023_QE\P1481_Sigrun_Lange\P1481_D.raw~; SpectrumID: ~4225~; PrecursorID: ~0~; scans: ~12867~
2	1::sp|cRAP041|P35527|K1C9_HUMAN	Keratin, type I cytoskeletal 9 OS=Homo sapiens GN=KRT9 PE=1 SV=3	9209	62255	266	266	35	35	1277	3270	1	1	1	579.299	1156.58	2	1156.58	-0.0001	0	78.5	2e-06	R	QGVDADINGLR	Q					File: ~Y:\CORE\RAW_DATA_2023_QE\P1481_Sigrun_Lange\P1481_D.raw~; SpectrumID: ~4068~; PrecursorID: ~0~; scans: ~12594~
2	1::sp|cRAP041|P35527|K1C9_HUMAN	Keratin, type I cytoskeletal 9 OS=Homo sapiens GN=KRT9 PE=1 SV=3	9209	62255	266	266	35	35	1278	2977	1	1	1	579.299	1156.58	2	1156.58	0.0001	0	74.26	5.3e-06	R	QGVDADINGLR	Q					File: ~Y:\CORE\RAW_DATA_2023_QE\P1481_Sigrun_Lange\P1481_D.raw~; SpectrumID: ~3769~; PrecursorID: ~0~; scans: ~12044~
2	1::sp|cRAP041|P35527|K1C9_HUMAN	Keratin, type I cytoskeletal 9 OS=Homo sapiens GN=KRT9 PE=1 SV=3	9209	62255	266	266	35	35	1279	3116	1	1	1	579.299	1156.58	2	1156.58	0.0003	0	76.18	3.4e-06	R	QGVDADINGLR	Q					File: ~Y:\CORE\RAW_DATA_2023_QE\P1481_Sigrun_Lange\P1481_D.raw~; SpectrumID: ~3910~; PrecursorID: ~0~; scans: ~12316~
2	1::sp|cRAP041|P35527|K1C9_HUMAN	Keratin, type I cytoskeletal 9 OS=Homo sapiens GN=KRT9 PE=1 SV=3	9209	62255	266	266	35	35	1280	2739	1	1	1	579.3	1156.58	2	1156.58	0.001	0	76.13	3.4e-06	R	QGVDADINGLR	Q					File: ~Y:\CORE\RAW_DATA_2023_QE\P1481_Sigrun_Lange\P1481_D.raw~; SpectrumID: ~3520~; PrecursorID: ~0~; scans: ~11507~
2	1::sp|cRAP041|P35527|K1C9_HUMAN	Keratin, type I cytoskeletal 9 OS=Homo sapiens GN=KRT9 PE=1 SV=3	9209	62255	266	266	35	35	1281	2441	1	1	1	579.301	1156.59	2	1156.58	0.0042	0	66.05	3.8e-05	R	QGVDADINGLR	Q					File: ~Y:\CORE\RAW_DATA_2023_QE\P1481_Sigrun_Lange\P1481_D.raw~; SpectrumID: ~3205~; PrecursorID: ~0~; scans: ~10704~
2	1::sp|cRAP041|P35527|K1C9_HUMAN	Keratin, type I cytoskeletal 9 OS=Homo sapiens GN=KRT9 PE=1 SV=3	9209	62255	266	266	35	35	1282	2407	1	1	1	579.791	1157.57	2	1157.57	-0.001	0	62.37	8.6e-05	R	QGVDADINGLR	Q	Deamidated (NQ)	0.00000001000.0			File: ~Y:\CORE\RAW_DATA_2023_QE\P1481_Sigrun_Lange\P1481_D.raw~; SpectrumID: ~3166~; PrecursorID: ~0~; scans: ~10607~
2	1::sp|cRAP041|P35527|K1C9_HUMAN	Keratin, type I cytoskeletal 9 OS=Homo sapiens GN=KRT9 PE=1 SV=3	9209	62255	266	266	35	35	1283	2538	1	1	1	579.796	1157.58	2	1157.57	0.0096	0	65.39	4.6e-05	R	QGVDADINGLR	Q	Deamidated (NQ)	0.00000001000.0			File: ~Y:\CORE\RAW_DATA_2023_QE\P1481_Sigrun_Lange\P1481_D.raw~; SpectrumID: ~3308~; PrecursorID: ~0~; scans: ~10974~
2	1::sp|cRAP041|P35527|K1C9_HUMAN	Keratin, type I cytoskeletal 9 OS=Homo sapiens GN=KRT9 PE=1 SV=3	9209	62255	266	266	35	35	1380	2834	1	1	1	595.807	1189.6	2	1189.6	-0.0019	0	42.14	0.016	R	QVLDNLTMEK	S					File: ~Y:\CORE\RAW_DATA_2023_QE\P1481_Sigrun_Lange\P1481_D.raw~; SpectrumID: ~3621~; PrecursorID: ~0~; scans: ~11740~
2	1::sp|cRAP041|P35527|K1C9_HUMAN	Keratin, type I cytoskeletal 9 OS=Homo sapiens GN=KRT9 PE=1 SV=3	9209	62255	266	266	35	35	1381	2964	1	1	1	595.807	1189.6	2	1189.6	-0.0019	0	65.56	7.4e-05	R	QVLDNLTMEK	S					File: ~Y:\CORE\RAW_DATA_2023_QE\P1481_Sigrun_Lange\P1481_D.raw~; SpectrumID: ~3756~; PrecursorID: ~0~; scans: ~12010~
2	1::sp|cRAP041|P35527|K1C9_HUMAN	Keratin, type I cytoskeletal 9 OS=Homo sapiens GN=KRT9 PE=1 SV=3	9209	62255	266	266	35	35	1382	3717	1	1	1	595.807	1189.6	2	1189.6	-0.0009	0	59.41	0.00031	R	QVLDNLTMEK	S					File: ~Y:\CORE\RAW_DATA_2023_QE\P1481_Sigrun_Lange\P1481_D.raw~; SpectrumID: ~4525~; PrecursorID: ~0~; scans: ~13379~
2	1::sp|cRAP041|P35527|K1C9_HUMAN	Keratin, type I cytoskeletal 9 OS=Homo sapiens GN=KRT9 PE=1 SV=3	9209	62255	266	266	35	35	1383	3255	1	1	1	595.808	1189.6	2	1189.6	-0.0008	0	59.29	0.00032	R	QVLDNLTMEK	S					File: ~Y:\CORE\RAW_DATA_2023_QE\P1481_Sigrun_Lange\P1481_D.raw~; SpectrumID: ~4052~; PrecursorID: ~0~; scans: ~12562~
2	1::sp|cRAP041|P35527|K1C9_HUMAN	Keratin, type I cytoskeletal 9 OS=Homo sapiens GN=KRT9 PE=1 SV=3	9209	62255	266	266	35	35	1384	3873	1	1	1	595.808	1189.6	2	1189.6	-0.0006	0	41.79	0.018	R	QVLDNLTMEK	S					File: ~Y:\CORE\RAW_DATA_2023_QE\P1481_Sigrun_Lange\P1481_D.raw~; SpectrumID: ~4685~; PrecursorID: ~0~; scans: ~13646~
2	1::sp|cRAP041|P35527|K1C9_HUMAN	Keratin, type I cytoskeletal 9 OS=Homo sapiens GN=KRT9 PE=1 SV=3	9209	62255	266	266	35	35	1385	3555	1	1	1	595.808	1189.6	2	1189.6	-0.0006	0	56.85	0.00055	R	QVLDNLTMEK	S					File: ~Y:\CORE\RAW_DATA_2023_QE\P1481_Sigrun_Lange\P1481_D.raw~; SpectrumID: ~4360~; PrecursorID: ~0~; scans: ~13107~
2	1::sp|cRAP041|P35527|K1C9_HUMAN	Keratin, type I cytoskeletal 9 OS=Homo sapiens GN=KRT9 PE=1 SV=3	9209	62255	266	266	35	35	1386	3406	1	1	1	595.808	1189.6	2	1189.6	-0.0003	0	59.64	0.00029	R	QVLDNLTMEK	S					File: ~Y:\CORE\RAW_DATA_2023_QE\P1481_Sigrun_Lange\P1481_D.raw~; SpectrumID: ~4205~; PrecursorID: ~0~; scans: ~12835~
2	1::sp|cRAP041|P35527|K1C9_HUMAN	Keratin, type I cytoskeletal 9 OS=Homo sapiens GN=KRT9 PE=1 SV=3	9209	62255	266	266	35	35	1387	3098	1	1	1	595.808	1189.6	2	1189.6	-0.0002	0	61.19	0.0002	R	QVLDNLTMEK	S					File: ~Y:\CORE\RAW_DATA_2023_QE\P1481_Sigrun_Lange\P1481_D.raw~; SpectrumID: ~3891~; PrecursorID: ~0~; scans: ~12282~
2	1::sp|cRAP041|P35527|K1C9_HUMAN	Keratin, type I cytoskeletal 9 OS=Homo sapiens GN=KRT9 PE=1 SV=3	9209	62255	266	266	35	35	1454	2454	1	1	1	603.805	1205.59	2	1205.6	-0.0015	0	46.18	0.0061	R	QVLDNLTMEK	S	Oxidation (M)	0.0000000300.0			File: ~Y:\CORE\RAW_DATA_2023_QE\P1481_Sigrun_Lange\P1481_D.raw~; SpectrumID: ~3219~; PrecursorID: ~0~; scans: ~10751~
2	1::sp|cRAP041|P35527|K1C9_HUMAN	Keratin, type I cytoskeletal 9 OS=Homo sapiens GN=KRT9 PE=1 SV=3	9209	62255	266	266	35	35	1455	2869	1	1	1	603.805	1205.59	2	1205.6	-0.0012	0	58.53	0.00036	R	QVLDNLTMEK	S	Oxidation (M)	0.0000000300.0			File: ~Y:\CORE\RAW_DATA_2023_QE\P1481_Sigrun_Lange\P1481_D.raw~; SpectrumID: ~3658~; PrecursorID: ~0~; scans: ~11822~
2	1::sp|cRAP041|P35527|K1C9_HUMAN	Keratin, type I cytoskeletal 9 OS=Homo sapiens GN=KRT9 PE=1 SV=3	9209	62255	266	266	35	35	1456	2551	1	1	1	603.805	1205.59	2	1205.6	-0.0012	0	60.41	0.00023	R	QVLDNLTMEK	S	Oxidation (M)	0.0000000300.0			File: ~Y:\CORE\RAW_DATA_2023_QE\P1481_Sigrun_Lange\P1481_D.raw~; SpectrumID: ~3322~; PrecursorID: ~0~; scans: ~11019~
2	1::sp|cRAP041|P35527|K1C9_HUMAN	Keratin, type I cytoskeletal 9 OS=Homo sapiens GN=KRT9 PE=1 SV=3	9209	62255	266	266	35	35	1457	3146	1	1	1	603.805	1205.6	2	1205.6	-0.001	0	63.61	0.0001	R	QVLDNLTMEK	S	Oxidation (M)	0.0000000300.0			File: ~Y:\CORE\RAW_DATA_2023_QE\P1481_Sigrun_Lange\P1481_D.raw~; SpectrumID: ~3940~; PrecursorID: ~0~; scans: ~12368~
2	1::sp|cRAP041|P35527|K1C9_HUMAN	Keratin, type I cytoskeletal 9 OS=Homo sapiens GN=KRT9 PE=1 SV=3	9209	62255	266	266	35	35	1458	2759	1	1	1	603.805	1205.6	2	1205.6	-0.0009	0	47.29	0.0044	R	QVLDNLTMEK	S	Oxidation (M)	0.0000000300.0			File: ~Y:\CORE\RAW_DATA_2023_QE\P1481_Sigrun_Lange\P1481_D.raw~; SpectrumID: ~3542~; PrecursorID: ~0~; scans: ~11555~
2	1::sp|cRAP041|P35527|K1C9_HUMAN	Keratin, type I cytoskeletal 9 OS=Homo sapiens GN=KRT9 PE=1 SV=3	9209	62255	266	266	35	35	1459	2654	1	1	1	603.805	1205.6	2	1205.6	-0.0007	0	57.52	0.00041	R	QVLDNLTMEK	S	Oxidation (M)	0.0000000300.0			File: ~Y:\CORE\RAW_DATA_2023_QE\P1481_Sigrun_Lange\P1481_D.raw~; SpectrumID: ~3430~; PrecursorID: ~0~; scans: ~11287~
2	1::sp|cRAP041|P35527|K1C9_HUMAN	Keratin, type I cytoskeletal 9 OS=Homo sapiens GN=KRT9 PE=1 SV=3	9209	62255	266	266	35	35	1460	3297	1	1	1	603.805	1205.6	2	1205.6	-0.0002	0	51.35	0.0017	R	QVLDNLTMEK	S	Oxidation (M)	0.0000000300.0			File: ~Y:\CORE\RAW_DATA_2023_QE\P1481_Sigrun_Lange\P1481_D.raw~; SpectrumID: ~4095~; PrecursorID: ~0~; scans: ~12647~
2	1::sp|cRAP041|P35527|K1C9_HUMAN	Keratin, type I cytoskeletal 9 OS=Homo sapiens GN=KRT9 PE=1 SV=3	9209	62255	266	266	35	35	1461	3002	1	1	1	603.805	1205.6	2	1205.6	0	0	53.42	0.001	R	QVLDNLTMEK	S	Oxidation (M)	0.0000000300.0			File: ~Y:\CORE\RAW_DATA_2023_QE\P1481_Sigrun_Lange\P1481_D.raw~; SpectrumID: ~3794~; PrecursorID: ~0~; scans: ~12098~
2	1::sp|cRAP041|P35527|K1C9_HUMAN	Keratin, type I cytoskeletal 9 OS=Homo sapiens GN=KRT9 PE=1 SV=3	9209	62255	266	266	35	35	1562	2447	1	1	1	616.8	1231.59	2	1231.59	-0.0051	0	92.12	1.4e-07	R	SGGGGGGGLGSGGSIR	S					File: ~Y:\CORE\RAW_DATA_2023_QE\P1481_Sigrun_Lange\P1481_D.raw~; SpectrumID: ~3211~; PrecursorID: ~0~; scans: ~10721~
2	1::sp|cRAP041|P35527|K1C9_HUMAN	Keratin, type I cytoskeletal 9 OS=Homo sapiens GN=KRT9 PE=1 SV=3	9209	62255	266	266	35	35	1563	2274	1	1	1	616.802	1231.59	2	1231.59	-0.0017	0	99.1	2.8e-08	R	SGGGGGGGLGSGGSIR	S					File: ~Y:\CORE\RAW_DATA_2023_QE\P1481_Sigrun_Lange\P1481_D.raw~; SpectrumID: ~3019~; PrecursorID: ~0~; scans: ~10194~
2	1::sp|cRAP041|P35527|K1C9_HUMAN	Keratin, type I cytoskeletal 9 OS=Homo sapiens GN=KRT9 PE=1 SV=3	9209	62255	266	266	35	35	1564	2360	1	1	1	616.802	1231.59	2	1231.59	-0.0016	0	102.22	1.4e-08	R	SGGGGGGGLGSGGSIR	S					File: ~Y:\CORE\RAW_DATA_2023_QE\P1481_Sigrun_Lange\P1481_D.raw~; SpectrumID: ~3114~; PrecursorID: ~0~; scans: ~10455~
2	1::sp|cRAP041|P35527|K1C9_HUMAN	Keratin, type I cytoskeletal 9 OS=Homo sapiens GN=KRT9 PE=1 SV=3	9209	62255	266	266	35	35	1565	1958	1	1	1	616.802	1231.59	2	1231.59	-0.0016	0	111.2	1.8e-09	R	SGGGGGGGLGSGGSIR	S					File: ~Y:\CORE\RAW_DATA_2023_QE\P1481_Sigrun_Lange\P1481_D.raw~; SpectrumID: ~2661~; PrecursorID: ~0~; scans: ~9172~
2	1::sp|cRAP041|P35527|K1C9_HUMAN	Keratin, type I cytoskeletal 9 OS=Homo sapiens GN=KRT9 PE=1 SV=3	9209	62255	266	266	35	35	1566	2033	1	1	1	616.802	1231.59	2	1231.59	-0.0015	0	120.65	2e-10	R	SGGGGGGGLGSGGSIR	S					File: ~Y:\CORE\RAW_DATA_2023_QE\P1481_Sigrun_Lange\P1481_D.raw~; SpectrumID: ~2749~; PrecursorID: ~0~; scans: ~9423~
2	1::sp|cRAP041|P35527|K1C9_HUMAN	Keratin, type I cytoskeletal 9 OS=Homo sapiens GN=KRT9 PE=1 SV=3	9209	62255	266	266	35	35	1567	1819	1	1	1	616.802	1231.59	2	1231.59	-0.0012	0	116.63	5e-10	R	SGGGGGGGLGSGGSIR	S					File: ~Y:\CORE\RAW_DATA_2023_QE\P1481_Sigrun_Lange\P1481_D.raw~; SpectrumID: ~2490~; PrecursorID: ~0~; scans: ~8679~
2	1::sp|cRAP041|P35527|K1C9_HUMAN	Keratin, type I cytoskeletal 9 OS=Homo sapiens GN=KRT9 PE=1 SV=3	9209	62255	266	266	35	35	1568	1883	1	1	1	616.802	1231.59	2	1231.59	-0.0009	0	106.56	5.1e-09	R	SGGGGGGGLGSGGSIR	S					File: ~Y:\CORE\RAW_DATA_2023_QE\P1481_Sigrun_Lange\P1481_D.raw~; SpectrumID: ~2576~; PrecursorID: ~0~; scans: ~8923~
2	1::sp|cRAP041|P35527|K1C9_HUMAN	Keratin, type I cytoskeletal 9 OS=Homo sapiens GN=KRT9 PE=1 SV=3	9209	62255	266	266	35	35	1569	2099	1	1	1	616.802	1231.59	2	1231.59	-0.0007	0	99.25	2.7e-08	R	SGGGGGGGLGSGGSIR	S					File: ~Y:\CORE\RAW_DATA_2023_QE\P1481_Sigrun_Lange\P1481_D.raw~; SpectrumID: ~2821~; PrecursorID: ~0~; scans: ~9679~
2	1::sp|cRAP041|P35527|K1C9_HUMAN	Keratin, type I cytoskeletal 9 OS=Homo sapiens GN=KRT9 PE=1 SV=3	9209	62255	266	266	35	35	1570	2190	1	1	1	616.802	1231.59	2	1231.59	-0.0007	0	102.64	1.3e-08	R	SGGGGGGGLGSGGSIR	S					File: ~Y:\CORE\RAW_DATA_2023_QE\P1481_Sigrun_Lange\P1481_D.raw~; SpectrumID: ~2928~; PrecursorID: ~0~; scans: ~9936~
2	1::sp|cRAP041|P35527|K1C9_HUMAN	Keratin, type I cytoskeletal 9 OS=Homo sapiens GN=KRT9 PE=1 SV=3	9209	62255	266	266	35	35	1571	1741	1	1	1	616.802	1231.59	2	1231.59	-0.0004	0	101.98	1.4e-08	R	SGGGGGGGLGSGGSIR	S					File: ~Y:\CORE\RAW_DATA_2023_QE\P1481_Sigrun_Lange\P1481_D.raw~; SpectrumID: ~2398~; PrecursorID: ~0~; scans: ~8437~
2	1::sp|cRAP041|P35527|K1C9_HUMAN	Keratin, type I cytoskeletal 9 OS=Homo sapiens GN=KRT9 PE=1 SV=3	9209	62255	266	266	35	35	1572	2545	1	1	1	616.804	1231.59	2	1231.59	0.0021	0	92.62	1.4e-07	R	SGGGGGGGLGSGGSIR	S					File: ~Y:\CORE\RAW_DATA_2023_QE\P1481_Sigrun_Lange\P1481_D.raw~; SpectrumID: ~3316~; PrecursorID: ~0~; scans: ~10991~
2	1::sp|cRAP041|P35527|K1C9_HUMAN	Keratin, type I cytoskeletal 9 OS=Homo sapiens GN=KRT9 PE=1 SV=3	9209	62255	266	266	35	35	1596	2062	1	1	1	618.266	1234.52	2	1234.52	-0.0045	0	49.26	0.00071	R	FSSSSGYGGGSSR	V					File: ~Y:\CORE\RAW_DATA_2023_QE\P1481_Sigrun_Lange\P1481_D.raw~; SpectrumID: ~2779~; PrecursorID: ~0~; scans: ~9513~
2	1::sp|cRAP041|P35527|K1C9_HUMAN	Keratin, type I cytoskeletal 9 OS=Homo sapiens GN=KRT9 PE=1 SV=3	9209	62255	266	266	35	35	1597	1967	1	1	1	618.266	1234.52	2	1234.52	-0.0037	0	59.81	6.1e-05	R	FSSSSGYGGGSSR	V					File: ~Y:\CORE\RAW_DATA_2023_QE\P1481_Sigrun_Lange\P1481_D.raw~; SpectrumID: ~2672~; PrecursorID: ~0~; scans: ~9194~
2	1::sp|cRAP041|P35527|K1C9_HUMAN	Keratin, type I cytoskeletal 9 OS=Homo sapiens GN=KRT9 PE=1 SV=3	9209	62255	266	266	35	35	1598	1794	1	1	1	618.267	1234.52	2	1234.52	-0.0022	0	72.83	3.5e-06	R	FSSSSGYGGGSSR	V					File: ~Y:\CORE\RAW_DATA_2023_QE\P1481_Sigrun_Lange\P1481_D.raw~; SpectrumID: ~2463~; PrecursorID: ~0~; scans: ~8604~
2	1::sp|cRAP041|P35527|K1C9_HUMAN	Keratin, type I cytoskeletal 9 OS=Homo sapiens GN=KRT9 PE=1 SV=3	9209	62255	266	266	35	35	1599	1871	1	1	1	618.267	1234.52	2	1234.52	-0.0016	0	69.51	7.5e-06	R	FSSSSGYGGGSSR	V					File: ~Y:\CORE\RAW_DATA_2023_QE\P1481_Sigrun_Lange\P1481_D.raw~; SpectrumID: ~2559~; PrecursorID: ~0~; scans: ~8888~
2	1::sp|cRAP041|P35527|K1C9_HUMAN	Keratin, type I cytoskeletal 9 OS=Homo sapiens GN=KRT9 PE=1 SV=3	9209	62255	266	266	35	35	1600	1611	1	1	1	618.267	1234.52	2	1234.52	-0.0015	0	70.47	6e-06	R	FSSSSGYGGGSSR	V					File: ~Y:\CORE\RAW_DATA_2023_QE\P1481_Sigrun_Lange\P1481_D.raw~; SpectrumID: ~2189~; PrecursorID: ~0~; scans: ~7892~
2	1::sp|cRAP041|P35527|K1C9_HUMAN	Keratin, type I cytoskeletal 9 OS=Homo sapiens GN=KRT9 PE=1 SV=3	9209	62255	266	266	35	35	1601	1544	1	1	1	618.267	1234.52	2	1234.52	-0.0013	0	78.32	9.9e-07	R	FSSSSGYGGGSSR	V					File: ~Y:\CORE\RAW_DATA_2023_QE\P1481_Sigrun_Lange\P1481_D.raw~; SpectrumID: ~2080~; PrecursorID: ~0~; scans: ~7649~
2	1::sp|cRAP041|P35527|K1C9_HUMAN	Keratin, type I cytoskeletal 9 OS=Homo sapiens GN=KRT9 PE=1 SV=3	9209	62255	266	266	35	35	1602	1400	1	1	1	618.268	1234.52	2	1234.52	-0.0008	0	76.1	1.6e-06	R	FSSSSGYGGGSSR	V					File: ~Y:\CORE\RAW_DATA_2023_QE\P1481_Sigrun_Lange\P1481_D.raw~; SpectrumID: ~1836~; PrecursorID: ~0~; scans: ~7161~
2	1::sp|cRAP041|P35527|K1C9_HUMAN	Keratin, type I cytoskeletal 9 OS=Homo sapiens GN=KRT9 PE=1 SV=3	9209	62255	266	266	35	35	1603	1472	1	1	1	618.268	1234.52	2	1234.52	-0.0008	0	68.21	1e-05	R	FSSSSGYGGGSSR	V					File: ~Y:\CORE\RAW_DATA_2023_QE\P1481_Sigrun_Lange\P1481_D.raw~; SpectrumID: ~1966~; PrecursorID: ~0~; scans: ~7407~
2	1::sp|cRAP041|P35527|K1C9_HUMAN	Keratin, type I cytoskeletal 9 OS=Homo sapiens GN=KRT9 PE=1 SV=3	9209	62255	266	266	35	35	1604	1669	1	1	1	618.268	1234.52	2	1234.52	-0.0005	0	73.07	3.3e-06	R	FSSSSGYGGGSSR	V					File: ~Y:\CORE\RAW_DATA_2023_QE\P1481_Sigrun_Lange\P1481_D.raw~; SpectrumID: ~2289~; PrecursorID: ~0~; scans: ~8134~
2	1::sp|cRAP041|P35527|K1C9_HUMAN	Keratin, type I cytoskeletal 9 OS=Homo sapiens GN=KRT9 PE=1 SV=3	9209	62255	266	266	35	35	1605	1327	1	1	1	618.268	1234.52	2	1234.52	0.0006	0	73.29	3.3e-06	R	FSSSSGYGGGSSR	V					File: ~Y:\CORE\RAW_DATA_2023_QE\P1481_Sigrun_Lange\P1481_D.raw~; SpectrumID: ~1700~; PrecursorID: ~0~; scans: ~6921~
2	1::sp|cRAP041|P35527|K1C9_HUMAN	Keratin, type I cytoskeletal 9 OS=Homo sapiens GN=KRT9 PE=1 SV=3	9209	62255	266	266	35	35	1606	2195	1	1	1	618.269	1234.52	2	1234.52	0.0025	0	43.11	0.0035	R	FSSSSGYGGGSSR	V					File: ~Y:\CORE\RAW_DATA_2023_QE\P1481_Sigrun_Lange\P1481_D.raw~; SpectrumID: ~2933~; PrecursorID: ~0~; scans: ~9949~
2	1::sp|cRAP041|P35527|K1C9_HUMAN	Keratin, type I cytoskeletal 9 OS=Homo sapiens GN=KRT9 PE=1 SV=3	9209	62255	266	266	35	35	1942	4542	1	1	1	654.342	1306.67	2	1306.67	-0.001	1	53.52	0.0009	R	IKFEMEQNLR	Q					File: ~Y:\CORE\RAW_DATA_2023_QE\P1481_Sigrun_Lange\P1481_D.raw~; SpectrumID: ~5361~; PrecursorID: ~0~; scans: ~14679~
2	1::sp|cRAP041|P35527|K1C9_HUMAN	Keratin, type I cytoskeletal 9 OS=Homo sapiens GN=KRT9 PE=1 SV=3	9209	62255	266	266	35	35	1944	4666	1	1	1	436.564	1306.67	3	1306.67	-0.0004	1	56.41	0.00046	R	IKFEMEQNLR	Q					File: ~Y:\CORE\RAW_DATA_2023_QE\P1481_Sigrun_Lange\P1481_D.raw~; SpectrumID: ~5485~; PrecursorID: ~0~; scans: ~14858~
2	1::sp|cRAP041|P35527|K1C9_HUMAN	Keratin, type I cytoskeletal 9 OS=Homo sapiens GN=KRT9 PE=1 SV=3	9209	62255	266	266	35	35	1945	4300	1	1	1	436.564	1306.67	3	1306.67	-0.0003	1	54.23	0.00074	R	IKFEMEQNLR	Q					File: ~Y:\CORE\RAW_DATA_2023_QE\P1481_Sigrun_Lange\P1481_D.raw~; SpectrumID: ~5117~; PrecursorID: ~0~; scans: ~14319~
2	1::sp|cRAP041|P35527|K1C9_HUMAN	Keratin, type I cytoskeletal 9 OS=Homo sapiens GN=KRT9 PE=1 SV=3	9209	62255	266	266	35	35	1946	4841	1	1	1	436.564	1306.67	3	1306.67	-0.0001	1	45.86	0.0051	R	IKFEMEQNLR	Q					File: ~Y:\CORE\RAW_DATA_2023_QE\P1481_Sigrun_Lange\P1481_D.raw~; SpectrumID: ~5660~; PrecursorID: ~0~; scans: ~15121~
2	1::sp|cRAP041|P35527|K1C9_HUMAN	Keratin, type I cytoskeletal 9 OS=Homo sapiens GN=KRT9 PE=1 SV=3	9209	62255	266	266	35	35	1947	4489	1	1	1	436.564	1306.67	3	1306.67	-0.0001	1	55.26	0.00058	R	IKFEMEQNLR	Q					File: ~Y:\CORE\RAW_DATA_2023_QE\P1481_Sigrun_Lange\P1481_D.raw~; SpectrumID: ~5307~; PrecursorID: ~0~; scans: ~14591~
2	1::sp|cRAP041|P35527|K1C9_HUMAN	Keratin, type I cytoskeletal 9 OS=Homo sapiens GN=KRT9 PE=1 SV=3	9209	62255	266	266	35	35	1948	4364	1	1	1	654.342	1306.67	2	1306.67	-0.0001	1	59.12	0.00024	R	IKFEMEQNLR	Q					File: ~Y:\CORE\RAW_DATA_2023_QE\P1481_Sigrun_Lange\P1481_D.raw~; SpectrumID: ~5181~; PrecursorID: ~0~; scans: ~14410~
2	1::sp|cRAP041|P35527|K1C9_HUMAN	Keratin, type I cytoskeletal 9 OS=Homo sapiens GN=KRT9 PE=1 SV=3	9209	62255	266	266	35	35	1950	4727	1	1	1	654.344	1306.67	2	1306.67	0.0037	1	43.3	0.0094	R	IKFEMEQNLR	Q					File: ~Y:\CORE\RAW_DATA_2023_QE\P1481_Sigrun_Lange\P1481_D.raw~; SpectrumID: ~5546~; PrecursorID: ~0~; scans: ~14947~
2	1::sp|cRAP041|P35527|K1C9_HUMAN	Keratin, type I cytoskeletal 9 OS=Homo sapiens GN=KRT9 PE=1 SV=3	9209	62255	266	266	35	35	2041	4002	1	1	1	441.895	1322.66	3	1322.67	-0.0025	1	44.57	0.0066	R	IKFEMEQNLR	Q	Oxidation (M)	0.0000300000.0			File: ~Y:\CORE\RAW_DATA_2023_QE\P1481_Sigrun_Lange\P1481_D.raw~; SpectrumID: ~4815~; PrecursorID: ~0~; scans: ~13853~
2	1::sp|cRAP041|P35527|K1C9_HUMAN	Keratin, type I cytoskeletal 9 OS=Homo sapiens GN=KRT9 PE=1 SV=3	9209	62255	266	266	35	35	2042	3216	1	1	1	441.895	1322.66	3	1322.67	-0.0024	1	48.15	0.0029	R	IKFEMEQNLR	Q	Oxidation (M)	0.0000300000.0			File: ~Y:\CORE\RAW_DATA_2023_QE\P1481_Sigrun_Lange\P1481_D.raw~; SpectrumID: ~4011~; PrecursorID: ~0~; scans: ~12496~
2	1::sp|cRAP041|P35527|K1C9_HUMAN	Keratin, type I cytoskeletal 9 OS=Homo sapiens GN=KRT9 PE=1 SV=3	9209	62255	266	266	35	35	2046	3518	1	1	1	441.895	1322.66	3	1322.67	-0.0016	1	61.06	0.00015	R	IKFEMEQNLR	Q	Oxidation (M)	0.0000300000.0			File: ~Y:\CORE\RAW_DATA_2023_QE\P1481_Sigrun_Lange\P1481_D.raw~; SpectrumID: ~4322~; PrecursorID: ~0~; scans: ~13039~
2	1::sp|cRAP041|P35527|K1C9_HUMAN	Keratin, type I cytoskeletal 9 OS=Homo sapiens GN=KRT9 PE=1 SV=3	9209	62255	266	266	35	35	2047	3676	1	1	1	441.895	1322.66	3	1322.67	-0.0015	1	61.08	0.00015	R	IKFEMEQNLR	Q	Oxidation (M)	0.0000300000.0			File: ~Y:\CORE\RAW_DATA_2023_QE\P1481_Sigrun_Lange\P1481_D.raw~; SpectrumID: ~4483~; PrecursorID: ~0~; scans: ~13311~
2	1::sp|cRAP041|P35527|K1C9_HUMAN	Keratin, type I cytoskeletal 9 OS=Homo sapiens GN=KRT9 PE=1 SV=3	9209	62255	266	266	35	35	2048	4346	1	1	1	441.895	1322.66	3	1322.67	-0.001	1	50.26	0.0018	R	IKFEMEQNLR	Q	Oxidation (M)	0.0000300000.0			File: ~Y:\CORE\RAW_DATA_2023_QE\P1481_Sigrun_Lange\P1481_D.raw~; SpectrumID: ~5163~; PrecursorID: ~0~; scans: ~14383~
2	1::sp|cRAP041|P35527|K1C9_HUMAN	Keratin, type I cytoskeletal 9 OS=Homo sapiens GN=KRT9 PE=1 SV=3	9209	62255	266	266	35	35	2049	4528	1	1	1	441.895	1322.66	3	1322.67	-0.001	1	66.98	3.9e-05	R	IKFEMEQNLR	Q	Oxidation (M)	0.0000300000.0			File: ~Y:\CORE\RAW_DATA_2023_QE\P1481_Sigrun_Lange\P1481_D.raw~; SpectrumID: ~5347~; PrecursorID: ~0~; scans: ~14654~
2	1::sp|cRAP041|P35527|K1C9_HUMAN	Keratin, type I cytoskeletal 9 OS=Homo sapiens GN=KRT9 PE=1 SV=3	9209	62255	266	266	35	35	2050	3831	1	1	1	441.896	1322.66	3	1322.67	-0.0004	1	48.56	0.0027	R	IKFEMEQNLR	Q	Oxidation (M)	0.0000300000.0			File: ~Y:\CORE\RAW_DATA_2023_QE\P1481_Sigrun_Lange\P1481_D.raw~; SpectrumID: ~4643~; PrecursorID: ~0~; scans: ~13582~
2	1::sp|cRAP041|P35527|K1C9_HUMAN	Keratin, type I cytoskeletal 9 OS=Homo sapiens GN=KRT9 PE=1 SV=3	9209	62255	266	266	35	35	2052	3368	1	1	1	441.896	1322.67	3	1322.67	0	1	60.86	0.00016	R	IKFEMEQNLR	Q	Oxidation (M)	0.0000300000.0			File: ~Y:\CORE\RAW_DATA_2023_QE\P1481_Sigrun_Lange\P1481_D.raw~; SpectrumID: ~4167~; PrecursorID: ~0~; scans: ~12768~
2	1::sp|cRAP041|P35527|K1C9_HUMAN	Keratin, type I cytoskeletal 9 OS=Homo sapiens GN=KRT9 PE=1 SV=3	9209	62255	266	266	35	35	2053	3062	1	1	1	441.896	1322.67	3	1322.67	0.0003	1	52.55	0.0011	R	IKFEMEQNLR	Q	Oxidation (M)	0.0000300000.0			File: ~Y:\CORE\RAW_DATA_2023_QE\P1481_Sigrun_Lange\P1481_D.raw~; SpectrumID: ~3854~; PrecursorID: ~0~; scans: ~12214~
2	1::sp|cRAP041|P35527|K1C9_HUMAN	Keratin, type I cytoskeletal 9 OS=Homo sapiens GN=KRT9 PE=1 SV=3	9209	62255	266	266	35	35	2054	4712	1	1	1	441.896	1322.67	3	1322.67	0.001	1	56.14	0.00047	R	IKFEMEQNLR	Q	Oxidation (M)	0.0000300000.0			File: ~Y:\CORE\RAW_DATA_2023_QE\P1481_Sigrun_Lange\P1481_D.raw~; SpectrumID: ~5531~; PrecursorID: ~0~; scans: ~14924~
2	1::sp|cRAP041|P35527|K1C9_HUMAN	Keratin, type I cytoskeletal 9 OS=Homo sapiens GN=KRT9 PE=1 SV=3	9209	62255	266	266	35	35	2060	4506	1	1	1	662.344	1322.67	2	1322.67	0.0074	1	36.74	0.042	R	IKFEMEQNLR	Q	Oxidation (M)	0.0000300000.0			File: ~Y:\CORE\RAW_DATA_2023_QE\P1481_Sigrun_Lange\P1481_D.raw~; SpectrumID: ~5324~; PrecursorID: ~0~; scans: ~14615~
2	1::sp|cRAP041|P35527|K1C9_HUMAN	Keratin, type I cytoskeletal 9 OS=Homo sapiens GN=KRT9 PE=1 SV=3	9209	62255	266	266	35	35	3234	3239	1	1	1	793.882	1585.75	2	1585.76	-0.0093	0	75.33	5.3e-06	K	VQALEEANNDLENK	I					File: ~Y:\CORE\RAW_DATA_2023_QE\P1481_Sigrun_Lange\P1481_D.raw~; SpectrumID: ~4036~; PrecursorID: ~0~; scans: ~12537~
2	1::sp|cRAP041|P35527|K1C9_HUMAN	Keratin, type I cytoskeletal 9 OS=Homo sapiens GN=KRT9 PE=1 SV=3	9209	62255	266	266	35	35	3237	2336	1	1	1	793.885	1585.75	2	1585.76	-0.0036	0	88.79	2.7e-07	K	VQALEEANNDLENK	I					File: ~Y:\CORE\RAW_DATA_2023_QE\P1481_Sigrun_Lange\P1481_D.raw~; SpectrumID: ~3083~; PrecursorID: ~0~; scans: ~10382~
2	1::sp|cRAP041|P35527|K1C9_HUMAN	Keratin, type I cytoskeletal 9 OS=Homo sapiens GN=KRT9 PE=1 SV=3	9209	62255	266	266	35	35	3238	2950	1	1	1	793.885	1585.76	2	1585.76	-0.0031	0	78.99	2.6e-06	K	VQALEEANNDLENK	I					File: ~Y:\CORE\RAW_DATA_2023_QE\P1481_Sigrun_Lange\P1481_D.raw~; SpectrumID: ~3741~; PrecursorID: ~0~; scans: ~11984~
2	1::sp|cRAP041|P35527|K1C9_HUMAN	Keratin, type I cytoskeletal 9 OS=Homo sapiens GN=KRT9 PE=1 SV=3	9209	62255	266	266	35	35	3239	2824	1	1	1	793.885	1585.76	2	1585.76	-0.0024	0	78.57	2.8e-06	K	VQALEEANNDLENK	I					File: ~Y:\CORE\RAW_DATA_2023_QE\P1481_Sigrun_Lange\P1481_D.raw~; SpectrumID: ~3610~; PrecursorID: ~0~; scans: ~11711~
2	1::sp|cRAP041|P35527|K1C9_HUMAN	Keratin, type I cytoskeletal 9 OS=Homo sapiens GN=KRT9 PE=1 SV=3	9209	62255	266	266	35	35	3240	2711	1	1	1	793.886	1585.76	2	1585.76	-0.0015	0	101.66	1.4e-08	K	VQALEEANNDLENK	I					File: ~Y:\CORE\RAW_DATA_2023_QE\P1481_Sigrun_Lange\P1481_D.raw~; SpectrumID: ~3492~; PrecursorID: ~0~; scans: ~11446~
2	1::sp|cRAP041|P35527|K1C9_HUMAN	Keratin, type I cytoskeletal 9 OS=Homo sapiens GN=KRT9 PE=1 SV=3	9209	62255	266	266	35	35	3241	2488	1	1	1	529.593	1585.76	3	1585.76	-0.0015	0	37.65	0.036	K	VQALEEANNDLENK	I					File: ~Y:\CORE\RAW_DATA_2023_QE\P1481_Sigrun_Lange\P1481_D.raw~; SpectrumID: ~3255~; PrecursorID: ~0~; scans: ~10821~
2	1::sp|cRAP041|P35527|K1C9_HUMAN	Keratin, type I cytoskeletal 9 OS=Homo sapiens GN=KRT9 PE=1 SV=3	9209	62255	266	266	35	35	3242	2612	1	1	1	793.886	1585.76	2	1585.76	-0.0014	0	102.31	1.2e-08	K	VQALEEANNDLENK	I					File: ~Y:\CORE\RAW_DATA_2023_QE\P1481_Sigrun_Lange\P1481_D.raw~; SpectrumID: ~3387~; PrecursorID: ~0~; scans: ~11178~
2	1::sp|cRAP041|P35527|K1C9_HUMAN	Keratin, type I cytoskeletal 9 OS=Homo sapiens GN=KRT9 PE=1 SV=3	9209	62255	266	266	35	35	3243	3080	1	1	1	793.886	1585.76	2	1585.76	-0.0013	0	79.16	2.5e-06	K	VQALEEANNDLENK	I					File: ~Y:\CORE\RAW_DATA_2023_QE\P1481_Sigrun_Lange\P1481_D.raw~; SpectrumID: ~3873~; PrecursorID: ~0~; scans: ~12255~
2	1::sp|cRAP041|P35527|K1C9_HUMAN	Keratin, type I cytoskeletal 9 OS=Homo sapiens GN=KRT9 PE=1 SV=3	9209	62255	266	266	35	35	3244	2578	1	1	1	529.593	1585.76	3	1585.76	-0.0013	0	39.87	0.022	K	VQALEEANNDLENK	I					File: ~Y:\CORE\RAW_DATA_2023_QE\P1481_Sigrun_Lange\P1481_D.raw~; SpectrumID: ~3350~; PrecursorID: ~0~; scans: ~11090~
2	1::sp|cRAP041|P35527|K1C9_HUMAN	Keratin, type I cytoskeletal 9 OS=Homo sapiens GN=KRT9 PE=1 SV=3	9209	62255	266	266	35	35	3245	2516	1	1	1	793.886	1585.76	2	1585.76	-0.0012	0	96.99	4.2e-08	K	VQALEEANNDLENK	I					File: ~Y:\CORE\RAW_DATA_2023_QE\P1481_Sigrun_Lange\P1481_D.raw~; SpectrumID: ~3285~; PrecursorID: ~0~; scans: ~10913~
2	1::sp|cRAP041|P35527|K1C9_HUMAN	Keratin, type I cytoskeletal 9 OS=Homo sapiens GN=KRT9 PE=1 SV=3	9209	62255	266	266	35	35	3246	2417	1	1	1	793.886	1585.76	2	1585.76	-0.0007	0	83.75	9e-07	K	VQALEEANNDLENK	I					File: ~Y:\CORE\RAW_DATA_2023_QE\P1481_Sigrun_Lange\P1481_D.raw~; SpectrumID: ~3180~; PrecursorID: ~0~; scans: ~10644~
2	1::sp|cRAP041|P35527|K1C9_HUMAN	Keratin, type I cytoskeletal 9 OS=Homo sapiens GN=KRT9 PE=1 SV=3	9209	62255	266	266	35	35	3247	2792	1	1	1	529.593	1585.76	3	1585.76	-0.0002	0	49.04	0.0026	K	VQALEEANNDLENK	I					File: ~Y:\CORE\RAW_DATA_2023_QE\P1481_Sigrun_Lange\P1481_D.raw~; SpectrumID: ~3576~; PrecursorID: ~0~; scans: ~11625~
2	1::sp|cRAP041|P35527|K1C9_HUMAN	Keratin, type I cytoskeletal 9 OS=Homo sapiens GN=KRT9 PE=1 SV=3	9209	62255	266	266	35	35	3249	2687	1	1	1	529.594	1585.76	3	1585.76	0.0007	0	51.7	0.0014	K	VQALEEANNDLENK	I					File: ~Y:\CORE\RAW_DATA_2023_QE\P1481_Sigrun_Lange\P1481_D.raw~; SpectrumID: ~3466~; PrecursorID: ~0~; scans: ~11359~
2	1::sp|cRAP041|P35527|K1C9_HUMAN	Keratin, type I cytoskeletal 9 OS=Homo sapiens GN=KRT9 PE=1 SV=3	9209	62255	266	266	35	35	3990	1407	1	1	1	896.364	1790.71	2	1790.72	-0.007	0	68.99	2.9e-06	R	GGSGGSYGGGGSGGGYGGGSGSR	G					File: ~Y:\CORE\RAW_DATA_2023_QE\P1481_Sigrun_Lange\P1481_D.raw~; SpectrumID: ~1850~; PrecursorID: ~0~; scans: ~7187~
2	1::sp|cRAP041|P35527|K1C9_HUMAN	Keratin, type I cytoskeletal 9 OS=Homo sapiens GN=KRT9 PE=1 SV=3	9209	62255	266	266	35	35	3992	2020	1	1	1	896.366	1790.72	2	1790.72	-0.0038	0	30.31	0.021	R	GGSGGSYGGGGSGGGYGGGSGSR	G					File: ~Y:\CORE\RAW_DATA_2023_QE\P1481_Sigrun_Lange\P1481_D.raw~; SpectrumID: ~2735~; PrecursorID: ~0~; scans: ~9382~
2	1::sp|cRAP041|P35527|K1C9_HUMAN	Keratin, type I cytoskeletal 9 OS=Homo sapiens GN=KRT9 PE=1 SV=3	9209	62255	266	266	35	35	3993	1548	1	1	1	896.366	1790.72	2	1790.72	-0.0029	0	154.49	8.4e-15	R	GGSGGSYGGGGSGGGYGGGSGSR	G					File: ~Y:\CORE\RAW_DATA_2023_QE\P1481_Sigrun_Lange\P1481_D.raw~; SpectrumID: ~2090~; PrecursorID: ~0~; scans: ~7673~
2	1::sp|cRAP041|P35527|K1C9_HUMAN	Keratin, type I cytoskeletal 9 OS=Homo sapiens GN=KRT9 PE=1 SV=3	9209	62255	266	266	35	35	3994	1618	1	1	1	896.366	1790.72	2	1790.72	-0.0024	0	110.02	2.4e-10	R	GGSGGSYGGGGSGGGYGGGSGSR	G					File: ~Y:\CORE\RAW_DATA_2023_QE\P1481_Sigrun_Lange\P1481_D.raw~; SpectrumID: ~2200~; PrecursorID: ~0~; scans: ~7915~
2	1::sp|cRAP041|P35527|K1C9_HUMAN	Keratin, type I cytoskeletal 9 OS=Homo sapiens GN=KRT9 PE=1 SV=3	9209	62255	266	266	35	35	3995	1730	1	1	1	896.366	1790.72	2	1790.72	-0.0021	0	134.3	8.8e-13	R	GGSGGSYGGGGSGGGYGGGSGSR	G					File: ~Y:\CORE\RAW_DATA_2023_QE\P1481_Sigrun_Lange\P1481_D.raw~; SpectrumID: ~2382~; PrecursorID: ~0~; scans: ~8399~
2	1::sp|cRAP041|P35527|K1C9_HUMAN	Keratin, type I cytoskeletal 9 OS=Homo sapiens GN=KRT9 PE=1 SV=3	9209	62255	266	266	35	35	3996	1677	1	1	1	896.367	1790.72	2	1790.72	-0.0016	0	118.6	3.3e-11	R	GGSGGSYGGGGSGGGYGGGSGSR	G					File: ~Y:\CORE\RAW_DATA_2023_QE\P1481_Sigrun_Lange\P1481_D.raw~; SpectrumID: ~2300~; PrecursorID: ~0~; scans: ~8159~
2	1::sp|cRAP041|P35527|K1C9_HUMAN	Keratin, type I cytoskeletal 9 OS=Homo sapiens GN=KRT9 PE=1 SV=3	9209	62255	266	266	35	35	3997	1870	1	1	1	896.367	1790.72	2	1790.72	-0.001	0	96.69	5.1e-09	R	GGSGGSYGGGGSGGGYGGGSGSR	G					File: ~Y:\CORE\RAW_DATA_2023_QE\P1481_Sigrun_Lange\P1481_D.raw~; SpectrumID: ~2558~; PrecursorID: ~0~; scans: ~8884~
2	1::sp|cRAP041|P35527|K1C9_HUMAN	Keratin, type I cytoskeletal 9 OS=Homo sapiens GN=KRT9 PE=1 SV=3	9209	62255	266	266	35	35	3998	1805	1	1	1	896.367	1790.72	2	1790.72	-0.0003	0	126.22	5.8e-12	R	GGSGGSYGGGGSGGGYGGGSGSR	G					File: ~Y:\CORE\RAW_DATA_2023_QE\P1481_Sigrun_Lange\P1481_D.raw~; SpectrumID: ~2475~; PrecursorID: ~0~; scans: ~8639~
2	1::sp|cRAP041|P35527|K1C9_HUMAN	Keratin, type I cytoskeletal 9 OS=Homo sapiens GN=KRT9 PE=1 SV=3	9209	62255	266	266	35	35	3999	1482	1	1	1	896.368	1790.72	2	1790.72	0.0008	0	88.35	3.9e-08	R	GGSGGSYGGGGSGGGYGGGSGSR	G					File: ~Y:\CORE\RAW_DATA_2023_QE\P1481_Sigrun_Lange\P1481_D.raw~; SpectrumID: ~1979~; PrecursorID: ~0~; scans: ~7431~
2	1::sp|cRAP041|P35527|K1C9_HUMAN	Keratin, type I cytoskeletal 9 OS=Homo sapiens GN=KRT9 PE=1 SV=3	9209	62255	266	266	35	35	4000	1941	1	1	1	896.369	1790.72	2	1790.72	0.0024	0	67.85	4.5e-06	R	GGSGGSYGGGGSGGGYGGGSGSR	G					File: ~Y:\CORE\RAW_DATA_2023_QE\P1481_Sigrun_Lange\P1481_D.raw~; SpectrumID: ~2644~; PrecursorID: ~0~; scans: ~9131~
2	1::sp|cRAP041|P35527|K1C9_HUMAN	Keratin, type I cytoskeletal 9 OS=Homo sapiens GN=KRT9 PE=1 SV=3	9209	62255	266	266	35	35	4177	5581	1	1	1	919.484	1836.95	2	1836.96	-0.005	0	82.98	1.1e-06	R	HGVQELEIELQSQLSK	K					File: ~Y:\CORE\RAW_DATA_2023_QE\P1481_Sigrun_Lange\P1481_D.raw~; SpectrumID: ~6402~; PrecursorID: ~0~; scans: ~16398~
2	1::sp|cRAP041|P35527|K1C9_HUMAN	Keratin, type I cytoskeletal 9 OS=Homo sapiens GN=KRT9 PE=1 SV=3	9209	62255	266	266	35	35	4178	5739	1	1	1	613.326	1836.96	3	1836.96	-0.0016	0	70.27	1.9e-05	R	HGVQELEIELQSQLSK	K					File: ~Y:\CORE\RAW_DATA_2023_QE\P1481_Sigrun_Lange\P1481_D.raw~; SpectrumID: ~6560~; PrecursorID: ~0~; scans: ~16635~
2	1::sp|cRAP041|P35527|K1C9_HUMAN	Keratin, type I cytoskeletal 9 OS=Homo sapiens GN=KRT9 PE=1 SV=3	9209	62255	266	266	35	35	4179	5758	1	1	1	919.486	1836.96	2	1836.96	-0.0001	0	135.77	5.5e-12	R	HGVQELEIELQSQLSK	K					File: ~Y:\CORE\RAW_DATA_2023_QE\P1481_Sigrun_Lange\P1481_D.raw~; SpectrumID: ~6579~; PrecursorID: ~0~; scans: ~16663~
2	1::sp|cRAP041|P35527|K1C9_HUMAN	Keratin, type I cytoskeletal 9 OS=Homo sapiens GN=KRT9 PE=1 SV=3	9209	62255	266	266	35	35	4180	5924	1	1	1	613.327	1836.96	3	1836.96	0.0006	0	84.45	7.1e-07	R	HGVQELEIELQSQLSK	K					File: ~Y:\CORE\RAW_DATA_2023_QE\P1481_Sigrun_Lange\P1481_D.raw~; SpectrumID: ~6745~; PrecursorID: ~0~; scans: ~16901~
2	1::sp|cRAP041|P35527|K1C9_HUMAN	Keratin, type I cytoskeletal 9 OS=Homo sapiens GN=KRT9 PE=1 SV=3	9209	62255	266	266	35	35	4181	6087	1	1	1	613.327	1836.96	3	1836.96	0.0011	0	72.41	1.2e-05	R	HGVQELEIELQSQLSK	K					File: ~Y:\CORE\RAW_DATA_2023_QE\P1481_Sigrun_Lange\P1481_D.raw~; SpectrumID: ~6909~; PrecursorID: ~0~; scans: ~17163~
2	1::sp|cRAP041|P35527|K1C9_HUMAN	Keratin, type I cytoskeletal 9 OS=Homo sapiens GN=KRT9 PE=1 SV=3	9209	62255	266	266	35	35	4182	6239	1	1	1	613.327	1836.96	3	1836.96	0.0013	0	56.81	0.00041	R	HGVQELEIELQSQLSK	K					File: ~Y:\CORE\RAW_DATA_2023_QE\P1481_Sigrun_Lange\P1481_D.raw~; SpectrumID: ~7062~; PrecursorID: ~0~; scans: ~17425~
2	1::sp|cRAP041|P35527|K1C9_HUMAN	Keratin, type I cytoskeletal 9 OS=Homo sapiens GN=KRT9 PE=1 SV=3	9209	62255	266	266	35	35	4183	6906	1	1	1	613.328	1836.96	3	1836.96	0.0044	0	50.73	0.0017	R	HGVQELEIELQSQLSK	K					File: ~Y:\CORE\RAW_DATA_2023_QE\P1481_Sigrun_Lange\P1481_D.raw~; SpectrumID: ~7805~; PrecursorID: ~0~; scans: ~18269~
2	1::sp|cRAP041|P35527|K1C9_HUMAN	Keratin, type I cytoskeletal 9 OS=Homo sapiens GN=KRT9 PE=1 SV=3	9209	62255	266	266	35	35	4184	6131	1	1	1	919.489	1836.96	2	1836.96	0.0048	0	43.12	0.0095	R	HGVQELEIELQSQLSK	K					File: ~Y:\CORE\RAW_DATA_2023_QE\P1481_Sigrun_Lange\P1481_D.raw~; SpectrumID: ~6953~; PrecursorID: ~0~; scans: ~17232~
2	1::sp|cRAP041|P35527|K1C9_HUMAN	Keratin, type I cytoskeletal 9 OS=Homo sapiens GN=KRT9 PE=1 SV=3	9209	62255	266	266	35	35	4185	6463	1	1	1	613.33	1836.97	3	1836.96	0.0088	0	59.57	0.00021	R	HGVQELEIELQSQLSK	K					File: ~Y:\CORE\RAW_DATA_2023_QE\P1481_Sigrun_Lange\P1481_D.raw~; SpectrumID: ~7286~; PrecursorID: ~0~; scans: ~17699~
2	1::sp|cRAP041|P35527|K1C9_HUMAN	Keratin, type I cytoskeletal 9 OS=Homo sapiens GN=KRT9 PE=1 SV=3	9209	62255	266	266	35	35	4186	5562	1	1	1	613.33	1836.97	3	1836.96	0.0108	0	44.41	0.0066	R	HGVQELEIELQSQLSK	K					File: ~Y:\CORE\RAW_DATA_2023_QE\P1481_Sigrun_Lange\P1481_D.raw~; SpectrumID: ~6383~; PrecursorID: ~0~; scans: ~16375~
2	1::sp|cRAP041|P35527|K1C9_HUMAN	Keratin, type I cytoskeletal 9 OS=Homo sapiens GN=KRT9 PE=1 SV=3	9209	62255	266	266	35	35	4187	5941	1	1	1	919.493	1836.97	2	1836.96	0.0129	0	102.82	9.3e-09	R	HGVQELEIELQSQLSK	K					File: ~Y:\CORE\RAW_DATA_2023_QE\P1481_Sigrun_Lange\P1481_D.raw~; SpectrumID: ~6762~; PrecursorID: ~0~; scans: ~16926~
2	1::sp|cRAP041|P35527|K1C9_HUMAN	Keratin, type I cytoskeletal 9 OS=Homo sapiens GN=KRT9 PE=1 SV=3	9209	62255	266	266	35	35	4544	6187	1	1	1	656.025	1965.05	3	1965.05	0.0016	1	52.13	0.00079	R	HGVQELEIELQSQLSKK	A					File: ~Y:\CORE\RAW_DATA_2023_QE\P1481_Sigrun_Lange\P1481_D.raw~; SpectrumID: ~7010~; PrecursorID: ~0~; scans: ~17337~
2	1::sp|cRAP041|P35527|K1C9_HUMAN	Keratin, type I cytoskeletal 9 OS=Homo sapiens GN=KRT9 PE=1 SV=3	9209	62255	266	266	35	35	4551	6227	1	1	1	656.694	1967.06	3	1967.02	0.039	1	38.99	0.018	R	HGVQELEIELQSQLSKK	A	2 Deamidated (NQ)	0.00010000001000000.0			File: ~Y:\CORE\RAW_DATA_2023_QE\P1481_Sigrun_Lange\P1481_D.raw~; SpectrumID: ~7050~; PrecursorID: ~0~; scans: ~17408~
2	1::sp|cRAP041|P35527|K1C9_HUMAN	Keratin, type I cytoskeletal 9 OS=Homo sapiens GN=KRT9 PE=1 SV=3	9209	62255	266	266	35	35	4862	5828	1	1	1	699.018	2094.03	3	2094.03	0.0019	0	48.36	0.0044	R	QEIECQNQEYSLLLSIK	M					File: ~Y:\CORE\RAW_DATA_2023_QE\P1481_Sigrun_Lange\P1481_D.raw~; SpectrumID: ~6649~; PrecursorID: ~0~; scans: ~16764~
2	1::sp|cRAP041|P35527|K1C9_HUMAN	Keratin, type I cytoskeletal 9 OS=Homo sapiens GN=KRT9 PE=1 SV=3	9209	62255	266	266	35	35	4863	5778	1	1	1	1048.02	2094.03	2	2094.03	0.003	0	102.21	1.8e-08	R	QEIECQNQEYSLLLSIK	M					File: ~Y:\CORE\RAW_DATA_2023_QE\P1481_Sigrun_Lange\P1481_D.raw~; SpectrumID: ~6599~; PrecursorID: ~0~; scans: ~16689~
2	1::sp|cRAP041|P35527|K1C9_HUMAN	Keratin, type I cytoskeletal 9 OS=Homo sapiens GN=KRT9 PE=1 SV=3	9209	62255	266	266	35	35	4872	5602	1	1	1	1049.02	2096.03	2	2096	0.0272	0	76.19	7.2e-06	R	QEIECQNQEYSLLLSIK	M	2 Deamidated (NQ)	0.10000001000000000.0			File: ~Y:\CORE\RAW_DATA_2023_QE\P1481_Sigrun_Lange\P1481_D.raw~; SpectrumID: ~6423~; PrecursorID: ~0~; scans: ~16424~
2	1::sp|cRAP041|P35527|K1C9_HUMAN	Keratin, type I cytoskeletal 9 OS=Homo sapiens GN=KRT9 PE=1 SV=3	9209	62255	266	266	35	35	5076	7156	1	1	1	1086.02	2170.02	2	2170.02	0.0023	0	115.05	8.1e-10	K	SDLEMQYETLQEELMALK	K					File: ~Y:\CORE\RAW_DATA_2023_QE\P1481_Sigrun_Lange\P1481_D.raw~; SpectrumID: ~8157~; PrecursorID: ~0~; scans: ~18661~
2	1::sp|cRAP041|P35527|K1C9_HUMAN	Keratin, type I cytoskeletal 9 OS=Homo sapiens GN=KRT9 PE=1 SV=3	9209	62255	266	266	35	35	5126	7089	1	1	1	1094.01	2186.01	2	2186.01	-0.0014	0	121.59	1.6e-10	K	SDLEMQYETLQEELMALK	K	Oxidation (M)	0.000000000000003000.0			File: ~Y:\CORE\RAW_DATA_2023_QE\P1481_Sigrun_Lange\P1481_D.raw~; SpectrumID: ~8069~; PrecursorID: ~0~; scans: ~18565~
2	1::sp|cRAP041|P35527|K1C9_HUMAN	Keratin, type I cytoskeletal 9 OS=Homo sapiens GN=KRT9 PE=1 SV=3	9209	62255	266	266	35	35	5127	7088	1	1	1	729.678	2186.01	3	2186.01	0.0002	0	98.66	3.2e-08	K	SDLEMQYETLQEELMALK	K	Oxidation (M)	0.000000000000003000.0			File: ~Y:\CORE\RAW_DATA_2023_QE\P1481_Sigrun_Lange\P1481_D.raw~; SpectrumID: ~8068~; PrecursorID: ~0~; scans: ~18563~
2	1::sp|cRAP041|P35527|K1C9_HUMAN	Keratin, type I cytoskeletal 9 OS=Homo sapiens GN=KRT9 PE=1 SV=3	9209	62255	266	266	35	35	5180	7053	1	1	1	1102.01	2202	2	2202.01	-0.0027	0	108.28	3e-09	K	SDLEMQYETLQEELMALK	K	2 Oxidation (M)	0.000030000000003000.0			File: ~Y:\CORE\RAW_DATA_2023_QE\P1481_Sigrun_Lange\P1481_D.raw~; SpectrumID: ~8018~; PrecursorID: ~0~; scans: ~18509~
2	1::sp|cRAP041|P35527|K1C9_HUMAN	Keratin, type I cytoskeletal 9 OS=Homo sapiens GN=KRT9 PE=1 SV=3	9209	62255	266	266	35	35	5181	7054	1	1	1	735.009	2202.01	3	2202.01	-0.0011	0	78.32	3e-06	K	SDLEMQYETLQEELMALK	K	2 Oxidation (M)	0.000030000000003000.0			File: ~Y:\CORE\RAW_DATA_2023_QE\P1481_Sigrun_Lange\P1481_D.raw~; SpectrumID: ~8019~; PrecursorID: ~0~; scans: ~18510~
2	1::sp|cRAP041|P35527|K1C9_HUMAN	Keratin, type I cytoskeletal 9 OS=Homo sapiens GN=KRT9 PE=1 SV=3	9209	62255	266	266	35	35	5563	6736	1	1	1	1150.06	2298.11	2	2298.11	-0.0006	1	106.13	7.1e-09	K	SDLEMQYETLQEELMALKK	N					File: ~Y:\CORE\RAW_DATA_2023_QE\P1481_Sigrun_Lange\P1481_D.raw~; SpectrumID: ~7581~; PrecursorID: ~0~; scans: ~18023~
2	1::sp|cRAP041|P35527|K1C9_HUMAN	Keratin, type I cytoskeletal 9 OS=Homo sapiens GN=KRT9 PE=1 SV=3	9209	62255	266	266	35	35	5564	6719	1	1	1	767.045	2298.11	3	2298.11	0.001	1	62.33	0.00017	K	SDLEMQYETLQEELMALKK	N					File: ~Y:\CORE\RAW_DATA_2023_QE\P1481_Sigrun_Lange\P1481_D.raw~; SpectrumID: ~7562~; PrecursorID: ~0~; scans: ~18002~
2	1::sp|cRAP041|P35527|K1C9_HUMAN	Keratin, type I cytoskeletal 9 OS=Homo sapiens GN=KRT9 PE=1 SV=3	9209	62255	266	266	35	35	5630	6613	1	1	1	772.376	2314.11	3	2314.11	-0.0011	1	59.61	0.00033	K	SDLEMQYETLQEELMALKK	N	Oxidation (M)	0.0000000000000030000.0			File: ~Y:\CORE\RAW_DATA_2023_QE\P1481_Sigrun_Lange\P1481_D.raw~; SpectrumID: ~7449~; PrecursorID: ~0~; scans: ~17880~
2	1::sp|cRAP041|P35527|K1C9_HUMAN	Keratin, type I cytoskeletal 9 OS=Homo sapiens GN=KRT9 PE=1 SV=3	9209	62255	266	266	35	35	5637	6833	1	1	1	772.708	2315.1	3	2315.09	0.011	1	59.62	0.00033	K	SDLEMQYETLQEELMALKK	N	Deamidated (NQ); Oxidation (M)	0.0000310000000000000.0			File: ~Y:\CORE\RAW_DATA_2023_QE\P1481_Sigrun_Lange\P1481_D.raw~; SpectrumID: ~7715~; PrecursorID: ~0~; scans: ~18168~
2	1::sp|cRAP041|P35527|K1C9_HUMAN	Keratin, type I cytoskeletal 9 OS=Homo sapiens GN=KRT9 PE=1 SV=3	9209	62255	266	266	35	35	5701	6638	1	1	1	1166.55	2331.09	2	2331.09	0.0065	1	67.51	4.9e-05	K	SDLEMQYETLQEELMALKK	N	Deamidated (NQ); 2 Oxidation (M)	0.0000310000000030000.0			File: ~Y:\CORE\RAW_DATA_2023_QE\P1481_Sigrun_Lange\P1481_D.raw~; SpectrumID: ~7476~; PrecursorID: ~0~; scans: ~17908~
2	1::sp|cRAP041|P35527|K1C9_HUMAN	Keratin, type I cytoskeletal 9 OS=Homo sapiens GN=KRT9 PE=1 SV=3	9209	62255	266	266	35	35	5815	5539	1	1	1	793.067	2376.18	3	2376.18	-0.0032	1	88.28	4.6e-07	R	LASYLDKVQALEEANNDLENK	I					File: ~Y:\CORE\RAW_DATA_2023_QE\P1481_Sigrun_Lange\P1481_D.raw~; SpectrumID: ~6360~; PrecursorID: ~0~; scans: ~16344~
2	1::sp|cRAP041|P35527|K1C9_HUMAN	Keratin, type I cytoskeletal 9 OS=Homo sapiens GN=KRT9 PE=1 SV=3	9209	62255	266	266	35	35	5816	5722	1	1	1	793.067	2376.18	3	2376.18	-0.0009	1	63	0.00016	R	LASYLDKVQALEEANNDLENK	I					File: ~Y:\CORE\RAW_DATA_2023_QE\P1481_Sigrun_Lange\P1481_D.raw~; SpectrumID: ~6543~; PrecursorID: ~0~; scans: ~16607~
2	1::sp|cRAP041|P35527|K1C9_HUMAN	Keratin, type I cytoskeletal 9 OS=Homo sapiens GN=KRT9 PE=1 SV=3	9209	62255	266	266	35	35	5818	5348	1	1	1	793.068	2376.18	3	2376.18	0.0008	1	101.41	2.2e-08	R	LASYLDKVQALEEANNDLENK	I					File: ~Y:\CORE\RAW_DATA_2023_QE\P1481_Sigrun_Lange\P1481_D.raw~; SpectrumID: ~6169~; PrecursorID: ~0~; scans: ~16078~
2	1::sp|cRAP041|P35527|K1C9_HUMAN	Keratin, type I cytoskeletal 9 OS=Homo sapiens GN=KRT9 PE=1 SV=3	9209	62255	266	266	35	35	5819	5201	1	1	1	793.071	2376.19	3	2376.18	0.0094	1	42.18	0.018	R	LASYLDKVQALEEANNDLENK	I					File: ~Y:\CORE\RAW_DATA_2023_QE\P1481_Sigrun_Lange\P1481_D.raw~; SpectrumID: ~6021~; PrecursorID: ~0~; scans: ~15816~
2	1::sp|cRAP041|P35527|K1C9_HUMAN	Keratin, type I cytoskeletal 9 OS=Homo sapiens GN=KRT9 PE=1 SV=3	9209	62255	266	266	35	35	5826	5503	1	1	1	1190.1	2378.18	2	2378.15	0.0327	1	46.71	0.0063	R	LASYLDKVQALEEANNDLENK	I	2 Deamidated (NQ)	0.000000001000000100000.0			File: ~Y:\CORE\RAW_DATA_2023_QE\P1481_Sigrun_Lange\P1481_D.raw~; SpectrumID: ~6324~; PrecursorID: ~0~; scans: ~16297~
2	1::sp|cRAP041|P35527|K1C9_HUMAN	Keratin, type I cytoskeletal 9 OS=Homo sapiens GN=KRT9 PE=1 SV=3	9209	62255	266	266	35	35	6399	5105	1	1	1	837.381	2509.12	3	2509.12	-0.0041	0	78.87	2.2e-06	K	EIETYHNLLEGGQEDFESSGAGK	I					File: ~Y:\CORE\RAW_DATA_2023_QE\P1481_Sigrun_Lange\P1481_D.raw~; SpectrumID: ~5925~; PrecursorID: ~0~; scans: ~15641~
2	1::sp|cRAP041|P35527|K1C9_HUMAN	Keratin, type I cytoskeletal 9 OS=Homo sapiens GN=KRT9 PE=1 SV=3	9209	62255	266	266	35	35	6400	4843	1	1	1	837.381	2509.12	3	2509.12	-0.0024	0	88.99	2.2e-07	K	EIETYHNLLEGGQEDFESSGAGK	I					File: ~Y:\CORE\RAW_DATA_2023_QE\P1481_Sigrun_Lange\P1481_D.raw~; SpectrumID: ~5662~; PrecursorID: ~0~; scans: ~15127~
2	1::sp|cRAP041|P35527|K1C9_HUMAN	Keratin, type I cytoskeletal 9 OS=Homo sapiens GN=KRT9 PE=1 SV=3	9209	62255	266	266	35	35	6401	4970	1	1	1	837.381	2509.12	3	2509.12	-0.0017	0	87.14	3.4e-07	K	EIETYHNLLEGGQEDFESSGAGK	I					File: ~Y:\CORE\RAW_DATA_2023_QE\P1481_Sigrun_Lange\P1481_D.raw~; SpectrumID: ~5790~; PrecursorID: ~0~; scans: ~15385~
2	1::sp|cRAP041|P35527|K1C9_HUMAN	Keratin, type I cytoskeletal 9 OS=Homo sapiens GN=KRT9 PE=1 SV=3	9209	62255	266	266	35	35	6402	4671	1	1	1	837.382	2509.12	3	2509.12	-0.0013	0	88.8	2.4e-07	K	EIETYHNLLEGGQEDFESSGAGK	I					File: ~Y:\CORE\RAW_DATA_2023_QE\P1481_Sigrun_Lange\P1481_D.raw~; SpectrumID: ~5490~; PrecursorID: ~0~; scans: ~14865~
2	1::sp|cRAP041|P35527|K1C9_HUMAN	Keratin, type I cytoskeletal 9 OS=Homo sapiens GN=KRT9 PE=1 SV=3	9209	62255	266	266	35	35	6405	5248	1	1	1	837.712	2510.12	3	2510.11	0.0067	0	56.66	0.00034	K	EIETYHNLLEGGQEDFESSGAGK	I	Deamidated (NQ)	0.00000010000000000000000.0			File: ~Y:\CORE\RAW_DATA_2023_QE\P1481_Sigrun_Lange\P1481_D.raw~; SpectrumID: ~6069~; PrecursorID: ~0~; scans: ~15900~
2	1::sp|cRAP041|P35527|K1C9_HUMAN	Keratin, type I cytoskeletal 9 OS=Homo sapiens GN=KRT9 PE=1 SV=3	9209	62255	266	266	35	35	6406	5403	1	1	1	837.713	2510.12	3	2510.11	0.008	0	35.64	0.043	K	EIETYHNLLEGGQEDFESSGAGK	I	Deamidated (NQ)	0.00000000000010000000000.0			File: ~Y:\CORE\RAW_DATA_2023_QE\P1481_Sigrun_Lange\P1481_D.raw~; SpectrumID: ~6224~; PrecursorID: ~0~; scans: ~16164~
2	1::sp|cRAP041|P35527|K1C9_HUMAN	Keratin, type I cytoskeletal 9 OS=Homo sapiens GN=KRT9 PE=1 SV=3	9209	62255	266	266	35	35	6407	4493	1	1	1	837.715	2510.12	3	2510.11	0.0151	0	67.23	3.1e-05	K	EIETYHNLLEGGQEDFESSGAGK	I	Deamidated (NQ)	0.00000010000000000000000.0			File: ~Y:\CORE\RAW_DATA_2023_QE\P1481_Sigrun_Lange\P1481_D.raw~; SpectrumID: ~5311~; PrecursorID: ~0~; scans: ~14596~
2	1::sp|cRAP041|P35527|K1C9_HUMAN	Keratin, type I cytoskeletal 9 OS=Homo sapiens GN=KRT9 PE=1 SV=3	9209	62255	266	266	35	35	6409	5617	1	1	1	838.054	2511.14	3	2511.09	0.049	0	41.48	0.015	K	EIETYHNLLEGGQEDFESSGAGK	I	2 Deamidated (NQ)	0.00000010000010000000000.0			File: ~Y:\CORE\RAW_DATA_2023_QE\P1481_Sigrun_Lange\P1481_D.raw~; SpectrumID: ~6438~; PrecursorID: ~0~; scans: ~16446~
2	1::sp|cRAP041|P35527|K1C9_HUMAN	Keratin, type I cytoskeletal 9 OS=Homo sapiens GN=KRT9 PE=1 SV=3	9209	62255	266	266	35	35	6940	4965	1	1	1	902.386	2704.14	3	2704.15	-0.0167	0	75.73	1.8e-06	R	GGGGSFGYSYGGGSGGGFSASSLGGGFGGGSR	G					File: ~Y:\CORE\RAW_DATA_2023_QE\P1481_Sigrun_Lange\P1481_D.raw~; SpectrumID: ~5785~; PrecursorID: ~0~; scans: ~15376~
2	1::sp|cRAP041|P35527|K1C9_HUMAN	Keratin, type I cytoskeletal 9 OS=Homo sapiens GN=KRT9 PE=1 SV=3	9209	62255	266	266	35	35	6941	4949	1	1	1	902.388	2704.14	3	2704.15	-0.011	0	50.29	0.00072	R	GGGGSFGYSYGGGSGGGFSASSLGGGFGGGSR	G					File: ~Y:\CORE\RAW_DATA_2023_QE\P1481_Sigrun_Lange\P1481_D.raw~; SpectrumID: ~5769~; PrecursorID: ~0~; scans: ~15340~
2	1::sp|cRAP041|P35527|K1C9_HUMAN	Keratin, type I cytoskeletal 9 OS=Homo sapiens GN=KRT9 PE=1 SV=3	9209	62255	266	266	35	35	6942	5133	1	1	1	902.39	2704.15	3	2704.15	-0.0063	0	47.23	0.0016	R	GGGGSFGYSYGGGSGGGFSASSLGGGFGGGSR	G					File: ~Y:\CORE\RAW_DATA_2023_QE\P1481_Sigrun_Lange\P1481_D.raw~; SpectrumID: ~5953~; PrecursorID: ~0~; scans: ~15691~
2	1::sp|cRAP041|P35527|K1C9_HUMAN	Keratin, type I cytoskeletal 9 OS=Homo sapiens GN=KRT9 PE=1 SV=3	9209	62255	266	266	35	35	6943	5304	1	1	1	902.396	2704.17	3	2704.15	0.0115	0	50.44	0.001	R	GGGGSFGYSYGGGSGGGFSASSLGGGFGGGSR	G					File: ~Y:\CORE\RAW_DATA_2023_QE\P1481_Sigrun_Lange\P1481_D.raw~; SpectrumID: ~6125~; PrecursorID: ~0~; scans: ~16000~
2	1::sp|cRAP041|P35527|K1C9_HUMAN	Keratin, type I cytoskeletal 9 OS=Homo sapiens GN=KRT9 PE=1 SV=3	9209	62255	266	266	35	35	7202	5640	1	1	1	960.786	2879.34	3	2879.35	-0.0091	1	61.03	0.0002	R	LEKEIETYHNLLEGGQEDFESSGAGK	I					File: ~Y:\CORE\RAW_DATA_2023_QE\P1481_Sigrun_Lange\P1481_D.raw~; SpectrumID: ~6461~; PrecursorID: ~0~; scans: ~16479~
2	1::sp|cRAP041|P35527|K1C9_HUMAN	Keratin, type I cytoskeletal 9 OS=Homo sapiens GN=KRT9 PE=1 SV=3	9209	62255	266	266	35	35	7203	5568	1	1	1	720.843	2879.34	4	2879.35	-0.0011	1	60.1	0.00026	R	LEKEIETYHNLLEGGQEDFESSGAGK	I					File: ~Y:\CORE\RAW_DATA_2023_QE\P1481_Sigrun_Lange\P1481_D.raw~; SpectrumID: ~6389~; PrecursorID: ~0~; scans: ~16382~
2	1::sp|cRAP041|P35527|K1C9_HUMAN	Keratin, type I cytoskeletal 9 OS=Homo sapiens GN=KRT9 PE=1 SV=3	9209	62255	266	266	35	35	7204	5439	1	1	1	960.79	2879.35	3	2879.35	0.0028	1	78.48	3.8e-06	R	LEKEIETYHNLLEGGQEDFESSGAGK	I					File: ~Y:\CORE\RAW_DATA_2023_QE\P1481_Sigrun_Lange\P1481_D.raw~; SpectrumID: ~6260~; PrecursorID: ~0~; scans: ~16212~
2	1::sp|cRAP041|P35527|K1C9_HUMAN	Keratin, type I cytoskeletal 9 OS=Homo sapiens GN=KRT9 PE=1 SV=3	9209	62255	266	266	35	35	7208	5369	1	1	1	721.096	2880.36	4	2880.33	0.0261	1	64.67	9.9e-05	R	LEKEIETYHNLLEGGQEDFESSGAGK	I	Deamidated (NQ)	0.00000000000000010000000000.0			File: ~Y:\CORE\RAW_DATA_2023_QE\P1481_Sigrun_Lange\P1481_D.raw~; SpectrumID: ~6190~; PrecursorID: ~0~; scans: ~16113~
2	1::sp|cRAP041|P35527|K1C9_HUMAN	Keratin, type I cytoskeletal 9 OS=Homo sapiens GN=KRT9 PE=1 SV=3	9209	62255	266	266	35	35	7239	4466	1	1	1	724.602	2894.38	4	2894.38	-0.0033	1	56.89	0.00067	K	NHKEEMSQLTGQNSGDVNVEINVAPGK	D					File: ~Y:\CORE\RAW_DATA_2023_QE\P1481_Sigrun_Lange\P1481_D.raw~; SpectrumID: ~5284~; PrecursorID: ~0~; scans: ~14561~
2	1::sp|cRAP041|P35527|K1C9_HUMAN	Keratin, type I cytoskeletal 9 OS=Homo sapiens GN=KRT9 PE=1 SV=3	9209	62255	266	266	35	35	7240	4972	1	1	1	724.603	2894.38	4	2894.38	-0.0013	1	49.36	0.0038	K	NHKEEMSQLTGQNSGDVNVEINVAPGK	D					File: ~Y:\CORE\RAW_DATA_2023_QE\P1481_Sigrun_Lange\P1481_D.raw~; SpectrumID: ~5792~; PrecursorID: ~0~; scans: ~15388~
2	1::sp|cRAP041|P35527|K1C9_HUMAN	Keratin, type I cytoskeletal 9 OS=Homo sapiens GN=KRT9 PE=1 SV=3	9209	62255	266	266	35	35	7242	4826	1	1	1	724.603	2894.38	4	2894.38	0.0007	1	66.11	8e-05	K	NHKEEMSQLTGQNSGDVNVEINVAPGK	D					File: ~Y:\CORE\RAW_DATA_2023_QE\P1481_Sigrun_Lange\P1481_D.raw~; SpectrumID: ~5645~; PrecursorID: ~0~; scans: ~15096~
2	1::sp|cRAP041|P35527|K1C9_HUMAN	Keratin, type I cytoskeletal 9 OS=Homo sapiens GN=KRT9 PE=1 SV=3	9209	62255	266	266	35	35	7243	5125	1	1	1	724.604	2894.39	4	2894.38	0.0021	1	53.01	0.0016	K	NHKEEMSQLTGQNSGDVNVEINVAPGK	D					File: ~Y:\CORE\RAW_DATA_2023_QE\P1481_Sigrun_Lange\P1481_D.raw~; SpectrumID: ~5945~; PrecursorID: ~0~; scans: ~15679~
2	1::sp|cRAP041|P35527|K1C9_HUMAN	Keratin, type I cytoskeletal 9 OS=Homo sapiens GN=KRT9 PE=1 SV=3	9209	62255	266	266	35	35	7244	4647	1	1	1	724.605	2894.39	4	2894.38	0.0077	1	74.11	1.3e-05	K	NHKEEMSQLTGQNSGDVNVEINVAPGK	D					File: ~Y:\CORE\RAW_DATA_2023_QE\P1481_Sigrun_Lange\P1481_D.raw~; SpectrumID: ~5466~; PrecursorID: ~0~; scans: ~14830~
2	1::sp|cRAP041|P35527|K1C9_HUMAN	Keratin, type I cytoskeletal 9 OS=Homo sapiens GN=KRT9 PE=1 SV=3	9209	62255	266	266	35	35	7252	4959	1	1	1	724.851	2895.38	4	2895.37	0.0101	1	45.84	0.0083	K	NHKEEMSQLTGQNSGDVNVEINVAPGK	D	Deamidated (NQ)	0.000000000001000000000000000.0			File: ~Y:\CORE\RAW_DATA_2023_QE\P1481_Sigrun_Lange\P1481_D.raw~; SpectrumID: ~5779~; PrecursorID: ~0~; scans: ~15364~
2	1::sp|cRAP041|P35527|K1C9_HUMAN	Keratin, type I cytoskeletal 9 OS=Homo sapiens GN=KRT9 PE=1 SV=3	9209	62255	266	266	35	35	7256	4584	1	1	1	966.142	2895.4	3	2895.37	0.0361	1	50.06	0.0031	K	NHKEEMSQLTGQNSGDVNVEINVAPGK	D	Deamidated (NQ)	0.000000000000000001000000000.0			File: ~Y:\CORE\RAW_DATA_2023_QE\P1481_Sigrun_Lange\P1481_D.raw~; SpectrumID: ~5403~; PrecursorID: ~0~; scans: ~14746~
2	1::sp|cRAP041|P35527|K1C9_HUMAN	Keratin, type I cytoskeletal 9 OS=Homo sapiens GN=KRT9 PE=1 SV=3	9209	62255	266	266	35	35	7258	5271	1	1	1	725.102	2896.38	4	2896.35	0.0292	1	42.39	0.018	K	NHKEEMSQLTGQNSGDVNVEINVAPGK	D	2 Deamidated (NQ)	0.000000010000000001000000000.0			File: ~Y:\CORE\RAW_DATA_2023_QE\P1481_Sigrun_Lange\P1481_D.raw~; SpectrumID: ~6092~; PrecursorID: ~0~; scans: ~15942~
2	1::sp|cRAP041|P35527|K1C9_HUMAN	Keratin, type I cytoskeletal 9 OS=Homo sapiens GN=KRT9 PE=1 SV=3	9209	62255	266	266	35	35	7269	6922	1	1	1	726.355	2901.39	4	2901.4	-0.0134	1	39.83	0.033	K	NYSPYYNTIDDLKDQIVDLTVGNNK	T					File: ~Y:\CORE\RAW_DATA_2023_QE\P1481_Sigrun_Lange\P1481_D.raw~; SpectrumID: ~7826~; PrecursorID: ~0~; scans: ~18292~
2	1::sp|cRAP041|P35527|K1C9_HUMAN	Keratin, type I cytoskeletal 9 OS=Homo sapiens GN=KRT9 PE=1 SV=3	9209	62255	266	266	35	35	7270	6917	1	1	1	968.141	2901.4	3	2901.4	-0.0026	1	66.08	7.8e-05	K	NYSPYYNTIDDLKDQIVDLTVGNNK	T					File: ~Y:\CORE\RAW_DATA_2023_QE\P1481_Sigrun_Lange\P1481_D.raw~; SpectrumID: ~7819~; PrecursorID: ~0~; scans: ~18285~
2	1::sp|cRAP041|P35527|K1C9_HUMAN	Keratin, type I cytoskeletal 9 OS=Homo sapiens GN=KRT9 PE=1 SV=3	9209	62255	266	266	35	35	7271	6927	1	1	1	1451.72	2901.42	2	2901.4	0.0188	1	92.84	1.6e-07	K	NYSPYYNTIDDLKDQIVDLTVGNNK	T					File: ~Y:\CORE\RAW_DATA_2023_QE\P1481_Sigrun_Lange\P1481_D.raw~; SpectrumID: ~7833~; PrecursorID: ~0~; scans: ~18301~
2	1::sp|cRAP041|P35527|K1C9_HUMAN	Keratin, type I cytoskeletal 9 OS=Homo sapiens GN=KRT9 PE=1 SV=3	9209	62255	266	266	35	35	7273	7087	1	1	1	968.477	2902.41	3	2902.39	0.023	1	40.45	0.028	K	NYSPYYNTIDDLKDQIVDLTVGNNK	T	Deamidated (NQ)	0.0000001000000000000000000.0			File: ~Y:\CORE\RAW_DATA_2023_QE\P1481_Sigrun_Lange\P1481_D.raw~; SpectrumID: ~8067~; PrecursorID: ~0~; scans: ~18562~
2	1::sp|cRAP041|P35527|K1C9_HUMAN	Keratin, type I cytoskeletal 9 OS=Homo sapiens GN=KRT9 PE=1 SV=3	9209	62255	266	266	35	35	7299	4173	1	1	1	728.602	2910.38	4	2910.38	0.0004	1	39.37	0.036	K	NHKEEMSQLTGQNSGDVNVEINVAPGK	D	Oxidation (M)	0.000003000000000000000000000.0			File: ~Y:\CORE\RAW_DATA_2023_QE\P1481_Sigrun_Lange\P1481_D.raw~; SpectrumID: ~4988~; PrecursorID: ~0~; scans: ~14125~
2	1::sp|cRAP041|P35527|K1C9_HUMAN	Keratin, type I cytoskeletal 9 OS=Homo sapiens GN=KRT9 PE=1 SV=3	9209	62255	266	266	35	35	7302	4352	1	1	1	728.852	2911.38	4	2911.36	0.0154	1	40.66	0.026	K	NHKEEMSQLTGQNSGDVNVEINVAPGK	D	Deamidated (NQ); Oxidation (M)	0.000003010000000000000000000.0			File: ~Y:\CORE\RAW_DATA_2023_QE\P1481_Sigrun_Lange\P1481_D.raw~; SpectrumID: ~5169~; PrecursorID: ~0~; scans: ~14392~
2	1::sp|cRAP041|P35527|K1C9_HUMAN	Keratin, type I cytoskeletal 9 OS=Homo sapiens GN=KRT9 PE=1 SV=3	9209	62255	266	266	35	35	7638	6569	1	1	1	793.128	3168.48	4	3168.46	0.0289	2	39.87	0.028	K	MRLEKEIETYHNLLEGGQEDFESSGAGK	I	2 Deamidated (NQ)	0.0000000000010000010000000000.0			File: ~Y:\CORE\RAW_DATA_2023_QE\P1481_Sigrun_Lange\P1481_D.raw~; SpectrumID: ~7392~; PrecursorID: ~0~; scans: ~17819~
2	1::sp|cRAP041|P35527|K1C9_HUMAN	Keratin, type I cytoskeletal 9 OS=Homo sapiens GN=KRT9 PE=1 SV=3	9209	62255	266	266	35	35	7690	2926	1	1	1	1075.1	3222.27	3	3222.27	-0.008	0	37.78	0.0023	R	GGSGGSHGGGSGFGGESGGSYGGGEEASGSGGGYGGGSGK	S					File: ~Y:\CORE\RAW_DATA_2023_QE\P1481_Sigrun_Lange\P1481_D.raw~; SpectrumID: ~3716~; PrecursorID: ~0~; scans: ~11927~
2	1::sp|cRAP041|P35527|K1C9_HUMAN	Keratin, type I cytoskeletal 9 OS=Homo sapiens GN=KRT9 PE=1 SV=3	9209	62255	266	266	35	35	7698	3184	1	1	1	1075.1	3222.29	3	3222.27	0.0162	0	28.13	0.031	R	GGSGGSHGGGSGFGGESGGSYGGGEEASGSGGGYGGGSGK	S					File: ~Y:\CORE\RAW_DATA_2023_QE\P1481_Sigrun_Lange\P1481_D.raw~; SpectrumID: ~3979~; PrecursorID: ~0~; scans: ~12433~
2	1::sp|cRAP041|P35527|K1C9_HUMAN	Keratin, type I cytoskeletal 9 OS=Homo sapiens GN=KRT9 PE=1 SV=3	9209	62255	266	266	35	35	7749	6363	1	1	1	816.882	3263.5	4	3263.51	-0.0083	0	84.44	8.7e-07	K	DIENQYETQITQIEHEVSSSGQEVQSSAK	E					File: ~Y:\CORE\RAW_DATA_2023_QE\P1481_Sigrun_Lange\P1481_D.raw~; SpectrumID: ~7186~; PrecursorID: ~0~; scans: ~17583~
2	1::sp|cRAP041|P35527|K1C9_HUMAN	Keratin, type I cytoskeletal 9 OS=Homo sapiens GN=KRT9 PE=1 SV=3	9209	62255	266	266	35	35	7750	6136	1	1	1	1088.84	3263.51	3	3263.51	0.004	0	55.9	0.00066	K	DIENQYETQITQIEHEVSSSGQEVQSSAK	E					File: ~Y:\CORE\RAW_DATA_2023_QE\P1481_Sigrun_Lange\P1481_D.raw~; SpectrumID: ~6958~; PrecursorID: ~0~; scans: ~17244~
2	1::sp|cRAP041|P35527|K1C9_HUMAN	Keratin, type I cytoskeletal 9 OS=Homo sapiens GN=KRT9 PE=1 SV=3	9209	62255	266	266	35	35	7751	6304	1	1	1	1088.84	3263.51	3	3263.51	0.0051	0	84.5	9e-07	K	DIENQYETQITQIEHEVSSSGQEVQSSAK	E					File: ~Y:\CORE\RAW_DATA_2023_QE\P1481_Sigrun_Lange\P1481_D.raw~; SpectrumID: ~7127~; PrecursorID: ~0~; scans: ~17511~
2	1::sp|cRAP041|P35527|K1C9_HUMAN	Keratin, type I cytoskeletal 9 OS=Homo sapiens GN=KRT9 PE=1 SV=3	9209	62255	266	266	35	35	7752	6169	1	1	1	816.886	3263.52	4	3263.51	0.0097	0	68.35	3.8e-05	K	DIENQYETQITQIEHEVSSSGQEVQSSAK	E					File: ~Y:\CORE\RAW_DATA_2023_QE\P1481_Sigrun_Lange\P1481_D.raw~; SpectrumID: ~6992~; PrecursorID: ~0~; scans: ~17307~
2	1::sp|cRAP041|P35527|K1C9_HUMAN	Keratin, type I cytoskeletal 9 OS=Homo sapiens GN=KRT9 PE=1 SV=3	9209	62255	266	266	35	35	7755	6537	1	1	1	1089.18	3264.51	3	3264.49	0.0171	0	56.83	0.00051	K	DIENQYETQITQIEHEVSSSGQEVQSSAK	E	Deamidated (NQ)	0.00000000000100000000000000000.0			File: ~Y:\CORE\RAW_DATA_2023_QE\P1481_Sigrun_Lange\P1481_D.raw~; SpectrumID: ~7360~; PrecursorID: ~0~; scans: ~17783~
2	1::sp|cRAP041|P35527|K1C9_HUMAN	Keratin, type I cytoskeletal 9 OS=Homo sapiens GN=KRT9 PE=1 SV=3	9209	62255	266	266	35	35	7759	5979	1	1	1	1089.51	3265.51	3	3265.47	0.0307	0	64.3	8.9e-05	K	DIENQYETQITQIEHEVSSSGQEVQSSAK	E	2 Deamidated (NQ)	0.00000000100100000000000000000.0			File: ~Y:\CORE\RAW_DATA_2023_QE\P1481_Sigrun_Lange\P1481_D.raw~; SpectrumID: ~6800~; PrecursorID: ~0~; scans: ~16986~
2	1::sp|cRAP041|P35527|K1C9_HUMAN	Keratin, type I cytoskeletal 9 OS=Homo sapiens GN=KRT9 PE=1 SV=3	9209	62255	266	266	35	35	7876	6047	1	1	1	848.903	3391.58	4	3391.6	-0.0173	1	73.86	1.1e-05	R	KDIENQYETQITQIEHEVSSSGQEVQSSAK	E					File: ~Y:\CORE\RAW_DATA_2023_QE\P1481_Sigrun_Lange\P1481_D.raw~; SpectrumID: ~6869~; PrecursorID: ~0~; scans: ~17096~
2	1::sp|cRAP041|P35527|K1C9_HUMAN	Keratin, type I cytoskeletal 9 OS=Homo sapiens GN=KRT9 PE=1 SV=3	9209	62255	266	266	35	35	7877	6195	1	1	1	848.906	3391.6	4	3391.6	-0.0056	1	106.02	7e-09	R	KDIENQYETQITQIEHEVSSSGQEVQSSAK	E					File: ~Y:\CORE\RAW_DATA_2023_QE\P1481_Sigrun_Lange\P1481_D.raw~; SpectrumID: ~7018~; PrecursorID: ~0~; scans: ~17353~
2	1::sp|cRAP041|P35527|K1C9_HUMAN	Keratin, type I cytoskeletal 9 OS=Homo sapiens GN=KRT9 PE=1 SV=3	9209	62255	266	266	35	35	7879	6397	1	1	1	849.155	3392.59	4	3392.59	0.0055	1	38.11	0.04	R	KDIENQYETQITQIEHEVSSSGQEVQSSAK	E	Deamidated (NQ)	0.000000000100000000000000000000.0			File: ~Y:\CORE\RAW_DATA_2023_QE\P1481_Sigrun_Lange\P1481_D.raw~; SpectrumID: ~7220~; PrecursorID: ~0~; scans: ~17622~
2	1::sp|cRAP041|P35527|K1C9_HUMAN	Keratin, type I cytoskeletal 9 OS=Homo sapiens GN=KRT9 PE=1 SV=3	9209	62255	266	266	35	35	7954	6738	1	1	1	876.429	3501.69	4	3501.69	-0.0049	2	61	0.00023	R	QVLDNLTMEKSDLEMQYETLQEELMALKK	N	2 Oxidation (M)	0.00000003000000000000000030000.0			File: ~Y:\CORE\RAW_DATA_2023_QE\P1481_Sigrun_Lange\P1481_D.raw~; SpectrumID: ~7584~; PrecursorID: ~0~; scans: ~18026~
2	1::sp|cRAP041|P35527|K1C9_HUMAN	Keratin, type I cytoskeletal 9 OS=Homo sapiens GN=KRT9 PE=1 SV=3	9209	62255	266	266	35	35	7968	6712	1	1	1	880.432	3517.7	4	3517.69	0.0122	2	49.02	0.0037	R	QVLDNLTMEKSDLEMQYETLQEELMALKK	N	3 Oxidation (M)	0.00000003000000300000000030000.0			File: ~Y:\CORE\RAW_DATA_2023_QE\P1481_Sigrun_Lange\P1481_D.raw~; SpectrumID: ~7555~; PrecursorID: ~0~; scans: ~17993~
2	1::sp|cRAP041|P35527|K1C9_HUMAN	Keratin, type I cytoskeletal 9 OS=Homo sapiens GN=KRT9 PE=1 SV=3	9209	62255	266	266	35	35	8191	7061	1	1	1	986.997	3943.96	4	3943.93	0.0282	2	53.07	0.0013	K	NYSPYYNTIDDLKDQIVDLTVGNNKTLLDIDNTR	M	Deamidated (NQ)	0.0000000000000010000000000000000000.0			File: ~Y:\CORE\RAW_DATA_2023_QE\P1481_Sigrun_Lange\P1481_D.raw~; SpectrumID: ~8030~; PrecursorID: ~0~; scans: ~18522~
3	1::sp|cRAP039|P13645|K1C10_HUMAN	Keratin, type I cytoskeletal 10 OS=Homo sapiens GN=KRT10 PE=1 SV=6	7101	59020	210	210	31	31	101	2358	2	1	0	404.203	806.392	2	806.392	-0.0001	0	41.75	0.0054	R	LAADDFR	L					File: ~Y:\CORE\RAW_DATA_2023_QE\P1481_Sigrun_Lange\P1481_D.raw~; SpectrumID: ~3112~; PrecursorID: ~0~; scans: ~10447~
3	1::sp|cRAP039|P13645|K1C10_HUMAN	Keratin, type I cytoskeletal 10 OS=Homo sapiens GN=KRT10 PE=1 SV=6	7101	59020	210	210	31	31	102	2542	2	1	0	404.203	806.392	2	806.392	-0.0001	0	43.3	0.0038	R	LAADDFR	L					File: ~Y:\CORE\RAW_DATA_2023_QE\P1481_Sigrun_Lange\P1481_D.raw~; SpectrumID: ~3312~; PrecursorID: ~0~; scans: ~10983~
3	1::sp|cRAP039|P13645|K1C10_HUMAN	Keratin, type I cytoskeletal 10 OS=Homo sapiens GN=KRT10 PE=1 SV=6	7101	59020	210	210	31	31	103	3276	1	1	0	404.204	806.392	2	806.392	0.0002	0	35.75	0.021	R	LAADDFR	L					File: ~Y:\CORE\RAW_DATA_2023_QE\P1481_Sigrun_Lange\P1481_D.raw~; SpectrumID: ~4074~; PrecursorID: ~0~; scans: ~12604~
3	1::sp|cRAP039|P13645|K1C10_HUMAN	Keratin, type I cytoskeletal 10 OS=Homo sapiens GN=KRT10 PE=1 SV=6	7101	59020	210	210	31	31	104	2445	2	1	0	404.204	806.393	2	806.392	0.0004	0	45	0.0025	R	LAADDFR	L					File: ~Y:\CORE\RAW_DATA_2023_QE\P1481_Sigrun_Lange\P1481_D.raw~; SpectrumID: ~3209~; PrecursorID: ~0~; scans: ~10713~
3	1::sp|cRAP039|P13645|K1C10_HUMAN	Keratin, type I cytoskeletal 10 OS=Homo sapiens GN=KRT10 PE=1 SV=6	7101	59020	210	210	31	31	105	2641	2	1	0	404.204	806.393	2	806.392	0.0005	0	42.6	0.0044	R	LAADDFR	L					File: ~Y:\CORE\RAW_DATA_2023_QE\P1481_Sigrun_Lange\P1481_D.raw~; SpectrumID: ~3416~; PrecursorID: ~0~; scans: ~11251~
3	1::sp|cRAP039|P13645|K1C10_HUMAN	Keratin, type I cytoskeletal 10 OS=Homo sapiens GN=KRT10 PE=1 SV=6	7101	59020	210	210	31	31	106	2853	2	1	0	404.204	806.393	2	806.392	0.0005	0	43.21	0.0038	R	LAADDFR	L					File: ~Y:\CORE\RAW_DATA_2023_QE\P1481_Sigrun_Lange\P1481_D.raw~; SpectrumID: ~3640~; PrecursorID: ~0~; scans: ~11782~
3	1::sp|cRAP039|P13645|K1C10_HUMAN	Keratin, type I cytoskeletal 10 OS=Homo sapiens GN=KRT10 PE=1 SV=6	7101	59020	210	210	31	31	107	2743	2	1	0	404.204	806.393	2	806.392	0.001	0	42.56	0.0035	R	LAADDFR	L					File: ~Y:\CORE\RAW_DATA_2023_QE\P1481_Sigrun_Lange\P1481_D.raw~; SpectrumID: ~3524~; PrecursorID: ~0~; scans: ~11518~
3	1::sp|cRAP039|P13645|K1C10_HUMAN	Keratin, type I cytoskeletal 10 OS=Homo sapiens GN=KRT10 PE=1 SV=6	7101	59020	210	210	31	31	108	2983	1	1	0	404.204	806.394	2	806.392	0.0012	0	42.99	0.0032	R	LAADDFR	L					File: ~Y:\CORE\RAW_DATA_2023_QE\P1481_Sigrun_Lange\P1481_D.raw~; SpectrumID: ~3775~; PrecursorID: ~0~; scans: ~12055~
3	1::sp|cRAP039|P13645|K1C10_HUMAN	Keratin, type I cytoskeletal 10 OS=Homo sapiens GN=KRT10 PE=1 SV=6	7101	59020	210	210	31	31	109	3123	1	1	0	404.204	806.394	2	806.392	0.0016	0	33.14	0.031	R	LAADDFR	L					File: ~Y:\CORE\RAW_DATA_2023_QE\P1481_Sigrun_Lange\P1481_D.raw~; SpectrumID: ~3917~; PrecursorID: ~0~; scans: ~12327~
3	1::sp|cRAP039|P13645|K1C10_HUMAN	Keratin, type I cytoskeletal 10 OS=Homo sapiens GN=KRT10 PE=1 SV=6	7101	59020	210	210	31	31	116	1889	1	0	0	405.224	808.433	2	808.433	-0.0003	0	39.96	0.0033	R	LASYLDK	V					File: ~Y:\CORE\RAW_DATA_2023_QE\P1481_Sigrun_Lange\P1481_D.raw~; SpectrumID: ~2583~; PrecursorID: ~0~; scans: ~8949~
3	1::sp|cRAP039|P13645|K1C10_HUMAN	Keratin, type I cytoskeletal 10 OS=Homo sapiens GN=KRT10 PE=1 SV=6	7101	59020	210	210	31	31	117	3278	1	0	0	405.224	808.433	2	808.433	-0.0003	0	35.9	0.0085	R	LASYLDK	V					File: ~Y:\CORE\RAW_DATA_2023_QE\P1481_Sigrun_Lange\P1481_D.raw~; SpectrumID: ~4076~; PrecursorID: ~0~; scans: ~12607~
3	1::sp|cRAP039|P13645|K1C10_HUMAN	Keratin, type I cytoskeletal 10 OS=Homo sapiens GN=KRT10 PE=1 SV=6	7101	59020	210	210	31	31	118	2111	1	0	0	405.224	808.433	2	808.433	-0.0003	0	37.21	0.0063	R	LASYLDK	V					File: ~Y:\CORE\RAW_DATA_2023_QE\P1481_Sigrun_Lange\P1481_D.raw~; SpectrumID: ~2833~; PrecursorID: ~0~; scans: ~9708~
3	1::sp|cRAP039|P13645|K1C10_HUMAN	Keratin, type I cytoskeletal 10 OS=Homo sapiens GN=KRT10 PE=1 SV=6	7101	59020	210	210	31	31	119	2044	1	0	0	405.224	808.433	2	808.433	-0.0002	0	34.92	0.011	R	LASYLDK	V					File: ~Y:\CORE\RAW_DATA_2023_QE\P1481_Sigrun_Lange\P1481_D.raw~; SpectrumID: ~2761~; PrecursorID: ~0~; scans: ~9451~
3	1::sp|cRAP039|P13645|K1C10_HUMAN	Keratin, type I cytoskeletal 10 OS=Homo sapiens GN=KRT10 PE=1 SV=6	7101	59020	210	210	31	31	120	1969	1	0	0	405.224	808.433	2	808.433	-0.0002	0	47.38	0.0006	R	LASYLDK	V					File: ~Y:\CORE\RAW_DATA_2023_QE\P1481_Sigrun_Lange\P1481_D.raw~; SpectrumID: ~2675~; PrecursorID: ~0~; scans: ~9198~
3	1::sp|cRAP039|P13645|K1C10_HUMAN	Keratin, type I cytoskeletal 10 OS=Homo sapiens GN=KRT10 PE=1 SV=6	7101	59020	210	210	31	31	121	2199	1	0	0	405.224	808.433	2	808.433	0.0002	0	37.14	0.0064	R	LASYLDK	V					File: ~Y:\CORE\RAW_DATA_2023_QE\P1481_Sigrun_Lange\P1481_D.raw~; SpectrumID: ~2937~; PrecursorID: ~0~; scans: ~9962~
3	1::sp|cRAP039|P13645|K1C10_HUMAN	Keratin, type I cytoskeletal 10 OS=Homo sapiens GN=KRT10 PE=1 SV=6	7101	59020	210	210	31	31	122	2281	1	0	0	405.224	808.433	2	808.433	0.0005	0	38.93	0.0042	R	LASYLDK	V					File: ~Y:\CORE\RAW_DATA_2023_QE\P1481_Sigrun_Lange\P1481_D.raw~; SpectrumID: ~3026~; PrecursorID: ~0~; scans: ~10220~
3	1::sp|cRAP039|P13645|K1C10_HUMAN	Keratin, type I cytoskeletal 10 OS=Homo sapiens GN=KRT10 PE=1 SV=6	7101	59020	210	210	31	31	123	2857	1	0	0	405.225	808.435	2	808.433	0.0017	0	37.36	0.0061	R	LASYLDK	V					File: ~Y:\CORE\RAW_DATA_2023_QE\P1481_Sigrun_Lange\P1481_D.raw~; SpectrumID: ~3645~; PrecursorID: ~0~; scans: ~11792~
3	1::sp|cRAP039|P13645|K1C10_HUMAN	Keratin, type I cytoskeletal 10 OS=Homo sapiens GN=KRT10 PE=1 SV=6	7101	59020	210	210	31	31	124	2640	1	0	0	405.225	808.435	2	808.433	0.002	0	38.12	0.005	R	LASYLDK	V					File: ~Y:\CORE\RAW_DATA_2023_QE\P1481_Sigrun_Lange\P1481_D.raw~; SpectrumID: ~3415~; PrecursorID: ~0~; scans: ~11250~
3	1::sp|cRAP039|P13645|K1C10_HUMAN	Keratin, type I cytoskeletal 10 OS=Homo sapiens GN=KRT10 PE=1 SV=6	7101	59020	210	210	31	31	125	3095	1	0	0	405.225	808.436	2	808.433	0.0028	0	36.74	0.0057	R	LASYLDK	V					File: ~Y:\CORE\RAW_DATA_2023_QE\P1481_Sigrun_Lange\P1481_D.raw~; SpectrumID: ~3888~; PrecursorID: ~0~; scans: ~12278~
3	1::sp|cRAP039|P13645|K1C10_HUMAN	Keratin, type I cytoskeletal 10 OS=Homo sapiens GN=KRT10 PE=1 SV=6	7101	59020	210	210	31	31	298	2426	1	1	1	424.229	846.443	2	846.445	-0.0012	0	36.26	0.05	K	SEITELR	R					File: ~Y:\CORE\RAW_DATA_2023_QE\P1481_Sigrun_Lange\P1481_D.raw~; SpectrumID: ~3190~; PrecursorID: ~0~; scans: ~10671~
3	1::sp|cRAP039|P13645|K1C10_HUMAN	Keratin, type I cytoskeletal 10 OS=Homo sapiens GN=KRT10 PE=1 SV=6	7101	59020	210	210	31	31	302	2174	1	1	1	424.229	846.444	2	846.445	-0.0005	0	36.8	0.04	K	SEITELR	R					File: ~Y:\CORE\RAW_DATA_2023_QE\P1481_Sigrun_Lange\P1481_D.raw~; SpectrumID: ~2908~; PrecursorID: ~0~; scans: ~9885~
3	1::sp|cRAP039|P13645|K1C10_HUMAN	Keratin, type I cytoskeletal 10 OS=Homo sapiens GN=KRT10 PE=1 SV=6	7101	59020	210	210	31	31	684	2207	1	1	1	497.253	992.491	2	992.493	-0.0014	0	42.02	0.011	K	YENEVALR	Q					File: ~Y:\CORE\RAW_DATA_2023_QE\P1481_Sigrun_Lange\P1481_D.raw~; SpectrumID: ~2946~; PrecursorID: ~0~; scans: ~9978~
3	1::sp|cRAP039|P13645|K1C10_HUMAN	Keratin, type I cytoskeletal 10 OS=Homo sapiens GN=KRT10 PE=1 SV=6	7101	59020	210	210	31	31	685	1973	1	1	1	497.253	992.491	2	992.493	-0.0013	0	49.69	0.0019	K	YENEVALR	Q					File: ~Y:\CORE\RAW_DATA_2023_QE\P1481_Sigrun_Lange\P1481_D.raw~; SpectrumID: ~2679~; PrecursorID: ~0~; scans: ~9215~
3	1::sp|cRAP039|P13645|K1C10_HUMAN	Keratin, type I cytoskeletal 10 OS=Homo sapiens GN=KRT10 PE=1 SV=6	7101	59020	210	210	31	31	686	2375	1	1	1	497.253	992.491	2	992.493	-0.0011	0	46.4	0.0041	K	YENEVALR	Q					File: ~Y:\CORE\RAW_DATA_2023_QE\P1481_Sigrun_Lange\P1481_D.raw~; SpectrumID: ~3129~; PrecursorID: ~0~; scans: ~10499~
3	1::sp|cRAP039|P13645|K1C10_HUMAN	Keratin, type I cytoskeletal 10 OS=Homo sapiens GN=KRT10 PE=1 SV=6	7101	59020	210	210	31	31	687	2594	1	1	1	497.253	992.492	2	992.493	-0.001	0	49.02	0.0022	K	YENEVALR	Q					File: ~Y:\CORE\RAW_DATA_2023_QE\P1481_Sigrun_Lange\P1481_D.raw~; SpectrumID: ~3369~; PrecursorID: ~0~; scans: ~11140~
3	1::sp|cRAP039|P13645|K1C10_HUMAN	Keratin, type I cytoskeletal 10 OS=Homo sapiens GN=KRT10 PE=1 SV=6	7101	59020	210	210	31	31	688	2462	1	1	1	497.253	992.492	2	992.493	-0.0006	0	46.93	0.0036	K	YENEVALR	Q					File: ~Y:\CORE\RAW_DATA_2023_QE\P1481_Sigrun_Lange\P1481_D.raw~; SpectrumID: ~3229~; PrecursorID: ~0~; scans: ~10774~
3	1::sp|cRAP039|P13645|K1C10_HUMAN	Keratin, type I cytoskeletal 10 OS=Homo sapiens GN=KRT10 PE=1 SV=6	7101	59020	210	210	31	31	689	2287	1	1	1	497.254	992.493	2	992.493	0.0003	0	49.11	0.0022	K	YENEVALR	Q					File: ~Y:\CORE\RAW_DATA_2023_QE\P1481_Sigrun_Lange\P1481_D.raw~; SpectrumID: ~3032~; PrecursorID: ~0~; scans: ~10238~
3	1::sp|cRAP039|P13645|K1C10_HUMAN	Keratin, type I cytoskeletal 10 OS=Homo sapiens GN=KRT10 PE=1 SV=6	7101	59020	210	210	31	31	690	2116	1	1	1	497.254	992.493	2	992.493	0.0004	0	43.67	0.0076	K	YENEVALR	Q					File: ~Y:\CORE\RAW_DATA_2023_QE\P1481_Sigrun_Lange\P1481_D.raw~; SpectrumID: ~2838~; PrecursorID: ~0~; scans: ~9724~
3	1::sp|cRAP039|P13645|K1C10_HUMAN	Keratin, type I cytoskeletal 10 OS=Homo sapiens GN=KRT10 PE=1 SV=6	7101	59020	210	210	31	31	691	2048	1	1	1	497.254	992.494	2	992.493	0.0014	0	45.79	0.0047	K	YENEVALR	Q					File: ~Y:\CORE\RAW_DATA_2023_QE\P1481_Sigrun_Lange\P1481_D.raw~; SpectrumID: ~2765~; PrecursorID: ~0~; scans: ~9466~
3	1::sp|cRAP039|P13645|K1C10_HUMAN	Keratin, type I cytoskeletal 10 OS=Homo sapiens GN=KRT10 PE=1 SV=6	7101	59020	210	210	31	31	697	3711	1	1	1	498.262	994.51	2	994.512	-0.0022	1	40.66	0.011	K	IKEWYEK	H					File: ~Y:\CORE\RAW_DATA_2023_QE\P1481_Sigrun_Lange\P1481_D.raw~; SpectrumID: ~4519~; PrecursorID: ~0~; scans: ~13364~
3	1::sp|cRAP039|P13645|K1C10_HUMAN	Keratin, type I cytoskeletal 10 OS=Homo sapiens GN=KRT10 PE=1 SV=6	7101	59020	210	210	31	31	698	3548	1	1	1	498.263	994.511	2	994.512	-0.0014	1	34.79	0.042	K	IKEWYEK	H					File: ~Y:\CORE\RAW_DATA_2023_QE\P1481_Sigrun_Lange\P1481_D.raw~; SpectrumID: ~4353~; PrecursorID: ~0~; scans: ~13091~
3	1::sp|cRAP039|P13645|K1C10_HUMAN	Keratin, type I cytoskeletal 10 OS=Homo sapiens GN=KRT10 PE=1 SV=6	7101	59020	210	210	31	31	699	3863	1	1	1	498.263	994.512	2	994.512	-0.0001	1	42.03	0.0083	K	IKEWYEK	H					File: ~Y:\CORE\RAW_DATA_2023_QE\P1481_Sigrun_Lange\P1481_D.raw~; SpectrumID: ~4675~; PrecursorID: ~0~; scans: ~13631~
3	1::sp|cRAP039|P13645|K1C10_HUMAN	Keratin, type I cytoskeletal 10 OS=Homo sapiens GN=KRT10 PE=1 SV=6	7101	59020	210	210	31	31	700	4031	1	1	1	498.263	994.512	2	994.512	-0.0001	1	40.71	0.011	K	IKEWYEK	H					File: ~Y:\CORE\RAW_DATA_2023_QE\P1481_Sigrun_Lange\P1481_D.raw~; SpectrumID: ~4844~; PrecursorID: ~0~; scans: ~13901~
3	1::sp|cRAP039|P13645|K1C10_HUMAN	Keratin, type I cytoskeletal 10 OS=Homo sapiens GN=KRT10 PE=1 SV=6	7101	59020	210	210	31	31	701	4197	1	1	1	498.264	994.514	2	994.512	0.002	1	43.24	0.0062	K	IKEWYEK	H					File: ~Y:\CORE\RAW_DATA_2023_QE\P1481_Sigrun_Lange\P1481_D.raw~; SpectrumID: ~5012~; PrecursorID: ~0~; scans: ~14160~
3	1::sp|cRAP039|P13645|K1C10_HUMAN	Keratin, type I cytoskeletal 10 OS=Homo sapiens GN=KRT10 PE=1 SV=6	7101	59020	210	210	31	31	833	4112	1	1	0	516.303	1030.59	2	1030.59	-0.0001	0	43.65	0.0051	R	VLDELTLTK	A					File: ~Y:\CORE\RAW_DATA_2023_QE\P1481_Sigrun_Lange\P1481_D.raw~; SpectrumID: ~4926~; PrecursorID: ~0~; scans: ~14039~
3	1::sp|cRAP039|P13645|K1C10_HUMAN	Keratin, type I cytoskeletal 10 OS=Homo sapiens GN=KRT10 PE=1 SV=6	7101	59020	210	210	31	31	834	4290	1	1	0	516.303	1030.59	2	1030.59	-0.0001	0	35.6	0.032	R	VLDELTLTK	A					File: ~Y:\CORE\RAW_DATA_2023_QE\P1481_Sigrun_Lange\P1481_D.raw~; SpectrumID: ~5107~; PrecursorID: ~0~; scans: ~14303~
3	1::sp|cRAP039|P13645|K1C10_HUMAN	Keratin, type I cytoskeletal 10 OS=Homo sapiens GN=KRT10 PE=1 SV=6	7101	59020	210	210	31	31	835	3478	1	1	0	516.303	1030.59	2	1030.59	0.0001	0	55.02	0.00036	R	VLDELTLTK	A					File: ~Y:\CORE\RAW_DATA_2023_QE\P1481_Sigrun_Lange\P1481_D.raw~; SpectrumID: ~4281~; PrecursorID: ~0~; scans: ~12961~
3	1::sp|cRAP039|P13645|K1C10_HUMAN	Keratin, type I cytoskeletal 10 OS=Homo sapiens GN=KRT10 PE=1 SV=6	7101	59020	210	210	31	31	836	3789	1	1	0	516.303	1030.59	2	1030.59	0.0003	0	61.66	7.5e-05	R	VLDELTLTK	A					File: ~Y:\CORE\RAW_DATA_2023_QE\P1481_Sigrun_Lange\P1481_D.raw~; SpectrumID: ~4597~; PrecursorID: ~0~; scans: ~13504~
3	1::sp|cRAP039|P13645|K1C10_HUMAN	Keratin, type I cytoskeletal 10 OS=Homo sapiens GN=KRT10 PE=1 SV=6	7101	59020	210	210	31	31	837	3947	1	1	0	516.303	1030.59	2	1030.59	0.0004	0	50.88	0.00089	R	VLDELTLTK	A					File: ~Y:\CORE\RAW_DATA_2023_QE\P1481_Sigrun_Lange\P1481_D.raw~; SpectrumID: ~4760~; PrecursorID: ~0~; scans: ~13771~
3	1::sp|cRAP039|P13645|K1C10_HUMAN	Keratin, type I cytoskeletal 10 OS=Homo sapiens GN=KRT10 PE=1 SV=6	7101	59020	210	210	31	31	838	3633	1	1	0	516.303	1030.59	2	1030.59	0.0004	0	61.77	7.3e-05	R	VLDELTLTK	A					File: ~Y:\CORE\RAW_DATA_2023_QE\P1481_Sigrun_Lange\P1481_D.raw~; SpectrumID: ~4440~; PrecursorID: ~0~; scans: ~13235~
3	1::sp|cRAP039|P13645|K1C10_HUMAN	Keratin, type I cytoskeletal 10 OS=Homo sapiens GN=KRT10 PE=1 SV=6	7101	59020	210	210	31	31	839	3323	1	1	0	516.303	1030.59	2	1030.59	0.0007	0	55.68	0.0003	R	VLDELTLTK	A					File: ~Y:\CORE\RAW_DATA_2023_QE\P1481_Sigrun_Lange\P1481_D.raw~; SpectrumID: ~4121~; PrecursorID: ~0~; scans: ~12690~
3	1::sp|cRAP039|P13645|K1C10_HUMAN	Keratin, type I cytoskeletal 10 OS=Homo sapiens GN=KRT10 PE=1 SV=6	7101	59020	210	210	31	31	840	3171	1	1	0	516.303	1030.59	2	1030.59	0.0014	0	53.04	0.00053	R	VLDELTLTK	A					File: ~Y:\CORE\RAW_DATA_2023_QE\P1481_Sigrun_Lange\P1481_D.raw~; SpectrumID: ~3966~; PrecursorID: ~0~; scans: ~12415~
3	1::sp|cRAP039|P13645|K1C10_HUMAN	Keratin, type I cytoskeletal 10 OS=Homo sapiens GN=KRT10 PE=1 SV=6	7101	59020	210	210	31	31	993	1770	1	1	0	545.768	1089.52	2	1089.52	-0.002	0	47.93	0.0037	K	VTMQNLNDR	L					File: ~Y:\CORE\RAW_DATA_2023_QE\P1481_Sigrun_Lange\P1481_D.raw~; SpectrumID: ~2431~; PrecursorID: ~0~; scans: ~8522~
3	1::sp|cRAP039|P13645|K1C10_HUMAN	Keratin, type I cytoskeletal 10 OS=Homo sapiens GN=KRT10 PE=1 SV=6	7101	59020	210	210	31	31	994	2223	1	1	0	545.768	1089.52	2	1089.52	-0.0015	0	57.52	0.0004	K	VTMQNLNDR	L					File: ~Y:\CORE\RAW_DATA_2023_QE\P1481_Sigrun_Lange\P1481_D.raw~; SpectrumID: ~2963~; PrecursorID: ~0~; scans: ~10029~
3	1::sp|cRAP039|P13645|K1C10_HUMAN	Keratin, type I cytoskeletal 10 OS=Homo sapiens GN=KRT10 PE=1 SV=6	7101	59020	210	210	31	31	995	2392	1	1	0	545.769	1089.52	2	1089.52	-0.0013	0	57.48	0.0004	K	VTMQNLNDR	L					File: ~Y:\CORE\RAW_DATA_2023_QE\P1481_Sigrun_Lange\P1481_D.raw~; SpectrumID: ~3149~; PrecursorID: ~0~; scans: ~10551~
3	1::sp|cRAP039|P13645|K1C10_HUMAN	Keratin, type I cytoskeletal 10 OS=Homo sapiens GN=KRT10 PE=1 SV=6	7101	59020	210	210	31	31	996	2136	1	1	0	545.769	1089.52	2	1089.52	-0.0011	0	57.5	0.0004	K	VTMQNLNDR	L					File: ~Y:\CORE\RAW_DATA_2023_QE\P1481_Sigrun_Lange\P1481_D.raw~; SpectrumID: ~2861~; PrecursorID: ~0~; scans: ~9774~
3	1::sp|cRAP039|P13645|K1C10_HUMAN	Keratin, type I cytoskeletal 10 OS=Homo sapiens GN=KRT10 PE=1 SV=6	7101	59020	210	210	31	31	997	2063	1	1	0	545.769	1089.52	2	1089.52	-0.0009	0	47.2	0.0043	K	VTMQNLNDR	L					File: ~Y:\CORE\RAW_DATA_2023_QE\P1481_Sigrun_Lange\P1481_D.raw~; SpectrumID: ~2781~; PrecursorID: ~0~; scans: ~9516~
3	1::sp|cRAP039|P13645|K1C10_HUMAN	Keratin, type I cytoskeletal 10 OS=Homo sapiens GN=KRT10 PE=1 SV=6	7101	59020	210	210	31	31	998	1988	1	1	0	545.769	1089.52	2	1089.52	-0.0008	0	53.06	0.0011	K	VTMQNLNDR	L					File: ~Y:\CORE\RAW_DATA_2023_QE\P1481_Sigrun_Lange\P1481_D.raw~; SpectrumID: ~2697~; PrecursorID: ~0~; scans: ~9260~
3	1::sp|cRAP039|P13645|K1C10_HUMAN	Keratin, type I cytoskeletal 10 OS=Homo sapiens GN=KRT10 PE=1 SV=6	7101	59020	210	210	31	31	999	2489	1	1	0	545.769	1089.52	2	1089.52	-0.0008	0	42.51	0.013	K	VTMQNLNDR	L					File: ~Y:\CORE\RAW_DATA_2023_QE\P1481_Sigrun_Lange\P1481_D.raw~; SpectrumID: ~3256~; PrecursorID: ~0~; scans: ~10822~
3	1::sp|cRAP039|P13645|K1C10_HUMAN	Keratin, type I cytoskeletal 10 OS=Homo sapiens GN=KRT10 PE=1 SV=6	7101	59020	210	210	31	31	1000	2306	1	1	0	545.769	1089.52	2	1089.52	-0.0008	0	57.55	0.0004	K	VTMQNLNDR	L					File: ~Y:\CORE\RAW_DATA_2023_QE\P1481_Sigrun_Lange\P1481_D.raw~; SpectrumID: ~3051~; PrecursorID: ~0~; scans: ~10289~
3	1::sp|cRAP039|P13645|K1C10_HUMAN	Keratin, type I cytoskeletal 10 OS=Homo sapiens GN=KRT10 PE=1 SV=6	7101	59020	210	210	31	31	1001	1907	1	1	0	545.769	1089.52	2	1089.52	-0.0006	0	57.28	0.00042	K	VTMQNLNDR	L					File: ~Y:\CORE\RAW_DATA_2023_QE\P1481_Sigrun_Lange\P1481_D.raw~; SpectrumID: ~2603~; PrecursorID: ~0~; scans: ~9013~
3	1::sp|cRAP039|P13645|K1C10_HUMAN	Keratin, type I cytoskeletal 10 OS=Homo sapiens GN=KRT10 PE=1 SV=6	7101	59020	210	210	31	31	1002	1840	1	1	0	545.769	1089.52	2	1089.52	0.0002	0	47.29	0.0045	K	VTMQNLNDR	L					File: ~Y:\CORE\RAW_DATA_2023_QE\P1481_Sigrun_Lange\P1481_D.raw~; SpectrumID: ~2519~; PrecursorID: ~0~; scans: ~8767~
3	1::sp|cRAP039|P13645|K1C10_HUMAN	Keratin, type I cytoskeletal 10 OS=Homo sapiens GN=KRT10 PE=1 SV=6	7101	59020	210	210	31	31	1064	1149	1	1	0	553.764	1105.51	2	1105.52	-0.0056	0	53.04	0.00088	K	VTMQNLNDR	L	Oxidation (M)	0.003000000.0			File: ~Y:\CORE\RAW_DATA_2023_QE\P1481_Sigrun_Lange\P1481_D.raw~; SpectrumID: ~1383~; PrecursorID: ~0~; scans: ~6419~
3	1::sp|cRAP039|P13645|K1C10_HUMAN	Keratin, type I cytoskeletal 10 OS=Homo sapiens GN=KRT10 PE=1 SV=6	7101	59020	210	210	31	31	1065	1542	1	1	0	553.767	1105.52	2	1105.52	0	0	56.71	0.00043	K	VTMQNLNDR	L	Oxidation (M)	0.003000000.0			File: ~Y:\CORE\RAW_DATA_2023_QE\P1481_Sigrun_Lange\P1481_D.raw~; SpectrumID: ~2076~; PrecursorID: ~0~; scans: ~7637~
3	1::sp|cRAP039|P13645|K1C10_HUMAN	Keratin, type I cytoskeletal 10 OS=Homo sapiens GN=KRT10 PE=1 SV=6	7101	59020	210	210	31	31	1066	1609	1	1	0	553.767	1105.52	2	1105.52	0.0002	0	76.8	4.2e-06	K	VTMQNLNDR	L	Oxidation (M)	0.003000000.0			File: ~Y:\CORE\RAW_DATA_2023_QE\P1481_Sigrun_Lange\P1481_D.raw~; SpectrumID: ~2185~; PrecursorID: ~0~; scans: ~7881~
3	1::sp|cRAP039|P13645|K1C10_HUMAN	Keratin, type I cytoskeletal 10 OS=Homo sapiens GN=KRT10 PE=1 SV=6	7101	59020	210	210	31	31	1067	1324	1	1	0	553.767	1105.52	2	1105.52	0.0007	0	59.24	0.00024	K	VTMQNLNDR	L	Oxidation (M)	0.003000000.0			File: ~Y:\CORE\RAW_DATA_2023_QE\P1481_Sigrun_Lange\P1481_D.raw~; SpectrumID: ~1694~; PrecursorID: ~0~; scans: ~6909~
3	1::sp|cRAP039|P13645|K1C10_HUMAN	Keratin, type I cytoskeletal 10 OS=Homo sapiens GN=KRT10 PE=1 SV=6	7101	59020	210	210	31	31	1068	1469	1	1	0	553.767	1105.52	2	1105.52	0.0007	0	76.87	4.2e-06	K	VTMQNLNDR	L	Oxidation (M)	0.003000000.0			File: ~Y:\CORE\RAW_DATA_2023_QE\P1481_Sigrun_Lange\P1481_D.raw~; SpectrumID: ~1959~; PrecursorID: ~0~; scans: ~7395~
3	1::sp|cRAP039|P13645|K1C10_HUMAN	Keratin, type I cytoskeletal 10 OS=Homo sapiens GN=KRT10 PE=1 SV=6	7101	59020	210	210	31	31	1069	1396	1	1	0	553.767	1105.52	2	1105.52	0.001	0	65.92	5.1e-05	K	VTMQNLNDR	L	Oxidation (M)	0.003000000.0			File: ~Y:\CORE\RAW_DATA_2023_QE\P1481_Sigrun_Lange\P1481_D.raw~; SpectrumID: ~1829~; PrecursorID: ~0~; scans: ~7150~
3	1::sp|cRAP039|P13645|K1C10_HUMAN	Keratin, type I cytoskeletal 10 OS=Homo sapiens GN=KRT10 PE=1 SV=6	7101	59020	210	210	31	31	1071	1241	1	1	0	553.769	1105.52	2	1105.52	0.0044	0	49.2	0.0026	K	VTMQNLNDR	L	Oxidation (M)	0.003000000.0			File: ~Y:\CORE\RAW_DATA_2023_QE\P1481_Sigrun_Lange\P1481_D.raw~; SpectrumID: ~1548~; PrecursorID: ~0~; scans: ~6667~
3	1::sp|cRAP039|P13645|K1C10_HUMAN	Keratin, type I cytoskeletal 10 OS=Homo sapiens GN=KRT10 PE=1 SV=6	7101	59020	210	210	31	31	1089	4626	1	1	1	555.242	1108.47	2	1108.48	-0.0122	0	37.84	0.012	K	DAEAWFNEK	S					File: ~Y:\CORE\RAW_DATA_2023_QE\P1481_Sigrun_Lange\P1481_D.raw~; SpectrumID: ~5445~; PrecursorID: ~0~; scans: ~14802~
3	1::sp|cRAP039|P13645|K1C10_HUMAN	Keratin, type I cytoskeletal 10 OS=Homo sapiens GN=KRT10 PE=1 SV=6	7101	59020	210	210	31	31	1090	3429	1	1	1	555.245	1108.48	2	1108.48	-0.0061	0	47.34	0.0014	K	DAEAWFNEK	S					File: ~Y:\CORE\RAW_DATA_2023_QE\P1481_Sigrun_Lange\P1481_D.raw~; SpectrumID: ~4229~; PrecursorID: ~0~; scans: ~12874~
3	1::sp|cRAP039|P13645|K1C10_HUMAN	Keratin, type I cytoskeletal 10 OS=Homo sapiens GN=KRT10 PE=1 SV=6	7101	59020	210	210	31	31	1091	3580	1	1	1	555.247	1108.48	2	1108.48	-0.0022	0	49.67	0.00096	K	DAEAWFNEK	S					File: ~Y:\CORE\RAW_DATA_2023_QE\P1481_Sigrun_Lange\P1481_D.raw~; SpectrumID: ~4385~; PrecursorID: ~0~; scans: ~13147~
3	1::sp|cRAP039|P13645|K1C10_HUMAN	Keratin, type I cytoskeletal 10 OS=Homo sapiens GN=KRT10 PE=1 SV=6	7101	59020	210	210	31	31	1092	4409	1	1	1	555.248	1108.48	2	1108.48	-0.0011	0	46.64	0.0019	K	DAEAWFNEK	S					File: ~Y:\CORE\RAW_DATA_2023_QE\P1481_Sigrun_Lange\P1481_D.raw~; SpectrumID: ~5226~; PrecursorID: ~0~; scans: ~14482~
3	1::sp|cRAP039|P13645|K1C10_HUMAN	Keratin, type I cytoskeletal 10 OS=Homo sapiens GN=KRT10 PE=1 SV=6	7101	59020	210	210	31	31	1093	3897	1	1	1	555.248	1108.48	2	1108.48	-0.001	0	44.47	0.0036	K	DAEAWFNEK	S					File: ~Y:\CORE\RAW_DATA_2023_QE\P1481_Sigrun_Lange\P1481_D.raw~; SpectrumID: ~4709~; PrecursorID: ~0~; scans: ~13687~
3	1::sp|cRAP039|P13645|K1C10_HUMAN	Keratin, type I cytoskeletal 10 OS=Homo sapiens GN=KRT10 PE=1 SV=6	7101	59020	210	210	31	31	1094	4063	1	1	1	555.248	1108.48	2	1108.48	-0.0006	0	41.78	0.0065	K	DAEAWFNEK	S					File: ~Y:\CORE\RAW_DATA_2023_QE\P1481_Sigrun_Lange\P1481_D.raw~; SpectrumID: ~4876~; PrecursorID: ~0~; scans: ~13954~
3	1::sp|cRAP039|P13645|K1C10_HUMAN	Keratin, type I cytoskeletal 10 OS=Homo sapiens GN=KRT10 PE=1 SV=6	7101	59020	210	210	31	31	1095	3740	1	1	1	555.248	1108.48	2	1108.48	-0.0004	0	47.12	0.0019	K	DAEAWFNEK	S					File: ~Y:\CORE\RAW_DATA_2023_QE\P1481_Sigrun_Lange\P1481_D.raw~; SpectrumID: ~4548~; PrecursorID: ~0~; scans: ~13419~
3	1::sp|cRAP039|P13645|K1C10_HUMAN	Keratin, type I cytoskeletal 10 OS=Homo sapiens GN=KRT10 PE=1 SV=6	7101	59020	210	210	31	31	1096	4231	1	1	1	555.249	1108.48	2	1108.48	-0.0001	0	45.42	0.0028	K	DAEAWFNEK	S					File: ~Y:\CORE\RAW_DATA_2023_QE\P1481_Sigrun_Lange\P1481_D.raw~; SpectrumID: ~5047~; PrecursorID: ~0~; scans: ~14214~
3	1::sp|cRAP039|P13645|K1C10_HUMAN	Keratin, type I cytoskeletal 10 OS=Homo sapiens GN=KRT10 PE=1 SV=6	7101	59020	210	210	31	31	1097	4601	1	1	1	555.256	1108.5	2	1108.48	0.0148	0	38.33	0.019	K	DAEAWFNEK	S					File: ~Y:\CORE\RAW_DATA_2023_QE\P1481_Sigrun_Lange\P1481_D.raw~; SpectrumID: ~5420~; PrecursorID: ~0~; scans: ~14769~
3	1::sp|cRAP039|P13645|K1C10_HUMAN	Keratin, type I cytoskeletal 10 OS=Homo sapiens GN=KRT10 PE=1 SV=6	7101	59020	210	210	31	31	1293	3206	1	1	1	583.293	1164.57	2	1164.58	-0.0056	0	46.57	0.0043	R	LENEIQTYR	S					File: ~Y:\CORE\RAW_DATA_2023_QE\P1481_Sigrun_Lange\P1481_D.raw~; SpectrumID: ~4001~; PrecursorID: ~0~; scans: ~12474~
3	1::sp|cRAP039|P13645|K1C10_HUMAN	Keratin, type I cytoskeletal 10 OS=Homo sapiens GN=KRT10 PE=1 SV=6	7101	59020	210	210	31	31	1295	3055	1	1	1	583.295	1164.57	2	1164.58	-0.0027	0	53.78	0.00085	R	LENEIQTYR	S					File: ~Y:\CORE\RAW_DATA_2023_QE\P1481_Sigrun_Lange\P1481_D.raw~; SpectrumID: ~3847~; PrecursorID: ~0~; scans: ~12198~
3	1::sp|cRAP039|P13645|K1C10_HUMAN	Keratin, type I cytoskeletal 10 OS=Homo sapiens GN=KRT10 PE=1 SV=6	7101	59020	210	210	31	31	1296	2804	1	1	1	583.295	1164.58	2	1164.58	-0.0024	0	61.06	0.00016	R	LENEIQTYR	S					File: ~Y:\CORE\RAW_DATA_2023_QE\P1481_Sigrun_Lange\P1481_D.raw~; SpectrumID: ~3589~; PrecursorID: ~0~; scans: ~11655~
3	1::sp|cRAP039|P13645|K1C10_HUMAN	Keratin, type I cytoskeletal 10 OS=Homo sapiens GN=KRT10 PE=1 SV=6	7101	59020	210	210	31	31	1297	2924	1	1	1	583.296	1164.58	2	1164.58	-0.0006	0	58.12	0.00031	R	LENEIQTYR	S					File: ~Y:\CORE\RAW_DATA_2023_QE\P1481_Sigrun_Lange\P1481_D.raw~; SpectrumID: ~3714~; PrecursorID: ~0~; scans: ~11925~
3	1::sp|cRAP039|P13645|K1C10_HUMAN	Keratin, type I cytoskeletal 10 OS=Homo sapiens GN=KRT10 PE=1 SV=6	7101	59020	210	210	31	31	1298	2147	1	1	1	583.296	1164.58	2	1164.58	-0.0005	0	63.21	9.5e-05	R	LENEIQTYR	S					File: ~Y:\CORE\RAW_DATA_2023_QE\P1481_Sigrun_Lange\P1481_D.raw~; SpectrumID: ~2876~; PrecursorID: ~0~; scans: ~9806~
3	1::sp|cRAP039|P13645|K1C10_HUMAN	Keratin, type I cytoskeletal 10 OS=Homo sapiens GN=KRT10 PE=1 SV=6	7101	59020	210	210	31	31	1299	2230	1	1	1	583.296	1164.58	2	1164.58	-0.0005	0	68.4	2.9e-05	R	LENEIQTYR	S					File: ~Y:\CORE\RAW_DATA_2023_QE\P1481_Sigrun_Lange\P1481_D.raw~; SpectrumID: ~2972~; PrecursorID: ~0~; scans: ~10063~
3	1::sp|cRAP039|P13645|K1C10_HUMAN	Keratin, type I cytoskeletal 10 OS=Homo sapiens GN=KRT10 PE=1 SV=6	7101	59020	210	210	31	31	1300	2695	1	1	1	583.296	1164.58	2	1164.58	-0.0001	0	64.13	7.7e-05	R	LENEIQTYR	S					File: ~Y:\CORE\RAW_DATA_2023_QE\P1481_Sigrun_Lange\P1481_D.raw~; SpectrumID: ~3474~; PrecursorID: ~0~; scans: ~11390~
3	1::sp|cRAP039|P13645|K1C10_HUMAN	Keratin, type I cytoskeletal 10 OS=Homo sapiens GN=KRT10 PE=1 SV=6	7101	59020	210	210	31	31	1301	2315	1	1	1	583.296	1164.58	2	1164.58	-0.0001	0	64.39	7.2e-05	R	LENEIQTYR	S					File: ~Y:\CORE\RAW_DATA_2023_QE\P1481_Sigrun_Lange\P1481_D.raw~; SpectrumID: ~3061~; PrecursorID: ~0~; scans: ~10325~
3	1::sp|cRAP039|P13645|K1C10_HUMAN	Keratin, type I cytoskeletal 10 OS=Homo sapiens GN=KRT10 PE=1 SV=6	7101	59020	210	210	31	31	1302	2587	1	1	1	583.296	1164.58	2	1164.58	-0.0001	0	58.36	0.00029	R	LENEIQTYR	S					File: ~Y:\CORE\RAW_DATA_2023_QE\P1481_Sigrun_Lange\P1481_D.raw~; SpectrumID: ~3360~; PrecursorID: ~0~; scans: ~11120~
3	1::sp|cRAP039|P13645|K1C10_HUMAN	Keratin, type I cytoskeletal 10 OS=Homo sapiens GN=KRT10 PE=1 SV=6	7101	59020	210	210	31	31	1303	2495	1	1	1	583.296	1164.58	2	1164.58	-0.0001	0	64.05	7.8e-05	R	LENEIQTYR	S					File: ~Y:\CORE\RAW_DATA_2023_QE\P1481_Sigrun_Lange\P1481_D.raw~; SpectrumID: ~3263~; PrecursorID: ~0~; scans: ~10854~
3	1::sp|cRAP039|P13645|K1C10_HUMAN	Keratin, type I cytoskeletal 10 OS=Homo sapiens GN=KRT10 PE=1 SV=6	7101	59020	210	210	31	31	1304	2401	1	1	1	583.296	1164.58	2	1164.58	0	0	66.93	4e-05	R	LENEIQTYR	S					File: ~Y:\CORE\RAW_DATA_2023_QE\P1481_Sigrun_Lange\P1481_D.raw~; SpectrumID: ~3160~; PrecursorID: ~0~; scans: ~10586~
3	1::sp|cRAP039|P13645|K1C10_HUMAN	Keratin, type I cytoskeletal 10 OS=Homo sapiens GN=KRT10 PE=1 SV=6	7101	59020	210	210	31	31	1373	4599	1	1	0	594.354	1186.69	2	1186.69	0.001	1	40.25	0.0064	R	RVLDELTLTK	A					File: ~Y:\CORE\RAW_DATA_2023_QE\P1481_Sigrun_Lange\P1481_D.raw~; SpectrumID: ~5418~; PrecursorID: ~0~; scans: ~14767~
3	1::sp|cRAP039|P13645|K1C10_HUMAN	Keratin, type I cytoskeletal 10 OS=Homo sapiens GN=KRT10 PE=1 SV=6	7101	59020	210	210	31	31	1374	4407	1	1	0	594.354	1186.69	2	1186.69	0.0018	1	48.87	0.00088	R	RVLDELTLTK	A					File: ~Y:\CORE\RAW_DATA_2023_QE\P1481_Sigrun_Lange\P1481_D.raw~; SpectrumID: ~5224~; PrecursorID: ~0~; scans: ~14479~
3	1::sp|cRAP039|P13645|K1C10_HUMAN	Keratin, type I cytoskeletal 10 OS=Homo sapiens GN=KRT10 PE=1 SV=6	7101	59020	210	210	31	31	1426	2872	1	1	0	601.31	1200.61	2	1200.61	-0.004	0	82.37	1.2e-06	R	QSVEADINGLR	R					File: ~Y:\CORE\RAW_DATA_2023_QE\P1481_Sigrun_Lange\P1481_D.raw~; SpectrumID: ~3661~; PrecursorID: ~0~; scans: ~11827~
3	1::sp|cRAP039|P13645|K1C10_HUMAN	Keratin, type I cytoskeletal 10 OS=Homo sapiens GN=KRT10 PE=1 SV=6	7101	59020	210	210	31	31	1427	3005	1	1	0	601.311	1200.61	2	1200.61	-0.0025	0	89.16	2.4e-07	R	QSVEADINGLR	R					File: ~Y:\CORE\RAW_DATA_2023_QE\P1481_Sigrun_Lange\P1481_D.raw~; SpectrumID: ~3797~; PrecursorID: ~0~; scans: ~12102~
3	1::sp|cRAP039|P13645|K1C10_HUMAN	Keratin, type I cytoskeletal 10 OS=Homo sapiens GN=KRT10 PE=1 SV=6	7101	59020	210	210	31	31	1428	3766	1	1	0	601.311	1200.61	2	1200.61	-0.0017	0	82.68	1.1e-06	R	QSVEADINGLR	R					File: ~Y:\CORE\RAW_DATA_2023_QE\P1481_Sigrun_Lange\P1481_D.raw~; SpectrumID: ~4574~; PrecursorID: ~0~; scans: ~13466~
3	1::sp|cRAP039|P13645|K1C10_HUMAN	Keratin, type I cytoskeletal 10 OS=Homo sapiens GN=KRT10 PE=1 SV=6	7101	59020	210	210	31	31	1429	3149	1	1	0	601.312	1200.61	2	1200.61	-0.0011	0	84.04	7.7e-07	R	QSVEADINGLR	R					File: ~Y:\CORE\RAW_DATA_2023_QE\P1481_Sigrun_Lange\P1481_D.raw~; SpectrumID: ~3943~; PrecursorID: ~0~; scans: ~12373~
3	1::sp|cRAP039|P13645|K1C10_HUMAN	Keratin, type I cytoskeletal 10 OS=Homo sapiens GN=KRT10 PE=1 SV=6	7101	59020	210	210	31	31	1430	3452	1	1	0	601.312	1200.61	2	1200.61	-0.0007	0	89.32	2.3e-07	R	QSVEADINGLR	R					File: ~Y:\CORE\RAW_DATA_2023_QE\P1481_Sigrun_Lange\P1481_D.raw~; SpectrumID: ~4255~; PrecursorID: ~0~; scans: ~12922~
3	1::sp|cRAP039|P13645|K1C10_HUMAN	Keratin, type I cytoskeletal 10 OS=Homo sapiens GN=KRT10 PE=1 SV=6	7101	59020	210	210	31	31	1431	3299	1	1	0	601.312	1200.61	2	1200.61	-0.0006	0	80.54	1.7e-06	R	QSVEADINGLR	R					File: ~Y:\CORE\RAW_DATA_2023_QE\P1481_Sigrun_Lange\P1481_D.raw~; SpectrumID: ~4097~; PrecursorID: ~0~; scans: ~12651~
3	1::sp|cRAP039|P13645|K1C10_HUMAN	Keratin, type I cytoskeletal 10 OS=Homo sapiens GN=KRT10 PE=1 SV=6	7101	59020	210	210	31	31	1432	3610	1	1	0	601.312	1200.61	2	1200.61	0	0	89.19	2.3e-07	R	QSVEADINGLR	R					File: ~Y:\CORE\RAW_DATA_2023_QE\P1481_Sigrun_Lange\P1481_D.raw~; SpectrumID: ~4416~; PrecursorID: ~0~; scans: ~13196~
3	1::sp|cRAP039|P13645|K1C10_HUMAN	Keratin, type I cytoskeletal 10 OS=Homo sapiens GN=KRT10 PE=1 SV=6	7101	59020	210	210	31	31	1433	2760	1	1	0	601.313	1200.61	2	1200.61	0.0019	0	70.79	1.9e-05	R	QSVEADINGLR	R					File: ~Y:\CORE\RAW_DATA_2023_QE\P1481_Sigrun_Lange\P1481_D.raw~; SpectrumID: ~3543~; PrecursorID: ~0~; scans: ~11557~
3	1::sp|cRAP039|P13645|K1C10_HUMAN	Keratin, type I cytoskeletal 10 OS=Homo sapiens GN=KRT10 PE=1 SV=6	7101	59020	210	210	31	31	1577	3572	1	1	1	617.841	1233.67	2	1233.67	-0.0034	1	56.34	0.00033	R	LKYENEVALR	Q					File: ~Y:\CORE\RAW_DATA_2023_QE\P1481_Sigrun_Lange\P1481_D.raw~; SpectrumID: ~4377~; PrecursorID: ~0~; scans: ~13133~
3	1::sp|cRAP039|P13645|K1C10_HUMAN	Keratin, type I cytoskeletal 10 OS=Homo sapiens GN=KRT10 PE=1 SV=6	7101	59020	210	210	31	31	1579	3733	1	1	1	617.842	1233.67	2	1233.67	-0.0031	1	58.47	0.0002	R	LKYENEVALR	Q					File: ~Y:\CORE\RAW_DATA_2023_QE\P1481_Sigrun_Lange\P1481_D.raw~; SpectrumID: ~4541~; PrecursorID: ~0~; scans: ~13408~
3	1::sp|cRAP039|P13645|K1C10_HUMAN	Keratin, type I cytoskeletal 10 OS=Homo sapiens GN=KRT10 PE=1 SV=6	7101	59020	210	210	31	31	1585	3960	1	1	1	412.231	1233.67	3	1233.67	-0.0009	1	67.05	2.8e-05	R	LKYENEVALR	Q					File: ~Y:\CORE\RAW_DATA_2023_QE\P1481_Sigrun_Lange\P1481_D.raw~; SpectrumID: ~4773~; PrecursorID: ~0~; scans: ~13791~
3	1::sp|cRAP039|P13645|K1C10_HUMAN	Keratin, type I cytoskeletal 10 OS=Homo sapiens GN=KRT10 PE=1 SV=6	7101	59020	210	210	31	31	1586	3889	1	1	1	617.843	1233.67	2	1233.67	-0.0008	1	57.96	0.00023	R	LKYENEVALR	Q					File: ~Y:\CORE\RAW_DATA_2023_QE\P1481_Sigrun_Lange\P1481_D.raw~; SpectrumID: ~4701~; PrecursorID: ~0~; scans: ~13674~
3	1::sp|cRAP039|P13645|K1C10_HUMAN	Keratin, type I cytoskeletal 10 OS=Homo sapiens GN=KRT10 PE=1 SV=6	7101	59020	210	210	31	31	1587	3649	1	1	1	412.231	1233.67	3	1233.67	-0.0006	1	67.08	2.8e-05	R	LKYENEVALR	Q					File: ~Y:\CORE\RAW_DATA_2023_QE\P1481_Sigrun_Lange\P1481_D.raw~; SpectrumID: ~4456~; PrecursorID: ~0~; scans: ~13257~
3	1::sp|cRAP039|P13645|K1C10_HUMAN	Keratin, type I cytoskeletal 10 OS=Homo sapiens GN=KRT10 PE=1 SV=6	7101	59020	210	210	31	31	1588	3489	1	1	1	412.231	1233.67	3	1233.67	-0.0005	1	64.61	4.7e-05	R	LKYENEVALR	Q					File: ~Y:\CORE\RAW_DATA_2023_QE\P1481_Sigrun_Lange\P1481_D.raw~; SpectrumID: ~4292~; PrecursorID: ~0~; scans: ~12979~
3	1::sp|cRAP039|P13645|K1C10_HUMAN	Keratin, type I cytoskeletal 10 OS=Homo sapiens GN=KRT10 PE=1 SV=6	7101	59020	210	210	31	31	1589	3802	1	1	1	412.231	1233.67	3	1233.67	-0.0003	1	67.14	2.4e-05	R	LKYENEVALR	Q					File: ~Y:\CORE\RAW_DATA_2023_QE\P1481_Sigrun_Lange\P1481_D.raw~; SpectrumID: ~4612~; PrecursorID: ~0~; scans: ~13524~
3	1::sp|cRAP039|P13645|K1C10_HUMAN	Keratin, type I cytoskeletal 10 OS=Homo sapiens GN=KRT10 PE=1 SV=6	7101	59020	210	210	31	31	1590	4125	1	1	1	412.231	1233.67	3	1233.67	-0.0001	1	66.86	2.6e-05	R	LKYENEVALR	Q					File: ~Y:\CORE\RAW_DATA_2023_QE\P1481_Sigrun_Lange\P1481_D.raw~; SpectrumID: ~4939~; PrecursorID: ~0~; scans: ~14056~
3	1::sp|cRAP039|P13645|K1C10_HUMAN	Keratin, type I cytoskeletal 10 OS=Homo sapiens GN=KRT10 PE=1 SV=6	7101	59020	210	210	31	31	1591	4056	1	1	1	617.844	1233.67	2	1233.67	0.0024	1	68.47	1.9e-05	R	LKYENEVALR	Q					File: ~Y:\CORE\RAW_DATA_2023_QE\P1481_Sigrun_Lange\P1481_D.raw~; SpectrumID: ~4869~; PrecursorID: ~0~; scans: ~13943~
3	1::sp|cRAP039|P13645|K1C10_HUMAN	Keratin, type I cytoskeletal 10 OS=Homo sapiens GN=KRT10 PE=1 SV=6	7101	59020	210	210	31	31	1611	4487	1	1	1	413.2	1236.58	3	1236.58	-0.0006	1	39.83	0.019	R	KDAEAWFNEK	S					File: ~Y:\CORE\RAW_DATA_2023_QE\P1481_Sigrun_Lange\P1481_D.raw~; SpectrumID: ~5305~; PrecursorID: ~0~; scans: ~14588~
3	1::sp|cRAP039|P13645|K1C10_HUMAN	Keratin, type I cytoskeletal 10 OS=Homo sapiens GN=KRT10 PE=1 SV=6	7101	59020	210	210	31	31	1612	4293	1	1	1	413.2	1236.58	3	1236.58	0.0002	1	50.7	0.0016	R	KDAEAWFNEK	S					File: ~Y:\CORE\RAW_DATA_2023_QE\P1481_Sigrun_Lange\P1481_D.raw~; SpectrumID: ~5110~; PrecursorID: ~0~; scans: ~14308~
3	1::sp|cRAP039|P13645|K1C10_HUMAN	Keratin, type I cytoskeletal 10 OS=Homo sapiens GN=KRT10 PE=1 SV=6	7101	59020	210	210	31	31	1710	1830	1	1	1	631.8	1261.59	2	1261.59	-0.0047	0	47.8	0.0033	R	SLLEGEGSSGGGGR	G					File: ~Y:\CORE\RAW_DATA_2023_QE\P1481_Sigrun_Lange\P1481_D.raw~; SpectrumID: ~2507~; PrecursorID: ~0~; scans: ~8735~
3	1::sp|cRAP039|P13645|K1C10_HUMAN	Keratin, type I cytoskeletal 10 OS=Homo sapiens GN=KRT10 PE=1 SV=6	7101	59020	210	210	31	31	1712	1899	1	1	1	631.801	1261.59	2	1261.59	-0.0024	0	68.32	2.9e-05	R	SLLEGEGSSGGGGR	G					File: ~Y:\CORE\RAW_DATA_2023_QE\P1481_Sigrun_Lange\P1481_D.raw~; SpectrumID: ~2594~; PrecursorID: ~0~; scans: ~8981~
3	1::sp|cRAP039|P13645|K1C10_HUMAN	Keratin, type I cytoskeletal 10 OS=Homo sapiens GN=KRT10 PE=1 SV=6	7101	59020	210	210	31	31	1713	2054	1	1	1	631.801	1261.59	2	1261.59	-0.002	0	69.05	2.5e-05	R	SLLEGEGSSGGGGR	G					File: ~Y:\CORE\RAW_DATA_2023_QE\P1481_Sigrun_Lange\P1481_D.raw~; SpectrumID: ~2771~; PrecursorID: ~0~; scans: ~9482~
3	1::sp|cRAP039|P13645|K1C10_HUMAN	Keratin, type I cytoskeletal 10 OS=Homo sapiens GN=KRT10 PE=1 SV=6	7101	59020	210	210	31	31	1714	2294	1	1	1	631.801	1261.59	2	1261.59	-0.0019	0	67.5	3.6e-05	R	SLLEGEGSSGGGGR	G					File: ~Y:\CORE\RAW_DATA_2023_QE\P1481_Sigrun_Lange\P1481_D.raw~; SpectrumID: ~3039~; PrecursorID: ~0~; scans: ~10256~
3	1::sp|cRAP039|P13645|K1C10_HUMAN	Keratin, type I cytoskeletal 10 OS=Homo sapiens GN=KRT10 PE=1 SV=6	7101	59020	210	210	31	31	1715	2124	1	1	1	631.801	1261.59	2	1261.59	-0.0016	0	67.96	3.2e-05	R	SLLEGEGSSGGGGR	G					File: ~Y:\CORE\RAW_DATA_2023_QE\P1481_Sigrun_Lange\P1481_D.raw~; SpectrumID: ~2847~; PrecursorID: ~0~; scans: ~9741~
3	1::sp|cRAP039|P13645|K1C10_HUMAN	Keratin, type I cytoskeletal 10 OS=Homo sapiens GN=KRT10 PE=1 SV=6	7101	59020	210	210	31	31	1716	2211	1	1	1	631.801	1261.59	2	1261.59	-0.0015	0	68.04	3.1e-05	R	SLLEGEGSSGGGGR	G					File: ~Y:\CORE\RAW_DATA_2023_QE\P1481_Sigrun_Lange\P1481_D.raw~; SpectrumID: ~2950~; PrecursorID: ~0~; scans: ~9995~
3	1::sp|cRAP039|P13645|K1C10_HUMAN	Keratin, type I cytoskeletal 10 OS=Homo sapiens GN=KRT10 PE=1 SV=6	7101	59020	210	210	31	31	1717	2382	1	1	1	631.802	1261.59	2	1261.59	-0.0013	0	72.34	1.2e-05	R	SLLEGEGSSGGGGR	G					File: ~Y:\CORE\RAW_DATA_2023_QE\P1481_Sigrun_Lange\P1481_D.raw~; SpectrumID: ~3136~; PrecursorID: ~0~; scans: ~10518~
3	1::sp|cRAP039|P13645|K1C10_HUMAN	Keratin, type I cytoskeletal 10 OS=Homo sapiens GN=KRT10 PE=1 SV=6	7101	59020	210	210	31	31	1718	2563	1	1	1	631.802	1261.59	2	1261.59	-0.0005	0	71.85	1.3e-05	R	SLLEGEGSSGGGGR	G					File: ~Y:\CORE\RAW_DATA_2023_QE\P1481_Sigrun_Lange\P1481_D.raw~; SpectrumID: ~3334~; PrecursorID: ~0~; scans: ~11051~
3	1::sp|cRAP039|P13645|K1C10_HUMAN	Keratin, type I cytoskeletal 10 OS=Homo sapiens GN=KRT10 PE=1 SV=6	7101	59020	210	210	31	31	1719	2467	1	1	1	631.802	1261.59	2	1261.59	-0.0004	0	67.93	3.2e-05	R	SLLEGEGSSGGGGR	G					File: ~Y:\CORE\RAW_DATA_2023_QE\P1481_Sigrun_Lange\P1481_D.raw~; SpectrumID: ~3234~; PrecursorID: ~0~; scans: ~10784~
3	1::sp|cRAP039|P13645|K1C10_HUMAN	Keratin, type I cytoskeletal 10 OS=Homo sapiens GN=KRT10 PE=1 SV=6	7101	59020	210	210	31	31	1720	1978	1	1	1	631.802	1261.59	2	1261.59	0	0	65.63	6.1e-05	R	SLLEGEGSSGGGGR	G					File: ~Y:\CORE\RAW_DATA_2023_QE\P1481_Sigrun_Lange\P1481_D.raw~; SpectrumID: ~2687~; PrecursorID: ~0~; scans: ~9230~
3	1::sp|cRAP039|P13645|K1C10_HUMAN	Keratin, type I cytoskeletal 10 OS=Homo sapiens GN=KRT10 PE=1 SV=6	7101	59020	210	210	31	31	1721	2666	1	1	1	631.803	1261.59	2	1261.59	0.0013	0	67.57	3.9e-05	R	SLLEGEGSSGGGGR	G					File: ~Y:\CORE\RAW_DATA_2023_QE\P1481_Sigrun_Lange\P1481_D.raw~; SpectrumID: ~3443~; PrecursorID: ~0~; scans: ~11318~
3	1::sp|cRAP039|P13645|K1C10_HUMAN	Keratin, type I cytoskeletal 10 OS=Homo sapiens GN=KRT10 PE=1 SV=6	7101	59020	210	210	31	31	1907	3927	1	1	1	434.203	1299.59	3	1299.59	-0.0004	1	49.54	0.0012	K	NHEEEMKDLR	N					File: ~Y:\CORE\RAW_DATA_2023_QE\P1481_Sigrun_Lange\P1481_D.raw~; SpectrumID: ~4740~; PrecursorID: ~0~; scans: ~13736~
3	1::sp|cRAP039|P13645|K1C10_HUMAN	Keratin, type I cytoskeletal 10 OS=Homo sapiens GN=KRT10 PE=1 SV=6	7101	59020	210	210	31	31	2231	3843	1	1	0	453.244	1356.71	3	1356.71	-0.0021	1	41.73	0.014	R	QSVEADINGLRR	V					File: ~Y:\CORE\RAW_DATA_2023_QE\P1481_Sigrun_Lange\P1481_D.raw~; SpectrumID: ~4655~; PrecursorID: ~0~; scans: ~13600~
3	1::sp|cRAP039|P13645|K1C10_HUMAN	Keratin, type I cytoskeletal 10 OS=Homo sapiens GN=KRT10 PE=1 SV=6	7101	59020	210	210	31	31	2232	4009	1	1	0	453.244	1356.71	3	1356.71	-0.0007	1	46.65	0.0048	R	QSVEADINGLRR	V					File: ~Y:\CORE\RAW_DATA_2023_QE\P1481_Sigrun_Lange\P1481_D.raw~; SpectrumID: ~4822~; PrecursorID: ~0~; scans: ~13868~
3	1::sp|cRAP039|P13645|K1C10_HUMAN	Keratin, type I cytoskeletal 10 OS=Homo sapiens GN=KRT10 PE=1 SV=6	7101	59020	210	210	31	31	2240	3068	1	1	0	453.573	1357.7	3	1357.69	0.0035	1	38.79	0.034	R	QSVEADINGLRR	V	Deamidated (NQ)	0.000000010000.0			File: ~Y:\CORE\RAW_DATA_2023_QE\P1481_Sigrun_Lange\P1481_D.raw~; SpectrumID: ~3861~; PrecursorID: ~0~; scans: ~12229~
3	1::sp|cRAP039|P13645|K1C10_HUMAN	Keratin, type I cytoskeletal 10 OS=Homo sapiens GN=KRT10 PE=1 SV=6	7101	59020	210	210	31	31	2281	2668	1	1	1	683.321	1364.63	2	1364.63	-0.0047	0	66.04	4.5e-05	R	SQYEQLAEQNR	K					File: ~Y:\CORE\RAW_DATA_2023_QE\P1481_Sigrun_Lange\P1481_D.raw~; SpectrumID: ~3445~; PrecursorID: ~0~; scans: ~11322~
3	1::sp|cRAP039|P13645|K1C10_HUMAN	Keratin, type I cytoskeletal 10 OS=Homo sapiens GN=KRT10 PE=1 SV=6	7101	59020	210	210	31	31	2282	1906	1	1	1	683.321	1364.63	2	1364.63	-0.0046	0	66.31	4.2e-05	R	SQYEQLAEQNR	K					File: ~Y:\CORE\RAW_DATA_2023_QE\P1481_Sigrun_Lange\P1481_D.raw~; SpectrumID: ~2602~; PrecursorID: ~0~; scans: ~9006~
3	1::sp|cRAP039|P13645|K1C10_HUMAN	Keratin, type I cytoskeletal 10 OS=Homo sapiens GN=KRT10 PE=1 SV=6	7101	59020	210	210	31	31	2283	2126	1	1	1	683.322	1364.63	2	1364.63	-0.0018	0	66.45	4.5e-05	R	SQYEQLAEQNR	K					File: ~Y:\CORE\RAW_DATA_2023_QE\P1481_Sigrun_Lange\P1481_D.raw~; SpectrumID: ~2849~; PrecursorID: ~0~; scans: ~9744~
3	1::sp|cRAP039|P13645|K1C10_HUMAN	Keratin, type I cytoskeletal 10 OS=Homo sapiens GN=KRT10 PE=1 SV=6	7101	59020	210	210	31	31	2284	2212	1	1	1	683.322	1364.63	2	1364.63	-0.0017	0	66.53	4.4e-05	R	SQYEQLAEQNR	K					File: ~Y:\CORE\RAW_DATA_2023_QE\P1481_Sigrun_Lange\P1481_D.raw~; SpectrumID: ~2951~; PrecursorID: ~0~; scans: ~9998~
3	1::sp|cRAP039|P13645|K1C10_HUMAN	Keratin, type I cytoskeletal 10 OS=Homo sapiens GN=KRT10 PE=1 SV=6	7101	59020	210	210	31	31	2285	2565	1	1	1	683.322	1364.63	2	1364.63	-0.0016	0	66.54	4.3e-05	R	SQYEQLAEQNR	K					File: ~Y:\CORE\RAW_DATA_2023_QE\P1481_Sigrun_Lange\P1481_D.raw~; SpectrumID: ~3336~; PrecursorID: ~0~; scans: ~11054~
3	1::sp|cRAP039|P13645|K1C10_HUMAN	Keratin, type I cytoskeletal 10 OS=Homo sapiens GN=KRT10 PE=1 SV=6	7101	59020	210	210	31	31	2287	2295	1	1	1	683.323	1364.63	2	1364.63	-0.0008	0	68.82	2.6e-05	R	SQYEQLAEQNR	K					File: ~Y:\CORE\RAW_DATA_2023_QE\P1481_Sigrun_Lange\P1481_D.raw~; SpectrumID: ~3040~; PrecursorID: ~0~; scans: ~10258~
3	1::sp|cRAP039|P13645|K1C10_HUMAN	Keratin, type I cytoskeletal 10 OS=Homo sapiens GN=KRT10 PE=1 SV=6	7101	59020	210	210	31	31	2288	2055	1	1	1	683.323	1364.63	2	1364.63	-0.0006	0	66.98	4e-05	R	SQYEQLAEQNR	K					File: ~Y:\CORE\RAW_DATA_2023_QE\P1481_Sigrun_Lange\P1481_D.raw~; SpectrumID: ~2772~; PrecursorID: ~0~; scans: ~9484~
3	1::sp|cRAP039|P13645|K1C10_HUMAN	Keratin, type I cytoskeletal 10 OS=Homo sapiens GN=KRT10 PE=1 SV=6	7101	59020	210	210	31	31	2289	2384	1	1	1	683.323	1364.63	2	1364.63	-0.0003	0	66.36	4.6e-05	R	SQYEQLAEQNR	K					File: ~Y:\CORE\RAW_DATA_2023_QE\P1481_Sigrun_Lange\P1481_D.raw~; SpectrumID: ~3138~; PrecursorID: ~0~; scans: ~10521~
3	1::sp|cRAP039|P13645|K1C10_HUMAN	Keratin, type I cytoskeletal 10 OS=Homo sapiens GN=KRT10 PE=1 SV=6	7101	59020	210	210	31	31	2290	2469	1	1	1	683.323	1364.63	2	1364.63	0	0	54.01	0.00079	R	SQYEQLAEQNR	K					File: ~Y:\CORE\RAW_DATA_2023_QE\P1481_Sigrun_Lange\P1481_D.raw~; SpectrumID: ~3236~; PrecursorID: ~0~; scans: ~10787~
3	1::sp|cRAP039|P13645|K1C10_HUMAN	Keratin, type I cytoskeletal 10 OS=Homo sapiens GN=KRT10 PE=1 SV=6	7101	59020	210	210	31	31	2378	3304	1	1	1	691.323	1380.63	2	1380.64	-0.0085	0	84.5	5.8e-07	R	ALEESNYELEGK	I					File: ~Y:\CORE\RAW_DATA_2023_QE\P1481_Sigrun_Lange\P1481_D.raw~; SpectrumID: ~4102~; PrecursorID: ~0~; scans: ~12658~
3	1::sp|cRAP039|P13645|K1C10_HUMAN	Keratin, type I cytoskeletal 10 OS=Homo sapiens GN=KRT10 PE=1 SV=6	7101	59020	210	210	31	31	2380	2286	1	1	1	691.327	1380.64	2	1380.64	-0.0022	0	66.56	3.8e-05	R	ALEESNYELEGK	I					File: ~Y:\CORE\RAW_DATA_2023_QE\P1481_Sigrun_Lange\P1481_D.raw~; SpectrumID: ~3031~; PrecursorID: ~0~; scans: ~10235~
3	1::sp|cRAP039|P13645|K1C10_HUMAN	Keratin, type I cytoskeletal 10 OS=Homo sapiens GN=KRT10 PE=1 SV=6	7101	59020	210	210	31	31	2381	2556	1	1	1	691.327	1380.64	2	1380.64	-0.0016	0	85.18	5.3e-07	R	ALEESNYELEGK	I					File: ~Y:\CORE\RAW_DATA_2023_QE\P1481_Sigrun_Lange\P1481_D.raw~; SpectrumID: ~3327~; PrecursorID: ~0~; scans: ~11030~
3	1::sp|cRAP039|P13645|K1C10_HUMAN	Keratin, type I cytoskeletal 10 OS=Homo sapiens GN=KRT10 PE=1 SV=6	7101	59020	210	210	31	31	2382	3153	1	1	1	691.327	1380.64	2	1380.64	-0.0011	0	72.09	1.1e-05	R	ALEESNYELEGK	I					File: ~Y:\CORE\RAW_DATA_2023_QE\P1481_Sigrun_Lange\P1481_D.raw~; SpectrumID: ~3947~; PrecursorID: ~0~; scans: ~12379~
3	1::sp|cRAP039|P13645|K1C10_HUMAN	Keratin, type I cytoskeletal 10 OS=Homo sapiens GN=KRT10 PE=1 SV=6	7101	59020	210	210	31	31	2383	2459	1	1	1	691.327	1380.64	2	1380.64	-0.0006	0	85.08	5.5e-07	R	ALEESNYELEGK	I					File: ~Y:\CORE\RAW_DATA_2023_QE\P1481_Sigrun_Lange\P1481_D.raw~; SpectrumID: ~3224~; PrecursorID: ~0~; scans: ~10762~
3	1::sp|cRAP039|P13645|K1C10_HUMAN	Keratin, type I cytoskeletal 10 OS=Homo sapiens GN=KRT10 PE=1 SV=6	7101	59020	210	210	31	31	2384	2659	1	1	1	691.327	1380.64	2	1380.64	-0.0004	0	85.01	5.6e-07	R	ALEESNYELEGK	I					File: ~Y:\CORE\RAW_DATA_2023_QE\P1481_Sigrun_Lange\P1481_D.raw~; SpectrumID: ~3435~; PrecursorID: ~0~; scans: ~11300~
3	1::sp|cRAP039|P13645|K1C10_HUMAN	Keratin, type I cytoskeletal 10 OS=Homo sapiens GN=KRT10 PE=1 SV=6	7101	59020	210	210	31	31	2385	2374	1	1	1	691.328	1380.64	2	1380.64	0.0001	0	85.14	5.4e-07	R	ALEESNYELEGK	I					File: ~Y:\CORE\RAW_DATA_2023_QE\P1481_Sigrun_Lange\P1481_D.raw~; SpectrumID: ~3128~; PrecursorID: ~0~; scans: ~10496~
3	1::sp|cRAP039|P13645|K1C10_HUMAN	Keratin, type I cytoskeletal 10 OS=Homo sapiens GN=KRT10 PE=1 SV=6	7101	59020	210	210	31	31	2386	2764	1	1	1	691.328	1380.64	2	1380.64	0.0004	0	84.88	5.7e-07	R	ALEESNYELEGK	I					File: ~Y:\CORE\RAW_DATA_2023_QE\P1481_Sigrun_Lange\P1481_D.raw~; SpectrumID: ~3547~; PrecursorID: ~0~; scans: ~11566~
3	1::sp|cRAP039|P13645|K1C10_HUMAN	Keratin, type I cytoskeletal 10 OS=Homo sapiens GN=KRT10 PE=1 SV=6	7101	59020	210	210	31	31	2387	3009	1	1	1	691.328	1380.64	2	1380.64	0.0005	0	85	5.6e-07	R	ALEESNYELEGK	I					File: ~Y:\CORE\RAW_DATA_2023_QE\P1481_Sigrun_Lange\P1481_D.raw~; SpectrumID: ~3801~; PrecursorID: ~0~; scans: ~12108~
3	1::sp|cRAP039|P13645|K1C10_HUMAN	Keratin, type I cytoskeletal 10 OS=Homo sapiens GN=KRT10 PE=1 SV=6	7101	59020	210	210	31	31	2388	2876	1	1	1	691.328	1380.64	2	1380.64	0.0009	0	84.83	5.8e-07	R	ALEESNYELEGK	I					File: ~Y:\CORE\RAW_DATA_2023_QE\P1481_Sigrun_Lange\P1481_D.raw~; SpectrumID: ~3665~; PrecursorID: ~0~; scans: ~11833~
3	1::sp|cRAP039|P13645|K1C10_HUMAN	Keratin, type I cytoskeletal 10 OS=Homo sapiens GN=KRT10 PE=1 SV=6	7101	59020	210	210	31	31	2393	2206	1	1	1	691.826	1381.64	2	1381.62	0.0122	0	38.83	0.022	R	ALEESNYELEGK	I	Deamidated (NQ)	0.000001000000.0			File: ~Y:\CORE\RAW_DATA_2023_QE\P1481_Sigrun_Lange\P1481_D.raw~; SpectrumID: ~2945~; PrecursorID: ~0~; scans: ~9976~
3	1::sp|cRAP039|P13645|K1C10_HUMAN	Keratin, type I cytoskeletal 10 OS=Homo sapiens GN=KRT10 PE=1 SV=6	7101	59020	210	210	31	31	2417	2748	1	1	1	695.841	1389.67	2	1389.67	-0.0062	0	77.79	3.8e-06	K	QSLEASLAETEGR	Y					File: ~Y:\CORE\RAW_DATA_2023_QE\P1481_Sigrun_Lange\P1481_D.raw~; SpectrumID: ~3531~; PrecursorID: ~0~; scans: ~11534~
3	1::sp|cRAP039|P13645|K1C10_HUMAN	Keratin, type I cytoskeletal 10 OS=Homo sapiens GN=KRT10 PE=1 SV=6	7101	59020	210	210	31	31	2418	2860	1	1	1	695.841	1389.67	2	1389.67	-0.0052	0	99.29	2.7e-08	K	QSLEASLAETEGR	Y					File: ~Y:\CORE\RAW_DATA_2023_QE\P1481_Sigrun_Lange\P1481_D.raw~; SpectrumID: ~3648~; PrecursorID: ~0~; scans: ~11798~
3	1::sp|cRAP039|P13645|K1C10_HUMAN	Keratin, type I cytoskeletal 10 OS=Homo sapiens GN=KRT10 PE=1 SV=6	7101	59020	210	210	31	31	2419	4075	1	1	1	695.842	1389.67	2	1389.67	-0.0043	0	62.4	0.00013	K	QSLEASLAETEGR	Y					File: ~Y:\CORE\RAW_DATA_2023_QE\P1481_Sigrun_Lange\P1481_D.raw~; SpectrumID: ~4888~; PrecursorID: ~0~; scans: ~13974~
3	1::sp|cRAP039|P13645|K1C10_HUMAN	Keratin, type I cytoskeletal 10 OS=Homo sapiens GN=KRT10 PE=1 SV=6	7101	59020	210	210	31	31	2420	3907	1	1	1	695.843	1389.67	2	1389.67	-0.0018	0	99.59	2.6e-08	K	QSLEASLAETEGR	Y					File: ~Y:\CORE\RAW_DATA_2023_QE\P1481_Sigrun_Lange\P1481_D.raw~; SpectrumID: ~4719~; PrecursorID: ~0~; scans: ~13704~
3	1::sp|cRAP039|P13645|K1C10_HUMAN	Keratin, type I cytoskeletal 10 OS=Homo sapiens GN=KRT10 PE=1 SV=6	7101	59020	210	210	31	31	2421	3285	1	1	1	695.843	1389.67	2	1389.67	-0.0012	0	101.61	1.7e-08	K	QSLEASLAETEGR	Y					File: ~Y:\CORE\RAW_DATA_2023_QE\P1481_Sigrun_Lange\P1481_D.raw~; SpectrumID: ~4083~; PrecursorID: ~0~; scans: ~12622~
3	1::sp|cRAP039|P13645|K1C10_HUMAN	Keratin, type I cytoskeletal 10 OS=Homo sapiens GN=KRT10 PE=1 SV=6	7101	59020	210	210	31	31	2423	3751	1	1	1	695.844	1389.67	2	1389.67	-0.001	0	101.66	1.6e-08	K	QSLEASLAETEGR	Y					File: ~Y:\CORE\RAW_DATA_2023_QE\P1481_Sigrun_Lange\P1481_D.raw~; SpectrumID: ~4559~; PrecursorID: ~0~; scans: ~13438~
3	1::sp|cRAP039|P13645|K1C10_HUMAN	Keratin, type I cytoskeletal 10 OS=Homo sapiens GN=KRT10 PE=1 SV=6	7101	59020	210	210	31	31	2424	3438	1	1	1	695.844	1389.67	2	1389.67	-0.001	0	85.65	6.6e-07	K	QSLEASLAETEGR	Y					File: ~Y:\CORE\RAW_DATA_2023_QE\P1481_Sigrun_Lange\P1481_D.raw~; SpectrumID: ~4239~; PrecursorID: ~0~; scans: ~12894~
3	1::sp|cRAP039|P13645|K1C10_HUMAN	Keratin, type I cytoskeletal 10 OS=Homo sapiens GN=KRT10 PE=1 SV=6	7101	59020	210	210	31	31	2425	3590	1	1	1	695.844	1389.67	2	1389.67	-0.0005	0	99.53	2.7e-08	K	QSLEASLAETEGR	Y					File: ~Y:\CORE\RAW_DATA_2023_QE\P1481_Sigrun_Lange\P1481_D.raw~; SpectrumID: ~4395~; PrecursorID: ~0~; scans: ~13166~
3	1::sp|cRAP039|P13645|K1C10_HUMAN	Keratin, type I cytoskeletal 10 OS=Homo sapiens GN=KRT10 PE=1 SV=6	7101	59020	210	210	31	31	2426	2988	1	1	1	695.844	1389.67	2	1389.67	-0.0002	0	92.69	1.3e-07	K	QSLEASLAETEGR	Y					File: ~Y:\CORE\RAW_DATA_2023_QE\P1481_Sigrun_Lange\P1481_D.raw~; SpectrumID: ~3780~; PrecursorID: ~0~; scans: ~12071~
3	1::sp|cRAP039|P13645|K1C10_HUMAN	Keratin, type I cytoskeletal 10 OS=Homo sapiens GN=KRT10 PE=1 SV=6	7101	59020	210	210	31	31	2427	3133	1	1	1	695.844	1389.67	2	1389.67	0.0003	0	101.66	1.6e-08	K	QSLEASLAETEGR	Y					File: ~Y:\CORE\RAW_DATA_2023_QE\P1481_Sigrun_Lange\P1481_D.raw~; SpectrumID: ~3927~; PrecursorID: ~0~; scans: ~12344~
3	1::sp|cRAP039|P13645|K1C10_HUMAN	Keratin, type I cytoskeletal 10 OS=Homo sapiens GN=KRT10 PE=1 SV=6	7101	59020	210	210	31	31	2618	4206	1	1	1	717.887	1433.76	2	1433.76	-0.0035	1	53.36	0.00086	K	IRLENEIQTYR	S					File: ~Y:\CORE\RAW_DATA_2023_QE\P1481_Sigrun_Lange\P1481_D.raw~; SpectrumID: ~5021~; PrecursorID: ~0~; scans: ~14174~
3	1::sp|cRAP039|P13645|K1C10_HUMAN	Keratin, type I cytoskeletal 10 OS=Homo sapiens GN=KRT10 PE=1 SV=6	7101	59020	210	210	31	31	2621	4414	1	1	1	478.928	1433.76	3	1433.76	-0.0004	1	44.65	0.0066	K	IRLENEIQTYR	S					File: ~Y:\CORE\RAW_DATA_2023_QE\P1481_Sigrun_Lange\P1481_D.raw~; SpectrumID: ~5231~; PrecursorID: ~0~; scans: ~14489~
3	1::sp|cRAP039|P13645|K1C10_HUMAN	Keratin, type I cytoskeletal 10 OS=Homo sapiens GN=KRT10 PE=1 SV=6	7101	59020	210	210	31	31	2622	4066	1	1	1	478.928	1433.76	3	1433.76	-0.0003	1	39.49	0.022	K	IRLENEIQTYR	S					File: ~Y:\CORE\RAW_DATA_2023_QE\P1481_Sigrun_Lange\P1481_D.raw~; SpectrumID: ~4879~; PrecursorID: ~0~; scans: ~13960~
3	1::sp|cRAP039|P13645|K1C10_HUMAN	Keratin, type I cytoskeletal 10 OS=Homo sapiens GN=KRT10 PE=1 SV=6	7101	59020	210	210	31	31	2623	4236	1	1	1	478.928	1433.76	3	1433.76	0.0003	1	42.18	0.011	K	IRLENEIQTYR	S					File: ~Y:\CORE\RAW_DATA_2023_QE\P1481_Sigrun_Lange\P1481_D.raw~; SpectrumID: ~5052~; PrecursorID: ~0~; scans: ~14221~
3	1::sp|cRAP039|P13645|K1C10_HUMAN	Keratin, type I cytoskeletal 10 OS=Homo sapiens GN=KRT10 PE=1 SV=6	7101	59020	210	210	31	31	2625	4383	1	1	1	717.89	1433.76	2	1433.76	0.002	1	45.59	0.0051	K	IRLENEIQTYR	S					File: ~Y:\CORE\RAW_DATA_2023_QE\P1481_Sigrun_Lange\P1481_D.raw~; SpectrumID: ~5200~; PrecursorID: ~0~; scans: ~14440~
3	1::sp|cRAP039|P13645|K1C10_HUMAN	Keratin, type I cytoskeletal 10 OS=Homo sapiens GN=KRT10 PE=1 SV=6	7101	59020	210	210	31	31	2871	2631	1	1	1	747.368	1492.72	2	1492.73	-0.0047	1	52.9	0.0012	R	SQYEQLAEQNRK	D					File: ~Y:\CORE\RAW_DATA_2023_QE\P1481_Sigrun_Lange\P1481_D.raw~; SpectrumID: ~3406~; PrecursorID: ~0~; scans: ~11229~
3	1::sp|cRAP039|P13645|K1C10_HUMAN	Keratin, type I cytoskeletal 10 OS=Homo sapiens GN=KRT10 PE=1 SV=6	7101	59020	210	210	31	31	2872	2517	1	1	1	498.582	1492.72	3	1492.73	-0.0035	1	39.28	0.029	R	SQYEQLAEQNRK	D					File: ~Y:\CORE\RAW_DATA_2023_QE\P1481_Sigrun_Lange\P1481_D.raw~; SpectrumID: ~3286~; PrecursorID: ~0~; scans: ~10918~
3	1::sp|cRAP039|P13645|K1C10_HUMAN	Keratin, type I cytoskeletal 10 OS=Homo sapiens GN=KRT10 PE=1 SV=6	7101	59020	210	210	31	31	2873	2737	1	1	1	747.37	1492.73	2	1492.73	-0.0015	1	44.99	0.0075	R	SQYEQLAEQNRK	D					File: ~Y:\CORE\RAW_DATA_2023_QE\P1481_Sigrun_Lange\P1481_D.raw~; SpectrumID: ~3518~; PrecursorID: ~0~; scans: ~11502~
3	1::sp|cRAP039|P13645|K1C10_HUMAN	Keratin, type I cytoskeletal 10 OS=Homo sapiens GN=KRT10 PE=1 SV=6	7101	59020	210	210	31	31	2874	2825	1	1	1	498.582	1492.73	3	1492.73	-0.0015	1	49.75	0.0025	R	SQYEQLAEQNRK	D					File: ~Y:\CORE\RAW_DATA_2023_QE\P1481_Sigrun_Lange\P1481_D.raw~; SpectrumID: ~3611~; PrecursorID: ~0~; scans: ~11714~
3	1::sp|cRAP039|P13645|K1C10_HUMAN	Keratin, type I cytoskeletal 10 OS=Homo sapiens GN=KRT10 PE=1 SV=6	7101	59020	210	210	31	31	2875	2713	1	1	1	498.582	1492.73	3	1492.73	-0.0014	1	38.82	0.031	R	SQYEQLAEQNRK	D					File: ~Y:\CORE\RAW_DATA_2023_QE\P1481_Sigrun_Lange\P1481_D.raw~; SpectrumID: ~3494~; PrecursorID: ~0~; scans: ~11450~
3	1::sp|cRAP039|P13645|K1C10_HUMAN	Keratin, type I cytoskeletal 10 OS=Homo sapiens GN=KRT10 PE=1 SV=6	7101	59020	210	210	31	31	2876	2613	1	1	1	498.582	1492.73	3	1492.73	-0.0012	1	51.01	0.0019	R	SQYEQLAEQNRK	D					File: ~Y:\CORE\RAW_DATA_2023_QE\P1481_Sigrun_Lange\P1481_D.raw~; SpectrumID: ~3388~; PrecursorID: ~0~; scans: ~11183~
3	1::sp|cRAP039|P13645|K1C10_HUMAN	Keratin, type I cytoskeletal 10 OS=Homo sapiens GN=KRT10 PE=1 SV=6	7101	59020	210	210	31	31	2880	2951	1	1	1	498.583	1492.73	3	1492.73	0.0001	1	41.76	0.017	R	SQYEQLAEQNRK	D					File: ~Y:\CORE\RAW_DATA_2023_QE\P1481_Sigrun_Lange\P1481_D.raw~; SpectrumID: ~3742~; PrecursorID: ~0~; scans: ~11986~
3	1::sp|cRAP039|P13645|K1C10_HUMAN	Keratin, type I cytoskeletal 10 OS=Homo sapiens GN=KRT10 PE=1 SV=6	7101	59020	210	210	31	31	2881	2858	1	1	1	747.372	1492.73	2	1492.73	0.0019	1	53.41	0.0011	R	SQYEQLAEQNRK	D					File: ~Y:\CORE\RAW_DATA_2023_QE\P1481_Sigrun_Lange\P1481_D.raw~; SpectrumID: ~3646~; PrecursorID: ~0~; scans: ~11794~
3	1::sp|cRAP039|P13645|K1C10_HUMAN	Keratin, type I cytoskeletal 10 OS=Homo sapiens GN=KRT10 PE=1 SV=6	7101	59020	210	210	31	31	3652	3468	1	1	1	854.389	1706.76	2	1706.76	-0.0013	0	115.89	4.5e-10	K	GSLGGGFSSGGFSGGSFSR	G					File: ~Y:\CORE\RAW_DATA_2023_QE\P1481_Sigrun_Lange\P1481_D.raw~; SpectrumID: ~4271~; PrecursorID: ~0~; scans: ~12945~
3	1::sp|cRAP039|P13645|K1C10_HUMAN	Keratin, type I cytoskeletal 10 OS=Homo sapiens GN=KRT10 PE=1 SV=6	7101	59020	210	210	31	31	3653	4345	1	1	1	854.389	1706.76	2	1706.76	-0.0013	0	130.16	1.7e-11	K	GSLGGGFSSGGFSGGSFSR	G					File: ~Y:\CORE\RAW_DATA_2023_QE\P1481_Sigrun_Lange\P1481_D.raw~; SpectrumID: ~5162~; PrecursorID: ~0~; scans: ~14382~
3	1::sp|cRAP039|P13645|K1C10_HUMAN	Keratin, type I cytoskeletal 10 OS=Homo sapiens GN=KRT10 PE=1 SV=6	7101	59020	210	210	31	31	3654	4527	1	1	1	854.389	1706.76	2	1706.76	-0.001	0	123.21	8.4e-11	K	GSLGGGFSSGGFSGGSFSR	G					File: ~Y:\CORE\RAW_DATA_2023_QE\P1481_Sigrun_Lange\P1481_D.raw~; SpectrumID: ~5346~; PrecursorID: ~0~; scans: ~14653~
3	1::sp|cRAP039|P13645|K1C10_HUMAN	Keratin, type I cytoskeletal 10 OS=Homo sapiens GN=KRT10 PE=1 SV=6	7101	59020	210	210	31	31	3655	4164	1	1	1	854.389	1706.76	2	1706.76	-0.0009	0	113.72	7.5e-10	K	GSLGGGFSSGGFSGGSFSR	G					File: ~Y:\CORE\RAW_DATA_2023_QE\P1481_Sigrun_Lange\P1481_D.raw~; SpectrumID: ~4978~; PrecursorID: ~0~; scans: ~14112~
3	1::sp|cRAP039|P13645|K1C10_HUMAN	Keratin, type I cytoskeletal 10 OS=Homo sapiens GN=KRT10 PE=1 SV=6	7101	59020	210	210	31	31	3656	3998	1	1	1	854.39	1706.76	2	1706.76	-0.0003	0	113.81	7.3e-10	K	GSLGGGFSSGGFSGGSFSR	G					File: ~Y:\CORE\RAW_DATA_2023_QE\P1481_Sigrun_Lange\P1481_D.raw~; SpectrumID: ~4811~; PrecursorID: ~0~; scans: ~13848~
3	1::sp|cRAP039|P13645|K1C10_HUMAN	Keratin, type I cytoskeletal 10 OS=Homo sapiens GN=KRT10 PE=1 SV=6	7101	59020	210	210	31	31	3657	3672	1	1	1	854.39	1706.77	2	1706.76	0.0003	0	107.09	3.4e-09	K	GSLGGGFSSGGFSGGSFSR	G					File: ~Y:\CORE\RAW_DATA_2023_QE\P1481_Sigrun_Lange\P1481_D.raw~; SpectrumID: ~4479~; PrecursorID: ~0~; scans: ~13305~
3	1::sp|cRAP039|P13645|K1C10_HUMAN	Keratin, type I cytoskeletal 10 OS=Homo sapiens GN=KRT10 PE=1 SV=6	7101	59020	210	210	31	31	3658	5068	1	1	1	854.39	1706.77	2	1706.76	0.0007	0	35.67	0.047	K	GSLGGGFSSGGFSGGSFSR	G					File: ~Y:\CORE\RAW_DATA_2023_QE\P1481_Sigrun_Lange\P1481_D.raw~; SpectrumID: ~5888~; PrecursorID: ~0~; scans: ~15564~
3	1::sp|cRAP039|P13645|K1C10_HUMAN	Keratin, type I cytoskeletal 10 OS=Homo sapiens GN=KRT10 PE=1 SV=6	7101	59020	210	210	31	31	3659	4709	1	1	1	854.39	1706.77	2	1706.76	0.0011	0	105.99	4.4e-09	K	GSLGGGFSSGGFSGGSFSR	G					File: ~Y:\CORE\RAW_DATA_2023_QE\P1481_Sigrun_Lange\P1481_D.raw~; SpectrumID: ~5528~; PrecursorID: ~0~; scans: ~14920~
3	1::sp|cRAP039|P13645|K1C10_HUMAN	Keratin, type I cytoskeletal 10 OS=Homo sapiens GN=KRT10 PE=1 SV=6	7101	59020	210	210	31	31	3660	3829	1	1	1	854.39	1706.77	2	1706.76	0.0013	0	99.42	2e-08	K	GSLGGGFSSGGFSGGSFSR	G					File: ~Y:\CORE\RAW_DATA_2023_QE\P1481_Sigrun_Lange\P1481_D.raw~; SpectrumID: ~4641~; PrecursorID: ~0~; scans: ~13579~
3	1::sp|cRAP039|P13645|K1C10_HUMAN	Keratin, type I cytoskeletal 10 OS=Homo sapiens GN=KRT10 PE=1 SV=6	7101	59020	210	210	31	31	3662	4870	1	1	1	854.392	1706.77	2	1706.76	0.0042	0	82.23	1.1e-06	K	GSLGGGFSSGGFSGGSFSR	G					File: ~Y:\CORE\RAW_DATA_2023_QE\P1481_Sigrun_Lange\P1481_D.raw~; SpectrumID: ~5689~; PrecursorID: ~0~; scans: ~15181~
3	1::sp|cRAP039|P13645|K1C10_HUMAN	Keratin, type I cytoskeletal 10 OS=Homo sapiens GN=KRT10 PE=1 SV=6	7101	59020	210	210	31	31	4023	6559	1	1	1	899.007	1796	2	1796	-0.0053	0	92.7	4.5e-08	R	NVQALEIELQSQLALK	Q					File: ~Y:\CORE\RAW_DATA_2023_QE\P1481_Sigrun_Lange\P1481_D.raw~; SpectrumID: ~7382~; PrecursorID: ~0~; scans: ~17808~
3	1::sp|cRAP039|P13645|K1C10_HUMAN	Keratin, type I cytoskeletal 10 OS=Homo sapiens GN=KRT10 PE=1 SV=6	7101	59020	210	210	31	31	4024	6698	1	1	1	599.674	1796	3	1796	-0.0028	0	81.73	5.3e-07	R	NVQALEIELQSQLALK	Q					File: ~Y:\CORE\RAW_DATA_2023_QE\P1481_Sigrun_Lange\P1481_D.raw~; SpectrumID: ~7541~; PrecursorID: ~0~; scans: ~17979~
3	1::sp|cRAP039|P13645|K1C10_HUMAN	Keratin, type I cytoskeletal 10 OS=Homo sapiens GN=KRT10 PE=1 SV=6	7101	59020	210	210	31	31	4025	6462	1	1	1	599.675	1796	3	1796	0.0001	0	76.4	1.7e-06	R	NVQALEIELQSQLALK	Q					File: ~Y:\CORE\RAW_DATA_2023_QE\P1481_Sigrun_Lange\P1481_D.raw~; SpectrumID: ~7285~; PrecursorID: ~0~; scans: ~17698~
3	1::sp|cRAP039|P13645|K1C10_HUMAN	Keratin, type I cytoskeletal 10 OS=Homo sapiens GN=KRT10 PE=1 SV=6	7101	59020	210	210	31	31	4026	6896	1	1	1	599.677	1796.01	3	1796	0.0034	0	63.92	3.1e-05	R	NVQALEIELQSQLALK	Q					File: ~Y:\CORE\RAW_DATA_2023_QE\P1481_Sigrun_Lange\P1481_D.raw~; SpectrumID: ~7793~; PrecursorID: ~0~; scans: ~18256~
3	1::sp|cRAP039|P13645|K1C10_HUMAN	Keratin, type I cytoskeletal 10 OS=Homo sapiens GN=KRT10 PE=1 SV=6	7101	59020	210	210	31	31	4027	6247	1	1	1	899.013	1796.01	2	1796	0.0065	0	94.12	2.8e-08	R	NVQALEIELQSQLALK	Q					File: ~Y:\CORE\RAW_DATA_2023_QE\P1481_Sigrun_Lange\P1481_D.raw~; SpectrumID: ~7070~; PrecursorID: ~0~; scans: ~17435~
3	1::sp|cRAP039|P13645|K1C10_HUMAN	Keratin, type I cytoskeletal 10 OS=Homo sapiens GN=KRT10 PE=1 SV=6	7101	59020	210	210	31	31	4029	6240	1	1	1	600.005	1796.99	3	1796.99	0.0058	0	42.11	0.0062	R	NVQALEIELQSQLALK	Q	Deamidated (NQ)	0.0000000001000000.0			File: ~Y:\CORE\RAW_DATA_2023_QE\P1481_Sigrun_Lange\P1481_D.raw~; SpectrumID: ~7063~; PrecursorID: ~0~; scans: ~17426~
3	1::sp|cRAP039|P13645|K1C10_HUMAN	Keratin, type I cytoskeletal 10 OS=Homo sapiens GN=KRT10 PE=1 SV=6	7101	59020	210	210	31	31	4630	5078	1	1	1	666.327	1995.96	3	1995.96	-0.0044	0	68.66	3.8e-05	K	ELTTEIDNNIEQISSYK	S					File: ~Y:\CORE\RAW_DATA_2023_QE\P1481_Sigrun_Lange\P1481_D.raw~; SpectrumID: ~5898~; PrecursorID: ~0~; scans: ~15586~
3	1::sp|cRAP039|P13645|K1C10_HUMAN	Keratin, type I cytoskeletal 10 OS=Homo sapiens GN=KRT10 PE=1 SV=6	7101	59020	210	210	31	31	4631	5014	1	1	1	998.987	1995.96	2	1995.96	-0.0036	0	93.91	1.1e-07	K	ELTTEIDNNIEQISSYK	S					File: ~Y:\CORE\RAW_DATA_2023_QE\P1481_Sigrun_Lange\P1481_D.raw~; SpectrumID: ~5834~; PrecursorID: ~0~; scans: ~15459~
3	1::sp|cRAP039|P13645|K1C10_HUMAN	Keratin, type I cytoskeletal 10 OS=Homo sapiens GN=KRT10 PE=1 SV=6	7101	59020	210	210	31	31	4632	5465	1	1	1	998.988	1995.96	2	1995.96	-0.0026	0	55.51	0.00077	K	ELTTEIDNNIEQISSYK	S					File: ~Y:\CORE\RAW_DATA_2023_QE\P1481_Sigrun_Lange\P1481_D.raw~; SpectrumID: ~6286~; PrecursorID: ~0~; scans: ~16246~
3	1::sp|cRAP039|P13645|K1C10_HUMAN	Keratin, type I cytoskeletal 10 OS=Homo sapiens GN=KRT10 PE=1 SV=6	7101	59020	210	210	31	31	4633	5147	1	1	1	998.988	1995.96	2	1995.96	-0.0025	0	89.93	2.8e-07	K	ELTTEIDNNIEQISSYK	S					File: ~Y:\CORE\RAW_DATA_2023_QE\P1481_Sigrun_Lange\P1481_D.raw~; SpectrumID: ~5967~; PrecursorID: ~0~; scans: ~15714~
3	1::sp|cRAP039|P13645|K1C10_HUMAN	Keratin, type I cytoskeletal 10 OS=Homo sapiens GN=KRT10 PE=1 SV=6	7101	59020	210	210	31	31	4634	5290	1	1	1	998.99	1995.96	2	1995.96	0.0008	0	73.15	1.3e-05	K	ELTTEIDNNIEQISSYK	S					File: ~Y:\CORE\RAW_DATA_2023_QE\P1481_Sigrun_Lange\P1481_D.raw~; SpectrumID: ~6111~; PrecursorID: ~0~; scans: ~15979~
3	1::sp|cRAP039|P13645|K1C10_HUMAN	Keratin, type I cytoskeletal 10 OS=Homo sapiens GN=KRT10 PE=1 SV=6	7101	59020	210	210	31	31	4638	4198	1	1	1	999.481	1996.95	2	1996.95	0.0002	0	73.25	1.3e-05	K	ELTTEIDNNIEQISSYK	S	Deamidated (NQ)	0.00000001000000000.0			File: ~Y:\CORE\RAW_DATA_2023_QE\P1481_Sigrun_Lange\P1481_D.raw~; SpectrumID: ~5013~; PrecursorID: ~0~; scans: ~14162~
3	1::sp|cRAP039|P13645|K1C10_HUMAN	Keratin, type I cytoskeletal 10 OS=Homo sapiens GN=KRT10 PE=1 SV=6	7101	59020	210	210	31	31	4640	4374	1	1	1	999.487	1996.96	2	1996.95	0.0128	0	80.51	2.5e-06	K	ELTTEIDNNIEQISSYK	S	Deamidated (NQ)	0.00000001000000000.0			File: ~Y:\CORE\RAW_DATA_2023_QE\P1481_Sigrun_Lange\P1481_D.raw~; SpectrumID: ~5191~; PrecursorID: ~0~; scans: ~14428~
3	1::sp|cRAP039|P13645|K1C10_HUMAN	Keratin, type I cytoskeletal 10 OS=Homo sapiens GN=KRT10 PE=1 SV=6	7101	59020	210	210	31	31	4812	4680	1	1	1	694.991	2081.95	3	2081.96	-0.0048	0	49.3	0.0025	R	AETECQNTEYQQLLDIK	I					File: ~Y:\CORE\RAW_DATA_2023_QE\P1481_Sigrun_Lange\P1481_D.raw~; SpectrumID: ~5499~; PrecursorID: ~0~; scans: ~14878~
3	1::sp|cRAP039|P13645|K1C10_HUMAN	Keratin, type I cytoskeletal 10 OS=Homo sapiens GN=KRT10 PE=1 SV=6	7101	59020	210	210	31	31	4813	4503	1	1	1	1041.98	2081.95	2	2081.96	-0.0041	0	68.53	3e-05	R	AETECQNTEYQQLLDIK	I					File: ~Y:\CORE\RAW_DATA_2023_QE\P1481_Sigrun_Lange\P1481_D.raw~; SpectrumID: ~5321~; PrecursorID: ~0~; scans: ~14611~
3	1::sp|cRAP039|P13645|K1C10_HUMAN	Keratin, type I cytoskeletal 10 OS=Homo sapiens GN=KRT10 PE=1 SV=6	7101	59020	210	210	31	31	4814	4504	1	1	1	694.992	2081.95	3	2081.96	-0.0033	0	43.8	0.009	R	AETECQNTEYQQLLDIK	I					File: ~Y:\CORE\RAW_DATA_2023_QE\P1481_Sigrun_Lange\P1481_D.raw~; SpectrumID: ~5322~; PrecursorID: ~0~; scans: ~14612~
3	1::sp|cRAP039|P13645|K1C10_HUMAN	Keratin, type I cytoskeletal 10 OS=Homo sapiens GN=KRT10 PE=1 SV=6	7101	59020	210	210	31	31	4815	4679	1	1	1	1041.99	2081.96	2	2081.96	0.0003	0	115.43	6.4e-10	R	AETECQNTEYQQLLDIK	I					File: ~Y:\CORE\RAW_DATA_2023_QE\P1481_Sigrun_Lange\P1481_D.raw~; SpectrumID: ~5498~; PrecursorID: ~0~; scans: ~14877~
3	1::sp|cRAP039|P13645|K1C10_HUMAN	Keratin, type I cytoskeletal 10 OS=Homo sapiens GN=KRT10 PE=1 SV=6	7101	59020	210	210	31	31	4823	4847	1	1	1	1042.49	2082.97	2	2082.94	0.0266	0	46.32	0.0054	R	AETECQNTEYQQLLDIK	I	Deamidated (NQ)	0.00000100000000000.0			File: ~Y:\CORE\RAW_DATA_2023_QE\P1481_Sigrun_Lange\P1481_D.raw~; SpectrumID: ~5666~; PrecursorID: ~0~; scans: ~15140~
3	1::sp|cRAP039|P13645|K1C10_HUMAN	Keratin, type I cytoskeletal 10 OS=Homo sapiens GN=KRT10 PE=1 SV=6	7101	59020	210	210	31	31	4868	7159	1	1	1	699.352	2095.03	3	2095.04	-0.0053	0	98.09	4.7e-08	K	ADLEMQIESLTEELAYLK	K					File: ~Y:\CORE\RAW_DATA_2023_QE\P1481_Sigrun_Lange\P1481_D.raw~; SpectrumID: ~8160~; PrecursorID: ~0~; scans: ~18664~
3	1::sp|cRAP039|P13645|K1C10_HUMAN	Keratin, type I cytoskeletal 10 OS=Homo sapiens GN=KRT10 PE=1 SV=6	7101	59020	210	210	31	31	4869	7154	1	1	1	1048.53	2095.04	2	2095.04	0.0014	0	96.76	6.2e-08	K	ADLEMQIESLTEELAYLK	K					File: ~Y:\CORE\RAW_DATA_2023_QE\P1481_Sigrun_Lange\P1481_D.raw~; SpectrumID: ~8155~; PrecursorID: ~0~; scans: ~18659~
3	1::sp|cRAP039|P13645|K1C10_HUMAN	Keratin, type I cytoskeletal 10 OS=Homo sapiens GN=KRT10 PE=1 SV=6	7101	59020	210	210	31	31	4926	7158	1	1	1	1056.52	2111.03	2	2111.03	-0.0042	0	90.51	2.7e-07	K	ADLEMQIESLTEELAYLK	K	Oxidation (M)	0.000030000000000000.0			File: ~Y:\CORE\RAW_DATA_2023_QE\P1481_Sigrun_Lange\P1481_D.raw~; SpectrumID: ~8159~; PrecursorID: ~0~; scans: ~18663~
3	1::sp|cRAP039|P13645|K1C10_HUMAN	Keratin, type I cytoskeletal 10 OS=Homo sapiens GN=KRT10 PE=1 SV=6	7101	59020	210	210	31	31	4927	7161	1	1	1	704.685	2111.03	3	2111.03	-0.0014	0	66.21	7.1e-05	K	ADLEMQIESLTEELAYLK	K	Oxidation (M)	0.000030000000000000.0			File: ~Y:\CORE\RAW_DATA_2023_QE\P1481_Sigrun_Lange\P1481_D.raw~; SpectrumID: ~8162~; PrecursorID: ~0~; scans: ~18666~
3	1::sp|cRAP039|P13645|K1C10_HUMAN	Keratin, type I cytoskeletal 10 OS=Homo sapiens GN=KRT10 PE=1 SV=6	7101	59020	210	210	31	31	5251	7108	1	1	1	556.789	2223.13	4	2223.13	-0.0072	1	47.01	0.0051	K	ADLEMQIESLTEELAYLKK	N					File: ~Y:\CORE\RAW_DATA_2023_QE\P1481_Sigrun_Lange\P1481_D.raw~; SpectrumID: ~8094~; PrecursorID: ~0~; scans: ~18592~
3	1::sp|cRAP039|P13645|K1C10_HUMAN	Keratin, type I cytoskeletal 10 OS=Homo sapiens GN=KRT10 PE=1 SV=6	7101	59020	210	210	31	31	5252	7107	1	1	1	1112.57	2223.13	2	2223.13	-0.0027	1	87.69	4.4e-07	K	ADLEMQIESLTEELAYLKK	N					File: ~Y:\CORE\RAW_DATA_2023_QE\P1481_Sigrun_Lange\P1481_D.raw~; SpectrumID: ~8092~; PrecursorID: ~0~; scans: ~18590~
3	1::sp|cRAP039|P13645|K1C10_HUMAN	Keratin, type I cytoskeletal 10 OS=Homo sapiens GN=KRT10 PE=1 SV=6	7101	59020	210	210	31	31	5253	7090	1	1	1	742.051	2223.13	3	2223.13	-0.0026	1	75.67	7.1e-06	K	ADLEMQIESLTEELAYLKK	N					File: ~Y:\CORE\RAW_DATA_2023_QE\P1481_Sigrun_Lange\P1481_D.raw~; SpectrumID: ~8070~; PrecursorID: ~0~; scans: ~18566~
3	1::sp|cRAP039|P13645|K1C10_HUMAN	Keratin, type I cytoskeletal 10 OS=Homo sapiens GN=KRT10 PE=1 SV=6	7101	59020	210	210	31	31	5329	7109	1	1	1	747.382	2239.12	3	2239.13	-0.0054	1	65.17	8.5e-05	K	ADLEMQIESLTEELAYLKK	N	Oxidation (M)	0.0000300000000000000.0			File: ~Y:\CORE\RAW_DATA_2023_QE\P1481_Sigrun_Lange\P1481_D.raw~; SpectrumID: ~8095~; PrecursorID: ~0~; scans: ~18593~
3	1::sp|cRAP039|P13645|K1C10_HUMAN	Keratin, type I cytoskeletal 10 OS=Homo sapiens GN=KRT10 PE=1 SV=6	7101	59020	210	210	31	31	5790	6848	1	1	1	1184.13	2366.25	2	2366.26	-0.0026	0	138.02	2.4e-12	K	NQILNLTTDNANILLQIDNAR	L					File: ~Y:\CORE\RAW_DATA_2023_QE\P1481_Sigrun_Lange\P1481_D.raw~; SpectrumID: ~7731~; PrecursorID: ~0~; scans: ~18186~
3	1::sp|cRAP039|P13645|K1C10_HUMAN	Keratin, type I cytoskeletal 10 OS=Homo sapiens GN=KRT10 PE=1 SV=6	7101	59020	210	210	31	31	5791	6915	1	1	1	789.76	2366.26	3	2366.26	0.0038	0	70.23	1.3e-05	K	NQILNLTTDNANILLQIDNAR	L					File: ~Y:\CORE\RAW_DATA_2023_QE\P1481_Sigrun_Lange\P1481_D.raw~; SpectrumID: ~7817~; PrecursorID: ~0~; scans: ~18283~
3	1::sp|cRAP039|P13645|K1C10_HUMAN	Keratin, type I cytoskeletal 10 OS=Homo sapiens GN=KRT10 PE=1 SV=6	7101	59020	210	210	31	31	5793	6693	1	1	1	790.09	2367.25	3	2367.24	0.0082	0	57.4	0.00031	K	NQILNLTTDNANILLQIDNAR	L	Deamidated (NQ)	0.000000000100000000000.0			File: ~Y:\CORE\RAW_DATA_2023_QE\P1481_Sigrun_Lange\P1481_D.raw~; SpectrumID: ~7536~; PrecursorID: ~0~; scans: ~17973~
3	1::sp|cRAP039|P13645|K1C10_HUMAN	Keratin, type I cytoskeletal 10 OS=Homo sapiens GN=KRT10 PE=1 SV=6	7101	59020	210	210	31	31	7042	7182	1	1	1	916.81	2747.41	3	2747.38	0.0295	0	54.79	0.00078	R	YCVQLSQIQAQISALEEQLQQIR	A	2 Deamidated (NQ)	0.00000000101000000000000.0			File: ~Y:\CORE\RAW_DATA_2023_QE\P1481_Sigrun_Lange\P1481_D.raw~; SpectrumID: ~8184~; PrecursorID: ~0~; scans: ~18689~
3	1::sp|cRAP039|P13645|K1C10_HUMAN	Keratin, type I cytoskeletal 10 OS=Homo sapiens GN=KRT10 PE=1 SV=6	7101	59020	210	210	31	31	7188	7137	1	1	1	958.137	2871.39	3	2871.39	0.0049	0	113.73	1.3e-09	R	NVSTGDVNVEMNAAPGVDLTQLLNNMR	S					File: ~Y:\CORE\RAW_DATA_2023_QE\P1481_Sigrun_Lange\P1481_D.raw~; SpectrumID: ~8135~; PrecursorID: ~0~; scans: ~18638~
3	1::sp|cRAP039|P13645|K1C10_HUMAN	Keratin, type I cytoskeletal 10 OS=Homo sapiens GN=KRT10 PE=1 SV=6	7101	59020	210	210	31	31	7189	7140	1	1	1	1436.7	2871.39	2	2871.39	0.0091	0	144.47	1.1e-12	R	NVSTGDVNVEMNAAPGVDLTQLLNNMR	S					File: ~Y:\CORE\RAW_DATA_2023_QE\P1481_Sigrun_Lange\P1481_D.raw~; SpectrumID: ~8138~; PrecursorID: ~0~; scans: ~18641~
3	1::sp|cRAP039|P13645|K1C10_HUMAN	Keratin, type I cytoskeletal 10 OS=Homo sapiens GN=KRT10 PE=1 SV=6	7101	59020	210	210	31	31	7220	7051	1	1	1	963.468	2887.38	3	2887.38	0.0016	0	69.73	3.3e-05	R	NVSTGDVNVEMNAAPGVDLTQLLNNMR	S	Oxidation (M)	0.000000000030000000000000000.0			File: ~Y:\CORE\RAW_DATA_2023_QE\P1481_Sigrun_Lange\P1481_D.raw~; SpectrumID: ~8016~; PrecursorID: ~0~; scans: ~18507~
3	1::sp|cRAP039|P13645|K1C10_HUMAN	Keratin, type I cytoskeletal 10 OS=Homo sapiens GN=KRT10 PE=1 SV=6	7101	59020	210	210	31	31	7221	6214	1	1	1	963.471	2887.39	3	2887.38	0.0103	0	69.29	3.6e-05	R	NVSTGDVNVEMNAAPGVDLTQLLNNMR	S	Oxidation (M)	0.000000000000000000000000030.0			File: ~Y:\CORE\RAW_DATA_2023_QE\P1481_Sigrun_Lange\P1481_D.raw~; SpectrumID: ~7037~; PrecursorID: ~0~; scans: ~17389~
3	1::sp|cRAP039|P13645|K1C10_HUMAN	Keratin, type I cytoskeletal 10 OS=Homo sapiens GN=KRT10 PE=1 SV=6	7101	59020	210	210	31	31	7222	6874	1	1	1	963.477	2887.41	3	2887.38	0.0278	0	45.07	0.0095	R	NVSTGDVNVEMNAAPGVDLTQLLNNMR	S	Oxidation (M)	0.000000000000000000000000030.0			File: ~Y:\CORE\RAW_DATA_2023_QE\P1481_Sigrun_Lange\P1481_D.raw~; SpectrumID: ~7764~; PrecursorID: ~0~; scans: ~18224~
3	1::sp|cRAP039|P13645|K1C10_HUMAN	Keratin, type I cytoskeletal 10 OS=Homo sapiens GN=KRT10 PE=1 SV=6	7101	59020	210	210	31	31	7227	6987	1	1	1	1445.2	2888.38	2	2888.36	0.017	0	40.57	0.026	R	NVSTGDVNVEMNAAPGVDLTQLLNNMR	S	Deamidated (NQ); Oxidation (M)	0.000000000031000000000000000.0			File: ~Y:\CORE\RAW_DATA_2023_QE\P1481_Sigrun_Lange\P1481_D.raw~; SpectrumID: ~7918~; PrecursorID: ~0~; scans: ~18395~
3	1::sp|cRAP039|P13645|K1C10_HUMAN	Keratin, type I cytoskeletal 10 OS=Homo sapiens GN=KRT10 PE=1 SV=6	7101	59020	210	210	31	31	7278	5770	1	1	1	968.799	2903.38	3	2903.38	0.0002	0	57.43	0.00055	R	NVSTGDVNVEMNAAPGVDLTQLLNNMR	S	2 Oxidation (M)	0.000000000030000000000000030.0			File: ~Y:\CORE\RAW_DATA_2023_QE\P1481_Sigrun_Lange\P1481_D.raw~; SpectrumID: ~6591~; PrecursorID: ~0~; scans: ~16678~
3	1::sp|cRAP039|P13645|K1C10_HUMAN	Keratin, type I cytoskeletal 10 OS=Homo sapiens GN=KRT10 PE=1 SV=6	7101	59020	210	210	31	31	7489	7163	1	1	1	763.91	3051.61	4	3051.62	-0.0109	1	59.71	0.00015	K	TIDDLKNQILNLTTDNANILLQIDNAR	L					File: ~Y:\CORE\RAW_DATA_2023_QE\P1481_Sigrun_Lange\P1481_D.raw~; SpectrumID: ~8164~; PrecursorID: ~0~; scans: ~18668~
3	1::sp|cRAP039|P13645|K1C10_HUMAN	Keratin, type I cytoskeletal 10 OS=Homo sapiens GN=KRT10 PE=1 SV=6	7101	59020	210	210	31	31	7490	7235	1	1	1	1018.21	3051.62	3	3051.62	-0.0041	1	99.6	1.5e-08	K	TIDDLKNQILNLTTDNANILLQIDNAR	L					File: ~Y:\CORE\RAW_DATA_2023_QE\P1481_Sigrun_Lange\P1481_D.raw~; SpectrumID: ~8242~; PrecursorID: ~0~; scans: ~18892~
3	1::sp|cRAP039|P13645|K1C10_HUMAN	Keratin, type I cytoskeletal 10 OS=Homo sapiens GN=KRT10 PE=1 SV=6	7101	59020	210	210	31	31	7494	7145	1	1	1	1018.55	3052.62	3	3052.6	0.0155	1	122.79	6.8e-11	K	TIDDLKNQILNLTTDNANILLQIDNAR	L	Deamidated (NQ)	0.000000000000000000000100000.0			File: ~Y:\CORE\RAW_DATA_2023_QE\P1481_Sigrun_Lange\P1481_D.raw~; SpectrumID: ~8143~; PrecursorID: ~0~; scans: ~18646~
3	1::sp|cRAP039|P13645|K1C10_HUMAN	Keratin, type I cytoskeletal 10 OS=Homo sapiens GN=KRT10 PE=1 SV=6	7101	59020	210	210	31	31	7495	7650	1	1	1	1018.55	3052.63	3	3052.6	0.0293	1	45.31	0.0032	K	TIDDLKNQILNLTTDNANILLQIDNAR	L	Deamidated (NQ)	0.000000000000000001000000000.0			File: ~Y:\CORE\RAW_DATA_2023_QE\P1481_Sigrun_Lange\P1481_D.raw~; SpectrumID: ~8754~; PrecursorID: ~0~; scans: ~20043~
3	1::sp|cRAP039|P13645|K1C10_HUMAN	Keratin, type I cytoskeletal 10 OS=Homo sapiens GN=KRT10 PE=1 SV=6	7101	59020	210	210	31	31	7499	7281	1	1	1	1018.88	3053.63	3	3053.59	0.0393	1	48.38	0.0018	K	TIDDLKNQILNLTTDNANILLQIDNAR	L	2 Deamidated (NQ)	0.000000000010000100000000000.0			File: ~Y:\CORE\RAW_DATA_2023_QE\P1481_Sigrun_Lange\P1481_D.raw~; SpectrumID: ~8293~; PrecursorID: ~0~; scans: ~19131~
3	2::tr|A0A0G2K2V6|A0A0G2K2V6_RAT	Keratin, type I cytoskeletal 10 OS=Rattus norvegicus OX=10116 GN=Krt10 PE=1 SV=1	2801	56950	101	101	14	14	101	2358	2	0	0	404.203	806.392	2	806.392	-0.0001	0	41.75	0.0054	R	LAADDFR	L					File: ~Y:\CORE\RAW_DATA_2023_QE\P1481_Sigrun_Lange\P1481_D.raw~; SpectrumID: ~3112~; PrecursorID: ~0~; scans: ~10447~
3	2::tr|A0A0G2K2V6|A0A0G2K2V6_RAT	Keratin, type I cytoskeletal 10 OS=Rattus norvegicus OX=10116 GN=Krt10 PE=1 SV=1	2801	56950	101	101	14	14	102	2542	2	0	0	404.203	806.392	2	806.392	-0.0001	0	43.3	0.0038	R	LAADDFR	L					File: ~Y:\CORE\RAW_DATA_2023_QE\P1481_Sigrun_Lange\P1481_D.raw~; SpectrumID: ~3312~; PrecursorID: ~0~; scans: ~10983~
3	2::tr|A0A0G2K2V6|A0A0G2K2V6_RAT	Keratin, type I cytoskeletal 10 OS=Rattus norvegicus OX=10116 GN=Krt10 PE=1 SV=1	2801	56950	101	101	14	14	103	3276	1	0	0	404.204	806.392	2	806.392	0.0002	0	35.75	0.021	R	LAADDFR	L					File: ~Y:\CORE\RAW_DATA_2023_QE\P1481_Sigrun_Lange\P1481_D.raw~; SpectrumID: ~4074~; PrecursorID: ~0~; scans: ~12604~
3	2::tr|A0A0G2K2V6|A0A0G2K2V6_RAT	Keratin, type I cytoskeletal 10 OS=Rattus norvegicus OX=10116 GN=Krt10 PE=1 SV=1	2801	56950	101	101	14	14	104	2445	2	0	0	404.204	806.393	2	806.392	0.0004	0	45	0.0025	R	LAADDFR	L					File: ~Y:\CORE\RAW_DATA_2023_QE\P1481_Sigrun_Lange\P1481_D.raw~; SpectrumID: ~3209~; PrecursorID: ~0~; scans: ~10713~
3	2::tr|A0A0G2K2V6|A0A0G2K2V6_RAT	Keratin, type I cytoskeletal 10 OS=Rattus norvegicus OX=10116 GN=Krt10 PE=1 SV=1	2801	56950	101	101	14	14	105	2641	2	0	0	404.204	806.393	2	806.392	0.0005	0	42.6	0.0044	R	LAADDFR	L					File: ~Y:\CORE\RAW_DATA_2023_QE\P1481_Sigrun_Lange\P1481_D.raw~; SpectrumID: ~3416~; PrecursorID: ~0~; scans: ~11251~
3	2::tr|A0A0G2K2V6|A0A0G2K2V6_RAT	Keratin, type I cytoskeletal 10 OS=Rattus norvegicus OX=10116 GN=Krt10 PE=1 SV=1	2801	56950	101	101	14	14	106	2853	2	0	0	404.204	806.393	2	806.392	0.0005	0	43.21	0.0038	R	LAADDFR	L					File: ~Y:\CORE\RAW_DATA_2023_QE\P1481_Sigrun_Lange\P1481_D.raw~; SpectrumID: ~3640~; PrecursorID: ~0~; scans: ~11782~
3	2::tr|A0A0G2K2V6|A0A0G2K2V6_RAT	Keratin, type I cytoskeletal 10 OS=Rattus norvegicus OX=10116 GN=Krt10 PE=1 SV=1	2801	56950	101	101	14	14	107	2743	2	0	0	404.204	806.393	2	806.392	0.001	0	42.56	0.0035	R	LAADDFR	L					File: ~Y:\CORE\RAW_DATA_2023_QE\P1481_Sigrun_Lange\P1481_D.raw~; SpectrumID: ~3524~; PrecursorID: ~0~; scans: ~11518~
3	2::tr|A0A0G2K2V6|A0A0G2K2V6_RAT	Keratin, type I cytoskeletal 10 OS=Rattus norvegicus OX=10116 GN=Krt10 PE=1 SV=1	2801	56950	101	101	14	14	108	2983	1	0	0	404.204	806.394	2	806.392	0.0012	0	42.99	0.0032	R	LAADDFR	L					File: ~Y:\CORE\RAW_DATA_2023_QE\P1481_Sigrun_Lange\P1481_D.raw~; SpectrumID: ~3775~; PrecursorID: ~0~; scans: ~12055~
3	2::tr|A0A0G2K2V6|A0A0G2K2V6_RAT	Keratin, type I cytoskeletal 10 OS=Rattus norvegicus OX=10116 GN=Krt10 PE=1 SV=1	2801	56950	101	101	14	14	109	3123	1	0	0	404.204	806.394	2	806.392	0.0016	0	33.14	0.031	R	LAADDFR	L					File: ~Y:\CORE\RAW_DATA_2023_QE\P1481_Sigrun_Lange\P1481_D.raw~; SpectrumID: ~3917~; PrecursorID: ~0~; scans: ~12327~
3	2::tr|A0A0G2K2V6|A0A0G2K2V6_RAT	Keratin, type I cytoskeletal 10 OS=Rattus norvegicus OX=10116 GN=Krt10 PE=1 SV=1	2801	56950	101	101	14	14	298	2426	1	0	1	424.229	846.443	2	846.445	-0.0012	0	36.26	0.05	K	SEITELR	R					File: ~Y:\CORE\RAW_DATA_2023_QE\P1481_Sigrun_Lange\P1481_D.raw~; SpectrumID: ~3190~; PrecursorID: ~0~; scans: ~10671~
3	2::tr|A0A0G2K2V6|A0A0G2K2V6_RAT	Keratin, type I cytoskeletal 10 OS=Rattus norvegicus OX=10116 GN=Krt10 PE=1 SV=1	2801	56950	101	101	14	14	302	2174	1	0	1	424.229	846.444	2	846.445	-0.0005	0	36.8	0.04	K	SEITELR	R					File: ~Y:\CORE\RAW_DATA_2023_QE\P1481_Sigrun_Lange\P1481_D.raw~; SpectrumID: ~2908~; PrecursorID: ~0~; scans: ~9885~
3	2::tr|A0A0G2K2V6|A0A0G2K2V6_RAT	Keratin, type I cytoskeletal 10 OS=Rattus norvegicus OX=10116 GN=Krt10 PE=1 SV=1	2801	56950	101	101	14	14	684	2207	1	0	1	497.253	992.491	2	992.493	-0.0014	0	42.02	0.011	K	YENEVALR	Q					File: ~Y:\CORE\RAW_DATA_2023_QE\P1481_Sigrun_Lange\P1481_D.raw~; SpectrumID: ~2946~; PrecursorID: ~0~; scans: ~9978~
3	2::tr|A0A0G2K2V6|A0A0G2K2V6_RAT	Keratin, type I cytoskeletal 10 OS=Rattus norvegicus OX=10116 GN=Krt10 PE=1 SV=1	2801	56950	101	101	14	14	685	1973	1	0	1	497.253	992.491	2	992.493	-0.0013	0	49.69	0.0019	K	YENEVALR	Q					File: ~Y:\CORE\RAW_DATA_2023_QE\P1481_Sigrun_Lange\P1481_D.raw~; SpectrumID: ~2679~; PrecursorID: ~0~; scans: ~9215~
3	2::tr|A0A0G2K2V6|A0A0G2K2V6_RAT	Keratin, type I cytoskeletal 10 OS=Rattus norvegicus OX=10116 GN=Krt10 PE=1 SV=1	2801	56950	101	101	14	14	686	2375	1	0	1	497.253	992.491	2	992.493	-0.0011	0	46.4	0.0041	K	YENEVALR	Q					File: ~Y:\CORE\RAW_DATA_2023_QE\P1481_Sigrun_Lange\P1481_D.raw~; SpectrumID: ~3129~; PrecursorID: ~0~; scans: ~10499~
3	2::tr|A0A0G2K2V6|A0A0G2K2V6_RAT	Keratin, type I cytoskeletal 10 OS=Rattus norvegicus OX=10116 GN=Krt10 PE=1 SV=1	2801	56950	101	101	14	14	687	2594	1	0	1	497.253	992.492	2	992.493	-0.001	0	49.02	0.0022	K	YENEVALR	Q					File: ~Y:\CORE\RAW_DATA_2023_QE\P1481_Sigrun_Lange\P1481_D.raw~; SpectrumID: ~3369~; PrecursorID: ~0~; scans: ~11140~
3	2::tr|A0A0G2K2V6|A0A0G2K2V6_RAT	Keratin, type I cytoskeletal 10 OS=Rattus norvegicus OX=10116 GN=Krt10 PE=1 SV=1	2801	56950	101	101	14	14	688	2462	1	0	1	497.253	992.492	2	992.493	-0.0006	0	46.93	0.0036	K	YENEVALR	Q					File: ~Y:\CORE\RAW_DATA_2023_QE\P1481_Sigrun_Lange\P1481_D.raw~; SpectrumID: ~3229~; PrecursorID: ~0~; scans: ~10774~
3	2::tr|A0A0G2K2V6|A0A0G2K2V6_RAT	Keratin, type I cytoskeletal 10 OS=Rattus norvegicus OX=10116 GN=Krt10 PE=1 SV=1	2801	56950	101	101	14	14	689	2287	1	0	1	497.254	992.493	2	992.493	0.0003	0	49.11	0.0022	K	YENEVALR	Q					File: ~Y:\CORE\RAW_DATA_2023_QE\P1481_Sigrun_Lange\P1481_D.raw~; SpectrumID: ~3032~; PrecursorID: ~0~; scans: ~10238~
3	2::tr|A0A0G2K2V6|A0A0G2K2V6_RAT	Keratin, type I cytoskeletal 10 OS=Rattus norvegicus OX=10116 GN=Krt10 PE=1 SV=1	2801	56950	101	101	14	14	690	2116	1	0	1	497.254	992.493	2	992.493	0.0004	0	43.67	0.0076	K	YENEVALR	Q					File: ~Y:\CORE\RAW_DATA_2023_QE\P1481_Sigrun_Lange\P1481_D.raw~; SpectrumID: ~2838~; PrecursorID: ~0~; scans: ~9724~
3	2::tr|A0A0G2K2V6|A0A0G2K2V6_RAT	Keratin, type I cytoskeletal 10 OS=Rattus norvegicus OX=10116 GN=Krt10 PE=1 SV=1	2801	56950	101	101	14	14	691	2048	1	0	1	497.254	992.494	2	992.493	0.0014	0	45.79	0.0047	K	YENEVALR	Q					File: ~Y:\CORE\RAW_DATA_2023_QE\P1481_Sigrun_Lange\P1481_D.raw~; SpectrumID: ~2765~; PrecursorID: ~0~; scans: ~9466~
3	2::tr|A0A0G2K2V6|A0A0G2K2V6_RAT	Keratin, type I cytoskeletal 10 OS=Rattus norvegicus OX=10116 GN=Krt10 PE=1 SV=1	2801	56950	101	101	14	14	697	3711	1	0	1	498.262	994.51	2	994.512	-0.0022	1	40.66	0.011	K	IKEWYEK	H					File: ~Y:\CORE\RAW_DATA_2023_QE\P1481_Sigrun_Lange\P1481_D.raw~; SpectrumID: ~4519~; PrecursorID: ~0~; scans: ~13364~
3	2::tr|A0A0G2K2V6|A0A0G2K2V6_RAT	Keratin, type I cytoskeletal 10 OS=Rattus norvegicus OX=10116 GN=Krt10 PE=1 SV=1	2801	56950	101	101	14	14	698	3548	1	0	1	498.263	994.511	2	994.512	-0.0014	1	34.79	0.042	K	IKEWYEK	H					File: ~Y:\CORE\RAW_DATA_2023_QE\P1481_Sigrun_Lange\P1481_D.raw~; SpectrumID: ~4353~; PrecursorID: ~0~; scans: ~13091~
3	2::tr|A0A0G2K2V6|A0A0G2K2V6_RAT	Keratin, type I cytoskeletal 10 OS=Rattus norvegicus OX=10116 GN=Krt10 PE=1 SV=1	2801	56950	101	101	14	14	699	3863	1	0	1	498.263	994.512	2	994.512	-0.0001	1	42.03	0.0083	K	IKEWYEK	H					File: ~Y:\CORE\RAW_DATA_2023_QE\P1481_Sigrun_Lange\P1481_D.raw~; SpectrumID: ~4675~; PrecursorID: ~0~; scans: ~13631~
3	2::tr|A0A0G2K2V6|A0A0G2K2V6_RAT	Keratin, type I cytoskeletal 10 OS=Rattus norvegicus OX=10116 GN=Krt10 PE=1 SV=1	2801	56950	101	101	14	14	700	4031	1	0	1	498.263	994.512	2	994.512	-0.0001	1	40.71	0.011	K	IKEWYEK	H					File: ~Y:\CORE\RAW_DATA_2023_QE\P1481_Sigrun_Lange\P1481_D.raw~; SpectrumID: ~4844~; PrecursorID: ~0~; scans: ~13901~
3	2::tr|A0A0G2K2V6|A0A0G2K2V6_RAT	Keratin, type I cytoskeletal 10 OS=Rattus norvegicus OX=10116 GN=Krt10 PE=1 SV=1	2801	56950	101	101	14	14	701	4197	1	0	1	498.264	994.514	2	994.512	0.002	1	43.24	0.0062	K	IKEWYEK	H					File: ~Y:\CORE\RAW_DATA_2023_QE\P1481_Sigrun_Lange\P1481_D.raw~; SpectrumID: ~5012~; PrecursorID: ~0~; scans: ~14160~
3	2::tr|A0A0G2K2V6|A0A0G2K2V6_RAT	Keratin, type I cytoskeletal 10 OS=Rattus norvegicus OX=10116 GN=Krt10 PE=1 SV=1	2801	56950	101	101	14	14	993	1770	1	0	0	545.768	1089.52	2	1089.52	-0.002	0	47.93	0.0037	K	VTMQNLNDR	L					File: ~Y:\CORE\RAW_DATA_2023_QE\P1481_Sigrun_Lange\P1481_D.raw~; SpectrumID: ~2431~; PrecursorID: ~0~; scans: ~8522~
3	2::tr|A0A0G2K2V6|A0A0G2K2V6_RAT	Keratin, type I cytoskeletal 10 OS=Rattus norvegicus OX=10116 GN=Krt10 PE=1 SV=1	2801	56950	101	101	14	14	994	2223	1	0	0	545.768	1089.52	2	1089.52	-0.0015	0	57.52	0.0004	K	VTMQNLNDR	L					File: ~Y:\CORE\RAW_DATA_2023_QE\P1481_Sigrun_Lange\P1481_D.raw~; SpectrumID: ~2963~; PrecursorID: ~0~; scans: ~10029~
3	2::tr|A0A0G2K2V6|A0A0G2K2V6_RAT	Keratin, type I cytoskeletal 10 OS=Rattus norvegicus OX=10116 GN=Krt10 PE=1 SV=1	2801	56950	101	101	14	14	995	2392	1	0	0	545.769	1089.52	2	1089.52	-0.0013	0	57.48	0.0004	K	VTMQNLNDR	L					File: ~Y:\CORE\RAW_DATA_2023_QE\P1481_Sigrun_Lange\P1481_D.raw~; SpectrumID: ~3149~; PrecursorID: ~0~; scans: ~10551~
3	2::tr|A0A0G2K2V6|A0A0G2K2V6_RAT	Keratin, type I cytoskeletal 10 OS=Rattus norvegicus OX=10116 GN=Krt10 PE=1 SV=1	2801	56950	101	101	14	14	996	2136	1	0	0	545.769	1089.52	2	1089.52	-0.0011	0	57.5	0.0004	K	VTMQNLNDR	L					File: ~Y:\CORE\RAW_DATA_2023_QE\P1481_Sigrun_Lange\P1481_D.raw~; SpectrumID: ~2861~; PrecursorID: ~0~; scans: ~9774~
3	2::tr|A0A0G2K2V6|A0A0G2K2V6_RAT	Keratin, type I cytoskeletal 10 OS=Rattus norvegicus OX=10116 GN=Krt10 PE=1 SV=1	2801	56950	101	101	14	14	997	2063	1	0	0	545.769	1089.52	2	1089.52	-0.0009	0	47.2	0.0043	K	VTMQNLNDR	L					File: ~Y:\CORE\RAW_DATA_2023_QE\P1481_Sigrun_Lange\P1481_D.raw~; SpectrumID: ~2781~; PrecursorID: ~0~; scans: ~9516~
3	2::tr|A0A0G2K2V6|A0A0G2K2V6_RAT	Keratin, type I cytoskeletal 10 OS=Rattus norvegicus OX=10116 GN=Krt10 PE=1 SV=1	2801	56950	101	101	14	14	998	1988	1	0	0	545.769	1089.52	2	1089.52	-0.0008	0	53.06	0.0011	K	VTMQNLNDR	L					File: ~Y:\CORE\RAW_DATA_2023_QE\P1481_Sigrun_Lange\P1481_D.raw~; SpectrumID: ~2697~; PrecursorID: ~0~; scans: ~9260~
3	2::tr|A0A0G2K2V6|A0A0G2K2V6_RAT	Keratin, type I cytoskeletal 10 OS=Rattus norvegicus OX=10116 GN=Krt10 PE=1 SV=1	2801	56950	101	101	14	14	999	2489	1	0	0	545.769	1089.52	2	1089.52	-0.0008	0	42.51	0.013	K	VTMQNLNDR	L					File: ~Y:\CORE\RAW_DATA_2023_QE\P1481_Sigrun_Lange\P1481_D.raw~; SpectrumID: ~3256~; PrecursorID: ~0~; scans: ~10822~
3	2::tr|A0A0G2K2V6|A0A0G2K2V6_RAT	Keratin, type I cytoskeletal 10 OS=Rattus norvegicus OX=10116 GN=Krt10 PE=1 SV=1	2801	56950	101	101	14	14	1000	2306	1	0	0	545.769	1089.52	2	1089.52	-0.0008	0	57.55	0.0004	K	VTMQNLNDR	L					File: ~Y:\CORE\RAW_DATA_2023_QE\P1481_Sigrun_Lange\P1481_D.raw~; SpectrumID: ~3051~; PrecursorID: ~0~; scans: ~10289~
3	2::tr|A0A0G2K2V6|A0A0G2K2V6_RAT	Keratin, type I cytoskeletal 10 OS=Rattus norvegicus OX=10116 GN=Krt10 PE=1 SV=1	2801	56950	101	101	14	14	1001	1907	1	0	0	545.769	1089.52	2	1089.52	-0.0006	0	57.28	0.00042	K	VTMQNLNDR	L					File: ~Y:\CORE\RAW_DATA_2023_QE\P1481_Sigrun_Lange\P1481_D.raw~; SpectrumID: ~2603~; PrecursorID: ~0~; scans: ~9013~
3	2::tr|A0A0G2K2V6|A0A0G2K2V6_RAT	Keratin, type I cytoskeletal 10 OS=Rattus norvegicus OX=10116 GN=Krt10 PE=1 SV=1	2801	56950	101	101	14	14	1002	1840	1	0	0	545.769	1089.52	2	1089.52	0.0002	0	47.29	0.0045	K	VTMQNLNDR	L					File: ~Y:\CORE\RAW_DATA_2023_QE\P1481_Sigrun_Lange\P1481_D.raw~; SpectrumID: ~2519~; PrecursorID: ~0~; scans: ~8767~
3	2::tr|A0A0G2K2V6|A0A0G2K2V6_RAT	Keratin, type I cytoskeletal 10 OS=Rattus norvegicus OX=10116 GN=Krt10 PE=1 SV=1	2801	56950	101	101	14	14	1064	1149	1	0	0	553.764	1105.51	2	1105.52	-0.0056	0	53.04	0.00088	K	VTMQNLNDR	L	Oxidation (M)	0.003000000.0			File: ~Y:\CORE\RAW_DATA_2023_QE\P1481_Sigrun_Lange\P1481_D.raw~; SpectrumID: ~1383~; PrecursorID: ~0~; scans: ~6419~
3	2::tr|A0A0G2K2V6|A0A0G2K2V6_RAT	Keratin, type I cytoskeletal 10 OS=Rattus norvegicus OX=10116 GN=Krt10 PE=1 SV=1	2801	56950	101	101	14	14	1065	1542	1	0	0	553.767	1105.52	2	1105.52	0	0	56.71	0.00043	K	VTMQNLNDR	L	Oxidation (M)	0.003000000.0			File: ~Y:\CORE\RAW_DATA_2023_QE\P1481_Sigrun_Lange\P1481_D.raw~; SpectrumID: ~2076~; PrecursorID: ~0~; scans: ~7637~
3	2::tr|A0A0G2K2V6|A0A0G2K2V6_RAT	Keratin, type I cytoskeletal 10 OS=Rattus norvegicus OX=10116 GN=Krt10 PE=1 SV=1	2801	56950	101	101	14	14	1066	1609	1	0	0	553.767	1105.52	2	1105.52	0.0002	0	76.8	4.2e-06	K	VTMQNLNDR	L	Oxidation (M)	0.003000000.0			File: ~Y:\CORE\RAW_DATA_2023_QE\P1481_Sigrun_Lange\P1481_D.raw~; SpectrumID: ~2185~; PrecursorID: ~0~; scans: ~7881~
3	2::tr|A0A0G2K2V6|A0A0G2K2V6_RAT	Keratin, type I cytoskeletal 10 OS=Rattus norvegicus OX=10116 GN=Krt10 PE=1 SV=1	2801	56950	101	101	14	14	1067	1324	1	0	0	553.767	1105.52	2	1105.52	0.0007	0	59.24	0.00024	K	VTMQNLNDR	L	Oxidation (M)	0.003000000.0			File: ~Y:\CORE\RAW_DATA_2023_QE\P1481_Sigrun_Lange\P1481_D.raw~; SpectrumID: ~1694~; PrecursorID: ~0~; scans: ~6909~
3	2::tr|A0A0G2K2V6|A0A0G2K2V6_RAT	Keratin, type I cytoskeletal 10 OS=Rattus norvegicus OX=10116 GN=Krt10 PE=1 SV=1	2801	56950	101	101	14	14	1068	1469	1	0	0	553.767	1105.52	2	1105.52	0.0007	0	76.87	4.2e-06	K	VTMQNLNDR	L	Oxidation (M)	0.003000000.0			File: ~Y:\CORE\RAW_DATA_2023_QE\P1481_Sigrun_Lange\P1481_D.raw~; SpectrumID: ~1959~; PrecursorID: ~0~; scans: ~7395~
3	2::tr|A0A0G2K2V6|A0A0G2K2V6_RAT	Keratin, type I cytoskeletal 10 OS=Rattus norvegicus OX=10116 GN=Krt10 PE=1 SV=1	2801	56950	101	101	14	14	1069	1396	1	0	0	553.767	1105.52	2	1105.52	0.001	0	65.92	5.1e-05	K	VTMQNLNDR	L	Oxidation (M)	0.003000000.0			File: ~Y:\CORE\RAW_DATA_2023_QE\P1481_Sigrun_Lange\P1481_D.raw~; SpectrumID: ~1829~; PrecursorID: ~0~; scans: ~7150~
3	2::tr|A0A0G2K2V6|A0A0G2K2V6_RAT	Keratin, type I cytoskeletal 10 OS=Rattus norvegicus OX=10116 GN=Krt10 PE=1 SV=1	2801	56950	101	101	14	14	1071	1241	1	0	0	553.769	1105.52	2	1105.52	0.0044	0	49.2	0.0026	K	VTMQNLNDR	L	Oxidation (M)	0.003000000.0			File: ~Y:\CORE\RAW_DATA_2023_QE\P1481_Sigrun_Lange\P1481_D.raw~; SpectrumID: ~1548~; PrecursorID: ~0~; scans: ~6667~
3	2::tr|A0A0G2K2V6|A0A0G2K2V6_RAT	Keratin, type I cytoskeletal 10 OS=Rattus norvegicus OX=10116 GN=Krt10 PE=1 SV=1	2801	56950	101	101	14	14	1089	4626	1	0	1	555.242	1108.47	2	1108.48	-0.0122	0	37.84	0.012	K	DAEAWFNEK	S					File: ~Y:\CORE\RAW_DATA_2023_QE\P1481_Sigrun_Lange\P1481_D.raw~; SpectrumID: ~5445~; PrecursorID: ~0~; scans: ~14802~
3	2::tr|A0A0G2K2V6|A0A0G2K2V6_RAT	Keratin, type I cytoskeletal 10 OS=Rattus norvegicus OX=10116 GN=Krt10 PE=1 SV=1	2801	56950	101	101	14	14	1090	3429	1	0	1	555.245	1108.48	2	1108.48	-0.0061	0	47.34	0.0014	K	DAEAWFNEK	S					File: ~Y:\CORE\RAW_DATA_2023_QE\P1481_Sigrun_Lange\P1481_D.raw~; SpectrumID: ~4229~; PrecursorID: ~0~; scans: ~12874~
3	2::tr|A0A0G2K2V6|A0A0G2K2V6_RAT	Keratin, type I cytoskeletal 10 OS=Rattus norvegicus OX=10116 GN=Krt10 PE=1 SV=1	2801	56950	101	101	14	14	1091	3580	1	0	1	555.247	1108.48	2	1108.48	-0.0022	0	49.67	0.00096	K	DAEAWFNEK	S					File: ~Y:\CORE\RAW_DATA_2023_QE\P1481_Sigrun_Lange\P1481_D.raw~; SpectrumID: ~4385~; PrecursorID: ~0~; scans: ~13147~
3	2::tr|A0A0G2K2V6|A0A0G2K2V6_RAT	Keratin, type I cytoskeletal 10 OS=Rattus norvegicus OX=10116 GN=Krt10 PE=1 SV=1	2801	56950	101	101	14	14	1092	4409	1	0	1	555.248	1108.48	2	1108.48	-0.0011	0	46.64	0.0019	K	DAEAWFNEK	S					File: ~Y:\CORE\RAW_DATA_2023_QE\P1481_Sigrun_Lange\P1481_D.raw~; SpectrumID: ~5226~; PrecursorID: ~0~; scans: ~14482~
3	2::tr|A0A0G2K2V6|A0A0G2K2V6_RAT	Keratin, type I cytoskeletal 10 OS=Rattus norvegicus OX=10116 GN=Krt10 PE=1 SV=1	2801	56950	101	101	14	14	1093	3897	1	0	1	555.248	1108.48	2	1108.48	-0.001	0	44.47	0.0036	K	DAEAWFNEK	S					File: ~Y:\CORE\RAW_DATA_2023_QE\P1481_Sigrun_Lange\P1481_D.raw~; SpectrumID: ~4709~; PrecursorID: ~0~; scans: ~13687~
3	2::tr|A0A0G2K2V6|A0A0G2K2V6_RAT	Keratin, type I cytoskeletal 10 OS=Rattus norvegicus OX=10116 GN=Krt10 PE=1 SV=1	2801	56950	101	101	14	14	1094	4063	1	0	1	555.248	1108.48	2	1108.48	-0.0006	0	41.78	0.0065	K	DAEAWFNEK	S					File: ~Y:\CORE\RAW_DATA_2023_QE\P1481_Sigrun_Lange\P1481_D.raw~; SpectrumID: ~4876~; PrecursorID: ~0~; scans: ~13954~
3	2::tr|A0A0G2K2V6|A0A0G2K2V6_RAT	Keratin, type I cytoskeletal 10 OS=Rattus norvegicus OX=10116 GN=Krt10 PE=1 SV=1	2801	56950	101	101	14	14	1095	3740	1	0	1	555.248	1108.48	2	1108.48	-0.0004	0	47.12	0.0019	K	DAEAWFNEK	S					File: ~Y:\CORE\RAW_DATA_2023_QE\P1481_Sigrun_Lange\P1481_D.raw~; SpectrumID: ~4548~; PrecursorID: ~0~; scans: ~13419~
3	2::tr|A0A0G2K2V6|A0A0G2K2V6_RAT	Keratin, type I cytoskeletal 10 OS=Rattus norvegicus OX=10116 GN=Krt10 PE=1 SV=1	2801	56950	101	101	14	14	1096	4231	1	0	1	555.249	1108.48	2	1108.48	-0.0001	0	45.42	0.0028	K	DAEAWFNEK	S					File: ~Y:\CORE\RAW_DATA_2023_QE\P1481_Sigrun_Lange\P1481_D.raw~; SpectrumID: ~5047~; PrecursorID: ~0~; scans: ~14214~
3	2::tr|A0A0G2K2V6|A0A0G2K2V6_RAT	Keratin, type I cytoskeletal 10 OS=Rattus norvegicus OX=10116 GN=Krt10 PE=1 SV=1	2801	56950	101	101	14	14	1097	4601	1	0	1	555.256	1108.5	2	1108.48	0.0148	0	38.33	0.019	K	DAEAWFNEK	S					File: ~Y:\CORE\RAW_DATA_2023_QE\P1481_Sigrun_Lange\P1481_D.raw~; SpectrumID: ~5420~; PrecursorID: ~0~; scans: ~14769~
3	2::tr|A0A0G2K2V6|A0A0G2K2V6_RAT	Keratin, type I cytoskeletal 10 OS=Rattus norvegicus OX=10116 GN=Krt10 PE=1 SV=1	2801	56950	101	101	14	14	1293	3206	1	0	1	583.293	1164.57	2	1164.58	-0.0056	0	46.57	0.0043	R	LENEIQTYR	S					File: ~Y:\CORE\RAW_DATA_2023_QE\P1481_Sigrun_Lange\P1481_D.raw~; SpectrumID: ~4001~; PrecursorID: ~0~; scans: ~12474~
3	2::tr|A0A0G2K2V6|A0A0G2K2V6_RAT	Keratin, type I cytoskeletal 10 OS=Rattus norvegicus OX=10116 GN=Krt10 PE=1 SV=1	2801	56950	101	101	14	14	1295	3055	1	0	1	583.295	1164.57	2	1164.58	-0.0027	0	53.78	0.00085	R	LENEIQTYR	S					File: ~Y:\CORE\RAW_DATA_2023_QE\P1481_Sigrun_Lange\P1481_D.raw~; SpectrumID: ~3847~; PrecursorID: ~0~; scans: ~12198~
3	2::tr|A0A0G2K2V6|A0A0G2K2V6_RAT	Keratin, type I cytoskeletal 10 OS=Rattus norvegicus OX=10116 GN=Krt10 PE=1 SV=1	2801	56950	101	101	14	14	1296	2804	1	0	1	583.295	1164.58	2	1164.58	-0.0024	0	61.06	0.00016	R	LENEIQTYR	S					File: ~Y:\CORE\RAW_DATA_2023_QE\P1481_Sigrun_Lange\P1481_D.raw~; SpectrumID: ~3589~; PrecursorID: ~0~; scans: ~11655~
3	2::tr|A0A0G2K2V6|A0A0G2K2V6_RAT	Keratin, type I cytoskeletal 10 OS=Rattus norvegicus OX=10116 GN=Krt10 PE=1 SV=1	2801	56950	101	101	14	14	1297	2924	1	0	1	583.296	1164.58	2	1164.58	-0.0006	0	58.12	0.00031	R	LENEIQTYR	S					File: ~Y:\CORE\RAW_DATA_2023_QE\P1481_Sigrun_Lange\P1481_D.raw~; SpectrumID: ~3714~; PrecursorID: ~0~; scans: ~11925~
3	2::tr|A0A0G2K2V6|A0A0G2K2V6_RAT	Keratin, type I cytoskeletal 10 OS=Rattus norvegicus OX=10116 GN=Krt10 PE=1 SV=1	2801	56950	101	101	14	14	1298	2147	1	0	1	583.296	1164.58	2	1164.58	-0.0005	0	63.21	9.5e-05	R	LENEIQTYR	S					File: ~Y:\CORE\RAW_DATA_2023_QE\P1481_Sigrun_Lange\P1481_D.raw~; SpectrumID: ~2876~; PrecursorID: ~0~; scans: ~9806~
3	2::tr|A0A0G2K2V6|A0A0G2K2V6_RAT	Keratin, type I cytoskeletal 10 OS=Rattus norvegicus OX=10116 GN=Krt10 PE=1 SV=1	2801	56950	101	101	14	14	1299	2230	1	0	1	583.296	1164.58	2	1164.58	-0.0005	0	68.4	2.9e-05	R	LENEIQTYR	S					File: ~Y:\CORE\RAW_DATA_2023_QE\P1481_Sigrun_Lange\P1481_D.raw~; SpectrumID: ~2972~; PrecursorID: ~0~; scans: ~10063~
3	2::tr|A0A0G2K2V6|A0A0G2K2V6_RAT	Keratin, type I cytoskeletal 10 OS=Rattus norvegicus OX=10116 GN=Krt10 PE=1 SV=1	2801	56950	101	101	14	14	1300	2695	1	0	1	583.296	1164.58	2	1164.58	-0.0001	0	64.13	7.7e-05	R	LENEIQTYR	S					File: ~Y:\CORE\RAW_DATA_2023_QE\P1481_Sigrun_Lange\P1481_D.raw~; SpectrumID: ~3474~; PrecursorID: ~0~; scans: ~11390~
3	2::tr|A0A0G2K2V6|A0A0G2K2V6_RAT	Keratin, type I cytoskeletal 10 OS=Rattus norvegicus OX=10116 GN=Krt10 PE=1 SV=1	2801	56950	101	101	14	14	1301	2315	1	0	1	583.296	1164.58	2	1164.58	-0.0001	0	64.39	7.2e-05	R	LENEIQTYR	S					File: ~Y:\CORE\RAW_DATA_2023_QE\P1481_Sigrun_Lange\P1481_D.raw~; SpectrumID: ~3061~; PrecursorID: ~0~; scans: ~10325~
3	2::tr|A0A0G2K2V6|A0A0G2K2V6_RAT	Keratin, type I cytoskeletal 10 OS=Rattus norvegicus OX=10116 GN=Krt10 PE=1 SV=1	2801	56950	101	101	14	14	1302	2587	1	0	1	583.296	1164.58	2	1164.58	-0.0001	0	58.36	0.00029	R	LENEIQTYR	S					File: ~Y:\CORE\RAW_DATA_2023_QE\P1481_Sigrun_Lange\P1481_D.raw~; SpectrumID: ~3360~; PrecursorID: ~0~; scans: ~11120~
3	2::tr|A0A0G2K2V6|A0A0G2K2V6_RAT	Keratin, type I cytoskeletal 10 OS=Rattus norvegicus OX=10116 GN=Krt10 PE=1 SV=1	2801	56950	101	101	14	14	1303	2495	1	0	1	583.296	1164.58	2	1164.58	-0.0001	0	64.05	7.8e-05	R	LENEIQTYR	S					File: ~Y:\CORE\RAW_DATA_2023_QE\P1481_Sigrun_Lange\P1481_D.raw~; SpectrumID: ~3263~; PrecursorID: ~0~; scans: ~10854~
3	2::tr|A0A0G2K2V6|A0A0G2K2V6_RAT	Keratin, type I cytoskeletal 10 OS=Rattus norvegicus OX=10116 GN=Krt10 PE=1 SV=1	2801	56950	101	101	14	14	1304	2401	1	0	1	583.296	1164.58	2	1164.58	0	0	66.93	4e-05	R	LENEIQTYR	S					File: ~Y:\CORE\RAW_DATA_2023_QE\P1481_Sigrun_Lange\P1481_D.raw~; SpectrumID: ~3160~; PrecursorID: ~0~; scans: ~10586~
3	2::tr|A0A0G2K2V6|A0A0G2K2V6_RAT	Keratin, type I cytoskeletal 10 OS=Rattus norvegicus OX=10116 GN=Krt10 PE=1 SV=1	2801	56950	101	101	14	14	1426	2872	1	0	0	601.31	1200.61	2	1200.61	-0.004	0	82.37	1.2e-06	R	QSVEADINGLR	R					File: ~Y:\CORE\RAW_DATA_2023_QE\P1481_Sigrun_Lange\P1481_D.raw~; SpectrumID: ~3661~; PrecursorID: ~0~; scans: ~11827~
3	2::tr|A0A0G2K2V6|A0A0G2K2V6_RAT	Keratin, type I cytoskeletal 10 OS=Rattus norvegicus OX=10116 GN=Krt10 PE=1 SV=1	2801	56950	101	101	14	14	1427	3005	1	0	0	601.311	1200.61	2	1200.61	-0.0025	0	89.16	2.4e-07	R	QSVEADINGLR	R					File: ~Y:\CORE\RAW_DATA_2023_QE\P1481_Sigrun_Lange\P1481_D.raw~; SpectrumID: ~3797~; PrecursorID: ~0~; scans: ~12102~
3	2::tr|A0A0G2K2V6|A0A0G2K2V6_RAT	Keratin, type I cytoskeletal 10 OS=Rattus norvegicus OX=10116 GN=Krt10 PE=1 SV=1	2801	56950	101	101	14	14	1428	3766	1	0	0	601.311	1200.61	2	1200.61	-0.0017	0	82.68	1.1e-06	R	QSVEADINGLR	R					File: ~Y:\CORE\RAW_DATA_2023_QE\P1481_Sigrun_Lange\P1481_D.raw~; SpectrumID: ~4574~; PrecursorID: ~0~; scans: ~13466~
3	2::tr|A0A0G2K2V6|A0A0G2K2V6_RAT	Keratin, type I cytoskeletal 10 OS=Rattus norvegicus OX=10116 GN=Krt10 PE=1 SV=1	2801	56950	101	101	14	14	1429	3149	1	0	0	601.312	1200.61	2	1200.61	-0.0011	0	84.04	7.7e-07	R	QSVEADINGLR	R					File: ~Y:\CORE\RAW_DATA_2023_QE\P1481_Sigrun_Lange\P1481_D.raw~; SpectrumID: ~3943~; PrecursorID: ~0~; scans: ~12373~
3	2::tr|A0A0G2K2V6|A0A0G2K2V6_RAT	Keratin, type I cytoskeletal 10 OS=Rattus norvegicus OX=10116 GN=Krt10 PE=1 SV=1	2801	56950	101	101	14	14	1430	3452	1	0	0	601.312	1200.61	2	1200.61	-0.0007	0	89.32	2.3e-07	R	QSVEADINGLR	R					File: ~Y:\CORE\RAW_DATA_2023_QE\P1481_Sigrun_Lange\P1481_D.raw~; SpectrumID: ~4255~; PrecursorID: ~0~; scans: ~12922~
3	2::tr|A0A0G2K2V6|A0A0G2K2V6_RAT	Keratin, type I cytoskeletal 10 OS=Rattus norvegicus OX=10116 GN=Krt10 PE=1 SV=1	2801	56950	101	101	14	14	1431	3299	1	0	0	601.312	1200.61	2	1200.61	-0.0006	0	80.54	1.7e-06	R	QSVEADINGLR	R					File: ~Y:\CORE\RAW_DATA_2023_QE\P1481_Sigrun_Lange\P1481_D.raw~; SpectrumID: ~4097~; PrecursorID: ~0~; scans: ~12651~
3	2::tr|A0A0G2K2V6|A0A0G2K2V6_RAT	Keratin, type I cytoskeletal 10 OS=Rattus norvegicus OX=10116 GN=Krt10 PE=1 SV=1	2801	56950	101	101	14	14	1432	3610	1	0	0	601.312	1200.61	2	1200.61	0	0	89.19	2.3e-07	R	QSVEADINGLR	R					File: ~Y:\CORE\RAW_DATA_2023_QE\P1481_Sigrun_Lange\P1481_D.raw~; SpectrumID: ~4416~; PrecursorID: ~0~; scans: ~13196~
3	2::tr|A0A0G2K2V6|A0A0G2K2V6_RAT	Keratin, type I cytoskeletal 10 OS=Rattus norvegicus OX=10116 GN=Krt10 PE=1 SV=1	2801	56950	101	101	14	14	1433	2760	1	0	0	601.313	1200.61	2	1200.61	0.0019	0	70.79	1.9e-05	R	QSVEADINGLR	R					File: ~Y:\CORE\RAW_DATA_2023_QE\P1481_Sigrun_Lange\P1481_D.raw~; SpectrumID: ~3543~; PrecursorID: ~0~; scans: ~11557~
3	2::tr|A0A0G2K2V6|A0A0G2K2V6_RAT	Keratin, type I cytoskeletal 10 OS=Rattus norvegicus OX=10116 GN=Krt10 PE=1 SV=1	2801	56950	101	101	14	14	1577	3572	1	0	1	617.841	1233.67	2	1233.67	-0.0034	1	56.34	0.00033	R	LKYENEVALR	Q					File: ~Y:\CORE\RAW_DATA_2023_QE\P1481_Sigrun_Lange\P1481_D.raw~; SpectrumID: ~4377~; PrecursorID: ~0~; scans: ~13133~
3	2::tr|A0A0G2K2V6|A0A0G2K2V6_RAT	Keratin, type I cytoskeletal 10 OS=Rattus norvegicus OX=10116 GN=Krt10 PE=1 SV=1	2801	56950	101	101	14	14	1579	3733	1	0	1	617.842	1233.67	2	1233.67	-0.0031	1	58.47	0.0002	R	LKYENEVALR	Q					File: ~Y:\CORE\RAW_DATA_2023_QE\P1481_Sigrun_Lange\P1481_D.raw~; SpectrumID: ~4541~; PrecursorID: ~0~; scans: ~13408~
3	2::tr|A0A0G2K2V6|A0A0G2K2V6_RAT	Keratin, type I cytoskeletal 10 OS=Rattus norvegicus OX=10116 GN=Krt10 PE=1 SV=1	2801	56950	101	101	14	14	1585	3960	1	0	1	412.231	1233.67	3	1233.67	-0.0009	1	67.05	2.8e-05	R	LKYENEVALR	Q					File: ~Y:\CORE\RAW_DATA_2023_QE\P1481_Sigrun_Lange\P1481_D.raw~; SpectrumID: ~4773~; PrecursorID: ~0~; scans: ~13791~
3	2::tr|A0A0G2K2V6|A0A0G2K2V6_RAT	Keratin, type I cytoskeletal 10 OS=Rattus norvegicus OX=10116 GN=Krt10 PE=1 SV=1	2801	56950	101	101	14	14	1586	3889	1	0	1	617.843	1233.67	2	1233.67	-0.0008	1	57.96	0.00023	R	LKYENEVALR	Q					File: ~Y:\CORE\RAW_DATA_2023_QE\P1481_Sigrun_Lange\P1481_D.raw~; SpectrumID: ~4701~; PrecursorID: ~0~; scans: ~13674~
3	2::tr|A0A0G2K2V6|A0A0G2K2V6_RAT	Keratin, type I cytoskeletal 10 OS=Rattus norvegicus OX=10116 GN=Krt10 PE=1 SV=1	2801	56950	101	101	14	14	1587	3649	1	0	1	412.231	1233.67	3	1233.67	-0.0006	1	67.08	2.8e-05	R	LKYENEVALR	Q					File: ~Y:\CORE\RAW_DATA_2023_QE\P1481_Sigrun_Lange\P1481_D.raw~; SpectrumID: ~4456~; PrecursorID: ~0~; scans: ~13257~
3	2::tr|A0A0G2K2V6|A0A0G2K2V6_RAT	Keratin, type I cytoskeletal 10 OS=Rattus norvegicus OX=10116 GN=Krt10 PE=1 SV=1	2801	56950	101	101	14	14	1588	3489	1	0	1	412.231	1233.67	3	1233.67	-0.0005	1	64.61	4.7e-05	R	LKYENEVALR	Q					File: ~Y:\CORE\RAW_DATA_2023_QE\P1481_Sigrun_Lange\P1481_D.raw~; SpectrumID: ~4292~; PrecursorID: ~0~; scans: ~12979~
3	2::tr|A0A0G2K2V6|A0A0G2K2V6_RAT	Keratin, type I cytoskeletal 10 OS=Rattus norvegicus OX=10116 GN=Krt10 PE=1 SV=1	2801	56950	101	101	14	14	1589	3802	1	0	1	412.231	1233.67	3	1233.67	-0.0003	1	67.14	2.4e-05	R	LKYENEVALR	Q					File: ~Y:\CORE\RAW_DATA_2023_QE\P1481_Sigrun_Lange\P1481_D.raw~; SpectrumID: ~4612~; PrecursorID: ~0~; scans: ~13524~
3	2::tr|A0A0G2K2V6|A0A0G2K2V6_RAT	Keratin, type I cytoskeletal 10 OS=Rattus norvegicus OX=10116 GN=Krt10 PE=1 SV=1	2801	56950	101	101	14	14	1590	4125	1	0	1	412.231	1233.67	3	1233.67	-0.0001	1	66.86	2.6e-05	R	LKYENEVALR	Q					File: ~Y:\CORE\RAW_DATA_2023_QE\P1481_Sigrun_Lange\P1481_D.raw~; SpectrumID: ~4939~; PrecursorID: ~0~; scans: ~14056~
3	2::tr|A0A0G2K2V6|A0A0G2K2V6_RAT	Keratin, type I cytoskeletal 10 OS=Rattus norvegicus OX=10116 GN=Krt10 PE=1 SV=1	2801	56950	101	101	14	14	1591	4056	1	0	1	617.844	1233.67	2	1233.67	0.0024	1	68.47	1.9e-05	R	LKYENEVALR	Q					File: ~Y:\CORE\RAW_DATA_2023_QE\P1481_Sigrun_Lange\P1481_D.raw~; SpectrumID: ~4869~; PrecursorID: ~0~; scans: ~13943~
3	2::tr|A0A0G2K2V6|A0A0G2K2V6_RAT	Keratin, type I cytoskeletal 10 OS=Rattus norvegicus OX=10116 GN=Krt10 PE=1 SV=1	2801	56950	101	101	14	14	1611	4487	1	0	1	413.2	1236.58	3	1236.58	-0.0006	1	39.83	0.019	R	KDAEAWFNEK	S					File: ~Y:\CORE\RAW_DATA_2023_QE\P1481_Sigrun_Lange\P1481_D.raw~; SpectrumID: ~5305~; PrecursorID: ~0~; scans: ~14588~
3	2::tr|A0A0G2K2V6|A0A0G2K2V6_RAT	Keratin, type I cytoskeletal 10 OS=Rattus norvegicus OX=10116 GN=Krt10 PE=1 SV=1	2801	56950	101	101	14	14	1612	4293	1	0	1	413.2	1236.58	3	1236.58	0.0002	1	50.7	0.0016	R	KDAEAWFNEK	S					File: ~Y:\CORE\RAW_DATA_2023_QE\P1481_Sigrun_Lange\P1481_D.raw~; SpectrumID: ~5110~; PrecursorID: ~0~; scans: ~14308~
3	2::tr|A0A0G2K2V6|A0A0G2K2V6_RAT	Keratin, type I cytoskeletal 10 OS=Rattus norvegicus OX=10116 GN=Krt10 PE=1 SV=1	2801	56950	101	101	14	14	2231	3843	1	0	0	453.244	1356.71	3	1356.71	-0.0021	1	41.73	0.014	R	QSVEADINGLRR	V					File: ~Y:\CORE\RAW_DATA_2023_QE\P1481_Sigrun_Lange\P1481_D.raw~; SpectrumID: ~4655~; PrecursorID: ~0~; scans: ~13600~
3	2::tr|A0A0G2K2V6|A0A0G2K2V6_RAT	Keratin, type I cytoskeletal 10 OS=Rattus norvegicus OX=10116 GN=Krt10 PE=1 SV=1	2801	56950	101	101	14	14	2232	4009	1	0	0	453.244	1356.71	3	1356.71	-0.0007	1	46.65	0.0048	R	QSVEADINGLRR	V					File: ~Y:\CORE\RAW_DATA_2023_QE\P1481_Sigrun_Lange\P1481_D.raw~; SpectrumID: ~4822~; PrecursorID: ~0~; scans: ~13868~
3	2::tr|A0A0G2K2V6|A0A0G2K2V6_RAT	Keratin, type I cytoskeletal 10 OS=Rattus norvegicus OX=10116 GN=Krt10 PE=1 SV=1	2801	56950	101	101	14	14	2240	3068	1	0	0	453.573	1357.7	3	1357.69	0.0035	1	38.79	0.034	R	QSVEADINGLRR	V	Deamidated (NQ)	0.000000010000.0			File: ~Y:\CORE\RAW_DATA_2023_QE\P1481_Sigrun_Lange\P1481_D.raw~; SpectrumID: ~3861~; PrecursorID: ~0~; scans: ~12229~
3	2::tr|A0A0G2K2V6|A0A0G2K2V6_RAT	Keratin, type I cytoskeletal 10 OS=Rattus norvegicus OX=10116 GN=Krt10 PE=1 SV=1	2801	56950	101	101	14	14	2417	2748	1	0	1	695.841	1389.67	2	1389.67	-0.0062	0	77.79	3.8e-06	K	QSLEASLAETEGR	Y					File: ~Y:\CORE\RAW_DATA_2023_QE\P1481_Sigrun_Lange\P1481_D.raw~; SpectrumID: ~3531~; PrecursorID: ~0~; scans: ~11534~
3	2::tr|A0A0G2K2V6|A0A0G2K2V6_RAT	Keratin, type I cytoskeletal 10 OS=Rattus norvegicus OX=10116 GN=Krt10 PE=1 SV=1	2801	56950	101	101	14	14	2418	2860	1	0	1	695.841	1389.67	2	1389.67	-0.0052	0	99.29	2.7e-08	K	QSLEASLAETEGR	Y					File: ~Y:\CORE\RAW_DATA_2023_QE\P1481_Sigrun_Lange\P1481_D.raw~; SpectrumID: ~3648~; PrecursorID: ~0~; scans: ~11798~
3	2::tr|A0A0G2K2V6|A0A0G2K2V6_RAT	Keratin, type I cytoskeletal 10 OS=Rattus norvegicus OX=10116 GN=Krt10 PE=1 SV=1	2801	56950	101	101	14	14	2419	4075	1	0	1	695.842	1389.67	2	1389.67	-0.0043	0	62.4	0.00013	K	QSLEASLAETEGR	Y					File: ~Y:\CORE\RAW_DATA_2023_QE\P1481_Sigrun_Lange\P1481_D.raw~; SpectrumID: ~4888~; PrecursorID: ~0~; scans: ~13974~
3	2::tr|A0A0G2K2V6|A0A0G2K2V6_RAT	Keratin, type I cytoskeletal 10 OS=Rattus norvegicus OX=10116 GN=Krt10 PE=1 SV=1	2801	56950	101	101	14	14	2420	3907	1	0	1	695.843	1389.67	2	1389.67	-0.0018	0	99.59	2.6e-08	K	QSLEASLAETEGR	Y					File: ~Y:\CORE\RAW_DATA_2023_QE\P1481_Sigrun_Lange\P1481_D.raw~; SpectrumID: ~4719~; PrecursorID: ~0~; scans: ~13704~
3	2::tr|A0A0G2K2V6|A0A0G2K2V6_RAT	Keratin, type I cytoskeletal 10 OS=Rattus norvegicus OX=10116 GN=Krt10 PE=1 SV=1	2801	56950	101	101	14	14	2421	3285	1	0	1	695.843	1389.67	2	1389.67	-0.0012	0	101.61	1.7e-08	K	QSLEASLAETEGR	Y					File: ~Y:\CORE\RAW_DATA_2023_QE\P1481_Sigrun_Lange\P1481_D.raw~; SpectrumID: ~4083~; PrecursorID: ~0~; scans: ~12622~
3	2::tr|A0A0G2K2V6|A0A0G2K2V6_RAT	Keratin, type I cytoskeletal 10 OS=Rattus norvegicus OX=10116 GN=Krt10 PE=1 SV=1	2801	56950	101	101	14	14	2423	3751	1	0	1	695.844	1389.67	2	1389.67	-0.001	0	101.66	1.6e-08	K	QSLEASLAETEGR	Y					File: ~Y:\CORE\RAW_DATA_2023_QE\P1481_Sigrun_Lange\P1481_D.raw~; SpectrumID: ~4559~; PrecursorID: ~0~; scans: ~13438~
3	2::tr|A0A0G2K2V6|A0A0G2K2V6_RAT	Keratin, type I cytoskeletal 10 OS=Rattus norvegicus OX=10116 GN=Krt10 PE=1 SV=1	2801	56950	101	101	14	14	2424	3438	1	0	1	695.844	1389.67	2	1389.67	-0.001	0	85.65	6.6e-07	K	QSLEASLAETEGR	Y					File: ~Y:\CORE\RAW_DATA_2023_QE\P1481_Sigrun_Lange\P1481_D.raw~; SpectrumID: ~4239~; PrecursorID: ~0~; scans: ~12894~
3	2::tr|A0A0G2K2V6|A0A0G2K2V6_RAT	Keratin, type I cytoskeletal 10 OS=Rattus norvegicus OX=10116 GN=Krt10 PE=1 SV=1	2801	56950	101	101	14	14	2425	3590	1	0	1	695.844	1389.67	2	1389.67	-0.0005	0	99.53	2.7e-08	K	QSLEASLAETEGR	Y					File: ~Y:\CORE\RAW_DATA_2023_QE\P1481_Sigrun_Lange\P1481_D.raw~; SpectrumID: ~4395~; PrecursorID: ~0~; scans: ~13166~
3	2::tr|A0A0G2K2V6|A0A0G2K2V6_RAT	Keratin, type I cytoskeletal 10 OS=Rattus norvegicus OX=10116 GN=Krt10 PE=1 SV=1	2801	56950	101	101	14	14	2426	2988	1	0	1	695.844	1389.67	2	1389.67	-0.0002	0	92.69	1.3e-07	K	QSLEASLAETEGR	Y					File: ~Y:\CORE\RAW_DATA_2023_QE\P1481_Sigrun_Lange\P1481_D.raw~; SpectrumID: ~3780~; PrecursorID: ~0~; scans: ~12071~
3	2::tr|A0A0G2K2V6|A0A0G2K2V6_RAT	Keratin, type I cytoskeletal 10 OS=Rattus norvegicus OX=10116 GN=Krt10 PE=1 SV=1	2801	56950	101	101	14	14	2427	3133	1	0	1	695.844	1389.67	2	1389.67	0.0003	0	101.66	1.6e-08	K	QSLEASLAETEGR	Y					File: ~Y:\CORE\RAW_DATA_2023_QE\P1481_Sigrun_Lange\P1481_D.raw~; SpectrumID: ~3927~; PrecursorID: ~0~; scans: ~12344~
3	2::tr|A0A0G2K2V6|A0A0G2K2V6_RAT	Keratin, type I cytoskeletal 10 OS=Rattus norvegicus OX=10116 GN=Krt10 PE=1 SV=1	2801	56950	101	101	14	14	4868	7159	1	0	1	699.352	2095.03	3	2095.04	-0.0053	0	98.09	4.7e-08	K	ADLEMQIESLTEELAYLK	K					File: ~Y:\CORE\RAW_DATA_2023_QE\P1481_Sigrun_Lange\P1481_D.raw~; SpectrumID: ~8160~; PrecursorID: ~0~; scans: ~18664~
3	2::tr|A0A0G2K2V6|A0A0G2K2V6_RAT	Keratin, type I cytoskeletal 10 OS=Rattus norvegicus OX=10116 GN=Krt10 PE=1 SV=1	2801	56950	101	101	14	14	4869	7154	1	0	1	1048.53	2095.04	2	2095.04	0.0014	0	96.76	6.2e-08	K	ADLEMQIESLTEELAYLK	K					File: ~Y:\CORE\RAW_DATA_2023_QE\P1481_Sigrun_Lange\P1481_D.raw~; SpectrumID: ~8155~; PrecursorID: ~0~; scans: ~18659~
3	2::tr|A0A0G2K2V6|A0A0G2K2V6_RAT	Keratin, type I cytoskeletal 10 OS=Rattus norvegicus OX=10116 GN=Krt10 PE=1 SV=1	2801	56950	101	101	14	14	4926	7158	1	0	1	1056.52	2111.03	2	2111.03	-0.0042	0	90.51	2.7e-07	K	ADLEMQIESLTEELAYLK	K	Oxidation (M)	0.000030000000000000.0			File: ~Y:\CORE\RAW_DATA_2023_QE\P1481_Sigrun_Lange\P1481_D.raw~; SpectrumID: ~8159~; PrecursorID: ~0~; scans: ~18663~
3	2::tr|A0A0G2K2V6|A0A0G2K2V6_RAT	Keratin, type I cytoskeletal 10 OS=Rattus norvegicus OX=10116 GN=Krt10 PE=1 SV=1	2801	56950	101	101	14	14	4927	7161	1	0	1	704.685	2111.03	3	2111.03	-0.0014	0	66.21	7.1e-05	K	ADLEMQIESLTEELAYLK	K	Oxidation (M)	0.000030000000000000.0			File: ~Y:\CORE\RAW_DATA_2023_QE\P1481_Sigrun_Lange\P1481_D.raw~; SpectrumID: ~8162~; PrecursorID: ~0~; scans: ~18666~
3	2::tr|A0A0G2K2V6|A0A0G2K2V6_RAT	Keratin, type I cytoskeletal 10 OS=Rattus norvegicus OX=10116 GN=Krt10 PE=1 SV=1	2801	56950	101	101	14	14	5251	7108	1	0	1	556.789	2223.13	4	2223.13	-0.0072	1	47.01	0.0051	K	ADLEMQIESLTEELAYLKK	N					File: ~Y:\CORE\RAW_DATA_2023_QE\P1481_Sigrun_Lange\P1481_D.raw~; SpectrumID: ~8094~; PrecursorID: ~0~; scans: ~18592~
3	2::tr|A0A0G2K2V6|A0A0G2K2V6_RAT	Keratin, type I cytoskeletal 10 OS=Rattus norvegicus OX=10116 GN=Krt10 PE=1 SV=1	2801	56950	101	101	14	14	5252	7107	1	0	1	1112.57	2223.13	2	2223.13	-0.0027	1	87.69	4.4e-07	K	ADLEMQIESLTEELAYLKK	N					File: ~Y:\CORE\RAW_DATA_2023_QE\P1481_Sigrun_Lange\P1481_D.raw~; SpectrumID: ~8092~; PrecursorID: ~0~; scans: ~18590~
3	2::tr|A0A0G2K2V6|A0A0G2K2V6_RAT	Keratin, type I cytoskeletal 10 OS=Rattus norvegicus OX=10116 GN=Krt10 PE=1 SV=1	2801	56950	101	101	14	14	5253	7090	1	0	1	742.051	2223.13	3	2223.13	-0.0026	1	75.67	7.1e-06	K	ADLEMQIESLTEELAYLKK	N					File: ~Y:\CORE\RAW_DATA_2023_QE\P1481_Sigrun_Lange\P1481_D.raw~; SpectrumID: ~8070~; PrecursorID: ~0~; scans: ~18566~
3	2::tr|A0A0G2K2V6|A0A0G2K2V6_RAT	Keratin, type I cytoskeletal 10 OS=Rattus norvegicus OX=10116 GN=Krt10 PE=1 SV=1	2801	56950	101	101	14	14	5329	7109	1	0	1	747.382	2239.12	3	2239.13	-0.0054	1	65.17	8.5e-05	K	ADLEMQIESLTEELAYLKK	N	Oxidation (M)	0.0000300000000000000.0			File: ~Y:\CORE\RAW_DATA_2023_QE\P1481_Sigrun_Lange\P1481_D.raw~; SpectrumID: ~8095~; PrecursorID: ~0~; scans: ~18593~
3	2::sp|Q6IFW6|K1C10_RAT	Keratin, type I cytoskeletal 10 OS=Rattus norvegicus OX=10116 GN=Krt10 PE=3 SV=1	2801	56699	101	101	14	14	101	2358	2	0	0	404.203	806.392	2	806.392	-0.0001	0	41.75	0.0054	R	LAADDFR	L					File: ~Y:\CORE\RAW_DATA_2023_QE\P1481_Sigrun_Lange\P1481_D.raw~; SpectrumID: ~3112~; PrecursorID: ~0~; scans: ~10447~
3	2::sp|Q6IFW6|K1C10_RAT	Keratin, type I cytoskeletal 10 OS=Rattus norvegicus OX=10116 GN=Krt10 PE=3 SV=1	2801	56699	101	101	14	14	102	2542	2	0	0	404.203	806.392	2	806.392	-0.0001	0	43.3	0.0038	R	LAADDFR	L					File: ~Y:\CORE\RAW_DATA_2023_QE\P1481_Sigrun_Lange\P1481_D.raw~; SpectrumID: ~3312~; PrecursorID: ~0~; scans: ~10983~
3	2::sp|Q6IFW6|K1C10_RAT	Keratin, type I cytoskeletal 10 OS=Rattus norvegicus OX=10116 GN=Krt10 PE=3 SV=1	2801	56699	101	101	14	14	103	3276	1	0	0	404.204	806.392	2	806.392	0.0002	0	35.75	0.021	R	LAADDFR	L					File: ~Y:\CORE\RAW_DATA_2023_QE\P1481_Sigrun_Lange\P1481_D.raw~; SpectrumID: ~4074~; PrecursorID: ~0~; scans: ~12604~
3	2::sp|Q6IFW6|K1C10_RAT	Keratin, type I cytoskeletal 10 OS=Rattus norvegicus OX=10116 GN=Krt10 PE=3 SV=1	2801	56699	101	101	14	14	104	2445	2	0	0	404.204	806.393	2	806.392	0.0004	0	45	0.0025	R	LAADDFR	L					File: ~Y:\CORE\RAW_DATA_2023_QE\P1481_Sigrun_Lange\P1481_D.raw~; SpectrumID: ~3209~; PrecursorID: ~0~; scans: ~10713~
3	2::sp|Q6IFW6|K1C10_RAT	Keratin, type I cytoskeletal 10 OS=Rattus norvegicus OX=10116 GN=Krt10 PE=3 SV=1	2801	56699	101	101	14	14	105	2641	2	0	0	404.204	806.393	2	806.392	0.0005	0	42.6	0.0044	R	LAADDFR	L					File: ~Y:\CORE\RAW_DATA_2023_QE\P1481_Sigrun_Lange\P1481_D.raw~; SpectrumID: ~3416~; PrecursorID: ~0~; scans: ~11251~
3	2::sp|Q6IFW6|K1C10_RAT	Keratin, type I cytoskeletal 10 OS=Rattus norvegicus OX=10116 GN=Krt10 PE=3 SV=1	2801	56699	101	101	14	14	106	2853	2	0	0	404.204	806.393	2	806.392	0.0005	0	43.21	0.0038	R	LAADDFR	L					File: ~Y:\CORE\RAW_DATA_2023_QE\P1481_Sigrun_Lange\P1481_D.raw~; SpectrumID: ~3640~; PrecursorID: ~0~; scans: ~11782~
3	2::sp|Q6IFW6|K1C10_RAT	Keratin, type I cytoskeletal 10 OS=Rattus norvegicus OX=10116 GN=Krt10 PE=3 SV=1	2801	56699	101	101	14	14	107	2743	2	0	0	404.204	806.393	2	806.392	0.001	0	42.56	0.0035	R	LAADDFR	L					File: ~Y:\CORE\RAW_DATA_2023_QE\P1481_Sigrun_Lange\P1481_D.raw~; SpectrumID: ~3524~; PrecursorID: ~0~; scans: ~11518~
3	2::sp|Q6IFW6|K1C10_RAT	Keratin, type I cytoskeletal 10 OS=Rattus norvegicus OX=10116 GN=Krt10 PE=3 SV=1	2801	56699	101	101	14	14	108	2983	1	0	0	404.204	806.394	2	806.392	0.0012	0	42.99	0.0032	R	LAADDFR	L					File: ~Y:\CORE\RAW_DATA_2023_QE\P1481_Sigrun_Lange\P1481_D.raw~; SpectrumID: ~3775~; PrecursorID: ~0~; scans: ~12055~
3	2::sp|Q6IFW6|K1C10_RAT	Keratin, type I cytoskeletal 10 OS=Rattus norvegicus OX=10116 GN=Krt10 PE=3 SV=1	2801	56699	101	101	14	14	109	3123	1	0	0	404.204	806.394	2	806.392	0.0016	0	33.14	0.031	R	LAADDFR	L					File: ~Y:\CORE\RAW_DATA_2023_QE\P1481_Sigrun_Lange\P1481_D.raw~; SpectrumID: ~3917~; PrecursorID: ~0~; scans: ~12327~
3	2::sp|Q6IFW6|K1C10_RAT	Keratin, type I cytoskeletal 10 OS=Rattus norvegicus OX=10116 GN=Krt10 PE=3 SV=1	2801	56699	101	101	14	14	298	2426	1	0	1	424.229	846.443	2	846.445	-0.0012	0	36.26	0.05	K	SEITELR	R					File: ~Y:\CORE\RAW_DATA_2023_QE\P1481_Sigrun_Lange\P1481_D.raw~; SpectrumID: ~3190~; PrecursorID: ~0~; scans: ~10671~
3	2::sp|Q6IFW6|K1C10_RAT	Keratin, type I cytoskeletal 10 OS=Rattus norvegicus OX=10116 GN=Krt10 PE=3 SV=1	2801	56699	101	101	14	14	302	2174	1	0	1	424.229	846.444	2	846.445	-0.0005	0	36.8	0.04	K	SEITELR	R					File: ~Y:\CORE\RAW_DATA_2023_QE\P1481_Sigrun_Lange\P1481_D.raw~; SpectrumID: ~2908~; PrecursorID: ~0~; scans: ~9885~
3	2::sp|Q6IFW6|K1C10_RAT	Keratin, type I cytoskeletal 10 OS=Rattus norvegicus OX=10116 GN=Krt10 PE=3 SV=1	2801	56699	101	101	14	14	684	2207	1	0	1	497.253	992.491	2	992.493	-0.0014	0	42.02	0.011	K	YENEVALR	Q					File: ~Y:\CORE\RAW_DATA_2023_QE\P1481_Sigrun_Lange\P1481_D.raw~; SpectrumID: ~2946~; PrecursorID: ~0~; scans: ~9978~
3	2::sp|Q6IFW6|K1C10_RAT	Keratin, type I cytoskeletal 10 OS=Rattus norvegicus OX=10116 GN=Krt10 PE=3 SV=1	2801	56699	101	101	14	14	685	1973	1	0	1	497.253	992.491	2	992.493	-0.0013	0	49.69	0.0019	K	YENEVALR	Q					File: ~Y:\CORE\RAW_DATA_2023_QE\P1481_Sigrun_Lange\P1481_D.raw~; SpectrumID: ~2679~; PrecursorID: ~0~; scans: ~9215~
3	2::sp|Q6IFW6|K1C10_RAT	Keratin, type I cytoskeletal 10 OS=Rattus norvegicus OX=10116 GN=Krt10 PE=3 SV=1	2801	56699	101	101	14	14	686	2375	1	0	1	497.253	992.491	2	992.493	-0.0011	0	46.4	0.0041	K	YENEVALR	Q					File: ~Y:\CORE\RAW_DATA_2023_QE\P1481_Sigrun_Lange\P1481_D.raw~; SpectrumID: ~3129~; PrecursorID: ~0~; scans: ~10499~
3	2::sp|Q6IFW6|K1C10_RAT	Keratin, type I cytoskeletal 10 OS=Rattus norvegicus OX=10116 GN=Krt10 PE=3 SV=1	2801	56699	101	101	14	14	687	2594	1	0	1	497.253	992.492	2	992.493	-0.001	0	49.02	0.0022	K	YENEVALR	Q					File: ~Y:\CORE\RAW_DATA_2023_QE\P1481_Sigrun_Lange\P1481_D.raw~; SpectrumID: ~3369~; PrecursorID: ~0~; scans: ~11140~
3	2::sp|Q6IFW6|K1C10_RAT	Keratin, type I cytoskeletal 10 OS=Rattus norvegicus OX=10116 GN=Krt10 PE=3 SV=1	2801	56699	101	101	14	14	688	2462	1	0	1	497.253	992.492	2	992.493	-0.0006	0	46.93	0.0036	K	YENEVALR	Q					File: ~Y:\CORE\RAW_DATA_2023_QE\P1481_Sigrun_Lange\P1481_D.raw~; SpectrumID: ~3229~; PrecursorID: ~0~; scans: ~10774~
3	2::sp|Q6IFW6|K1C10_RAT	Keratin, type I cytoskeletal 10 OS=Rattus norvegicus OX=10116 GN=Krt10 PE=3 SV=1	2801	56699	101	101	14	14	689	2287	1	0	1	497.254	992.493	2	992.493	0.0003	0	49.11	0.0022	K	YENEVALR	Q					File: ~Y:\CORE\RAW_DATA_2023_QE\P1481_Sigrun_Lange\P1481_D.raw~; SpectrumID: ~3032~; PrecursorID: ~0~; scans: ~10238~
3	2::sp|Q6IFW6|K1C10_RAT	Keratin, type I cytoskeletal 10 OS=Rattus norvegicus OX=10116 GN=Krt10 PE=3 SV=1	2801	56699	101	101	14	14	690	2116	1	0	1	497.254	992.493	2	992.493	0.0004	0	43.67	0.0076	K	YENEVALR	Q					File: ~Y:\CORE\RAW_DATA_2023_QE\P1481_Sigrun_Lange\P1481_D.raw~; SpectrumID: ~2838~; PrecursorID: ~0~; scans: ~9724~
3	2::sp|Q6IFW6|K1C10_RAT	Keratin, type I cytoskeletal 10 OS=Rattus norvegicus OX=10116 GN=Krt10 PE=3 SV=1	2801	56699	101	101	14	14	691	2048	1	0	1	497.254	992.494	2	992.493	0.0014	0	45.79	0.0047	K	YENEVALR	Q					File: ~Y:\CORE\RAW_DATA_2023_QE\P1481_Sigrun_Lange\P1481_D.raw~; SpectrumID: ~2765~; PrecursorID: ~0~; scans: ~9466~
3	2::sp|Q6IFW6|K1C10_RAT	Keratin, type I cytoskeletal 10 OS=Rattus norvegicus OX=10116 GN=Krt10 PE=3 SV=1	2801	56699	101	101	14	14	697	3711	1	0	1	498.262	994.51	2	994.512	-0.0022	1	40.66	0.011	K	IKEWYEK	H					File: ~Y:\CORE\RAW_DATA_2023_QE\P1481_Sigrun_Lange\P1481_D.raw~; SpectrumID: ~4519~; PrecursorID: ~0~; scans: ~13364~
3	2::sp|Q6IFW6|K1C10_RAT	Keratin, type I cytoskeletal 10 OS=Rattus norvegicus OX=10116 GN=Krt10 PE=3 SV=1	2801	56699	101	101	14	14	698	3548	1	0	1	498.263	994.511	2	994.512	-0.0014	1	34.79	0.042	K	IKEWYEK	H					File: ~Y:\CORE\RAW_DATA_2023_QE\P1481_Sigrun_Lange\P1481_D.raw~; SpectrumID: ~4353~; PrecursorID: ~0~; scans: ~13091~
3	2::sp|Q6IFW6|K1C10_RAT	Keratin, type I cytoskeletal 10 OS=Rattus norvegicus OX=10116 GN=Krt10 PE=3 SV=1	2801	56699	101	101	14	14	699	3863	1	0	1	498.263	994.512	2	994.512	-0.0001	1	42.03	0.0083	K	IKEWYEK	H					File: ~Y:\CORE\RAW_DATA_2023_QE\P1481_Sigrun_Lange\P1481_D.raw~; SpectrumID: ~4675~; PrecursorID: ~0~; scans: ~13631~
3	2::sp|Q6IFW6|K1C10_RAT	Keratin, type I cytoskeletal 10 OS=Rattus norvegicus OX=10116 GN=Krt10 PE=3 SV=1	2801	56699	101	101	14	14	700	4031	1	0	1	498.263	994.512	2	994.512	-0.0001	1	40.71	0.011	K	IKEWYEK	H					File: ~Y:\CORE\RAW_DATA_2023_QE\P1481_Sigrun_Lange\P1481_D.raw~; SpectrumID: ~4844~; PrecursorID: ~0~; scans: ~13901~
3	2::sp|Q6IFW6|K1C10_RAT	Keratin, type I cytoskeletal 10 OS=Rattus norvegicus OX=10116 GN=Krt10 PE=3 SV=1	2801	56699	101	101	14	14	701	4197	1	0	1	498.264	994.514	2	994.512	0.002	1	43.24	0.0062	K	IKEWYEK	H					File: ~Y:\CORE\RAW_DATA_2023_QE\P1481_Sigrun_Lange\P1481_D.raw~; SpectrumID: ~5012~; PrecursorID: ~0~; scans: ~14160~
3	2::sp|Q6IFW6|K1C10_RAT	Keratin, type I cytoskeletal 10 OS=Rattus norvegicus OX=10116 GN=Krt10 PE=3 SV=1	2801	56699	101	101	14	14	993	1770	1	0	0	545.768	1089.52	2	1089.52	-0.002	0	47.93	0.0037	K	VTMQNLNDR	L					File: ~Y:\CORE\RAW_DATA_2023_QE\P1481_Sigrun_Lange\P1481_D.raw~; SpectrumID: ~2431~; PrecursorID: ~0~; scans: ~8522~
3	2::sp|Q6IFW6|K1C10_RAT	Keratin, type I cytoskeletal 10 OS=Rattus norvegicus OX=10116 GN=Krt10 PE=3 SV=1	2801	56699	101	101	14	14	994	2223	1	0	0	545.768	1089.52	2	1089.52	-0.0015	0	57.52	0.0004	K	VTMQNLNDR	L					File: ~Y:\CORE\RAW_DATA_2023_QE\P1481_Sigrun_Lange\P1481_D.raw~; SpectrumID: ~2963~; PrecursorID: ~0~; scans: ~10029~
3	2::sp|Q6IFW6|K1C10_RAT	Keratin, type I cytoskeletal 10 OS=Rattus norvegicus OX=10116 GN=Krt10 PE=3 SV=1	2801	56699	101	101	14	14	995	2392	1	0	0	545.769	1089.52	2	1089.52	-0.0013	0	57.48	0.0004	K	VTMQNLNDR	L					File: ~Y:\CORE\RAW_DATA_2023_QE\P1481_Sigrun_Lange\P1481_D.raw~; SpectrumID: ~3149~; PrecursorID: ~0~; scans: ~10551~
3	2::sp|Q6IFW6|K1C10_RAT	Keratin, type I cytoskeletal 10 OS=Rattus norvegicus OX=10116 GN=Krt10 PE=3 SV=1	2801	56699	101	101	14	14	996	2136	1	0	0	545.769	1089.52	2	1089.52	-0.0011	0	57.5	0.0004	K	VTMQNLNDR	L					File: ~Y:\CORE\RAW_DATA_2023_QE\P1481_Sigrun_Lange\P1481_D.raw~; SpectrumID: ~2861~; PrecursorID: ~0~; scans: ~9774~
3	2::sp|Q6IFW6|K1C10_RAT	Keratin, type I cytoskeletal 10 OS=Rattus norvegicus OX=10116 GN=Krt10 PE=3 SV=1	2801	56699	101	101	14	14	997	2063	1	0	0	545.769	1089.52	2	1089.52	-0.0009	0	47.2	0.0043	K	VTMQNLNDR	L					File: ~Y:\CORE\RAW_DATA_2023_QE\P1481_Sigrun_Lange\P1481_D.raw~; SpectrumID: ~2781~; PrecursorID: ~0~; scans: ~9516~
3	2::sp|Q6IFW6|K1C10_RAT	Keratin, type I cytoskeletal 10 OS=Rattus norvegicus OX=10116 GN=Krt10 PE=3 SV=1	2801	56699	101	101	14	14	998	1988	1	0	0	545.769	1089.52	2	1089.52	-0.0008	0	53.06	0.0011	K	VTMQNLNDR	L					File: ~Y:\CORE\RAW_DATA_2023_QE\P1481_Sigrun_Lange\P1481_D.raw~; SpectrumID: ~2697~; PrecursorID: ~0~; scans: ~9260~
3	2::sp|Q6IFW6|K1C10_RAT	Keratin, type I cytoskeletal 10 OS=Rattus norvegicus OX=10116 GN=Krt10 PE=3 SV=1	2801	56699	101	101	14	14	999	2489	1	0	0	545.769	1089.52	2	1089.52	-0.0008	0	42.51	0.013	K	VTMQNLNDR	L					File: ~Y:\CORE\RAW_DATA_2023_QE\P1481_Sigrun_Lange\P1481_D.raw~; SpectrumID: ~3256~; PrecursorID: ~0~; scans: ~10822~
3	2::sp|Q6IFW6|K1C10_RAT	Keratin, type I cytoskeletal 10 OS=Rattus norvegicus OX=10116 GN=Krt10 PE=3 SV=1	2801	56699	101	101	14	14	1000	2306	1	0	0	545.769	1089.52	2	1089.52	-0.0008	0	57.55	0.0004	K	VTMQNLNDR	L					File: ~Y:\CORE\RAW_DATA_2023_QE\P1481_Sigrun_Lange\P1481_D.raw~; SpectrumID: ~3051~; PrecursorID: ~0~; scans: ~10289~
3	2::sp|Q6IFW6|K1C10_RAT	Keratin, type I cytoskeletal 10 OS=Rattus norvegicus OX=10116 GN=Krt10 PE=3 SV=1	2801	56699	101	101	14	14	1001	1907	1	0	0	545.769	1089.52	2	1089.52	-0.0006	0	57.28	0.00042	K	VTMQNLNDR	L					File: ~Y:\CORE\RAW_DATA_2023_QE\P1481_Sigrun_Lange\P1481_D.raw~; SpectrumID: ~2603~; PrecursorID: ~0~; scans: ~9013~
3	2::sp|Q6IFW6|K1C10_RAT	Keratin, type I cytoskeletal 10 OS=Rattus norvegicus OX=10116 GN=Krt10 PE=3 SV=1	2801	56699	101	101	14	14	1002	1840	1	0	0	545.769	1089.52	2	1089.52	0.0002	0	47.29	0.0045	K	VTMQNLNDR	L					File: ~Y:\CORE\RAW_DATA_2023_QE\P1481_Sigrun_Lange\P1481_D.raw~; SpectrumID: ~2519~; PrecursorID: ~0~; scans: ~8767~
3	2::sp|Q6IFW6|K1C10_RAT	Keratin, type I cytoskeletal 10 OS=Rattus norvegicus OX=10116 GN=Krt10 PE=3 SV=1	2801	56699	101	101	14	14	1064	1149	1	0	0	553.764	1105.51	2	1105.52	-0.0056	0	53.04	0.00088	K	VTMQNLNDR	L	Oxidation (M)	0.003000000.0			File: ~Y:\CORE\RAW_DATA_2023_QE\P1481_Sigrun_Lange\P1481_D.raw~; SpectrumID: ~1383~; PrecursorID: ~0~; scans: ~6419~
3	2::sp|Q6IFW6|K1C10_RAT	Keratin, type I cytoskeletal 10 OS=Rattus norvegicus OX=10116 GN=Krt10 PE=3 SV=1	2801	56699	101	101	14	14	1065	1542	1	0	0	553.767	1105.52	2	1105.52	0	0	56.71	0.00043	K	VTMQNLNDR	L	Oxidation (M)	0.003000000.0			File: ~Y:\CORE\RAW_DATA_2023_QE\P1481_Sigrun_Lange\P1481_D.raw~; SpectrumID: ~2076~; PrecursorID: ~0~; scans: ~7637~
3	2::sp|Q6IFW6|K1C10_RAT	Keratin, type I cytoskeletal 10 OS=Rattus norvegicus OX=10116 GN=Krt10 PE=3 SV=1	2801	56699	101	101	14	14	1066	1609	1	0	0	553.767	1105.52	2	1105.52	0.0002	0	76.8	4.2e-06	K	VTMQNLNDR	L	Oxidation (M)	0.003000000.0			File: ~Y:\CORE\RAW_DATA_2023_QE\P1481_Sigrun_Lange\P1481_D.raw~; SpectrumID: ~2185~; PrecursorID: ~0~; scans: ~7881~
3	2::sp|Q6IFW6|K1C10_RAT	Keratin, type I cytoskeletal 10 OS=Rattus norvegicus OX=10116 GN=Krt10 PE=3 SV=1	2801	56699	101	101	14	14	1067	1324	1	0	0	553.767	1105.52	2	1105.52	0.0007	0	59.24	0.00024	K	VTMQNLNDR	L	Oxidation (M)	0.003000000.0			File: ~Y:\CORE\RAW_DATA_2023_QE\P1481_Sigrun_Lange\P1481_D.raw~; SpectrumID: ~1694~; PrecursorID: ~0~; scans: ~6909~
3	2::sp|Q6IFW6|K1C10_RAT	Keratin, type I cytoskeletal 10 OS=Rattus norvegicus OX=10116 GN=Krt10 PE=3 SV=1	2801	56699	101	101	14	14	1068	1469	1	0	0	553.767	1105.52	2	1105.52	0.0007	0	76.87	4.2e-06	K	VTMQNLNDR	L	Oxidation (M)	0.003000000.0			File: ~Y:\CORE\RAW_DATA_2023_QE\P1481_Sigrun_Lange\P1481_D.raw~; SpectrumID: ~1959~; PrecursorID: ~0~; scans: ~7395~
3	2::sp|Q6IFW6|K1C10_RAT	Keratin, type I cytoskeletal 10 OS=Rattus norvegicus OX=10116 GN=Krt10 PE=3 SV=1	2801	56699	101	101	14	14	1069	1396	1	0	0	553.767	1105.52	2	1105.52	0.001	0	65.92	5.1e-05	K	VTMQNLNDR	L	Oxidation (M)	0.003000000.0			File: ~Y:\CORE\RAW_DATA_2023_QE\P1481_Sigrun_Lange\P1481_D.raw~; SpectrumID: ~1829~; PrecursorID: ~0~; scans: ~7150~
3	2::sp|Q6IFW6|K1C10_RAT	Keratin, type I cytoskeletal 10 OS=Rattus norvegicus OX=10116 GN=Krt10 PE=3 SV=1	2801	56699	101	101	14	14	1071	1241	1	0	0	553.769	1105.52	2	1105.52	0.0044	0	49.2	0.0026	K	VTMQNLNDR	L	Oxidation (M)	0.003000000.0			File: ~Y:\CORE\RAW_DATA_2023_QE\P1481_Sigrun_Lange\P1481_D.raw~; SpectrumID: ~1548~; PrecursorID: ~0~; scans: ~6667~
3	2::sp|Q6IFW6|K1C10_RAT	Keratin, type I cytoskeletal 10 OS=Rattus norvegicus OX=10116 GN=Krt10 PE=3 SV=1	2801	56699	101	101	14	14	1089	4626	1	0	1	555.242	1108.47	2	1108.48	-0.0122	0	37.84	0.012	K	DAEAWFNEK	S					File: ~Y:\CORE\RAW_DATA_2023_QE\P1481_Sigrun_Lange\P1481_D.raw~; SpectrumID: ~5445~; PrecursorID: ~0~; scans: ~14802~
3	2::sp|Q6IFW6|K1C10_RAT	Keratin, type I cytoskeletal 10 OS=Rattus norvegicus OX=10116 GN=Krt10 PE=3 SV=1	2801	56699	101	101	14	14	1090	3429	1	0	1	555.245	1108.48	2	1108.48	-0.0061	0	47.34	0.0014	K	DAEAWFNEK	S					File: ~Y:\CORE\RAW_DATA_2023_QE\P1481_Sigrun_Lange\P1481_D.raw~; SpectrumID: ~4229~; PrecursorID: ~0~; scans: ~12874~
3	2::sp|Q6IFW6|K1C10_RAT	Keratin, type I cytoskeletal 10 OS=Rattus norvegicus OX=10116 GN=Krt10 PE=3 SV=1	2801	56699	101	101	14	14	1091	3580	1	0	1	555.247	1108.48	2	1108.48	-0.0022	0	49.67	0.00096	K	DAEAWFNEK	S					File: ~Y:\CORE\RAW_DATA_2023_QE\P1481_Sigrun_Lange\P1481_D.raw~; SpectrumID: ~4385~; PrecursorID: ~0~; scans: ~13147~
3	2::sp|Q6IFW6|K1C10_RAT	Keratin, type I cytoskeletal 10 OS=Rattus norvegicus OX=10116 GN=Krt10 PE=3 SV=1	2801	56699	101	101	14	14	1092	4409	1	0	1	555.248	1108.48	2	1108.48	-0.0011	0	46.64	0.0019	K	DAEAWFNEK	S					File: ~Y:\CORE\RAW_DATA_2023_QE\P1481_Sigrun_Lange\P1481_D.raw~; SpectrumID: ~5226~; PrecursorID: ~0~; scans: ~14482~
3	2::sp|Q6IFW6|K1C10_RAT	Keratin, type I cytoskeletal 10 OS=Rattus norvegicus OX=10116 GN=Krt10 PE=3 SV=1	2801	56699	101	101	14	14	1093	3897	1	0	1	555.248	1108.48	2	1108.48	-0.001	0	44.47	0.0036	K	DAEAWFNEK	S					File: ~Y:\CORE\RAW_DATA_2023_QE\P1481_Sigrun_Lange\P1481_D.raw~; SpectrumID: ~4709~; PrecursorID: ~0~; scans: ~13687~
3	2::sp|Q6IFW6|K1C10_RAT	Keratin, type I cytoskeletal 10 OS=Rattus norvegicus OX=10116 GN=Krt10 PE=3 SV=1	2801	56699	101	101	14	14	1094	4063	1	0	1	555.248	1108.48	2	1108.48	-0.0006	0	41.78	0.0065	K	DAEAWFNEK	S					File: ~Y:\CORE\RAW_DATA_2023_QE\P1481_Sigrun_Lange\P1481_D.raw~; SpectrumID: ~4876~; PrecursorID: ~0~; scans: ~13954~
3	2::sp|Q6IFW6|K1C10_RAT	Keratin, type I cytoskeletal 10 OS=Rattus norvegicus OX=10116 GN=Krt10 PE=3 SV=1	2801	56699	101	101	14	14	1095	3740	1	0	1	555.248	1108.48	2	1108.48	-0.0004	0	47.12	0.0019	K	DAEAWFNEK	S					File: ~Y:\CORE\RAW_DATA_2023_QE\P1481_Sigrun_Lange\P1481_D.raw~; SpectrumID: ~4548~; PrecursorID: ~0~; scans: ~13419~
3	2::sp|Q6IFW6|K1C10_RAT	Keratin, type I cytoskeletal 10 OS=Rattus norvegicus OX=10116 GN=Krt10 PE=3 SV=1	2801	56699	101	101	14	14	1096	4231	1	0	1	555.249	1108.48	2	1108.48	-0.0001	0	45.42	0.0028	K	DAEAWFNEK	S					File: ~Y:\CORE\RAW_DATA_2023_QE\P1481_Sigrun_Lange\P1481_D.raw~; SpectrumID: ~5047~; PrecursorID: ~0~; scans: ~14214~
3	2::sp|Q6IFW6|K1C10_RAT	Keratin, type I cytoskeletal 10 OS=Rattus norvegicus OX=10116 GN=Krt10 PE=3 SV=1	2801	56699	101	101	14	14	1097	4601	1	0	1	555.256	1108.5	2	1108.48	0.0148	0	38.33	0.019	K	DAEAWFNEK	S					File: ~Y:\CORE\RAW_DATA_2023_QE\P1481_Sigrun_Lange\P1481_D.raw~; SpectrumID: ~5420~; PrecursorID: ~0~; scans: ~14769~
3	2::sp|Q6IFW6|K1C10_RAT	Keratin, type I cytoskeletal 10 OS=Rattus norvegicus OX=10116 GN=Krt10 PE=3 SV=1	2801	56699	101	101	14	14	1293	3206	1	0	1	583.293	1164.57	2	1164.58	-0.0056	0	46.57	0.0043	R	LENEIQTYR	S					File: ~Y:\CORE\RAW_DATA_2023_QE\P1481_Sigrun_Lange\P1481_D.raw~; SpectrumID: ~4001~; PrecursorID: ~0~; scans: ~12474~
3	2::sp|Q6IFW6|K1C10_RAT	Keratin, type I cytoskeletal 10 OS=Rattus norvegicus OX=10116 GN=Krt10 PE=3 SV=1	2801	56699	101	101	14	14	1295	3055	1	0	1	583.295	1164.57	2	1164.58	-0.0027	0	53.78	0.00085	R	LENEIQTYR	S					File: ~Y:\CORE\RAW_DATA_2023_QE\P1481_Sigrun_Lange\P1481_D.raw~; SpectrumID: ~3847~; PrecursorID: ~0~; scans: ~12198~
3	2::sp|Q6IFW6|K1C10_RAT	Keratin, type I cytoskeletal 10 OS=Rattus norvegicus OX=10116 GN=Krt10 PE=3 SV=1	2801	56699	101	101	14	14	1296	2804	1	0	1	583.295	1164.58	2	1164.58	-0.0024	0	61.06	0.00016	R	LENEIQTYR	S					File: ~Y:\CORE\RAW_DATA_2023_QE\P1481_Sigrun_Lange\P1481_D.raw~; SpectrumID: ~3589~; PrecursorID: ~0~; scans: ~11655~
3	2::sp|Q6IFW6|K1C10_RAT	Keratin, type I cytoskeletal 10 OS=Rattus norvegicus OX=10116 GN=Krt10 PE=3 SV=1	2801	56699	101	101	14	14	1297	2924	1	0	1	583.296	1164.58	2	1164.58	-0.0006	0	58.12	0.00031	R	LENEIQTYR	S					File: ~Y:\CORE\RAW_DATA_2023_QE\P1481_Sigrun_Lange\P1481_D.raw~; SpectrumID: ~3714~; PrecursorID: ~0~; scans: ~11925~
3	2::sp|Q6IFW6|K1C10_RAT	Keratin, type I cytoskeletal 10 OS=Rattus norvegicus OX=10116 GN=Krt10 PE=3 SV=1	2801	56699	101	101	14	14	1298	2147	1	0	1	583.296	1164.58	2	1164.58	-0.0005	0	63.21	9.5e-05	R	LENEIQTYR	S					File: ~Y:\CORE\RAW_DATA_2023_QE\P1481_Sigrun_Lange\P1481_D.raw~; SpectrumID: ~2876~; PrecursorID: ~0~; scans: ~9806~
3	2::sp|Q6IFW6|K1C10_RAT	Keratin, type I cytoskeletal 10 OS=Rattus norvegicus OX=10116 GN=Krt10 PE=3 SV=1	2801	56699	101	101	14	14	1299	2230	1	0	1	583.296	1164.58	2	1164.58	-0.0005	0	68.4	2.9e-05	R	LENEIQTYR	S					File: ~Y:\CORE\RAW_DATA_2023_QE\P1481_Sigrun_Lange\P1481_D.raw~; SpectrumID: ~2972~; PrecursorID: ~0~; scans: ~10063~
3	2::sp|Q6IFW6|K1C10_RAT	Keratin, type I cytoskeletal 10 OS=Rattus norvegicus OX=10116 GN=Krt10 PE=3 SV=1	2801	56699	101	101	14	14	1300	2695	1	0	1	583.296	1164.58	2	1164.58	-0.0001	0	64.13	7.7e-05	R	LENEIQTYR	S					File: ~Y:\CORE\RAW_DATA_2023_QE\P1481_Sigrun_Lange\P1481_D.raw~; SpectrumID: ~3474~; PrecursorID: ~0~; scans: ~11390~
3	2::sp|Q6IFW6|K1C10_RAT	Keratin, type I cytoskeletal 10 OS=Rattus norvegicus OX=10116 GN=Krt10 PE=3 SV=1	2801	56699	101	101	14	14	1301	2315	1	0	1	583.296	1164.58	2	1164.58	-0.0001	0	64.39	7.2e-05	R	LENEIQTYR	S					File: ~Y:\CORE\RAW_DATA_2023_QE\P1481_Sigrun_Lange\P1481_D.raw~; SpectrumID: ~3061~; PrecursorID: ~0~; scans: ~10325~
3	2::sp|Q6IFW6|K1C10_RAT	Keratin, type I cytoskeletal 10 OS=Rattus norvegicus OX=10116 GN=Krt10 PE=3 SV=1	2801	56699	101	101	14	14	1302	2587	1	0	1	583.296	1164.58	2	1164.58	-0.0001	0	58.36	0.00029	R	LENEIQTYR	S					File: ~Y:\CORE\RAW_DATA_2023_QE\P1481_Sigrun_Lange\P1481_D.raw~; SpectrumID: ~3360~; PrecursorID: ~0~; scans: ~11120~
3	2::sp|Q6IFW6|K1C10_RAT	Keratin, type I cytoskeletal 10 OS=Rattus norvegicus OX=10116 GN=Krt10 PE=3 SV=1	2801	56699	101	101	14	14	1303	2495	1	0	1	583.296	1164.58	2	1164.58	-0.0001	0	64.05	7.8e-05	R	LENEIQTYR	S					File: ~Y:\CORE\RAW_DATA_2023_QE\P1481_Sigrun_Lange\P1481_D.raw~; SpectrumID: ~3263~; PrecursorID: ~0~; scans: ~10854~
3	2::sp|Q6IFW6|K1C10_RAT	Keratin, type I cytoskeletal 10 OS=Rattus norvegicus OX=10116 GN=Krt10 PE=3 SV=1	2801	56699	101	101	14	14	1304	2401	1	0	1	583.296	1164.58	2	1164.58	0	0	66.93	4e-05	R	LENEIQTYR	S					File: ~Y:\CORE\RAW_DATA_2023_QE\P1481_Sigrun_Lange\P1481_D.raw~; SpectrumID: ~3160~; PrecursorID: ~0~; scans: ~10586~
3	2::sp|Q6IFW6|K1C10_RAT	Keratin, type I cytoskeletal 10 OS=Rattus norvegicus OX=10116 GN=Krt10 PE=3 SV=1	2801	56699	101	101	14	14	1426	2872	1	0	0	601.31	1200.61	2	1200.61	-0.004	0	82.37	1.2e-06	R	QSVEADINGLR	R					File: ~Y:\CORE\RAW_DATA_2023_QE\P1481_Sigrun_Lange\P1481_D.raw~; SpectrumID: ~3661~; PrecursorID: ~0~; scans: ~11827~
3	2::sp|Q6IFW6|K1C10_RAT	Keratin, type I cytoskeletal 10 OS=Rattus norvegicus OX=10116 GN=Krt10 PE=3 SV=1	2801	56699	101	101	14	14	1427	3005	1	0	0	601.311	1200.61	2	1200.61	-0.0025	0	89.16	2.4e-07	R	QSVEADINGLR	R					File: ~Y:\CORE\RAW_DATA_2023_QE\P1481_Sigrun_Lange\P1481_D.raw~; SpectrumID: ~3797~; PrecursorID: ~0~; scans: ~12102~
3	2::sp|Q6IFW6|K1C10_RAT	Keratin, type I cytoskeletal 10 OS=Rattus norvegicus OX=10116 GN=Krt10 PE=3 SV=1	2801	56699	101	101	14	14	1428	3766	1	0	0	601.311	1200.61	2	1200.61	-0.0017	0	82.68	1.1e-06	R	QSVEADINGLR	R					File: ~Y:\CORE\RAW_DATA_2023_QE\P1481_Sigrun_Lange\P1481_D.raw~; SpectrumID: ~4574~; PrecursorID: ~0~; scans: ~13466~
3	2::sp|Q6IFW6|K1C10_RAT	Keratin, type I cytoskeletal 10 OS=Rattus norvegicus OX=10116 GN=Krt10 PE=3 SV=1	2801	56699	101	101	14	14	1429	3149	1	0	0	601.312	1200.61	2	1200.61	-0.0011	0	84.04	7.7e-07	R	QSVEADINGLR	R					File: ~Y:\CORE\RAW_DATA_2023_QE\P1481_Sigrun_Lange\P1481_D.raw~; SpectrumID: ~3943~; PrecursorID: ~0~; scans: ~12373~
3	2::sp|Q6IFW6|K1C10_RAT	Keratin, type I cytoskeletal 10 OS=Rattus norvegicus OX=10116 GN=Krt10 PE=3 SV=1	2801	56699	101	101	14	14	1430	3452	1	0	0	601.312	1200.61	2	1200.61	-0.0007	0	89.32	2.3e-07	R	QSVEADINGLR	R					File: ~Y:\CORE\RAW_DATA_2023_QE\P1481_Sigrun_Lange\P1481_D.raw~; SpectrumID: ~4255~; PrecursorID: ~0~; scans: ~12922~
3	2::sp|Q6IFW6|K1C10_RAT	Keratin, type I cytoskeletal 10 OS=Rattus norvegicus OX=10116 GN=Krt10 PE=3 SV=1	2801	56699	101	101	14	14	1431	3299	1	0	0	601.312	1200.61	2	1200.61	-0.0006	0	80.54	1.7e-06	R	QSVEADINGLR	R					File: ~Y:\CORE\RAW_DATA_2023_QE\P1481_Sigrun_Lange\P1481_D.raw~; SpectrumID: ~4097~; PrecursorID: ~0~; scans: ~12651~
3	2::sp|Q6IFW6|K1C10_RAT	Keratin, type I cytoskeletal 10 OS=Rattus norvegicus OX=10116 GN=Krt10 PE=3 SV=1	2801	56699	101	101	14	14	1432	3610	1	0	0	601.312	1200.61	2	1200.61	0	0	89.19	2.3e-07	R	QSVEADINGLR	R					File: ~Y:\CORE\RAW_DATA_2023_QE\P1481_Sigrun_Lange\P1481_D.raw~; SpectrumID: ~4416~; PrecursorID: ~0~; scans: ~13196~
3	2::sp|Q6IFW6|K1C10_RAT	Keratin, type I cytoskeletal 10 OS=Rattus norvegicus OX=10116 GN=Krt10 PE=3 SV=1	2801	56699	101	101	14	14	1433	2760	1	0	0	601.313	1200.61	2	1200.61	0.0019	0	70.79	1.9e-05	R	QSVEADINGLR	R					File: ~Y:\CORE\RAW_DATA_2023_QE\P1481_Sigrun_Lange\P1481_D.raw~; SpectrumID: ~3543~; PrecursorID: ~0~; scans: ~11557~
3	2::sp|Q6IFW6|K1C10_RAT	Keratin, type I cytoskeletal 10 OS=Rattus norvegicus OX=10116 GN=Krt10 PE=3 SV=1	2801	56699	101	101	14	14	1577	3572	1	0	1	617.841	1233.67	2	1233.67	-0.0034	1	56.34	0.00033	R	LKYENEVALR	Q					File: ~Y:\CORE\RAW_DATA_2023_QE\P1481_Sigrun_Lange\P1481_D.raw~; SpectrumID: ~4377~; PrecursorID: ~0~; scans: ~13133~
3	2::sp|Q6IFW6|K1C10_RAT	Keratin, type I cytoskeletal 10 OS=Rattus norvegicus OX=10116 GN=Krt10 PE=3 SV=1	2801	56699	101	101	14	14	1579	3733	1	0	1	617.842	1233.67	2	1233.67	-0.0031	1	58.47	0.0002	R	LKYENEVALR	Q					File: ~Y:\CORE\RAW_DATA_2023_QE\P1481_Sigrun_Lange\P1481_D.raw~; SpectrumID: ~4541~; PrecursorID: ~0~; scans: ~13408~
3	2::sp|Q6IFW6|K1C10_RAT	Keratin, type I cytoskeletal 10 OS=Rattus norvegicus OX=10116 GN=Krt10 PE=3 SV=1	2801	56699	101	101	14	14	1585	3960	1	0	1	412.231	1233.67	3	1233.67	-0.0009	1	67.05	2.8e-05	R	LKYENEVALR	Q					File: ~Y:\CORE\RAW_DATA_2023_QE\P1481_Sigrun_Lange\P1481_D.raw~; SpectrumID: ~4773~; PrecursorID: ~0~; scans: ~13791~
3	2::sp|Q6IFW6|K1C10_RAT	Keratin, type I cytoskeletal 10 OS=Rattus norvegicus OX=10116 GN=Krt10 PE=3 SV=1	2801	56699	101	101	14	14	1586	3889	1	0	1	617.843	1233.67	2	1233.67	-0.0008	1	57.96	0.00023	R	LKYENEVALR	Q					File: ~Y:\CORE\RAW_DATA_2023_QE\P1481_Sigrun_Lange\P1481_D.raw~; SpectrumID: ~4701~; PrecursorID: ~0~; scans: ~13674~
3	2::sp|Q6IFW6|K1C10_RAT	Keratin, type I cytoskeletal 10 OS=Rattus norvegicus OX=10116 GN=Krt10 PE=3 SV=1	2801	56699	101	101	14	14	1587	3649	1	0	1	412.231	1233.67	3	1233.67	-0.0006	1	67.08	2.8e-05	R	LKYENEVALR	Q					File: ~Y:\CORE\RAW_DATA_2023_QE\P1481_Sigrun_Lange\P1481_D.raw~; SpectrumID: ~4456~; PrecursorID: ~0~; scans: ~13257~
3	2::sp|Q6IFW6|K1C10_RAT	Keratin, type I cytoskeletal 10 OS=Rattus norvegicus OX=10116 GN=Krt10 PE=3 SV=1	2801	56699	101	101	14	14	1588	3489	1	0	1	412.231	1233.67	3	1233.67	-0.0005	1	64.61	4.7e-05	R	LKYENEVALR	Q					File: ~Y:\CORE\RAW_DATA_2023_QE\P1481_Sigrun_Lange\P1481_D.raw~; SpectrumID: ~4292~; PrecursorID: ~0~; scans: ~12979~
3	2::sp|Q6IFW6|K1C10_RAT	Keratin, type I cytoskeletal 10 OS=Rattus norvegicus OX=10116 GN=Krt10 PE=3 SV=1	2801	56699	101	101	14	14	1589	3802	1	0	1	412.231	1233.67	3	1233.67	-0.0003	1	67.14	2.4e-05	R	LKYENEVALR	Q					File: ~Y:\CORE\RAW_DATA_2023_QE\P1481_Sigrun_Lange\P1481_D.raw~; SpectrumID: ~4612~; PrecursorID: ~0~; scans: ~13524~
3	2::sp|Q6IFW6|K1C10_RAT	Keratin, type I cytoskeletal 10 OS=Rattus norvegicus OX=10116 GN=Krt10 PE=3 SV=1	2801	56699	101	101	14	14	1590	4125	1	0	1	412.231	1233.67	3	1233.67	-0.0001	1	66.86	2.6e-05	R	LKYENEVALR	Q					File: ~Y:\CORE\RAW_DATA_2023_QE\P1481_Sigrun_Lange\P1481_D.raw~; SpectrumID: ~4939~; PrecursorID: ~0~; scans: ~14056~
3	2::sp|Q6IFW6|K1C10_RAT	Keratin, type I cytoskeletal 10 OS=Rattus norvegicus OX=10116 GN=Krt10 PE=3 SV=1	2801	56699	101	101	14	14	1591	4056	1	0	1	617.844	1233.67	2	1233.67	0.0024	1	68.47	1.9e-05	R	LKYENEVALR	Q					File: ~Y:\CORE\RAW_DATA_2023_QE\P1481_Sigrun_Lange\P1481_D.raw~; SpectrumID: ~4869~; PrecursorID: ~0~; scans: ~13943~
3	2::sp|Q6IFW6|K1C10_RAT	Keratin, type I cytoskeletal 10 OS=Rattus norvegicus OX=10116 GN=Krt10 PE=3 SV=1	2801	56699	101	101	14	14	1611	4487	1	0	1	413.2	1236.58	3	1236.58	-0.0006	1	39.83	0.019	R	KDAEAWFNEK	S					File: ~Y:\CORE\RAW_DATA_2023_QE\P1481_Sigrun_Lange\P1481_D.raw~; SpectrumID: ~5305~; PrecursorID: ~0~; scans: ~14588~
3	2::sp|Q6IFW6|K1C10_RAT	Keratin, type I cytoskeletal 10 OS=Rattus norvegicus OX=10116 GN=Krt10 PE=3 SV=1	2801	56699	101	101	14	14	1612	4293	1	0	1	413.2	1236.58	3	1236.58	0.0002	1	50.7	0.0016	R	KDAEAWFNEK	S					File: ~Y:\CORE\RAW_DATA_2023_QE\P1481_Sigrun_Lange\P1481_D.raw~; SpectrumID: ~5110~; PrecursorID: ~0~; scans: ~14308~
3	2::sp|Q6IFW6|K1C10_RAT	Keratin, type I cytoskeletal 10 OS=Rattus norvegicus OX=10116 GN=Krt10 PE=3 SV=1	2801	56699	101	101	14	14	2231	3843	1	0	0	453.244	1356.71	3	1356.71	-0.0021	1	41.73	0.014	R	QSVEADINGLRR	V					File: ~Y:\CORE\RAW_DATA_2023_QE\P1481_Sigrun_Lange\P1481_D.raw~; SpectrumID: ~4655~; PrecursorID: ~0~; scans: ~13600~
3	2::sp|Q6IFW6|K1C10_RAT	Keratin, type I cytoskeletal 10 OS=Rattus norvegicus OX=10116 GN=Krt10 PE=3 SV=1	2801	56699	101	101	14	14	2232	4009	1	0	0	453.244	1356.71	3	1356.71	-0.0007	1	46.65	0.0048	R	QSVEADINGLRR	V					File: ~Y:\CORE\RAW_DATA_2023_QE\P1481_Sigrun_Lange\P1481_D.raw~; SpectrumID: ~4822~; PrecursorID: ~0~; scans: ~13868~
3	2::sp|Q6IFW6|K1C10_RAT	Keratin, type I cytoskeletal 10 OS=Rattus norvegicus OX=10116 GN=Krt10 PE=3 SV=1	2801	56699	101	101	14	14	2240	3068	1	0	0	453.573	1357.7	3	1357.69	0.0035	1	38.79	0.034	R	QSVEADINGLRR	V	Deamidated (NQ)	0.000000010000.0			File: ~Y:\CORE\RAW_DATA_2023_QE\P1481_Sigrun_Lange\P1481_D.raw~; SpectrumID: ~3861~; PrecursorID: ~0~; scans: ~12229~
3	2::sp|Q6IFW6|K1C10_RAT	Keratin, type I cytoskeletal 10 OS=Rattus norvegicus OX=10116 GN=Krt10 PE=3 SV=1	2801	56699	101	101	14	14	2417	2748	1	0	1	695.841	1389.67	2	1389.67	-0.0062	0	77.79	3.8e-06	K	QSLEASLAETEGR	Y					File: ~Y:\CORE\RAW_DATA_2023_QE\P1481_Sigrun_Lange\P1481_D.raw~; SpectrumID: ~3531~; PrecursorID: ~0~; scans: ~11534~
3	2::sp|Q6IFW6|K1C10_RAT	Keratin, type I cytoskeletal 10 OS=Rattus norvegicus OX=10116 GN=Krt10 PE=3 SV=1	2801	56699	101	101	14	14	2418	2860	1	0	1	695.841	1389.67	2	1389.67	-0.0052	0	99.29	2.7e-08	K	QSLEASLAETEGR	Y					File: ~Y:\CORE\RAW_DATA_2023_QE\P1481_Sigrun_Lange\P1481_D.raw~; SpectrumID: ~3648~; PrecursorID: ~0~; scans: ~11798~
3	2::sp|Q6IFW6|K1C10_RAT	Keratin, type I cytoskeletal 10 OS=Rattus norvegicus OX=10116 GN=Krt10 PE=3 SV=1	2801	56699	101	101	14	14	2419	4075	1	0	1	695.842	1389.67	2	1389.67	-0.0043	0	62.4	0.00013	K	QSLEASLAETEGR	Y					File: ~Y:\CORE\RAW_DATA_2023_QE\P1481_Sigrun_Lange\P1481_D.raw~; SpectrumID: ~4888~; PrecursorID: ~0~; scans: ~13974~
3	2::sp|Q6IFW6|K1C10_RAT	Keratin, type I cytoskeletal 10 OS=Rattus norvegicus OX=10116 GN=Krt10 PE=3 SV=1	2801	56699	101	101	14	14	2420	3907	1	0	1	695.843	1389.67	2	1389.67	-0.0018	0	99.59	2.6e-08	K	QSLEASLAETEGR	Y					File: ~Y:\CORE\RAW_DATA_2023_QE\P1481_Sigrun_Lange\P1481_D.raw~; SpectrumID: ~4719~; PrecursorID: ~0~; scans: ~13704~
3	2::sp|Q6IFW6|K1C10_RAT	Keratin, type I cytoskeletal 10 OS=Rattus norvegicus OX=10116 GN=Krt10 PE=3 SV=1	2801	56699	101	101	14	14	2421	3285	1	0	1	695.843	1389.67	2	1389.67	-0.0012	0	101.61	1.7e-08	K	QSLEASLAETEGR	Y					File: ~Y:\CORE\RAW_DATA_2023_QE\P1481_Sigrun_Lange\P1481_D.raw~; SpectrumID: ~4083~; PrecursorID: ~0~; scans: ~12622~
3	2::sp|Q6IFW6|K1C10_RAT	Keratin, type I cytoskeletal 10 OS=Rattus norvegicus OX=10116 GN=Krt10 PE=3 SV=1	2801	56699	101	101	14	14	2423	3751	1	0	1	695.844	1389.67	2	1389.67	-0.001	0	101.66	1.6e-08	K	QSLEASLAETEGR	Y					File: ~Y:\CORE\RAW_DATA_2023_QE\P1481_Sigrun_Lange\P1481_D.raw~; SpectrumID: ~4559~; PrecursorID: ~0~; scans: ~13438~
3	2::sp|Q6IFW6|K1C10_RAT	Keratin, type I cytoskeletal 10 OS=Rattus norvegicus OX=10116 GN=Krt10 PE=3 SV=1	2801	56699	101	101	14	14	2424	3438	1	0	1	695.844	1389.67	2	1389.67	-0.001	0	85.65	6.6e-07	K	QSLEASLAETEGR	Y					File: ~Y:\CORE\RAW_DATA_2023_QE\P1481_Sigrun_Lange\P1481_D.raw~; SpectrumID: ~4239~; PrecursorID: ~0~; scans: ~12894~
3	2::sp|Q6IFW6|K1C10_RAT	Keratin, type I cytoskeletal 10 OS=Rattus norvegicus OX=10116 GN=Krt10 PE=3 SV=1	2801	56699	101	101	14	14	2425	3590	1	0	1	695.844	1389.67	2	1389.67	-0.0005	0	99.53	2.7e-08	K	QSLEASLAETEGR	Y					File: ~Y:\CORE\RAW_DATA_2023_QE\P1481_Sigrun_Lange\P1481_D.raw~; SpectrumID: ~4395~; PrecursorID: ~0~; scans: ~13166~
3	2::sp|Q6IFW6|K1C10_RAT	Keratin, type I cytoskeletal 10 OS=Rattus norvegicus OX=10116 GN=Krt10 PE=3 SV=1	2801	56699	101	101	14	14	2426	2988	1	0	1	695.844	1389.67	2	1389.67	-0.0002	0	92.69	1.3e-07	K	QSLEASLAETEGR	Y					File: ~Y:\CORE\RAW_DATA_2023_QE\P1481_Sigrun_Lange\P1481_D.raw~; SpectrumID: ~3780~; PrecursorID: ~0~; scans: ~12071~
3	2::sp|Q6IFW6|K1C10_RAT	Keratin, type I cytoskeletal 10 OS=Rattus norvegicus OX=10116 GN=Krt10 PE=3 SV=1	2801	56699	101	101	14	14	2427	3133	1	0	1	695.844	1389.67	2	1389.67	0.0003	0	101.66	1.6e-08	K	QSLEASLAETEGR	Y					File: ~Y:\CORE\RAW_DATA_2023_QE\P1481_Sigrun_Lange\P1481_D.raw~; SpectrumID: ~3927~; PrecursorID: ~0~; scans: ~12344~
3	2::sp|Q6IFW6|K1C10_RAT	Keratin, type I cytoskeletal 10 OS=Rattus norvegicus OX=10116 GN=Krt10 PE=3 SV=1	2801	56699	101	101	14	14	4868	7159	1	0	1	699.352	2095.03	3	2095.04	-0.0053	0	98.09	4.7e-08	K	ADLEMQIESLTEELAYLK	K					File: ~Y:\CORE\RAW_DATA_2023_QE\P1481_Sigrun_Lange\P1481_D.raw~; SpectrumID: ~8160~; PrecursorID: ~0~; scans: ~18664~
3	2::sp|Q6IFW6|K1C10_RAT	Keratin, type I cytoskeletal 10 OS=Rattus norvegicus OX=10116 GN=Krt10 PE=3 SV=1	2801	56699	101	101	14	14	4869	7154	1	0	1	1048.53	2095.04	2	2095.04	0.0014	0	96.76	6.2e-08	K	ADLEMQIESLTEELAYLK	K					File: ~Y:\CORE\RAW_DATA_2023_QE\P1481_Sigrun_Lange\P1481_D.raw~; SpectrumID: ~8155~; PrecursorID: ~0~; scans: ~18659~
3	2::sp|Q6IFW6|K1C10_RAT	Keratin, type I cytoskeletal 10 OS=Rattus norvegicus OX=10116 GN=Krt10 PE=3 SV=1	2801	56699	101	101	14	14	4926	7158	1	0	1	1056.52	2111.03	2	2111.03	-0.0042	0	90.51	2.7e-07	K	ADLEMQIESLTEELAYLK	K	Oxidation (M)	0.000030000000000000.0			File: ~Y:\CORE\RAW_DATA_2023_QE\P1481_Sigrun_Lange\P1481_D.raw~; SpectrumID: ~8159~; PrecursorID: ~0~; scans: ~18663~
3	2::sp|Q6IFW6|K1C10_RAT	Keratin, type I cytoskeletal 10 OS=Rattus norvegicus OX=10116 GN=Krt10 PE=3 SV=1	2801	56699	101	101	14	14	4927	7161	1	0	1	704.685	2111.03	3	2111.03	-0.0014	0	66.21	7.1e-05	K	ADLEMQIESLTEELAYLK	K	Oxidation (M)	0.000030000000000000.0			File: ~Y:\CORE\RAW_DATA_2023_QE\P1481_Sigrun_Lange\P1481_D.raw~; SpectrumID: ~8162~; PrecursorID: ~0~; scans: ~18666~
3	2::sp|Q6IFW6|K1C10_RAT	Keratin, type I cytoskeletal 10 OS=Rattus norvegicus OX=10116 GN=Krt10 PE=3 SV=1	2801	56699	101	101	14	14	5251	7108	1	0	1	556.789	2223.13	4	2223.13	-0.0072	1	47.01	0.0051	K	ADLEMQIESLTEELAYLKK	N					File: ~Y:\CORE\RAW_DATA_2023_QE\P1481_Sigrun_Lange\P1481_D.raw~; SpectrumID: ~8094~; PrecursorID: ~0~; scans: ~18592~
3	2::sp|Q6IFW6|K1C10_RAT	Keratin, type I cytoskeletal 10 OS=Rattus norvegicus OX=10116 GN=Krt10 PE=3 SV=1	2801	56699	101	101	14	14	5252	7107	1	0	1	1112.57	2223.13	2	2223.13	-0.0027	1	87.69	4.4e-07	K	ADLEMQIESLTEELAYLKK	N					File: ~Y:\CORE\RAW_DATA_2023_QE\P1481_Sigrun_Lange\P1481_D.raw~; SpectrumID: ~8092~; PrecursorID: ~0~; scans: ~18590~
3	2::sp|Q6IFW6|K1C10_RAT	Keratin, type I cytoskeletal 10 OS=Rattus norvegicus OX=10116 GN=Krt10 PE=3 SV=1	2801	56699	101	101	14	14	5253	7090	1	0	1	742.051	2223.13	3	2223.13	-0.0026	1	75.67	7.1e-06	K	ADLEMQIESLTEELAYLKK	N					File: ~Y:\CORE\RAW_DATA_2023_QE\P1481_Sigrun_Lange\P1481_D.raw~; SpectrumID: ~8070~; PrecursorID: ~0~; scans: ~18566~
3	2::sp|Q6IFW6|K1C10_RAT	Keratin, type I cytoskeletal 10 OS=Rattus norvegicus OX=10116 GN=Krt10 PE=3 SV=1	2801	56699	101	101	14	14	5329	7109	1	0	1	747.382	2239.12	3	2239.13	-0.0054	1	65.17	8.5e-05	K	ADLEMQIESLTEELAYLKK	N	Oxidation (M)	0.0000300000000000000.0			File: ~Y:\CORE\RAW_DATA_2023_QE\P1481_Sigrun_Lange\P1481_D.raw~; SpectrumID: ~8095~; PrecursorID: ~0~; scans: ~18593~
3	2::tr|A0A221LEF7|A0A221LEF7_RAT	Keratin 25 OS=Rattus norvegicus OX=10116 GN=Krt25 PE=2 SV=1	430	52752	17	17	1	1	993	1770	1	0	0	545.768	1089.52	2	1089.52	-0.002	0	47.93	0.0037	K	VTMQNLNDR	L					File: ~Y:\CORE\RAW_DATA_2023_QE\P1481_Sigrun_Lange\P1481_D.raw~; SpectrumID: ~2431~; PrecursorID: ~0~; scans: ~8522~
3	2::tr|A0A221LEF7|A0A221LEF7_RAT	Keratin 25 OS=Rattus norvegicus OX=10116 GN=Krt25 PE=2 SV=1	430	52752	17	17	1	1	994	2223	1	0	0	545.768	1089.52	2	1089.52	-0.0015	0	57.52	0.0004	K	VTMQNLNDR	L					File: ~Y:\CORE\RAW_DATA_2023_QE\P1481_Sigrun_Lange\P1481_D.raw~; SpectrumID: ~2963~; PrecursorID: ~0~; scans: ~10029~
3	2::tr|A0A221LEF7|A0A221LEF7_RAT	Keratin 25 OS=Rattus norvegicus OX=10116 GN=Krt25 PE=2 SV=1	430	52752	17	17	1	1	995	2392	1	0	0	545.769	1089.52	2	1089.52	-0.0013	0	57.48	0.0004	K	VTMQNLNDR	L					File: ~Y:\CORE\RAW_DATA_2023_QE\P1481_Sigrun_Lange\P1481_D.raw~; SpectrumID: ~3149~; PrecursorID: ~0~; scans: ~10551~
3	2::tr|A0A221LEF7|A0A221LEF7_RAT	Keratin 25 OS=Rattus norvegicus OX=10116 GN=Krt25 PE=2 SV=1	430	52752	17	17	1	1	996	2136	1	0	0	545.769	1089.52	2	1089.52	-0.0011	0	57.5	0.0004	K	VTMQNLNDR	L					File: ~Y:\CORE\RAW_DATA_2023_QE\P1481_Sigrun_Lange\P1481_D.raw~; SpectrumID: ~2861~; PrecursorID: ~0~; scans: ~9774~
3	2::tr|A0A221LEF7|A0A221LEF7_RAT	Keratin 25 OS=Rattus norvegicus OX=10116 GN=Krt25 PE=2 SV=1	430	52752	17	17	1	1	997	2063	1	0	0	545.769	1089.52	2	1089.52	-0.0009	0	47.2	0.0043	K	VTMQNLNDR	L					File: ~Y:\CORE\RAW_DATA_2023_QE\P1481_Sigrun_Lange\P1481_D.raw~; SpectrumID: ~2781~; PrecursorID: ~0~; scans: ~9516~
3	2::tr|A0A221LEF7|A0A221LEF7_RAT	Keratin 25 OS=Rattus norvegicus OX=10116 GN=Krt25 PE=2 SV=1	430	52752	17	17	1	1	998	1988	1	0	0	545.769	1089.52	2	1089.52	-0.0008	0	53.06	0.0011	K	VTMQNLNDR	L					File: ~Y:\CORE\RAW_DATA_2023_QE\P1481_Sigrun_Lange\P1481_D.raw~; SpectrumID: ~2697~; PrecursorID: ~0~; scans: ~9260~
3	2::tr|A0A221LEF7|A0A221LEF7_RAT	Keratin 25 OS=Rattus norvegicus OX=10116 GN=Krt25 PE=2 SV=1	430	52752	17	17	1	1	999	2489	1	0	0	545.769	1089.52	2	1089.52	-0.0008	0	42.51	0.013	K	VTMQNLNDR	L					File: ~Y:\CORE\RAW_DATA_2023_QE\P1481_Sigrun_Lange\P1481_D.raw~; SpectrumID: ~3256~; PrecursorID: ~0~; scans: ~10822~
3	2::tr|A0A221LEF7|A0A221LEF7_RAT	Keratin 25 OS=Rattus norvegicus OX=10116 GN=Krt25 PE=2 SV=1	430	52752	17	17	1	1	1000	2306	1	0	0	545.769	1089.52	2	1089.52	-0.0008	0	57.55	0.0004	K	VTMQNLNDR	L					File: ~Y:\CORE\RAW_DATA_2023_QE\P1481_Sigrun_Lange\P1481_D.raw~; SpectrumID: ~3051~; PrecursorID: ~0~; scans: ~10289~
3	2::tr|A0A221LEF7|A0A221LEF7_RAT	Keratin 25 OS=Rattus norvegicus OX=10116 GN=Krt25 PE=2 SV=1	430	52752	17	17	1	1	1001	1907	1	0	0	545.769	1089.52	2	1089.52	-0.0006	0	57.28	0.00042	K	VTMQNLNDR	L					File: ~Y:\CORE\RAW_DATA_2023_QE\P1481_Sigrun_Lange\P1481_D.raw~; SpectrumID: ~2603~; PrecursorID: ~0~; scans: ~9013~
3	2::tr|A0A221LEF7|A0A221LEF7_RAT	Keratin 25 OS=Rattus norvegicus OX=10116 GN=Krt25 PE=2 SV=1	430	52752	17	17	1	1	1002	1840	1	0	0	545.769	1089.52	2	1089.52	0.0002	0	47.29	0.0045	K	VTMQNLNDR	L					File: ~Y:\CORE\RAW_DATA_2023_QE\P1481_Sigrun_Lange\P1481_D.raw~; SpectrumID: ~2519~; PrecursorID: ~0~; scans: ~8767~
3	2::tr|A0A221LEF7|A0A221LEF7_RAT	Keratin 25 OS=Rattus norvegicus OX=10116 GN=Krt25 PE=2 SV=1	430	52752	17	17	1	1	1064	1149	1	0	0	553.764	1105.51	2	1105.52	-0.0056	0	53.04	0.00088	K	VTMQNLNDR	L	Oxidation (M)	0.003000000.0			File: ~Y:\CORE\RAW_DATA_2023_QE\P1481_Sigrun_Lange\P1481_D.raw~; SpectrumID: ~1383~; PrecursorID: ~0~; scans: ~6419~
3	2::tr|A0A221LEF7|A0A221LEF7_RAT	Keratin 25 OS=Rattus norvegicus OX=10116 GN=Krt25 PE=2 SV=1	430	52752	17	17	1	1	1065	1542	1	0	0	553.767	1105.52	2	1105.52	0	0	56.71	0.00043	K	VTMQNLNDR	L	Oxidation (M)	0.003000000.0			File: ~Y:\CORE\RAW_DATA_2023_QE\P1481_Sigrun_Lange\P1481_D.raw~; SpectrumID: ~2076~; PrecursorID: ~0~; scans: ~7637~
3	2::tr|A0A221LEF7|A0A221LEF7_RAT	Keratin 25 OS=Rattus norvegicus OX=10116 GN=Krt25 PE=2 SV=1	430	52752	17	17	1	1	1066	1609	1	0	0	553.767	1105.52	2	1105.52	0.0002	0	76.8	4.2e-06	K	VTMQNLNDR	L	Oxidation (M)	0.003000000.0			File: ~Y:\CORE\RAW_DATA_2023_QE\P1481_Sigrun_Lange\P1481_D.raw~; SpectrumID: ~2185~; PrecursorID: ~0~; scans: ~7881~
3	2::tr|A0A221LEF7|A0A221LEF7_RAT	Keratin 25 OS=Rattus norvegicus OX=10116 GN=Krt25 PE=2 SV=1	430	52752	17	17	1	1	1067	1324	1	0	0	553.767	1105.52	2	1105.52	0.0007	0	59.24	0.00024	K	VTMQNLNDR	L	Oxidation (M)	0.003000000.0			File: ~Y:\CORE\RAW_DATA_2023_QE\P1481_Sigrun_Lange\P1481_D.raw~; SpectrumID: ~1694~; PrecursorID: ~0~; scans: ~6909~
3	2::tr|A0A221LEF7|A0A221LEF7_RAT	Keratin 25 OS=Rattus norvegicus OX=10116 GN=Krt25 PE=2 SV=1	430	52752	17	17	1	1	1068	1469	1	0	0	553.767	1105.52	2	1105.52	0.0007	0	76.87	4.2e-06	K	VTMQNLNDR	L	Oxidation (M)	0.003000000.0			File: ~Y:\CORE\RAW_DATA_2023_QE\P1481_Sigrun_Lange\P1481_D.raw~; SpectrumID: ~1959~; PrecursorID: ~0~; scans: ~7395~
3	2::tr|A0A221LEF7|A0A221LEF7_RAT	Keratin 25 OS=Rattus norvegicus OX=10116 GN=Krt25 PE=2 SV=1	430	52752	17	17	1	1	1069	1396	1	0	0	553.767	1105.52	2	1105.52	0.001	0	65.92	5.1e-05	K	VTMQNLNDR	L	Oxidation (M)	0.003000000.0			File: ~Y:\CORE\RAW_DATA_2023_QE\P1481_Sigrun_Lange\P1481_D.raw~; SpectrumID: ~1829~; PrecursorID: ~0~; scans: ~7150~
3	2::tr|A0A221LEF7|A0A221LEF7_RAT	Keratin 25 OS=Rattus norvegicus OX=10116 GN=Krt25 PE=2 SV=1	430	52752	17	17	1	1	1071	1241	1	0	0	553.769	1105.52	2	1105.52	0.0044	0	49.2	0.0026	K	VTMQNLNDR	L	Oxidation (M)	0.003000000.0			File: ~Y:\CORE\RAW_DATA_2023_QE\P1481_Sigrun_Lange\P1481_D.raw~; SpectrumID: ~1548~; PrecursorID: ~0~; scans: ~6667~
3	2::tr|A0A8I6ANI5|A0A8I6ANI5_RAT	Keratin, type I cytoskeletal 25 OS=Rattus norvegicus OX=10116 GN=Krt25 PE=4 SV=1	430	52672	17	17	1	1	993	1770	1	0	0	545.768	1089.52	2	1089.52	-0.002	0	47.93	0.0037	K	VTMQNLNDR	L					File: ~Y:\CORE\RAW_DATA_2023_QE\P1481_Sigrun_Lange\P1481_D.raw~; SpectrumID: ~2431~; PrecursorID: ~0~; scans: ~8522~
3	2::tr|A0A8I6ANI5|A0A8I6ANI5_RAT	Keratin, type I cytoskeletal 25 OS=Rattus norvegicus OX=10116 GN=Krt25 PE=4 SV=1	430	52672	17	17	1	1	994	2223	1	0	0	545.768	1089.52	2	1089.52	-0.0015	0	57.52	0.0004	K	VTMQNLNDR	L					File: ~Y:\CORE\RAW_DATA_2023_QE\P1481_Sigrun_Lange\P1481_D.raw~; SpectrumID: ~2963~; PrecursorID: ~0~; scans: ~10029~
3	2::tr|A0A8I6ANI5|A0A8I6ANI5_RAT	Keratin, type I cytoskeletal 25 OS=Rattus norvegicus OX=10116 GN=Krt25 PE=4 SV=1	430	52672	17	17	1	1	995	2392	1	0	0	545.769	1089.52	2	1089.52	-0.0013	0	57.48	0.0004	K	VTMQNLNDR	L					File: ~Y:\CORE\RAW_DATA_2023_QE\P1481_Sigrun_Lange\P1481_D.raw~; SpectrumID: ~3149~; PrecursorID: ~0~; scans: ~10551~
3	2::tr|A0A8I6ANI5|A0A8I6ANI5_RAT	Keratin, type I cytoskeletal 25 OS=Rattus norvegicus OX=10116 GN=Krt25 PE=4 SV=1	430	52672	17	17	1	1	996	2136	1	0	0	545.769	1089.52	2	1089.52	-0.0011	0	57.5	0.0004	K	VTMQNLNDR	L					File: ~Y:\CORE\RAW_DATA_2023_QE\P1481_Sigrun_Lange\P1481_D.raw~; SpectrumID: ~2861~; PrecursorID: ~0~; scans: ~9774~
3	2::tr|A0A8I6ANI5|A0A8I6ANI5_RAT	Keratin, type I cytoskeletal 25 OS=Rattus norvegicus OX=10116 GN=Krt25 PE=4 SV=1	430	52672	17	17	1	1	997	2063	1	0	0	545.769	1089.52	2	1089.52	-0.0009	0	47.2	0.0043	K	VTMQNLNDR	L					File: ~Y:\CORE\RAW_DATA_2023_QE\P1481_Sigrun_Lange\P1481_D.raw~; SpectrumID: ~2781~; PrecursorID: ~0~; scans: ~9516~
3	2::tr|A0A8I6ANI5|A0A8I6ANI5_RAT	Keratin, type I cytoskeletal 25 OS=Rattus norvegicus OX=10116 GN=Krt25 PE=4 SV=1	430	52672	17	17	1	1	998	1988	1	0	0	545.769	1089.52	2	1089.52	-0.0008	0	53.06	0.0011	K	VTMQNLNDR	L					File: ~Y:\CORE\RAW_DATA_2023_QE\P1481_Sigrun_Lange\P1481_D.raw~; SpectrumID: ~2697~; PrecursorID: ~0~; scans: ~9260~
3	2::tr|A0A8I6ANI5|A0A8I6ANI5_RAT	Keratin, type I cytoskeletal 25 OS=Rattus norvegicus OX=10116 GN=Krt25 PE=4 SV=1	430	52672	17	17	1	1	999	2489	1	0	0	545.769	1089.52	2	1089.52	-0.0008	0	42.51	0.013	K	VTMQNLNDR	L					File: ~Y:\CORE\RAW_DATA_2023_QE\P1481_Sigrun_Lange\P1481_D.raw~; SpectrumID: ~3256~; PrecursorID: ~0~; scans: ~10822~
3	2::tr|A0A8I6ANI5|A0A8I6ANI5_RAT	Keratin, type I cytoskeletal 25 OS=Rattus norvegicus OX=10116 GN=Krt25 PE=4 SV=1	430	52672	17	17	1	1	1000	2306	1	0	0	545.769	1089.52	2	1089.52	-0.0008	0	57.55	0.0004	K	VTMQNLNDR	L					File: ~Y:\CORE\RAW_DATA_2023_QE\P1481_Sigrun_Lange\P1481_D.raw~; SpectrumID: ~3051~; PrecursorID: ~0~; scans: ~10289~
3	2::tr|A0A8I6ANI5|A0A8I6ANI5_RAT	Keratin, type I cytoskeletal 25 OS=Rattus norvegicus OX=10116 GN=Krt25 PE=4 SV=1	430	52672	17	17	1	1	1001	1907	1	0	0	545.769	1089.52	2	1089.52	-0.0006	0	57.28	0.00042	K	VTMQNLNDR	L					File: ~Y:\CORE\RAW_DATA_2023_QE\P1481_Sigrun_Lange\P1481_D.raw~; SpectrumID: ~2603~; PrecursorID: ~0~; scans: ~9013~
3	2::tr|A0A8I6ANI5|A0A8I6ANI5_RAT	Keratin, type I cytoskeletal 25 OS=Rattus norvegicus OX=10116 GN=Krt25 PE=4 SV=1	430	52672	17	17	1	1	1002	1840	1	0	0	545.769	1089.52	2	1089.52	0.0002	0	47.29	0.0045	K	VTMQNLNDR	L					File: ~Y:\CORE\RAW_DATA_2023_QE\P1481_Sigrun_Lange\P1481_D.raw~; SpectrumID: ~2519~; PrecursorID: ~0~; scans: ~8767~
3	2::tr|A0A8I6ANI5|A0A8I6ANI5_RAT	Keratin, type I cytoskeletal 25 OS=Rattus norvegicus OX=10116 GN=Krt25 PE=4 SV=1	430	52672	17	17	1	1	1064	1149	1	0	0	553.764	1105.51	2	1105.52	-0.0056	0	53.04	0.00088	K	VTMQNLNDR	L	Oxidation (M)	0.003000000.0			File: ~Y:\CORE\RAW_DATA_2023_QE\P1481_Sigrun_Lange\P1481_D.raw~; SpectrumID: ~1383~; PrecursorID: ~0~; scans: ~6419~
3	2::tr|A0A8I6ANI5|A0A8I6ANI5_RAT	Keratin, type I cytoskeletal 25 OS=Rattus norvegicus OX=10116 GN=Krt25 PE=4 SV=1	430	52672	17	17	1	1	1065	1542	1	0	0	553.767	1105.52	2	1105.52	0	0	56.71	0.00043	K	VTMQNLNDR	L	Oxidation (M)	0.003000000.0			File: ~Y:\CORE\RAW_DATA_2023_QE\P1481_Sigrun_Lange\P1481_D.raw~; SpectrumID: ~2076~; PrecursorID: ~0~; scans: ~7637~
3	2::tr|A0A8I6ANI5|A0A8I6ANI5_RAT	Keratin, type I cytoskeletal 25 OS=Rattus norvegicus OX=10116 GN=Krt25 PE=4 SV=1	430	52672	17	17	1	1	1066	1609	1	0	0	553.767	1105.52	2	1105.52	0.0002	0	76.8	4.2e-06	K	VTMQNLNDR	L	Oxidation (M)	0.003000000.0			File: ~Y:\CORE\RAW_DATA_2023_QE\P1481_Sigrun_Lange\P1481_D.raw~; SpectrumID: ~2185~; PrecursorID: ~0~; scans: ~7881~
3	2::tr|A0A8I6ANI5|A0A8I6ANI5_RAT	Keratin, type I cytoskeletal 25 OS=Rattus norvegicus OX=10116 GN=Krt25 PE=4 SV=1	430	52672	17	17	1	1	1067	1324	1	0	0	553.767	1105.52	2	1105.52	0.0007	0	59.24	0.00024	K	VTMQNLNDR	L	Oxidation (M)	0.003000000.0			File: ~Y:\CORE\RAW_DATA_2023_QE\P1481_Sigrun_Lange\P1481_D.raw~; SpectrumID: ~1694~; PrecursorID: ~0~; scans: ~6909~
3	2::tr|A0A8I6ANI5|A0A8I6ANI5_RAT	Keratin, type I cytoskeletal 25 OS=Rattus norvegicus OX=10116 GN=Krt25 PE=4 SV=1	430	52672	17	17	1	1	1068	1469	1	0	0	553.767	1105.52	2	1105.52	0.0007	0	76.87	4.2e-06	K	VTMQNLNDR	L	Oxidation (M)	0.003000000.0			File: ~Y:\CORE\RAW_DATA_2023_QE\P1481_Sigrun_Lange\P1481_D.raw~; SpectrumID: ~1959~; PrecursorID: ~0~; scans: ~7395~
3	2::tr|A0A8I6ANI5|A0A8I6ANI5_RAT	Keratin, type I cytoskeletal 25 OS=Rattus norvegicus OX=10116 GN=Krt25 PE=4 SV=1	430	52672	17	17	1	1	1069	1396	1	0	0	553.767	1105.52	2	1105.52	0.001	0	65.92	5.1e-05	K	VTMQNLNDR	L	Oxidation (M)	0.003000000.0			File: ~Y:\CORE\RAW_DATA_2023_QE\P1481_Sigrun_Lange\P1481_D.raw~; SpectrumID: ~1829~; PrecursorID: ~0~; scans: ~7150~
3	2::tr|A0A8I6ANI5|A0A8I6ANI5_RAT	Keratin, type I cytoskeletal 25 OS=Rattus norvegicus OX=10116 GN=Krt25 PE=4 SV=1	430	52672	17	17	1	1	1071	1241	1	0	0	553.769	1105.52	2	1105.52	0.0044	0	49.2	0.0026	K	VTMQNLNDR	L	Oxidation (M)	0.003000000.0			File: ~Y:\CORE\RAW_DATA_2023_QE\P1481_Sigrun_Lange\P1481_D.raw~; SpectrumID: ~1548~; PrecursorID: ~0~; scans: ~6667~
3	2::sp|Q6IFW8|K1C27_RAT	Keratin, type I cytoskeletal 27 OS=Rattus norvegicus OX=10116 GN=Krt27 PE=3 SV=1	430	49649	17	17	1	1	993	1770	1	0	0	545.768	1089.52	2	1089.52	-0.002	0	47.93	0.0037	K	VTMQNLNDR	L					File: ~Y:\CORE\RAW_DATA_2023_QE\P1481_Sigrun_Lange\P1481_D.raw~; SpectrumID: ~2431~; PrecursorID: ~0~; scans: ~8522~
3	2::sp|Q6IFW8|K1C27_RAT	Keratin, type I cytoskeletal 27 OS=Rattus norvegicus OX=10116 GN=Krt27 PE=3 SV=1	430	49649	17	17	1	1	994	2223	1	0	0	545.768	1089.52	2	1089.52	-0.0015	0	57.52	0.0004	K	VTMQNLNDR	L					File: ~Y:\CORE\RAW_DATA_2023_QE\P1481_Sigrun_Lange\P1481_D.raw~; SpectrumID: ~2963~; PrecursorID: ~0~; scans: ~10029~
3	2::sp|Q6IFW8|K1C27_RAT	Keratin, type I cytoskeletal 27 OS=Rattus norvegicus OX=10116 GN=Krt27 PE=3 SV=1	430	49649	17	17	1	1	995	2392	1	0	0	545.769	1089.52	2	1089.52	-0.0013	0	57.48	0.0004	K	VTMQNLNDR	L					File: ~Y:\CORE\RAW_DATA_2023_QE\P1481_Sigrun_Lange\P1481_D.raw~; SpectrumID: ~3149~; PrecursorID: ~0~; scans: ~10551~
3	2::sp|Q6IFW8|K1C27_RAT	Keratin, type I cytoskeletal 27 OS=Rattus norvegicus OX=10116 GN=Krt27 PE=3 SV=1	430	49649	17	17	1	1	996	2136	1	0	0	545.769	1089.52	2	1089.52	-0.0011	0	57.5	0.0004	K	VTMQNLNDR	L					File: ~Y:\CORE\RAW_DATA_2023_QE\P1481_Sigrun_Lange\P1481_D.raw~; SpectrumID: ~2861~; PrecursorID: ~0~; scans: ~9774~
3	2::sp|Q6IFW8|K1C27_RAT	Keratin, type I cytoskeletal 27 OS=Rattus norvegicus OX=10116 GN=Krt27 PE=3 SV=1	430	49649	17	17	1	1	997	2063	1	0	0	545.769	1089.52	2	1089.52	-0.0009	0	47.2	0.0043	K	VTMQNLNDR	L					File: ~Y:\CORE\RAW_DATA_2023_QE\P1481_Sigrun_Lange\P1481_D.raw~; SpectrumID: ~2781~; PrecursorID: ~0~; scans: ~9516~
3	2::sp|Q6IFW8|K1C27_RAT	Keratin, type I cytoskeletal 27 OS=Rattus norvegicus OX=10116 GN=Krt27 PE=3 SV=1	430	49649	17	17	1	1	998	1988	1	0	0	545.769	1089.52	2	1089.52	-0.0008	0	53.06	0.0011	K	VTMQNLNDR	L					File: ~Y:\CORE\RAW_DATA_2023_QE\P1481_Sigrun_Lange\P1481_D.raw~; SpectrumID: ~2697~; PrecursorID: ~0~; scans: ~9260~
3	2::sp|Q6IFW8|K1C27_RAT	Keratin, type I cytoskeletal 27 OS=Rattus norvegicus OX=10116 GN=Krt27 PE=3 SV=1	430	49649	17	17	1	1	999	2489	1	0	0	545.769	1089.52	2	1089.52	-0.0008	0	42.51	0.013	K	VTMQNLNDR	L					File: ~Y:\CORE\RAW_DATA_2023_QE\P1481_Sigrun_Lange\P1481_D.raw~; SpectrumID: ~3256~; PrecursorID: ~0~; scans: ~10822~
3	2::sp|Q6IFW8|K1C27_RAT	Keratin, type I cytoskeletal 27 OS=Rattus norvegicus OX=10116 GN=Krt27 PE=3 SV=1	430	49649	17	17	1	1	1000	2306	1	0	0	545.769	1089.52	2	1089.52	-0.0008	0	57.55	0.0004	K	VTMQNLNDR	L					File: ~Y:\CORE\RAW_DATA_2023_QE\P1481_Sigrun_Lange\P1481_D.raw~; SpectrumID: ~3051~; PrecursorID: ~0~; scans: ~10289~
3	2::sp|Q6IFW8|K1C27_RAT	Keratin, type I cytoskeletal 27 OS=Rattus norvegicus OX=10116 GN=Krt27 PE=3 SV=1	430	49649	17	17	1	1	1001	1907	1	0	0	545.769	1089.52	2	1089.52	-0.0006	0	57.28	0.00042	K	VTMQNLNDR	L					File: ~Y:\CORE\RAW_DATA_2023_QE\P1481_Sigrun_Lange\P1481_D.raw~; SpectrumID: ~2603~; PrecursorID: ~0~; scans: ~9013~
3	2::sp|Q6IFW8|K1C27_RAT	Keratin, type I cytoskeletal 27 OS=Rattus norvegicus OX=10116 GN=Krt27 PE=3 SV=1	430	49649	17	17	1	1	1002	1840	1	0	0	545.769	1089.52	2	1089.52	0.0002	0	47.29	0.0045	K	VTMQNLNDR	L					File: ~Y:\CORE\RAW_DATA_2023_QE\P1481_Sigrun_Lange\P1481_D.raw~; SpectrumID: ~2519~; PrecursorID: ~0~; scans: ~8767~
3	2::sp|Q6IFW8|K1C27_RAT	Keratin, type I cytoskeletal 27 OS=Rattus norvegicus OX=10116 GN=Krt27 PE=3 SV=1	430	49649	17	17	1	1	1064	1149	1	0	0	553.764	1105.51	2	1105.52	-0.0056	0	53.04	0.00088	K	VTMQNLNDR	L	Oxidation (M)	0.003000000.0			File: ~Y:\CORE\RAW_DATA_2023_QE\P1481_Sigrun_Lange\P1481_D.raw~; SpectrumID: ~1383~; PrecursorID: ~0~; scans: ~6419~
3	2::sp|Q6IFW8|K1C27_RAT	Keratin, type I cytoskeletal 27 OS=Rattus norvegicus OX=10116 GN=Krt27 PE=3 SV=1	430	49649	17	17	1	1	1065	1542	1	0	0	553.767	1105.52	2	1105.52	0	0	56.71	0.00043	K	VTMQNLNDR	L	Oxidation (M)	0.003000000.0			File: ~Y:\CORE\RAW_DATA_2023_QE\P1481_Sigrun_Lange\P1481_D.raw~; SpectrumID: ~2076~; PrecursorID: ~0~; scans: ~7637~
3	2::sp|Q6IFW8|K1C27_RAT	Keratin, type I cytoskeletal 27 OS=Rattus norvegicus OX=10116 GN=Krt27 PE=3 SV=1	430	49649	17	17	1	1	1066	1609	1	0	0	553.767	1105.52	2	1105.52	0.0002	0	76.8	4.2e-06	K	VTMQNLNDR	L	Oxidation (M)	0.003000000.0			File: ~Y:\CORE\RAW_DATA_2023_QE\P1481_Sigrun_Lange\P1481_D.raw~; SpectrumID: ~2185~; PrecursorID: ~0~; scans: ~7881~
3	2::sp|Q6IFW8|K1C27_RAT	Keratin, type I cytoskeletal 27 OS=Rattus norvegicus OX=10116 GN=Krt27 PE=3 SV=1	430	49649	17	17	1	1	1067	1324	1	0	0	553.767	1105.52	2	1105.52	0.0007	0	59.24	0.00024	K	VTMQNLNDR	L	Oxidation (M)	0.003000000.0			File: ~Y:\CORE\RAW_DATA_2023_QE\P1481_Sigrun_Lange\P1481_D.raw~; SpectrumID: ~1694~; PrecursorID: ~0~; scans: ~6909~
3	2::sp|Q6IFW8|K1C27_RAT	Keratin, type I cytoskeletal 27 OS=Rattus norvegicus OX=10116 GN=Krt27 PE=3 SV=1	430	49649	17	17	1	1	1068	1469	1	0	0	553.767	1105.52	2	1105.52	0.0007	0	76.87	4.2e-06	K	VTMQNLNDR	L	Oxidation (M)	0.003000000.0			File: ~Y:\CORE\RAW_DATA_2023_QE\P1481_Sigrun_Lange\P1481_D.raw~; SpectrumID: ~1959~; PrecursorID: ~0~; scans: ~7395~
3	2::sp|Q6IFW8|K1C27_RAT	Keratin, type I cytoskeletal 27 OS=Rattus norvegicus OX=10116 GN=Krt27 PE=3 SV=1	430	49649	17	17	1	1	1069	1396	1	0	0	553.767	1105.52	2	1105.52	0.001	0	65.92	5.1e-05	K	VTMQNLNDR	L	Oxidation (M)	0.003000000.0			File: ~Y:\CORE\RAW_DATA_2023_QE\P1481_Sigrun_Lange\P1481_D.raw~; SpectrumID: ~1829~; PrecursorID: ~0~; scans: ~7150~
3	2::sp|Q6IFW8|K1C27_RAT	Keratin, type I cytoskeletal 27 OS=Rattus norvegicus OX=10116 GN=Krt27 PE=3 SV=1	430	49649	17	17	1	1	1071	1241	1	0	0	553.769	1105.52	2	1105.52	0.0044	0	49.2	0.0026	K	VTMQNLNDR	L	Oxidation (M)	0.003000000.0			File: ~Y:\CORE\RAW_DATA_2023_QE\P1481_Sigrun_Lange\P1481_D.raw~; SpectrumID: ~1548~; PrecursorID: ~0~; scans: ~6667~
3	2::sp|Q6IFX0|K1C25_RAT	Keratin, type I cytoskeletal 25 OS=Rattus norvegicus OX=10116 GN=Krt25 PE=3 SV=1	430	49483	17	17	1	1	993	1770	1	0	0	545.768	1089.52	2	1089.52	-0.002	0	47.93	0.0037	K	VTMQNLNDR	L					File: ~Y:\CORE\RAW_DATA_2023_QE\P1481_Sigrun_Lange\P1481_D.raw~; SpectrumID: ~2431~; PrecursorID: ~0~; scans: ~8522~
3	2::sp|Q6IFX0|K1C25_RAT	Keratin, type I cytoskeletal 25 OS=Rattus norvegicus OX=10116 GN=Krt25 PE=3 SV=1	430	49483	17	17	1	1	994	2223	1	0	0	545.768	1089.52	2	1089.52	-0.0015	0	57.52	0.0004	K	VTMQNLNDR	L					File: ~Y:\CORE\RAW_DATA_2023_QE\P1481_Sigrun_Lange\P1481_D.raw~; SpectrumID: ~2963~; PrecursorID: ~0~; scans: ~10029~
3	2::sp|Q6IFX0|K1C25_RAT	Keratin, type I cytoskeletal 25 OS=Rattus norvegicus OX=10116 GN=Krt25 PE=3 SV=1	430	49483	17	17	1	1	995	2392	1	0	0	545.769	1089.52	2	1089.52	-0.0013	0	57.48	0.0004	K	VTMQNLNDR	L					File: ~Y:\CORE\RAW_DATA_2023_QE\P1481_Sigrun_Lange\P1481_D.raw~; SpectrumID: ~3149~; PrecursorID: ~0~; scans: ~10551~
3	2::sp|Q6IFX0|K1C25_RAT	Keratin, type I cytoskeletal 25 OS=Rattus norvegicus OX=10116 GN=Krt25 PE=3 SV=1	430	49483	17	17	1	1	996	2136	1	0	0	545.769	1089.52	2	1089.52	-0.0011	0	57.5	0.0004	K	VTMQNLNDR	L					File: ~Y:\CORE\RAW_DATA_2023_QE\P1481_Sigrun_Lange\P1481_D.raw~; SpectrumID: ~2861~; PrecursorID: ~0~; scans: ~9774~
3	2::sp|Q6IFX0|K1C25_RAT	Keratin, type I cytoskeletal 25 OS=Rattus norvegicus OX=10116 GN=Krt25 PE=3 SV=1	430	49483	17	17	1	1	997	2063	1	0	0	545.769	1089.52	2	1089.52	-0.0009	0	47.2	0.0043	K	VTMQNLNDR	L					File: ~Y:\CORE\RAW_DATA_2023_QE\P1481_Sigrun_Lange\P1481_D.raw~; SpectrumID: ~2781~; PrecursorID: ~0~; scans: ~9516~
3	2::sp|Q6IFX0|K1C25_RAT	Keratin, type I cytoskeletal 25 OS=Rattus norvegicus OX=10116 GN=Krt25 PE=3 SV=1	430	49483	17	17	1	1	998	1988	1	0	0	545.769	1089.52	2	1089.52	-0.0008	0	53.06	0.0011	K	VTMQNLNDR	L					File: ~Y:\CORE\RAW_DATA_2023_QE\P1481_Sigrun_Lange\P1481_D.raw~; SpectrumID: ~2697~; PrecursorID: ~0~; scans: ~9260~
3	2::sp|Q6IFX0|K1C25_RAT	Keratin, type I cytoskeletal 25 OS=Rattus norvegicus OX=10116 GN=Krt25 PE=3 SV=1	430	49483	17	17	1	1	999	2489	1	0	0	545.769	1089.52	2	1089.52	-0.0008	0	42.51	0.013	K	VTMQNLNDR	L					File: ~Y:\CORE\RAW_DATA_2023_QE\P1481_Sigrun_Lange\P1481_D.raw~; SpectrumID: ~3256~; PrecursorID: ~0~; scans: ~10822~
3	2::sp|Q6IFX0|K1C25_RAT	Keratin, type I cytoskeletal 25 OS=Rattus norvegicus OX=10116 GN=Krt25 PE=3 SV=1	430	49483	17	17	1	1	1000	2306	1	0	0	545.769	1089.52	2	1089.52	-0.0008	0	57.55	0.0004	K	VTMQNLNDR	L					File: ~Y:\CORE\RAW_DATA_2023_QE\P1481_Sigrun_Lange\P1481_D.raw~; SpectrumID: ~3051~; PrecursorID: ~0~; scans: ~10289~
3	2::sp|Q6IFX0|K1C25_RAT	Keratin, type I cytoskeletal 25 OS=Rattus norvegicus OX=10116 GN=Krt25 PE=3 SV=1	430	49483	17	17	1	1	1001	1907	1	0	0	545.769	1089.52	2	1089.52	-0.0006	0	57.28	0.00042	K	VTMQNLNDR	L					File: ~Y:\CORE\RAW_DATA_2023_QE\P1481_Sigrun_Lange\P1481_D.raw~; SpectrumID: ~2603~; PrecursorID: ~0~; scans: ~9013~
3	2::sp|Q6IFX0|K1C25_RAT	Keratin, type I cytoskeletal 25 OS=Rattus norvegicus OX=10116 GN=Krt25 PE=3 SV=1	430	49483	17	17	1	1	1002	1840	1	0	0	545.769	1089.52	2	1089.52	0.0002	0	47.29	0.0045	K	VTMQNLNDR	L					File: ~Y:\CORE\RAW_DATA_2023_QE\P1481_Sigrun_Lange\P1481_D.raw~; SpectrumID: ~2519~; PrecursorID: ~0~; scans: ~8767~
3	2::sp|Q6IFX0|K1C25_RAT	Keratin, type I cytoskeletal 25 OS=Rattus norvegicus OX=10116 GN=Krt25 PE=3 SV=1	430	49483	17	17	1	1	1064	1149	1	0	0	553.764	1105.51	2	1105.52	-0.0056	0	53.04	0.00088	K	VTMQNLNDR	L	Oxidation (M)	0.003000000.0			File: ~Y:\CORE\RAW_DATA_2023_QE\P1481_Sigrun_Lange\P1481_D.raw~; SpectrumID: ~1383~; PrecursorID: ~0~; scans: ~6419~
3	2::sp|Q6IFX0|K1C25_RAT	Keratin, type I cytoskeletal 25 OS=Rattus norvegicus OX=10116 GN=Krt25 PE=3 SV=1	430	49483	17	17	1	1	1065	1542	1	0	0	553.767	1105.52	2	1105.52	0	0	56.71	0.00043	K	VTMQNLNDR	L	Oxidation (M)	0.003000000.0			File: ~Y:\CORE\RAW_DATA_2023_QE\P1481_Sigrun_Lange\P1481_D.raw~; SpectrumID: ~2076~; PrecursorID: ~0~; scans: ~7637~
3	2::sp|Q6IFX0|K1C25_RAT	Keratin, type I cytoskeletal 25 OS=Rattus norvegicus OX=10116 GN=Krt25 PE=3 SV=1	430	49483	17	17	1	1	1066	1609	1	0	0	553.767	1105.52	2	1105.52	0.0002	0	76.8	4.2e-06	K	VTMQNLNDR	L	Oxidation (M)	0.003000000.0			File: ~Y:\CORE\RAW_DATA_2023_QE\P1481_Sigrun_Lange\P1481_D.raw~; SpectrumID: ~2185~; PrecursorID: ~0~; scans: ~7881~
3	2::sp|Q6IFX0|K1C25_RAT	Keratin, type I cytoskeletal 25 OS=Rattus norvegicus OX=10116 GN=Krt25 PE=3 SV=1	430	49483	17	17	1	1	1067	1324	1	0	0	553.767	1105.52	2	1105.52	0.0007	0	59.24	0.00024	K	VTMQNLNDR	L	Oxidation (M)	0.003000000.0			File: ~Y:\CORE\RAW_DATA_2023_QE\P1481_Sigrun_Lange\P1481_D.raw~; SpectrumID: ~1694~; PrecursorID: ~0~; scans: ~6909~
3	2::sp|Q6IFX0|K1C25_RAT	Keratin, type I cytoskeletal 25 OS=Rattus norvegicus OX=10116 GN=Krt25 PE=3 SV=1	430	49483	17	17	1	1	1068	1469	1	0	0	553.767	1105.52	2	1105.52	0.0007	0	76.87	4.2e-06	K	VTMQNLNDR	L	Oxidation (M)	0.003000000.0			File: ~Y:\CORE\RAW_DATA_2023_QE\P1481_Sigrun_Lange\P1481_D.raw~; SpectrumID: ~1959~; PrecursorID: ~0~; scans: ~7395~
3	2::sp|Q6IFX0|K1C25_RAT	Keratin, type I cytoskeletal 25 OS=Rattus norvegicus OX=10116 GN=Krt25 PE=3 SV=1	430	49483	17	17	1	1	1069	1396	1	0	0	553.767	1105.52	2	1105.52	0.001	0	65.92	5.1e-05	K	VTMQNLNDR	L	Oxidation (M)	0.003000000.0			File: ~Y:\CORE\RAW_DATA_2023_QE\P1481_Sigrun_Lange\P1481_D.raw~; SpectrumID: ~1829~; PrecursorID: ~0~; scans: ~7150~
3	2::sp|Q6IFX0|K1C25_RAT	Keratin, type I cytoskeletal 25 OS=Rattus norvegicus OX=10116 GN=Krt25 PE=3 SV=1	430	49483	17	17	1	1	1071	1241	1	0	0	553.769	1105.52	2	1105.52	0.0044	0	49.2	0.0026	K	VTMQNLNDR	L	Oxidation (M)	0.003000000.0			File: ~Y:\CORE\RAW_DATA_2023_QE\P1481_Sigrun_Lange\P1481_D.raw~; SpectrumID: ~1548~; PrecursorID: ~0~; scans: ~6667~
3	2::tr|A0A8I6A244|A0A8I6A244_RAT	IF rod domain-containing protein OS=Rattus norvegicus OX=10116 PE=1 SV=1	272	44735	19	19	2	2	101	2358	2	0	0	404.203	806.392	2	806.392	-0.0001	0	41.75	0.0054	R	LAADDFR	V					File: ~Y:\CORE\RAW_DATA_2023_QE\P1481_Sigrun_Lange\P1481_D.raw~; SpectrumID: ~3112~; PrecursorID: ~0~; scans: ~10447~
3	2::tr|A0A8I6A244|A0A8I6A244_RAT	IF rod domain-containing protein OS=Rattus norvegicus OX=10116 PE=1 SV=1	272	44735	19	19	2	2	102	2542	2	0	0	404.203	806.392	2	806.392	-0.0001	0	43.3	0.0038	R	LAADDFR	V					File: ~Y:\CORE\RAW_DATA_2023_QE\P1481_Sigrun_Lange\P1481_D.raw~; SpectrumID: ~3312~; PrecursorID: ~0~; scans: ~10983~
3	2::tr|A0A8I6A244|A0A8I6A244_RAT	IF rod domain-containing protein OS=Rattus norvegicus OX=10116 PE=1 SV=1	272	44735	19	19	2	2	103	3276	1	0	0	404.204	806.392	2	806.392	0.0002	0	35.75	0.021	R	LAADDFR	V					File: ~Y:\CORE\RAW_DATA_2023_QE\P1481_Sigrun_Lange\P1481_D.raw~; SpectrumID: ~4074~; PrecursorID: ~0~; scans: ~12604~
3	2::tr|A0A8I6A244|A0A8I6A244_RAT	IF rod domain-containing protein OS=Rattus norvegicus OX=10116 PE=1 SV=1	272	44735	19	19	2	2	104	2445	2	0	0	404.204	806.393	2	806.392	0.0004	0	45	0.0025	R	LAADDFR	V					File: ~Y:\CORE\RAW_DATA_2023_QE\P1481_Sigrun_Lange\P1481_D.raw~; SpectrumID: ~3209~; PrecursorID: ~0~; scans: ~10713~
3	2::tr|A0A8I6A244|A0A8I6A244_RAT	IF rod domain-containing protein OS=Rattus norvegicus OX=10116 PE=1 SV=1	272	44735	19	19	2	2	105	2641	2	0	0	404.204	806.393	2	806.392	0.0005	0	42.6	0.0044	R	LAADDFR	V					File: ~Y:\CORE\RAW_DATA_2023_QE\P1481_Sigrun_Lange\P1481_D.raw~; SpectrumID: ~3416~; PrecursorID: ~0~; scans: ~11251~
3	2::tr|A0A8I6A244|A0A8I6A244_RAT	IF rod domain-containing protein OS=Rattus norvegicus OX=10116 PE=1 SV=1	272	44735	19	19	2	2	106	2853	2	0	0	404.204	806.393	2	806.392	0.0005	0	43.21	0.0038	R	LAADDFR	V					File: ~Y:\CORE\RAW_DATA_2023_QE\P1481_Sigrun_Lange\P1481_D.raw~; SpectrumID: ~3640~; PrecursorID: ~0~; scans: ~11782~
3	2::tr|A0A8I6A244|A0A8I6A244_RAT	IF rod domain-containing protein OS=Rattus norvegicus OX=10116 PE=1 SV=1	272	44735	19	19	2	2	107	2743	2	0	0	404.204	806.393	2	806.392	0.001	0	42.56	0.0035	R	LAADDFR	V					File: ~Y:\CORE\RAW_DATA_2023_QE\P1481_Sigrun_Lange\P1481_D.raw~; SpectrumID: ~3524~; PrecursorID: ~0~; scans: ~11518~
3	2::tr|A0A8I6A244|A0A8I6A244_RAT	IF rod domain-containing protein OS=Rattus norvegicus OX=10116 PE=1 SV=1	272	44735	19	19	2	2	108	2983	1	0	0	404.204	806.394	2	806.392	0.0012	0	42.99	0.0032	R	LAADDFR	V					File: ~Y:\CORE\RAW_DATA_2023_QE\P1481_Sigrun_Lange\P1481_D.raw~; SpectrumID: ~3775~; PrecursorID: ~0~; scans: ~12055~
3	2::tr|A0A8I6A244|A0A8I6A244_RAT	IF rod domain-containing protein OS=Rattus norvegicus OX=10116 PE=1 SV=1	272	44735	19	19	2	2	109	3123	1	0	0	404.204	806.394	2	806.392	0.0016	0	33.14	0.031	R	LAADDFR	V					File: ~Y:\CORE\RAW_DATA_2023_QE\P1481_Sigrun_Lange\P1481_D.raw~; SpectrumID: ~3917~; PrecursorID: ~0~; scans: ~12327~
3	2::tr|A0A8I6A244|A0A8I6A244_RAT	IF rod domain-containing protein OS=Rattus norvegicus OX=10116 PE=1 SV=1	272	44735	19	19	2	2	116	1889	1	0	0	405.224	808.433	2	808.433	-0.0003	0	39.96	0.0033	R	LASYLDK	V					File: ~Y:\CORE\RAW_DATA_2023_QE\P1481_Sigrun_Lange\P1481_D.raw~; SpectrumID: ~2583~; PrecursorID: ~0~; scans: ~8949~
3	2::tr|A0A8I6A244|A0A8I6A244_RAT	IF rod domain-containing protein OS=Rattus norvegicus OX=10116 PE=1 SV=1	272	44735	19	19	2	2	117	3278	1	0	0	405.224	808.433	2	808.433	-0.0003	0	35.9	0.0085	R	LASYLDK	V					File: ~Y:\CORE\RAW_DATA_2023_QE\P1481_Sigrun_Lange\P1481_D.raw~; SpectrumID: ~4076~; PrecursorID: ~0~; scans: ~12607~
3	2::tr|A0A8I6A244|A0A8I6A244_RAT	IF rod domain-containing protein OS=Rattus norvegicus OX=10116 PE=1 SV=1	272	44735	19	19	2	2	118	2111	1	0	0	405.224	808.433	2	808.433	-0.0003	0	37.21	0.0063	R	LASYLDK	V					File: ~Y:\CORE\RAW_DATA_2023_QE\P1481_Sigrun_Lange\P1481_D.raw~; SpectrumID: ~2833~; PrecursorID: ~0~; scans: ~9708~
3	2::tr|A0A8I6A244|A0A8I6A244_RAT	IF rod domain-containing protein OS=Rattus norvegicus OX=10116 PE=1 SV=1	272	44735	19	19	2	2	119	2044	1	0	0	405.224	808.433	2	808.433	-0.0002	0	34.92	0.011	R	LASYLDK	V					File: ~Y:\CORE\RAW_DATA_2023_QE\P1481_Sigrun_Lange\P1481_D.raw~; SpectrumID: ~2761~; PrecursorID: ~0~; scans: ~9451~
3	2::tr|A0A8I6A244|A0A8I6A244_RAT	IF rod domain-containing protein OS=Rattus norvegicus OX=10116 PE=1 SV=1	272	44735	19	19	2	2	120	1969	1	0	0	405.224	808.433	2	808.433	-0.0002	0	47.38	0.0006	R	LASYLDK	V					File: ~Y:\CORE\RAW_DATA_2023_QE\P1481_Sigrun_Lange\P1481_D.raw~; SpectrumID: ~2675~; PrecursorID: ~0~; scans: ~9198~
3	2::tr|A0A8I6A244|A0A8I6A244_RAT	IF rod domain-containing protein OS=Rattus norvegicus OX=10116 PE=1 SV=1	272	44735	19	19	2	2	121	2199	1	0	0	405.224	808.433	2	808.433	0.0002	0	37.14	0.0064	R	LASYLDK	V					File: ~Y:\CORE\RAW_DATA_2023_QE\P1481_Sigrun_Lange\P1481_D.raw~; SpectrumID: ~2937~; PrecursorID: ~0~; scans: ~9962~
3	2::tr|A0A8I6A244|A0A8I6A244_RAT	IF rod domain-containing protein OS=Rattus norvegicus OX=10116 PE=1 SV=1	272	44735	19	19	2	2	122	2281	1	0	0	405.224	808.433	2	808.433	0.0005	0	38.93	0.0042	R	LASYLDK	V					File: ~Y:\CORE\RAW_DATA_2023_QE\P1481_Sigrun_Lange\P1481_D.raw~; SpectrumID: ~3026~; PrecursorID: ~0~; scans: ~10220~
3	2::tr|A0A8I6A244|A0A8I6A244_RAT	IF rod domain-containing protein OS=Rattus norvegicus OX=10116 PE=1 SV=1	272	44735	19	19	2	2	123	2857	1	0	0	405.225	808.435	2	808.433	0.0017	0	37.36	0.0061	R	LASYLDK	V					File: ~Y:\CORE\RAW_DATA_2023_QE\P1481_Sigrun_Lange\P1481_D.raw~; SpectrumID: ~3645~; PrecursorID: ~0~; scans: ~11792~
3	2::tr|A0A8I6A244|A0A8I6A244_RAT	IF rod domain-containing protein OS=Rattus norvegicus OX=10116 PE=1 SV=1	272	44735	19	19	2	2	124	2640	1	0	0	405.225	808.435	2	808.433	0.002	0	38.12	0.005	R	LASYLDK	V					File: ~Y:\CORE\RAW_DATA_2023_QE\P1481_Sigrun_Lange\P1481_D.raw~; SpectrumID: ~3415~; PrecursorID: ~0~; scans: ~11250~
3	2::tr|A0A8I6A244|A0A8I6A244_RAT	IF rod domain-containing protein OS=Rattus norvegicus OX=10116 PE=1 SV=1	272	44735	19	19	2	2	125	3095	1	0	0	405.225	808.436	2	808.433	0.0028	0	36.74	0.0057	R	LASYLDK	V					File: ~Y:\CORE\RAW_DATA_2023_QE\P1481_Sigrun_Lange\P1481_D.raw~; SpectrumID: ~3888~; PrecursorID: ~0~; scans: ~12278~
3	2::sp|Q5BJY9|K1C18_RAT	Keratin, type I cytoskeletal 18 OS=Rattus norvegicus OX=10116 GN=Krt18 PE=1 SV=3	272	47732	19	19	2	2	101	2358	2	0	0	404.203	806.392	2	806.392	-0.0001	0	41.75	0.0054	R	LAADDFR	V					File: ~Y:\CORE\RAW_DATA_2023_QE\P1481_Sigrun_Lange\P1481_D.raw~; SpectrumID: ~3112~; PrecursorID: ~0~; scans: ~10447~
3	2::sp|Q5BJY9|K1C18_RAT	Keratin, type I cytoskeletal 18 OS=Rattus norvegicus OX=10116 GN=Krt18 PE=1 SV=3	272	47732	19	19	2	2	102	2542	2	0	0	404.203	806.392	2	806.392	-0.0001	0	43.3	0.0038	R	LAADDFR	V					File: ~Y:\CORE\RAW_DATA_2023_QE\P1481_Sigrun_Lange\P1481_D.raw~; SpectrumID: ~3312~; PrecursorID: ~0~; scans: ~10983~
3	2::sp|Q5BJY9|K1C18_RAT	Keratin, type I cytoskeletal 18 OS=Rattus norvegicus OX=10116 GN=Krt18 PE=1 SV=3	272	47732	19	19	2	2	103	3276	1	0	0	404.204	806.392	2	806.392	0.0002	0	35.75	0.021	R	LAADDFR	V					File: ~Y:\CORE\RAW_DATA_2023_QE\P1481_Sigrun_Lange\P1481_D.raw~; SpectrumID: ~4074~; PrecursorID: ~0~; scans: ~12604~
3	2::sp|Q5BJY9|K1C18_RAT	Keratin, type I cytoskeletal 18 OS=Rattus norvegicus OX=10116 GN=Krt18 PE=1 SV=3	272	47732	19	19	2	2	104	2445	2	0	0	404.204	806.393	2	806.392	0.0004	0	45	0.0025	R	LAADDFR	V					File: ~Y:\CORE\RAW_DATA_2023_QE\P1481_Sigrun_Lange\P1481_D.raw~; SpectrumID: ~3209~; PrecursorID: ~0~; scans: ~10713~
3	2::sp|Q5BJY9|K1C18_RAT	Keratin, type I cytoskeletal 18 OS=Rattus norvegicus OX=10116 GN=Krt18 PE=1 SV=3	272	47732	19	19	2	2	105	2641	2	0	0	404.204	806.393	2	806.392	0.0005	0	42.6	0.0044	R	LAADDFR	V					File: ~Y:\CORE\RAW_DATA_2023_QE\P1481_Sigrun_Lange\P1481_D.raw~; SpectrumID: ~3416~; PrecursorID: ~0~; scans: ~11251~
3	2::sp|Q5BJY9|K1C18_RAT	Keratin, type I cytoskeletal 18 OS=Rattus norvegicus OX=10116 GN=Krt18 PE=1 SV=3	272	47732	19	19	2	2	106	2853	2	0	0	404.204	806.393	2	806.392	0.0005	0	43.21	0.0038	R	LAADDFR	V					File: ~Y:\CORE\RAW_DATA_2023_QE\P1481_Sigrun_Lange\P1481_D.raw~; SpectrumID: ~3640~; PrecursorID: ~0~; scans: ~11782~
3	2::sp|Q5BJY9|K1C18_RAT	Keratin, type I cytoskeletal 18 OS=Rattus norvegicus OX=10116 GN=Krt18 PE=1 SV=3	272	47732	19	19	2	2	107	2743	2	0	0	404.204	806.393	2	806.392	0.001	0	42.56	0.0035	R	LAADDFR	V					File: ~Y:\CORE\RAW_DATA_2023_QE\P1481_Sigrun_Lange\P1481_D.raw~; SpectrumID: ~3524~; PrecursorID: ~0~; scans: ~11518~
3	2::sp|Q5BJY9|K1C18_RAT	Keratin, type I cytoskeletal 18 OS=Rattus norvegicus OX=10116 GN=Krt18 PE=1 SV=3	272	47732	19	19	2	2	108	2983	1	0	0	404.204	806.394	2	806.392	0.0012	0	42.99	0.0032	R	LAADDFR	V					File: ~Y:\CORE\RAW_DATA_2023_QE\P1481_Sigrun_Lange\P1481_D.raw~; SpectrumID: ~3775~; PrecursorID: ~0~; scans: ~12055~
3	2::sp|Q5BJY9|K1C18_RAT	Keratin, type I cytoskeletal 18 OS=Rattus norvegicus OX=10116 GN=Krt18 PE=1 SV=3	272	47732	19	19	2	2	109	3123	1	0	0	404.204	806.394	2	806.392	0.0016	0	33.14	0.031	R	LAADDFR	V					File: ~Y:\CORE\RAW_DATA_2023_QE\P1481_Sigrun_Lange\P1481_D.raw~; SpectrumID: ~3917~; PrecursorID: ~0~; scans: ~12327~
3	2::sp|Q5BJY9|K1C18_RAT	Keratin, type I cytoskeletal 18 OS=Rattus norvegicus OX=10116 GN=Krt18 PE=1 SV=3	272	47732	19	19	2	2	116	1889	1	0	0	405.224	808.433	2	808.433	-0.0003	0	39.96	0.0033	R	LASYLDK	V					File: ~Y:\CORE\RAW_DATA_2023_QE\P1481_Sigrun_Lange\P1481_D.raw~; SpectrumID: ~2583~; PrecursorID: ~0~; scans: ~8949~
3	2::sp|Q5BJY9|K1C18_RAT	Keratin, type I cytoskeletal 18 OS=Rattus norvegicus OX=10116 GN=Krt18 PE=1 SV=3	272	47732	19	19	2	2	117	3278	1	0	0	405.224	808.433	2	808.433	-0.0003	0	35.9	0.0085	R	LASYLDK	V					File: ~Y:\CORE\RAW_DATA_2023_QE\P1481_Sigrun_Lange\P1481_D.raw~; SpectrumID: ~4076~; PrecursorID: ~0~; scans: ~12607~
3	2::sp|Q5BJY9|K1C18_RAT	Keratin, type I cytoskeletal 18 OS=Rattus norvegicus OX=10116 GN=Krt18 PE=1 SV=3	272	47732	19	19	2	2	118	2111	1	0	0	405.224	808.433	2	808.433	-0.0003	0	37.21	0.0063	R	LASYLDK	V					File: ~Y:\CORE\RAW_DATA_2023_QE\P1481_Sigrun_Lange\P1481_D.raw~; SpectrumID: ~2833~; PrecursorID: ~0~; scans: ~9708~
3	2::sp|Q5BJY9|K1C18_RAT	Keratin, type I cytoskeletal 18 OS=Rattus norvegicus OX=10116 GN=Krt18 PE=1 SV=3	272	47732	19	19	2	2	119	2044	1	0	0	405.224	808.433	2	808.433	-0.0002	0	34.92	0.011	R	LASYLDK	V					File: ~Y:\CORE\RAW_DATA_2023_QE\P1481_Sigrun_Lange\P1481_D.raw~; SpectrumID: ~2761~; PrecursorID: ~0~; scans: ~9451~
3	2::sp|Q5BJY9|K1C18_RAT	Keratin, type I cytoskeletal 18 OS=Rattus norvegicus OX=10116 GN=Krt18 PE=1 SV=3	272	47732	19	19	2	2	120	1969	1	0	0	405.224	808.433	2	808.433	-0.0002	0	47.38	0.0006	R	LASYLDK	V					File: ~Y:\CORE\RAW_DATA_2023_QE\P1481_Sigrun_Lange\P1481_D.raw~; SpectrumID: ~2675~; PrecursorID: ~0~; scans: ~9198~
3	2::sp|Q5BJY9|K1C18_RAT	Keratin, type I cytoskeletal 18 OS=Rattus norvegicus OX=10116 GN=Krt18 PE=1 SV=3	272	47732	19	19	2	2	121	2199	1	0	0	405.224	808.433	2	808.433	0.0002	0	37.14	0.0064	R	LASYLDK	V					File: ~Y:\CORE\RAW_DATA_2023_QE\P1481_Sigrun_Lange\P1481_D.raw~; SpectrumID: ~2937~; PrecursorID: ~0~; scans: ~9962~
3	2::sp|Q5BJY9|K1C18_RAT	Keratin, type I cytoskeletal 18 OS=Rattus norvegicus OX=10116 GN=Krt18 PE=1 SV=3	272	47732	19	19	2	2	122	2281	1	0	0	405.224	808.433	2	808.433	0.0005	0	38.93	0.0042	R	LASYLDK	V					File: ~Y:\CORE\RAW_DATA_2023_QE\P1481_Sigrun_Lange\P1481_D.raw~; SpectrumID: ~3026~; PrecursorID: ~0~; scans: ~10220~
3	2::sp|Q5BJY9|K1C18_RAT	Keratin, type I cytoskeletal 18 OS=Rattus norvegicus OX=10116 GN=Krt18 PE=1 SV=3	272	47732	19	19	2	2	123	2857	1	0	0	405.225	808.435	2	808.433	0.0017	0	37.36	0.0061	R	LASYLDK	V					File: ~Y:\CORE\RAW_DATA_2023_QE\P1481_Sigrun_Lange\P1481_D.raw~; SpectrumID: ~3645~; PrecursorID: ~0~; scans: ~11792~
3	2::sp|Q5BJY9|K1C18_RAT	Keratin, type I cytoskeletal 18 OS=Rattus norvegicus OX=10116 GN=Krt18 PE=1 SV=3	272	47732	19	19	2	2	124	2640	1	0	0	405.225	808.435	2	808.433	0.002	0	38.12	0.005	R	LASYLDK	V					File: ~Y:\CORE\RAW_DATA_2023_QE\P1481_Sigrun_Lange\P1481_D.raw~; SpectrumID: ~3415~; PrecursorID: ~0~; scans: ~11250~
3	2::sp|Q5BJY9|K1C18_RAT	Keratin, type I cytoskeletal 18 OS=Rattus norvegicus OX=10116 GN=Krt18 PE=1 SV=3	272	47732	19	19	2	2	125	3095	1	0	0	405.225	808.436	2	808.433	0.0028	0	36.74	0.0057	R	LASYLDK	V					File: ~Y:\CORE\RAW_DATA_2023_QE\P1481_Sigrun_Lange\P1481_D.raw~; SpectrumID: ~3888~; PrecursorID: ~0~; scans: ~12278~
3	2::tr|A0A096MJE0|A0A096MJE0_RAT	Keratin 32 OS=Rattus norvegicus OX=10116 GN=Krt32 PE=3 SV=2	121	52632	9	9	1	1	101	2358	2	0	0	404.203	806.392	2	806.392	-0.0001	0	41.75	0.0054	K	LAADDFR	T					File: ~Y:\CORE\RAW_DATA_2023_QE\P1481_Sigrun_Lange\P1481_D.raw~; SpectrumID: ~3112~; PrecursorID: ~0~; scans: ~10447~
3	2::tr|A0A096MJE0|A0A096MJE0_RAT	Keratin 32 OS=Rattus norvegicus OX=10116 GN=Krt32 PE=3 SV=2	121	52632	9	9	1	1	102	2542	2	0	0	404.203	806.392	2	806.392	-0.0001	0	43.3	0.0038	K	LAADDFR	T					File: ~Y:\CORE\RAW_DATA_2023_QE\P1481_Sigrun_Lange\P1481_D.raw~; SpectrumID: ~3312~; PrecursorID: ~0~; scans: ~10983~
3	2::tr|A0A096MJE0|A0A096MJE0_RAT	Keratin 32 OS=Rattus norvegicus OX=10116 GN=Krt32 PE=3 SV=2	121	52632	9	9	1	1	103	3276	1	0	0	404.204	806.392	2	806.392	0.0002	0	35.75	0.021	K	LAADDFR	T					File: ~Y:\CORE\RAW_DATA_2023_QE\P1481_Sigrun_Lange\P1481_D.raw~; SpectrumID: ~4074~; PrecursorID: ~0~; scans: ~12604~
3	2::tr|A0A096MJE0|A0A096MJE0_RAT	Keratin 32 OS=Rattus norvegicus OX=10116 GN=Krt32 PE=3 SV=2	121	52632	9	9	1	1	104	2445	2	0	0	404.204	806.393	2	806.392	0.0004	0	45	0.0025	K	LAADDFR	T					File: ~Y:\CORE\RAW_DATA_2023_QE\P1481_Sigrun_Lange\P1481_D.raw~; SpectrumID: ~3209~; PrecursorID: ~0~; scans: ~10713~
3	2::tr|A0A096MJE0|A0A096MJE0_RAT	Keratin 32 OS=Rattus norvegicus OX=10116 GN=Krt32 PE=3 SV=2	121	52632	9	9	1	1	105	2641	2	0	0	404.204	806.393	2	806.392	0.0005	0	42.6	0.0044	K	LAADDFR	T					File: ~Y:\CORE\RAW_DATA_2023_QE\P1481_Sigrun_Lange\P1481_D.raw~; SpectrumID: ~3416~; PrecursorID: ~0~; scans: ~11251~
3	2::tr|A0A096MJE0|A0A096MJE0_RAT	Keratin 32 OS=Rattus norvegicus OX=10116 GN=Krt32 PE=3 SV=2	121	52632	9	9	1	1	106	2853	2	0	0	404.204	806.393	2	806.392	0.0005	0	43.21	0.0038	K	LAADDFR	T					File: ~Y:\CORE\RAW_DATA_2023_QE\P1481_Sigrun_Lange\P1481_D.raw~; SpectrumID: ~3640~; PrecursorID: ~0~; scans: ~11782~
3	2::tr|A0A096MJE0|A0A096MJE0_RAT	Keratin 32 OS=Rattus norvegicus OX=10116 GN=Krt32 PE=3 SV=2	121	52632	9	9	1	1	107	2743	2	0	0	404.204	806.393	2	806.392	0.001	0	42.56	0.0035	K	LAADDFR	T					File: ~Y:\CORE\RAW_DATA_2023_QE\P1481_Sigrun_Lange\P1481_D.raw~; SpectrumID: ~3524~; PrecursorID: ~0~; scans: ~11518~
3	2::tr|A0A096MJE0|A0A096MJE0_RAT	Keratin 32 OS=Rattus norvegicus OX=10116 GN=Krt32 PE=3 SV=2	121	52632	9	9	1	1	108	2983	1	0	0	404.204	806.394	2	806.392	0.0012	0	42.99	0.0032	K	LAADDFR	T					File: ~Y:\CORE\RAW_DATA_2023_QE\P1481_Sigrun_Lange\P1481_D.raw~; SpectrumID: ~3775~; PrecursorID: ~0~; scans: ~12055~
3	2::tr|A0A096MJE0|A0A096MJE0_RAT	Keratin 32 OS=Rattus norvegicus OX=10116 GN=Krt32 PE=3 SV=2	121	52632	9	9	1	1	109	3123	1	0	0	404.204	806.394	2	806.392	0.0016	0	33.14	0.031	K	LAADDFR	T					File: ~Y:\CORE\RAW_DATA_2023_QE\P1481_Sigrun_Lange\P1481_D.raw~; SpectrumID: ~3917~; PrecursorID: ~0~; scans: ~12327~
3	2::tr|F1MAS0|F1MAS0_RAT	Keratin 32 OS=Rattus norvegicus OX=10116 GN=Krt32 PE=3 SV=3	121	52889	9	9	1	1	101	2358	2	0	0	404.203	806.392	2	806.392	-0.0001	0	41.75	0.0054	K	LAADDFR	T					File: ~Y:\CORE\RAW_DATA_2023_QE\P1481_Sigrun_Lange\P1481_D.raw~; SpectrumID: ~3112~; PrecursorID: ~0~; scans: ~10447~
3	2::tr|F1MAS0|F1MAS0_RAT	Keratin 32 OS=Rattus norvegicus OX=10116 GN=Krt32 PE=3 SV=3	121	52889	9	9	1	1	102	2542	2	0	0	404.203	806.392	2	806.392	-0.0001	0	43.3	0.0038	K	LAADDFR	T					File: ~Y:\CORE\RAW_DATA_2023_QE\P1481_Sigrun_Lange\P1481_D.raw~; SpectrumID: ~3312~; PrecursorID: ~0~; scans: ~10983~
3	2::tr|F1MAS0|F1MAS0_RAT	Keratin 32 OS=Rattus norvegicus OX=10116 GN=Krt32 PE=3 SV=3	121	52889	9	9	1	1	103	3276	1	0	0	404.204	806.392	2	806.392	0.0002	0	35.75	0.021	K	LAADDFR	T					File: ~Y:\CORE\RAW_DATA_2023_QE\P1481_Sigrun_Lange\P1481_D.raw~; SpectrumID: ~4074~; PrecursorID: ~0~; scans: ~12604~
3	2::tr|F1MAS0|F1MAS0_RAT	Keratin 32 OS=Rattus norvegicus OX=10116 GN=Krt32 PE=3 SV=3	121	52889	9	9	1	1	104	2445	2	0	0	404.204	806.393	2	806.392	0.0004	0	45	0.0025	K	LAADDFR	T					File: ~Y:\CORE\RAW_DATA_2023_QE\P1481_Sigrun_Lange\P1481_D.raw~; SpectrumID: ~3209~; PrecursorID: ~0~; scans: ~10713~
3	2::tr|F1MAS0|F1MAS0_RAT	Keratin 32 OS=Rattus norvegicus OX=10116 GN=Krt32 PE=3 SV=3	121	52889	9	9	1	1	105	2641	2	0	0	404.204	806.393	2	806.392	0.0005	0	42.6	0.0044	K	LAADDFR	T					File: ~Y:\CORE\RAW_DATA_2023_QE\P1481_Sigrun_Lange\P1481_D.raw~; SpectrumID: ~3416~; PrecursorID: ~0~; scans: ~11251~
3	2::tr|F1MAS0|F1MAS0_RAT	Keratin 32 OS=Rattus norvegicus OX=10116 GN=Krt32 PE=3 SV=3	121	52889	9	9	1	1	106	2853	2	0	0	404.204	806.393	2	806.392	0.0005	0	43.21	0.0038	K	LAADDFR	T					File: ~Y:\CORE\RAW_DATA_2023_QE\P1481_Sigrun_Lange\P1481_D.raw~; SpectrumID: ~3640~; PrecursorID: ~0~; scans: ~11782~
3	2::tr|F1MAS0|F1MAS0_RAT	Keratin 32 OS=Rattus norvegicus OX=10116 GN=Krt32 PE=3 SV=3	121	52889	9	9	1	1	107	2743	2	0	0	404.204	806.393	2	806.392	0.001	0	42.56	0.0035	K	LAADDFR	T					File: ~Y:\CORE\RAW_DATA_2023_QE\P1481_Sigrun_Lange\P1481_D.raw~; SpectrumID: ~3524~; PrecursorID: ~0~; scans: ~11518~
3	2::tr|F1MAS0|F1MAS0_RAT	Keratin 32 OS=Rattus norvegicus OX=10116 GN=Krt32 PE=3 SV=3	121	52889	9	9	1	1	108	2983	1	0	0	404.204	806.394	2	806.392	0.0012	0	42.99	0.0032	K	LAADDFR	T					File: ~Y:\CORE\RAW_DATA_2023_QE\P1481_Sigrun_Lange\P1481_D.raw~; SpectrumID: ~3775~; PrecursorID: ~0~; scans: ~12055~
3	2::tr|F1MAS0|F1MAS0_RAT	Keratin 32 OS=Rattus norvegicus OX=10116 GN=Krt32 PE=3 SV=3	121	52889	9	9	1	1	109	3123	1	0	0	404.204	806.394	2	806.392	0.0016	0	33.14	0.031	K	LAADDFR	T					File: ~Y:\CORE\RAW_DATA_2023_QE\P1481_Sigrun_Lange\P1481_D.raw~; SpectrumID: ~3917~; PrecursorID: ~0~; scans: ~12327~
3	2::sp|Q6IFW2|K1C40_RAT	Keratin, type I cytoskeletal 40 OS=Rattus norvegicus OX=10116 GN=Krt40 PE=3 SV=1	121	50089	9	9	1	1	101	2358	2	0	0	404.203	806.392	2	806.392	-0.0001	0	41.75	0.0054	K	LAADDFR	S					File: ~Y:\CORE\RAW_DATA_2023_QE\P1481_Sigrun_Lange\P1481_D.raw~; SpectrumID: ~3112~; PrecursorID: ~0~; scans: ~10447~
3	2::sp|Q6IFW2|K1C40_RAT	Keratin, type I cytoskeletal 40 OS=Rattus norvegicus OX=10116 GN=Krt40 PE=3 SV=1	121	50089	9	9	1	1	102	2542	2	0	0	404.203	806.392	2	806.392	-0.0001	0	43.3	0.0038	K	LAADDFR	S					File: ~Y:\CORE\RAW_DATA_2023_QE\P1481_Sigrun_Lange\P1481_D.raw~; SpectrumID: ~3312~; PrecursorID: ~0~; scans: ~10983~
3	2::sp|Q6IFW2|K1C40_RAT	Keratin, type I cytoskeletal 40 OS=Rattus norvegicus OX=10116 GN=Krt40 PE=3 SV=1	121	50089	9	9	1	1	103	3276	1	0	0	404.204	806.392	2	806.392	0.0002	0	35.75	0.021	K	LAADDFR	S					File: ~Y:\CORE\RAW_DATA_2023_QE\P1481_Sigrun_Lange\P1481_D.raw~; SpectrumID: ~4074~; PrecursorID: ~0~; scans: ~12604~
3	2::sp|Q6IFW2|K1C40_RAT	Keratin, type I cytoskeletal 40 OS=Rattus norvegicus OX=10116 GN=Krt40 PE=3 SV=1	121	50089	9	9	1	1	104	2445	2	0	0	404.204	806.393	2	806.392	0.0004	0	45	0.0025	K	LAADDFR	S					File: ~Y:\CORE\RAW_DATA_2023_QE\P1481_Sigrun_Lange\P1481_D.raw~; SpectrumID: ~3209~; PrecursorID: ~0~; scans: ~10713~
3	2::sp|Q6IFW2|K1C40_RAT	Keratin, type I cytoskeletal 40 OS=Rattus norvegicus OX=10116 GN=Krt40 PE=3 SV=1	121	50089	9	9	1	1	105	2641	2	0	0	404.204	806.393	2	806.392	0.0005	0	42.6	0.0044	K	LAADDFR	S					File: ~Y:\CORE\RAW_DATA_2023_QE\P1481_Sigrun_Lange\P1481_D.raw~; SpectrumID: ~3416~; PrecursorID: ~0~; scans: ~11251~
3	2::sp|Q6IFW2|K1C40_RAT	Keratin, type I cytoskeletal 40 OS=Rattus norvegicus OX=10116 GN=Krt40 PE=3 SV=1	121	50089	9	9	1	1	106	2853	2	0	0	404.204	806.393	2	806.392	0.0005	0	43.21	0.0038	K	LAADDFR	S					File: ~Y:\CORE\RAW_DATA_2023_QE\P1481_Sigrun_Lange\P1481_D.raw~; SpectrumID: ~3640~; PrecursorID: ~0~; scans: ~11782~
3	2::sp|Q6IFW2|K1C40_RAT	Keratin, type I cytoskeletal 40 OS=Rattus norvegicus OX=10116 GN=Krt40 PE=3 SV=1	121	50089	9	9	1	1	107	2743	2	0	0	404.204	806.393	2	806.392	0.001	0	42.56	0.0035	K	LAADDFR	S					File: ~Y:\CORE\RAW_DATA_2023_QE\P1481_Sigrun_Lange\P1481_D.raw~; SpectrumID: ~3524~; PrecursorID: ~0~; scans: ~11518~
3	2::sp|Q6IFW2|K1C40_RAT	Keratin, type I cytoskeletal 40 OS=Rattus norvegicus OX=10116 GN=Krt40 PE=3 SV=1	121	50089	9	9	1	1	108	2983	1	0	0	404.204	806.394	2	806.392	0.0012	0	42.99	0.0032	K	LAADDFR	S					File: ~Y:\CORE\RAW_DATA_2023_QE\P1481_Sigrun_Lange\P1481_D.raw~; SpectrumID: ~3775~; PrecursorID: ~0~; scans: ~12055~
3	2::sp|Q6IFW2|K1C40_RAT	Keratin, type I cytoskeletal 40 OS=Rattus norvegicus OX=10116 GN=Krt40 PE=3 SV=1	121	50089	9	9	1	1	109	3123	1	0	0	404.204	806.394	2	806.392	0.0016	0	33.14	0.031	K	LAADDFR	S					File: ~Y:\CORE\RAW_DATA_2023_QE\P1481_Sigrun_Lange\P1481_D.raw~; SpectrumID: ~3917~; PrecursorID: ~0~; scans: ~12327~
3	2::tr|Q6IFV5|Q6IFV5_RAT	Keratin 36 OS=Rattus norvegicus OX=10116 GN=Krt36 PE=2 SV=1	121	53361	9	9	1	1	101	2358	2	0	0	404.203	806.392	2	806.392	-0.0001	0	41.75	0.0054	K	LAADDFR	T					File: ~Y:\CORE\RAW_DATA_2023_QE\P1481_Sigrun_Lange\P1481_D.raw~; SpectrumID: ~3112~; PrecursorID: ~0~; scans: ~10447~
3	2::tr|Q6IFV5|Q6IFV5_RAT	Keratin 36 OS=Rattus norvegicus OX=10116 GN=Krt36 PE=2 SV=1	121	53361	9	9	1	1	102	2542	2	0	0	404.203	806.392	2	806.392	-0.0001	0	43.3	0.0038	K	LAADDFR	T					File: ~Y:\CORE\RAW_DATA_2023_QE\P1481_Sigrun_Lange\P1481_D.raw~; SpectrumID: ~3312~; PrecursorID: ~0~; scans: ~10983~
3	2::tr|Q6IFV5|Q6IFV5_RAT	Keratin 36 OS=Rattus norvegicus OX=10116 GN=Krt36 PE=2 SV=1	121	53361	9	9	1	1	103	3276	1	0	0	404.204	806.392	2	806.392	0.0002	0	35.75	0.021	K	LAADDFR	T					File: ~Y:\CORE\RAW_DATA_2023_QE\P1481_Sigrun_Lange\P1481_D.raw~; SpectrumID: ~4074~; PrecursorID: ~0~; scans: ~12604~
3	2::tr|Q6IFV5|Q6IFV5_RAT	Keratin 36 OS=Rattus norvegicus OX=10116 GN=Krt36 PE=2 SV=1	121	53361	9	9	1	1	104	2445	2	0	0	404.204	806.393	2	806.392	0.0004	0	45	0.0025	K	LAADDFR	T					File: ~Y:\CORE\RAW_DATA_2023_QE\P1481_Sigrun_Lange\P1481_D.raw~; SpectrumID: ~3209~; PrecursorID: ~0~; scans: ~10713~
3	2::tr|Q6IFV5|Q6IFV5_RAT	Keratin 36 OS=Rattus norvegicus OX=10116 GN=Krt36 PE=2 SV=1	121	53361	9	9	1	1	105	2641	2	0	0	404.204	806.393	2	806.392	0.0005	0	42.6	0.0044	K	LAADDFR	T					File: ~Y:\CORE\RAW_DATA_2023_QE\P1481_Sigrun_Lange\P1481_D.raw~; SpectrumID: ~3416~; PrecursorID: ~0~; scans: ~11251~
3	2::tr|Q6IFV5|Q6IFV5_RAT	Keratin 36 OS=Rattus norvegicus OX=10116 GN=Krt36 PE=2 SV=1	121	53361	9	9	1	1	106	2853	2	0	0	404.204	806.393	2	806.392	0.0005	0	43.21	0.0038	K	LAADDFR	T					File: ~Y:\CORE\RAW_DATA_2023_QE\P1481_Sigrun_Lange\P1481_D.raw~; SpectrumID: ~3640~; PrecursorID: ~0~; scans: ~11782~
3	2::tr|Q6IFV5|Q6IFV5_RAT	Keratin 36 OS=Rattus norvegicus OX=10116 GN=Krt36 PE=2 SV=1	121	53361	9	9	1	1	107	2743	2	0	0	404.204	806.393	2	806.392	0.001	0	42.56	0.0035	K	LAADDFR	T					File: ~Y:\CORE\RAW_DATA_2023_QE\P1481_Sigrun_Lange\P1481_D.raw~; SpectrumID: ~3524~; PrecursorID: ~0~; scans: ~11518~
3	2::tr|Q6IFV5|Q6IFV5_RAT	Keratin 36 OS=Rattus norvegicus OX=10116 GN=Krt36 PE=2 SV=1	121	53361	9	9	1	1	108	2983	1	0	0	404.204	806.394	2	806.392	0.0012	0	42.99	0.0032	K	LAADDFR	T					File: ~Y:\CORE\RAW_DATA_2023_QE\P1481_Sigrun_Lange\P1481_D.raw~; SpectrumID: ~3775~; PrecursorID: ~0~; scans: ~12055~
3	2::tr|Q6IFV5|Q6IFV5_RAT	Keratin 36 OS=Rattus norvegicus OX=10116 GN=Krt36 PE=2 SV=1	121	53361	9	9	1	1	109	3123	1	0	0	404.204	806.394	2	806.392	0.0016	0	33.14	0.031	K	LAADDFR	T					File: ~Y:\CORE\RAW_DATA_2023_QE\P1481_Sigrun_Lange\P1481_D.raw~; SpectrumID: ~3917~; PrecursorID: ~0~; scans: ~12327~
3	2::tr|Q6IFV6|Q6IFV6_RAT	Keratin 35 OS=Rattus norvegicus OX=10116 GN=Krt35 PE=2 SV=1	121	51954	9	9	1	1	101	2358	2	0	0	404.203	806.392	2	806.392	-0.0001	0	41.75	0.0054	K	LAADDFR	T					File: ~Y:\CORE\RAW_DATA_2023_QE\P1481_Sigrun_Lange\P1481_D.raw~; SpectrumID: ~3112~; PrecursorID: ~0~; scans: ~10447~
3	2::tr|Q6IFV6|Q6IFV6_RAT	Keratin 35 OS=Rattus norvegicus OX=10116 GN=Krt35 PE=2 SV=1	121	51954	9	9	1	1	102	2542	2	0	0	404.203	806.392	2	806.392	-0.0001	0	43.3	0.0038	K	LAADDFR	T					File: ~Y:\CORE\RAW_DATA_2023_QE\P1481_Sigrun_Lange\P1481_D.raw~; SpectrumID: ~3312~; PrecursorID: ~0~; scans: ~10983~
3	2::tr|Q6IFV6|Q6IFV6_RAT	Keratin 35 OS=Rattus norvegicus OX=10116 GN=Krt35 PE=2 SV=1	121	51954	9	9	1	1	103	3276	1	0	0	404.204	806.392	2	806.392	0.0002	0	35.75	0.021	K	LAADDFR	T					File: ~Y:\CORE\RAW_DATA_2023_QE\P1481_Sigrun_Lange\P1481_D.raw~; SpectrumID: ~4074~; PrecursorID: ~0~; scans: ~12604~
3	2::tr|Q6IFV6|Q6IFV6_RAT	Keratin 35 OS=Rattus norvegicus OX=10116 GN=Krt35 PE=2 SV=1	121	51954	9	9	1	1	104	2445	2	0	0	404.204	806.393	2	806.392	0.0004	0	45	0.0025	K	LAADDFR	T					File: ~Y:\CORE\RAW_DATA_2023_QE\P1481_Sigrun_Lange\P1481_D.raw~; SpectrumID: ~3209~; PrecursorID: ~0~; scans: ~10713~
3	2::tr|Q6IFV6|Q6IFV6_RAT	Keratin 35 OS=Rattus norvegicus OX=10116 GN=Krt35 PE=2 SV=1	121	51954	9	9	1	1	105	2641	2	0	0	404.204	806.393	2	806.392	0.0005	0	42.6	0.0044	K	LAADDFR	T					File: ~Y:\CORE\RAW_DATA_2023_QE\P1481_Sigrun_Lange\P1481_D.raw~; SpectrumID: ~3416~; PrecursorID: ~0~; scans: ~11251~
3	2::tr|Q6IFV6|Q6IFV6_RAT	Keratin 35 OS=Rattus norvegicus OX=10116 GN=Krt35 PE=2 SV=1	121	51954	9	9	1	1	106	2853	2	0	0	404.204	806.393	2	806.392	0.0005	0	43.21	0.0038	K	LAADDFR	T					File: ~Y:\CORE\RAW_DATA_2023_QE\P1481_Sigrun_Lange\P1481_D.raw~; SpectrumID: ~3640~; PrecursorID: ~0~; scans: ~11782~
3	2::tr|Q6IFV6|Q6IFV6_RAT	Keratin 35 OS=Rattus norvegicus OX=10116 GN=Krt35 PE=2 SV=1	121	51954	9	9	1	1	107	2743	2	0	0	404.204	806.393	2	806.392	0.001	0	42.56	0.0035	K	LAADDFR	T					File: ~Y:\CORE\RAW_DATA_2023_QE\P1481_Sigrun_Lange\P1481_D.raw~; SpectrumID: ~3524~; PrecursorID: ~0~; scans: ~11518~
3	2::tr|Q6IFV6|Q6IFV6_RAT	Keratin 35 OS=Rattus norvegicus OX=10116 GN=Krt35 PE=2 SV=1	121	51954	9	9	1	1	108	2983	1	0	0	404.204	806.394	2	806.392	0.0012	0	42.99	0.0032	K	LAADDFR	T					File: ~Y:\CORE\RAW_DATA_2023_QE\P1481_Sigrun_Lange\P1481_D.raw~; SpectrumID: ~3775~; PrecursorID: ~0~; scans: ~12055~
3	2::tr|Q6IFV6|Q6IFV6_RAT	Keratin 35 OS=Rattus norvegicus OX=10116 GN=Krt35 PE=2 SV=1	121	51954	9	9	1	1	109	3123	1	0	0	404.204	806.394	2	806.392	0.0016	0	33.14	0.031	K	LAADDFR	T					File: ~Y:\CORE\RAW_DATA_2023_QE\P1481_Sigrun_Lange\P1481_D.raw~; SpectrumID: ~3917~; PrecursorID: ~0~; scans: ~12327~
3	2::tr|Q6IFV7|Q6IFV7_RAT	Type I hair keratin KA26 OS=Rattus norvegicus OX=10116 GN=Krt32 PE=2 SV=1	121	52766	9	9	1	1	101	2358	2	0	0	404.203	806.392	2	806.392	-0.0001	0	41.75	0.0054	K	LAADDFR	T					File: ~Y:\CORE\RAW_DATA_2023_QE\P1481_Sigrun_Lange\P1481_D.raw~; SpectrumID: ~3112~; PrecursorID: ~0~; scans: ~10447~
3	2::tr|Q6IFV7|Q6IFV7_RAT	Type I hair keratin KA26 OS=Rattus norvegicus OX=10116 GN=Krt32 PE=2 SV=1	121	52766	9	9	1	1	102	2542	2	0	0	404.203	806.392	2	806.392	-0.0001	0	43.3	0.0038	K	LAADDFR	T					File: ~Y:\CORE\RAW_DATA_2023_QE\P1481_Sigrun_Lange\P1481_D.raw~; SpectrumID: ~3312~; PrecursorID: ~0~; scans: ~10983~
3	2::tr|Q6IFV7|Q6IFV7_RAT	Type I hair keratin KA26 OS=Rattus norvegicus OX=10116 GN=Krt32 PE=2 SV=1	121	52766	9	9	1	1	103	3276	1	0	0	404.204	806.392	2	806.392	0.0002	0	35.75	0.021	K	LAADDFR	T					File: ~Y:\CORE\RAW_DATA_2023_QE\P1481_Sigrun_Lange\P1481_D.raw~; SpectrumID: ~4074~; PrecursorID: ~0~; scans: ~12604~
3	2::tr|Q6IFV7|Q6IFV7_RAT	Type I hair keratin KA26 OS=Rattus norvegicus OX=10116 GN=Krt32 PE=2 SV=1	121	52766	9	9	1	1	104	2445	2	0	0	404.204	806.393	2	806.392	0.0004	0	45	0.0025	K	LAADDFR	T					File: ~Y:\CORE\RAW_DATA_2023_QE\P1481_Sigrun_Lange\P1481_D.raw~; SpectrumID: ~3209~; PrecursorID: ~0~; scans: ~10713~
3	2::tr|Q6IFV7|Q6IFV7_RAT	Type I hair keratin KA26 OS=Rattus norvegicus OX=10116 GN=Krt32 PE=2 SV=1	121	52766	9	9	1	1	105	2641	2	0	0	404.204	806.393	2	806.392	0.0005	0	42.6	0.0044	K	LAADDFR	T					File: ~Y:\CORE\RAW_DATA_2023_QE\P1481_Sigrun_Lange\P1481_D.raw~; SpectrumID: ~3416~; PrecursorID: ~0~; scans: ~11251~
3	2::tr|Q6IFV7|Q6IFV7_RAT	Type I hair keratin KA26 OS=Rattus norvegicus OX=10116 GN=Krt32 PE=2 SV=1	121	52766	9	9	1	1	106	2853	2	0	0	404.204	806.393	2	806.392	0.0005	0	43.21	0.0038	K	LAADDFR	T					File: ~Y:\CORE\RAW_DATA_2023_QE\P1481_Sigrun_Lange\P1481_D.raw~; SpectrumID: ~3640~; PrecursorID: ~0~; scans: ~11782~
3	2::tr|Q6IFV7|Q6IFV7_RAT	Type I hair keratin KA26 OS=Rattus norvegicus OX=10116 GN=Krt32 PE=2 SV=1	121	52766	9	9	1	1	107	2743	2	0	0	404.204	806.393	2	806.392	0.001	0	42.56	0.0035	K	LAADDFR	T					File: ~Y:\CORE\RAW_DATA_2023_QE\P1481_Sigrun_Lange\P1481_D.raw~; SpectrumID: ~3524~; PrecursorID: ~0~; scans: ~11518~
3	2::tr|Q6IFV7|Q6IFV7_RAT	Type I hair keratin KA26 OS=Rattus norvegicus OX=10116 GN=Krt32 PE=2 SV=1	121	52766	9	9	1	1	108	2983	1	0	0	404.204	806.394	2	806.392	0.0012	0	42.99	0.0032	K	LAADDFR	T					File: ~Y:\CORE\RAW_DATA_2023_QE\P1481_Sigrun_Lange\P1481_D.raw~; SpectrumID: ~3775~; PrecursorID: ~0~; scans: ~12055~
3	2::tr|Q6IFV7|Q6IFV7_RAT	Type I hair keratin KA26 OS=Rattus norvegicus OX=10116 GN=Krt32 PE=2 SV=1	121	52766	9	9	1	1	109	3123	1	0	0	404.204	806.394	2	806.392	0.0016	0	33.14	0.031	K	LAADDFR	T					File: ~Y:\CORE\RAW_DATA_2023_QE\P1481_Sigrun_Lange\P1481_D.raw~; SpectrumID: ~3917~; PrecursorID: ~0~; scans: ~12327~
3	1::sp|cRAP043|Q14532|K1H2_HUMAN	Keratin, type I cuticular Ha2 OS=Homo sapiens GN=KRT32 PE=1 SV=3	121	51793	9	9	1	1	101	2358	2	0	0	404.203	806.392	2	806.392	-0.0001	0	41.75	0.0054	K	LAADDFR	A					File: ~Y:\CORE\RAW_DATA_2023_QE\P1481_Sigrun_Lange\P1481_D.raw~; SpectrumID: ~3112~; PrecursorID: ~0~; scans: ~10447~
3	1::sp|cRAP043|Q14532|K1H2_HUMAN	Keratin, type I cuticular Ha2 OS=Homo sapiens GN=KRT32 PE=1 SV=3	121	51793	9	9	1	1	102	2542	2	0	0	404.203	806.392	2	806.392	-0.0001	0	43.3	0.0038	K	LAADDFR	A					File: ~Y:\CORE\RAW_DATA_2023_QE\P1481_Sigrun_Lange\P1481_D.raw~; SpectrumID: ~3312~; PrecursorID: ~0~; scans: ~10983~
3	1::sp|cRAP043|Q14532|K1H2_HUMAN	Keratin, type I cuticular Ha2 OS=Homo sapiens GN=KRT32 PE=1 SV=3	121	51793	9	9	1	1	103	3276	1	0	0	404.204	806.392	2	806.392	0.0002	0	35.75	0.021	K	LAADDFR	A					File: ~Y:\CORE\RAW_DATA_2023_QE\P1481_Sigrun_Lange\P1481_D.raw~; SpectrumID: ~4074~; PrecursorID: ~0~; scans: ~12604~
3	1::sp|cRAP043|Q14532|K1H2_HUMAN	Keratin, type I cuticular Ha2 OS=Homo sapiens GN=KRT32 PE=1 SV=3	121	51793	9	9	1	1	104	2445	2	0	0	404.204	806.393	2	806.392	0.0004	0	45	0.0025	K	LAADDFR	A					File: ~Y:\CORE\RAW_DATA_2023_QE\P1481_Sigrun_Lange\P1481_D.raw~; SpectrumID: ~3209~; PrecursorID: ~0~; scans: ~10713~
3	1::sp|cRAP043|Q14532|K1H2_HUMAN	Keratin, type I cuticular Ha2 OS=Homo sapiens GN=KRT32 PE=1 SV=3	121	51793	9	9	1	1	105	2641	2	0	0	404.204	806.393	2	806.392	0.0005	0	42.6	0.0044	K	LAADDFR	A					File: ~Y:\CORE\RAW_DATA_2023_QE\P1481_Sigrun_Lange\P1481_D.raw~; SpectrumID: ~3416~; PrecursorID: ~0~; scans: ~11251~
3	1::sp|cRAP043|Q14532|K1H2_HUMAN	Keratin, type I cuticular Ha2 OS=Homo sapiens GN=KRT32 PE=1 SV=3	121	51793	9	9	1	1	106	2853	2	0	0	404.204	806.393	2	806.392	0.0005	0	43.21	0.0038	K	LAADDFR	A					File: ~Y:\CORE\RAW_DATA_2023_QE\P1481_Sigrun_Lange\P1481_D.raw~; SpectrumID: ~3640~; PrecursorID: ~0~; scans: ~11782~
3	1::sp|cRAP043|Q14532|K1H2_HUMAN	Keratin, type I cuticular Ha2 OS=Homo sapiens GN=KRT32 PE=1 SV=3	121	51793	9	9	1	1	107	2743	2	0	0	404.204	806.393	2	806.392	0.001	0	42.56	0.0035	K	LAADDFR	A					File: ~Y:\CORE\RAW_DATA_2023_QE\P1481_Sigrun_Lange\P1481_D.raw~; SpectrumID: ~3524~; PrecursorID: ~0~; scans: ~11518~
3	1::sp|cRAP043|Q14532|K1H2_HUMAN	Keratin, type I cuticular Ha2 OS=Homo sapiens GN=KRT32 PE=1 SV=3	121	51793	9	9	1	1	108	2983	1	0	0	404.204	806.394	2	806.392	0.0012	0	42.99	0.0032	K	LAADDFR	A					File: ~Y:\CORE\RAW_DATA_2023_QE\P1481_Sigrun_Lange\P1481_D.raw~; SpectrumID: ~3775~; PrecursorID: ~0~; scans: ~12055~
3	1::sp|cRAP043|Q14532|K1H2_HUMAN	Keratin, type I cuticular Ha2 OS=Homo sapiens GN=KRT32 PE=1 SV=3	121	51793	9	9	1	1	109	3123	1	0	0	404.204	806.394	2	806.392	0.0016	0	33.14	0.031	K	LAADDFR	A					File: ~Y:\CORE\RAW_DATA_2023_QE\P1481_Sigrun_Lange\P1481_D.raw~; SpectrumID: ~3917~; PrecursorID: ~0~; scans: ~12327~
3	1::sp|cRAP046|O76013|KRT36_HUMAN	Keratin, type I cuticular Ha6 OS=Homo sapiens GN=KRT36 PE=1 SV=1	121	53354	9	9	1	1	101	2358	2	0	0	404.203	806.392	2	806.392	-0.0001	0	41.75	0.0054	K	LAADDFR	T					File: ~Y:\CORE\RAW_DATA_2023_QE\P1481_Sigrun_Lange\P1481_D.raw~; SpectrumID: ~3112~; PrecursorID: ~0~; scans: ~10447~
3	1::sp|cRAP046|O76013|KRT36_HUMAN	Keratin, type I cuticular Ha6 OS=Homo sapiens GN=KRT36 PE=1 SV=1	121	53354	9	9	1	1	102	2542	2	0	0	404.203	806.392	2	806.392	-0.0001	0	43.3	0.0038	K	LAADDFR	T					File: ~Y:\CORE\RAW_DATA_2023_QE\P1481_Sigrun_Lange\P1481_D.raw~; SpectrumID: ~3312~; PrecursorID: ~0~; scans: ~10983~
3	1::sp|cRAP046|O76013|KRT36_HUMAN	Keratin, type I cuticular Ha6 OS=Homo sapiens GN=KRT36 PE=1 SV=1	121	53354	9	9	1	1	103	3276	1	0	0	404.204	806.392	2	806.392	0.0002	0	35.75	0.021	K	LAADDFR	T					File: ~Y:\CORE\RAW_DATA_2023_QE\P1481_Sigrun_Lange\P1481_D.raw~; SpectrumID: ~4074~; PrecursorID: ~0~; scans: ~12604~
3	1::sp|cRAP046|O76013|KRT36_HUMAN	Keratin, type I cuticular Ha6 OS=Homo sapiens GN=KRT36 PE=1 SV=1	121	53354	9	9	1	1	104	2445	2	0	0	404.204	806.393	2	806.392	0.0004	0	45	0.0025	K	LAADDFR	T					File: ~Y:\CORE\RAW_DATA_2023_QE\P1481_Sigrun_Lange\P1481_D.raw~; SpectrumID: ~3209~; PrecursorID: ~0~; scans: ~10713~
3	1::sp|cRAP046|O76013|KRT36_HUMAN	Keratin, type I cuticular Ha6 OS=Homo sapiens GN=KRT36 PE=1 SV=1	121	53354	9	9	1	1	105	2641	2	0	0	404.204	806.393	2	806.392	0.0005	0	42.6	0.0044	K	LAADDFR	T					File: ~Y:\CORE\RAW_DATA_2023_QE\P1481_Sigrun_Lange\P1481_D.raw~; SpectrumID: ~3416~; PrecursorID: ~0~; scans: ~11251~
3	1::sp|cRAP046|O76013|KRT36_HUMAN	Keratin, type I cuticular Ha6 OS=Homo sapiens GN=KRT36 PE=1 SV=1	121	53354	9	9	1	1	106	2853	2	0	0	404.204	806.393	2	806.392	0.0005	0	43.21	0.0038	K	LAADDFR	T					File: ~Y:\CORE\RAW_DATA_2023_QE\P1481_Sigrun_Lange\P1481_D.raw~; SpectrumID: ~3640~; PrecursorID: ~0~; scans: ~11782~
3	1::sp|cRAP046|O76013|KRT36_HUMAN	Keratin, type I cuticular Ha6 OS=Homo sapiens GN=KRT36 PE=1 SV=1	121	53354	9	9	1	1	107	2743	2	0	0	404.204	806.393	2	806.392	0.001	0	42.56	0.0035	K	LAADDFR	T					File: ~Y:\CORE\RAW_DATA_2023_QE\P1481_Sigrun_Lange\P1481_D.raw~; SpectrumID: ~3524~; PrecursorID: ~0~; scans: ~11518~
3	1::sp|cRAP046|O76013|KRT36_HUMAN	Keratin, type I cuticular Ha6 OS=Homo sapiens GN=KRT36 PE=1 SV=1	121	53354	9	9	1	1	108	2983	1	0	0	404.204	806.394	2	806.392	0.0012	0	42.99	0.0032	K	LAADDFR	T					File: ~Y:\CORE\RAW_DATA_2023_QE\P1481_Sigrun_Lange\P1481_D.raw~; SpectrumID: ~3775~; PrecursorID: ~0~; scans: ~12055~
3	1::sp|cRAP046|O76013|KRT36_HUMAN	Keratin, type I cuticular Ha6 OS=Homo sapiens GN=KRT36 PE=1 SV=1	121	53354	9	9	1	1	109	3123	1	0	0	404.204	806.394	2	806.392	0.0016	0	33.14	0.031	K	LAADDFR	T					File: ~Y:\CORE\RAW_DATA_2023_QE\P1481_Sigrun_Lange\P1481_D.raw~; SpectrumID: ~3917~; PrecursorID: ~0~; scans: ~12327~
3	1::sp|cRAP047|O76014|KRT37_HUMAN	Keratin, type I cuticular Ha7 OS=Homo sapiens GN=KRT37 PE=2 SV=3	121	51084	9	9	1	1	101	2358	2	0	0	404.203	806.392	2	806.392	-0.0001	0	41.75	0.0054	K	LAADDFR	I					File: ~Y:\CORE\RAW_DATA_2023_QE\P1481_Sigrun_Lange\P1481_D.raw~; SpectrumID: ~3112~; PrecursorID: ~0~; scans: ~10447~
3	1::sp|cRAP047|O76014|KRT37_HUMAN	Keratin, type I cuticular Ha7 OS=Homo sapiens GN=KRT37 PE=2 SV=3	121	51084	9	9	1	1	102	2542	2	0	0	404.203	806.392	2	806.392	-0.0001	0	43.3	0.0038	K	LAADDFR	I					File: ~Y:\CORE\RAW_DATA_2023_QE\P1481_Sigrun_Lange\P1481_D.raw~; SpectrumID: ~3312~; PrecursorID: ~0~; scans: ~10983~
3	1::sp|cRAP047|O76014|KRT37_HUMAN	Keratin, type I cuticular Ha7 OS=Homo sapiens GN=KRT37 PE=2 SV=3	121	51084	9	9	1	1	103	3276	1	0	0	404.204	806.392	2	806.392	0.0002	0	35.75	0.021	K	LAADDFR	I					File: ~Y:\CORE\RAW_DATA_2023_QE\P1481_Sigrun_Lange\P1481_D.raw~; SpectrumID: ~4074~; PrecursorID: ~0~; scans: ~12604~
3	1::sp|cRAP047|O76014|KRT37_HUMAN	Keratin, type I cuticular Ha7 OS=Homo sapiens GN=KRT37 PE=2 SV=3	121	51084	9	9	1	1	104	2445	2	0	0	404.204	806.393	2	806.392	0.0004	0	45	0.0025	K	LAADDFR	I					File: ~Y:\CORE\RAW_DATA_2023_QE\P1481_Sigrun_Lange\P1481_D.raw~; SpectrumID: ~3209~; PrecursorID: ~0~; scans: ~10713~
3	1::sp|cRAP047|O76014|KRT37_HUMAN	Keratin, type I cuticular Ha7 OS=Homo sapiens GN=KRT37 PE=2 SV=3	121	51084	9	9	1	1	105	2641	2	0	0	404.204	806.393	2	806.392	0.0005	0	42.6	0.0044	K	LAADDFR	I					File: ~Y:\CORE\RAW_DATA_2023_QE\P1481_Sigrun_Lange\P1481_D.raw~; SpectrumID: ~3416~; PrecursorID: ~0~; scans: ~11251~
3	1::sp|cRAP047|O76014|KRT37_HUMAN	Keratin, type I cuticular Ha7 OS=Homo sapiens GN=KRT37 PE=2 SV=3	121	51084	9	9	1	1	106	2853	2	0	0	404.204	806.393	2	806.392	0.0005	0	43.21	0.0038	K	LAADDFR	I					File: ~Y:\CORE\RAW_DATA_2023_QE\P1481_Sigrun_Lange\P1481_D.raw~; SpectrumID: ~3640~; PrecursorID: ~0~; scans: ~11782~
3	1::sp|cRAP047|O76014|KRT37_HUMAN	Keratin, type I cuticular Ha7 OS=Homo sapiens GN=KRT37 PE=2 SV=3	121	51084	9	9	1	1	107	2743	2	0	0	404.204	806.393	2	806.392	0.001	0	42.56	0.0035	K	LAADDFR	I					File: ~Y:\CORE\RAW_DATA_2023_QE\P1481_Sigrun_Lange\P1481_D.raw~; SpectrumID: ~3524~; PrecursorID: ~0~; scans: ~11518~
3	1::sp|cRAP047|O76014|KRT37_HUMAN	Keratin, type I cuticular Ha7 OS=Homo sapiens GN=KRT37 PE=2 SV=3	121	51084	9	9	1	1	108	2983	1	0	0	404.204	806.394	2	806.392	0.0012	0	42.99	0.0032	K	LAADDFR	I					File: ~Y:\CORE\RAW_DATA_2023_QE\P1481_Sigrun_Lange\P1481_D.raw~; SpectrumID: ~3775~; PrecursorID: ~0~; scans: ~12055~
3	1::sp|cRAP047|O76014|KRT37_HUMAN	Keratin, type I cuticular Ha7 OS=Homo sapiens GN=KRT37 PE=2 SV=3	121	51084	9	9	1	1	109	3123	1	0	0	404.204	806.394	2	806.392	0.0016	0	33.14	0.031	K	LAADDFR	I					File: ~Y:\CORE\RAW_DATA_2023_QE\P1481_Sigrun_Lange\P1481_D.raw~; SpectrumID: ~3917~; PrecursorID: ~0~; scans: ~12327~
3	1::sp|cRAP048|O76015|KRT38_HUMAN	Keratin, type I cuticular Ha8 OS=Homo sapiens GN=KRT38 PE=2 SV=3	121	52044	9	9	1	1	101	2358	2	0	0	404.203	806.392	2	806.392	-0.0001	0	41.75	0.0054	K	LAADDFR	I					File: ~Y:\CORE\RAW_DATA_2023_QE\P1481_Sigrun_Lange\P1481_D.raw~; SpectrumID: ~3112~; PrecursorID: ~0~; scans: ~10447~
3	1::sp|cRAP048|O76015|KRT38_HUMAN	Keratin, type I cuticular Ha8 OS=Homo sapiens GN=KRT38 PE=2 SV=3	121	52044	9	9	1	1	102	2542	2	0	0	404.203	806.392	2	806.392	-0.0001	0	43.3	0.0038	K	LAADDFR	I					File: ~Y:\CORE\RAW_DATA_2023_QE\P1481_Sigrun_Lange\P1481_D.raw~; SpectrumID: ~3312~; PrecursorID: ~0~; scans: ~10983~
3	1::sp|cRAP048|O76015|KRT38_HUMAN	Keratin, type I cuticular Ha8 OS=Homo sapiens GN=KRT38 PE=2 SV=3	121	52044	9	9	1	1	103	3276	1	0	0	404.204	806.392	2	806.392	0.0002	0	35.75	0.021	K	LAADDFR	I					File: ~Y:\CORE\RAW_DATA_2023_QE\P1481_Sigrun_Lange\P1481_D.raw~; SpectrumID: ~4074~; PrecursorID: ~0~; scans: ~12604~
3	1::sp|cRAP048|O76015|KRT38_HUMAN	Keratin, type I cuticular Ha8 OS=Homo sapiens GN=KRT38 PE=2 SV=3	121	52044	9	9	1	1	104	2445	2	0	0	404.204	806.393	2	806.392	0.0004	0	45	0.0025	K	LAADDFR	I					File: ~Y:\CORE\RAW_DATA_2023_QE\P1481_Sigrun_Lange\P1481_D.raw~; SpectrumID: ~3209~; PrecursorID: ~0~; scans: ~10713~
3	1::sp|cRAP048|O76015|KRT38_HUMAN	Keratin, type I cuticular Ha8 OS=Homo sapiens GN=KRT38 PE=2 SV=3	121	52044	9	9	1	1	105	2641	2	0	0	404.204	806.393	2	806.392	0.0005	0	42.6	0.0044	K	LAADDFR	I					File: ~Y:\CORE\RAW_DATA_2023_QE\P1481_Sigrun_Lange\P1481_D.raw~; SpectrumID: ~3416~; PrecursorID: ~0~; scans: ~11251~
3	1::sp|cRAP048|O76015|KRT38_HUMAN	Keratin, type I cuticular Ha8 OS=Homo sapiens GN=KRT38 PE=2 SV=3	121	52044	9	9	1	1	106	2853	2	0	0	404.204	806.393	2	806.392	0.0005	0	43.21	0.0038	K	LAADDFR	I					File: ~Y:\CORE\RAW_DATA_2023_QE\P1481_Sigrun_Lange\P1481_D.raw~; SpectrumID: ~3640~; PrecursorID: ~0~; scans: ~11782~
[truncated: 1,259 more rows]
