# Supplementary material for: Brain-Region-Specific Differences in Protein Citrullination/Deimination in a Pre-Motor Parkinson’s Disease Rat Model
Source: Int J Mol Sci. 2024 Oct 17;25(20):11168. doi: 10.3390/ijms252011168 (PMC11509057; doi:10.3390/ijms252011168)
Supplement: Supplementary file 1 [file ijms-25-11168-s001.zip › Table_S11.xlsx]

## Sheet: P1481_A
Table S11. LC-MS/MS analysis of F95-enriched proteins in striatum of sham-treated (control) rats
Peak list format	Mascot generic
Search type	MIS
Mascot version	2.7.0
Database	1::cRAP 2::CCP_Rattus_norvegicus
Fasta file	1::cRAP_230523.fasta 2::CCP_Rattus_norvegicus_20220926.fasta
Total sequences	56541
Total residues	31255956
Sequences after taxonomy filter	56541
Number of queries	8723
Fixed modifications	--------------------------------------------------------
Identifier	Name	Delta	Neutral loss
1	Carbamidomethyl (C)	57.0215
Variable modifications	--------------------------------------------------------
Identifier	Name	Delta	Neutral loss(es)
1	Deamidated (NQ)	0.984016
2	Deamidated (R)	0.984016	0	43.0058
3	Oxidation (M)	15.9949	0	63.9983
Search Parameters	--------------------------------------------------------
Taxonomy filter	All entries
Enzyme	Trypsin
Maximum Missed Cleavages	2
Fixed modifications	Carbamidomethyl (C)
Variable modifications	Deamidated (NQ),Deamidated (R),Oxidation (M)
Peptide Mass Tolerance	20
Peptide Mass Tolerance Units	ppm
Fragment Mass Tolerance	0.1
Fragment Mass Tolerance Units	Da
Mass values	Monoisotopic
Instrument type	ESI-ORBITRAP-HCD
Format parameters	--------------------------------------------------------
Significance threshold	0.05
Max. number of hits	0
Min. number of sig. unique sequences	1
Use MudPIT protein scoring	0
Ions score cut-off	-1
Include same-set proteins	0
Include sub-set proteins	1
Include unassigned	0
Require bold red	1
Use homology threshold	0
Group protein families	0
Show duplicate peptides	1
Protein hits	--------------------------------------------------------
prot_hit_num	prot_acc	prot_desc	prot_score	prot_mass	prot_matches	prot_matches_sig	prot_sequences	prot_sequences_sig	pep_query	pep_index	pep_rank	pep_isbold	pep_isunique	pep_exp_mz	pep_exp_mr	pep_exp_z	pep_calc_mr	pep_delta	pep_miss	pep_score	pep_expect	pep_res_before	pep_seq	pep_res_after	pep_var_mod	pep_var_mod_pos	pep_summed_mod_pos	pep_local_mod_pos	pep_scan_title
1	1::sp|cRAP039|P13645|K1C10_HUMAN	Keratin, type I cytoskeletal 10 OS=Homo sapiens GN=KRT10 PE=1 SV=6	1360	59020	84	84	20	20	95	2028	1	1	0	404.203	806.392	2	806.392	-0.0002	0	33.8	0.034	R	LAADDFR	L					File: ~Y:\CORE\RAW_DATA_2023_QE\P1481_Sigrun_Lange\P1481_A.raw~; SpectrumID: ~2786~; PrecursorID: ~0~; scans: ~9947~
1	1::sp|cRAP039|P13645|K1C10_HUMAN	Keratin, type I cytoskeletal 10 OS=Homo sapiens GN=KRT10 PE=1 SV=6	1360	59020	84	84	20	20	97	1952	1	1	0	404.203	806.392	2	806.392	0	0	38.95	0.01	R	LAADDFR	L					File: ~Y:\CORE\RAW_DATA_2023_QE\P1481_Sigrun_Lange\P1481_A.raw~; SpectrumID: ~2698~; PrecursorID: ~0~; scans: ~9702~
1	1::sp|cRAP039|P13645|K1C10_HUMAN	Keratin, type I cytoskeletal 10 OS=Homo sapiens GN=KRT10 PE=1 SV=6	1360	59020	84	84	20	20	98	2106	2	1	0	404.203	806.392	2	806.392	0	0	35.21	0.024	R	LAADDFR	L					File: ~Y:\CORE\RAW_DATA_2023_QE\P1481_Sigrun_Lange\P1481_A.raw~; SpectrumID: ~2876~; PrecursorID: ~0~; scans: ~10197~
1	1::sp|cRAP039|P13645|K1C10_HUMAN	Keratin, type I cytoskeletal 10 OS=Homo sapiens GN=KRT10 PE=1 SV=6	1360	59020	84	84	20	20	99	2179	1	1	0	404.204	806.394	2	806.392	0.0012	0	31.58	0.044	R	LAADDFR	L					File: ~Y:\CORE\RAW_DATA_2023_QE\P1481_Sigrun_Lange\P1481_A.raw~; SpectrumID: ~2957~; PrecursorID: ~0~; scans: ~10448~
1	1::sp|cRAP039|P13645|K1C10_HUMAN	Keratin, type I cytoskeletal 10 OS=Homo sapiens GN=KRT10 PE=1 SV=6	1360	59020	84	84	20	20	101	1842	1	1	0	405.224	808.433	2	808.433	-0.0005	0	37.13	0.0064	R	LASYLDK	V					File: ~Y:\CORE\RAW_DATA_2023_QE\P1481_Sigrun_Lange\P1481_A.raw~; SpectrumID: ~2561~; PrecursorID: ~0~; scans: ~9334~
1	1::sp|cRAP039|P13645|K1C10_HUMAN	Keratin, type I cytoskeletal 10 OS=Homo sapiens GN=KRT10 PE=1 SV=6	1360	59020	84	84	20	20	102	1726	1	1	0	405.224	808.433	2	808.433	-0.0004	0	34.78	0.011	R	LASYLDK	V					File: ~Y:\CORE\RAW_DATA_2023_QE\P1481_Sigrun_Lange\P1481_A.raw~; SpectrumID: ~2415~; PrecursorID: ~0~; scans: ~8842~
1	1::sp|cRAP039|P13645|K1C10_HUMAN	Keratin, type I cytoskeletal 10 OS=Homo sapiens GN=KRT10 PE=1 SV=6	1360	59020	84	84	20	20	103	2366	1	1	0	405.224	808.433	2	808.433	0.0001	0	30.9	0.027	R	LASYLDK	V					File: ~Y:\CORE\RAW_DATA_2023_QE\P1481_Sigrun_Lange\P1481_A.raw~; SpectrumID: ~3152~; PrecursorID: ~0~; scans: ~10953~
1	1::sp|cRAP039|P13645|K1C10_HUMAN	Keratin, type I cytoskeletal 10 OS=Homo sapiens GN=KRT10 PE=1 SV=6	1360	59020	84	84	20	20	104	1910	1	1	0	405.224	808.433	2	808.433	0.0002	0	33.7	0.014	R	LASYLDK	V					File: ~Y:\CORE\RAW_DATA_2023_QE\P1481_Sigrun_Lange\P1481_A.raw~; SpectrumID: ~2645~; PrecursorID: ~0~; scans: ~9579~
1	1::sp|cRAP039|P13645|K1C10_HUMAN	Keratin, type I cytoskeletal 10 OS=Homo sapiens GN=KRT10 PE=1 SV=6	1360	59020	84	84	20	20	105	1787	1	1	0	405.224	808.434	2	808.433	0.0007	0	42.14	0.002	R	LASYLDK	V					File: ~Y:\CORE\RAW_DATA_2023_QE\P1481_Sigrun_Lange\P1481_A.raw~; SpectrumID: ~2492~; PrecursorID: ~0~; scans: ~9086~
1	1::sp|cRAP039|P13645|K1C10_HUMAN	Keratin, type I cytoskeletal 10 OS=Homo sapiens GN=KRT10 PE=1 SV=6	1360	59020	84	84	20	20	106	2268	1	1	0	405.225	808.436	2	808.433	0.0027	0	33.33	0.013	R	LASYLDK	V					File: ~Y:\CORE\RAW_DATA_2023_QE\P1481_Sigrun_Lange\P1481_A.raw~; SpectrumID: ~3050~; PrecursorID: ~0~; scans: ~10700~
1	1::sp|cRAP039|P13645|K1C10_HUMAN	Keratin, type I cytoskeletal 10 OS=Homo sapiens GN=KRT10 PE=1 SV=6	1360	59020	84	84	20	20	751	1948	1	1	1	497.253	992.491	2	992.493	-0.002	0	47.13	0.0038	K	YENEVALR	Q					File: ~Y:\CORE\RAW_DATA_2023_QE\P1481_Sigrun_Lange\P1481_A.raw~; SpectrumID: ~2693~; PrecursorID: ~0~; scans: ~9693~
1	1::sp|cRAP039|P13645|K1C10_HUMAN	Keratin, type I cytoskeletal 10 OS=Homo sapiens GN=KRT10 PE=1 SV=6	1360	59020	84	84	20	20	752	2029	1	1	1	497.254	992.493	2	992.493	0.0008	0	43.58	0.0078	K	YENEVALR	Q					File: ~Y:\CORE\RAW_DATA_2023_QE\P1481_Sigrun_Lange\P1481_A.raw~; SpectrumID: ~2787~; PrecursorID: ~0~; scans: ~9952~
1	1::sp|cRAP039|P13645|K1C10_HUMAN	Keratin, type I cytoskeletal 10 OS=Homo sapiens GN=KRT10 PE=1 SV=6	1360	59020	84	84	20	20	753	1877	1	1	1	497.254	992.494	2	992.493	0.001	0	38.88	0.023	K	YENEVALR	Q					File: ~Y:\CORE\RAW_DATA_2023_QE\P1481_Sigrun_Lange\P1481_A.raw~; SpectrumID: ~2605~; PrecursorID: ~0~; scans: ~9445~
1	1::sp|cRAP039|P13645|K1C10_HUMAN	Keratin, type I cytoskeletal 10 OS=Homo sapiens GN=KRT10 PE=1 SV=6	1360	59020	84	84	20	20	755	2026	1	1	1	497.754	993.494	2	993.477	0.0174	0	43.99	0.0069	K	YENEVALR	Q	Deamidated (NQ)	0.00100000.0			File: ~Y:\CORE\RAW_DATA_2023_QE\P1481_Sigrun_Lange\P1481_A.raw~; SpectrumID: ~2784~; PrecursorID: ~0~; scans: ~9943~
1	1::sp|cRAP039|P13645|K1C10_HUMAN	Keratin, type I cytoskeletal 10 OS=Homo sapiens GN=KRT10 PE=1 SV=6	1360	59020	84	84	20	20	896	3562	1	1	0	516.303	1030.59	2	1030.59	0.0001	0	52.53	0.00063	R	VLDELTLTK	A					File: ~Y:\CORE\RAW_DATA_2023_QE\P1481_Sigrun_Lange\P1481_A.raw~; SpectrumID: ~4368~; PrecursorID: ~0~; scans: ~12997~
1	1::sp|cRAP039|P13645|K1C10_HUMAN	Keratin, type I cytoskeletal 10 OS=Homo sapiens GN=KRT10 PE=1 SV=6	1360	59020	84	84	20	20	897	3358	1	1	0	516.303	1030.59	2	1030.59	0.0003	0	61.7	7.4e-05	R	VLDELTLTK	A					File: ~Y:\CORE\RAW_DATA_2023_QE\P1481_Sigrun_Lange\P1481_A.raw~; SpectrumID: ~4163~; PrecursorID: ~0~; scans: ~12694~
1	1::sp|cRAP039|P13645|K1C10_HUMAN	Keratin, type I cytoskeletal 10 OS=Homo sapiens GN=KRT10 PE=1 SV=6	1360	59020	84	84	20	20	898	3000	1	1	0	516.303	1030.59	2	1030.59	0.0004	0	34.8	0.036	R	VLDELTLTK	A					File: ~Y:\CORE\RAW_DATA_2023_QE\P1481_Sigrun_Lange\P1481_A.raw~; SpectrumID: ~3800~; PrecursorID: ~0~; scans: ~12156~
1	1::sp|cRAP039|P13645|K1C10_HUMAN	Keratin, type I cytoskeletal 10 OS=Homo sapiens GN=KRT10 PE=1 SV=6	1360	59020	84	84	20	20	899	3174	1	1	0	516.303	1030.59	2	1030.59	0.0012	0	61.73	7.2e-05	R	VLDELTLTK	A					File: ~Y:\CORE\RAW_DATA_2023_QE\P1481_Sigrun_Lange\P1481_A.raw~; SpectrumID: ~3975~; PrecursorID: ~0~; scans: ~12423~
1	1::sp|cRAP039|P13645|K1C10_HUMAN	Keratin, type I cytoskeletal 10 OS=Homo sapiens GN=KRT10 PE=1 SV=6	1360	59020	84	84	20	20	1033	1690	1	1	0	545.766	1089.52	2	1089.52	-0.006	0	47.53	0.0037	K	VTMQNLNDR	L					File: ~Y:\CORE\RAW_DATA_2023_QE\P1481_Sigrun_Lange\P1481_A.raw~; SpectrumID: ~2364~; PrecursorID: ~0~; scans: ~8661~
1	1::sp|cRAP039|P13645|K1C10_HUMAN	Keratin, type I cytoskeletal 10 OS=Homo sapiens GN=KRT10 PE=1 SV=6	1360	59020	84	84	20	20	1034	1741	1	1	0	545.766	1089.52	2	1089.52	-0.0056	0	45.78	0.0055	K	VTMQNLNDR	L					File: ~Y:\CORE\RAW_DATA_2023_QE\P1481_Sigrun_Lange\P1481_A.raw~; SpectrumID: ~2435~; PrecursorID: ~0~; scans: ~8903~
1	1::sp|cRAP039|P13645|K1C10_HUMAN	Keratin, type I cytoskeletal 10 OS=Homo sapiens GN=KRT10 PE=1 SV=6	1360	59020	84	84	20	20	1035	2009	1	1	0	545.766	1089.52	2	1089.52	-0.0055	0	51.1	0.0016	K	VTMQNLNDR	L					File: ~Y:\CORE\RAW_DATA_2023_QE\P1481_Sigrun_Lange\P1481_A.raw~; SpectrumID: ~2762~; PrecursorID: ~0~; scans: ~9890~
1	1::sp|cRAP039|P13645|K1C10_HUMAN	Keratin, type I cytoskeletal 10 OS=Homo sapiens GN=KRT10 PE=1 SV=6	1360	59020	84	84	20	20	1036	1801	1	1	0	545.768	1089.52	2	1089.52	-0.0031	0	47.55	0.004	K	VTMQNLNDR	L					File: ~Y:\CORE\RAW_DATA_2023_QE\P1481_Sigrun_Lange\P1481_A.raw~; SpectrumID: ~2511~; PrecursorID: ~0~; scans: ~9151~
1	1::sp|cRAP039|P13645|K1C10_HUMAN	Keratin, type I cytoskeletal 10 OS=Homo sapiens GN=KRT10 PE=1 SV=6	1360	59020	84	84	20	20	1037	1923	1	1	0	545.768	1089.52	2	1089.52	-0.0028	0	42.06	0.014	K	VTMQNLNDR	L					File: ~Y:\CORE\RAW_DATA_2023_QE\P1481_Sigrun_Lange\P1481_A.raw~; SpectrumID: ~2667~; PrecursorID: ~0~; scans: ~9642~
1	1::sp|cRAP039|P13645|K1C10_HUMAN	Keratin, type I cytoskeletal 10 OS=Homo sapiens GN=KRT10 PE=1 SV=6	1360	59020	84	84	20	20	1038	1861	1	1	0	545.769	1089.52	2	1089.52	-0.0013	0	45.37	0.0066	K	VTMQNLNDR	L					File: ~Y:\CORE\RAW_DATA_2023_QE\P1481_Sigrun_Lange\P1481_A.raw~; SpectrumID: ~2586~; PrecursorID: ~0~; scans: ~9398~
1	1::sp|cRAP039|P13645|K1C10_HUMAN	Keratin, type I cytoskeletal 10 OS=Homo sapiens GN=KRT10 PE=1 SV=6	1360	59020	84	84	20	20	1111	3843	1	1	1	555.246	1108.48	2	1108.48	-0.0041	0	43.99	0.0035	K	DAEAWFNEK	S					File: ~Y:\CORE\RAW_DATA_2023_QE\P1481_Sigrun_Lange\P1481_A.raw~; SpectrumID: ~4652~; PrecursorID: ~0~; scans: ~13435~
1	1::sp|cRAP039|P13645|K1C10_HUMAN	Keratin, type I cytoskeletal 10 OS=Homo sapiens GN=KRT10 PE=1 SV=6	1360	59020	84	84	20	20	1112	3509	1	1	1	555.247	1108.48	2	1108.48	-0.0029	0	46.04	0.0022	K	DAEAWFNEK	S					File: ~Y:\CORE\RAW_DATA_2023_QE\P1481_Sigrun_Lange\P1481_A.raw~; SpectrumID: ~4314~; PrecursorID: ~0~; scans: ~12911~
1	1::sp|cRAP039|P13645|K1C10_HUMAN	Keratin, type I cytoskeletal 10 OS=Homo sapiens GN=KRT10 PE=1 SV=6	1360	59020	84	84	20	20	1113	3680	1	1	1	555.247	1108.48	2	1108.48	-0.0022	0	44.63	0.0031	K	DAEAWFNEK	S					File: ~Y:\CORE\RAW_DATA_2023_QE\P1481_Sigrun_Lange\P1481_A.raw~; SpectrumID: ~4489~; PrecursorID: ~0~; scans: ~13176~
1	1::sp|cRAP039|P13645|K1C10_HUMAN	Keratin, type I cytoskeletal 10 OS=Homo sapiens GN=KRT10 PE=1 SV=6	1360	59020	84	84	20	20	1273	2123	1	1	1	583.294	1164.57	2	1164.58	-0.004	0	68.35	3e-05	R	LENEIQTYR	S					File: ~Y:\CORE\RAW_DATA_2023_QE\P1481_Sigrun_Lange\P1481_A.raw~; SpectrumID: ~2894~; PrecursorID: ~0~; scans: ~10244~
1	1::sp|cRAP039|P13645|K1C10_HUMAN	Keratin, type I cytoskeletal 10 OS=Homo sapiens GN=KRT10 PE=1 SV=6	1360	59020	84	84	20	20	1274	2050	1	1	1	583.294	1164.57	2	1164.58	-0.0039	0	62.23	0.00012	R	LENEIQTYR	S					File: ~Y:\CORE\RAW_DATA_2023_QE\P1481_Sigrun_Lange\P1481_A.raw~; SpectrumID: ~2810~; PrecursorID: ~0~; scans: ~9997~
1	1::sp|cRAP039|P13645|K1C10_HUMAN	Keratin, type I cytoskeletal 10 OS=Homo sapiens GN=KRT10 PE=1 SV=6	1360	59020	84	84	20	20	1275	1968	1	1	1	583.294	1164.57	2	1164.58	-0.0035	0	66.78	4.3e-05	R	LENEIQTYR	S					File: ~Y:\CORE\RAW_DATA_2023_QE\P1481_Sigrun_Lange\P1481_A.raw~; SpectrumID: ~2716~; PrecursorID: ~0~; scans: ~9749~
1	1::sp|cRAP039|P13645|K1C10_HUMAN	Keratin, type I cytoskeletal 10 OS=Homo sapiens GN=KRT10 PE=1 SV=6	1360	59020	84	84	20	20	1276	2203	1	1	1	583.296	1164.58	2	1164.58	0.0001	0	50.81	0.0016	R	LENEIQTYR	S					File: ~Y:\CORE\RAW_DATA_2023_QE\P1481_Sigrun_Lange\P1481_A.raw~; SpectrumID: ~2982~; PrecursorID: ~0~; scans: ~10511~
1	1::sp|cRAP039|P13645|K1C10_HUMAN	Keratin, type I cytoskeletal 10 OS=Homo sapiens GN=KRT10 PE=1 SV=6	1360	59020	84	84	20	20	1280	2129	1	1	1	583.797	1165.58	2	1165.56	0.0181	0	55.3	0.00055	R	LENEIQTYR	S	Deamidated (NQ)	0.001000000.0			File: ~Y:\CORE\RAW_DATA_2023_QE\P1481_Sigrun_Lange\P1481_A.raw~; SpectrumID: ~2901~; PrecursorID: ~0~; scans: ~10261~
1	1::sp|cRAP039|P13645|K1C10_HUMAN	Keratin, type I cytoskeletal 10 OS=Homo sapiens GN=KRT10 PE=1 SV=6	1360	59020	84	84	20	20	1357	2979	1	1	0	601.308	1200.6	2	1200.61	-0.0077	0	76.31	4.7e-06	R	QSVEADINGLR	R					File: ~Y:\CORE\RAW_DATA_2023_QE\P1481_Sigrun_Lange\P1481_A.raw~; SpectrumID: ~3778~; PrecursorID: ~0~; scans: ~12121~
1	1::sp|cRAP039|P13645|K1C10_HUMAN	Keratin, type I cytoskeletal 10 OS=Homo sapiens GN=KRT10 PE=1 SV=6	1360	59020	84	84	20	20	1358	2654	1	1	0	601.31	1200.61	2	1200.61	-0.0045	0	66.94	4.1e-05	R	QSVEADINGLR	R					File: ~Y:\CORE\RAW_DATA_2023_QE\P1481_Sigrun_Lange\P1481_A.raw~; SpectrumID: ~3443~; PrecursorID: ~0~; scans: ~11582~
1	1::sp|cRAP039|P13645|K1C10_HUMAN	Keratin, type I cytoskeletal 10 OS=Homo sapiens GN=KRT10 PE=1 SV=6	1360	59020	84	84	20	20	1360	2809	1	1	0	601.312	1200.61	2	1200.61	-0.0009	0	80.04	1.9e-06	R	QSVEADINGLR	R					File: ~Y:\CORE\RAW_DATA_2023_QE\P1481_Sigrun_Lange\P1481_A.raw~; SpectrumID: ~3603~; PrecursorID: ~0~; scans: ~11851~
1	1::sp|cRAP039|P13645|K1C10_HUMAN	Keratin, type I cytoskeletal 10 OS=Homo sapiens GN=KRT10 PE=1 SV=6	1360	59020	84	84	20	20	1369	2405	1	1	0	601.804	1201.59	2	1201.59	-0.0004	0	67.38	3.6e-05	R	QSVEADINGLR	R	Deamidated (NQ)	0.00000001000.0			File: ~Y:\CORE\RAW_DATA_2023_QE\P1481_Sigrun_Lange\P1481_A.raw~; SpectrumID: ~3191~; PrecursorID: ~0~; scans: ~11044~
1	1::sp|cRAP039|P13645|K1C10_HUMAN	Keratin, type I cytoskeletal 10 OS=Homo sapiens GN=KRT10 PE=1 SV=6	1360	59020	84	84	20	20	1370	2180	1	1	0	601.806	1201.6	2	1201.59	0.0039	0	57.13	0.00042	R	QSVEADINGLR	R	Deamidated (NQ)	0.00000001000.0			File: ~Y:\CORE\RAW_DATA_2023_QE\P1481_Sigrun_Lange\P1481_A.raw~; SpectrumID: ~2958~; PrecursorID: ~0~; scans: ~10449~
1	1::sp|cRAP039|P13645|K1C10_HUMAN	Keratin, type I cytoskeletal 10 OS=Homo sapiens GN=KRT10 PE=1 SV=6	1360	59020	84	84	20	20	1371	2526	1	1	0	601.807	1201.6	2	1201.59	0.0046	0	43.22	0.01	R	QSVEADINGLR	R	Deamidated (NQ)	0.00000001000.0			File: ~Y:\CORE\RAW_DATA_2023_QE\P1481_Sigrun_Lange\P1481_A.raw~; SpectrumID: ~3313~; PrecursorID: ~0~; scans: ~11317~
1	1::sp|cRAP039|P13645|K1C10_HUMAN	Keratin, type I cytoskeletal 10 OS=Homo sapiens GN=KRT10 PE=1 SV=6	1360	59020	84	84	20	20	1375	2577	1	1	0	602.304	1202.59	2	1202.58	0.0152	0	53.51	0.0011	R	QSVEADINGLR	R	2 Deamidated (NQ)	0.10000001000.0			File: ~Y:\CORE\RAW_DATA_2023_QE\P1481_Sigrun_Lange\P1481_A.raw~; SpectrumID: ~3364~; PrecursorID: ~0~; scans: ~11433~
1	1::sp|cRAP039|P13645|K1C10_HUMAN	Keratin, type I cytoskeletal 10 OS=Homo sapiens GN=KRT10 PE=1 SV=6	1360	59020	84	84	20	20	1376	2404	1	1	0	602.305	1202.6	2	1202.58	0.0173	0	45.87	0.0066	R	QSVEADINGLR	R	2 Deamidated (NQ)	0.10000001000.0			File: ~Y:\CORE\RAW_DATA_2023_QE\P1481_Sigrun_Lange\P1481_A.raw~; SpectrumID: ~3190~; PrecursorID: ~0~; scans: ~11041~
1	1::sp|cRAP039|P13645|K1C10_HUMAN	Keratin, type I cytoskeletal 10 OS=Homo sapiens GN=KRT10 PE=1 SV=6	1360	59020	84	84	20	20	1378	2297	1	1	0	602.306	1202.6	2	1202.58	0.0187	0	47.15	0.0047	R	QSVEADINGLR	R	2 Deamidated (NQ)	0.10000001000.0			File: ~Y:\CORE\RAW_DATA_2023_QE\P1481_Sigrun_Lange\P1481_A.raw~; SpectrumID: ~3080~; PrecursorID: ~0~; scans: ~10772~
1	1::sp|cRAP039|P13645|K1C10_HUMAN	Keratin, type I cytoskeletal 10 OS=Homo sapiens GN=KRT10 PE=1 SV=6	1360	59020	84	84	20	20	1465	3083	1	1	1	412.233	1233.68	3	1233.67	0.0052	1	37.48	0.021	R	LKYENEVALR	Q					File: ~Y:\CORE\RAW_DATA_2023_QE\P1481_Sigrun_Lange\P1481_A.raw~; SpectrumID: ~3883~; PrecursorID: ~0~; scans: ~12285~
1	1::sp|cRAP039|P13645|K1C10_HUMAN	Keratin, type I cytoskeletal 10 OS=Homo sapiens GN=KRT10 PE=1 SV=6	1360	59020	84	84	20	20	1556	1965	1	1	1	631.798	1261.58	2	1261.59	-0.0074	0	60.41	0.00016	R	SLLEGEGSSGGGGR	G					File: ~Y:\CORE\RAW_DATA_2023_QE\P1481_Sigrun_Lange\P1481_A.raw~; SpectrumID: ~2712~; PrecursorID: ~0~; scans: ~9733~
1	1::sp|cRAP039|P13645|K1C10_HUMAN	Keratin, type I cytoskeletal 10 OS=Homo sapiens GN=KRT10 PE=1 SV=6	1360	59020	84	84	20	20	1557	1765	1	1	1	631.801	1261.59	2	1261.59	-0.0033	0	55.96	0.00049	R	SLLEGEGSSGGGGR	G					File: ~Y:\CORE\RAW_DATA_2023_QE\P1481_Sigrun_Lange\P1481_A.raw~; SpectrumID: ~2466~; PrecursorID: ~0~; scans: ~8993~
1	1::sp|cRAP039|P13645|K1C10_HUMAN	Keratin, type I cytoskeletal 10 OS=Homo sapiens GN=KRT10 PE=1 SV=6	1360	59020	84	84	20	20	1558	1821	1	1	1	631.801	1261.59	2	1261.59	-0.0025	0	65.37	5.8e-05	R	SLLEGEGSSGGGGR	G					File: ~Y:\CORE\RAW_DATA_2023_QE\P1481_Sigrun_Lange\P1481_A.raw~; SpectrumID: ~2534~; PrecursorID: ~0~; scans: ~9242~
1	1::sp|cRAP039|P13645|K1C10_HUMAN	Keratin, type I cytoskeletal 10 OS=Homo sapiens GN=KRT10 PE=1 SV=6	1360	59020	84	84	20	20	1560	1885	1	1	1	631.801	1261.59	2	1261.59	-0.0024	0	59.29	0.00023	R	SLLEGEGSSGGGGR	G					File: ~Y:\CORE\RAW_DATA_2023_QE\P1481_Sigrun_Lange\P1481_A.raw~; SpectrumID: ~2615~; PrecursorID: ~0~; scans: ~9487~
1	1::sp|cRAP039|P13645|K1C10_HUMAN	Keratin, type I cytoskeletal 10 OS=Homo sapiens GN=KRT10 PE=1 SV=6	1360	59020	84	84	20	20	1561	2042	1	1	1	631.802	1261.59	2	1261.59	0.0002	0	44.47	0.0078	R	SLLEGEGSSGGGGR	G					File: ~Y:\CORE\RAW_DATA_2023_QE\P1481_Sigrun_Lange\P1481_A.raw~; SpectrumID: ~2801~; PrecursorID: ~0~; scans: ~9980~
1	1::sp|cRAP039|P13645|K1C10_HUMAN	Keratin, type I cytoskeletal 10 OS=Homo sapiens GN=KRT10 PE=1 SV=6	1360	59020	84	84	20	20	1562	2118	1	1	1	631.803	1261.59	2	1261.59	0.0009	0	52.1	0.0014	R	SLLEGEGSSGGGGR	G					File: ~Y:\CORE\RAW_DATA_2023_QE\P1481_Sigrun_Lange\P1481_A.raw~; SpectrumID: ~2889~; PrecursorID: ~0~; scans: ~10233~
1	1::sp|cRAP039|P13645|K1C10_HUMAN	Keratin, type I cytoskeletal 10 OS=Homo sapiens GN=KRT10 PE=1 SV=6	1360	59020	84	84	20	20	1992	1882	1	1	1	683.32	1364.62	2	1364.63	-0.0072	0	58.37	0.00026	R	SQYEQLAEQNR	K					File: ~Y:\CORE\RAW_DATA_2023_QE\P1481_Sigrun_Lange\P1481_A.raw~; SpectrumID: ~2612~; PrecursorID: ~0~; scans: ~9473~
1	1::sp|cRAP039|P13645|K1C10_HUMAN	Keratin, type I cytoskeletal 10 OS=Homo sapiens GN=KRT10 PE=1 SV=6	1360	59020	84	84	20	20	1993	2033	1	1	1	683.322	1364.63	2	1364.63	-0.0036	0	62.04	0.00011	R	SQYEQLAEQNR	K					File: ~Y:\CORE\RAW_DATA_2023_QE\P1481_Sigrun_Lange\P1481_A.raw~; SpectrumID: ~2792~; PrecursorID: ~0~; scans: ~9966~
1	1::sp|cRAP039|P13645|K1C10_HUMAN	Keratin, type I cytoskeletal 10 OS=Homo sapiens GN=KRT10 PE=1 SV=6	1360	59020	84	84	20	20	1994	1958	1	1	1	683.322	1364.63	2	1364.63	-0.0036	0	64.45	6.5e-05	R	SQYEQLAEQNR	K					File: ~Y:\CORE\RAW_DATA_2023_QE\P1481_Sigrun_Lange\P1481_A.raw~; SpectrumID: ~2705~; PrecursorID: ~0~; scans: ~9721~
1	1::sp|cRAP039|P13645|K1C10_HUMAN	Keratin, type I cytoskeletal 10 OS=Homo sapiens GN=KRT10 PE=1 SV=6	1360	59020	84	84	20	20	1995	1817	1	1	1	683.322	1364.63	2	1364.63	-0.0024	0	66.02	4.5e-05	R	SQYEQLAEQNR	K					File: ~Y:\CORE\RAW_DATA_2023_QE\P1481_Sigrun_Lange\P1481_A.raw~; SpectrumID: ~2529~; PrecursorID: ~0~; scans: ~9227~
1	1::sp|cRAP039|P13645|K1C10_HUMAN	Keratin, type I cytoskeletal 10 OS=Homo sapiens GN=KRT10 PE=1 SV=6	1360	59020	84	84	20	20	2083	2220	1	1	1	691.327	1380.64	2	1380.64	-0.002	0	84.85	5.6e-07	R	ALEESNYELEGK	I					File: ~Y:\CORE\RAW_DATA_2023_QE\P1481_Sigrun_Lange\P1481_A.raw~; SpectrumID: ~3000~; PrecursorID: ~0~; scans: ~10557~
1	1::sp|cRAP039|P13645|K1C10_HUMAN	Keratin, type I cytoskeletal 10 OS=Homo sapiens GN=KRT10 PE=1 SV=6	1360	59020	84	84	20	20	2084	2311	1	1	1	691.328	1380.64	2	1380.64	0.0006	0	84.82	5.8e-07	R	ALEESNYELEGK	I					File: ~Y:\CORE\RAW_DATA_2023_QE\P1481_Sigrun_Lange\P1481_A.raw~; SpectrumID: ~3094~; PrecursorID: ~0~; scans: ~10812~
1	1::sp|cRAP039|P13645|K1C10_HUMAN	Keratin, type I cytoskeletal 10 OS=Homo sapiens GN=KRT10 PE=1 SV=6	1360	59020	84	84	20	20	2085	2147	1	1	1	691.328	1380.64	2	1380.64	0.0009	0	85.21	5.3e-07	R	ALEESNYELEGK	I					File: ~Y:\CORE\RAW_DATA_2023_QE\P1481_Sigrun_Lange\P1481_A.raw~; SpectrumID: ~2919~; PrecursorID: ~0~; scans: ~10305~
1	1::sp|cRAP039|P13645|K1C10_HUMAN	Keratin, type I cytoskeletal 10 OS=Homo sapiens GN=KRT10 PE=1 SV=6	1360	59020	84	84	20	20	2086	2544	1	1	1	691.331	1380.65	2	1380.64	0.0057	0	45.47	0.0053	R	ALEESNYELEGK	I					File: ~Y:\CORE\RAW_DATA_2023_QE\P1481_Sigrun_Lange\P1481_A.raw~; SpectrumID: ~3331~; PrecursorID: ~0~; scans: ~11363~
1	1::sp|cRAP039|P13645|K1C10_HUMAN	Keratin, type I cytoskeletal 10 OS=Homo sapiens GN=KRT10 PE=1 SV=6	1360	59020	84	84	20	20	2087	2413	1	1	1	691.331	1380.65	2	1380.64	0.0062	0	65.45	5.4e-05	R	ALEESNYELEGK	I					File: ~Y:\CORE\RAW_DATA_2023_QE\P1481_Sigrun_Lange\P1481_A.raw~; SpectrumID: ~3199~; PrecursorID: ~0~; scans: ~11066~
1	1::sp|cRAP039|P13645|K1C10_HUMAN	Keratin, type I cytoskeletal 10 OS=Homo sapiens GN=KRT10 PE=1 SV=6	1360	59020	84	84	20	20	2088	2066	1	1	1	691.337	1380.66	2	1380.64	0.019	0	42.67	0.011	R	ALEESNYELEGK	I					File: ~Y:\CORE\RAW_DATA_2023_QE\P1481_Sigrun_Lange\P1481_A.raw~; SpectrumID: ~2829~; PrecursorID: ~0~; scans: ~10058~
1	1::sp|cRAP039|P13645|K1C10_HUMAN	Keratin, type I cytoskeletal 10 OS=Homo sapiens GN=KRT10 PE=1 SV=6	1360	59020	84	84	20	20	2120	3444	1	1	1	695.841	1389.67	2	1389.67	-0.0068	0	39.43	0.026	K	QSLEASLAETEGR	Y					File: ~Y:\CORE\RAW_DATA_2023_QE\P1481_Sigrun_Lange\P1481_A.raw~; SpectrumID: ~4249~; PrecursorID: ~0~; scans: ~12817~
1	1::sp|cRAP039|P13645|K1C10_HUMAN	Keratin, type I cytoskeletal 10 OS=Homo sapiens GN=KRT10 PE=1 SV=6	1360	59020	84	84	20	20	2121	2474	1	1	1	695.843	1389.67	2	1389.67	-0.0023	0	46	0.0059	K	QSLEASLAETEGR	Y					File: ~Y:\CORE\RAW_DATA_2023_QE\P1481_Sigrun_Lange\P1481_A.raw~; SpectrumID: ~3260~; PrecursorID: ~0~; scans: ~11204~
1	1::sp|cRAP039|P13645|K1C10_HUMAN	Keratin, type I cytoskeletal 10 OS=Homo sapiens GN=KRT10 PE=1 SV=6	1360	59020	84	84	20	20	2122	2593	1	1	1	695.843	1389.67	2	1389.67	-0.0023	0	78.72	3.1e-06	K	QSLEASLAETEGR	Y					File: ~Y:\CORE\RAW_DATA_2023_QE\P1481_Sigrun_Lange\P1481_A.raw~; SpectrumID: ~3380~; PrecursorID: ~0~; scans: ~11462~
1	1::sp|cRAP039|P13645|K1C10_HUMAN	Keratin, type I cytoskeletal 10 OS=Homo sapiens GN=KRT10 PE=1 SV=6	1360	59020	84	84	20	20	2123	3252	1	1	1	695.844	1389.67	2	1389.67	-0.0004	0	75.96	6.1e-06	K	QSLEASLAETEGR	Y					File: ~Y:\CORE\RAW_DATA_2023_QE\P1481_Sigrun_Lange\P1481_A.raw~; SpectrumID: ~4054~; PrecursorID: ~0~; scans: ~12537~
1	1::sp|cRAP039|P13645|K1C10_HUMAN	Keratin, type I cytoskeletal 10 OS=Homo sapiens GN=KRT10 PE=1 SV=6	1360	59020	84	84	20	20	2124	3068	1	1	1	695.844	1389.67	2	1389.67	-0.0001	0	99.74	2.6e-08	K	QSLEASLAETEGR	Y					File: ~Y:\CORE\RAW_DATA_2023_QE\P1481_Sigrun_Lange\P1481_A.raw~; SpectrumID: ~3868~; PrecursorID: ~0~; scans: ~12264~
1	1::sp|cRAP039|P13645|K1C10_HUMAN	Keratin, type I cytoskeletal 10 OS=Homo sapiens GN=KRT10 PE=1 SV=6	1360	59020	84	84	20	20	2125	2736	1	1	1	695.845	1389.68	2	1389.67	0.0016	0	99.45	2.7e-08	K	QSLEASLAETEGR	Y					File: ~Y:\CORE\RAW_DATA_2023_QE\P1481_Sigrun_Lange\P1481_A.raw~; SpectrumID: ~3528~; PrecursorID: ~0~; scans: ~11728~
1	1::sp|cRAP039|P13645|K1C10_HUMAN	Keratin, type I cytoskeletal 10 OS=Homo sapiens GN=KRT10 PE=1 SV=6	1360	59020	84	84	20	20	2126	2898	1	1	1	695.845	1389.68	2	1389.67	0.0017	0	90.21	2.3e-07	K	QSLEASLAETEGR	Y					File: ~Y:\CORE\RAW_DATA_2023_QE\P1481_Sigrun_Lange\P1481_A.raw~; SpectrumID: ~3694~; PrecursorID: ~0~; scans: ~11999~
1	1::sp|cRAP039|P13645|K1C10_HUMAN	Keratin, type I cytoskeletal 10 OS=Homo sapiens GN=KRT10 PE=1 SV=6	1360	59020	84	84	20	20	3197	3556	1	1	1	854.388	1706.76	2	1706.76	-0.0037	0	75.15	5e-06	K	GSLGGGFSSGGFSGGSFSR	G					File: ~Y:\CORE\RAW_DATA_2023_QE\P1481_Sigrun_Lange\P1481_A.raw~; SpectrumID: ~4362~; PrecursorID: ~0~; scans: ~12988~
1	1::sp|cRAP039|P13645|K1C10_HUMAN	Keratin, type I cytoskeletal 10 OS=Homo sapiens GN=KRT10 PE=1 SV=6	1360	59020	84	84	20	20	3198	3763	1	1	1	854.39	1706.76	2	1706.76	0	0	75.57	4.8e-06	K	GSLGGGFSSGGFSGGSFSR	G					File: ~Y:\CORE\RAW_DATA_2023_QE\P1481_Sigrun_Lange\P1481_A.raw~; SpectrumID: ~4572~; PrecursorID: ~0~; scans: ~13294~
1	1::sp|cRAP039|P13645|K1C10_HUMAN	Keratin, type I cytoskeletal 10 OS=Homo sapiens GN=KRT10 PE=1 SV=6	1360	59020	84	84	20	20	3199	3913	1	1	1	854.391	1706.77	2	1706.76	0.0028	0	91.82	1.2e-07	K	GSLGGGFSSGGFSGGSFSR	G					File: ~Y:\CORE\RAW_DATA_2023_QE\P1481_Sigrun_Lange\P1481_A.raw~; SpectrumID: ~4722~; PrecursorID: ~0~; scans: ~13557~
1	1::sp|cRAP039|P13645|K1C10_HUMAN	Keratin, type I cytoskeletal 10 OS=Homo sapiens GN=KRT10 PE=1 SV=6	1360	59020	84	84	20	20	3572	6132	1	1	1	899.005	1796	2	1796	-0.0085	0	59.62	9.8e-05	R	NVQALEIELQSQLALK	Q					File: ~Y:\CORE\RAW_DATA_2023_QE\P1481_Sigrun_Lange\P1481_A.raw~; SpectrumID: ~6948~; PrecursorID: ~0~; scans: ~16983~
1	1::sp|cRAP039|P13645|K1C10_HUMAN	Keratin, type I cytoskeletal 10 OS=Homo sapiens GN=KRT10 PE=1 SV=6	1360	59020	84	84	20	20	3573	6341	1	1	1	899.008	1796	2	1796	-0.0036	0	54.52	0.0003	R	NVQALEIELQSQLALK	Q					File: ~Y:\CORE\RAW_DATA_2023_QE\P1481_Sigrun_Lange\P1481_A.raw~; SpectrumID: ~7157~; PrecursorID: ~0~; scans: ~17257~
1	1::sp|cRAP039|P13645|K1C10_HUMAN	Keratin, type I cytoskeletal 10 OS=Homo sapiens GN=KRT10 PE=1 SV=6	1360	59020	84	84	20	20	3574	6050	1	1	1	599.676	1796.01	3	1796	0.0017	0	52.83	0.00039	R	NVQALEIELQSQLALK	Q					File: ~Y:\CORE\RAW_DATA_2023_QE\P1481_Sigrun_Lange\P1481_A.raw~; SpectrumID: ~6866~; PrecursorID: ~0~; scans: ~16878~
1	1::sp|cRAP039|P13645|K1C10_HUMAN	Keratin, type I cytoskeletal 10 OS=Homo sapiens GN=KRT10 PE=1 SV=6	1360	59020	84	84	20	20	3575	6256	1	1	1	599.676	1796.01	3	1796	0.0023	0	73.36	3.5e-06	R	NVQALEIELQSQLALK	Q					File: ~Y:\CORE\RAW_DATA_2023_QE\P1481_Sigrun_Lange\P1481_A.raw~; SpectrumID: ~7072~; PrecursorID: ~0~; scans: ~17152~
1	1::sp|cRAP039|P13645|K1C10_HUMAN	Keratin, type I cytoskeletal 10 OS=Homo sapiens GN=KRT10 PE=1 SV=6	1360	59020	84	84	20	20	4136	4928	1	1	1	998.989	1995.96	2	1995.96	-0.001	0	42.83	0.015	K	ELTTEIDNNIEQISSYK	S					File: ~Y:\CORE\RAW_DATA_2023_QE\P1481_Sigrun_Lange\P1481_A.raw~; SpectrumID: ~5742~; PrecursorID: ~0~; scans: ~15219~
1	1::sp|cRAP039|P13645|K1C10_HUMAN	Keratin, type I cytoskeletal 10 OS=Homo sapiens GN=KRT10 PE=1 SV=6	1360	59020	84	84	20	20	4137	4728	1	1	1	998.995	1995.98	2	1995.96	0.0119	0	88.17	4.3e-07	K	ELTTEIDNNIEQISSYK	S					File: ~Y:\CORE\RAW_DATA_2023_QE\P1481_Sigrun_Lange\P1481_A.raw~; SpectrumID: ~5542~; PrecursorID: ~0~; scans: ~14946~
1	1::sp|cRAP039|P13645|K1C10_HUMAN	Keratin, type I cytoskeletal 10 OS=Homo sapiens GN=KRT10 PE=1 SV=6	1360	59020	84	84	20	20	4141	4486	1	1	1	999.497	1996.98	2	1996.95	0.0319	0	47.87	0.0045	K	ELTTEIDNNIEQISSYK	S	Deamidated (NQ)	0.00000000100000000.0			File: ~Y:\CORE\RAW_DATA_2023_QE\P1481_Sigrun_Lange\P1481_A.raw~; SpectrumID: ~5298~; PrecursorID: ~0~; scans: ~14589~
1	1::sp|cRAP039|P13645|K1C10_HUMAN	Keratin, type I cytoskeletal 10 OS=Homo sapiens GN=KRT10 PE=1 SV=6	1360	59020	84	84	20	20	4359	4201	1	1	1	1041.98	2081.95	2	2081.96	-0.0124	0	65.49	5.6e-05	R	AETECQNTEYQQLLDIK	I					File: ~Y:\CORE\RAW_DATA_2023_QE\P1481_Sigrun_Lange\P1481_A.raw~; SpectrumID: ~5010~; PrecursorID: ~0~; scans: ~14090~
1	1::sp|cRAP039|P13645|K1C10_HUMAN	Keratin, type I cytoskeletal 10 OS=Homo sapiens GN=KRT10 PE=1 SV=6	1360	59020	84	84	20	20	4370	4195	1	1	1	695.327	2082.96	3	2082.94	0.0173	0	36.92	0.043	R	AETECQNTEYQQLLDIK	I	Deamidated (NQ)	0.00000000001000000.0			File: ~Y:\CORE\RAW_DATA_2023_QE\P1481_Sigrun_Lange\P1481_A.raw~; SpectrumID: ~5004~; PrecursorID: ~0~; scans: ~14082~
1	1::sp|cRAP039|P13645|K1C10_HUMAN	Keratin, type I cytoskeletal 10 OS=Homo sapiens GN=KRT10 PE=1 SV=6	1360	59020	84	84	20	20	4970	7102	1	1	1	742.052	2223.13	3	2223.13	-0.0017	1	74.21	9.7e-06	K	ADLEMQIESLTEELAYLKK	N					File: ~Y:\CORE\RAW_DATA_2023_QE\P1481_Sigrun_Lange\P1481_A.raw~; SpectrumID: ~8127~; PrecursorID: ~0~; scans: ~18399~
1	1::sp|cRAP039|P13645|K1C10_HUMAN	Keratin, type I cytoskeletal 10 OS=Homo sapiens GN=KRT10 PE=1 SV=6	1360	59020	84	84	20	20	5076	7136	1	1	1	747.385	2239.13	3	2239.13	0.0026	1	74.73	9.2e-06	K	ADLEMQIESLTEELAYLKK	N	Oxidation (M)	0.0000300000000000000.0			File: ~Y:\CORE\RAW_DATA_2023_QE\P1481_Sigrun_Lange\P1481_A.raw~; SpectrumID: ~8168~; PrecursorID: ~0~; scans: ~18445~
1	1::sp|cRAP039|P13645|K1C10_HUMAN	Keratin, type I cytoskeletal 10 OS=Homo sapiens GN=KRT10 PE=1 SV=6	1360	59020	84	84	20	20	5591	6469	1	1	1	789.755	2366.24	3	2366.26	-0.0122	0	52.67	0.00092	K	NQILNLTTDNANILLQIDNAR	L					File: ~Y:\CORE\RAW_DATA_2023_QE\P1481_Sigrun_Lange\P1481_A.raw~; SpectrumID: ~7285~; PrecursorID: ~0~; scans: ~17424~
1	1::sp|cRAP039|P13645|K1C10_HUMAN	Keratin, type I cytoskeletal 10 OS=Homo sapiens GN=KRT10 PE=1 SV=6	1360	59020	84	84	20	20	5596	6662	1	1	1	790.09	2367.25	3	2367.24	0.0085	0	51.19	0.0013	K	NQILNLTTDNANILLQIDNAR	L	Deamidated (NQ)	0.000000000100000000000.0			File: ~Y:\CORE\RAW_DATA_2023_QE\P1481_Sigrun_Lange\P1481_A.raw~; SpectrumID: ~7552~; PrecursorID: ~0~; scans: ~17743~
1	1::sp|cRAP039|P13645|K1C10_HUMAN	Keratin, type I cytoskeletal 10 OS=Homo sapiens GN=KRT10 PE=1 SV=6	1360	59020	84	84	20	20	5597	6531	1	1	1	1184.64	2367.26	2	2367.24	0.0232	0	114.14	5.8e-10	K	NQILNLTTDNANILLQIDNAR	L	Deamidated (NQ)	0.000000000100000000000.0			File: ~Y:\CORE\RAW_DATA_2023_QE\P1481_Sigrun_Lange\P1481_A.raw~; SpectrumID: ~7350~; PrecursorID: ~0~; scans: ~17514~
1	1::sp|cRAP039|P13645|K1C10_HUMAN	Keratin, type I cytoskeletal 10 OS=Homo sapiens GN=KRT10 PE=1 SV=6	1360	59020	84	84	20	20	5601	6569	1	1	1	1185.13	2368.25	2	2368.22	0.028	0	77.47	3e-06	K	NQILNLTTDNANILLQIDNAR	L	2 Deamidated (NQ)	0.000010000100000000000.0			File: ~Y:\CORE\RAW_DATA_2023_QE\P1481_Sigrun_Lange\P1481_A.raw~; SpectrumID: ~7394~; PrecursorID: ~0~; scans: ~17570~
1	1::sp|cRAP039|P13645|K1C10_HUMAN	Keratin, type I cytoskeletal 10 OS=Homo sapiens GN=KRT10 PE=1 SV=6	1360	59020	84	84	20	20	7274	7189	1	1	1	958.129	2871.37	3	2871.39	-0.0202	0	64.61	0.0001	R	NVSTGDVNVEMNAAPGVDLTQLLNNMR	S					File: ~Y:\CORE\RAW_DATA_2023_QE\P1481_Sigrun_Lange\P1481_A.raw~; SpectrumID: ~8228~; PrecursorID: ~0~; scans: ~18512~
1	2::tr|A0A0G2K2V6|A0A0G2K2V6_RAT	Keratin, type I cytoskeletal 10 OS=Rattus norvegicus OX=10116 GN=Krt10 PE=1 SV=1	542	56950	41	41	9	9	95	2028	1	0	0	404.203	806.392	2	806.392	-0.0002	0	33.8	0.034	R	LAADDFR	L					File: ~Y:\CORE\RAW_DATA_2023_QE\P1481_Sigrun_Lange\P1481_A.raw~; SpectrumID: ~2786~; PrecursorID: ~0~; scans: ~9947~
1	2::tr|A0A0G2K2V6|A0A0G2K2V6_RAT	Keratin, type I cytoskeletal 10 OS=Rattus norvegicus OX=10116 GN=Krt10 PE=1 SV=1	542	56950	41	41	9	9	97	1952	1	0	0	404.203	806.392	2	806.392	0	0	38.95	0.01	R	LAADDFR	L					File: ~Y:\CORE\RAW_DATA_2023_QE\P1481_Sigrun_Lange\P1481_A.raw~; SpectrumID: ~2698~; PrecursorID: ~0~; scans: ~9702~
1	2::tr|A0A0G2K2V6|A0A0G2K2V6_RAT	Keratin, type I cytoskeletal 10 OS=Rattus norvegicus OX=10116 GN=Krt10 PE=1 SV=1	542	56950	41	41	9	9	98	2106	2	0	0	404.203	806.392	2	806.392	0	0	35.21	0.024	R	LAADDFR	L					File: ~Y:\CORE\RAW_DATA_2023_QE\P1481_Sigrun_Lange\P1481_A.raw~; SpectrumID: ~2876~; PrecursorID: ~0~; scans: ~10197~
1	2::tr|A0A0G2K2V6|A0A0G2K2V6_RAT	Keratin, type I cytoskeletal 10 OS=Rattus norvegicus OX=10116 GN=Krt10 PE=1 SV=1	542	56950	41	41	9	9	99	2179	1	0	0	404.204	806.394	2	806.392	0.0012	0	31.58	0.044	R	LAADDFR	L					File: ~Y:\CORE\RAW_DATA_2023_QE\P1481_Sigrun_Lange\P1481_A.raw~; SpectrumID: ~2957~; PrecursorID: ~0~; scans: ~10448~
1	2::tr|A0A0G2K2V6|A0A0G2K2V6_RAT	Keratin, type I cytoskeletal 10 OS=Rattus norvegicus OX=10116 GN=Krt10 PE=1 SV=1	542	56950	41	41	9	9	751	1948	1	0	1	497.253	992.491	2	992.493	-0.002	0	47.13	0.0038	K	YENEVALR	Q					File: ~Y:\CORE\RAW_DATA_2023_QE\P1481_Sigrun_Lange\P1481_A.raw~; SpectrumID: ~2693~; PrecursorID: ~0~; scans: ~9693~
1	2::tr|A0A0G2K2V6|A0A0G2K2V6_RAT	Keratin, type I cytoskeletal 10 OS=Rattus norvegicus OX=10116 GN=Krt10 PE=1 SV=1	542	56950	41	41	9	9	752	2029	1	0	1	497.254	992.493	2	992.493	0.0008	0	43.58	0.0078	K	YENEVALR	Q					File: ~Y:\CORE\RAW_DATA_2023_QE\P1481_Sigrun_Lange\P1481_A.raw~; SpectrumID: ~2787~; PrecursorID: ~0~; scans: ~9952~
1	2::tr|A0A0G2K2V6|A0A0G2K2V6_RAT	Keratin, type I cytoskeletal 10 OS=Rattus norvegicus OX=10116 GN=Krt10 PE=1 SV=1	542	56950	41	41	9	9	753	1877	1	0	1	497.254	992.494	2	992.493	0.001	0	38.88	0.023	K	YENEVALR	Q					File: ~Y:\CORE\RAW_DATA_2023_QE\P1481_Sigrun_Lange\P1481_A.raw~; SpectrumID: ~2605~; PrecursorID: ~0~; scans: ~9445~
1	2::tr|A0A0G2K2V6|A0A0G2K2V6_RAT	Keratin, type I cytoskeletal 10 OS=Rattus norvegicus OX=10116 GN=Krt10 PE=1 SV=1	542	56950	41	41	9	9	755	2026	1	0	1	497.754	993.494	2	993.477	0.0174	0	43.99	0.0069	K	YENEVALR	Q	Deamidated (NQ)	0.00100000.0			File: ~Y:\CORE\RAW_DATA_2023_QE\P1481_Sigrun_Lange\P1481_A.raw~; SpectrumID: ~2784~; PrecursorID: ~0~; scans: ~9943~
1	2::tr|A0A0G2K2V6|A0A0G2K2V6_RAT	Keratin, type I cytoskeletal 10 OS=Rattus norvegicus OX=10116 GN=Krt10 PE=1 SV=1	542	56950	41	41	9	9	1033	1690	1	0	0	545.766	1089.52	2	1089.52	-0.006	0	47.53	0.0037	K	VTMQNLNDR	L					File: ~Y:\CORE\RAW_DATA_2023_QE\P1481_Sigrun_Lange\P1481_A.raw~; SpectrumID: ~2364~; PrecursorID: ~0~; scans: ~8661~
1	2::tr|A0A0G2K2V6|A0A0G2K2V6_RAT	Keratin, type I cytoskeletal 10 OS=Rattus norvegicus OX=10116 GN=Krt10 PE=1 SV=1	542	56950	41	41	9	9	1034	1741	1	0	0	545.766	1089.52	2	1089.52	-0.0056	0	45.78	0.0055	K	VTMQNLNDR	L					File: ~Y:\CORE\RAW_DATA_2023_QE\P1481_Sigrun_Lange\P1481_A.raw~; SpectrumID: ~2435~; PrecursorID: ~0~; scans: ~8903~
1	2::tr|A0A0G2K2V6|A0A0G2K2V6_RAT	Keratin, type I cytoskeletal 10 OS=Rattus norvegicus OX=10116 GN=Krt10 PE=1 SV=1	542	56950	41	41	9	9	1035	2009	1	0	0	545.766	1089.52	2	1089.52	-0.0055	0	51.1	0.0016	K	VTMQNLNDR	L					File: ~Y:\CORE\RAW_DATA_2023_QE\P1481_Sigrun_Lange\P1481_A.raw~; SpectrumID: ~2762~; PrecursorID: ~0~; scans: ~9890~
1	2::tr|A0A0G2K2V6|A0A0G2K2V6_RAT	Keratin, type I cytoskeletal 10 OS=Rattus norvegicus OX=10116 GN=Krt10 PE=1 SV=1	542	56950	41	41	9	9	1036	1801	1	0	0	545.768	1089.52	2	1089.52	-0.0031	0	47.55	0.004	K	VTMQNLNDR	L					File: ~Y:\CORE\RAW_DATA_2023_QE\P1481_Sigrun_Lange\P1481_A.raw~; SpectrumID: ~2511~; PrecursorID: ~0~; scans: ~9151~
1	2::tr|A0A0G2K2V6|A0A0G2K2V6_RAT	Keratin, type I cytoskeletal 10 OS=Rattus norvegicus OX=10116 GN=Krt10 PE=1 SV=1	542	56950	41	41	9	9	1037	1923	1	0	0	545.768	1089.52	2	1089.52	-0.0028	0	42.06	0.014	K	VTMQNLNDR	L					File: ~Y:\CORE\RAW_DATA_2023_QE\P1481_Sigrun_Lange\P1481_A.raw~; SpectrumID: ~2667~; PrecursorID: ~0~; scans: ~9642~
1	2::tr|A0A0G2K2V6|A0A0G2K2V6_RAT	Keratin, type I cytoskeletal 10 OS=Rattus norvegicus OX=10116 GN=Krt10 PE=1 SV=1	542	56950	41	41	9	9	1038	1861	1	0	0	545.769	1089.52	2	1089.52	-0.0013	0	45.37	0.0066	K	VTMQNLNDR	L					File: ~Y:\CORE\RAW_DATA_2023_QE\P1481_Sigrun_Lange\P1481_A.raw~; SpectrumID: ~2586~; PrecursorID: ~0~; scans: ~9398~
1	2::tr|A0A0G2K2V6|A0A0G2K2V6_RAT	Keratin, type I cytoskeletal 10 OS=Rattus norvegicus OX=10116 GN=Krt10 PE=1 SV=1	542	56950	41	41	9	9	1111	3843	1	0	1	555.246	1108.48	2	1108.48	-0.0041	0	43.99	0.0035	K	DAEAWFNEK	S					File: ~Y:\CORE\RAW_DATA_2023_QE\P1481_Sigrun_Lange\P1481_A.raw~; SpectrumID: ~4652~; PrecursorID: ~0~; scans: ~13435~
1	2::tr|A0A0G2K2V6|A0A0G2K2V6_RAT	Keratin, type I cytoskeletal 10 OS=Rattus norvegicus OX=10116 GN=Krt10 PE=1 SV=1	542	56950	41	41	9	9	1112	3509	1	0	1	555.247	1108.48	2	1108.48	-0.0029	0	46.04	0.0022	K	DAEAWFNEK	S					File: ~Y:\CORE\RAW_DATA_2023_QE\P1481_Sigrun_Lange\P1481_A.raw~; SpectrumID: ~4314~; PrecursorID: ~0~; scans: ~12911~
1	2::tr|A0A0G2K2V6|A0A0G2K2V6_RAT	Keratin, type I cytoskeletal 10 OS=Rattus norvegicus OX=10116 GN=Krt10 PE=1 SV=1	542	56950	41	41	9	9	1113	3680	1	0	1	555.247	1108.48	2	1108.48	-0.0022	0	44.63	0.0031	K	DAEAWFNEK	S					File: ~Y:\CORE\RAW_DATA_2023_QE\P1481_Sigrun_Lange\P1481_A.raw~; SpectrumID: ~4489~; PrecursorID: ~0~; scans: ~13176~
1	2::tr|A0A0G2K2V6|A0A0G2K2V6_RAT	Keratin, type I cytoskeletal 10 OS=Rattus norvegicus OX=10116 GN=Krt10 PE=1 SV=1	542	56950	41	41	9	9	1273	2123	1	0	1	583.294	1164.57	2	1164.58	-0.004	0	68.35	3e-05	R	LENEIQTYR	S					File: ~Y:\CORE\RAW_DATA_2023_QE\P1481_Sigrun_Lange\P1481_A.raw~; SpectrumID: ~2894~; PrecursorID: ~0~; scans: ~10244~
1	2::tr|A0A0G2K2V6|A0A0G2K2V6_RAT	Keratin, type I cytoskeletal 10 OS=Rattus norvegicus OX=10116 GN=Krt10 PE=1 SV=1	542	56950	41	41	9	9	1274	2050	1	0	1	583.294	1164.57	2	1164.58	-0.0039	0	62.23	0.00012	R	LENEIQTYR	S					File: ~Y:\CORE\RAW_DATA_2023_QE\P1481_Sigrun_Lange\P1481_A.raw~; SpectrumID: ~2810~; PrecursorID: ~0~; scans: ~9997~
1	2::tr|A0A0G2K2V6|A0A0G2K2V6_RAT	Keratin, type I cytoskeletal 10 OS=Rattus norvegicus OX=10116 GN=Krt10 PE=1 SV=1	542	56950	41	41	9	9	1275	1968	1	0	1	583.294	1164.57	2	1164.58	-0.0035	0	66.78	4.3e-05	R	LENEIQTYR	S					File: ~Y:\CORE\RAW_DATA_2023_QE\P1481_Sigrun_Lange\P1481_A.raw~; SpectrumID: ~2716~; PrecursorID: ~0~; scans: ~9749~
1	2::tr|A0A0G2K2V6|A0A0G2K2V6_RAT	Keratin, type I cytoskeletal 10 OS=Rattus norvegicus OX=10116 GN=Krt10 PE=1 SV=1	542	56950	41	41	9	9	1276	2203	1	0	1	583.296	1164.58	2	1164.58	0.0001	0	50.81	0.0016	R	LENEIQTYR	S					File: ~Y:\CORE\RAW_DATA_2023_QE\P1481_Sigrun_Lange\P1481_A.raw~; SpectrumID: ~2982~; PrecursorID: ~0~; scans: ~10511~
1	2::tr|A0A0G2K2V6|A0A0G2K2V6_RAT	Keratin, type I cytoskeletal 10 OS=Rattus norvegicus OX=10116 GN=Krt10 PE=1 SV=1	542	56950	41	41	9	9	1280	2129	1	0	1	583.797	1165.58	2	1165.56	0.0181	0	55.3	0.00055	R	LENEIQTYR	S	Deamidated (NQ)	0.001000000.0			File: ~Y:\CORE\RAW_DATA_2023_QE\P1481_Sigrun_Lange\P1481_A.raw~; SpectrumID: ~2901~; PrecursorID: ~0~; scans: ~10261~
1	2::tr|A0A0G2K2V6|A0A0G2K2V6_RAT	Keratin, type I cytoskeletal 10 OS=Rattus norvegicus OX=10116 GN=Krt10 PE=1 SV=1	542	56950	41	41	9	9	1357	2979	1	0	0	601.308	1200.6	2	1200.61	-0.0077	0	76.31	4.7e-06	R	QSVEADINGLR	R					File: ~Y:\CORE\RAW_DATA_2023_QE\P1481_Sigrun_Lange\P1481_A.raw~; SpectrumID: ~3778~; PrecursorID: ~0~; scans: ~12121~
1	2::tr|A0A0G2K2V6|A0A0G2K2V6_RAT	Keratin, type I cytoskeletal 10 OS=Rattus norvegicus OX=10116 GN=Krt10 PE=1 SV=1	542	56950	41	41	9	9	1358	2654	1	0	0	601.31	1200.61	2	1200.61	-0.0045	0	66.94	4.1e-05	R	QSVEADINGLR	R					File: ~Y:\CORE\RAW_DATA_2023_QE\P1481_Sigrun_Lange\P1481_A.raw~; SpectrumID: ~3443~; PrecursorID: ~0~; scans: ~11582~
1	2::tr|A0A0G2K2V6|A0A0G2K2V6_RAT	Keratin, type I cytoskeletal 10 OS=Rattus norvegicus OX=10116 GN=Krt10 PE=1 SV=1	542	56950	41	41	9	9	1360	2809	1	0	0	601.312	1200.61	2	1200.61	-0.0009	0	80.04	1.9e-06	R	QSVEADINGLR	R					File: ~Y:\CORE\RAW_DATA_2023_QE\P1481_Sigrun_Lange\P1481_A.raw~; SpectrumID: ~3603~; PrecursorID: ~0~; scans: ~11851~
1	2::tr|A0A0G2K2V6|A0A0G2K2V6_RAT	Keratin, type I cytoskeletal 10 OS=Rattus norvegicus OX=10116 GN=Krt10 PE=1 SV=1	542	56950	41	41	9	9	1369	2405	1	0	0	601.804	1201.59	2	1201.59	-0.0004	0	67.38	3.6e-05	R	QSVEADINGLR	R	Deamidated (NQ)	0.00000001000.0			File: ~Y:\CORE\RAW_DATA_2023_QE\P1481_Sigrun_Lange\P1481_A.raw~; SpectrumID: ~3191~; PrecursorID: ~0~; scans: ~11044~
1	2::tr|A0A0G2K2V6|A0A0G2K2V6_RAT	Keratin, type I cytoskeletal 10 OS=Rattus norvegicus OX=10116 GN=Krt10 PE=1 SV=1	542	56950	41	41	9	9	1370	2180	1	0	0	601.806	1201.6	2	1201.59	0.0039	0	57.13	0.00042	R	QSVEADINGLR	R	Deamidated (NQ)	0.00000001000.0			File: ~Y:\CORE\RAW_DATA_2023_QE\P1481_Sigrun_Lange\P1481_A.raw~; SpectrumID: ~2958~; PrecursorID: ~0~; scans: ~10449~
1	2::tr|A0A0G2K2V6|A0A0G2K2V6_RAT	Keratin, type I cytoskeletal 10 OS=Rattus norvegicus OX=10116 GN=Krt10 PE=1 SV=1	542	56950	41	41	9	9	1371	2526	1	0	0	601.807	1201.6	2	1201.59	0.0046	0	43.22	0.01	R	QSVEADINGLR	R	Deamidated (NQ)	0.00000001000.0			File: ~Y:\CORE\RAW_DATA_2023_QE\P1481_Sigrun_Lange\P1481_A.raw~; SpectrumID: ~3313~; PrecursorID: ~0~; scans: ~11317~
1	2::tr|A0A0G2K2V6|A0A0G2K2V6_RAT	Keratin, type I cytoskeletal 10 OS=Rattus norvegicus OX=10116 GN=Krt10 PE=1 SV=1	542	56950	41	41	9	9	1375	2577	1	0	0	602.304	1202.59	2	1202.58	0.0152	0	53.51	0.0011	R	QSVEADINGLR	R	2 Deamidated (NQ)	0.10000001000.0			File: ~Y:\CORE\RAW_DATA_2023_QE\P1481_Sigrun_Lange\P1481_A.raw~; SpectrumID: ~3364~; PrecursorID: ~0~; scans: ~11433~
1	2::tr|A0A0G2K2V6|A0A0G2K2V6_RAT	Keratin, type I cytoskeletal 10 OS=Rattus norvegicus OX=10116 GN=Krt10 PE=1 SV=1	542	56950	41	41	9	9	1376	2404	1	0	0	602.305	1202.6	2	1202.58	0.0173	0	45.87	0.0066	R	QSVEADINGLR	R	2 Deamidated (NQ)	0.10000001000.0			File: ~Y:\CORE\RAW_DATA_2023_QE\P1481_Sigrun_Lange\P1481_A.raw~; SpectrumID: ~3190~; PrecursorID: ~0~; scans: ~11041~
1	2::tr|A0A0G2K2V6|A0A0G2K2V6_RAT	Keratin, type I cytoskeletal 10 OS=Rattus norvegicus OX=10116 GN=Krt10 PE=1 SV=1	542	56950	41	41	9	9	1378	2297	1	0	0	602.306	1202.6	2	1202.58	0.0187	0	47.15	0.0047	R	QSVEADINGLR	R	2 Deamidated (NQ)	0.10000001000.0			File: ~Y:\CORE\RAW_DATA_2023_QE\P1481_Sigrun_Lange\P1481_A.raw~; SpectrumID: ~3080~; PrecursorID: ~0~; scans: ~10772~
1	2::tr|A0A0G2K2V6|A0A0G2K2V6_RAT	Keratin, type I cytoskeletal 10 OS=Rattus norvegicus OX=10116 GN=Krt10 PE=1 SV=1	542	56950	41	41	9	9	1465	3083	1	0	1	412.233	1233.68	3	1233.67	0.0052	1	37.48	0.021	R	LKYENEVALR	Q					File: ~Y:\CORE\RAW_DATA_2023_QE\P1481_Sigrun_Lange\P1481_A.raw~; SpectrumID: ~3883~; PrecursorID: ~0~; scans: ~12285~
1	2::tr|A0A0G2K2V6|A0A0G2K2V6_RAT	Keratin, type I cytoskeletal 10 OS=Rattus norvegicus OX=10116 GN=Krt10 PE=1 SV=1	542	56950	41	41	9	9	2120	3444	1	0	1	695.841	1389.67	2	1389.67	-0.0068	0	39.43	0.026	K	QSLEASLAETEGR	Y					File: ~Y:\CORE\RAW_DATA_2023_QE\P1481_Sigrun_Lange\P1481_A.raw~; SpectrumID: ~4249~; PrecursorID: ~0~; scans: ~12817~
1	2::tr|A0A0G2K2V6|A0A0G2K2V6_RAT	Keratin, type I cytoskeletal 10 OS=Rattus norvegicus OX=10116 GN=Krt10 PE=1 SV=1	542	56950	41	41	9	9	2121	2474	1	0	1	695.843	1389.67	2	1389.67	-0.0023	0	46	0.0059	K	QSLEASLAETEGR	Y					File: ~Y:\CORE\RAW_DATA_2023_QE\P1481_Sigrun_Lange\P1481_A.raw~; SpectrumID: ~3260~; PrecursorID: ~0~; scans: ~11204~
1	2::tr|A0A0G2K2V6|A0A0G2K2V6_RAT	Keratin, type I cytoskeletal 10 OS=Rattus norvegicus OX=10116 GN=Krt10 PE=1 SV=1	542	56950	41	41	9	9	2122	2593	1	0	1	695.843	1389.67	2	1389.67	-0.0023	0	78.72	3.1e-06	K	QSLEASLAETEGR	Y					File: ~Y:\CORE\RAW_DATA_2023_QE\P1481_Sigrun_Lange\P1481_A.raw~; SpectrumID: ~3380~; PrecursorID: ~0~; scans: ~11462~
1	2::tr|A0A0G2K2V6|A0A0G2K2V6_RAT	Keratin, type I cytoskeletal 10 OS=Rattus norvegicus OX=10116 GN=Krt10 PE=1 SV=1	542	56950	41	41	9	9	2123	3252	1	0	1	695.844	1389.67	2	1389.67	-0.0004	0	75.96	6.1e-06	K	QSLEASLAETEGR	Y					File: ~Y:\CORE\RAW_DATA_2023_QE\P1481_Sigrun_Lange\P1481_A.raw~; SpectrumID: ~4054~; PrecursorID: ~0~; scans: ~12537~
1	2::tr|A0A0G2K2V6|A0A0G2K2V6_RAT	Keratin, type I cytoskeletal 10 OS=Rattus norvegicus OX=10116 GN=Krt10 PE=1 SV=1	542	56950	41	41	9	9	2124	3068	1	0	1	695.844	1389.67	2	1389.67	-0.0001	0	99.74	2.6e-08	K	QSLEASLAETEGR	Y					File: ~Y:\CORE\RAW_DATA_2023_QE\P1481_Sigrun_Lange\P1481_A.raw~; SpectrumID: ~3868~; PrecursorID: ~0~; scans: ~12264~
1	2::tr|A0A0G2K2V6|A0A0G2K2V6_RAT	Keratin, type I cytoskeletal 10 OS=Rattus norvegicus OX=10116 GN=Krt10 PE=1 SV=1	542	56950	41	41	9	9	2125	2736	1	0	1	695.845	1389.68	2	1389.67	0.0016	0	99.45	2.7e-08	K	QSLEASLAETEGR	Y					File: ~Y:\CORE\RAW_DATA_2023_QE\P1481_Sigrun_Lange\P1481_A.raw~; SpectrumID: ~3528~; PrecursorID: ~0~; scans: ~11728~
1	2::tr|A0A0G2K2V6|A0A0G2K2V6_RAT	Keratin, type I cytoskeletal 10 OS=Rattus norvegicus OX=10116 GN=Krt10 PE=1 SV=1	542	56950	41	41	9	9	2126	2898	1	0	1	695.845	1389.68	2	1389.67	0.0017	0	90.21	2.3e-07	K	QSLEASLAETEGR	Y					File: ~Y:\CORE\RAW_DATA_2023_QE\P1481_Sigrun_Lange\P1481_A.raw~; SpectrumID: ~3694~; PrecursorID: ~0~; scans: ~11999~
1	2::tr|A0A0G2K2V6|A0A0G2K2V6_RAT	Keratin, type I cytoskeletal 10 OS=Rattus norvegicus OX=10116 GN=Krt10 PE=1 SV=1	542	56950	41	41	9	9	4970	7102	1	0	1	742.052	2223.13	3	2223.13	-0.0017	1	74.21	9.7e-06	K	ADLEMQIESLTEELAYLKK	N					File: ~Y:\CORE\RAW_DATA_2023_QE\P1481_Sigrun_Lange\P1481_A.raw~; SpectrumID: ~8127~; PrecursorID: ~0~; scans: ~18399~
1	2::tr|A0A0G2K2V6|A0A0G2K2V6_RAT	Keratin, type I cytoskeletal 10 OS=Rattus norvegicus OX=10116 GN=Krt10 PE=1 SV=1	542	56950	41	41	9	9	5076	7136	1	0	1	747.385	2239.13	3	2239.13	0.0026	1	74.73	9.2e-06	K	ADLEMQIESLTEELAYLKK	N	Oxidation (M)	0.0000300000000000000.0			File: ~Y:\CORE\RAW_DATA_2023_QE\P1481_Sigrun_Lange\P1481_A.raw~; SpectrumID: ~8168~; PrecursorID: ~0~; scans: ~18445~
1	2::sp|Q6IFW6|K1C10_RAT	Keratin, type I cytoskeletal 10 OS=Rattus norvegicus OX=10116 GN=Krt10 PE=3 SV=1	542	56699	41	41	9	9	95	2028	1	0	0	404.203	806.392	2	806.392	-0.0002	0	33.8	0.034	R	LAADDFR	L					File: ~Y:\CORE\RAW_DATA_2023_QE\P1481_Sigrun_Lange\P1481_A.raw~; SpectrumID: ~2786~; PrecursorID: ~0~; scans: ~9947~
1	2::sp|Q6IFW6|K1C10_RAT	Keratin, type I cytoskeletal 10 OS=Rattus norvegicus OX=10116 GN=Krt10 PE=3 SV=1	542	56699	41	41	9	9	97	1952	1	0	0	404.203	806.392	2	806.392	0	0	38.95	0.01	R	LAADDFR	L					File: ~Y:\CORE\RAW_DATA_2023_QE\P1481_Sigrun_Lange\P1481_A.raw~; SpectrumID: ~2698~; PrecursorID: ~0~; scans: ~9702~
1	2::sp|Q6IFW6|K1C10_RAT	Keratin, type I cytoskeletal 10 OS=Rattus norvegicus OX=10116 GN=Krt10 PE=3 SV=1	542	56699	41	41	9	9	98	2106	2	0	0	404.203	806.392	2	806.392	0	0	35.21	0.024	R	LAADDFR	L					File: ~Y:\CORE\RAW_DATA_2023_QE\P1481_Sigrun_Lange\P1481_A.raw~; SpectrumID: ~2876~; PrecursorID: ~0~; scans: ~10197~
1	2::sp|Q6IFW6|K1C10_RAT	Keratin, type I cytoskeletal 10 OS=Rattus norvegicus OX=10116 GN=Krt10 PE=3 SV=1	542	56699	41	41	9	9	99	2179	1	0	0	404.204	806.394	2	806.392	0.0012	0	31.58	0.044	R	LAADDFR	L					File: ~Y:\CORE\RAW_DATA_2023_QE\P1481_Sigrun_Lange\P1481_A.raw~; SpectrumID: ~2957~; PrecursorID: ~0~; scans: ~10448~
1	2::sp|Q6IFW6|K1C10_RAT	Keratin, type I cytoskeletal 10 OS=Rattus norvegicus OX=10116 GN=Krt10 PE=3 SV=1	542	56699	41	41	9	9	751	1948	1	0	1	497.253	992.491	2	992.493	-0.002	0	47.13	0.0038	K	YENEVALR	Q					File: ~Y:\CORE\RAW_DATA_2023_QE\P1481_Sigrun_Lange\P1481_A.raw~; SpectrumID: ~2693~; PrecursorID: ~0~; scans: ~9693~
1	2::sp|Q6IFW6|K1C10_RAT	Keratin, type I cytoskeletal 10 OS=Rattus norvegicus OX=10116 GN=Krt10 PE=3 SV=1	542	56699	41	41	9	9	752	2029	1	0	1	497.254	992.493	2	992.493	0.0008	0	43.58	0.0078	K	YENEVALR	Q					File: ~Y:\CORE\RAW_DATA_2023_QE\P1481_Sigrun_Lange\P1481_A.raw~; SpectrumID: ~2787~; PrecursorID: ~0~; scans: ~9952~
1	2::sp|Q6IFW6|K1C10_RAT	Keratin, type I cytoskeletal 10 OS=Rattus norvegicus OX=10116 GN=Krt10 PE=3 SV=1	542	56699	41	41	9	9	753	1877	1	0	1	497.254	992.494	2	992.493	0.001	0	38.88	0.023	K	YENEVALR	Q					File: ~Y:\CORE\RAW_DATA_2023_QE\P1481_Sigrun_Lange\P1481_A.raw~; SpectrumID: ~2605~; PrecursorID: ~0~; scans: ~9445~
1	2::sp|Q6IFW6|K1C10_RAT	Keratin, type I cytoskeletal 10 OS=Rattus norvegicus OX=10116 GN=Krt10 PE=3 SV=1	542	56699	41	41	9	9	755	2026	1	0	1	497.754	993.494	2	993.477	0.0174	0	43.99	0.0069	K	YENEVALR	Q	Deamidated (NQ)	0.00100000.0			File: ~Y:\CORE\RAW_DATA_2023_QE\P1481_Sigrun_Lange\P1481_A.raw~; SpectrumID: ~2784~; PrecursorID: ~0~; scans: ~9943~
1	2::sp|Q6IFW6|K1C10_RAT	Keratin, type I cytoskeletal 10 OS=Rattus norvegicus OX=10116 GN=Krt10 PE=3 SV=1	542	56699	41	41	9	9	1033	1690	1	0	0	545.766	1089.52	2	1089.52	-0.006	0	47.53	0.0037	K	VTMQNLNDR	L					File: ~Y:\CORE\RAW_DATA_2023_QE\P1481_Sigrun_Lange\P1481_A.raw~; SpectrumID: ~2364~; PrecursorID: ~0~; scans: ~8661~
1	2::sp|Q6IFW6|K1C10_RAT	Keratin, type I cytoskeletal 10 OS=Rattus norvegicus OX=10116 GN=Krt10 PE=3 SV=1	542	56699	41	41	9	9	1034	1741	1	0	0	545.766	1089.52	2	1089.52	-0.0056	0	45.78	0.0055	K	VTMQNLNDR	L					File: ~Y:\CORE\RAW_DATA_2023_QE\P1481_Sigrun_Lange\P1481_A.raw~; SpectrumID: ~2435~; PrecursorID: ~0~; scans: ~8903~
1	2::sp|Q6IFW6|K1C10_RAT	Keratin, type I cytoskeletal 10 OS=Rattus norvegicus OX=10116 GN=Krt10 PE=3 SV=1	542	56699	41	41	9	9	1035	2009	1	0	0	545.766	1089.52	2	1089.52	-0.0055	0	51.1	0.0016	K	VTMQNLNDR	L					File: ~Y:\CORE\RAW_DATA_2023_QE\P1481_Sigrun_Lange\P1481_A.raw~; SpectrumID: ~2762~; PrecursorID: ~0~; scans: ~9890~
1	2::sp|Q6IFW6|K1C10_RAT	Keratin, type I cytoskeletal 10 OS=Rattus norvegicus OX=10116 GN=Krt10 PE=3 SV=1	542	56699	41	41	9	9	1036	1801	1	0	0	545.768	1089.52	2	1089.52	-0.0031	0	47.55	0.004	K	VTMQNLNDR	L					File: ~Y:\CORE\RAW_DATA_2023_QE\P1481_Sigrun_Lange\P1481_A.raw~; SpectrumID: ~2511~; PrecursorID: ~0~; scans: ~9151~
1	2::sp|Q6IFW6|K1C10_RAT	Keratin, type I cytoskeletal 10 OS=Rattus norvegicus OX=10116 GN=Krt10 PE=3 SV=1	542	56699	41	41	9	9	1037	1923	1	0	0	545.768	1089.52	2	1089.52	-0.0028	0	42.06	0.014	K	VTMQNLNDR	L					File: ~Y:\CORE\RAW_DATA_2023_QE\P1481_Sigrun_Lange\P1481_A.raw~; SpectrumID: ~2667~; PrecursorID: ~0~; scans: ~9642~
1	2::sp|Q6IFW6|K1C10_RAT	Keratin, type I cytoskeletal 10 OS=Rattus norvegicus OX=10116 GN=Krt10 PE=3 SV=1	542	56699	41	41	9	9	1038	1861	1	0	0	545.769	1089.52	2	1089.52	-0.0013	0	45.37	0.0066	K	VTMQNLNDR	L					File: ~Y:\CORE\RAW_DATA_2023_QE\P1481_Sigrun_Lange\P1481_A.raw~; SpectrumID: ~2586~; PrecursorID: ~0~; scans: ~9398~
1	2::sp|Q6IFW6|K1C10_RAT	Keratin, type I cytoskeletal 10 OS=Rattus norvegicus OX=10116 GN=Krt10 PE=3 SV=1	542	56699	41	41	9	9	1111	3843	1	0	1	555.246	1108.48	2	1108.48	-0.0041	0	43.99	0.0035	K	DAEAWFNEK	S					File: ~Y:\CORE\RAW_DATA_2023_QE\P1481_Sigrun_Lange\P1481_A.raw~; SpectrumID: ~4652~; PrecursorID: ~0~; scans: ~13435~
1	2::sp|Q6IFW6|K1C10_RAT	Keratin, type I cytoskeletal 10 OS=Rattus norvegicus OX=10116 GN=Krt10 PE=3 SV=1	542	56699	41	41	9	9	1112	3509	1	0	1	555.247	1108.48	2	1108.48	-0.0029	0	46.04	0.0022	K	DAEAWFNEK	S					File: ~Y:\CORE\RAW_DATA_2023_QE\P1481_Sigrun_Lange\P1481_A.raw~; SpectrumID: ~4314~; PrecursorID: ~0~; scans: ~12911~
1	2::sp|Q6IFW6|K1C10_RAT	Keratin, type I cytoskeletal 10 OS=Rattus norvegicus OX=10116 GN=Krt10 PE=3 SV=1	542	56699	41	41	9	9	1113	3680	1	0	1	555.247	1108.48	2	1108.48	-0.0022	0	44.63	0.0031	K	DAEAWFNEK	S					File: ~Y:\CORE\RAW_DATA_2023_QE\P1481_Sigrun_Lange\P1481_A.raw~; SpectrumID: ~4489~; PrecursorID: ~0~; scans: ~13176~
1	2::sp|Q6IFW6|K1C10_RAT	Keratin, type I cytoskeletal 10 OS=Rattus norvegicus OX=10116 GN=Krt10 PE=3 SV=1	542	56699	41	41	9	9	1273	2123	1	0	1	583.294	1164.57	2	1164.58	-0.004	0	68.35	3e-05	R	LENEIQTYR	S					File: ~Y:\CORE\RAW_DATA_2023_QE\P1481_Sigrun_Lange\P1481_A.raw~; SpectrumID: ~2894~; PrecursorID: ~0~; scans: ~10244~
1	2::sp|Q6IFW6|K1C10_RAT	Keratin, type I cytoskeletal 10 OS=Rattus norvegicus OX=10116 GN=Krt10 PE=3 SV=1	542	56699	41	41	9	9	1274	2050	1	0	1	583.294	1164.57	2	1164.58	-0.0039	0	62.23	0.00012	R	LENEIQTYR	S					File: ~Y:\CORE\RAW_DATA_2023_QE\P1481_Sigrun_Lange\P1481_A.raw~; SpectrumID: ~2810~; PrecursorID: ~0~; scans: ~9997~
1	2::sp|Q6IFW6|K1C10_RAT	Keratin, type I cytoskeletal 10 OS=Rattus norvegicus OX=10116 GN=Krt10 PE=3 SV=1	542	56699	41	41	9	9	1275	1968	1	0	1	583.294	1164.57	2	1164.58	-0.0035	0	66.78	4.3e-05	R	LENEIQTYR	S					File: ~Y:\CORE\RAW_DATA_2023_QE\P1481_Sigrun_Lange\P1481_A.raw~; SpectrumID: ~2716~; PrecursorID: ~0~; scans: ~9749~
1	2::sp|Q6IFW6|K1C10_RAT	Keratin, type I cytoskeletal 10 OS=Rattus norvegicus OX=10116 GN=Krt10 PE=3 SV=1	542	56699	41	41	9	9	1276	2203	1	0	1	583.296	1164.58	2	1164.58	0.0001	0	50.81	0.0016	R	LENEIQTYR	S					File: ~Y:\CORE\RAW_DATA_2023_QE\P1481_Sigrun_Lange\P1481_A.raw~; SpectrumID: ~2982~; PrecursorID: ~0~; scans: ~10511~
1	2::sp|Q6IFW6|K1C10_RAT	Keratin, type I cytoskeletal 10 OS=Rattus norvegicus OX=10116 GN=Krt10 PE=3 SV=1	542	56699	41	41	9	9	1280	2129	1	0	1	583.797	1165.58	2	1165.56	0.0181	0	55.3	0.00055	R	LENEIQTYR	S	Deamidated (NQ)	0.001000000.0			File: ~Y:\CORE\RAW_DATA_2023_QE\P1481_Sigrun_Lange\P1481_A.raw~; SpectrumID: ~2901~; PrecursorID: ~0~; scans: ~10261~
1	2::sp|Q6IFW6|K1C10_RAT	Keratin, type I cytoskeletal 10 OS=Rattus norvegicus OX=10116 GN=Krt10 PE=3 SV=1	542	56699	41	41	9	9	1357	2979	1	0	0	601.308	1200.6	2	1200.61	-0.0077	0	76.31	4.7e-06	R	QSVEADINGLR	R					File: ~Y:\CORE\RAW_DATA_2023_QE\P1481_Sigrun_Lange\P1481_A.raw~; SpectrumID: ~3778~; PrecursorID: ~0~; scans: ~12121~
1	2::sp|Q6IFW6|K1C10_RAT	Keratin, type I cytoskeletal 10 OS=Rattus norvegicus OX=10116 GN=Krt10 PE=3 SV=1	542	56699	41	41	9	9	1358	2654	1	0	0	601.31	1200.61	2	1200.61	-0.0045	0	66.94	4.1e-05	R	QSVEADINGLR	R					File: ~Y:\CORE\RAW_DATA_2023_QE\P1481_Sigrun_Lange\P1481_A.raw~; SpectrumID: ~3443~; PrecursorID: ~0~; scans: ~11582~
1	2::sp|Q6IFW6|K1C10_RAT	Keratin, type I cytoskeletal 10 OS=Rattus norvegicus OX=10116 GN=Krt10 PE=3 SV=1	542	56699	41	41	9	9	1360	2809	1	0	0	601.312	1200.61	2	1200.61	-0.0009	0	80.04	1.9e-06	R	QSVEADINGLR	R					File: ~Y:\CORE\RAW_DATA_2023_QE\P1481_Sigrun_Lange\P1481_A.raw~; SpectrumID: ~3603~; PrecursorID: ~0~; scans: ~11851~
1	2::sp|Q6IFW6|K1C10_RAT	Keratin, type I cytoskeletal 10 OS=Rattus norvegicus OX=10116 GN=Krt10 PE=3 SV=1	542	56699	41	41	9	9	1369	2405	1	0	0	601.804	1201.59	2	1201.59	-0.0004	0	67.38	3.6e-05	R	QSVEADINGLR	R	Deamidated (NQ)	0.00000001000.0			File: ~Y:\CORE\RAW_DATA_2023_QE\P1481_Sigrun_Lange\P1481_A.raw~; SpectrumID: ~3191~; PrecursorID: ~0~; scans: ~11044~
1	2::sp|Q6IFW6|K1C10_RAT	Keratin, type I cytoskeletal 10 OS=Rattus norvegicus OX=10116 GN=Krt10 PE=3 SV=1	542	56699	41	41	9	9	1370	2180	1	0	0	601.806	1201.6	2	1201.59	0.0039	0	57.13	0.00042	R	QSVEADINGLR	R	Deamidated (NQ)	0.00000001000.0			File: ~Y:\CORE\RAW_DATA_2023_QE\P1481_Sigrun_Lange\P1481_A.raw~; SpectrumID: ~2958~; PrecursorID: ~0~; scans: ~10449~
1	2::sp|Q6IFW6|K1C10_RAT	Keratin, type I cytoskeletal 10 OS=Rattus norvegicus OX=10116 GN=Krt10 PE=3 SV=1	542	56699	41	41	9	9	1371	2526	1	0	0	601.807	1201.6	2	1201.59	0.0046	0	43.22	0.01	R	QSVEADINGLR	R	Deamidated (NQ)	0.00000001000.0			File: ~Y:\CORE\RAW_DATA_2023_QE\P1481_Sigrun_Lange\P1481_A.raw~; SpectrumID: ~3313~; PrecursorID: ~0~; scans: ~11317~
1	2::sp|Q6IFW6|K1C10_RAT	Keratin, type I cytoskeletal 10 OS=Rattus norvegicus OX=10116 GN=Krt10 PE=3 SV=1	542	56699	41	41	9	9	1375	2577	1	0	0	602.304	1202.59	2	1202.58	0.0152	0	53.51	0.0011	R	QSVEADINGLR	R	2 Deamidated (NQ)	0.10000001000.0			File: ~Y:\CORE\RAW_DATA_2023_QE\P1481_Sigrun_Lange\P1481_A.raw~; SpectrumID: ~3364~; PrecursorID: ~0~; scans: ~11433~
1	2::sp|Q6IFW6|K1C10_RAT	Keratin, type I cytoskeletal 10 OS=Rattus norvegicus OX=10116 GN=Krt10 PE=3 SV=1	542	56699	41	41	9	9	1376	2404	1	0	0	602.305	1202.6	2	1202.58	0.0173	0	45.87	0.0066	R	QSVEADINGLR	R	2 Deamidated (NQ)	0.10000001000.0			File: ~Y:\CORE\RAW_DATA_2023_QE\P1481_Sigrun_Lange\P1481_A.raw~; SpectrumID: ~3190~; PrecursorID: ~0~; scans: ~11041~
1	2::sp|Q6IFW6|K1C10_RAT	Keratin, type I cytoskeletal 10 OS=Rattus norvegicus OX=10116 GN=Krt10 PE=3 SV=1	542	56699	41	41	9	9	1378	2297	1	0	0	602.306	1202.6	2	1202.58	0.0187	0	47.15	0.0047	R	QSVEADINGLR	R	2 Deamidated (NQ)	0.10000001000.0			File: ~Y:\CORE\RAW_DATA_2023_QE\P1481_Sigrun_Lange\P1481_A.raw~; SpectrumID: ~3080~; PrecursorID: ~0~; scans: ~10772~
1	2::sp|Q6IFW6|K1C10_RAT	Keratin, type I cytoskeletal 10 OS=Rattus norvegicus OX=10116 GN=Krt10 PE=3 SV=1	542	56699	41	41	9	9	1465	3083	1	0	1	412.233	1233.68	3	1233.67	0.0052	1	37.48	0.021	R	LKYENEVALR	Q					File: ~Y:\CORE\RAW_DATA_2023_QE\P1481_Sigrun_Lange\P1481_A.raw~; SpectrumID: ~3883~; PrecursorID: ~0~; scans: ~12285~
1	2::sp|Q6IFW6|K1C10_RAT	Keratin, type I cytoskeletal 10 OS=Rattus norvegicus OX=10116 GN=Krt10 PE=3 SV=1	542	56699	41	41	9	9	2120	3444	1	0	1	695.841	1389.67	2	1389.67	-0.0068	0	39.43	0.026	K	QSLEASLAETEGR	Y					File: ~Y:\CORE\RAW_DATA_2023_QE\P1481_Sigrun_Lange\P1481_A.raw~; SpectrumID: ~4249~; PrecursorID: ~0~; scans: ~12817~
1	2::sp|Q6IFW6|K1C10_RAT	Keratin, type I cytoskeletal 10 OS=Rattus norvegicus OX=10116 GN=Krt10 PE=3 SV=1	542	56699	41	41	9	9	2121	2474	1	0	1	695.843	1389.67	2	1389.67	-0.0023	0	46	0.0059	K	QSLEASLAETEGR	Y					File: ~Y:\CORE\RAW_DATA_2023_QE\P1481_Sigrun_Lange\P1481_A.raw~; SpectrumID: ~3260~; PrecursorID: ~0~; scans: ~11204~
1	2::sp|Q6IFW6|K1C10_RAT	Keratin, type I cytoskeletal 10 OS=Rattus norvegicus OX=10116 GN=Krt10 PE=3 SV=1	542	56699	41	41	9	9	2122	2593	1	0	1	695.843	1389.67	2	1389.67	-0.0023	0	78.72	3.1e-06	K	QSLEASLAETEGR	Y					File: ~Y:\CORE\RAW_DATA_2023_QE\P1481_Sigrun_Lange\P1481_A.raw~; SpectrumID: ~3380~; PrecursorID: ~0~; scans: ~11462~
1	2::sp|Q6IFW6|K1C10_RAT	Keratin, type I cytoskeletal 10 OS=Rattus norvegicus OX=10116 GN=Krt10 PE=3 SV=1	542	56699	41	41	9	9	2123	3252	1	0	1	695.844	1389.67	2	1389.67	-0.0004	0	75.96	6.1e-06	K	QSLEASLAETEGR	Y					File: ~Y:\CORE\RAW_DATA_2023_QE\P1481_Sigrun_Lange\P1481_A.raw~; SpectrumID: ~4054~; PrecursorID: ~0~; scans: ~12537~
1	2::sp|Q6IFW6|K1C10_RAT	Keratin, type I cytoskeletal 10 OS=Rattus norvegicus OX=10116 GN=Krt10 PE=3 SV=1	542	56699	41	41	9	9	2124	3068	1	0	1	695.844	1389.67	2	1389.67	-0.0001	0	99.74	2.6e-08	K	QSLEASLAETEGR	Y					File: ~Y:\CORE\RAW_DATA_2023_QE\P1481_Sigrun_Lange\P1481_A.raw~; SpectrumID: ~3868~; PrecursorID: ~0~; scans: ~12264~
1	2::sp|Q6IFW6|K1C10_RAT	Keratin, type I cytoskeletal 10 OS=Rattus norvegicus OX=10116 GN=Krt10 PE=3 SV=1	542	56699	41	41	9	9	2125	2736	1	0	1	695.845	1389.68	2	1389.67	0.0016	0	99.45	2.7e-08	K	QSLEASLAETEGR	Y					File: ~Y:\CORE\RAW_DATA_2023_QE\P1481_Sigrun_Lange\P1481_A.raw~; SpectrumID: ~3528~; PrecursorID: ~0~; scans: ~11728~
1	2::sp|Q6IFW6|K1C10_RAT	Keratin, type I cytoskeletal 10 OS=Rattus norvegicus OX=10116 GN=Krt10 PE=3 SV=1	542	56699	41	41	9	9	2126	2898	1	0	1	695.845	1389.68	2	1389.67	0.0017	0	90.21	2.3e-07	K	QSLEASLAETEGR	Y					File: ~Y:\CORE\RAW_DATA_2023_QE\P1481_Sigrun_Lange\P1481_A.raw~; SpectrumID: ~3694~; PrecursorID: ~0~; scans: ~11999~
1	2::sp|Q6IFW6|K1C10_RAT	Keratin, type I cytoskeletal 10 OS=Rattus norvegicus OX=10116 GN=Krt10 PE=3 SV=1	542	56699	41	41	9	9	4970	7102	1	0	1	742.052	2223.13	3	2223.13	-0.0017	1	74.21	9.7e-06	K	ADLEMQIESLTEELAYLKK	N					File: ~Y:\CORE\RAW_DATA_2023_QE\P1481_Sigrun_Lange\P1481_A.raw~; SpectrumID: ~8127~; PrecursorID: ~0~; scans: ~18399~
1	2::sp|Q6IFW6|K1C10_RAT	Keratin, type I cytoskeletal 10 OS=Rattus norvegicus OX=10116 GN=Krt10 PE=3 SV=1	542	56699	41	41	9	9	5076	7136	1	0	1	747.385	2239.13	3	2239.13	0.0026	1	74.73	9.2e-06	K	ADLEMQIESLTEELAYLKK	N	Oxidation (M)	0.0000300000000000000.0			File: ~Y:\CORE\RAW_DATA_2023_QE\P1481_Sigrun_Lange\P1481_A.raw~; SpectrumID: ~8168~; PrecursorID: ~0~; scans: ~18445~
1	2::tr|A0A8L2Q9T0|A0A8L2Q9T0_RAT	Keratin 16 OS=Rattus norvegicus OX=10116 GN=Krt16 PE=4 SV=1	132	48238	16	16	3	3	95	2028	1	0	0	404.203	806.392	2	806.392	-0.0002	0	33.8	0.034	R	LAADDFR	L					File: ~Y:\CORE\RAW_DATA_2023_QE\P1481_Sigrun_Lange\P1481_A.raw~; SpectrumID: ~2786~; PrecursorID: ~0~; scans: ~9947~
1	2::tr|A0A8L2Q9T0|A0A8L2Q9T0_RAT	Keratin 16 OS=Rattus norvegicus OX=10116 GN=Krt16 PE=4 SV=1	132	48238	16	16	3	3	97	1952	1	0	0	404.203	806.392	2	806.392	0	0	38.95	0.01	R	LAADDFR	L					File: ~Y:\CORE\RAW_DATA_2023_QE\P1481_Sigrun_Lange\P1481_A.raw~; SpectrumID: ~2698~; PrecursorID: ~0~; scans: ~9702~
1	2::tr|A0A8L2Q9T0|A0A8L2Q9T0_RAT	Keratin 16 OS=Rattus norvegicus OX=10116 GN=Krt16 PE=4 SV=1	132	48238	16	16	3	3	98	2106	2	0	0	404.203	806.392	2	806.392	0	0	35.21	0.024	R	LAADDFR	L					File: ~Y:\CORE\RAW_DATA_2023_QE\P1481_Sigrun_Lange\P1481_A.raw~; SpectrumID: ~2876~; PrecursorID: ~0~; scans: ~10197~
1	2::tr|A0A8L2Q9T0|A0A8L2Q9T0_RAT	Keratin 16 OS=Rattus norvegicus OX=10116 GN=Krt16 PE=4 SV=1	132	48238	16	16	3	3	99	2179	1	0	0	404.204	806.394	2	806.392	0.0012	0	31.58	0.044	R	LAADDFR	L					File: ~Y:\CORE\RAW_DATA_2023_QE\P1481_Sigrun_Lange\P1481_A.raw~; SpectrumID: ~2957~; PrecursorID: ~0~; scans: ~10448~
1	2::tr|A0A8L2Q9T0|A0A8L2Q9T0_RAT	Keratin 16 OS=Rattus norvegicus OX=10116 GN=Krt16 PE=4 SV=1	132	48238	16	16	3	3	101	1842	1	0	0	405.224	808.433	2	808.433	-0.0005	0	37.13	0.0064	R	LASYLDK	V					File: ~Y:\CORE\RAW_DATA_2023_QE\P1481_Sigrun_Lange\P1481_A.raw~; SpectrumID: ~2561~; PrecursorID: ~0~; scans: ~9334~
1	2::tr|A0A8L2Q9T0|A0A8L2Q9T0_RAT	Keratin 16 OS=Rattus norvegicus OX=10116 GN=Krt16 PE=4 SV=1	132	48238	16	16	3	3	102	1726	1	0	0	405.224	808.433	2	808.433	-0.0004	0	34.78	0.011	R	LASYLDK	V					File: ~Y:\CORE\RAW_DATA_2023_QE\P1481_Sigrun_Lange\P1481_A.raw~; SpectrumID: ~2415~; PrecursorID: ~0~; scans: ~8842~
1	2::tr|A0A8L2Q9T0|A0A8L2Q9T0_RAT	Keratin 16 OS=Rattus norvegicus OX=10116 GN=Krt16 PE=4 SV=1	132	48238	16	16	3	3	103	2366	1	0	0	405.224	808.433	2	808.433	0.0001	0	30.9	0.027	R	LASYLDK	V					File: ~Y:\CORE\RAW_DATA_2023_QE\P1481_Sigrun_Lange\P1481_A.raw~; SpectrumID: ~3152~; PrecursorID: ~0~; scans: ~10953~
1	2::tr|A0A8L2Q9T0|A0A8L2Q9T0_RAT	Keratin 16 OS=Rattus norvegicus OX=10116 GN=Krt16 PE=4 SV=1	132	48238	16	16	3	3	104	1910	1	0	0	405.224	808.433	2	808.433	0.0002	0	33.7	0.014	R	LASYLDK	V					File: ~Y:\CORE\RAW_DATA_2023_QE\P1481_Sigrun_Lange\P1481_A.raw~; SpectrumID: ~2645~; PrecursorID: ~0~; scans: ~9579~
1	2::tr|A0A8L2Q9T0|A0A8L2Q9T0_RAT	Keratin 16 OS=Rattus norvegicus OX=10116 GN=Krt16 PE=4 SV=1	132	48238	16	16	3	3	105	1787	1	0	0	405.224	808.434	2	808.433	0.0007	0	42.14	0.002	R	LASYLDK	V					File: ~Y:\CORE\RAW_DATA_2023_QE\P1481_Sigrun_Lange\P1481_A.raw~; SpectrumID: ~2492~; PrecursorID: ~0~; scans: ~9086~
1	2::tr|A0A8L2Q9T0|A0A8L2Q9T0_RAT	Keratin 16 OS=Rattus norvegicus OX=10116 GN=Krt16 PE=4 SV=1	132	48238	16	16	3	3	106	2268	1	0	0	405.225	808.436	2	808.433	0.0027	0	33.33	0.013	R	LASYLDK	V					File: ~Y:\CORE\RAW_DATA_2023_QE\P1481_Sigrun_Lange\P1481_A.raw~; SpectrumID: ~3050~; PrecursorID: ~0~; scans: ~10700~
1	2::tr|A0A8L2Q9T0|A0A8L2Q9T0_RAT	Keratin 16 OS=Rattus norvegicus OX=10116 GN=Krt16 PE=4 SV=1	132	48238	16	16	3	3	1033	1690	1	0	0	545.766	1089.52	2	1089.52	-0.006	0	47.53	0.0037	K	VTMQNLNDR	L					File: ~Y:\CORE\RAW_DATA_2023_QE\P1481_Sigrun_Lange\P1481_A.raw~; SpectrumID: ~2364~; PrecursorID: ~0~; scans: ~8661~
1	2::tr|A0A8L2Q9T0|A0A8L2Q9T0_RAT	Keratin 16 OS=Rattus norvegicus OX=10116 GN=Krt16 PE=4 SV=1	132	48238	16	16	3	3	1034	1741	1	0	0	545.766	1089.52	2	1089.52	-0.0056	0	45.78	0.0055	K	VTMQNLNDR	L					File: ~Y:\CORE\RAW_DATA_2023_QE\P1481_Sigrun_Lange\P1481_A.raw~; SpectrumID: ~2435~; PrecursorID: ~0~; scans: ~8903~
1	2::tr|A0A8L2Q9T0|A0A8L2Q9T0_RAT	Keratin 16 OS=Rattus norvegicus OX=10116 GN=Krt16 PE=4 SV=1	132	48238	16	16	3	3	1035	2009	1	0	0	545.766	1089.52	2	1089.52	-0.0055	0	51.1	0.0016	K	VTMQNLNDR	L					File: ~Y:\CORE\RAW_DATA_2023_QE\P1481_Sigrun_Lange\P1481_A.raw~; SpectrumID: ~2762~; PrecursorID: ~0~; scans: ~9890~
1	2::tr|A0A8L2Q9T0|A0A8L2Q9T0_RAT	Keratin 16 OS=Rattus norvegicus OX=10116 GN=Krt16 PE=4 SV=1	132	48238	16	16	3	3	1036	1801	1	0	0	545.768	1089.52	2	1089.52	-0.0031	0	47.55	0.004	K	VTMQNLNDR	L					File: ~Y:\CORE\RAW_DATA_2023_QE\P1481_Sigrun_Lange\P1481_A.raw~; SpectrumID: ~2511~; PrecursorID: ~0~; scans: ~9151~
1	2::tr|A0A8L2Q9T0|A0A8L2Q9T0_RAT	Keratin 16 OS=Rattus norvegicus OX=10116 GN=Krt16 PE=4 SV=1	132	48238	16	16	3	3	1037	1923	1	0	0	545.768	1089.52	2	1089.52	-0.0028	0	42.06	0.014	K	VTMQNLNDR	L					File: ~Y:\CORE\RAW_DATA_2023_QE\P1481_Sigrun_Lange\P1481_A.raw~; SpectrumID: ~2667~; PrecursorID: ~0~; scans: ~9642~
1	2::tr|A0A8L2Q9T0|A0A8L2Q9T0_RAT	Keratin 16 OS=Rattus norvegicus OX=10116 GN=Krt16 PE=4 SV=1	132	48238	16	16	3	3	1038	1861	1	0	0	545.769	1089.52	2	1089.52	-0.0013	0	45.37	0.0066	K	VTMQNLNDR	L					File: ~Y:\CORE\RAW_DATA_2023_QE\P1481_Sigrun_Lange\P1481_A.raw~; SpectrumID: ~2586~; PrecursorID: ~0~; scans: ~9398~
1	2::sp|Q6IFV3|K1C15_RAT	Keratin, type I cytoskeletal 15 OS=Rattus norvegicus OX=10116 GN=Krt15 PE=1 SV=1	132	49011	16	16	3	3	95	2028	1	0	0	404.203	806.392	2	806.392	-0.0002	0	33.8	0.034	R	LAADDFR	L					File: ~Y:\CORE\RAW_DATA_2023_QE\P1481_Sigrun_Lange\P1481_A.raw~; SpectrumID: ~2786~; PrecursorID: ~0~; scans: ~9947~
1	2::sp|Q6IFV3|K1C15_RAT	Keratin, type I cytoskeletal 15 OS=Rattus norvegicus OX=10116 GN=Krt15 PE=1 SV=1	132	49011	16	16	3	3	97	1952	1	0	0	404.203	806.392	2	806.392	0	0	38.95	0.01	R	LAADDFR	L					File: ~Y:\CORE\RAW_DATA_2023_QE\P1481_Sigrun_Lange\P1481_A.raw~; SpectrumID: ~2698~; PrecursorID: ~0~; scans: ~9702~
1	2::sp|Q6IFV3|K1C15_RAT	Keratin, type I cytoskeletal 15 OS=Rattus norvegicus OX=10116 GN=Krt15 PE=1 SV=1	132	49011	16	16	3	3	98	2106	2	0	0	404.203	806.392	2	806.392	0	0	35.21	0.024	R	LAADDFR	L					File: ~Y:\CORE\RAW_DATA_2023_QE\P1481_Sigrun_Lange\P1481_A.raw~; SpectrumID: ~2876~; PrecursorID: ~0~; scans: ~10197~
1	2::sp|Q6IFV3|K1C15_RAT	Keratin, type I cytoskeletal 15 OS=Rattus norvegicus OX=10116 GN=Krt15 PE=1 SV=1	132	49011	16	16	3	3	99	2179	1	0	0	404.204	806.394	2	806.392	0.0012	0	31.58	0.044	R	LAADDFR	L					File: ~Y:\CORE\RAW_DATA_2023_QE\P1481_Sigrun_Lange\P1481_A.raw~; SpectrumID: ~2957~; PrecursorID: ~0~; scans: ~10448~
1	2::sp|Q6IFV3|K1C15_RAT	Keratin, type I cytoskeletal 15 OS=Rattus norvegicus OX=10116 GN=Krt15 PE=1 SV=1	132	49011	16	16	3	3	101	1842	1	0	0	405.224	808.433	2	808.433	-0.0005	0	37.13	0.0064	R	LASYLDK	V					File: ~Y:\CORE\RAW_DATA_2023_QE\P1481_Sigrun_Lange\P1481_A.raw~; SpectrumID: ~2561~; PrecursorID: ~0~; scans: ~9334~
1	2::sp|Q6IFV3|K1C15_RAT	Keratin, type I cytoskeletal 15 OS=Rattus norvegicus OX=10116 GN=Krt15 PE=1 SV=1	132	49011	16	16	3	3	102	1726	1	0	0	405.224	808.433	2	808.433	-0.0004	0	34.78	0.011	R	LASYLDK	V					File: ~Y:\CORE\RAW_DATA_2023_QE\P1481_Sigrun_Lange\P1481_A.raw~; SpectrumID: ~2415~; PrecursorID: ~0~; scans: ~8842~
1	2::sp|Q6IFV3|K1C15_RAT	Keratin, type I cytoskeletal 15 OS=Rattus norvegicus OX=10116 GN=Krt15 PE=1 SV=1	132	49011	16	16	3	3	103	2366	1	0	0	405.224	808.433	2	808.433	0.0001	0	30.9	0.027	R	LASYLDK	V					File: ~Y:\CORE\RAW_DATA_2023_QE\P1481_Sigrun_Lange\P1481_A.raw~; SpectrumID: ~3152~; PrecursorID: ~0~; scans: ~10953~
1	2::sp|Q6IFV3|K1C15_RAT	Keratin, type I cytoskeletal 15 OS=Rattus norvegicus OX=10116 GN=Krt15 PE=1 SV=1	132	49011	16	16	3	3	104	1910	1	0	0	405.224	808.433	2	808.433	0.0002	0	33.7	0.014	R	LASYLDK	V					File: ~Y:\CORE\RAW_DATA_2023_QE\P1481_Sigrun_Lange\P1481_A.raw~; SpectrumID: ~2645~; PrecursorID: ~0~; scans: ~9579~
1	2::sp|Q6IFV3|K1C15_RAT	Keratin, type I cytoskeletal 15 OS=Rattus norvegicus OX=10116 GN=Krt15 PE=1 SV=1	132	49011	16	16	3	3	105	1787	1	0	0	405.224	808.434	2	808.433	0.0007	0	42.14	0.002	R	LASYLDK	V					File: ~Y:\CORE\RAW_DATA_2023_QE\P1481_Sigrun_Lange\P1481_A.raw~; SpectrumID: ~2492~; PrecursorID: ~0~; scans: ~9086~
1	2::sp|Q6IFV3|K1C15_RAT	Keratin, type I cytoskeletal 15 OS=Rattus norvegicus OX=10116 GN=Krt15 PE=1 SV=1	132	49011	16	16	3	3	106	2268	1	0	0	405.225	808.436	2	808.433	0.0027	0	33.33	0.013	R	LASYLDK	V					File: ~Y:\CORE\RAW_DATA_2023_QE\P1481_Sigrun_Lange\P1481_A.raw~; SpectrumID: ~3050~; PrecursorID: ~0~; scans: ~10700~
1	2::sp|Q6IFV3|K1C15_RAT	Keratin, type I cytoskeletal 15 OS=Rattus norvegicus OX=10116 GN=Krt15 PE=1 SV=1	132	49011	16	16	3	3	1033	1690	1	0	0	545.766	1089.52	2	1089.52	-0.006	0	47.53	0.0037	K	VTMQNLNDR	L					File: ~Y:\CORE\RAW_DATA_2023_QE\P1481_Sigrun_Lange\P1481_A.raw~; SpectrumID: ~2364~; PrecursorID: ~0~; scans: ~8661~
1	2::sp|Q6IFV3|K1C15_RAT	Keratin, type I cytoskeletal 15 OS=Rattus norvegicus OX=10116 GN=Krt15 PE=1 SV=1	132	49011	16	16	3	3	1034	1741	1	0	0	545.766	1089.52	2	1089.52	-0.0056	0	45.78	0.0055	K	VTMQNLNDR	L					File: ~Y:\CORE\RAW_DATA_2023_QE\P1481_Sigrun_Lange\P1481_A.raw~; SpectrumID: ~2435~; PrecursorID: ~0~; scans: ~8903~
1	2::sp|Q6IFV3|K1C15_RAT	Keratin, type I cytoskeletal 15 OS=Rattus norvegicus OX=10116 GN=Krt15 PE=1 SV=1	132	49011	16	16	3	3	1035	2009	1	0	0	545.766	1089.52	2	1089.52	-0.0055	0	51.1	0.0016	K	VTMQNLNDR	L					File: ~Y:\CORE\RAW_DATA_2023_QE\P1481_Sigrun_Lange\P1481_A.raw~; SpectrumID: ~2762~; PrecursorID: ~0~; scans: ~9890~
1	2::sp|Q6IFV3|K1C15_RAT	Keratin, type I cytoskeletal 15 OS=Rattus norvegicus OX=10116 GN=Krt15 PE=1 SV=1	132	49011	16	16	3	3	1036	1801	1	0	0	545.768	1089.52	2	1089.52	-0.0031	0	47.55	0.004	K	VTMQNLNDR	L					File: ~Y:\CORE\RAW_DATA_2023_QE\P1481_Sigrun_Lange\P1481_A.raw~; SpectrumID: ~2511~; PrecursorID: ~0~; scans: ~9151~
1	2::sp|Q6IFV3|K1C15_RAT	Keratin, type I cytoskeletal 15 OS=Rattus norvegicus OX=10116 GN=Krt15 PE=1 SV=1	132	49011	16	16	3	3	1037	1923	1	0	0	545.768	1089.52	2	1089.52	-0.0028	0	42.06	0.014	K	VTMQNLNDR	L					File: ~Y:\CORE\RAW_DATA_2023_QE\P1481_Sigrun_Lange\P1481_A.raw~; SpectrumID: ~2667~; PrecursorID: ~0~; scans: ~9642~
1	2::sp|Q6IFV3|K1C15_RAT	Keratin, type I cytoskeletal 15 OS=Rattus norvegicus OX=10116 GN=Krt15 PE=1 SV=1	132	49011	16	16	3	3	1038	1861	1	0	0	545.769	1089.52	2	1089.52	-0.0013	0	45.37	0.0066	K	VTMQNLNDR	L					File: ~Y:\CORE\RAW_DATA_2023_QE\P1481_Sigrun_Lange\P1481_A.raw~; SpectrumID: ~2586~; PrecursorID: ~0~; scans: ~9398~
1	2::sp|Q6IFV4|K1C13_RAT	Keratin, type I cytoskeletal 13 OS=Rattus norvegicus OX=10116 GN=Krt13 PE=3 SV=1	119	48098	13	13	2	2	95	2028	1	0	0	404.203	806.392	2	806.392	-0.0002	0	33.8	0.034	R	LAADDFR	L					File: ~Y:\CORE\RAW_DATA_2023_QE\P1481_Sigrun_Lange\P1481_A.raw~; SpectrumID: ~2786~; PrecursorID: ~0~; scans: ~9947~
1	2::sp|Q6IFV4|K1C13_RAT	Keratin, type I cytoskeletal 13 OS=Rattus norvegicus OX=10116 GN=Krt13 PE=3 SV=1	119	48098	13	13	2	2	97	1952	1	0	0	404.203	806.392	2	806.392	0	0	38.95	0.01	R	LAADDFR	L					File: ~Y:\CORE\RAW_DATA_2023_QE\P1481_Sigrun_Lange\P1481_A.raw~; SpectrumID: ~2698~; PrecursorID: ~0~; scans: ~9702~
1	2::sp|Q6IFV4|K1C13_RAT	Keratin, type I cytoskeletal 13 OS=Rattus norvegicus OX=10116 GN=Krt13 PE=3 SV=1	119	48098	13	13	2	2	98	2106	2	0	0	404.203	806.392	2	806.392	0	0	35.21	0.024	R	LAADDFR	L					File: ~Y:\CORE\RAW_DATA_2023_QE\P1481_Sigrun_Lange\P1481_A.raw~; SpectrumID: ~2876~; PrecursorID: ~0~; scans: ~10197~
1	2::sp|Q6IFV4|K1C13_RAT	Keratin, type I cytoskeletal 13 OS=Rattus norvegicus OX=10116 GN=Krt13 PE=3 SV=1	119	48098	13	13	2	2	99	2179	1	0	0	404.204	806.394	2	806.392	0.0012	0	31.58	0.044	R	LAADDFR	L					File: ~Y:\CORE\RAW_DATA_2023_QE\P1481_Sigrun_Lange\P1481_A.raw~; SpectrumID: ~2957~; PrecursorID: ~0~; scans: ~10448~
1	2::sp|Q6IFV4|K1C13_RAT	Keratin, type I cytoskeletal 13 OS=Rattus norvegicus OX=10116 GN=Krt13 PE=3 SV=1	119	48098	13	13	2	2	1357	2979	1	0	0	601.308	1200.6	2	1200.61	-0.0077	0	76.31	4.7e-06	R	QSVEADINGLR	R					File: ~Y:\CORE\RAW_DATA_2023_QE\P1481_Sigrun_Lange\P1481_A.raw~; SpectrumID: ~3778~; PrecursorID: ~0~; scans: ~12121~
1	2::sp|Q6IFV4|K1C13_RAT	Keratin, type I cytoskeletal 13 OS=Rattus norvegicus OX=10116 GN=Krt13 PE=3 SV=1	119	48098	13	13	2	2	1358	2654	1	0	0	601.31	1200.61	2	1200.61	-0.0045	0	66.94	4.1e-05	R	QSVEADINGLR	R					File: ~Y:\CORE\RAW_DATA_2023_QE\P1481_Sigrun_Lange\P1481_A.raw~; SpectrumID: ~3443~; PrecursorID: ~0~; scans: ~11582~
1	2::sp|Q6IFV4|K1C13_RAT	Keratin, type I cytoskeletal 13 OS=Rattus norvegicus OX=10116 GN=Krt13 PE=3 SV=1	119	48098	13	13	2	2	1360	2809	1	0	0	601.312	1200.61	2	1200.61	-0.0009	0	80.04	1.9e-06	R	QSVEADINGLR	R					File: ~Y:\CORE\RAW_DATA_2023_QE\P1481_Sigrun_Lange\P1481_A.raw~; SpectrumID: ~3603~; PrecursorID: ~0~; scans: ~11851~
1	2::sp|Q6IFV4|K1C13_RAT	Keratin, type I cytoskeletal 13 OS=Rattus norvegicus OX=10116 GN=Krt13 PE=3 SV=1	119	48098	13	13	2	2	1369	2405	1	0	0	601.804	1201.59	2	1201.59	-0.0004	0	67.38	3.6e-05	R	QSVEADINGLR	R	Deamidated (NQ)	0.00000001000.0			File: ~Y:\CORE\RAW_DATA_2023_QE\P1481_Sigrun_Lange\P1481_A.raw~; SpectrumID: ~3191~; PrecursorID: ~0~; scans: ~11044~
1	2::sp|Q6IFV4|K1C13_RAT	Keratin, type I cytoskeletal 13 OS=Rattus norvegicus OX=10116 GN=Krt13 PE=3 SV=1	119	48098	13	13	2	2	1370	2180	1	0	0	601.806	1201.6	2	1201.59	0.0039	0	57.13	0.00042	R	QSVEADINGLR	R	Deamidated (NQ)	0.00000001000.0			File: ~Y:\CORE\RAW_DATA_2023_QE\P1481_Sigrun_Lange\P1481_A.raw~; SpectrumID: ~2958~; PrecursorID: ~0~; scans: ~10449~
1	2::sp|Q6IFV4|K1C13_RAT	Keratin, type I cytoskeletal 13 OS=Rattus norvegicus OX=10116 GN=Krt13 PE=3 SV=1	119	48098	13	13	2	2	1371	2526	1	0	0	601.807	1201.6	2	1201.59	0.0046	0	43.22	0.01	R	QSVEADINGLR	R	Deamidated (NQ)	0.00000001000.0			File: ~Y:\CORE\RAW_DATA_2023_QE\P1481_Sigrun_Lange\P1481_A.raw~; SpectrumID: ~3313~; PrecursorID: ~0~; scans: ~11317~
1	2::sp|Q6IFV4|K1C13_RAT	Keratin, type I cytoskeletal 13 OS=Rattus norvegicus OX=10116 GN=Krt13 PE=3 SV=1	119	48098	13	13	2	2	1375	2577	1	0	0	602.304	1202.59	2	1202.58	0.0152	0	53.51	0.0011	R	QSVEADINGLR	R	2 Deamidated (NQ)	0.10000001000.0			File: ~Y:\CORE\RAW_DATA_2023_QE\P1481_Sigrun_Lange\P1481_A.raw~; SpectrumID: ~3364~; PrecursorID: ~0~; scans: ~11433~
1	2::sp|Q6IFV4|K1C13_RAT	Keratin, type I cytoskeletal 13 OS=Rattus norvegicus OX=10116 GN=Krt13 PE=3 SV=1	119	48098	13	13	2	2	1376	2404	1	0	0	602.305	1202.6	2	1202.58	0.0173	0	45.87	0.0066	R	QSVEADINGLR	R	2 Deamidated (NQ)	0.10000001000.0			File: ~Y:\CORE\RAW_DATA_2023_QE\P1481_Sigrun_Lange\P1481_A.raw~; SpectrumID: ~3190~; PrecursorID: ~0~; scans: ~11041~
1	2::sp|Q6IFV4|K1C13_RAT	Keratin, type I cytoskeletal 13 OS=Rattus norvegicus OX=10116 GN=Krt13 PE=3 SV=1	119	48098	13	13	2	2	1378	2297	1	0	0	602.306	1202.6	2	1202.58	0.0187	0	47.15	0.0047	R	QSVEADINGLR	R	2 Deamidated (NQ)	0.10000001000.0			File: ~Y:\CORE\RAW_DATA_2023_QE\P1481_Sigrun_Lange\P1481_A.raw~; SpectrumID: ~3080~; PrecursorID: ~0~; scans: ~10772~
1	2::tr|A0A0G2JXJ9|A0A0G2JXJ9_RAT	Keratin 16 OS=Rattus norvegicus OX=10116 GN=Krt14 PE=1 SV=2	90	47569	10	10	2	2	95	2028	1	0	0	404.203	806.392	2	806.392	-0.0002	0	33.8	0.034	R	LAADDFR	T					File: ~Y:\CORE\RAW_DATA_2023_QE\P1481_Sigrun_Lange\P1481_A.raw~; SpectrumID: ~2786~; PrecursorID: ~0~; scans: ~9947~
1	2::tr|A0A0G2JXJ9|A0A0G2JXJ9_RAT	Keratin 16 OS=Rattus norvegicus OX=10116 GN=Krt14 PE=1 SV=2	90	47569	10	10	2	2	97	1952	1	0	0	404.203	806.392	2	806.392	0	0	38.95	0.01	R	LAADDFR	T					File: ~Y:\CORE\RAW_DATA_2023_QE\P1481_Sigrun_Lange\P1481_A.raw~; SpectrumID: ~2698~; PrecursorID: ~0~; scans: ~9702~
1	2::tr|A0A0G2JXJ9|A0A0G2JXJ9_RAT	Keratin 16 OS=Rattus norvegicus OX=10116 GN=Krt14 PE=1 SV=2	90	47569	10	10	2	2	98	2106	2	0	0	404.203	806.392	2	806.392	0	0	35.21	0.024	R	LAADDFR	T					File: ~Y:\CORE\RAW_DATA_2023_QE\P1481_Sigrun_Lange\P1481_A.raw~; SpectrumID: ~2876~; PrecursorID: ~0~; scans: ~10197~
1	2::tr|A0A0G2JXJ9|A0A0G2JXJ9_RAT	Keratin 16 OS=Rattus norvegicus OX=10116 GN=Krt14 PE=1 SV=2	90	47569	10	10	2	2	99	2179	1	0	0	404.204	806.394	2	806.392	0.0012	0	31.58	0.044	R	LAADDFR	T					File: ~Y:\CORE\RAW_DATA_2023_QE\P1481_Sigrun_Lange\P1481_A.raw~; SpectrumID: ~2957~; PrecursorID: ~0~; scans: ~10448~
1	2::tr|A0A0G2JXJ9|A0A0G2JXJ9_RAT	Keratin 16 OS=Rattus norvegicus OX=10116 GN=Krt14 PE=1 SV=2	90	47569	10	10	2	2	1033	1690	1	0	0	545.766	1089.52	2	1089.52	-0.006	0	47.53	0.0037	K	VTMQNLNDR	L					File: ~Y:\CORE\RAW_DATA_2023_QE\P1481_Sigrun_Lange\P1481_A.raw~; SpectrumID: ~2364~; PrecursorID: ~0~; scans: ~8661~
1	2::tr|A0A0G2JXJ9|A0A0G2JXJ9_RAT	Keratin 16 OS=Rattus norvegicus OX=10116 GN=Krt14 PE=1 SV=2	90	47569	10	10	2	2	1034	1741	1	0	0	545.766	1089.52	2	1089.52	-0.0056	0	45.78	0.0055	K	VTMQNLNDR	L					File: ~Y:\CORE\RAW_DATA_2023_QE\P1481_Sigrun_Lange\P1481_A.raw~; SpectrumID: ~2435~; PrecursorID: ~0~; scans: ~8903~
1	2::tr|A0A0G2JXJ9|A0A0G2JXJ9_RAT	Keratin 16 OS=Rattus norvegicus OX=10116 GN=Krt14 PE=1 SV=2	90	47569	10	10	2	2	1035	2009	1	0	0	545.766	1089.52	2	1089.52	-0.0055	0	51.1	0.0016	K	VTMQNLNDR	L					File: ~Y:\CORE\RAW_DATA_2023_QE\P1481_Sigrun_Lange\P1481_A.raw~; SpectrumID: ~2762~; PrecursorID: ~0~; scans: ~9890~
1	2::tr|A0A0G2JXJ9|A0A0G2JXJ9_RAT	Keratin 16 OS=Rattus norvegicus OX=10116 GN=Krt14 PE=1 SV=2	90	47569	10	10	2	2	1036	1801	1	0	0	545.768	1089.52	2	1089.52	-0.0031	0	47.55	0.004	K	VTMQNLNDR	L					File: ~Y:\CORE\RAW_DATA_2023_QE\P1481_Sigrun_Lange\P1481_A.raw~; SpectrumID: ~2511~; PrecursorID: ~0~; scans: ~9151~
1	2::tr|A0A0G2JXJ9|A0A0G2JXJ9_RAT	Keratin 16 OS=Rattus norvegicus OX=10116 GN=Krt14 PE=1 SV=2	90	47569	10	10	2	2	1037	1923	1	0	0	545.768	1089.52	2	1089.52	-0.0028	0	42.06	0.014	K	VTMQNLNDR	L					File: ~Y:\CORE\RAW_DATA_2023_QE\P1481_Sigrun_Lange\P1481_A.raw~; SpectrumID: ~2667~; PrecursorID: ~0~; scans: ~9642~
1	2::tr|A0A0G2JXJ9|A0A0G2JXJ9_RAT	Keratin 16 OS=Rattus norvegicus OX=10116 GN=Krt14 PE=1 SV=2	90	47569	10	10	2	2	1038	1861	1	0	0	545.769	1089.52	2	1089.52	-0.0013	0	45.37	0.0066	K	VTMQNLNDR	L					File: ~Y:\CORE\RAW_DATA_2023_QE\P1481_Sigrun_Lange\P1481_A.raw~; SpectrumID: ~2586~; PrecursorID: ~0~; scans: ~9398~
1	2::tr|A0A0G2K9Q9|A0A0G2K9Q9_RAT	Keratin, type I cytoskeletal 17 OS=Rattus norvegicus OX=10116 GN=Krt17 PE=1 SV=2	81	47080	10	10	2	2	95	2028	1	0	0	404.203	806.392	2	806.392	-0.0002	0	33.8	0.034	R	LAADDFR	T					File: ~Y:\CORE\RAW_DATA_2023_QE\P1481_Sigrun_Lange\P1481_A.raw~; SpectrumID: ~2786~; PrecursorID: ~0~; scans: ~9947~
1	2::tr|A0A0G2K9Q9|A0A0G2K9Q9_RAT	Keratin, type I cytoskeletal 17 OS=Rattus norvegicus OX=10116 GN=Krt17 PE=1 SV=2	81	47080	10	10	2	2	97	1952	1	0	0	404.203	806.392	2	806.392	0	0	38.95	0.01	R	LAADDFR	T					File: ~Y:\CORE\RAW_DATA_2023_QE\P1481_Sigrun_Lange\P1481_A.raw~; SpectrumID: ~2698~; PrecursorID: ~0~; scans: ~9702~
1	2::tr|A0A0G2K9Q9|A0A0G2K9Q9_RAT	Keratin, type I cytoskeletal 17 OS=Rattus norvegicus OX=10116 GN=Krt17 PE=1 SV=2	81	47080	10	10	2	2	98	2106	2	0	0	404.203	806.392	2	806.392	0	0	35.21	0.024	R	LAADDFR	T					File: ~Y:\CORE\RAW_DATA_2023_QE\P1481_Sigrun_Lange\P1481_A.raw~; SpectrumID: ~2876~; PrecursorID: ~0~; scans: ~10197~
1	2::tr|A0A0G2K9Q9|A0A0G2K9Q9_RAT	Keratin, type I cytoskeletal 17 OS=Rattus norvegicus OX=10116 GN=Krt17 PE=1 SV=2	81	47080	10	10	2	2	99	2179	1	0	0	404.204	806.394	2	806.392	0.0012	0	31.58	0.044	R	LAADDFR	T					File: ~Y:\CORE\RAW_DATA_2023_QE\P1481_Sigrun_Lange\P1481_A.raw~; SpectrumID: ~2957~; PrecursorID: ~0~; scans: ~10448~
1	2::tr|A0A0G2K9Q9|A0A0G2K9Q9_RAT	Keratin, type I cytoskeletal 17 OS=Rattus norvegicus OX=10116 GN=Krt17 PE=1 SV=2	81	47080	10	10	2	2	101	1842	1	0	0	405.224	808.433	2	808.433	-0.0005	0	37.13	0.0064	R	LASYLDK	V					File: ~Y:\CORE\RAW_DATA_2023_QE\P1481_Sigrun_Lange\P1481_A.raw~; SpectrumID: ~2561~; PrecursorID: ~0~; scans: ~9334~
1	2::tr|A0A0G2K9Q9|A0A0G2K9Q9_RAT	Keratin, type I cytoskeletal 17 OS=Rattus norvegicus OX=10116 GN=Krt17 PE=1 SV=2	81	47080	10	10	2	2	102	1726	1	0	0	405.224	808.433	2	808.433	-0.0004	0	34.78	0.011	R	LASYLDK	V					File: ~Y:\CORE\RAW_DATA_2023_QE\P1481_Sigrun_Lange\P1481_A.raw~; SpectrumID: ~2415~; PrecursorID: ~0~; scans: ~8842~
1	2::tr|A0A0G2K9Q9|A0A0G2K9Q9_RAT	Keratin, type I cytoskeletal 17 OS=Rattus norvegicus OX=10116 GN=Krt17 PE=1 SV=2	81	47080	10	10	2	2	103	2366	1	0	0	405.224	808.433	2	808.433	0.0001	0	30.9	0.027	R	LASYLDK	V					File: ~Y:\CORE\RAW_DATA_2023_QE\P1481_Sigrun_Lange\P1481_A.raw~; SpectrumID: ~3152~; PrecursorID: ~0~; scans: ~10953~
1	2::tr|A0A0G2K9Q9|A0A0G2K9Q9_RAT	Keratin, type I cytoskeletal 17 OS=Rattus norvegicus OX=10116 GN=Krt17 PE=1 SV=2	81	47080	10	10	2	2	104	1910	1	0	0	405.224	808.433	2	808.433	0.0002	0	33.7	0.014	R	LASYLDK	V					File: ~Y:\CORE\RAW_DATA_2023_QE\P1481_Sigrun_Lange\P1481_A.raw~; SpectrumID: ~2645~; PrecursorID: ~0~; scans: ~9579~
1	2::tr|A0A0G2K9Q9|A0A0G2K9Q9_RAT	Keratin, type I cytoskeletal 17 OS=Rattus norvegicus OX=10116 GN=Krt17 PE=1 SV=2	81	47080	10	10	2	2	105	1787	1	0	0	405.224	808.434	2	808.433	0.0007	0	42.14	0.002	R	LASYLDK	V					File: ~Y:\CORE\RAW_DATA_2023_QE\P1481_Sigrun_Lange\P1481_A.raw~; SpectrumID: ~2492~; PrecursorID: ~0~; scans: ~9086~
1	2::tr|A0A0G2K9Q9|A0A0G2K9Q9_RAT	Keratin, type I cytoskeletal 17 OS=Rattus norvegicus OX=10116 GN=Krt17 PE=1 SV=2	81	47080	10	10	2	2	106	2268	1	0	0	405.225	808.436	2	808.433	0.0027	0	33.33	0.013	R	LASYLDK	V					File: ~Y:\CORE\RAW_DATA_2023_QE\P1481_Sigrun_Lange\P1481_A.raw~; SpectrumID: ~3050~; PrecursorID: ~0~; scans: ~10700~
1	2::tr|A0A8I5ZN82|A0A8I5ZN82_RAT	Keratin, type I cytoskeletal 17 OS=Rattus norvegicus OX=10116 GN=Krt17 PE=3 SV=1	81	45504	10	10	2	2	95	2028	1	0	0	404.203	806.392	2	806.392	-0.0002	0	33.8	0.034	R	LAADDFR	T					File: ~Y:\CORE\RAW_DATA_2023_QE\P1481_Sigrun_Lange\P1481_A.raw~; SpectrumID: ~2786~; PrecursorID: ~0~; scans: ~9947~
1	2::tr|A0A8I5ZN82|A0A8I5ZN82_RAT	Keratin, type I cytoskeletal 17 OS=Rattus norvegicus OX=10116 GN=Krt17 PE=3 SV=1	81	45504	10	10	2	2	97	1952	1	0	0	404.203	806.392	2	806.392	0	0	38.95	0.01	R	LAADDFR	T					File: ~Y:\CORE\RAW_DATA_2023_QE\P1481_Sigrun_Lange\P1481_A.raw~; SpectrumID: ~2698~; PrecursorID: ~0~; scans: ~9702~
1	2::tr|A0A8I5ZN82|A0A8I5ZN82_RAT	Keratin, type I cytoskeletal 17 OS=Rattus norvegicus OX=10116 GN=Krt17 PE=3 SV=1	81	45504	10	10	2	2	98	2106	2	0	0	404.203	806.392	2	806.392	0	0	35.21	0.024	R	LAADDFR	T					File: ~Y:\CORE\RAW_DATA_2023_QE\P1481_Sigrun_Lange\P1481_A.raw~; SpectrumID: ~2876~; PrecursorID: ~0~; scans: ~10197~
1	2::tr|A0A8I5ZN82|A0A8I5ZN82_RAT	Keratin, type I cytoskeletal 17 OS=Rattus norvegicus OX=10116 GN=Krt17 PE=3 SV=1	81	45504	10	10	2	2	99	2179	1	0	0	404.204	806.394	2	806.392	0.0012	0	31.58	0.044	R	LAADDFR	T					File: ~Y:\CORE\RAW_DATA_2023_QE\P1481_Sigrun_Lange\P1481_A.raw~; SpectrumID: ~2957~; PrecursorID: ~0~; scans: ~10448~
1	2::tr|A0A8I5ZN82|A0A8I5ZN82_RAT	Keratin, type I cytoskeletal 17 OS=Rattus norvegicus OX=10116 GN=Krt17 PE=3 SV=1	81	45504	10	10	2	2	101	1842	1	0	0	405.224	808.433	2	808.433	-0.0005	0	37.13	0.0064	R	LASYLDK	V					File: ~Y:\CORE\RAW_DATA_2023_QE\P1481_Sigrun_Lange\P1481_A.raw~; SpectrumID: ~2561~; PrecursorID: ~0~; scans: ~9334~
1	2::tr|A0A8I5ZN82|A0A8I5ZN82_RAT	Keratin, type I cytoskeletal 17 OS=Rattus norvegicus OX=10116 GN=Krt17 PE=3 SV=1	81	45504	10	10	2	2	102	1726	1	0	0	405.224	808.433	2	808.433	-0.0004	0	34.78	0.011	R	LASYLDK	V					File: ~Y:\CORE\RAW_DATA_2023_QE\P1481_Sigrun_Lange\P1481_A.raw~; SpectrumID: ~2415~; PrecursorID: ~0~; scans: ~8842~
1	2::tr|A0A8I5ZN82|A0A8I5ZN82_RAT	Keratin, type I cytoskeletal 17 OS=Rattus norvegicus OX=10116 GN=Krt17 PE=3 SV=1	81	45504	10	10	2	2	103	2366	1	0	0	405.224	808.433	2	808.433	0.0001	0	30.9	0.027	R	LASYLDK	V					File: ~Y:\CORE\RAW_DATA_2023_QE\P1481_Sigrun_Lange\P1481_A.raw~; SpectrumID: ~3152~; PrecursorID: ~0~; scans: ~10953~
1	2::tr|A0A8I5ZN82|A0A8I5ZN82_RAT	Keratin, type I cytoskeletal 17 OS=Rattus norvegicus OX=10116 GN=Krt17 PE=3 SV=1	81	45504	10	10	2	2	104	1910	1	0	0	405.224	808.433	2	808.433	0.0002	0	33.7	0.014	R	LASYLDK	V					File: ~Y:\CORE\RAW_DATA_2023_QE\P1481_Sigrun_Lange\P1481_A.raw~; SpectrumID: ~2645~; PrecursorID: ~0~; scans: ~9579~
1	2::tr|A0A8I5ZN82|A0A8I5ZN82_RAT	Keratin, type I cytoskeletal 17 OS=Rattus norvegicus OX=10116 GN=Krt17 PE=3 SV=1	81	45504	10	10	2	2	105	1787	1	0	0	405.224	808.434	2	808.433	0.0007	0	42.14	0.002	R	LASYLDK	V					File: ~Y:\CORE\RAW_DATA_2023_QE\P1481_Sigrun_Lange\P1481_A.raw~; SpectrumID: ~2492~; PrecursorID: ~0~; scans: ~9086~
1	2::tr|A0A8I5ZN82|A0A8I5ZN82_RAT	Keratin, type I cytoskeletal 17 OS=Rattus norvegicus OX=10116 GN=Krt17 PE=3 SV=1	81	45504	10	10	2	2	106	2268	1	0	0	405.225	808.436	2	808.433	0.0027	0	33.33	0.013	R	LASYLDK	V					File: ~Y:\CORE\RAW_DATA_2023_QE\P1481_Sigrun_Lange\P1481_A.raw~; SpectrumID: ~3050~; PrecursorID: ~0~; scans: ~10700~
1	2::tr|A0A8I6A244|A0A8I6A244_RAT	IF rod domain-containing protein OS=Rattus norvegicus OX=10116 PE=1 SV=1	81	44735	10	10	2	2	95	2028	1	0	0	404.203	806.392	2	806.392	-0.0002	0	33.8	0.034	R	LAADDFR	V					File: ~Y:\CORE\RAW_DATA_2023_QE\P1481_Sigrun_Lange\P1481_A.raw~; SpectrumID: ~2786~; PrecursorID: ~0~; scans: ~9947~
1	2::tr|A0A8I6A244|A0A8I6A244_RAT	IF rod domain-containing protein OS=Rattus norvegicus OX=10116 PE=1 SV=1	81	44735	10	10	2	2	97	1952	1	0	0	404.203	806.392	2	806.392	0	0	38.95	0.01	R	LAADDFR	V					File: ~Y:\CORE\RAW_DATA_2023_QE\P1481_Sigrun_Lange\P1481_A.raw~; SpectrumID: ~2698~; PrecursorID: ~0~; scans: ~9702~
1	2::tr|A0A8I6A244|A0A8I6A244_RAT	IF rod domain-containing protein OS=Rattus norvegicus OX=10116 PE=1 SV=1	81	44735	10	10	2	2	98	2106	2	0	0	404.203	806.392	2	806.392	0	0	35.21	0.024	R	LAADDFR	V					File: ~Y:\CORE\RAW_DATA_2023_QE\P1481_Sigrun_Lange\P1481_A.raw~; SpectrumID: ~2876~; PrecursorID: ~0~; scans: ~10197~
1	2::tr|A0A8I6A244|A0A8I6A244_RAT	IF rod domain-containing protein OS=Rattus norvegicus OX=10116 PE=1 SV=1	81	44735	10	10	2	2	99	2179	1	0	0	404.204	806.394	2	806.392	0.0012	0	31.58	0.044	R	LAADDFR	V					File: ~Y:\CORE\RAW_DATA_2023_QE\P1481_Sigrun_Lange\P1481_A.raw~; SpectrumID: ~2957~; PrecursorID: ~0~; scans: ~10448~
1	2::tr|A0A8I6A244|A0A8I6A244_RAT	IF rod domain-containing protein OS=Rattus norvegicus OX=10116 PE=1 SV=1	81	44735	10	10	2	2	101	1842	1	0	0	405.224	808.433	2	808.433	-0.0005	0	37.13	0.0064	R	LASYLDK	V					File: ~Y:\CORE\RAW_DATA_2023_QE\P1481_Sigrun_Lange\P1481_A.raw~; SpectrumID: ~2561~; PrecursorID: ~0~; scans: ~9334~
1	2::tr|A0A8I6A244|A0A8I6A244_RAT	IF rod domain-containing protein OS=Rattus norvegicus OX=10116 PE=1 SV=1	81	44735	10	10	2	2	102	1726	1	0	0	405.224	808.433	2	808.433	-0.0004	0	34.78	0.011	R	LASYLDK	V					File: ~Y:\CORE\RAW_DATA_2023_QE\P1481_Sigrun_Lange\P1481_A.raw~; SpectrumID: ~2415~; PrecursorID: ~0~; scans: ~8842~
1	2::tr|A0A8I6A244|A0A8I6A244_RAT	IF rod domain-containing protein OS=Rattus norvegicus OX=10116 PE=1 SV=1	81	44735	10	10	2	2	103	2366	1	0	0	405.224	808.433	2	808.433	0.0001	0	30.9	0.027	R	LASYLDK	V					File: ~Y:\CORE\RAW_DATA_2023_QE\P1481_Sigrun_Lange\P1481_A.raw~; SpectrumID: ~3152~; PrecursorID: ~0~; scans: ~10953~
1	2::tr|A0A8I6A244|A0A8I6A244_RAT	IF rod domain-containing protein OS=Rattus norvegicus OX=10116 PE=1 SV=1	81	44735	10	10	2	2	104	1910	1	0	0	405.224	808.433	2	808.433	0.0002	0	33.7	0.014	R	LASYLDK	V					File: ~Y:\CORE\RAW_DATA_2023_QE\P1481_Sigrun_Lange\P1481_A.raw~; SpectrumID: ~2645~; PrecursorID: ~0~; scans: ~9579~
1	2::tr|A0A8I6A244|A0A8I6A244_RAT	IF rod domain-containing protein OS=Rattus norvegicus OX=10116 PE=1 SV=1	81	44735	10	10	2	2	105	1787	1	0	0	405.224	808.434	2	808.433	0.0007	0	42.14	0.002	R	LASYLDK	V					File: ~Y:\CORE\RAW_DATA_2023_QE\P1481_Sigrun_Lange\P1481_A.raw~; SpectrumID: ~2492~; PrecursorID: ~0~; scans: ~9086~
1	2::tr|A0A8I6A244|A0A8I6A244_RAT	IF rod domain-containing protein OS=Rattus norvegicus OX=10116 PE=1 SV=1	81	44735	10	10	2	2	106	2268	1	0	0	405.225	808.436	2	808.433	0.0027	0	33.33	0.013	R	LASYLDK	V					File: ~Y:\CORE\RAW_DATA_2023_QE\P1481_Sigrun_Lange\P1481_A.raw~; SpectrumID: ~3050~; PrecursorID: ~0~; scans: ~10700~
1	2::tr|A0A8I6GIB2|A0A8I6GIB2_RAT	Keratin 14 OS=Rattus norvegicus OX=10116 GN=Krt16 PE=1 SV=1	81	48471	10	10	2	2	95	2028	1	0	0	404.203	806.392	2	806.392	-0.0002	0	33.8	0.034	R	LAADDFR	L					File: ~Y:\CORE\RAW_DATA_2023_QE\P1481_Sigrun_Lange\P1481_A.raw~; SpectrumID: ~2786~; PrecursorID: ~0~; scans: ~9947~
1	2::tr|A0A8I6GIB2|A0A8I6GIB2_RAT	Keratin 14 OS=Rattus norvegicus OX=10116 GN=Krt16 PE=1 SV=1	81	48471	10	10	2	2	97	1952	1	0	0	404.203	806.392	2	806.392	0	0	38.95	0.01	R	LAADDFR	L					File: ~Y:\CORE\RAW_DATA_2023_QE\P1481_Sigrun_Lange\P1481_A.raw~; SpectrumID: ~2698~; PrecursorID: ~0~; scans: ~9702~
1	2::tr|A0A8I6GIB2|A0A8I6GIB2_RAT	Keratin 14 OS=Rattus norvegicus OX=10116 GN=Krt16 PE=1 SV=1	81	48471	10	10	2	2	98	2106	2	0	0	404.203	806.392	2	806.392	0	0	35.21	0.024	R	LAADDFR	L					File: ~Y:\CORE\RAW_DATA_2023_QE\P1481_Sigrun_Lange\P1481_A.raw~; SpectrumID: ~2876~; PrecursorID: ~0~; scans: ~10197~
1	2::tr|A0A8I6GIB2|A0A8I6GIB2_RAT	Keratin 14 OS=Rattus norvegicus OX=10116 GN=Krt16 PE=1 SV=1	81	48471	10	10	2	2	99	2179	1	0	0	404.204	806.394	2	806.392	0.0012	0	31.58	0.044	R	LAADDFR	L					File: ~Y:\CORE\RAW_DATA_2023_QE\P1481_Sigrun_Lange\P1481_A.raw~; SpectrumID: ~2957~; PrecursorID: ~0~; scans: ~10448~
1	2::tr|A0A8I6GIB2|A0A8I6GIB2_RAT	Keratin 14 OS=Rattus norvegicus OX=10116 GN=Krt16 PE=1 SV=1	81	48471	10	10	2	2	101	1842	1	0	0	405.224	808.433	2	808.433	-0.0005	0	37.13	0.0064	R	LASYLDK	V					File: ~Y:\CORE\RAW_DATA_2023_QE\P1481_Sigrun_Lange\P1481_A.raw~; SpectrumID: ~2561~; PrecursorID: ~0~; scans: ~9334~
1	2::tr|A0A8I6GIB2|A0A8I6GIB2_RAT	Keratin 14 OS=Rattus norvegicus OX=10116 GN=Krt16 PE=1 SV=1	81	48471	10	10	2	2	102	1726	1	0	0	405.224	808.433	2	808.433	-0.0004	0	34.78	0.011	R	LASYLDK	V					File: ~Y:\CORE\RAW_DATA_2023_QE\P1481_Sigrun_Lange\P1481_A.raw~; SpectrumID: ~2415~; PrecursorID: ~0~; scans: ~8842~
1	2::tr|A0A8I6GIB2|A0A8I6GIB2_RAT	Keratin 14 OS=Rattus norvegicus OX=10116 GN=Krt16 PE=1 SV=1	81	48471	10	10	2	2	103	2366	1	0	0	405.224	808.433	2	808.433	0.0001	0	30.9	0.027	R	LASYLDK	V					File: ~Y:\CORE\RAW_DATA_2023_QE\P1481_Sigrun_Lange\P1481_A.raw~; SpectrumID: ~3152~; PrecursorID: ~0~; scans: ~10953~
1	2::tr|A0A8I6GIB2|A0A8I6GIB2_RAT	Keratin 14 OS=Rattus norvegicus OX=10116 GN=Krt16 PE=1 SV=1	81	48471	10	10	2	2	104	1910	1	0	0	405.224	808.433	2	808.433	0.0002	0	33.7	0.014	R	LASYLDK	V					File: ~Y:\CORE\RAW_DATA_2023_QE\P1481_Sigrun_Lange\P1481_A.raw~; SpectrumID: ~2645~; PrecursorID: ~0~; scans: ~9579~
1	2::tr|A0A8I6GIB2|A0A8I6GIB2_RAT	Keratin 14 OS=Rattus norvegicus OX=10116 GN=Krt16 PE=1 SV=1	81	48471	10	10	2	2	105	1787	1	0	0	405.224	808.434	2	808.433	0.0007	0	42.14	0.002	R	LASYLDK	V					File: ~Y:\CORE\RAW_DATA_2023_QE\P1481_Sigrun_Lange\P1481_A.raw~; SpectrumID: ~2492~; PrecursorID: ~0~; scans: ~9086~
1	2::tr|A0A8I6GIB2|A0A8I6GIB2_RAT	Keratin 14 OS=Rattus norvegicus OX=10116 GN=Krt16 PE=1 SV=1	81	48471	10	10	2	2	106	2268	1	0	0	405.225	808.436	2	808.433	0.0027	0	33.33	0.013	R	LASYLDK	V					File: ~Y:\CORE\RAW_DATA_2023_QE\P1481_Sigrun_Lange\P1481_A.raw~; SpectrumID: ~3050~; PrecursorID: ~0~; scans: ~10700~
1	2::sp|Q5BJY9|K1C18_RAT	Keratin, type I cytoskeletal 18 OS=Rattus norvegicus OX=10116 GN=Krt18 PE=1 SV=3	81	47732	10	10	2	2	95	2028	1	0	0	404.203	806.392	2	806.392	-0.0002	0	33.8	0.034	R	LAADDFR	V					File: ~Y:\CORE\RAW_DATA_2023_QE\P1481_Sigrun_Lange\P1481_A.raw~; SpectrumID: ~2786~; PrecursorID: ~0~; scans: ~9947~
1	2::sp|Q5BJY9|K1C18_RAT	Keratin, type I cytoskeletal 18 OS=Rattus norvegicus OX=10116 GN=Krt18 PE=1 SV=3	81	47732	10	10	2	2	97	1952	1	0	0	404.203	806.392	2	806.392	0	0	38.95	0.01	R	LAADDFR	V					File: ~Y:\CORE\RAW_DATA_2023_QE\P1481_Sigrun_Lange\P1481_A.raw~; SpectrumID: ~2698~; PrecursorID: ~0~; scans: ~9702~
1	2::sp|Q5BJY9|K1C18_RAT	Keratin, type I cytoskeletal 18 OS=Rattus norvegicus OX=10116 GN=Krt18 PE=1 SV=3	81	47732	10	10	2	2	98	2106	2	0	0	404.203	806.392	2	806.392	0	0	35.21	0.024	R	LAADDFR	V					File: ~Y:\CORE\RAW_DATA_2023_QE\P1481_Sigrun_Lange\P1481_A.raw~; SpectrumID: ~2876~; PrecursorID: ~0~; scans: ~10197~
1	2::sp|Q5BJY9|K1C18_RAT	Keratin, type I cytoskeletal 18 OS=Rattus norvegicus OX=10116 GN=Krt18 PE=1 SV=3	81	47732	10	10	2	2	99	2179	1	0	0	404.204	806.394	2	806.392	0.0012	0	31.58	0.044	R	LAADDFR	V					File: ~Y:\CORE\RAW_DATA_2023_QE\P1481_Sigrun_Lange\P1481_A.raw~; SpectrumID: ~2957~; PrecursorID: ~0~; scans: ~10448~
1	2::sp|Q5BJY9|K1C18_RAT	Keratin, type I cytoskeletal 18 OS=Rattus norvegicus OX=10116 GN=Krt18 PE=1 SV=3	81	47732	10	10	2	2	101	1842	1	0	0	405.224	808.433	2	808.433	-0.0005	0	37.13	0.0064	R	LASYLDK	V					File: ~Y:\CORE\RAW_DATA_2023_QE\P1481_Sigrun_Lange\P1481_A.raw~; SpectrumID: ~2561~; PrecursorID: ~0~; scans: ~9334~
1	2::sp|Q5BJY9|K1C18_RAT	Keratin, type I cytoskeletal 18 OS=Rattus norvegicus OX=10116 GN=Krt18 PE=1 SV=3	81	47732	10	10	2	2	102	1726	1	0	0	405.224	808.433	2	808.433	-0.0004	0	34.78	0.011	R	LASYLDK	V					File: ~Y:\CORE\RAW_DATA_2023_QE\P1481_Sigrun_Lange\P1481_A.raw~; SpectrumID: ~2415~; PrecursorID: ~0~; scans: ~8842~
1	2::sp|Q5BJY9|K1C18_RAT	Keratin, type I cytoskeletal 18 OS=Rattus norvegicus OX=10116 GN=Krt18 PE=1 SV=3	81	47732	10	10	2	2	103	2366	1	0	0	405.224	808.433	2	808.433	0.0001	0	30.9	0.027	R	LASYLDK	V					File: ~Y:\CORE\RAW_DATA_2023_QE\P1481_Sigrun_Lange\P1481_A.raw~; SpectrumID: ~3152~; PrecursorID: ~0~; scans: ~10953~
1	2::sp|Q5BJY9|K1C18_RAT	Keratin, type I cytoskeletal 18 OS=Rattus norvegicus OX=10116 GN=Krt18 PE=1 SV=3	81	47732	10	10	2	2	104	1910	1	0	0	405.224	808.433	2	808.433	0.0002	0	33.7	0.014	R	LASYLDK	V					File: ~Y:\CORE\RAW_DATA_2023_QE\P1481_Sigrun_Lange\P1481_A.raw~; SpectrumID: ~2645~; PrecursorID: ~0~; scans: ~9579~
1	2::sp|Q5BJY9|K1C18_RAT	Keratin, type I cytoskeletal 18 OS=Rattus norvegicus OX=10116 GN=Krt18 PE=1 SV=3	81	47732	10	10	2	2	105	1787	1	0	0	405.224	808.434	2	808.433	0.0007	0	42.14	0.002	R	LASYLDK	V					File: ~Y:\CORE\RAW_DATA_2023_QE\P1481_Sigrun_Lange\P1481_A.raw~; SpectrumID: ~2492~; PrecursorID: ~0~; scans: ~9086~
1	2::sp|Q5BJY9|K1C18_RAT	Keratin, type I cytoskeletal 18 OS=Rattus norvegicus OX=10116 GN=Krt18 PE=1 SV=3	81	47732	10	10	2	2	106	2268	1	0	0	405.225	808.436	2	808.433	0.0027	0	33.33	0.013	R	LASYLDK	V					File: ~Y:\CORE\RAW_DATA_2023_QE\P1481_Sigrun_Lange\P1481_A.raw~; SpectrumID: ~3050~; PrecursorID: ~0~; scans: ~10700~
1	2::sp|Q6IFU8|K1C17_RAT	Keratin, type I cytoskeletal 17 OS=Rattus norvegicus OX=10116 GN=Krt17 PE=1 SV=1	81	48378	10	10	2	2	95	2028	1	0	0	404.203	806.392	2	806.392	-0.0002	0	33.8	0.034	R	LAADDFR	T					File: ~Y:\CORE\RAW_DATA_2023_QE\P1481_Sigrun_Lange\P1481_A.raw~; SpectrumID: ~2786~; PrecursorID: ~0~; scans: ~9947~
1	2::sp|Q6IFU8|K1C17_RAT	Keratin, type I cytoskeletal 17 OS=Rattus norvegicus OX=10116 GN=Krt17 PE=1 SV=1	81	48378	10	10	2	2	97	1952	1	0	0	404.203	806.392	2	806.392	0	0	38.95	0.01	R	LAADDFR	T					File: ~Y:\CORE\RAW_DATA_2023_QE\P1481_Sigrun_Lange\P1481_A.raw~; SpectrumID: ~2698~; PrecursorID: ~0~; scans: ~9702~
1	2::sp|Q6IFU8|K1C17_RAT	Keratin, type I cytoskeletal 17 OS=Rattus norvegicus OX=10116 GN=Krt17 PE=1 SV=1	81	48378	10	10	2	2	98	2106	2	0	0	404.203	806.392	2	806.392	0	0	35.21	0.024	R	LAADDFR	T					File: ~Y:\CORE\RAW_DATA_2023_QE\P1481_Sigrun_Lange\P1481_A.raw~; SpectrumID: ~2876~; PrecursorID: ~0~; scans: ~10197~
1	2::sp|Q6IFU8|K1C17_RAT	Keratin, type I cytoskeletal 17 OS=Rattus norvegicus OX=10116 GN=Krt17 PE=1 SV=1	81	48378	10	10	2	2	99	2179	1	0	0	404.204	806.394	2	806.392	0.0012	0	31.58	0.044	R	LAADDFR	T					File: ~Y:\CORE\RAW_DATA_2023_QE\P1481_Sigrun_Lange\P1481_A.raw~; SpectrumID: ~2957~; PrecursorID: ~0~; scans: ~10448~
1	2::sp|Q6IFU8|K1C17_RAT	Keratin, type I cytoskeletal 17 OS=Rattus norvegicus OX=10116 GN=Krt17 PE=1 SV=1	81	48378	10	10	2	2	101	1842	1	0	0	405.224	808.433	2	808.433	-0.0005	0	37.13	0.0064	R	LASYLDK	V					File: ~Y:\CORE\RAW_DATA_2023_QE\P1481_Sigrun_Lange\P1481_A.raw~; SpectrumID: ~2561~; PrecursorID: ~0~; scans: ~9334~
1	2::sp|Q6IFU8|K1C17_RAT	Keratin, type I cytoskeletal 17 OS=Rattus norvegicus OX=10116 GN=Krt17 PE=1 SV=1	81	48378	10	10	2	2	102	1726	1	0	0	405.224	808.433	2	808.433	-0.0004	0	34.78	0.011	R	LASYLDK	V					File: ~Y:\CORE\RAW_DATA_2023_QE\P1481_Sigrun_Lange\P1481_A.raw~; SpectrumID: ~2415~; PrecursorID: ~0~; scans: ~8842~
1	2::sp|Q6IFU8|K1C17_RAT	Keratin, type I cytoskeletal 17 OS=Rattus norvegicus OX=10116 GN=Krt17 PE=1 SV=1	81	48378	10	10	2	2	103	2366	1	0	0	405.224	808.433	2	808.433	0.0001	0	30.9	0.027	R	LASYLDK	V					File: ~Y:\CORE\RAW_DATA_2023_QE\P1481_Sigrun_Lange\P1481_A.raw~; SpectrumID: ~3152~; PrecursorID: ~0~; scans: ~10953~
1	2::sp|Q6IFU8|K1C17_RAT	Keratin, type I cytoskeletal 17 OS=Rattus norvegicus OX=10116 GN=Krt17 PE=1 SV=1	81	48378	10	10	2	2	104	1910	1	0	0	405.224	808.433	2	808.433	0.0002	0	33.7	0.014	R	LASYLDK	V					File: ~Y:\CORE\RAW_DATA_2023_QE\P1481_Sigrun_Lange\P1481_A.raw~; SpectrumID: ~2645~; PrecursorID: ~0~; scans: ~9579~
1	2::sp|Q6IFU8|K1C17_RAT	Keratin, type I cytoskeletal 17 OS=Rattus norvegicus OX=10116 GN=Krt17 PE=1 SV=1	81	48378	10	10	2	2	105	1787	1	0	0	405.224	808.434	2	808.433	0.0007	0	42.14	0.002	R	LASYLDK	V					File: ~Y:\CORE\RAW_DATA_2023_QE\P1481_Sigrun_Lange\P1481_A.raw~; SpectrumID: ~2492~; PrecursorID: ~0~; scans: ~9086~
1	2::sp|Q6IFU8|K1C17_RAT	Keratin, type I cytoskeletal 17 OS=Rattus norvegicus OX=10116 GN=Krt17 PE=1 SV=1	81	48378	10	10	2	2	106	2268	1	0	0	405.225	808.436	2	808.433	0.0027	0	33.33	0.013	R	LASYLDK	V					File: ~Y:\CORE\RAW_DATA_2023_QE\P1481_Sigrun_Lange\P1481_A.raw~; SpectrumID: ~3050~; PrecursorID: ~0~; scans: ~10700~
1	2::tr|A0A221LEF7|A0A221LEF7_RAT	Keratin 25 OS=Rattus norvegicus OX=10116 GN=Krt25 PE=2 SV=1	51	52752	6	6	1	1	1033	1690	1	0	0	545.766	1089.52	2	1089.52	-0.006	0	47.53	0.0037	K	VTMQNLNDR	L					File: ~Y:\CORE\RAW_DATA_2023_QE\P1481_Sigrun_Lange\P1481_A.raw~; SpectrumID: ~2364~; PrecursorID: ~0~; scans: ~8661~
1	2::tr|A0A221LEF7|A0A221LEF7_RAT	Keratin 25 OS=Rattus norvegicus OX=10116 GN=Krt25 PE=2 SV=1	51	52752	6	6	1	1	1034	1741	1	0	0	545.766	1089.52	2	1089.52	-0.0056	0	45.78	0.0055	K	VTMQNLNDR	L					File: ~Y:\CORE\RAW_DATA_2023_QE\P1481_Sigrun_Lange\P1481_A.raw~; SpectrumID: ~2435~; PrecursorID: ~0~; scans: ~8903~
1	2::tr|A0A221LEF7|A0A221LEF7_RAT	Keratin 25 OS=Rattus norvegicus OX=10116 GN=Krt25 PE=2 SV=1	51	52752	6	6	1	1	1035	2009	1	0	0	545.766	1089.52	2	1089.52	-0.0055	0	51.1	0.0016	K	VTMQNLNDR	L					File: ~Y:\CORE\RAW_DATA_2023_QE\P1481_Sigrun_Lange\P1481_A.raw~; SpectrumID: ~2762~; PrecursorID: ~0~; scans: ~9890~
1	2::tr|A0A221LEF7|A0A221LEF7_RAT	Keratin 25 OS=Rattus norvegicus OX=10116 GN=Krt25 PE=2 SV=1	51	52752	6	6	1	1	1036	1801	1	0	0	545.768	1089.52	2	1089.52	-0.0031	0	47.55	0.004	K	VTMQNLNDR	L					File: ~Y:\CORE\RAW_DATA_2023_QE\P1481_Sigrun_Lange\P1481_A.raw~; SpectrumID: ~2511~; PrecursorID: ~0~; scans: ~9151~
1	2::tr|A0A221LEF7|A0A221LEF7_RAT	Keratin 25 OS=Rattus norvegicus OX=10116 GN=Krt25 PE=2 SV=1	51	52752	6	6	1	1	1037	1923	1	0	0	545.768	1089.52	2	1089.52	-0.0028	0	42.06	0.014	K	VTMQNLNDR	L					File: ~Y:\CORE\RAW_DATA_2023_QE\P1481_Sigrun_Lange\P1481_A.raw~; SpectrumID: ~2667~; PrecursorID: ~0~; scans: ~9642~
1	2::tr|A0A221LEF7|A0A221LEF7_RAT	Keratin 25 OS=Rattus norvegicus OX=10116 GN=Krt25 PE=2 SV=1	51	52752	6	6	1	1	1038	1861	1	0	0	545.769	1089.52	2	1089.52	-0.0013	0	45.37	0.0066	K	VTMQNLNDR	L					File: ~Y:\CORE\RAW_DATA_2023_QE\P1481_Sigrun_Lange\P1481_A.raw~; SpectrumID: ~2586~; PrecursorID: ~0~; scans: ~9398~
1	2::tr|A0A8I6ANI5|A0A8I6ANI5_RAT	Keratin, type I cytoskeletal 25 OS=Rattus norvegicus OX=10116 GN=Krt25 PE=4 SV=1	51	52672	6	6	1	1	1033	1690	1	0	0	545.766	1089.52	2	1089.52	-0.006	0	47.53	0.0037	K	VTMQNLNDR	L					File: ~Y:\CORE\RAW_DATA_2023_QE\P1481_Sigrun_Lange\P1481_A.raw~; SpectrumID: ~2364~; PrecursorID: ~0~; scans: ~8661~
1	2::tr|A0A8I6ANI5|A0A8I6ANI5_RAT	Keratin, type I cytoskeletal 25 OS=Rattus norvegicus OX=10116 GN=Krt25 PE=4 SV=1	51	52672	6	6	1	1	1034	1741	1	0	0	545.766	1089.52	2	1089.52	-0.0056	0	45.78	0.0055	K	VTMQNLNDR	L					File: ~Y:\CORE\RAW_DATA_2023_QE\P1481_Sigrun_Lange\P1481_A.raw~; SpectrumID: ~2435~; PrecursorID: ~0~; scans: ~8903~
1	2::tr|A0A8I6ANI5|A0A8I6ANI5_RAT	Keratin, type I cytoskeletal 25 OS=Rattus norvegicus OX=10116 GN=Krt25 PE=4 SV=1	51	52672	6	6	1	1	1035	2009	1	0	0	545.766	1089.52	2	1089.52	-0.0055	0	51.1	0.0016	K	VTMQNLNDR	L					File: ~Y:\CORE\RAW_DATA_2023_QE\P1481_Sigrun_Lange\P1481_A.raw~; SpectrumID: ~2762~; PrecursorID: ~0~; scans: ~9890~
1	2::tr|A0A8I6ANI5|A0A8I6ANI5_RAT	Keratin, type I cytoskeletal 25 OS=Rattus norvegicus OX=10116 GN=Krt25 PE=4 SV=1	51	52672	6	6	1	1	1036	1801	1	0	0	545.768	1089.52	2	1089.52	-0.0031	0	47.55	0.004	K	VTMQNLNDR	L					File: ~Y:\CORE\RAW_DATA_2023_QE\P1481_Sigrun_Lange\P1481_A.raw~; SpectrumID: ~2511~; PrecursorID: ~0~; scans: ~9151~
1	2::tr|A0A8I6ANI5|A0A8I6ANI5_RAT	Keratin, type I cytoskeletal 25 OS=Rattus norvegicus OX=10116 GN=Krt25 PE=4 SV=1	51	52672	6	6	1	1	1037	1923	1	0	0	545.768	1089.52	2	1089.52	-0.0028	0	42.06	0.014	K	VTMQNLNDR	L					File: ~Y:\CORE\RAW_DATA_2023_QE\P1481_Sigrun_Lange\P1481_A.raw~; SpectrumID: ~2667~; PrecursorID: ~0~; scans: ~9642~
1	2::tr|A0A8I6ANI5|A0A8I6ANI5_RAT	Keratin, type I cytoskeletal 25 OS=Rattus norvegicus OX=10116 GN=Krt25 PE=4 SV=1	51	52672	6	6	1	1	1038	1861	1	0	0	545.769	1089.52	2	1089.52	-0.0013	0	45.37	0.0066	K	VTMQNLNDR	L					File: ~Y:\CORE\RAW_DATA_2023_QE\P1481_Sigrun_Lange\P1481_A.raw~; SpectrumID: ~2586~; PrecursorID: ~0~; scans: ~9398~
1	2::sp|Q6IFW8|K1C27_RAT	Keratin, type I cytoskeletal 27 OS=Rattus norvegicus OX=10116 GN=Krt27 PE=3 SV=1	51	49649	6	6	1	1	1033	1690	1	0	0	545.766	1089.52	2	1089.52	-0.006	0	47.53	0.0037	K	VTMQNLNDR	L					File: ~Y:\CORE\RAW_DATA_2023_QE\P1481_Sigrun_Lange\P1481_A.raw~; SpectrumID: ~2364~; PrecursorID: ~0~; scans: ~8661~
1	2::sp|Q6IFW8|K1C27_RAT	Keratin, type I cytoskeletal 27 OS=Rattus norvegicus OX=10116 GN=Krt27 PE=3 SV=1	51	49649	6	6	1	1	1034	1741	1	0	0	545.766	1089.52	2	1089.52	-0.0056	0	45.78	0.0055	K	VTMQNLNDR	L					File: ~Y:\CORE\RAW_DATA_2023_QE\P1481_Sigrun_Lange\P1481_A.raw~; SpectrumID: ~2435~; PrecursorID: ~0~; scans: ~8903~
1	2::sp|Q6IFW8|K1C27_RAT	Keratin, type I cytoskeletal 27 OS=Rattus norvegicus OX=10116 GN=Krt27 PE=3 SV=1	51	49649	6	6	1	1	1035	2009	1	0	0	545.766	1089.52	2	1089.52	-0.0055	0	51.1	0.0016	K	VTMQNLNDR	L					File: ~Y:\CORE\RAW_DATA_2023_QE\P1481_Sigrun_Lange\P1481_A.raw~; SpectrumID: ~2762~; PrecursorID: ~0~; scans: ~9890~
1	2::sp|Q6IFW8|K1C27_RAT	Keratin, type I cytoskeletal 27 OS=Rattus norvegicus OX=10116 GN=Krt27 PE=3 SV=1	51	49649	6	6	1	1	1036	1801	1	0	0	545.768	1089.52	2	1089.52	-0.0031	0	47.55	0.004	K	VTMQNLNDR	L					File: ~Y:\CORE\RAW_DATA_2023_QE\P1481_Sigrun_Lange\P1481_A.raw~; SpectrumID: ~2511~; PrecursorID: ~0~; scans: ~9151~
1	2::sp|Q6IFW8|K1C27_RAT	Keratin, type I cytoskeletal 27 OS=Rattus norvegicus OX=10116 GN=Krt27 PE=3 SV=1	51	49649	6	6	1	1	1037	1923	1	0	0	545.768	1089.52	2	1089.52	-0.0028	0	42.06	0.014	K	VTMQNLNDR	L					File: ~Y:\CORE\RAW_DATA_2023_QE\P1481_Sigrun_Lange\P1481_A.raw~; SpectrumID: ~2667~; PrecursorID: ~0~; scans: ~9642~
1	2::sp|Q6IFW8|K1C27_RAT	Keratin, type I cytoskeletal 27 OS=Rattus norvegicus OX=10116 GN=Krt27 PE=3 SV=1	51	49649	6	6	1	1	1038	1861	1	0	0	545.769	1089.52	2	1089.52	-0.0013	0	45.37	0.0066	K	VTMQNLNDR	L					File: ~Y:\CORE\RAW_DATA_2023_QE\P1481_Sigrun_Lange\P1481_A.raw~; SpectrumID: ~2586~; PrecursorID: ~0~; scans: ~9398~
1	2::sp|Q6IFX0|K1C25_RAT	Keratin, type I cytoskeletal 25 OS=Rattus norvegicus OX=10116 GN=Krt25 PE=3 SV=1	51	49483	6	6	1	1	1033	1690	1	0	0	545.766	1089.52	2	1089.52	-0.006	0	47.53	0.0037	K	VTMQNLNDR	L					File: ~Y:\CORE\RAW_DATA_2023_QE\P1481_Sigrun_Lange\P1481_A.raw~; SpectrumID: ~2364~; PrecursorID: ~0~; scans: ~8661~
1	2::sp|Q6IFX0|K1C25_RAT	Keratin, type I cytoskeletal 25 OS=Rattus norvegicus OX=10116 GN=Krt25 PE=3 SV=1	51	49483	6	6	1	1	1034	1741	1	0	0	545.766	1089.52	2	1089.52	-0.0056	0	45.78	0.0055	K	VTMQNLNDR	L					File: ~Y:\CORE\RAW_DATA_2023_QE\P1481_Sigrun_Lange\P1481_A.raw~; SpectrumID: ~2435~; PrecursorID: ~0~; scans: ~8903~
1	2::sp|Q6IFX0|K1C25_RAT	Keratin, type I cytoskeletal 25 OS=Rattus norvegicus OX=10116 GN=Krt25 PE=3 SV=1	51	49483	6	6	1	1	1035	2009	1	0	0	545.766	1089.52	2	1089.52	-0.0055	0	51.1	0.0016	K	VTMQNLNDR	L					File: ~Y:\CORE\RAW_DATA_2023_QE\P1481_Sigrun_Lange\P1481_A.raw~; SpectrumID: ~2762~; PrecursorID: ~0~; scans: ~9890~
1	2::sp|Q6IFX0|K1C25_RAT	Keratin, type I cytoskeletal 25 OS=Rattus norvegicus OX=10116 GN=Krt25 PE=3 SV=1	51	49483	6	6	1	1	1036	1801	1	0	0	545.768	1089.52	2	1089.52	-0.0031	0	47.55	0.004	K	VTMQNLNDR	L					File: ~Y:\CORE\RAW_DATA_2023_QE\P1481_Sigrun_Lange\P1481_A.raw~; SpectrumID: ~2511~; PrecursorID: ~0~; scans: ~9151~
1	2::sp|Q6IFX0|K1C25_RAT	Keratin, type I cytoskeletal 25 OS=Rattus norvegicus OX=10116 GN=Krt25 PE=3 SV=1	51	49483	6	6	1	1	1037	1923	1	0	0	545.768	1089.52	2	1089.52	-0.0028	0	42.06	0.014	K	VTMQNLNDR	L					File: ~Y:\CORE\RAW_DATA_2023_QE\P1481_Sigrun_Lange\P1481_A.raw~; SpectrumID: ~2667~; PrecursorID: ~0~; scans: ~9642~
1	2::sp|Q6IFX0|K1C25_RAT	Keratin, type I cytoskeletal 25 OS=Rattus norvegicus OX=10116 GN=Krt25 PE=3 SV=1	51	49483	6	6	1	1	1038	1861	1	0	0	545.769	1089.52	2	1089.52	-0.0013	0	45.37	0.0066	K	VTMQNLNDR	L					File: ~Y:\CORE\RAW_DATA_2023_QE\P1481_Sigrun_Lange\P1481_A.raw~; SpectrumID: ~2586~; PrecursorID: ~0~; scans: ~9398~
1	2::tr|A0A096MJE0|A0A096MJE0_RAT	Keratin 32 OS=Rattus norvegicus OX=10116 GN=Krt32 PE=3 SV=2	39	52632	4	4	1	1	95	2028	1	0	0	404.203	806.392	2	806.392	-0.0002	0	33.8	0.034	K	LAADDFR	T					File: ~Y:\CORE\RAW_DATA_2023_QE\P1481_Sigrun_Lange\P1481_A.raw~; SpectrumID: ~2786~; PrecursorID: ~0~; scans: ~9947~
1	2::tr|A0A096MJE0|A0A096MJE0_RAT	Keratin 32 OS=Rattus norvegicus OX=10116 GN=Krt32 PE=3 SV=2	39	52632	4	4	1	1	97	1952	1	0	0	404.203	806.392	2	806.392	0	0	38.95	0.01	K	LAADDFR	T					File: ~Y:\CORE\RAW_DATA_2023_QE\P1481_Sigrun_Lange\P1481_A.raw~; SpectrumID: ~2698~; PrecursorID: ~0~; scans: ~9702~
1	2::tr|A0A096MJE0|A0A096MJE0_RAT	Keratin 32 OS=Rattus norvegicus OX=10116 GN=Krt32 PE=3 SV=2	39	52632	4	4	1	1	98	2106	2	0	0	404.203	806.392	2	806.392	0	0	35.21	0.024	K	LAADDFR	T					File: ~Y:\CORE\RAW_DATA_2023_QE\P1481_Sigrun_Lange\P1481_A.raw~; SpectrumID: ~2876~; PrecursorID: ~0~; scans: ~10197~
1	2::tr|A0A096MJE0|A0A096MJE0_RAT	Keratin 32 OS=Rattus norvegicus OX=10116 GN=Krt32 PE=3 SV=2	39	52632	4	4	1	1	99	2179	1	0	0	404.204	806.394	2	806.392	0.0012	0	31.58	0.044	K	LAADDFR	T					File: ~Y:\CORE\RAW_DATA_2023_QE\P1481_Sigrun_Lange\P1481_A.raw~; SpectrumID: ~2957~; PrecursorID: ~0~; scans: ~10448~
1	2::tr|A0A0G2K4E2|A0A0G2K4E2_RAT	Keratin 31 OS=Rattus norvegicus OX=10116 GN=Krt31 PE=3 SV=1	39	47441	4	4	1	1	95	2028	1	0	0	404.203	806.392	2	806.392	-0.0002	0	33.8	0.034	K	LAADDFR	T					File: ~Y:\CORE\RAW_DATA_2023_QE\P1481_Sigrun_Lange\P1481_A.raw~; SpectrumID: ~2786~; PrecursorID: ~0~; scans: ~9947~
1	2::tr|A0A0G2K4E2|A0A0G2K4E2_RAT	Keratin 31 OS=Rattus norvegicus OX=10116 GN=Krt31 PE=3 SV=1	39	47441	4	4	1	1	97	1952	1	0	0	404.203	806.392	2	806.392	0	0	38.95	0.01	K	LAADDFR	T					File: ~Y:\CORE\RAW_DATA_2023_QE\P1481_Sigrun_Lange\P1481_A.raw~; SpectrumID: ~2698~; PrecursorID: ~0~; scans: ~9702~
1	2::tr|A0A0G2K4E2|A0A0G2K4E2_RAT	Keratin 31 OS=Rattus norvegicus OX=10116 GN=Krt31 PE=3 SV=1	39	47441	4	4	1	1	98	2106	2	0	0	404.203	806.392	2	806.392	0	0	35.21	0.024	K	LAADDFR	T					File: ~Y:\CORE\RAW_DATA_2023_QE\P1481_Sigrun_Lange\P1481_A.raw~; SpectrumID: ~2876~; PrecursorID: ~0~; scans: ~10197~
1	2::tr|A0A0G2K4E2|A0A0G2K4E2_RAT	Keratin 31 OS=Rattus norvegicus OX=10116 GN=Krt31 PE=3 SV=1	39	47441	4	4	1	1	99	2179	1	0	0	404.204	806.394	2	806.392	0.0012	0	31.58	0.044	K	LAADDFR	T					File: ~Y:\CORE\RAW_DATA_2023_QE\P1481_Sigrun_Lange\P1481_A.raw~; SpectrumID: ~2957~; PrecursorID: ~0~; scans: ~10448~
1	2::tr|F1MAF7|F1MAF7_RAT	Keratin 31 OS=Rattus norvegicus OX=10116 GN=Krt31 PE=3 SV=3	39	48746	4	4	1	1	95	2028	1	0	0	404.203	806.392	2	806.392	-0.0002	0	33.8	0.034	K	LAADDFR	T					File: ~Y:\CORE\RAW_DATA_2023_QE\P1481_Sigrun_Lange\P1481_A.raw~; SpectrumID: ~2786~; PrecursorID: ~0~; scans: ~9947~
1	2::tr|F1MAF7|F1MAF7_RAT	Keratin 31 OS=Rattus norvegicus OX=10116 GN=Krt31 PE=3 SV=3	39	48746	4	4	1	1	97	1952	1	0	0	404.203	806.392	2	806.392	0	0	38.95	0.01	K	LAADDFR	T					File: ~Y:\CORE\RAW_DATA_2023_QE\P1481_Sigrun_Lange\P1481_A.raw~; SpectrumID: ~2698~; PrecursorID: ~0~; scans: ~9702~
1	2::tr|F1MAF7|F1MAF7_RAT	Keratin 31 OS=Rattus norvegicus OX=10116 GN=Krt31 PE=3 SV=3	39	48746	4	4	1	1	98	2106	2	0	0	404.203	806.392	2	806.392	0	0	35.21	0.024	K	LAADDFR	T					File: ~Y:\CORE\RAW_DATA_2023_QE\P1481_Sigrun_Lange\P1481_A.raw~; SpectrumID: ~2876~; PrecursorID: ~0~; scans: ~10197~
1	2::tr|F1MAF7|F1MAF7_RAT	Keratin 31 OS=Rattus norvegicus OX=10116 GN=Krt31 PE=3 SV=3	39	48746	4	4	1	1	99	2179	1	0	0	404.204	806.394	2	806.392	0.0012	0	31.58	0.044	K	LAADDFR	T					File: ~Y:\CORE\RAW_DATA_2023_QE\P1481_Sigrun_Lange\P1481_A.raw~; SpectrumID: ~2957~; PrecursorID: ~0~; scans: ~10448~
1	2::tr|F1MAS0|F1MAS0_RAT	Keratin 32 OS=Rattus norvegicus OX=10116 GN=Krt32 PE=3 SV=3	39	52889	4	4	1	1	95	2028	1	0	0	404.203	806.392	2	806.392	-0.0002	0	33.8	0.034	K	LAADDFR	T					File: ~Y:\CORE\RAW_DATA_2023_QE\P1481_Sigrun_Lange\P1481_A.raw~; SpectrumID: ~2786~; PrecursorID: ~0~; scans: ~9947~
1	2::tr|F1MAS0|F1MAS0_RAT	Keratin 32 OS=Rattus norvegicus OX=10116 GN=Krt32 PE=3 SV=3	39	52889	4	4	1	1	97	1952	1	0	0	404.203	806.392	2	806.392	0	0	38.95	0.01	K	LAADDFR	T					File: ~Y:\CORE\RAW_DATA_2023_QE\P1481_Sigrun_Lange\P1481_A.raw~; SpectrumID: ~2698~; PrecursorID: ~0~; scans: ~9702~
1	2::tr|F1MAS0|F1MAS0_RAT	Keratin 32 OS=Rattus norvegicus OX=10116 GN=Krt32 PE=3 SV=3	39	52889	4	4	1	1	98	2106	2	0	0	404.203	806.392	2	806.392	0	0	35.21	0.024	K	LAADDFR	T					File: ~Y:\CORE\RAW_DATA_2023_QE\P1481_Sigrun_Lange\P1481_A.raw~; SpectrumID: ~2876~; PrecursorID: ~0~; scans: ~10197~
1	2::tr|F1MAS0|F1MAS0_RAT	Keratin 32 OS=Rattus norvegicus OX=10116 GN=Krt32 PE=3 SV=3	39	52889	4	4	1	1	99	2179	1	0	0	404.204	806.394	2	806.392	0.0012	0	31.58	0.044	K	LAADDFR	T					File: ~Y:\CORE\RAW_DATA_2023_QE\P1481_Sigrun_Lange\P1481_A.raw~; SpectrumID: ~2957~; PrecursorID: ~0~; scans: ~10448~
1	2::sp|Q6IFU7|K1C42_RAT	Keratin, type I cytoskeletal 42 OS=Rattus norvegicus OX=10116 GN=Krt42 PE=3 SV=1	39	50524	4	4	1	1	95	2028	1	0	0	404.203	806.392	2	806.392	-0.0002	0	33.8	0.034	R	LAADDFR	T					File: ~Y:\CORE\RAW_DATA_2023_QE\P1481_Sigrun_Lange\P1481_A.raw~; SpectrumID: ~2786~; PrecursorID: ~0~; scans: ~9947~
1	2::sp|Q6IFU7|K1C42_RAT	Keratin, type I cytoskeletal 42 OS=Rattus norvegicus OX=10116 GN=Krt42 PE=3 SV=1	39	50524	4	4	1	1	97	1952	1	0	0	404.203	806.392	2	806.392	0	0	38.95	0.01	R	LAADDFR	T					File: ~Y:\CORE\RAW_DATA_2023_QE\P1481_Sigrun_Lange\P1481_A.raw~; SpectrumID: ~2698~; PrecursorID: ~0~; scans: ~9702~
1	2::sp|Q6IFU7|K1C42_RAT	Keratin, type I cytoskeletal 42 OS=Rattus norvegicus OX=10116 GN=Krt42 PE=3 SV=1	39	50524	4	4	1	1	98	2106	2	0	0	404.203	806.392	2	806.392	0	0	35.21	0.024	R	LAADDFR	T					File: ~Y:\CORE\RAW_DATA_2023_QE\P1481_Sigrun_Lange\P1481_A.raw~; SpectrumID: ~2876~; PrecursorID: ~0~; scans: ~10197~
1	2::sp|Q6IFU7|K1C42_RAT	Keratin, type I cytoskeletal 42 OS=Rattus norvegicus OX=10116 GN=Krt42 PE=3 SV=1	39	50524	4	4	1	1	99	2179	1	0	0	404.204	806.394	2	806.392	0.0012	0	31.58	0.044	R	LAADDFR	T					File: ~Y:\CORE\RAW_DATA_2023_QE\P1481_Sigrun_Lange\P1481_A.raw~; SpectrumID: ~2957~; PrecursorID: ~0~; scans: ~10448~
1	2::sp|Q6IFW2|K1C40_RAT	Keratin, type I cytoskeletal 40 OS=Rattus norvegicus OX=10116 GN=Krt40 PE=3 SV=1	39	50089	4	4	1	1	95	2028	1	0	0	404.203	806.392	2	806.392	-0.0002	0	33.8	0.034	K	LAADDFR	S					File: ~Y:\CORE\RAW_DATA_2023_QE\P1481_Sigrun_Lange\P1481_A.raw~; SpectrumID: ~2786~; PrecursorID: ~0~; scans: ~9947~
1	2::sp|Q6IFW2|K1C40_RAT	Keratin, type I cytoskeletal 40 OS=Rattus norvegicus OX=10116 GN=Krt40 PE=3 SV=1	39	50089	4	4	1	1	97	1952	1	0	0	404.203	806.392	2	806.392	0	0	38.95	0.01	K	LAADDFR	S					File: ~Y:\CORE\RAW_DATA_2023_QE\P1481_Sigrun_Lange\P1481_A.raw~; SpectrumID: ~2698~; PrecursorID: ~0~; scans: ~9702~
1	2::sp|Q6IFW2|K1C40_RAT	Keratin, type I cytoskeletal 40 OS=Rattus norvegicus OX=10116 GN=Krt40 PE=3 SV=1	39	50089	4	4	1	1	98	2106	2	0	0	404.203	806.392	2	806.392	0	0	35.21	0.024	K	LAADDFR	S					File: ~Y:\CORE\RAW_DATA_2023_QE\P1481_Sigrun_Lange\P1481_A.raw~; SpectrumID: ~2876~; PrecursorID: ~0~; scans: ~10197~
1	2::sp|Q6IFW2|K1C40_RAT	Keratin, type I cytoskeletal 40 OS=Rattus norvegicus OX=10116 GN=Krt40 PE=3 SV=1	39	50089	4	4	1	1	99	2179	1	0	0	404.204	806.394	2	806.392	0.0012	0	31.58	0.044	K	LAADDFR	S					File: ~Y:\CORE\RAW_DATA_2023_QE\P1481_Sigrun_Lange\P1481_A.raw~; SpectrumID: ~2957~; PrecursorID: ~0~; scans: ~10448~
1	2::sp|Q6IFX1|K1C24_RAT	Keratin, type I cytoskeletal 24 OS=Rattus norvegicus OX=10116 GN=Krt24 PE=3 SV=1	39	53260	4	4	1	1	95	2028	1	0	0	404.203	806.392	2	806.392	-0.0002	0	33.8	0.034	R	LAADDFR	M					File: ~Y:\CORE\RAW_DATA_2023_QE\P1481_Sigrun_Lange\P1481_A.raw~; SpectrumID: ~2786~; PrecursorID: ~0~; scans: ~9947~
1	2::sp|Q6IFX1|K1C24_RAT	Keratin, type I cytoskeletal 24 OS=Rattus norvegicus OX=10116 GN=Krt24 PE=3 SV=1	39	53260	4	4	1	1	97	1952	1	0	0	404.203	806.392	2	806.392	0	0	38.95	0.01	R	LAADDFR	M					File: ~Y:\CORE\RAW_DATA_2023_QE\P1481_Sigrun_Lange\P1481_A.raw~; SpectrumID: ~2698~; PrecursorID: ~0~; scans: ~9702~
1	2::sp|Q6IFX1|K1C24_RAT	Keratin, type I cytoskeletal 24 OS=Rattus norvegicus OX=10116 GN=Krt24 PE=3 SV=1	39	53260	4	4	1	1	98	2106	2	0	0	404.203	806.392	2	806.392	0	0	35.21	0.024	R	LAADDFR	M					File: ~Y:\CORE\RAW_DATA_2023_QE\P1481_Sigrun_Lange\P1481_A.raw~; SpectrumID: ~2876~; PrecursorID: ~0~; scans: ~10197~
1	2::sp|Q6IFX1|K1C24_RAT	Keratin, type I cytoskeletal 24 OS=Rattus norvegicus OX=10116 GN=Krt24 PE=3 SV=1	39	53260	4	4	1	1	99	2179	1	0	0	404.204	806.394	2	806.392	0.0012	0	31.58	0.044	R	LAADDFR	M					File: ~Y:\CORE\RAW_DATA_2023_QE\P1481_Sigrun_Lange\P1481_A.raw~; SpectrumID: ~2957~; PrecursorID: ~0~; scans: ~10448~
1	2::tr|Q6IFV5|Q6IFV5_RAT	Keratin 36 OS=Rattus norvegicus OX=10116 GN=Krt36 PE=2 SV=1	39	53361	4	4	1	1	95	2028	1	0	0	404.203	806.392	2	806.392	-0.0002	0	33.8	0.034	K	LAADDFR	T					File: ~Y:\CORE\RAW_DATA_2023_QE\P1481_Sigrun_Lange\P1481_A.raw~; SpectrumID: ~2786~; PrecursorID: ~0~; scans: ~9947~
1	2::tr|Q6IFV5|Q6IFV5_RAT	Keratin 36 OS=Rattus norvegicus OX=10116 GN=Krt36 PE=2 SV=1	39	53361	4	4	1	1	97	1952	1	0	0	404.203	806.392	2	806.392	0	0	38.95	0.01	K	LAADDFR	T					File: ~Y:\CORE\RAW_DATA_2023_QE\P1481_Sigrun_Lange\P1481_A.raw~; SpectrumID: ~2698~; PrecursorID: ~0~; scans: ~9702~
1	2::tr|Q6IFV5|Q6IFV5_RAT	Keratin 36 OS=Rattus norvegicus OX=10116 GN=Krt36 PE=2 SV=1	39	53361	4	4	1	1	98	2106	2	0	0	404.203	806.392	2	806.392	0	0	35.21	0.024	K	LAADDFR	T					File: ~Y:\CORE\RAW_DATA_2023_QE\P1481_Sigrun_Lange\P1481_A.raw~; SpectrumID: ~2876~; PrecursorID: ~0~; scans: ~10197~
1	2::tr|Q6IFV5|Q6IFV5_RAT	Keratin 36 OS=Rattus norvegicus OX=10116 GN=Krt36 PE=2 SV=1	39	53361	4	4	1	1	99	2179	1	0	0	404.204	806.394	2	806.392	0.0012	0	31.58	0.044	K	LAADDFR	T					File: ~Y:\CORE\RAW_DATA_2023_QE\P1481_Sigrun_Lange\P1481_A.raw~; SpectrumID: ~2957~; PrecursorID: ~0~; scans: ~10448~
1	2::tr|Q6IFV6|Q6IFV6_RAT	Keratin 35 OS=Rattus norvegicus OX=10116 GN=Krt35 PE=2 SV=1	39	51954	4	4	1	1	95	2028	1	0	0	404.203	806.392	2	806.392	-0.0002	0	33.8	0.034	K	LAADDFR	T					File: ~Y:\CORE\RAW_DATA_2023_QE\P1481_Sigrun_Lange\P1481_A.raw~; SpectrumID: ~2786~; PrecursorID: ~0~; scans: ~9947~
1	2::tr|Q6IFV6|Q6IFV6_RAT	Keratin 35 OS=Rattus norvegicus OX=10116 GN=Krt35 PE=2 SV=1	39	51954	4	4	1	1	97	1952	1	0	0	404.203	806.392	2	806.392	0	0	38.95	0.01	K	LAADDFR	T					File: ~Y:\CORE\RAW_DATA_2023_QE\P1481_Sigrun_Lange\P1481_A.raw~; SpectrumID: ~2698~; PrecursorID: ~0~; scans: ~9702~
1	2::tr|Q6IFV6|Q6IFV6_RAT	Keratin 35 OS=Rattus norvegicus OX=10116 GN=Krt35 PE=2 SV=1	39	51954	4	4	1	1	98	2106	2	0	0	404.203	806.392	2	806.392	0	0	35.21	0.024	K	LAADDFR	T					File: ~Y:\CORE\RAW_DATA_2023_QE\P1481_Sigrun_Lange\P1481_A.raw~; SpectrumID: ~2876~; PrecursorID: ~0~; scans: ~10197~
1	2::tr|Q6IFV6|Q6IFV6_RAT	Keratin 35 OS=Rattus norvegicus OX=10116 GN=Krt35 PE=2 SV=1	39	51954	4	4	1	1	99	2179	1	0	0	404.204	806.394	2	806.392	0.0012	0	31.58	0.044	K	LAADDFR	T					File: ~Y:\CORE\RAW_DATA_2023_QE\P1481_Sigrun_Lange\P1481_A.raw~; SpectrumID: ~2957~; PrecursorID: ~0~; scans: ~10448~
1	2::tr|Q6IFV7|Q6IFV7_RAT	Type I hair keratin KA26 OS=Rattus norvegicus OX=10116 GN=Krt32 PE=2 SV=1	39	52766	4	4	1	1	95	2028	1	0	0	404.203	806.392	2	806.392	-0.0002	0	33.8	0.034	K	LAADDFR	T					File: ~Y:\CORE\RAW_DATA_2023_QE\P1481_Sigrun_Lange\P1481_A.raw~; SpectrumID: ~2786~; PrecursorID: ~0~; scans: ~9947~
1	2::tr|Q6IFV7|Q6IFV7_RAT	Type I hair keratin KA26 OS=Rattus norvegicus OX=10116 GN=Krt32 PE=2 SV=1	39	52766	4	4	1	1	97	1952	1	0	0	404.203	806.392	2	806.392	0	0	38.95	0.01	K	LAADDFR	T					File: ~Y:\CORE\RAW_DATA_2023_QE\P1481_Sigrun_Lange\P1481_A.raw~; SpectrumID: ~2698~; PrecursorID: ~0~; scans: ~9702~
1	2::tr|Q6IFV7|Q6IFV7_RAT	Type I hair keratin KA26 OS=Rattus norvegicus OX=10116 GN=Krt32 PE=2 SV=1	39	52766	4	4	1	1	98	2106	2	0	0	404.203	806.392	2	806.392	0	0	35.21	0.024	K	LAADDFR	T					File: ~Y:\CORE\RAW_DATA_2023_QE\P1481_Sigrun_Lange\P1481_A.raw~; SpectrumID: ~2876~; PrecursorID: ~0~; scans: ~10197~
1	2::tr|Q6IFV7|Q6IFV7_RAT	Type I hair keratin KA26 OS=Rattus norvegicus OX=10116 GN=Krt32 PE=2 SV=1	39	52766	4	4	1	1	99	2179	1	0	0	404.204	806.394	2	806.392	0.0012	0	31.58	0.044	K	LAADDFR	T					File: ~Y:\CORE\RAW_DATA_2023_QE\P1481_Sigrun_Lange\P1481_A.raw~; SpectrumID: ~2957~; PrecursorID: ~0~; scans: ~10448~
1	2::tr|Q6IFV8|Q6IFV8_RAT	Type I hair keratin KA25 OS=Rattus norvegicus OX=10116 GN=Krt31 PE=2 SV=1	39	48479	4	4	1	1	95	2028	1	0	0	404.203	806.392	2	806.392	-0.0002	0	33.8	0.034	K	LAADDFR	T					File: ~Y:\CORE\RAW_DATA_2023_QE\P1481_Sigrun_Lange\P1481_A.raw~; SpectrumID: ~2786~; PrecursorID: ~0~; scans: ~9947~
1	2::tr|Q6IFV8|Q6IFV8_RAT	Type I hair keratin KA25 OS=Rattus norvegicus OX=10116 GN=Krt31 PE=2 SV=1	39	48479	4	4	1	1	97	1952	1	0	0	404.203	806.392	2	806.392	0	0	38.95	0.01	K	LAADDFR	T					File: ~Y:\CORE\RAW_DATA_2023_QE\P1481_Sigrun_Lange\P1481_A.raw~; SpectrumID: ~2698~; PrecursorID: ~0~; scans: ~9702~
1	2::tr|Q6IFV8|Q6IFV8_RAT	Type I hair keratin KA25 OS=Rattus norvegicus OX=10116 GN=Krt31 PE=2 SV=1	39	48479	4	4	1	1	98	2106	2	0	0	404.203	806.392	2	806.392	0	0	35.21	0.024	K	LAADDFR	T					File: ~Y:\CORE\RAW_DATA_2023_QE\P1481_Sigrun_Lange\P1481_A.raw~; SpectrumID: ~2876~; PrecursorID: ~0~; scans: ~10197~
1	2::tr|Q6IFV8|Q6IFV8_RAT	Type I hair keratin KA25 OS=Rattus norvegicus OX=10116 GN=Krt31 PE=2 SV=1	39	48479	4	4	1	1	99	2179	1	0	0	404.204	806.394	2	806.392	0.0012	0	31.58	0.044	K	LAADDFR	T					File: ~Y:\CORE\RAW_DATA_2023_QE\P1481_Sigrun_Lange\P1481_A.raw~; SpectrumID: ~2957~; PrecursorID: ~0~; scans: ~10448~
1	2::tr|Q6IFW0|Q6IFW0_RAT	Keratin 33B OS=Rattus norvegicus OX=10116 GN=Krt33b PE=2 SV=1	39	47403	4	4	1	1	95	2028	1	0	0	404.203	806.392	2	806.392	-0.0002	0	33.8	0.034	K	LAADDFR	T					File: ~Y:\CORE\RAW_DATA_2023_QE\P1481_Sigrun_Lange\P1481_A.raw~; SpectrumID: ~2786~; PrecursorID: ~0~; scans: ~9947~
1	2::tr|Q6IFW0|Q6IFW0_RAT	Keratin 33B OS=Rattus norvegicus OX=10116 GN=Krt33b PE=2 SV=1	39	47403	4	4	1	1	97	1952	1	0	0	404.203	806.392	2	806.392	0	0	38.95	0.01	K	LAADDFR	T					File: ~Y:\CORE\RAW_DATA_2023_QE\P1481_Sigrun_Lange\P1481_A.raw~; SpectrumID: ~2698~; PrecursorID: ~0~; scans: ~9702~
1	2::tr|Q6IFW0|Q6IFW0_RAT	Keratin 33B OS=Rattus norvegicus OX=10116 GN=Krt33b PE=2 SV=1	39	47403	4	4	1	1	98	2106	2	0	0	404.203	806.392	2	806.392	0	0	35.21	0.024	K	LAADDFR	T					File: ~Y:\CORE\RAW_DATA_2023_QE\P1481_Sigrun_Lange\P1481_A.raw~; SpectrumID: ~2876~; PrecursorID: ~0~; scans: ~10197~
1	2::tr|Q6IFW0|Q6IFW0_RAT	Keratin 33B OS=Rattus norvegicus OX=10116 GN=Krt33b PE=2 SV=1	39	47403	4	4	1	1	99	2179	1	0	0	404.204	806.394	2	806.392	0.0012	0	31.58	0.044	K	LAADDFR	T					File: ~Y:\CORE\RAW_DATA_2023_QE\P1481_Sigrun_Lange\P1481_A.raw~; SpectrumID: ~2957~; PrecursorID: ~0~; scans: ~10448~
1	1::sp|cRAP042|Q15323|K1H1_HUMAN	Keratin, type I cuticular Ha1 OS=Homo sapiens GN=KRT31 PE=2 SV=3	39	48633	4	4	1	1	95	2028	1	0	0	404.203	806.392	2	806.392	-0.0002	0	33.8	0.034	K	LAADDFR	T					File: ~Y:\CORE\RAW_DATA_2023_QE\P1481_Sigrun_Lange\P1481_A.raw~; SpectrumID: ~2786~; PrecursorID: ~0~; scans: ~9947~
1	1::sp|cRAP042|Q15323|K1H1_HUMAN	Keratin, type I cuticular Ha1 OS=Homo sapiens GN=KRT31 PE=2 SV=3	39	48633	4	4	1	1	97	1952	1	0	0	404.203	806.392	2	806.392	0	0	38.95	0.01	K	LAADDFR	T					File: ~Y:\CORE\RAW_DATA_2023_QE\P1481_Sigrun_Lange\P1481_A.raw~; SpectrumID: ~2698~; PrecursorID: ~0~; scans: ~9702~
1	1::sp|cRAP042|Q15323|K1H1_HUMAN	Keratin, type I cuticular Ha1 OS=Homo sapiens GN=KRT31 PE=2 SV=3	39	48633	4	4	1	1	98	2106	2	0	0	404.203	806.392	2	806.392	0	0	35.21	0.024	K	LAADDFR	T					File: ~Y:\CORE\RAW_DATA_2023_QE\P1481_Sigrun_Lange\P1481_A.raw~; SpectrumID: ~2876~; PrecursorID: ~0~; scans: ~10197~
1	1::sp|cRAP042|Q15323|K1H1_HUMAN	Keratin, type I cuticular Ha1 OS=Homo sapiens GN=KRT31 PE=2 SV=3	39	48633	4	4	1	1	99	2179	1	0	0	404.204	806.394	2	806.392	0.0012	0	31.58	0.044	K	LAADDFR	T					File: ~Y:\CORE\RAW_DATA_2023_QE\P1481_Sigrun_Lange\P1481_A.raw~; SpectrumID: ~2957~; PrecursorID: ~0~; scans: ~10448~
1	1::sp|cRAP043|Q14532|K1H2_HUMAN	Keratin, type I cuticular Ha2 OS=Homo sapiens GN=KRT32 PE=1 SV=3	39	51793	4	4	1	1	95	2028	1	0	0	404.203	806.392	2	806.392	-0.0002	0	33.8	0.034	K	LAADDFR	A					File: ~Y:\CORE\RAW_DATA_2023_QE\P1481_Sigrun_Lange\P1481_A.raw~; SpectrumID: ~2786~; PrecursorID: ~0~; scans: ~9947~
1	1::sp|cRAP043|Q14532|K1H2_HUMAN	Keratin, type I cuticular Ha2 OS=Homo sapiens GN=KRT32 PE=1 SV=3	39	51793	4	4	1	1	97	1952	1	0	0	404.203	806.392	2	806.392	0	0	38.95	0.01	K	LAADDFR	A					File: ~Y:\CORE\RAW_DATA_2023_QE\P1481_Sigrun_Lange\P1481_A.raw~; SpectrumID: ~2698~; PrecursorID: ~0~; scans: ~9702~
1	1::sp|cRAP043|Q14532|K1H2_HUMAN	Keratin, type I cuticular Ha2 OS=Homo sapiens GN=KRT32 PE=1 SV=3	39	51793	4	4	1	1	98	2106	2	0	0	404.203	806.392	2	806.392	0	0	35.21	0.024	K	LAADDFR	A					File: ~Y:\CORE\RAW_DATA_2023_QE\P1481_Sigrun_Lange\P1481_A.raw~; SpectrumID: ~2876~; PrecursorID: ~0~; scans: ~10197~
1	1::sp|cRAP043|Q14532|K1H2_HUMAN	Keratin, type I cuticular Ha2 OS=Homo sapiens GN=KRT32 PE=1 SV=3	39	51793	4	4	1	1	99	2179	1	0	0	404.204	806.394	2	806.392	0.0012	0	31.58	0.044	K	LAADDFR	A					File: ~Y:\CORE\RAW_DATA_2023_QE\P1481_Sigrun_Lange\P1481_A.raw~; SpectrumID: ~2957~; PrecursorID: ~0~; scans: ~10448~
1	1::sp|cRAP045|Q92764|KRT35_HUMAN	Keratin, type I cuticular Ha5 OS=Homo sapiens GN=KRT35 PE=2 SV=5	39	51640	4	4	1	1	95	2028	1	0	0	404.203	806.392	2	806.392	-0.0002	0	33.8	0.034	K	LAADDFR	T					File: ~Y:\CORE\RAW_DATA_2023_QE\P1481_Sigrun_Lange\P1481_A.raw~; SpectrumID: ~2786~; PrecursorID: ~0~; scans: ~9947~
1	1::sp|cRAP045|Q92764|KRT35_HUMAN	Keratin, type I cuticular Ha5 OS=Homo sapiens GN=KRT35 PE=2 SV=5	39	51640	4	4	1	1	97	1952	1	0	0	404.203	806.392	2	806.392	0	0	38.95	0.01	K	LAADDFR	T					File: ~Y:\CORE\RAW_DATA_2023_QE\P1481_Sigrun_Lange\P1481_A.raw~; SpectrumID: ~2698~; PrecursorID: ~0~; scans: ~9702~
1	1::sp|cRAP045|Q92764|KRT35_HUMAN	Keratin, type I cuticular Ha5 OS=Homo sapiens GN=KRT35 PE=2 SV=5	39	51640	4	4	1	1	98	2106	2	0	0	404.203	806.392	2	806.392	0	0	35.21	0.024	K	LAADDFR	T					File: ~Y:\CORE\RAW_DATA_2023_QE\P1481_Sigrun_Lange\P1481_A.raw~; SpectrumID: ~2876~; PrecursorID: ~0~; scans: ~10197~
1	1::sp|cRAP045|Q92764|KRT35_HUMAN	Keratin, type I cuticular Ha5 OS=Homo sapiens GN=KRT35 PE=2 SV=5	39	51640	4	4	1	1	99	2179	1	0	0	404.204	806.394	2	806.392	0.0012	0	31.58	0.044	K	LAADDFR	T					File: ~Y:\CORE\RAW_DATA_2023_QE\P1481_Sigrun_Lange\P1481_A.raw~; SpectrumID: ~2957~; PrecursorID: ~0~; scans: ~10448~
1	1::sp|cRAP046|O76013|KRT36_HUMAN	Keratin, type I cuticular Ha6 OS=Homo sapiens GN=KRT36 PE=1 SV=1	39	53354	4	4	1	1	95	2028	1	0	0	404.203	806.392	2	806.392	-0.0002	0	33.8	0.034	K	LAADDFR	T					File: ~Y:\CORE\RAW_DATA_2023_QE\P1481_Sigrun_Lange\P1481_A.raw~; SpectrumID: ~2786~; PrecursorID: ~0~; scans: ~9947~
1	1::sp|cRAP046|O76013|KRT36_HUMAN	Keratin, type I cuticular Ha6 OS=Homo sapiens GN=KRT36 PE=1 SV=1	39	53354	4	4	1	1	97	1952	1	0	0	404.203	806.392	2	806.392	0	0	38.95	0.01	K	LAADDFR	T					File: ~Y:\CORE\RAW_DATA_2023_QE\P1481_Sigrun_Lange\P1481_A.raw~; SpectrumID: ~2698~; PrecursorID: ~0~; scans: ~9702~
1	1::sp|cRAP046|O76013|KRT36_HUMAN	Keratin, type I cuticular Ha6 OS=Homo sapiens GN=KRT36 PE=1 SV=1	39	53354	4	4	1	1	98	2106	2	0	0	404.203	806.392	2	806.392	0	0	35.21	0.024	K	LAADDFR	T					File: ~Y:\CORE\RAW_DATA_2023_QE\P1481_Sigrun_Lange\P1481_A.raw~; SpectrumID: ~2876~; PrecursorID: ~0~; scans: ~10197~
1	1::sp|cRAP046|O76013|KRT36_HUMAN	Keratin, type I cuticular Ha6 OS=Homo sapiens GN=KRT36 PE=1 SV=1	39	53354	4	4	1	1	99	2179	1	0	0	404.204	806.394	2	806.392	0.0012	0	31.58	0.044	K	LAADDFR	T					File: ~Y:\CORE\RAW_DATA_2023_QE\P1481_Sigrun_Lange\P1481_A.raw~; SpectrumID: ~2957~; PrecursorID: ~0~; scans: ~10448~
1	1::sp|cRAP047|O76014|KRT37_HUMAN	Keratin, type I cuticular Ha7 OS=Homo sapiens GN=KRT37 PE=2 SV=3	39	51084	4	4	1	1	95	2028	1	0	0	404.203	806.392	2	806.392	-0.0002	0	33.8	0.034	K	LAADDFR	I					File: ~Y:\CORE\RAW_DATA_2023_QE\P1481_Sigrun_Lange\P1481_A.raw~; SpectrumID: ~2786~; PrecursorID: ~0~; scans: ~9947~
1	1::sp|cRAP047|O76014|KRT37_HUMAN	Keratin, type I cuticular Ha7 OS=Homo sapiens GN=KRT37 PE=2 SV=3	39	51084	4	4	1	1	97	1952	1	0	0	404.203	806.392	2	806.392	0	0	38.95	0.01	K	LAADDFR	I					File: ~Y:\CORE\RAW_DATA_2023_QE\P1481_Sigrun_Lange\P1481_A.raw~; SpectrumID: ~2698~; PrecursorID: ~0~; scans: ~9702~
1	1::sp|cRAP047|O76014|KRT37_HUMAN	Keratin, type I cuticular Ha7 OS=Homo sapiens GN=KRT37 PE=2 SV=3	39	51084	4	4	1	1	98	2106	2	0	0	404.203	806.392	2	806.392	0	0	35.21	0.024	K	LAADDFR	I					File: ~Y:\CORE\RAW_DATA_2023_QE\P1481_Sigrun_Lange\P1481_A.raw~; SpectrumID: ~2876~; PrecursorID: ~0~; scans: ~10197~
1	1::sp|cRAP047|O76014|KRT37_HUMAN	Keratin, type I cuticular Ha7 OS=Homo sapiens GN=KRT37 PE=2 SV=3	39	51084	4	4	1	1	99	2179	1	0	0	404.204	806.394	2	806.392	0.0012	0	31.58	0.044	K	LAADDFR	I					File: ~Y:\CORE\RAW_DATA_2023_QE\P1481_Sigrun_Lange\P1481_A.raw~; SpectrumID: ~2957~; PrecursorID: ~0~; scans: ~10448~
1	1::sp|cRAP048|O76015|KRT38_HUMAN	Keratin, type I cuticular Ha8 OS=Homo sapiens GN=KRT38 PE=2 SV=3	39	52044	4	4	1	1	95	2028	1	0	0	404.203	806.392	2	806.392	-0.0002	0	33.8	0.034	K	LAADDFR	I					File: ~Y:\CORE\RAW_DATA_2023_QE\P1481_Sigrun_Lange\P1481_A.raw~; SpectrumID: ~2786~; PrecursorID: ~0~; scans: ~9947~
1	1::sp|cRAP048|O76015|KRT38_HUMAN	Keratin, type I cuticular Ha8 OS=Homo sapiens GN=KRT38 PE=2 SV=3	39	52044	4	4	1	1	97	1952	1	0	0	404.203	806.392	2	806.392	0	0	38.95	0.01	K	LAADDFR	I					File: ~Y:\CORE\RAW_DATA_2023_QE\P1481_Sigrun_Lange\P1481_A.raw~; SpectrumID: ~2698~; PrecursorID: ~0~; scans: ~9702~
1	1::sp|cRAP048|O76015|KRT38_HUMAN	Keratin, type I cuticular Ha8 OS=Homo sapiens GN=KRT38 PE=2 SV=3	39	52044	4	4	1	1	98	2106	2	0	0	404.203	806.392	2	806.392	0	0	35.21	0.024	K	LAADDFR	I					File: ~Y:\CORE\RAW_DATA_2023_QE\P1481_Sigrun_Lange\P1481_A.raw~; SpectrumID: ~2876~; PrecursorID: ~0~; scans: ~10197~
1	1::sp|cRAP048|O76015|KRT38_HUMAN	Keratin, type I cuticular Ha8 OS=Homo sapiens GN=KRT38 PE=2 SV=3	39	52044	4	4	1	1	99	2179	1	0	0	404.204	806.394	2	806.392	0.0012	0	31.58	0.044	K	LAADDFR	I					File: ~Y:\CORE\RAW_DATA_2023_QE\P1481_Sigrun_Lange\P1481_A.raw~; SpectrumID: ~2957~; PrecursorID: ~0~; scans: ~10448~
1	1::sp|cRAP050|Q14525|KT33B_HUMAN	Keratin, type I cuticular Ha3-II OS=Homo sapiens GN=KRT33B PE=2 SV=3	39	47325	4	4	1	1	95	2028	1	0	0	404.203	806.392	2	806.392	-0.0002	0	33.8	0.034	K	LAADDFR	T					File: ~Y:\CORE\RAW_DATA_2023_QE\P1481_Sigrun_Lange\P1481_A.raw~; SpectrumID: ~2786~; PrecursorID: ~0~; scans: ~9947~
1	1::sp|cRAP050|Q14525|KT33B_HUMAN	Keratin, type I cuticular Ha3-II OS=Homo sapiens GN=KRT33B PE=2 SV=3	39	47325	4	4	1	1	97	1952	1	0	0	404.203	806.392	2	806.392	0	0	38.95	0.01	K	LAADDFR	T					File: ~Y:\CORE\RAW_DATA_2023_QE\P1481_Sigrun_Lange\P1481_A.raw~; SpectrumID: ~2698~; PrecursorID: ~0~; scans: ~9702~
1	1::sp|cRAP050|Q14525|KT33B_HUMAN	Keratin, type I cuticular Ha3-II OS=Homo sapiens GN=KRT33B PE=2 SV=3	39	47325	4	4	1	1	98	2106	2	0	0	404.203	806.392	2	806.392	0	0	35.21	0.024	K	LAADDFR	T					File: ~Y:\CORE\RAW_DATA_2023_QE\P1481_Sigrun_Lange\P1481_A.raw~; SpectrumID: ~2876~; PrecursorID: ~0~; scans: ~10197~
1	1::sp|cRAP050|Q14525|KT33B_HUMAN	Keratin, type I cuticular Ha3-II OS=Homo sapiens GN=KRT33B PE=2 SV=3	39	47325	4	4	1	1	99	2179	1	0	0	404.204	806.394	2	806.392	0.0012	0	31.58	0.044	K	LAADDFR	T					File: ~Y:\CORE\RAW_DATA_2023_QE\P1481_Sigrun_Lange\P1481_A.raw~; SpectrumID: ~2957~; PrecursorID: ~0~; scans: ~10448~
1	1::sp|cRAP051|P02534|K1M1_SHEEP	Keratin, type I microfibrillar 48 kDa, component 8C-1 OS=Ovis aries PE=1 SV=2	39	48070	4	4	1	1	95	2028	1	0	0	404.203	806.392	2	806.392	-0.0002	0	33.8	0.034	K	LAADDFR	T					File: ~Y:\CORE\RAW_DATA_2023_QE\P1481_Sigrun_Lange\P1481_A.raw~; SpectrumID: ~2786~; PrecursorID: ~0~; scans: ~9947~
1	1::sp|cRAP051|P02534|K1M1_SHEEP	Keratin, type I microfibrillar 48 kDa, component 8C-1 OS=Ovis aries PE=1 SV=2	39	48070	4	4	1	1	97	1952	1	0	0	404.203	806.392	2	806.392	0	0	38.95	0.01	K	LAADDFR	T					File: ~Y:\CORE\RAW_DATA_2023_QE\P1481_Sigrun_Lange\P1481_A.raw~; SpectrumID: ~2698~; PrecursorID: ~0~; scans: ~9702~
1	1::sp|cRAP051|P02534|K1M1_SHEEP	Keratin, type I microfibrillar 48 kDa, component 8C-1 OS=Ovis aries PE=1 SV=2	39	48070	4	4	1	1	98	2106	2	0	0	404.203	806.392	2	806.392	0	0	35.21	0.024	K	LAADDFR	T					File: ~Y:\CORE\RAW_DATA_2023_QE\P1481_Sigrun_Lange\P1481_A.raw~; SpectrumID: ~2876~; PrecursorID: ~0~; scans: ~10197~
1	1::sp|cRAP051|P02534|K1M1_SHEEP	Keratin, type I microfibrillar 48 kDa, component 8C-1 OS=Ovis aries PE=1 SV=2	39	48070	4	4	1	1	99	2179	1	0	0	404.204	806.394	2	806.392	0.0012	0	31.58	0.044	K	LAADDFR	T					File: ~Y:\CORE\RAW_DATA_2023_QE\P1481_Sigrun_Lange\P1481_A.raw~; SpectrumID: ~2957~; PrecursorID: ~0~; scans: ~10448~
2	1::sp|cRAP054|P04264|K2C1_HUMAN	Keratin, type II cytoskeletal 1 OS=Homo sapiens GN=KRT1 PE=1 SV=6	1216	66170	88	88	17	17	234	2488	1	1	1	416.749	831.483	2	831.481	0.0014	0	40.96	0.0081	K	SISISVAR	G					File: ~Y:\CORE\RAW_DATA_2023_QE\P1481_Sigrun_Lange\P1481_A.raw~; SpectrumID: ~3274~; PrecursorID: ~0~; scans: ~11227~
2	1::sp|cRAP054|P04264|K2C1_HUMAN	Keratin, type II cytoskeletal 1 OS=Homo sapiens GN=KRT1 PE=1 SV=6	1216	66170	88	88	17	17	235	2373	1	1	1	416.749	831.483	2	831.481	0.0014	0	35.51	0.028	K	SISISVAR	G					File: ~Y:\CORE\RAW_DATA_2023_QE\P1481_Sigrun_Lange\P1481_A.raw~; SpectrumID: ~3159~; PrecursorID: ~0~; scans: ~10968~
2	1::sp|cRAP054|P04264|K2C1_HUMAN	Keratin, type II cytoskeletal 1 OS=Homo sapiens GN=KRT1 PE=1 SV=6	1216	66170	88	88	17	17	236	2602	1	1	1	416.749	831.483	2	831.481	0.0015	0	38.17	0.015	K	SISISVAR	G					File: ~Y:\CORE\RAW_DATA_2023_QE\P1481_Sigrun_Lange\P1481_A.raw~; SpectrumID: ~3389~; PrecursorID: ~0~; scans: ~11486~
2	1::sp|cRAP054|P04264|K2C1_HUMAN	Keratin, type II cytoskeletal 1 OS=Homo sapiens GN=KRT1 PE=1 SV=6	1216	66170	88	88	17	17	695	2538	1	1	0	487.269	972.523	2	972.524	-0.0013	0	41.09	0.019	K	IEISELNR	V					File: ~Y:\CORE\RAW_DATA_2023_QE\P1481_Sigrun_Lange\P1481_A.raw~; SpectrumID: ~3325~; PrecursorID: ~0~; scans: ~11347~
2	1::sp|cRAP054|P04264|K2C1_HUMAN	Keratin, type II cytoskeletal 1 OS=Homo sapiens GN=KRT1 PE=1 SV=6	1216	66170	88	88	17	17	696	2320	1	1	0	487.269	972.523	2	972.524	-0.0013	0	39.64	0.027	K	IEISELNR	V					File: ~Y:\CORE\RAW_DATA_2023_QE\P1481_Sigrun_Lange\P1481_A.raw~; SpectrumID: ~3103~; PrecursorID: ~0~; scans: ~10832~
2	1::sp|cRAP054|P04264|K2C1_HUMAN	Keratin, type II cytoskeletal 1 OS=Homo sapiens GN=KRT1 PE=1 SV=6	1216	66170	88	88	17	17	697	2420	1	1	0	487.269	972.524	2	972.524	-0.0004	0	39.91	0.026	K	IEISELNR	V					File: ~Y:\CORE\RAW_DATA_2023_QE\P1481_Sigrun_Lange\P1481_A.raw~; SpectrumID: ~3206~; PrecursorID: ~0~; scans: ~11088~
2	1::sp|cRAP054|P04264|K2C1_HUMAN	Keratin, type II cytoskeletal 1 OS=Homo sapiens GN=KRT1 PE=1 SV=6	1216	66170	88	88	17	17	699	2672	1	1	0	487.27	972.525	2	972.524	0.0008	0	53.9	0.001	K	IEISELNR	V					File: ~Y:\CORE\RAW_DATA_2023_QE\P1481_Sigrun_Lange\P1481_A.raw~; SpectrumID: ~3462~; PrecursorID: ~0~; scans: ~11611~
2	1::sp|cRAP054|P04264|K2C1_HUMAN	Keratin, type II cytoskeletal 1 OS=Homo sapiens GN=KRT1 PE=1 SV=6	1216	66170	88	88	17	17	700	2827	1	1	0	487.27	972.526	2	972.524	0.0021	0	53.58	0.0011	K	IEISELNR	V					File: ~Y:\CORE\RAW_DATA_2023_QE\P1481_Sigrun_Lange\P1481_A.raw~; SpectrumID: ~3622~; PrecursorID: ~0~; scans: ~11879~
2	1::sp|cRAP054|P04264|K2C1_HUMAN	Keratin, type II cytoskeletal 1 OS=Homo sapiens GN=KRT1 PE=1 SV=6	1216	66170	88	88	17	17	902	1839	1	1	1	517.26	1032.51	2	1032.51	-0.0027	0	55.14	0.00063	R	TLLEGEESR	M					File: ~Y:\CORE\RAW_DATA_2023_QE\P1481_Sigrun_Lange\P1481_A.raw~; SpectrumID: ~2556~; PrecursorID: ~0~; scans: ~9313~
2	1::sp|cRAP054|P04264|K2C1_HUMAN	Keratin, type II cytoskeletal 1 OS=Homo sapiens GN=KRT1 PE=1 SV=6	1216	66170	88	88	17	17	905	1906	1	1	1	517.262	1032.51	2	1032.51	0.0004	0	57.75	0.00037	R	TLLEGEESR	M					File: ~Y:\CORE\RAW_DATA_2023_QE\P1481_Sigrun_Lange\P1481_A.raw~; SpectrumID: ~2641~; PrecursorID: ~0~; scans: ~9562~
2	1::sp|cRAP054|P04264|K2C1_HUMAN	Keratin, type II cytoskeletal 1 OS=Homo sapiens GN=KRT1 PE=1 SV=6	1216	66170	88	88	17	17	906	2039	1	1	1	517.262	1032.51	2	1032.51	0.0009	0	59.62	0.00024	R	TLLEGEESR	M					File: ~Y:\CORE\RAW_DATA_2023_QE\P1481_Sigrun_Lange\P1481_A.raw~; SpectrumID: ~2798~; PrecursorID: ~0~; scans: ~9976~
2	1::sp|cRAP054|P04264|K2C1_HUMAN	Keratin, type II cytoskeletal 1 OS=Homo sapiens GN=KRT1 PE=1 SV=6	1216	66170	88	88	17	17	907	2253	1	1	1	517.264	1032.51	2	1032.51	0.0047	0	41.1	0.017	R	TLLEGEESR	M					File: ~Y:\CORE\RAW_DATA_2023_QE\P1481_Sigrun_Lange\P1481_A.raw~; SpectrumID: ~3035~; PrecursorID: ~0~; scans: ~10646~
2	1::sp|cRAP054|P04264|K2C1_HUMAN	Keratin, type II cytoskeletal 1 OS=Homo sapiens GN=KRT1 PE=1 SV=6	1216	66170	88	88	17	17	991	1645	1	1	1	533.262	1064.51	2	1064.51	-0.0036	0	37.68	0.032	K	AQYEDIAQK	S					File: ~Y:\CORE\RAW_DATA_2023_QE\P1481_Sigrun_Lange\P1481_A.raw~; SpectrumID: ~2299~; PrecursorID: ~0~; scans: ~8445~
2	1::sp|cRAP054|P04264|K2C1_HUMAN	Keratin, type II cytoskeletal 1 OS=Homo sapiens GN=KRT1 PE=1 SV=6	1216	66170	88	88	17	17	992	1694	1	1	1	533.263	1064.51	2	1064.51	-0.0026	0	37.61	0.034	K	AQYEDIAQK	S					File: ~Y:\CORE\RAW_DATA_2023_QE\P1481_Sigrun_Lange\P1481_A.raw~; SpectrumID: ~2369~; PrecursorID: ~0~; scans: ~8689~
2	1::sp|cRAP054|P04264|K2C1_HUMAN	Keratin, type II cytoskeletal 1 OS=Homo sapiens GN=KRT1 PE=1 SV=6	1216	66170	88	88	17	17	993	1587	1	1	1	533.263	1064.51	2	1064.51	-0.0021	0	39.3	0.023	K	AQYEDIAQK	S					File: ~Y:\CORE\RAW_DATA_2023_QE\P1481_Sigrun_Lange\P1481_A.raw~; SpectrumID: ~2198~; PrecursorID: ~0~; scans: ~8207~
2	1::sp|cRAP054|P04264|K2C1_HUMAN	Keratin, type II cytoskeletal 1 OS=Homo sapiens GN=KRT1 PE=1 SV=6	1216	66170	88	88	17	17	1041	1249	1	1	1	546.753	1091.49	2	1091.5	-0.0049	0	71.93	8.7e-06	R	GSGGGSSGGSIGGR	G					File: ~Y:\CORE\RAW_DATA_2023_QE\P1481_Sigrun_Lange\P1481_A.raw~; SpectrumID: ~1637~; PrecursorID: ~0~; scans: ~6995~
2	1::sp|cRAP054|P04264|K2C1_HUMAN	Keratin, type II cytoskeletal 1 OS=Homo sapiens GN=KRT1 PE=1 SV=6	1216	66170	88	88	17	17	1042	1182	1	1	1	546.753	1091.49	2	1091.5	-0.0042	0	83.7	5.8e-07	R	GSGGGSSGGSIGGR	G					File: ~Y:\CORE\RAW_DATA_2023_QE\P1481_Sigrun_Lange\P1481_A.raw~; SpectrumID: ~1518~; PrecursorID: ~0~; scans: ~6757~
2	1::sp|cRAP054|P04264|K2C1_HUMAN	Keratin, type II cytoskeletal 1 OS=Homo sapiens GN=KRT1 PE=1 SV=6	1216	66170	88	88	17	17	1043	893	1	1	1	546.754	1091.49	2	1091.5	-0.0023	0	97.42	2.6e-08	R	GSGGGSSGGSIGGR	G					File: ~Y:\CORE\RAW_DATA_2023_QE\P1481_Sigrun_Lange\P1481_A.raw~; SpectrumID: ~967~; PrecursorID: ~0~; scans: ~5786~
2	1::sp|cRAP054|P04264|K2C1_HUMAN	Keratin, type II cytoskeletal 1 OS=Homo sapiens GN=KRT1 PE=1 SV=6	1216	66170	88	88	17	17	1044	1115	1	1	1	546.754	1091.49	2	1091.5	-0.0016	0	97.17	2.7e-08	R	GSGGGSSGGSIGGR	G					File: ~Y:\CORE\RAW_DATA_2023_QE\P1481_Sigrun_Lange\P1481_A.raw~; SpectrumID: ~1397~; PrecursorID: ~0~; scans: ~6515~
2	1::sp|cRAP054|P04264|K2C1_HUMAN	Keratin, type II cytoskeletal 1 OS=Homo sapiens GN=KRT1 PE=1 SV=6	1216	66170	88	88	17	17	1045	762	1	1	1	546.755	1091.49	2	1091.5	-0.0011	0	88.14	2.2e-07	R	GSGGGSSGGSIGGR	G					File: ~Y:\CORE\RAW_DATA_2023_QE\P1481_Sigrun_Lange\P1481_A.raw~; SpectrumID: ~770~; PrecursorID: ~0~; scans: ~5529~
2	1::sp|cRAP054|P04264|K2C1_HUMAN	Keratin, type II cytoskeletal 1 OS=Homo sapiens GN=KRT1 PE=1 SV=6	1216	66170	88	88	17	17	1046	973	1	1	1	546.755	1091.49	2	1091.5	-0.001	0	89.85	1.5e-07	R	GSGGGSSGGSIGGR	G					File: ~Y:\CORE\RAW_DATA_2023_QE\P1481_Sigrun_Lange\P1481_A.raw~; SpectrumID: ~1124~; PrecursorID: ~0~; scans: ~6032~
2	1::sp|cRAP054|P04264|K2C1_HUMAN	Keratin, type II cytoskeletal 1 OS=Homo sapiens GN=KRT1 PE=1 SV=6	1216	66170	88	88	17	17	1047	1044	1	1	1	546.756	1091.5	2	1091.5	0.0017	0	93.66	6.4e-08	R	GSGGGSSGGSIGGR	G					File: ~Y:\CORE\RAW_DATA_2023_QE\P1481_Sigrun_Lange\P1481_A.raw~; SpectrumID: ~1268~; PrecursorID: ~0~; scans: ~6277~
2	1::sp|cRAP054|P04264|K2C1_HUMAN	Keratin, type II cytoskeletal 1 OS=Homo sapiens GN=KRT1 PE=1 SV=6	1216	66170	88	88	17	17	1146	1902	1	1	1	563.272	1124.53	2	1124.53	-0.0063	0	37.45	0.024	K	AEAESLYQSK	Y					File: ~Y:\CORE\RAW_DATA_2023_QE\P1481_Sigrun_Lange\P1481_A.raw~; SpectrumID: ~2637~; PrecursorID: ~0~; scans: ~9548~
2	1::sp|cRAP054|P04264|K2C1_HUMAN	Keratin, type II cytoskeletal 1 OS=Homo sapiens GN=KRT1 PE=1 SV=6	1216	66170	88	88	17	17	1147	1669	1	1	1	563.273	1124.53	2	1124.53	-0.0032	0	52.54	0.0008	K	AEAESLYQSK	Y					File: ~Y:\CORE\RAW_DATA_2023_QE\P1481_Sigrun_Lange\P1481_A.raw~; SpectrumID: ~2339~; PrecursorID: ~0~; scans: ~8569~
2	1::sp|cRAP054|P04264|K2C1_HUMAN	Keratin, type II cytoskeletal 1 OS=Homo sapiens GN=KRT1 PE=1 SV=6	1216	66170	88	88	17	17	1148	1837	1	1	1	563.273	1124.53	2	1124.53	-0.003	0	57.05	0.00028	K	AEAESLYQSK	Y					File: ~Y:\CORE\RAW_DATA_2023_QE\P1481_Sigrun_Lange\P1481_A.raw~; SpectrumID: ~2552~; PrecursorID: ~0~; scans: ~9303~
2	1::sp|cRAP054|P04264|K2C1_HUMAN	Keratin, type II cytoskeletal 1 OS=Homo sapiens GN=KRT1 PE=1 SV=6	1216	66170	88	88	17	17	1149	1719	1	1	1	563.274	1124.53	2	1124.53	-0.0024	0	42.72	0.0071	K	AEAESLYQSK	Y					File: ~Y:\CORE\RAW_DATA_2023_QE\P1481_Sigrun_Lange\P1481_A.raw~; SpectrumID: ~2407~; PrecursorID: ~0~; scans: ~8810~
2	1::sp|cRAP054|P04264|K2C1_HUMAN	Keratin, type II cytoskeletal 1 OS=Homo sapiens GN=KRT1 PE=1 SV=6	1216	66170	88	88	17	17	1150	1779	1	1	1	563.274	1124.53	2	1124.53	-0.002	0	55.77	0.00035	K	AEAESLYQSK	Y					File: ~Y:\CORE\RAW_DATA_2023_QE\P1481_Sigrun_Lange\P1481_A.raw~; SpectrumID: ~2484~; PrecursorID: ~0~; scans: ~9054~
2	1::sp|cRAP054|P04264|K2C1_HUMAN	Keratin, type II cytoskeletal 1 OS=Homo sapiens GN=KRT1 PE=1 SV=6	1216	66170	88	88	17	17	1151	1613	1	1	1	563.274	1124.53	2	1124.53	-0.0013	0	57.04	0.00026	K	AEAESLYQSK	Y					File: ~Y:\CORE\RAW_DATA_2023_QE\P1481_Sigrun_Lange\P1481_A.raw~; SpectrumID: ~2248~; PrecursorID: ~0~; scans: ~8326~
2	1::sp|cRAP054|P04264|K2C1_HUMAN	Keratin, type II cytoskeletal 1 OS=Homo sapiens GN=KRT1 PE=1 SV=6	1216	66170	88	88	17	17	1216	2461	1	1	0	571.262	1140.51	2	1140.51	-0.0025	0	43.82	0.0041	R	DYQELMNTK	L					File: ~Y:\CORE\RAW_DATA_2023_QE\P1481_Sigrun_Lange\P1481_A.raw~; SpectrumID: ~3247~; PrecursorID: ~0~; scans: ~11179~
2	1::sp|cRAP054|P04264|K2C1_HUMAN	Keratin, type II cytoskeletal 1 OS=Homo sapiens GN=KRT1 PE=1 SV=6	1216	66170	88	88	17	17	1217	2727	1	1	0	571.263	1140.51	2	1140.51	-0.0002	0	47.27	0.0019	R	DYQELMNTK	L					File: ~Y:\CORE\RAW_DATA_2023_QE\P1481_Sigrun_Lange\P1481_A.raw~; SpectrumID: ~3518~; PrecursorID: ~0~; scans: ~11707~
2	1::sp|cRAP054|P04264|K2C1_HUMAN	Keratin, type II cytoskeletal 1 OS=Homo sapiens GN=KRT1 PE=1 SV=6	1216	66170	88	88	17	17	1218	2579	1	1	0	571.264	1140.51	2	1140.51	0.0015	0	49.38	0.0011	R	DYQELMNTK	L					File: ~Y:\CORE\RAW_DATA_2023_QE\P1481_Sigrun_Lange\P1481_A.raw~; SpectrumID: ~3366~; PrecursorID: ~0~; scans: ~11437~
2	1::sp|cRAP054|P04264|K2C1_HUMAN	Keratin, type II cytoskeletal 1 OS=Homo sapiens GN=KRT1 PE=1 SV=6	1216	66170	88	88	17	17	1303	3272	1	1	0	590.298	1178.58	2	1178.59	-0.0117	0	67.36	4e-05	K	YEELQITAGR	H					File: ~Y:\CORE\RAW_DATA_2023_QE\P1481_Sigrun_Lange\P1481_A.raw~; SpectrumID: ~4076~; PrecursorID: ~0~; scans: ~12565~
2	1::sp|cRAP054|P04264|K2C1_HUMAN	Keratin, type II cytoskeletal 1 OS=Homo sapiens GN=KRT1 PE=1 SV=6	1216	66170	88	88	17	17	1304	2372	1	1	0	590.304	1178.59	2	1178.59	-0.0004	0	70.8	1.6e-05	K	YEELQITAGR	H					File: ~Y:\CORE\RAW_DATA_2023_QE\P1481_Sigrun_Lange\P1481_A.raw~; SpectrumID: ~3158~; PrecursorID: ~0~; scans: ~10966~
2	1::sp|cRAP054|P04264|K2C1_HUMAN	Keratin, type II cytoskeletal 1 OS=Homo sapiens GN=KRT1 PE=1 SV=6	1216	66170	88	88	17	17	1305	2487	1	1	0	590.304	1178.59	2	1178.59	-0.0004	0	71.24	1.5e-05	K	YEELQITAGR	H					File: ~Y:\CORE\RAW_DATA_2023_QE\P1481_Sigrun_Lange\P1481_A.raw~; SpectrumID: ~3273~; PrecursorID: ~0~; scans: ~11226~
2	1::sp|cRAP054|P04264|K2C1_HUMAN	Keratin, type II cytoskeletal 1 OS=Homo sapiens GN=KRT1 PE=1 SV=6	1216	66170	88	88	17	17	1306	2601	1	1	0	590.304	1178.59	2	1178.59	0	0	71.32	1.4e-05	K	YEELQITAGR	H					File: ~Y:\CORE\RAW_DATA_2023_QE\P1481_Sigrun_Lange\P1481_A.raw~; SpectrumID: ~3388~; PrecursorID: ~0~; scans: ~11484~
2	1::sp|cRAP054|P04264|K2C1_HUMAN	Keratin, type II cytoskeletal 1 OS=Homo sapiens GN=KRT1 PE=1 SV=6	1216	66170	88	88	17	17	1307	2274	1	1	0	590.304	1178.59	2	1178.59	0.0004	0	60.27	0.00018	K	YEELQITAGR	H					File: ~Y:\CORE\RAW_DATA_2023_QE\P1481_Sigrun_Lange\P1481_A.raw~; SpectrumID: ~3056~; PrecursorID: ~0~; scans: ~10713~
2	1::sp|cRAP054|P04264|K2C1_HUMAN	Keratin, type II cytoskeletal 1 OS=Homo sapiens GN=KRT1 PE=1 SV=6	1216	66170	88	88	17	17	1308	2913	1	1	0	590.304	1178.59	2	1178.59	0.0007	0	65.25	5.8e-05	K	YEELQITAGR	H					File: ~Y:\CORE\RAW_DATA_2023_QE\P1481_Sigrun_Lange\P1481_A.raw~; SpectrumID: ~3709~; PrecursorID: ~0~; scans: ~12022~
2	1::sp|cRAP054|P04264|K2C1_HUMAN	Keratin, type II cytoskeletal 1 OS=Homo sapiens GN=KRT1 PE=1 SV=6	1216	66170	88	88	17	17	1309	2748	1	1	0	590.304	1178.59	2	1178.59	0.0007	0	60.13	0.00019	K	YEELQITAGR	H					File: ~Y:\CORE\RAW_DATA_2023_QE\P1481_Sigrun_Lange\P1481_A.raw~; SpectrumID: ~3540~; PrecursorID: ~0~; scans: ~11752~
2	1::sp|cRAP054|P04264|K2C1_HUMAN	Keratin, type II cytoskeletal 1 OS=Homo sapiens GN=KRT1 PE=1 SV=6	1216	66170	88	88	17	17	1311	3087	1	1	0	590.309	1178.6	2	1178.59	0.0099	0	64.18	6.8e-05	K	YEELQITAGR	H					File: ~Y:\CORE\RAW_DATA_2023_QE\P1481_Sigrun_Lange\P1481_A.raw~; SpectrumID: ~3887~; PrecursorID: ~0~; scans: ~12291~
2	1::sp|cRAP054|P04264|K2C1_HUMAN	Keratin, type II cytoskeletal 1 OS=Homo sapiens GN=KRT1 PE=1 SV=6	1216	66170	88	88	17	17	1577	3022	1	1	0	633.321	1264.63	2	1264.63	-0.002	0	80.28	2.1e-06	R	TNAENEFVTIK	K					File: ~Y:\CORE\RAW_DATA_2023_QE\P1481_Sigrun_Lange\P1481_A.raw~; SpectrumID: ~3822~; PrecursorID: ~0~; scans: ~12192~
2	1::sp|cRAP054|P04264|K2C1_HUMAN	Keratin, type II cytoskeletal 1 OS=Homo sapiens GN=KRT1 PE=1 SV=6	1216	66170	88	88	17	17	1578	2702	1	1	0	633.322	1264.63	2	1264.63	-0.0015	0	75.28	6.7e-06	R	TNAENEFVTIK	K					File: ~Y:\CORE\RAW_DATA_2023_QE\P1481_Sigrun_Lange\P1481_A.raw~; SpectrumID: ~3492~; PrecursorID: ~0~; scans: ~11658~
2	1::sp|cRAP054|P04264|K2C1_HUMAN	Keratin, type II cytoskeletal 1 OS=Homo sapiens GN=KRT1 PE=1 SV=6	1216	66170	88	88	17	17	1579	2855	1	1	0	633.322	1264.63	2	1264.63	-0.0003	0	75.54	6.3e-06	R	TNAENEFVTIK	K					File: ~Y:\CORE\RAW_DATA_2023_QE\P1481_Sigrun_Lange\P1481_A.raw~; SpectrumID: ~3650~; PrecursorID: ~0~; scans: ~11926~
2	1::sp|cRAP054|P04264|K2C1_HUMAN	Keratin, type II cytoskeletal 1 OS=Homo sapiens GN=KRT1 PE=1 SV=6	1216	66170	88	88	17	17	1580	2558	1	1	0	633.323	1264.63	2	1264.63	0.0013	0	74.94	7e-06	R	TNAENEFVTIK	K					File: ~Y:\CORE\RAW_DATA_2023_QE\P1481_Sigrun_Lange\P1481_A.raw~; SpectrumID: ~3345~; PrecursorID: ~0~; scans: ~11391~
2	1::sp|cRAP054|P04264|K2C1_HUMAN	Keratin, type II cytoskeletal 1 OS=Homo sapiens GN=KRT1 PE=1 SV=6	1216	66170	88	88	17	17	1581	3201	1	1	0	633.323	1264.63	2	1264.63	0.0015	0	86.72	4.7e-07	R	TNAENEFVTIK	K					File: ~Y:\CORE\RAW_DATA_2023_QE\P1481_Sigrun_Lange\P1481_A.raw~; SpectrumID: ~4002~; PrecursorID: ~0~; scans: ~12464~
2	1::sp|cRAP054|P04264|K2C1_HUMAN	Keratin, type II cytoskeletal 1 OS=Homo sapiens GN=KRT1 PE=1 SV=6	1216	66170	88	88	17	17	1630	5258	1	1	1	639.358	1276.7	2	1276.7	-0.0016	0	72.35	8.3e-06	K	LALDLEIATYR	T					File: ~Y:\CORE\RAW_DATA_2023_QE\P1481_Sigrun_Lange\P1481_A.raw~; SpectrumID: ~6073~; PrecursorID: ~0~; scans: ~15728~
2	1::sp|cRAP054|P04264|K2C1_HUMAN	Keratin, type II cytoskeletal 1 OS=Homo sapiens GN=KRT1 PE=1 SV=6	1216	66170	88	88	17	17	1631	5089	1	1	1	639.358	1276.7	2	1276.7	-0.0008	0	69.15	1.7e-05	K	LALDLEIATYR	T					File: ~Y:\CORE\RAW_DATA_2023_QE\P1481_Sigrun_Lange\P1481_A.raw~; SpectrumID: ~5904~; PrecursorID: ~0~; scans: ~15462~
2	1::sp|cRAP054|P04264|K2C1_HUMAN	Keratin, type II cytoskeletal 1 OS=Homo sapiens GN=KRT1 PE=1 SV=6	1216	66170	88	88	17	17	1632	5416	1	1	1	639.359	1276.7	2	1276.7	0.0002	0	71.25	1.1e-05	K	LALDLEIATYR	T					File: ~Y:\CORE\RAW_DATA_2023_QE\P1481_Sigrun_Lange\P1481_A.raw~; SpectrumID: ~6231~; PrecursorID: ~0~; scans: ~15991~
2	1::sp|cRAP054|P04264|K2C1_HUMAN	Keratin, type II cytoskeletal 1 OS=Homo sapiens GN=KRT1 PE=1 SV=6	1216	66170	88	88	17	17	1633	5645	1	1	1	639.359	1276.7	2	1276.7	0.001	0	75.08	3.5e-06	K	LALDLEIATYR	T					File: ~Y:\CORE\RAW_DATA_2023_QE\P1481_Sigrun_Lange\P1481_A.raw~; SpectrumID: ~6460~; PrecursorID: ~0~; scans: ~16337~
2	1::sp|cRAP054|P04264|K2C1_HUMAN	Keratin, type II cytoskeletal 1 OS=Homo sapiens GN=KRT1 PE=1 SV=6	1216	66170	88	88	17	17	1702	2752	1	1	1	650.766	1299.52	2	1299.52	-0.0044	0	61.74	2e-05	K	NMQDMVEDYR	N					File: ~Y:\CORE\RAW_DATA_2023_QE\P1481_Sigrun_Lange\P1481_A.raw~; SpectrumID: ~3544~; PrecursorID: ~0~; scans: ~11758~
2	1::sp|cRAP054|P04264|K2C1_HUMAN	Keratin, type II cytoskeletal 1 OS=Homo sapiens GN=KRT1 PE=1 SV=6	1216	66170	88	88	17	17	1703	2918	1	1	1	650.767	1299.52	2	1299.52	-0.0032	0	58.51	4.4e-05	K	NMQDMVEDYR	N					File: ~Y:\CORE\RAW_DATA_2023_QE\P1481_Sigrun_Lange\P1481_A.raw~; SpectrumID: ~3714~; PrecursorID: ~0~; scans: ~12028~
2	1::sp|cRAP054|P04264|K2C1_HUMAN	Keratin, type II cytoskeletal 1 OS=Homo sapiens GN=KRT1 PE=1 SV=6	1216	66170	88	88	17	17	1704	3462	1	1	1	650.768	1299.52	2	1299.52	-0.0017	0	62.15	1.9e-05	K	NMQDMVEDYR	N					File: ~Y:\CORE\RAW_DATA_2023_QE\P1481_Sigrun_Lange\P1481_A.raw~; SpectrumID: ~4267~; PrecursorID: ~0~; scans: ~12844~
2	1::sp|cRAP054|P04264|K2C1_HUMAN	Keratin, type II cytoskeletal 1 OS=Homo sapiens GN=KRT1 PE=1 SV=6	1216	66170	88	88	17	17	1705	3273	1	1	1	650.768	1299.52	2	1299.52	-0.0015	0	62.53	1.8e-05	K	NMQDMVEDYR	N					File: ~Y:\CORE\RAW_DATA_2023_QE\P1481_Sigrun_Lange\P1481_A.raw~; SpectrumID: ~4077~; PrecursorID: ~0~; scans: ~12567~
2	1::sp|cRAP054|P04264|K2C1_HUMAN	Keratin, type II cytoskeletal 1 OS=Homo sapiens GN=KRT1 PE=1 SV=6	1216	66170	88	88	17	17	1706	3641	1	1	1	650.768	1299.52	2	1299.52	-0.0008	0	49.99	0.00033	K	NMQDMVEDYR	N					File: ~Y:\CORE\RAW_DATA_2023_QE\P1481_Sigrun_Lange\P1481_A.raw~; SpectrumID: ~4450~; PrecursorID: ~0~; scans: ~13117~
2	1::sp|cRAP054|P04264|K2C1_HUMAN	Keratin, type II cytoskeletal 1 OS=Homo sapiens GN=KRT1 PE=1 SV=6	1216	66170	88	88	17	17	1707	3090	1	1	1	650.769	1299.52	2	1299.52	0.0006	0	58.27	5e-05	K	NMQDMVEDYR	N					File: ~Y:\CORE\RAW_DATA_2023_QE\P1481_Sigrun_Lange\P1481_A.raw~; SpectrumID: ~3890~; PrecursorID: ~0~; scans: ~12295~
2	1::sp|cRAP054|P04264|K2C1_HUMAN	Keratin, type II cytoskeletal 1 OS=Homo sapiens GN=KRT1 PE=1 SV=6	1216	66170	88	88	17	17	1719	6570	1	1	0	651.861	1301.71	2	1301.71	-0.0014	0	76.37	5.4e-06	R	SLDLDSIIAEVK	A					File: ~Y:\CORE\RAW_DATA_2023_QE\P1481_Sigrun_Lange\P1481_A.raw~; SpectrumID: ~7395~; PrecursorID: ~0~; scans: ~17572~
2	1::sp|cRAP054|P04264|K2C1_HUMAN	Keratin, type II cytoskeletal 1 OS=Homo sapiens GN=KRT1 PE=1 SV=6	1216	66170	88	88	17	17	1720	6380	1	1	0	651.861	1301.71	2	1301.71	0.0002	0	78.07	3.6e-06	R	SLDLDSIIAEVK	A					File: ~Y:\CORE\RAW_DATA_2023_QE\P1481_Sigrun_Lange\P1481_A.raw~; SpectrumID: ~7196~; PrecursorID: ~0~; scans: ~17305~
2	1::sp|cRAP054|P04264|K2C1_HUMAN	Keratin, type II cytoskeletal 1 OS=Homo sapiens GN=KRT1 PE=1 SV=6	1216	66170	88	88	17	17	1778	2079	1	1	1	658.765	1315.52	2	1315.52	-0.002	0	32.06	0.0091	K	NMQDMVEDYR	N	Oxidation (M)	0.0000300000.0			File: ~Y:\CORE\RAW_DATA_2023_QE\P1481_Sigrun_Lange\P1481_A.raw~; SpectrumID: ~2842~; PrecursorID: ~0~; scans: ~10107~
2	1::sp|cRAP054|P04264|K2C1_HUMAN	Keratin, type II cytoskeletal 1 OS=Homo sapiens GN=KRT1 PE=1 SV=6	1216	66170	88	88	17	17	1779	2490	1	1	1	658.766	1315.52	2	1315.52	0	0	53.59	7.6e-05	K	NMQDMVEDYR	N	Oxidation (M)	0.0000300000.0			File: ~Y:\CORE\RAW_DATA_2023_QE\P1481_Sigrun_Lange\P1481_A.raw~; SpectrumID: ~3276~; PrecursorID: ~0~; scans: ~11230~
2	1::sp|cRAP054|P04264|K2C1_HUMAN	Keratin, type II cytoskeletal 1 OS=Homo sapiens GN=KRT1 PE=1 SV=6	1216	66170	88	88	17	17	1780	2265	1	1	1	658.768	1315.52	2	1315.52	0.0042	0	46.77	0.00044	K	NMQDMVEDYR	N	Oxidation (M)	0.0000300000.0			File: ~Y:\CORE\RAW_DATA_2023_QE\P1481_Sigrun_Lange\P1481_A.raw~; SpectrumID: ~3047~; PrecursorID: ~0~; scans: ~10686~
2	1::sp|cRAP054|P04264|K2C1_HUMAN	Keratin, type II cytoskeletal 1 OS=Homo sapiens GN=KRT1 PE=1 SV=6	1216	66170	88	88	17	17	1949	3264	1	1	1	679.35	1356.69	2	1356.69	-0.0031	0	45.34	0.0059	K	LNDLEDALQQAK	E					File: ~Y:\CORE\RAW_DATA_2023_QE\P1481_Sigrun_Lange\P1481_A.raw~; SpectrumID: ~4067~; PrecursorID: ~0~; scans: ~12553~
2	1::sp|cRAP054|P04264|K2C1_HUMAN	Keratin, type II cytoskeletal 1 OS=Homo sapiens GN=KRT1 PE=1 SV=6	1216	66170	88	88	17	17	1950	3805	1	1	1	679.351	1356.69	2	1356.69	-0.0009	0	78.81	2.7e-06	K	LNDLEDALQQAK	E					File: ~Y:\CORE\RAW_DATA_2023_QE\P1481_Sigrun_Lange\P1481_A.raw~; SpectrumID: ~4614~; PrecursorID: ~0~; scans: ~13361~
2	1::sp|cRAP054|P04264|K2C1_HUMAN	Keratin, type II cytoskeletal 1 OS=Homo sapiens GN=KRT1 PE=1 SV=6	1216	66170	88	88	17	17	1951	3628	1	1	1	679.351	1356.69	2	1356.69	-0.0001	0	82.23	1.3e-06	K	LNDLEDALQQAK	E					File: ~Y:\CORE\RAW_DATA_2023_QE\P1481_Sigrun_Lange\P1481_A.raw~; SpectrumID: ~4437~; PrecursorID: ~0~; scans: ~13098~
2	1::sp|cRAP054|P04264|K2C1_HUMAN	Keratin, type II cytoskeletal 1 OS=Homo sapiens GN=KRT1 PE=1 SV=6	1216	66170	88	88	17	17	1952	3452	1	1	1	679.352	1356.69	2	1356.69	0.0017	0	81.09	1.7e-06	K	LNDLEDALQQAK	E					File: ~Y:\CORE\RAW_DATA_2023_QE\P1481_Sigrun_Lange\P1481_A.raw~; SpectrumID: ~4257~; PrecursorID: ~0~; scans: ~12829~
2	1::sp|cRAP054|P04264|K2C1_HUMAN	Keratin, type II cytoskeletal 1 OS=Homo sapiens GN=KRT1 PE=1 SV=6	1216	66170	88	88	17	17	1953	3951	1	1	1	679.353	1356.69	2	1356.69	0.0025	0	99.65	2.2e-08	K	LNDLEDALQQAK	E					File: ~Y:\CORE\RAW_DATA_2023_QE\P1481_Sigrun_Lange\P1481_A.raw~; SpectrumID: ~4760~; PrecursorID: ~0~; scans: ~13622~
2	1::sp|cRAP054|P04264|K2C1_HUMAN	Keratin, type II cytoskeletal 1 OS=Homo sapiens GN=KRT1 PE=1 SV=6	1216	66170	88	88	17	17	2096	4399	1	1	1	692.348	1382.68	2	1382.68	-0.0011	0	83.2	9.4e-07	K	SLNNQFASFIDK	V					File: ~Y:\CORE\RAW_DATA_2023_QE\P1481_Sigrun_Lange\P1481_A.raw~; SpectrumID: ~5210~; PrecursorID: ~0~; scans: ~14441~
2	1::sp|cRAP054|P04264|K2C1_HUMAN	Keratin, type II cytoskeletal 1 OS=Homo sapiens GN=KRT1 PE=1 SV=6	1216	66170	88	88	17	17	2097	4250	1	1	1	692.348	1382.68	2	1382.68	-0.0007	0	83.22	9.3e-07	K	SLNNQFASFIDK	V					File: ~Y:\CORE\RAW_DATA_2023_QE\P1481_Sigrun_Lange\P1481_A.raw~; SpectrumID: ~5060~; PrecursorID: ~0~; scans: ~14185~
2	1::sp|cRAP054|P04264|K2C1_HUMAN	Keratin, type II cytoskeletal 1 OS=Homo sapiens GN=KRT1 PE=1 SV=6	1216	66170	88	88	17	17	2098	4109	1	1	1	692.35	1382.68	2	1382.68	0.0014	0	71.23	1.5e-05	K	SLNNQFASFIDK	V					File: ~Y:\CORE\RAW_DATA_2023_QE\P1481_Sigrun_Lange\P1481_A.raw~; SpectrumID: ~4918~; PrecursorID: ~0~; scans: ~13919~
2	1::sp|cRAP054|P04264|K2C1_HUMAN	Keratin, type II cytoskeletal 1 OS=Homo sapiens GN=KRT1 PE=1 SV=6	1216	66170	88	88	17	17	2099	4556	1	1	1	692.35	1382.68	2	1382.68	0.0014	0	79.87	2e-06	K	SLNNQFASFIDK	V					File: ~Y:\CORE\RAW_DATA_2023_QE\P1481_Sigrun_Lange\P1481_A.raw~; SpectrumID: ~5369~; PrecursorID: ~0~; scans: ~14705~
2	1::sp|cRAP054|P04264|K2C1_HUMAN	Keratin, type II cytoskeletal 1 OS=Homo sapiens GN=KRT1 PE=1 SV=6	1216	66170	88	88	17	17	2103	4749	1	1	1	692.845	1383.68	2	1383.67	0.0085	0	73.72	7.6e-06	K	SLNNQFASFIDK	V	Deamidated (NQ)	0.000010000000.0			File: ~Y:\CORE\RAW_DATA_2023_QE\P1481_Sigrun_Lange\P1481_A.raw~; SpectrumID: ~5563~; PrecursorID: ~0~; scans: ~14975~
2	1::sp|cRAP054|P04264|K2C1_HUMAN	Keratin, type II cytoskeletal 1 OS=Homo sapiens GN=KRT1 PE=1 SV=6	1216	66170	88	88	17	17	2397	2330	1	1	0	738.395	1474.78	2	1474.78	-0.0015	0	86.65	4.9e-07	R	FLEQQNQVLQTK	W					File: ~Y:\CORE\RAW_DATA_2023_QE\P1481_Sigrun_Lange\P1481_A.raw~; SpectrumID: ~3113~; PrecursorID: ~0~; scans: ~10859~
2	1::sp|cRAP054|P04264|K2C1_HUMAN	Keratin, type II cytoskeletal 1 OS=Homo sapiens GN=KRT1 PE=1 SV=6	1216	66170	88	88	17	17	2398	2549	1	1	0	738.396	1474.78	2	1474.78	-0.0014	0	74.21	8.5e-06	R	FLEQQNQVLQTK	W					File: ~Y:\CORE\RAW_DATA_2023_QE\P1481_Sigrun_Lange\P1481_A.raw~; SpectrumID: ~3336~; PrecursorID: ~0~; scans: ~11373~
2	1::sp|cRAP054|P04264|K2C1_HUMAN	Keratin, type II cytoskeletal 1 OS=Homo sapiens GN=KRT1 PE=1 SV=6	1216	66170	88	88	17	17	2399	2431	1	1	0	738.396	1474.78	2	1474.78	-0.0005	0	71.68	1.5e-05	R	FLEQQNQVLQTK	W					File: ~Y:\CORE\RAW_DATA_2023_QE\P1481_Sigrun_Lange\P1481_A.raw~; SpectrumID: ~3217~; PrecursorID: ~0~; scans: ~11115~
2	1::sp|cRAP054|P04264|K2C1_HUMAN	Keratin, type II cytoskeletal 1 OS=Homo sapiens GN=KRT1 PE=1 SV=6	1216	66170	88	88	17	17	2400	2688	1	1	0	738.396	1474.78	2	1474.78	0.0001	0	73.91	9.3e-06	R	FLEQQNQVLQTK	W					File: ~Y:\CORE\RAW_DATA_2023_QE\P1481_Sigrun_Lange\P1481_A.raw~; SpectrumID: ~3478~; PrecursorID: ~0~; scans: ~11637~
2	1::sp|cRAP054|P04264|K2C1_HUMAN	Keratin, type II cytoskeletal 1 OS=Homo sapiens GN=KRT1 PE=1 SV=6	1216	66170	88	88	17	17	2401	2843	1	1	0	738.397	1474.78	2	1474.78	0.0015	0	75.5	6.4e-06	R	FLEQQNQVLQTK	W					File: ~Y:\CORE\RAW_DATA_2023_QE\P1481_Sigrun_Lange\P1481_A.raw~; SpectrumID: ~3638~; PrecursorID: ~0~; scans: ~11905~
2	1::sp|cRAP054|P04264|K2C1_HUMAN	Keratin, type II cytoskeletal 1 OS=Homo sapiens GN=KRT1 PE=1 SV=6	1216	66170	88	88	17	17	2402	2238	1	1	0	738.398	1474.78	2	1474.78	0.0024	0	55.88	0.00058	R	FLEQQNQVLQTK	W					File: ~Y:\CORE\RAW_DATA_2023_QE\P1481_Sigrun_Lange\P1481_A.raw~; SpectrumID: ~3019~; PrecursorID: ~0~; scans: ~10604~
2	1::sp|cRAP054|P04264|K2C1_HUMAN	Keratin, type II cytoskeletal 1 OS=Homo sapiens GN=KRT1 PE=1 SV=6	1216	66170	88	88	17	17	2403	3012	1	1	0	738.398	1474.78	2	1474.78	0.0032	0	49.45	0.0025	R	FLEQQNQVLQTK	W					File: ~Y:\CORE\RAW_DATA_2023_QE\P1481_Sigrun_Lange\P1481_A.raw~; SpectrumID: ~3812~; PrecursorID: ~0~; scans: ~12179~
2	1::sp|cRAP054|P04264|K2C1_HUMAN	Keratin, type II cytoskeletal 1 OS=Homo sapiens GN=KRT1 PE=1 SV=6	1216	66170	88	88	17	17	3236	3269	1	1	1	858.928	1715.84	2	1715.84	-0.0034	0	102.92	1.5e-08	K	QISNLQQSISDAEQR	G					File: ~Y:\CORE\RAW_DATA_2023_QE\P1481_Sigrun_Lange\P1481_A.raw~; SpectrumID: ~4073~; PrecursorID: ~0~; scans: ~12562~
2	1::sp|cRAP054|P04264|K2C1_HUMAN	Keratin, type II cytoskeletal 1 OS=Homo sapiens GN=KRT1 PE=1 SV=6	1216	66170	88	88	17	17	3238	2751	1	1	1	858.928	1715.84	2	1715.84	-0.003	0	92.62	1.6e-07	K	QISNLQQSISDAEQR	G					File: ~Y:\CORE\RAW_DATA_2023_QE\P1481_Sigrun_Lange\P1481_A.raw~; SpectrumID: ~3543~; PrecursorID: ~0~; scans: ~11757~
2	1::sp|cRAP054|P04264|K2C1_HUMAN	Keratin, type II cytoskeletal 1 OS=Homo sapiens GN=KRT1 PE=1 SV=6	1216	66170	88	88	17	17	3239	2917	1	1	1	858.93	1715.85	2	1715.84	0.0016	0	88.63	4e-07	K	QISNLQQSISDAEQR	G					File: ~Y:\CORE\RAW_DATA_2023_QE\P1481_Sigrun_Lange\P1481_A.raw~; SpectrumID: ~3713~; PrecursorID: ~0~; scans: ~12027~
2	1::sp|cRAP054|P04264|K2C1_HUMAN	Keratin, type II cytoskeletal 1 OS=Homo sapiens GN=KRT1 PE=1 SV=6	1216	66170	88	88	17	17	3240	2949	1	1	1	572.956	1715.85	3	1715.84	0.002	0	47.68	0.0049	K	QISNLQQSISDAEQR	G					File: ~Y:\CORE\RAW_DATA_2023_QE\P1481_Sigrun_Lange\P1481_A.raw~; SpectrumID: ~3748~; PrecursorID: ~0~; scans: ~12078~
2	1::sp|cRAP054|P04264|K2C1_HUMAN	Keratin, type II cytoskeletal 1 OS=Homo sapiens GN=KRT1 PE=1 SV=6	1216	66170	88	88	17	17	3241	3089	1	1	1	858.931	1715.85	2	1715.84	0.0031	0	79.9	2.9e-06	K	QISNLQQSISDAEQR	G					File: ~Y:\CORE\RAW_DATA_2023_QE\P1481_Sigrun_Lange\P1481_A.raw~; SpectrumID: ~3889~; PrecursorID: ~0~; scans: ~12294~
2	1::sp|cRAP054|P04264|K2C1_HUMAN	Keratin, type II cytoskeletal 1 OS=Homo sapiens GN=KRT1 PE=1 SV=6	1216	66170	88	88	17	17	3242	2779	1	1	1	572.956	1715.85	3	1715.84	0.0034	0	52.21	0.0017	K	QISNLQQSISDAEQR	G					File: ~Y:\CORE\RAW_DATA_2023_QE\P1481_Sigrun_Lange\P1481_A.raw~; SpectrumID: ~3573~; PrecursorID: ~0~; scans: ~11809~
2	1::sp|cRAP054|P04264|K2C1_HUMAN	Keratin, type II cytoskeletal 1 OS=Homo sapiens GN=KRT1 PE=1 SV=6	1216	66170	88	88	17	17	3243	3124	1	1	1	572.956	1715.85	3	1715.84	0.0034	0	60.74	0.00024	K	QISNLQQSISDAEQR	G					File: ~Y:\CORE\RAW_DATA_2023_QE\P1481_Sigrun_Lange\P1481_A.raw~; SpectrumID: ~3924~; PrecursorID: ~0~; scans: ~12345~
2	1::sp|cRAP054|P04264|K2C1_HUMAN	Keratin, type II cytoskeletal 1 OS=Homo sapiens GN=KRT1 PE=1 SV=6	1216	66170	88	88	17	17	3244	4817	1	1	1	858.932	1715.85	2	1715.84	0.0063	0	49.22	0.0036	K	QISNLQQSISDAEQR	G					File: ~Y:\CORE\RAW_DATA_2023_QE\P1481_Sigrun_Lange\P1481_A.raw~; SpectrumID: ~5631~; PrecursorID: ~0~; scans: ~15067~
2	1::sp|cRAP054|P04264|K2C1_HUMAN	Keratin, type II cytoskeletal 1 OS=Homo sapiens GN=KRT1 PE=1 SV=6	1216	66170	88	88	17	17	4125	6742	1	1	1	997.49	1992.97	2	1992.97	-0.0037	0	73.44	1.3e-05	R	THNLEPYFESFINNLR	R					File: ~Y:\CORE\RAW_DATA_2023_QE\P1481_Sigrun_Lange\P1481_A.raw~; SpectrumID: ~7659~; PrecursorID: ~0~; scans: ~17866~
2	1::sp|cRAP054|P04264|K2C1_HUMAN	Keratin, type II cytoskeletal 1 OS=Homo sapiens GN=KRT1 PE=1 SV=6	1216	66170	88	88	17	17	4126	6728	1	1	1	665.329	1992.97	3	1992.97	-0.0029	0	74.12	1.2e-05	R	THNLEPYFESFINNLR	R					File: ~Y:\CORE\RAW_DATA_2023_QE\P1481_Sigrun_Lange\P1481_A.raw~; SpectrumID: ~7643~; PrecursorID: ~0~; scans: ~17848~
2	1::sp|cRAP054|P04264|K2C1_HUMAN	Keratin, type II cytoskeletal 1 OS=Homo sapiens GN=KRT1 PE=1 SV=6	1216	66170	88	88	17	17	4128	5880	1	1	1	665.654	1993.94	3	1993.95	-0.0117	0	67.85	4.3e-05	R	THNLEPYFESFINNLR	R	Deamidated (NQ)	0.0000000000001000.0			File: ~Y:\CORE\RAW_DATA_2023_QE\P1481_Sigrun_Lange\P1481_A.raw~; SpectrumID: ~6696~; PrecursorID: ~0~; scans: ~16653~
2	1::sp|cRAP054|P04264|K2C1_HUMAN	Keratin, type II cytoskeletal 1 OS=Homo sapiens GN=KRT1 PE=1 SV=6	1216	66170	88	88	17	17	4129	7142	1	1	1	665.993	1994.96	3	1994.94	0.0188	0	48.01	0.0044	R	THNLEPYFESFINNLR	R	2 Deamidated (NQ)	0.0010000000001000.0			File: ~Y:\CORE\RAW_DATA_2023_QE\P1481_Sigrun_Lange\P1481_A.raw~; SpectrumID: ~8177~; PrecursorID: ~0~; scans: ~18455~
2	2::tr|Q63280|Q63280_RAT	Keratin K5 (Fragment) OS=Rattus norvegicus OX=10116 GN=keratin K5 PE=4 SV=1	78	9390	2	2	1	1	1719	6570	1	0	0	651.861	1301.71	2	1301.71	-0.0014	0	76.37	5.4e-06	R	SLDLDSIIAEVK	A					File: ~Y:\CORE\RAW_DATA_2023_QE\P1481_Sigrun_Lange\P1481_A.raw~; SpectrumID: ~7395~; PrecursorID: ~0~; scans: ~17572~
2	2::tr|Q63280|Q63280_RAT	Keratin K5 (Fragment) OS=Rattus norvegicus OX=10116 GN=keratin K5 PE=4 SV=1	78	9390	2	2	1	1	1720	6380	1	0	0	651.861	1301.71	2	1301.71	0.0002	0	78.07	3.6e-06	R	SLDLDSIIAEVK	A					File: ~Y:\CORE\RAW_DATA_2023_QE\P1481_Sigrun_Lange\P1481_A.raw~; SpectrumID: ~7196~; PrecursorID: ~0~; scans: ~17305~
2	2::tr|Q63282|Q63282_RAT	Keratin K6 (Fragment) OS=Rattus norvegicus OX=10116 GN=keratin K6 PE=4 SV=1	71	3106	8	8	1	1	1303	3272	1	0	0	590.298	1178.58	2	1178.59	-0.0117	0	67.36	4e-05	K	YEELQITAGR	H					File: ~Y:\CORE\RAW_DATA_2023_QE\P1481_Sigrun_Lange\P1481_A.raw~; SpectrumID: ~4076~; PrecursorID: ~0~; scans: ~12565~
2	2::tr|Q63282|Q63282_RAT	Keratin K6 (Fragment) OS=Rattus norvegicus OX=10116 GN=keratin K6 PE=4 SV=1	71	3106	8	8	1	1	1304	2372	1	0	0	590.304	1178.59	2	1178.59	-0.0004	0	70.8	1.6e-05	K	YEELQITAGR	H					File: ~Y:\CORE\RAW_DATA_2023_QE\P1481_Sigrun_Lange\P1481_A.raw~; SpectrumID: ~3158~; PrecursorID: ~0~; scans: ~10966~
2	2::tr|Q63282|Q63282_RAT	Keratin K6 (Fragment) OS=Rattus norvegicus OX=10116 GN=keratin K6 PE=4 SV=1	71	3106	8	8	1	1	1305	2487	1	0	0	590.304	1178.59	2	1178.59	-0.0004	0	71.24	1.5e-05	K	YEELQITAGR	H					File: ~Y:\CORE\RAW_DATA_2023_QE\P1481_Sigrun_Lange\P1481_A.raw~; SpectrumID: ~3273~; PrecursorID: ~0~; scans: ~11226~
2	2::tr|Q63282|Q63282_RAT	Keratin K6 (Fragment) OS=Rattus norvegicus OX=10116 GN=keratin K6 PE=4 SV=1	71	3106	8	8	1	1	1306	2601	1	0	0	590.304	1178.59	2	1178.59	0	0	71.32	1.4e-05	K	YEELQITAGR	H					File: ~Y:\CORE\RAW_DATA_2023_QE\P1481_Sigrun_Lange\P1481_A.raw~; SpectrumID: ~3388~; PrecursorID: ~0~; scans: ~11484~
2	2::tr|Q63282|Q63282_RAT	Keratin K6 (Fragment) OS=Rattus norvegicus OX=10116 GN=keratin K6 PE=4 SV=1	71	3106	8	8	1	1	1307	2274	1	0	0	590.304	1178.59	2	1178.59	0.0004	0	60.27	0.00018	K	YEELQITAGR	H					File: ~Y:\CORE\RAW_DATA_2023_QE\P1481_Sigrun_Lange\P1481_A.raw~; SpectrumID: ~3056~; PrecursorID: ~0~; scans: ~10713~
2	2::tr|Q63282|Q63282_RAT	Keratin K6 (Fragment) OS=Rattus norvegicus OX=10116 GN=keratin K6 PE=4 SV=1	71	3106	8	8	1	1	1308	2913	1	0	0	590.304	1178.59	2	1178.59	0.0007	0	65.25	5.8e-05	K	YEELQITAGR	H					File: ~Y:\CORE\RAW_DATA_2023_QE\P1481_Sigrun_Lange\P1481_A.raw~; SpectrumID: ~3709~; PrecursorID: ~0~; scans: ~12022~
2	2::tr|Q63282|Q63282_RAT	Keratin K6 (Fragment) OS=Rattus norvegicus OX=10116 GN=keratin K6 PE=4 SV=1	71	3106	8	8	1	1	1309	2748	1	0	0	590.304	1178.59	2	1178.59	0.0007	0	60.13	0.00019	K	YEELQITAGR	H					File: ~Y:\CORE\RAW_DATA_2023_QE\P1481_Sigrun_Lange\P1481_A.raw~; SpectrumID: ~3540~; PrecursorID: ~0~; scans: ~11752~
2	2::tr|Q63282|Q63282_RAT	Keratin K6 (Fragment) OS=Rattus norvegicus OX=10116 GN=keratin K6 PE=4 SV=1	71	3106	8	8	1	1	1311	3087	1	0	0	590.309	1178.6	2	1178.59	0.0099	0	64.18	6.8e-05	K	YEELQITAGR	H					File: ~Y:\CORE\RAW_DATA_2023_QE\P1481_Sigrun_Lange\P1481_A.raw~; SpectrumID: ~3887~; PrecursorID: ~0~; scans: ~12291~
3	1::sp|cRAP041|P35527|K1C9_HUMAN	Keratin, type I cytoskeletal 9 OS=Homo sapiens GN=KRT9 PE=1 SV=3	967	62255	58	58	16	16	75	779	1	1	1	399.179	796.344	2	796.346	-0.0027	0	47.29	0.00027	R	GGSGGSYGR	G					File: ~Y:\CORE\RAW_DATA_2023_QE\P1481_Sigrun_Lange\P1481_A.raw~; SpectrumID: ~788~; PrecursorID: ~0~; scans: ~5552~
3	1::sp|cRAP041|P35527|K1C9_HUMAN	Keratin, type I cytoskeletal 9 OS=Homo sapiens GN=KRT9 PE=1 SV=3	967	62255	58	58	16	16	76	917	1	1	1	399.18	796.345	2	796.346	-0.0011	0	54.5	6.2e-05	R	GGSGGSYGR	G					File: ~Y:\CORE\RAW_DATA_2023_QE\P1481_Sigrun_Lange\P1481_A.raw~; SpectrumID: ~1005~; PrecursorID: ~0~; scans: ~5837~
3	1::sp|cRAP041|P35527|K1C9_HUMAN	Keratin, type I cytoskeletal 9 OS=Homo sapiens GN=KRT9 PE=1 SV=3	967	62255	58	58	16	16	77	997	1	1	1	399.18	796.346	2	796.346	0	0	43.28	0.00083	R	GGSGGSYGR	G					File: ~Y:\CORE\RAW_DATA_2023_QE\P1481_Sigrun_Lange\P1481_A.raw~; SpectrumID: ~1172~; PrecursorID: ~0~; scans: ~6109~
3	1::sp|cRAP041|P35527|K1C9_HUMAN	Keratin, type I cytoskeletal 9 OS=Homo sapiens GN=KRT9 PE=1 SV=3	967	62255	58	58	16	16	101	1842	1	0	0	405.224	808.433	2	808.433	-0.0005	0	37.13	0.0064	R	LASYLDK	V					File: ~Y:\CORE\RAW_DATA_2023_QE\P1481_Sigrun_Lange\P1481_A.raw~; SpectrumID: ~2561~; PrecursorID: ~0~; scans: ~9334~
3	1::sp|cRAP041|P35527|K1C9_HUMAN	Keratin, type I cytoskeletal 9 OS=Homo sapiens GN=KRT9 PE=1 SV=3	967	62255	58	58	16	16	102	1726	1	0	0	405.224	808.433	2	808.433	-0.0004	0	34.78	0.011	R	LASYLDK	V					File: ~Y:\CORE\RAW_DATA_2023_QE\P1481_Sigrun_Lange\P1481_A.raw~; SpectrumID: ~2415~; PrecursorID: ~0~; scans: ~8842~
3	1::sp|cRAP041|P35527|K1C9_HUMAN	Keratin, type I cytoskeletal 9 OS=Homo sapiens GN=KRT9 PE=1 SV=3	967	62255	58	58	16	16	103	2366	1	0	0	405.224	808.433	2	808.433	0.0001	0	30.9	0.027	R	LASYLDK	V					File: ~Y:\CORE\RAW_DATA_2023_QE\P1481_Sigrun_Lange\P1481_A.raw~; SpectrumID: ~3152~; PrecursorID: ~0~; scans: ~10953~
3	1::sp|cRAP041|P35527|K1C9_HUMAN	Keratin, type I cytoskeletal 9 OS=Homo sapiens GN=KRT9 PE=1 SV=3	967	62255	58	58	16	16	104	1910	1	0	0	405.224	808.433	2	808.433	0.0002	0	33.7	0.014	R	LASYLDK	V					File: ~Y:\CORE\RAW_DATA_2023_QE\P1481_Sigrun_Lange\P1481_A.raw~; SpectrumID: ~2645~; PrecursorID: ~0~; scans: ~9579~
3	1::sp|cRAP041|P35527|K1C9_HUMAN	Keratin, type I cytoskeletal 9 OS=Homo sapiens GN=KRT9 PE=1 SV=3	967	62255	58	58	16	16	105	1787	1	0	0	405.224	808.434	2	808.433	0.0007	0	42.14	0.002	R	LASYLDK	V					File: ~Y:\CORE\RAW_DATA_2023_QE\P1481_Sigrun_Lange\P1481_A.raw~; SpectrumID: ~2492~; PrecursorID: ~0~; scans: ~9086~
3	1::sp|cRAP041|P35527|K1C9_HUMAN	Keratin, type I cytoskeletal 9 OS=Homo sapiens GN=KRT9 PE=1 SV=3	967	62255	58	58	16	16	106	2268	1	0	0	405.225	808.436	2	808.433	0.0027	0	33.33	0.013	R	LASYLDK	V					File: ~Y:\CORE\RAW_DATA_2023_QE\P1481_Sigrun_Lange\P1481_A.raw~; SpectrumID: ~3050~; PrecursorID: ~0~; scans: ~10700~
3	1::sp|cRAP041|P35527|K1C9_HUMAN	Keratin, type I cytoskeletal 9 OS=Homo sapiens GN=KRT9 PE=1 SV=3	967	62255	58	58	16	16	473	3785	1	1	1	449.211	896.407	2	896.406	0.0005	0	45.72	0.0017	R	MTLDDFR	I					File: ~Y:\CORE\RAW_DATA_2023_QE\P1481_Sigrun_Lange\P1481_A.raw~; SpectrumID: ~4594~; PrecursorID: ~0~; scans: ~13330~
3	1::sp|cRAP041|P35527|K1C9_HUMAN	Keratin, type I cytoskeletal 9 OS=Homo sapiens GN=KRT9 PE=1 SV=3	967	62255	58	58	16	16	474	3533	1	1	1	449.211	896.407	2	896.406	0.0008	0	36.23	0.015	R	MTLDDFR	I					File: ~Y:\CORE\RAW_DATA_2023_QE\P1481_Sigrun_Lange\P1481_A.raw~; SpectrumID: ~4338~; PrecursorID: ~0~; scans: ~12949~
3	1::sp|cRAP041|P35527|K1C9_HUMAN	Keratin, type I cytoskeletal 9 OS=Homo sapiens GN=KRT9 PE=1 SV=3	967	62255	58	58	16	16	534	3304	1	1	1	457.213	912.411	2	912.401	0.0101	0	45.24	0.0014	R	MTLDDFR	I	Oxidation (M)	0.3000000.0			File: ~Y:\CORE\RAW_DATA_2023_QE\P1481_Sigrun_Lange\P1481_A.raw~; SpectrumID: ~4108~; PrecursorID: ~0~; scans: ~12611~
3	1::sp|cRAP041|P35527|K1C9_HUMAN	Keratin, type I cytoskeletal 9 OS=Homo sapiens GN=KRT9 PE=1 SV=3	967	62255	58	58	16	16	711	1055	1	1	1	491.719	981.424	2	981.427	-0.0021	0	61.77	5e-05	R	FSSSGGGGGGGR	F					File: ~Y:\CORE\RAW_DATA_2023_QE\P1481_Sigrun_Lange\P1481_A.raw~; SpectrumID: ~1292~; PrecursorID: ~0~; scans: ~6315~
3	1::sp|cRAP041|P35527|K1C9_HUMAN	Keratin, type I cytoskeletal 9 OS=Homo sapiens GN=KRT9 PE=1 SV=3	967	62255	58	58	16	16	712	1126	1	1	1	491.719	981.424	2	981.427	-0.002	0	60.58	6.5e-05	R	FSSSGGGGGGGR	F					File: ~Y:\CORE\RAW_DATA_2023_QE\P1481_Sigrun_Lange\P1481_A.raw~; SpectrumID: ~1419~; PrecursorID: ~0~; scans: ~6556~
3	1::sp|cRAP041|P35527|K1C9_HUMAN	Keratin, type I cytoskeletal 9 OS=Homo sapiens GN=KRT9 PE=1 SV=3	967	62255	58	58	16	16	713	1196	1	1	1	491.72	981.425	2	981.427	-0.0014	0	41.12	0.0058	R	FSSSGGGGGGGR	F					File: ~Y:\CORE\RAW_DATA_2023_QE\P1481_Sigrun_Lange\P1481_A.raw~; SpectrumID: ~1542~; PrecursorID: ~0~; scans: ~6800~
3	1::sp|cRAP041|P35527|K1C9_HUMAN	Keratin, type I cytoskeletal 9 OS=Homo sapiens GN=KRT9 PE=1 SV=3	967	62255	58	58	16	16	714	986	1	1	1	491.72	981.426	2	981.427	-0.0009	0	61.48	5.6e-05	R	FSSSGGGGGGGR	F					File: ~Y:\CORE\RAW_DATA_2023_QE\P1481_Sigrun_Lange\P1481_A.raw~; SpectrumID: ~1145~; PrecursorID: ~0~; scans: ~6068~
3	1::sp|cRAP041|P35527|K1C9_HUMAN	Keratin, type I cytoskeletal 9 OS=Homo sapiens GN=KRT9 PE=1 SV=3	967	62255	58	58	16	16	715	912	1	1	1	491.72	981.426	2	981.427	-0.0006	0	66.29	1.8e-05	R	FSSSGGGGGGGR	F					File: ~Y:\CORE\RAW_DATA_2023_QE\P1481_Sigrun_Lange\P1481_A.raw~; SpectrumID: ~998~; PrecursorID: ~0~; scans: ~5827~
3	1::sp|cRAP041|P35527|K1C9_HUMAN	Keratin, type I cytoskeletal 9 OS=Homo sapiens GN=KRT9 PE=1 SV=3	967	62255	58	58	16	16	716	790	1	1	1	491.721	981.427	2	981.427	0.0005	0	55.91	0.00018	R	FSSSGGGGGGGR	F					File: ~Y:\CORE\RAW_DATA_2023_QE\P1481_Sigrun_Lange\P1481_A.raw~; SpectrumID: ~801~; PrecursorID: ~0~; scans: ~5567~
3	1::sp|cRAP041|P35527|K1C9_HUMAN	Keratin, type I cytoskeletal 9 OS=Homo sapiens GN=KRT9 PE=1 SV=3	967	62255	58	58	16	16	967	3471	1	1	1	530.784	1059.55	2	1059.56	-0.0016	0	65.17	9e-05	K	TLLDIDNTR	M					File: ~Y:\CORE\RAW_DATA_2023_QE\P1481_Sigrun_Lange\P1481_A.raw~; SpectrumID: ~4276~; PrecursorID: ~0~; scans: ~12856~
3	1::sp|cRAP041|P35527|K1C9_HUMAN	Keratin, type I cytoskeletal 9 OS=Homo sapiens GN=KRT9 PE=1 SV=3	967	62255	58	58	16	16	968	3099	1	1	1	530.785	1059.56	2	1059.56	-0.0008	0	65.33	8.7e-05	K	TLLDIDNTR	M					File: ~Y:\CORE\RAW_DATA_2023_QE\P1481_Sigrun_Lange\P1481_A.raw~; SpectrumID: ~3899~; PrecursorID: ~0~; scans: ~12308~
3	1::sp|cRAP041|P35527|K1C9_HUMAN	Keratin, type I cytoskeletal 9 OS=Homo sapiens GN=KRT9 PE=1 SV=3	967	62255	58	58	16	16	969	2926	1	1	1	530.785	1059.56	2	1059.56	-0.0001	0	65.37	8.6e-05	K	TLLDIDNTR	M					File: ~Y:\CORE\RAW_DATA_2023_QE\P1481_Sigrun_Lange\P1481_A.raw~; SpectrumID: ~3724~; PrecursorID: ~0~; scans: ~12041~
3	1::sp|cRAP041|P35527|K1C9_HUMAN	Keratin, type I cytoskeletal 9 OS=Homo sapiens GN=KRT9 PE=1 SV=3	967	62255	58	58	16	16	970	3283	1	1	1	530.785	1059.56	2	1059.56	0	0	65.23	8.9e-05	K	TLLDIDNTR	M					File: ~Y:\CORE\RAW_DATA_2023_QE\P1481_Sigrun_Lange\P1481_A.raw~; SpectrumID: ~4087~; PrecursorID: ~0~; scans: ~12579~
3	1::sp|cRAP041|P35527|K1C9_HUMAN	Keratin, type I cytoskeletal 9 OS=Homo sapiens GN=KRT9 PE=1 SV=3	967	62255	58	58	16	16	1131	2319	1	1	1	561.29	1120.57	2	1120.58	-0.01	0	45.12	0.0069	R	QEYEQLIAK	N					File: ~Y:\CORE\RAW_DATA_2023_QE\P1481_Sigrun_Lange\P1481_A.raw~; SpectrumID: ~3102~; PrecursorID: ~0~; scans: ~10831~
3	1::sp|cRAP041|P35527|K1C9_HUMAN	Keratin, type I cytoskeletal 9 OS=Homo sapiens GN=KRT9 PE=1 SV=3	967	62255	58	58	16	16	1133	2419	1	1	1	561.291	1120.57	2	1120.58	-0.0088	0	40.43	0.02	R	QEYEQLIAK	N					File: ~Y:\CORE\RAW_DATA_2023_QE\P1481_Sigrun_Lange\P1481_A.raw~; SpectrumID: ~3205~; PrecursorID: ~0~; scans: ~11086~
3	1::sp|cRAP041|P35527|K1C9_HUMAN	Keratin, type I cytoskeletal 9 OS=Homo sapiens GN=KRT9 PE=1 SV=3	967	62255	58	58	16	16	1253	2398	1	1	1	579.299	1156.58	2	1156.58	-0.0002	0	58.23	0.00021	R	QGVDADINGLR	Q					File: ~Y:\CORE\RAW_DATA_2023_QE\P1481_Sigrun_Lange\P1481_A.raw~; SpectrumID: ~3184~; PrecursorID: ~0~; scans: ~11028~
3	1::sp|cRAP041|P35527|K1C9_HUMAN	Keratin, type I cytoskeletal 9 OS=Homo sapiens GN=KRT9 PE=1 SV=3	967	62255	58	58	16	16	1254	2797	1	1	1	579.3	1156.59	2	1156.58	0.0025	0	46.71	0.0032	R	QGVDADINGLR	Q					File: ~Y:\CORE\RAW_DATA_2023_QE\P1481_Sigrun_Lange\P1481_A.raw~; SpectrumID: ~3591~; PrecursorID: ~0~; scans: ~11834~
3	1::sp|cRAP041|P35527|K1C9_HUMAN	Keratin, type I cytoskeletal 9 OS=Homo sapiens GN=KRT9 PE=1 SV=3	967	62255	58	58	16	16	1255	2298	1	1	1	579.303	1156.59	2	1156.58	0.008	0	70.42	1.4e-05	R	QGVDADINGLR	Q					File: ~Y:\CORE\RAW_DATA_2023_QE\P1481_Sigrun_Lange\P1481_A.raw~; SpectrumID: ~3081~; PrecursorID: ~0~; scans: ~10774~
3	1::sp|cRAP041|P35527|K1C9_HUMAN	Keratin, type I cytoskeletal 9 OS=Homo sapiens GN=KRT9 PE=1 SV=3	967	62255	58	58	16	16	1257	2174	1	1	1	579.79	1157.57	2	1157.57	-0.0024	0	82.42	9.1e-07	R	QGVDADINGLR	Q	Deamidated (NQ)	0.00000001000.0			File: ~Y:\CORE\RAW_DATA_2023_QE\P1481_Sigrun_Lange\P1481_A.raw~; SpectrumID: ~2952~; PrecursorID: ~0~; scans: ~10434~
3	1::sp|cRAP041|P35527|K1C9_HUMAN	Keratin, type I cytoskeletal 9 OS=Homo sapiens GN=KRT9 PE=1 SV=3	967	62255	58	58	16	16	1258	2517	1	1	1	579.795	1157.58	2	1157.57	0.008	0	71.13	1.3e-05	R	QGVDADINGLR	Q	Deamidated (NQ)	0.00000001000.0			File: ~Y:\CORE\RAW_DATA_2023_QE\P1481_Sigrun_Lange\P1481_A.raw~; SpectrumID: ~3303~; PrecursorID: ~0~; scans: ~11287~
3	1::sp|cRAP041|P35527|K1C9_HUMAN	Keratin, type I cytoskeletal 9 OS=Homo sapiens GN=KRT9 PE=1 SV=3	967	62255	58	58	16	16	1259	2786	1	1	1	579.796	1157.58	2	1157.57	0.0102	0	59.98	0.00016	R	QGVDADINGLR	Q	Deamidated (NQ)	0.00000001000.0			File: ~Y:\CORE\RAW_DATA_2023_QE\P1481_Sigrun_Lange\P1481_A.raw~; SpectrumID: ~3580~; PrecursorID: ~0~; scans: ~11818~
3	1::sp|cRAP041|P35527|K1C9_HUMAN	Keratin, type I cytoskeletal 9 OS=Homo sapiens GN=KRT9 PE=1 SV=3	967	62255	58	58	16	16	1260	2636	1	1	1	579.796	1157.58	2	1157.57	0.0105	0	75.8	4.1e-06	R	QGVDADINGLR	Q	Deamidated (NQ)	0.00000001000.0			File: ~Y:\CORE\RAW_DATA_2023_QE\P1481_Sigrun_Lange\P1481_A.raw~; SpectrumID: ~3425~; PrecursorID: ~0~; scans: ~11553~
3	1::sp|cRAP041|P35527|K1C9_HUMAN	Keratin, type I cytoskeletal 9 OS=Homo sapiens GN=KRT9 PE=1 SV=3	967	62255	58	58	16	16	1262	2984	1	1	1	580.283	1158.55	2	1158.55	0.0006	0	44.66	0.0049	R	QGVDADINGLR	Q	2 Deamidated (NQ)	0.10000001000.0			File: ~Y:\CORE\RAW_DATA_2023_QE\P1481_Sigrun_Lange\P1481_A.raw~; SpectrumID: ~3784~; PrecursorID: ~0~; scans: ~12130~
3	1::sp|cRAP041|P35527|K1C9_HUMAN	Keratin, type I cytoskeletal 9 OS=Homo sapiens GN=KRT9 PE=1 SV=3	967	62255	58	58	16	16	1321	2711	1	1	1	595.807	1189.6	2	1189.6	-0.0024	0	37.51	0.047	R	QVLDNLTMEK	S					File: ~Y:\CORE\RAW_DATA_2023_QE\P1481_Sigrun_Lange\P1481_A.raw~; SpectrumID: ~3502~; PrecursorID: ~0~; scans: ~11675~
3	1::sp|cRAP041|P35527|K1C9_HUMAN	Keratin, type I cytoskeletal 9 OS=Homo sapiens GN=KRT9 PE=1 SV=3	967	62255	58	58	16	16	1322	2863	1	1	1	595.809	1189.6	2	1189.6	0.0015	0	38.72	0.036	R	QVLDNLTMEK	S					File: ~Y:\CORE\RAW_DATA_2023_QE\P1481_Sigrun_Lange\P1481_A.raw~; SpectrumID: ~3658~; PrecursorID: ~0~; scans: ~11941~
3	1::sp|cRAP041|P35527|K1C9_HUMAN	Keratin, type I cytoskeletal 9 OS=Homo sapiens GN=KRT9 PE=1 SV=3	967	62255	58	58	16	16	1385	2392	1	1	1	603.808	1205.6	2	1205.6	0.0045	0	37.92	0.037	R	QVLDNLTMEK	S	Oxidation (M)	0.0000000300.0			File: ~Y:\CORE\RAW_DATA_2023_QE\P1481_Sigrun_Lange\P1481_A.raw~; SpectrumID: ~3178~; PrecursorID: ~0~; scans: ~11014~
3	1::sp|cRAP041|P35527|K1C9_HUMAN	Keratin, type I cytoskeletal 9 OS=Homo sapiens GN=KRT9 PE=1 SV=3	967	62255	58	58	16	16	1451	1721	1	1	1	616.802	1231.59	2	1231.59	-0.0021	0	58.36	0.00033	R	SGGGGGGGLGSGGSIR	S					File: ~Y:\CORE\RAW_DATA_2023_QE\P1481_Sigrun_Lange\P1481_A.raw~; SpectrumID: ~2410~; PrecursorID: ~0~; scans: ~8816~
3	1::sp|cRAP041|P35527|K1C9_HUMAN	Keratin, type I cytoskeletal 9 OS=Homo sapiens GN=KRT9 PE=1 SV=3	967	62255	58	58	16	16	1452	1522	1	1	1	616.802	1231.59	2	1231.59	-0.0018	0	58.02	0.00036	R	SGGGGGGGLGSGGSIR	S					File: ~Y:\CORE\RAW_DATA_2023_QE\P1481_Sigrun_Lange\P1481_A.raw~; SpectrumID: ~2098~; PrecursorID: ~0~; scans: ~7909~
3	1::sp|cRAP041|P35527|K1C9_HUMAN	Keratin, type I cytoskeletal 9 OS=Homo sapiens GN=KRT9 PE=1 SV=3	967	62255	58	58	16	16	1453	1797	1	1	1	616.802	1231.59	2	1231.59	-0.0014	0	39.03	0.029	R	SGGGGGGGLGSGGSIR	S					File: ~Y:\CORE\RAW_DATA_2023_QE\P1481_Sigrun_Lange\P1481_A.raw~; SpectrumID: ~2506~; PrecursorID: ~0~; scans: ~9132~
3	1::sp|cRAP041|P35527|K1C9_HUMAN	Keratin, type I cytoskeletal 9 OS=Homo sapiens GN=KRT9 PE=1 SV=3	967	62255	58	58	16	16	1454	1644	1	1	1	616.803	1231.59	2	1231.59	0.0016	0	55.99	0.00063	R	SGGGGGGGLGSGGSIR	S					File: ~Y:\CORE\RAW_DATA_2023_QE\P1481_Sigrun_Lange\P1481_A.raw~; SpectrumID: ~2298~; PrecursorID: ~0~; scans: ~8442~
3	1::sp|cRAP041|P35527|K1C9_HUMAN	Keratin, type I cytoskeletal 9 OS=Homo sapiens GN=KRT9 PE=1 SV=3	967	62255	58	58	16	16	1467	1373	1	1	1	618.268	1234.52	2	1234.52	-0.0007	0	62.07	4.1e-05	R	FSSSSGYGGGSSR	V					File: ~Y:\CORE\RAW_DATA_2023_QE\P1481_Sigrun_Lange\P1481_A.raw~; SpectrumID: ~1859~; PrecursorID: ~0~; scans: ~7419~
3	1::sp|cRAP041|P35527|K1C9_HUMAN	Keratin, type I cytoskeletal 9 OS=Homo sapiens GN=KRT9 PE=1 SV=3	967	62255	58	58	16	16	1468	1299	1	1	1	618.268	1234.52	2	1234.52	-0.0002	0	76.31	1.6e-06	R	FSSSSGYGGGSSR	V					File: ~Y:\CORE\RAW_DATA_2023_QE\P1481_Sigrun_Lange\P1481_A.raw~; SpectrumID: ~1735~; PrecursorID: ~0~; scans: ~7180~
3	1::sp|cRAP041|P35527|K1C9_HUMAN	Keratin, type I cytoskeletal 9 OS=Homo sapiens GN=KRT9 PE=1 SV=3	967	62255	58	58	16	16	1469	1446	1	1	1	618.268	1234.52	2	1234.52	0.0004	0	67.13	1.3e-05	R	FSSSSGYGGGSSR	V					File: ~Y:\CORE\RAW_DATA_2023_QE\P1481_Sigrun_Lange\P1481_A.raw~; SpectrumID: ~1980~; PrecursorID: ~0~; scans: ~7658~
3	1::sp|cRAP041|P35527|K1C9_HUMAN	Keratin, type I cytoskeletal 9 OS=Homo sapiens GN=KRT9 PE=1 SV=3	967	62255	58	58	16	16	2847	2273	1	1	1	793.886	1585.76	2	1585.76	-0.0008	0	91.97	1.4e-07	K	VQALEEANNDLENK	I					File: ~Y:\CORE\RAW_DATA_2023_QE\P1481_Sigrun_Lange\P1481_A.raw~; SpectrumID: ~3055~; PrecursorID: ~0~; scans: ~10711~
3	1::sp|cRAP041|P35527|K1C9_HUMAN	Keratin, type I cytoskeletal 9 OS=Homo sapiens GN=KRT9 PE=1 SV=3	967	62255	58	58	16	16	2848	2485	1	1	1	793.886	1585.76	2	1585.76	-0.0001	0	51.03	0.0017	K	VQALEEANNDLENK	I					File: ~Y:\CORE\RAW_DATA_2023_QE\P1481_Sigrun_Lange\P1481_A.raw~; SpectrumID: ~3271~; PrecursorID: ~0~; scans: ~11223~
3	1::sp|cRAP041|P35527|K1C9_HUMAN	Keratin, type I cytoskeletal 9 OS=Homo sapiens GN=KRT9 PE=1 SV=3	967	62255	58	58	16	16	2849	2370	1	1	1	793.887	1585.76	2	1585.76	0.0007	0	69.65	2.2e-05	K	VQALEEANNDLENK	I					File: ~Y:\CORE\RAW_DATA_2023_QE\P1481_Sigrun_Lange\P1481_A.raw~; SpectrumID: ~3156~; PrecursorID: ~0~; scans: ~10963~
3	1::sp|cRAP041|P35527|K1C9_HUMAN	Keratin, type I cytoskeletal 9 OS=Homo sapiens GN=KRT9 PE=1 SV=3	967	62255	58	58	16	16	2850	2185	1	1	1	793.887	1585.76	2	1585.76	0.0009	0	78.53	2.9e-06	K	VQALEEANNDLENK	I					File: ~Y:\CORE\RAW_DATA_2023_QE\P1481_Sigrun_Lange\P1481_A.raw~; SpectrumID: ~2963~; PrecursorID: ~0~; scans: ~10458~
3	1::sp|cRAP041|P35527|K1C9_HUMAN	Keratin, type I cytoskeletal 9 OS=Homo sapiens GN=KRT9 PE=1 SV=3	967	62255	58	58	16	16	3699	5122	1	1	1	613.326	1836.96	3	1836.96	-0.0007	0	61.78	0.00013	R	HGVQELEIELQSQLSK	K					File: ~Y:\CORE\RAW_DATA_2023_QE\P1481_Sigrun_Lange\P1481_A.raw~; SpectrumID: ~5937~; PrecursorID: ~0~; scans: ~15512~
3	1::sp|cRAP041|P35527|K1C9_HUMAN	Keratin, type I cytoskeletal 9 OS=Homo sapiens GN=KRT9 PE=1 SV=3	967	62255	58	58	16	16	3700	4945	1	1	1	613.328	1836.96	3	1836.96	0.0028	0	76.12	4.8e-06	R	HGVQELEIELQSQLSK	K					File: ~Y:\CORE\RAW_DATA_2023_QE\P1481_Sigrun_Lange\P1481_A.raw~; SpectrumID: ~5760~; PrecursorID: ~0~; scans: ~15244~
3	1::sp|cRAP041|P35527|K1C9_HUMAN	Keratin, type I cytoskeletal 9 OS=Homo sapiens GN=KRT9 PE=1 SV=3	967	62255	58	58	16	16	3704	5293	1	1	1	613.661	1837.96	3	1837.94	0.0194	0	48.28	0.0028	R	HGVQELEIELQSQLSK	K	Deamidated (NQ)	0.0000000000100000.0			File: ~Y:\CORE\RAW_DATA_2023_QE\P1481_Sigrun_Lange\P1481_A.raw~; SpectrumID: ~6108~; PrecursorID: ~0~; scans: ~15781~
3	1::sp|cRAP041|P35527|K1C9_HUMAN	Keratin, type I cytoskeletal 9 OS=Homo sapiens GN=KRT9 PE=1 SV=3	967	62255	58	58	16	16	4719	7164	1	1	1	724.345	2170.01	3	2170.02	-0.0057	0	41.23	0.018	K	SDLEMQYETLQEELMALK	K					File: ~Y:\CORE\RAW_DATA_2023_QE\P1481_Sigrun_Lange\P1481_A.raw~; SpectrumID: ~8203~; PrecursorID: ~0~; scans: ~18485~
3	1::sp|cRAP041|P35527|K1C9_HUMAN	Keratin, type I cytoskeletal 9 OS=Homo sapiens GN=KRT9 PE=1 SV=3	967	62255	58	58	16	16	6414	4241	1	1	1	837.375	2509.1	3	2509.12	-0.0218	0	46.47	0.0031	K	EIETYHNLLEGGQEDFESSGAGK	I					File: ~Y:\CORE\RAW_DATA_2023_QE\P1481_Sigrun_Lange\P1481_A.raw~; SpectrumID: ~5051~; PrecursorID: ~0~; scans: ~14162~
3	1::sp|cRAP041|P35527|K1C9_HUMAN	Keratin, type I cytoskeletal 9 OS=Homo sapiens GN=KRT9 PE=1 SV=3	967	62255	58	58	16	16	6415	4102	1	1	1	837.375	2509.1	3	2509.12	-0.0209	0	50.69	0.0012	K	EIETYHNLLEGGQEDFESSGAGK	I					File: ~Y:\CORE\RAW_DATA_2023_QE\P1481_Sigrun_Lange\P1481_A.raw~; SpectrumID: ~4911~; PrecursorID: ~0~; scans: ~13894~
3	1::sp|cRAP041|P35527|K1C9_HUMAN	Keratin, type I cytoskeletal 9 OS=Homo sapiens GN=KRT9 PE=1 SV=3	967	62255	58	58	16	16	6416	4101	1	1	1	837.375	2509.1	3	2509.12	-0.0209	0	72.16	8.4e-06	K	EIETYHNLLEGGQEDFESSGAGK	I					File: ~Y:\CORE\RAW_DATA_2023_QE\P1481_Sigrun_Lange\P1481_A.raw~; SpectrumID: ~4910~; PrecursorID: ~0~; scans: ~13893~
3	1::sp|cRAP041|P35527|K1C9_HUMAN	Keratin, type I cytoskeletal 9 OS=Homo sapiens GN=KRT9 PE=1 SV=3	967	62255	58	58	16	16	6417	3741	1	1	1	837.379	2509.11	3	2509.12	-0.0097	0	55.15	0.00048	K	EIETYHNLLEGGQEDFESSGAGK	I					File: ~Y:\CORE\RAW_DATA_2023_QE\P1481_Sigrun_Lange\P1481_A.raw~; SpectrumID: ~4550~; PrecursorID: ~0~; scans: ~13264~
3	1::sp|cRAP041|P35527|K1C9_HUMAN	Keratin, type I cytoskeletal 9 OS=Homo sapiens GN=KRT9 PE=1 SV=3	967	62255	58	58	16	16	6418	3888	1	1	1	837.381	2509.12	3	2509.12	-0.0022	0	53.7	0.00074	K	EIETYHNLLEGGQEDFESSGAGK	I					File: ~Y:\CORE\RAW_DATA_2023_QE\P1481_Sigrun_Lange\P1481_A.raw~; SpectrumID: ~4697~; PrecursorID: ~0~; scans: ~13520~
3	1::sp|cRAP041|P35527|K1C9_HUMAN	Keratin, type I cytoskeletal 9 OS=Homo sapiens GN=KRT9 PE=1 SV=3	967	62255	58	58	16	16	7352	6910	1	1	1	726.353	2901.38	4	2901.4	-0.0207	1	46.05	0.0077	K	NYSPYYNTIDDLKDQIVDLTVGNNK	T					File: ~Y:\CORE\RAW_DATA_2023_QE\P1481_Sigrun_Lange\P1481_A.raw~; SpectrumID: ~7871~; PrecursorID: ~0~; scans: ~18103~
3	1::sp|cRAP041|P35527|K1C9_HUMAN	Keratin, type I cytoskeletal 9 OS=Homo sapiens GN=KRT9 PE=1 SV=3	967	62255	58	58	16	16	7797	5800	1	1	1	1088.84	3263.51	3	3263.51	0.0029	0	42.01	0.016	K	DIENQYETQITQIEHEVSSSGQEVQSSAK	E					File: ~Y:\CORE\RAW_DATA_2023_QE\P1481_Sigrun_Lange\P1481_A.raw~; SpectrumID: ~6616~; PrecursorID: ~0~; scans: ~16551~
3	1::sp|cRAP041|P35527|K1C9_HUMAN	Keratin, type I cytoskeletal 9 OS=Homo sapiens GN=KRT9 PE=1 SV=3	967	62255	58	58	16	16	7798	6011	1	1	1	1088.84	3263.51	3	3263.51	0.0036	0	65	8e-05	K	DIENQYETQITQIEHEVSSSGQEVQSSAK	E					File: ~Y:\CORE\RAW_DATA_2023_QE\P1481_Sigrun_Lange\P1481_A.raw~; SpectrumID: ~6827~; PrecursorID: ~0~; scans: ~16827~
4	1::sp|cRAP_P00772|CELA1_PIG	Chymotrypsin-like elastase family member 1 OS=Sus scrofa OX=9823 GN=CELA1 PE=1 SV=1	795	29259	120	120	11	11	301	1790	1	1	0	424.752	847.49	2	847.492	-0.0014	0	34.13	0.024	R	KPTVFTR	V					File: ~Y:\CORE\RAW_DATA_2023_QE\P1481_Sigrun_Lange\P1481_A.raw~; SpectrumID: ~2497~; PrecursorID: ~0~; scans: ~9095~
4	1::sp|cRAP_P00772|CELA1_PIG	Chymotrypsin-like elastase family member 1 OS=Sus scrofa OX=9823 GN=CELA1 PE=1 SV=1	795	29259	120	120	11	11	303	2553	1	1	0	424.752	847.49	2	847.492	-0.0013	0	40.9	0.005	R	KPTVFTR	V					File: ~Y:\CORE\RAW_DATA_2023_QE\P1481_Sigrun_Lange\P1481_A.raw~; SpectrumID: ~3340~; PrecursorID: ~0~; scans: ~11382~
4	1::sp|cRAP_P00772|CELA1_PIG	Chymotrypsin-like elastase family member 1 OS=Sus scrofa OX=9823 GN=CELA1 PE=1 SV=1	795	29259	120	120	11	11	304	1621	1	1	0	424.752	847.49	2	847.492	-0.0013	0	31.17	0.047	R	KPTVFTR	V					File: ~Y:\CORE\RAW_DATA_2023_QE\P1481_Sigrun_Lange\P1481_A.raw~; SpectrumID: ~2264~; PrecursorID: ~0~; scans: ~8362~
4	1::sp|cRAP_P00772|CELA1_PIG	Chymotrypsin-like elastase family member 1 OS=Sus scrofa OX=9823 GN=CELA1 PE=1 SV=1	795	29259	120	120	11	11	305	1568	1	1	0	424.752	847.49	2	847.492	-0.0011	0	34.77	0.02	R	KPTVFTR	V					File: ~Y:\CORE\RAW_DATA_2023_QE\P1481_Sigrun_Lange\P1481_A.raw~; SpectrumID: ~2171~; PrecursorID: ~0~; scans: ~8124~
4	1::sp|cRAP_P00772|CELA1_PIG	Chymotrypsin-like elastase family member 1 OS=Sus scrofa OX=9823 GN=CELA1 PE=1 SV=1	795	29259	120	120	11	11	306	1680	1	1	0	424.753	847.491	2	847.492	-0.001	0	33.33	0.028	R	KPTVFTR	V					File: ~Y:\CORE\RAW_DATA_2023_QE\P1481_Sigrun_Lange\P1481_A.raw~; SpectrumID: ~2351~; PrecursorID: ~0~; scans: ~8606~
4	1::sp|cRAP_P00772|CELA1_PIG	Chymotrypsin-like elastase family member 1 OS=Sus scrofa OX=9823 GN=CELA1 PE=1 SV=1	795	29259	120	120	11	11	307	2335	1	1	0	424.753	847.491	2	847.492	-0.0009	0	37.73	0.01	R	KPTVFTR	V					File: ~Y:\CORE\RAW_DATA_2023_QE\P1481_Sigrun_Lange\P1481_A.raw~; SpectrumID: ~3118~; PrecursorID: ~0~; scans: ~10868~
4	1::sp|cRAP_P00772|CELA1_PIG	Chymotrypsin-like elastase family member 1 OS=Sus scrofa OX=9823 GN=CELA1 PE=1 SV=1	795	29259	120	120	11	11	309	1515	1	1	0	424.753	847.491	2	847.492	-0.0006	0	34.82	0.02	R	KPTVFTR	V					File: ~Y:\CORE\RAW_DATA_2023_QE\P1481_Sigrun_Lange\P1481_A.raw~; SpectrumID: ~2088~; PrecursorID: ~0~; scans: ~7885~
4	1::sp|cRAP_P00772|CELA1_PIG	Chymotrypsin-like elastase family member 1 OS=Sus scrofa OX=9823 GN=CELA1 PE=1 SV=1	795	29259	120	120	11	11	310	2159	1	1	0	424.753	847.491	2	847.492	-0.0006	0	33.78	0.026	R	KPTVFTR	V					File: ~Y:\CORE\RAW_DATA_2023_QE\P1481_Sigrun_Lange\P1481_A.raw~; SpectrumID: ~2933~; PrecursorID: ~0~; scans: ~10354~
4	1::sp|cRAP_P00772|CELA1_PIG	Chymotrypsin-like elastase family member 1 OS=Sus scrofa OX=9823 GN=CELA1 PE=1 SV=1	795	29259	120	120	11	11	311	2076	1	1	0	424.753	847.491	2	847.492	-0.0005	0	34.17	0.023	R	KPTVFTR	V					File: ~Y:\CORE\RAW_DATA_2023_QE\P1481_Sigrun_Lange\P1481_A.raw~; SpectrumID: ~2839~; PrecursorID: ~0~; scans: ~10093~
4	1::sp|cRAP_P00772|CELA1_PIG	Chymotrypsin-like elastase family member 1 OS=Sus scrofa OX=9823 GN=CELA1 PE=1 SV=1	795	29259	120	120	11	11	312	1443	1	1	0	424.753	847.491	2	847.492	-0.0004	0	36.05	0.015	R	KPTVFTR	V					File: ~Y:\CORE\RAW_DATA_2023_QE\P1481_Sigrun_Lange\P1481_A.raw~; SpectrumID: ~1976~; PrecursorID: ~0~; scans: ~7645~
4	1::sp|cRAP_P00772|CELA1_PIG	Chymotrypsin-like elastase family member 1 OS=Sus scrofa OX=9823 GN=CELA1 PE=1 SV=1	795	29259	120	120	11	11	313	2695	1	1	0	424.753	847.491	2	847.492	-0.0004	0	40.28	0.0057	R	KPTVFTR	V					File: ~Y:\CORE\RAW_DATA_2023_QE\P1481_Sigrun_Lange\P1481_A.raw~; SpectrumID: ~3485~; PrecursorID: ~0~; scans: ~11648~
4	1::sp|cRAP_P00772|CELA1_PIG	Chymotrypsin-like elastase family member 1 OS=Sus scrofa OX=9823 GN=CELA1 PE=1 SV=1	795	29259	120	120	11	11	316	2847	1	1	0	424.753	847.491	2	847.492	0	0	40.22	0.0058	R	KPTVFTR	V					File: ~Y:\CORE\RAW_DATA_2023_QE\P1481_Sigrun_Lange\P1481_A.raw~; SpectrumID: ~3642~; PrecursorID: ~0~; scans: ~11914~
4	1::sp|cRAP_P00772|CELA1_PIG	Chymotrypsin-like elastase family member 1 OS=Sus scrofa OX=9823 GN=CELA1 PE=1 SV=1	795	29259	120	120	11	11	317	2243	1	1	0	424.753	847.492	2	847.492	0.0001	0	34.64	0.021	R	KPTVFTR	V					File: ~Y:\CORE\RAW_DATA_2023_QE\P1481_Sigrun_Lange\P1481_A.raw~; SpectrumID: ~3024~; PrecursorID: ~0~; scans: ~10613~
4	1::sp|cRAP_P00772|CELA1_PIG	Chymotrypsin-like elastase family member 1 OS=Sus scrofa OX=9823 GN=CELA1 PE=1 SV=1	795	29259	120	120	11	11	318	2436	1	1	0	424.753	847.492	2	847.492	0.0002	0	38.39	0.0088	R	KPTVFTR	V					File: ~Y:\CORE\RAW_DATA_2023_QE\P1481_Sigrun_Lange\P1481_A.raw~; SpectrumID: ~3222~; PrecursorID: ~0~; scans: ~11125~
4	1::sp|cRAP_P00772|CELA1_PIG	Chymotrypsin-like elastase family member 1 OS=Sus scrofa OX=9823 GN=CELA1 PE=1 SV=1	795	29259	120	120	11	11	320	3011	1	1	0	424.754	847.493	2	847.492	0.001	0	40.21	0.0058	R	KPTVFTR	V					File: ~Y:\CORE\RAW_DATA_2023_QE\P1481_Sigrun_Lange\P1481_A.raw~; SpectrumID: ~3811~; PrecursorID: ~0~; scans: ~12177~
4	1::sp|cRAP_P00772|CELA1_PIG	Chymotrypsin-like elastase family member 1 OS=Sus scrofa OX=9823 GN=CELA1 PE=1 SV=1	795	29259	120	120	11	11	321	3189	1	1	0	424.754	847.494	2	847.492	0.0021	0	32.26	0.028	R	KPTVFTR	V					File: ~Y:\CORE\RAW_DATA_2023_QE\P1481_Sigrun_Lange\P1481_A.raw~; SpectrumID: ~3990~; PrecursorID: ~0~; scans: ~12446~
4	1::sp|cRAP_P00772|CELA1_PIG	Chymotrypsin-like elastase family member 1 OS=Sus scrofa OX=9823 GN=CELA1 PE=1 SV=1	795	29259	120	120	11	11	547	724	1	1	1	458.745	915.476	2	915.477	-0.0015	0	54	0.00082	R	VVGGTEAQR	N					File: ~Y:\CORE\RAW_DATA_2023_QE\P1481_Sigrun_Lange\P1481_A.raw~; SpectrumID: ~728~; PrecursorID: ~0~; scans: ~5479~
4	1::sp|cRAP_P00772|CELA1_PIG	Chymotrypsin-like elastase family member 1 OS=Sus scrofa OX=9823 GN=CELA1 PE=1 SV=1	795	29259	120	120	11	11	548	875	1	1	1	458.746	915.477	2	915.477	-0.0006	0	54.38	0.00075	R	VVGGTEAQR	N					File: ~Y:\CORE\RAW_DATA_2023_QE\P1481_Sigrun_Lange\P1481_A.raw~; SpectrumID: ~930~; PrecursorID: ~0~; scans: ~5738~
4	1::sp|cRAP_P00772|CELA1_PIG	Chymotrypsin-like elastase family member 1 OS=Sus scrofa OX=9823 GN=CELA1 PE=1 SV=1	795	29259	120	120	11	11	549	1457	1	1	1	458.746	915.477	2	915.477	-0.0005	0	59.78	0.00022	R	VVGGTEAQR	N					File: ~Y:\CORE\RAW_DATA_2023_QE\P1481_Sigrun_Lange\P1481_A.raw~; SpectrumID: ~1993~; PrecursorID: ~0~; scans: ~7678~
4	1::sp|cRAP_P00772|CELA1_PIG	Chymotrypsin-like elastase family member 1 OS=Sus scrofa OX=9823 GN=CELA1 PE=1 SV=1	795	29259	120	120	11	11	550	963	1	1	1	458.746	915.477	2	915.477	-0.0004	0	67.1	4e-05	R	VVGGTEAQR	N					File: ~Y:\CORE\RAW_DATA_2023_QE\P1481_Sigrun_Lange\P1481_A.raw~; SpectrumID: ~1100~; PrecursorID: ~0~; scans: ~5989~
4	1::sp|cRAP_P00772|CELA1_PIG	Chymotrypsin-like elastase family member 1 OS=Sus scrofa OX=9823 GN=CELA1 PE=1 SV=1	795	29259	120	120	11	11	551	1377	1	1	1	458.746	915.477	2	915.477	-0.0003	0	61.72	0.00014	R	VVGGTEAQR	N					File: ~Y:\CORE\RAW_DATA_2023_QE\P1481_Sigrun_Lange\P1481_A.raw~; SpectrumID: ~1865~; PrecursorID: ~0~; scans: ~7436~
4	1::sp|cRAP_P00772|CELA1_PIG	Chymotrypsin-like elastase family member 1 OS=Sus scrofa OX=9823 GN=CELA1 PE=1 SV=1	795	29259	120	120	11	11	552	1307	1	1	1	458.746	915.477	2	915.477	-0.0001	0	55.96	0.00052	R	VVGGTEAQR	N					File: ~Y:\CORE\RAW_DATA_2023_QE\P1481_Sigrun_Lange\P1481_A.raw~; SpectrumID: ~1744~; PrecursorID: ~0~; scans: ~7199~
4	1::sp|cRAP_P00772|CELA1_PIG	Chymotrypsin-like elastase family member 1 OS=Sus scrofa OX=9823 GN=CELA1 PE=1 SV=1	795	29259	120	120	11	11	553	1238	1	1	1	458.746	915.477	2	915.477	0.0001	0	62.27	0.00012	R	VVGGTEAQR	N					File: ~Y:\CORE\RAW_DATA_2023_QE\P1481_Sigrun_Lange\P1481_A.raw~; SpectrumID: ~1616~; PrecursorID: ~0~; scans: ~6956~
4	1::sp|cRAP_P00772|CELA1_PIG	Chymotrypsin-like elastase family member 1 OS=Sus scrofa OX=9823 GN=CELA1 PE=1 SV=1	795	29259	120	120	11	11	554	1168	1	1	1	458.746	915.478	2	915.477	0.0002	0	67.2	3.9e-05	R	VVGGTEAQR	N					File: ~Y:\CORE\RAW_DATA_2023_QE\P1481_Sigrun_Lange\P1481_A.raw~; SpectrumID: ~1498~; PrecursorID: ~0~; scans: ~6718~
4	1::sp|cRAP_P00772|CELA1_PIG	Chymotrypsin-like elastase family member 1 OS=Sus scrofa OX=9823 GN=CELA1 PE=1 SV=1	795	29259	120	120	11	11	555	1034	1	1	1	458.746	915.478	2	915.477	0.0002	0	69.23	2.5e-05	R	VVGGTEAQR	N					File: ~Y:\CORE\RAW_DATA_2023_QE\P1481_Sigrun_Lange\P1481_A.raw~; SpectrumID: ~1247~; PrecursorID: ~0~; scans: ~6235~
4	1::sp|cRAP_P00772|CELA1_PIG	Chymotrypsin-like elastase family member 1 OS=Sus scrofa OX=9823 GN=CELA1 PE=1 SV=1	795	29259	120	120	11	11	556	1107	1	1	1	458.746	915.478	2	915.477	0.0005	0	51.87	0.0014	R	VVGGTEAQR	N					File: ~Y:\CORE\RAW_DATA_2023_QE\P1481_Sigrun_Lange\P1481_A.raw~; SpectrumID: ~1381~; PrecursorID: ~0~; scans: ~6477~
4	1::sp|cRAP_P00772|CELA1_PIG	Chymotrypsin-like elastase family member 1 OS=Sus scrofa OX=9823 GN=CELA1 PE=1 SV=1	795	29259	120	120	11	11	558	2068	1	1	1	458.747	915.479	2	915.477	0.0013	0	41.02	0.016	R	VVGGTEAQR	N					File: ~Y:\CORE\RAW_DATA_2023_QE\P1481_Sigrun_Lange\P1481_A.raw~; SpectrumID: ~2831~; PrecursorID: ~0~; scans: ~10064~
4	1::sp|cRAP_P00772|CELA1_PIG	Chymotrypsin-like elastase family member 1 OS=Sus scrofa OX=9823 GN=CELA1 PE=1 SV=1	795	29259	120	120	11	11	2408	4284	1	1	1	493.583	1477.73	3	1477.73	-0.004	0	54.87	0.00084	R	NSWPSQISLQYR	S					File: ~Y:\CORE\RAW_DATA_2023_QE\P1481_Sigrun_Lange\P1481_A.raw~; SpectrumID: ~5094~; PrecursorID: ~0~; scans: ~14241~
4	1::sp|cRAP_P00772|CELA1_PIG	Chymotrypsin-like elastase family member 1 OS=Sus scrofa OX=9823 GN=CELA1 PE=1 SV=1	795	29259	120	120	11	11	2409	4119	1	1	1	739.871	1477.73	2	1477.73	-0.0037	0	59.05	0.00032	R	NSWPSQISLQYR	S					File: ~Y:\CORE\RAW_DATA_2023_QE\P1481_Sigrun_Lange\P1481_A.raw~; SpectrumID: ~4928~; PrecursorID: ~0~; scans: ~13945~
4	1::sp|cRAP_P00772|CELA1_PIG	Chymotrypsin-like elastase family member 1 OS=Sus scrofa OX=9823 GN=CELA1 PE=1 SV=1	795	29259	120	120	11	11	2410	3676	1	1	1	739.871	1477.73	2	1477.73	-0.0031	0	38.63	0.034	R	NSWPSQISLQYR	S					File: ~Y:\CORE\RAW_DATA_2023_QE\P1481_Sigrun_Lange\P1481_A.raw~; SpectrumID: ~4485~; PrecursorID: ~0~; scans: ~13169~
4	1::sp|cRAP_P00772|CELA1_PIG	Chymotrypsin-like elastase family member 1 OS=Sus scrofa OX=9823 GN=CELA1 PE=1 SV=1	795	29259	120	120	11	11	2411	3855	1	1	1	493.584	1477.73	3	1477.73	-0.0023	0	53.67	0.0011	R	NSWPSQISLQYR	S					File: ~Y:\CORE\RAW_DATA_2023_QE\P1481_Sigrun_Lange\P1481_A.raw~; SpectrumID: ~4664~; PrecursorID: ~0~; scans: ~13456~
4	1::sp|cRAP_P00772|CELA1_PIG	Chymotrypsin-like elastase family member 1 OS=Sus scrofa OX=9823 GN=CELA1 PE=1 SV=1	795	29259	120	120	11	11	2412	3983	1	1	1	739.872	1477.73	2	1477.73	-0.002	0	61.8	0.00016	R	NSWPSQISLQYR	S					File: ~Y:\CORE\RAW_DATA_2023_QE\P1481_Sigrun_Lange\P1481_A.raw~; SpectrumID: ~4792~; PrecursorID: ~0~; scans: ~13687~
4	1::sp|cRAP_P00772|CELA1_PIG	Chymotrypsin-like elastase family member 1 OS=Sus scrofa OX=9823 GN=CELA1 PE=1 SV=1	795	29259	120	120	11	11	2413	4265	1	1	1	739.872	1477.73	2	1477.73	-0.0019	0	62.41	0.00014	R	NSWPSQISLQYR	S					File: ~Y:\CORE\RAW_DATA_2023_QE\P1481_Sigrun_Lange\P1481_A.raw~; SpectrumID: ~5075~; PrecursorID: ~0~; scans: ~14212~
4	1::sp|cRAP_P00772|CELA1_PIG	Chymotrypsin-like elastase family member 1 OS=Sus scrofa OX=9823 GN=CELA1 PE=1 SV=1	795	29259	120	120	11	11	2414	3997	1	1	1	493.584	1477.73	3	1477.73	-0.0016	0	56.81	0.00051	R	NSWPSQISLQYR	S					File: ~Y:\CORE\RAW_DATA_2023_QE\P1481_Sigrun_Lange\P1481_A.raw~; SpectrumID: ~4806~; PrecursorID: ~0~; scans: ~13715~
4	1::sp|cRAP_P00772|CELA1_PIG	Chymotrypsin-like elastase family member 1 OS=Sus scrofa OX=9823 GN=CELA1 PE=1 SV=1	795	29259	120	120	11	11	2416	3839	1	1	1	739.872	1477.73	2	1477.73	-0.001	0	61.17	0.0002	R	NSWPSQISLQYR	S					File: ~Y:\CORE\RAW_DATA_2023_QE\P1481_Sigrun_Lange\P1481_A.raw~; SpectrumID: ~4648~; PrecursorID: ~0~; scans: ~13428~
4	1::sp|cRAP_P00772|CELA1_PIG	Chymotrypsin-like elastase family member 1 OS=Sus scrofa OX=9823 GN=CELA1 PE=1 SV=1	795	29259	120	120	11	11	2417	7046	1	1	1	739.873	1477.73	2	1477.73	-0.0001	0	41.9	0.016	R	NSWPSQISLQYR	S					File: ~Y:\CORE\RAW_DATA_2023_QE\P1481_Sigrun_Lange\P1481_A.raw~; SpectrumID: ~8060~; PrecursorID: ~0~; scans: ~18319~
4	1::sp|cRAP_P00772|CELA1_PIG	Chymotrypsin-like elastase family member 1 OS=Sus scrofa OX=9823 GN=CELA1 PE=1 SV=1	795	29259	120	120	11	11	2418	4136	1	1	1	493.584	1477.73	3	1477.73	0	0	66.33	5.8e-05	R	NSWPSQISLQYR	S					File: ~Y:\CORE\RAW_DATA_2023_QE\P1481_Sigrun_Lange\P1481_A.raw~; SpectrumID: ~4945~; PrecursorID: ~0~; scans: ~13974~
4	1::sp|cRAP_P00772|CELA1_PIG	Chymotrypsin-like elastase family member 1 OS=Sus scrofa OX=9823 GN=CELA1 PE=1 SV=1	795	29259	120	120	11	11	3983	6511	1	1	1	653.371	1957.09	3	1957.1	-0.0084	0	42.41	0.0038	R	LAQSVTLNSYVQLGVLPR	A					File: ~Y:\CORE\RAW_DATA_2023_QE\P1481_Sigrun_Lange\P1481_A.raw~; SpectrumID: ~7328~; PrecursorID: ~0~; scans: ~17484~
4	1::sp|cRAP_P00772|CELA1_PIG	Chymotrypsin-like elastase family member 1 OS=Sus scrofa OX=9823 GN=CELA1 PE=1 SV=1	795	29259	120	120	11	11	3984	5343	1	1	1	653.371	1957.09	3	1957.1	-0.0076	0	49.02	0.00082	R	LAQSVTLNSYVQLGVLPR	A					File: ~Y:\CORE\RAW_DATA_2023_QE\P1481_Sigrun_Lange\P1481_A.raw~; SpectrumID: ~6158~; PrecursorID: ~0~; scans: ~15863~
4	1::sp|cRAP_P00772|CELA1_PIG	Chymotrypsin-like elastase family member 1 OS=Sus scrofa OX=9823 GN=CELA1 PE=1 SV=1	795	29259	120	120	11	11	3985	6701	1	1	1	653.372	1957.09	3	1957.1	-0.0053	0	52.4	0.00037	R	LAQSVTLNSYVQLGVLPR	A					File: ~Y:\CORE\RAW_DATA_2023_QE\P1481_Sigrun_Lange\P1481_A.raw~; SpectrumID: ~7606~; PrecursorID: ~0~; scans: ~17805~
4	1::sp|cRAP_P00772|CELA1_PIG	Chymotrypsin-like elastase family member 1 OS=Sus scrofa OX=9823 GN=CELA1 PE=1 SV=1	795	29259	120	120	11	11	3986	7291	1	1	1	979.556	1957.1	2	1957.1	-0.0032	0	113.8	2.4e-10	R	LAQSVTLNSYVQLGVLPR	A					File: ~Y:\CORE\RAW_DATA_2023_QE\P1481_Sigrun_Lange\P1481_A.raw~; SpectrumID: ~8333~; PrecursorID: ~0~; scans: ~18832~
4	1::sp|cRAP_P00772|CELA1_PIG	Chymotrypsin-like elastase family member 1 OS=Sus scrofa OX=9823 GN=CELA1 PE=1 SV=1	795	29259	120	120	11	11	3987	7438	1	1	1	979.556	1957.1	2	1957.1	-0.0024	0	101.87	3.8e-09	R	LAQSVTLNSYVQLGVLPR	A					File: ~Y:\CORE\RAW_DATA_2023_QE\P1481_Sigrun_Lange\P1481_A.raw~; SpectrumID: ~8500~; PrecursorID: ~0~; scans: ~19314~
4	1::sp|cRAP_P00772|CELA1_PIG	Chymotrypsin-like elastase family member 1 OS=Sus scrofa OX=9823 GN=CELA1 PE=1 SV=1	795	29259	120	120	11	11	3988	5679	1	1	1	653.373	1957.1	3	1957.1	-0.002	0	71.79	3.8e-06	R	LAQSVTLNSYVQLGVLPR	A					File: ~Y:\CORE\RAW_DATA_2023_QE\P1481_Sigrun_Lange\P1481_A.raw~; SpectrumID: ~6494~; PrecursorID: ~0~; scans: ~16391~
4	1::sp|cRAP_P00772|CELA1_PIG	Chymotrypsin-like elastase family member 1 OS=Sus scrofa OX=9823 GN=CELA1 PE=1 SV=1	795	29259	120	120	11	11	3989	7076	1	1	1	653.373	1957.1	3	1957.1	-0.002	0	75.12	1.8e-06	R	LAQSVTLNSYVQLGVLPR	A					File: ~Y:\CORE\RAW_DATA_2023_QE\P1481_Sigrun_Lange\P1481_A.raw~; SpectrumID: ~8094~; PrecursorID: ~0~; scans: ~18360~
4	1::sp|cRAP_P00772|CELA1_PIG	Chymotrypsin-like elastase family member 1 OS=Sus scrofa OX=9823 GN=CELA1 PE=1 SV=1	795	29259	120	120	11	11	3990	6865	1	1	1	979.556	1957.1	2	1957.1	-0.0018	0	124.08	2.3e-11	R	LAQSVTLNSYVQLGVLPR	A					File: ~Y:\CORE\RAW_DATA_2023_QE\P1481_Sigrun_Lange\P1481_A.raw~; SpectrumID: ~7820~; PrecursorID: ~0~; scans: ~18046~
4	1::sp|cRAP_P00772|CELA1_PIG	Chymotrypsin-like elastase family member 1 OS=Sus scrofa OX=9823 GN=CELA1 PE=1 SV=1	795	29259	120	120	11	11	3991	5891	1	1	1	653.373	1957.1	3	1957.1	-0.0014	0	84.47	2.1e-07	R	LAQSVTLNSYVQLGVLPR	A					File: ~Y:\CORE\RAW_DATA_2023_QE\P1481_Sigrun_Lange\P1481_A.raw~; SpectrumID: ~6707~; PrecursorID: ~0~; scans: ~16667~
4	1::sp|cRAP_P00772|CELA1_PIG	Chymotrypsin-like elastase family member 1 OS=Sus scrofa OX=9823 GN=CELA1 PE=1 SV=1	795	29259	120	120	11	11	3992	6096	1	1	1	653.374	1957.1	3	1957.1	-0.0011	0	75.09	1.7e-06	R	LAQSVTLNSYVQLGVLPR	A					File: ~Y:\CORE\RAW_DATA_2023_QE\P1481_Sigrun_Lange\P1481_A.raw~; SpectrumID: ~6912~; PrecursorID: ~0~; scans: ~16940~
4	1::sp|cRAP_P00772|CELA1_PIG	Chymotrypsin-like elastase family member 1 OS=Sus scrofa OX=9823 GN=CELA1 PE=1 SV=1	795	29259	120	120	11	11	3993	6897	1	1	1	653.374	1957.1	3	1957.1	-0.0011	0	79.44	6.3e-07	R	LAQSVTLNSYVQLGVLPR	A					File: ~Y:\CORE\RAW_DATA_2023_QE\P1481_Sigrun_Lange\P1481_A.raw~; SpectrumID: ~7856~; PrecursorID: ~0~; scans: ~18086~
4	1::sp|cRAP_P00772|CELA1_PIG	Chymotrypsin-like elastase family member 1 OS=Sus scrofa OX=9823 GN=CELA1 PE=1 SV=1	795	29259	120	120	11	11	3994	5682	1	1	1	979.557	1957.1	2	1957.1	-0.001	0	118.44	7.9e-11	R	LAQSVTLNSYVQLGVLPR	A					File: ~Y:\CORE\RAW_DATA_2023_QE\P1481_Sigrun_Lange\P1481_A.raw~; SpectrumID: ~6497~; PrecursorID: ~0~; scans: ~16395~
4	1::sp|cRAP_P00772|CELA1_PIG	Chymotrypsin-like elastase family member 1 OS=Sus scrofa OX=9823 GN=CELA1 PE=1 SV=1	795	29259	120	120	11	11	3995	5504	1	1	1	979.557	1957.1	2	1957.1	-0.0008	0	90.93	4.5e-08	R	LAQSVTLNSYVQLGVLPR	A					File: ~Y:\CORE\RAW_DATA_2023_QE\P1481_Sigrun_Lange\P1481_A.raw~; SpectrumID: ~6319~; PrecursorID: ~0~; scans: ~16131~
4	1::sp|cRAP_P00772|CELA1_PIG	Chymotrypsin-like elastase family member 1 OS=Sus scrofa OX=9823 GN=CELA1 PE=1 SV=1	795	29259	120	120	11	11	3996	5500	1	1	1	653.374	1957.1	3	1957.1	-0.0007	0	69.2	6.7e-06	R	LAQSVTLNSYVQLGVLPR	A					File: ~Y:\CORE\RAW_DATA_2023_QE\P1481_Sigrun_Lange\P1481_A.raw~; SpectrumID: ~6315~; PrecursorID: ~0~; scans: ~16125~
4	1::sp|cRAP_P00772|CELA1_PIG	Chymotrypsin-like elastase family member 1 OS=Sus scrofa OX=9823 GN=CELA1 PE=1 SV=1	795	29259	120	120	11	11	3997	5896	1	1	1	979.557	1957.1	2	1957.1	-0.0003	0	124.18	2.1e-11	R	LAQSVTLNSYVQLGVLPR	A					File: ~Y:\CORE\RAW_DATA_2023_QE\P1481_Sigrun_Lange\P1481_A.raw~; SpectrumID: ~6712~; PrecursorID: ~0~; scans: ~16673~
4	1::sp|cRAP_P00772|CELA1_PIG	Chymotrypsin-like elastase family member 1 OS=Sus scrofa OX=9823 GN=CELA1 PE=1 SV=1	795	29259	120	120	11	11	3998	6309	1	1	1	979.557	1957.1	2	1957.1	-0.0002	0	133.14	2.7e-12	R	LAQSVTLNSYVQLGVLPR	A					File: ~Y:\CORE\RAW_DATA_2023_QE\P1481_Sigrun_Lange\P1481_A.raw~; SpectrumID: ~7125~; PrecursorID: ~0~; scans: ~17218~
4	1::sp|cRAP_P00772|CELA1_PIG	Chymotrypsin-like elastase family member 1 OS=Sus scrofa OX=9823 GN=CELA1 PE=1 SV=1	795	29259	120	120	11	11	3999	6304	1	1	1	653.374	1957.1	3	1957.1	0	0	67.16	1.1e-05	R	LAQSVTLNSYVQLGVLPR	A					File: ~Y:\CORE\RAW_DATA_2023_QE\P1481_Sigrun_Lange\P1481_A.raw~; SpectrumID: ~7120~; PrecursorID: ~0~; scans: ~17212~
4	1::sp|cRAP_P00772|CELA1_PIG	Chymotrypsin-like elastase family member 1 OS=Sus scrofa OX=9823 GN=CELA1 PE=1 SV=1	795	29259	120	120	11	11	4000	6101	1	1	1	979.557	1957.1	2	1957.1	0.0001	0	124.03	2.2e-11	R	LAQSVTLNSYVQLGVLPR	A					File: ~Y:\CORE\RAW_DATA_2023_QE\P1481_Sigrun_Lange\P1481_A.raw~; SpectrumID: ~6917~; PrecursorID: ~0~; scans: ~16946~
4	1::sp|cRAP_P00772|CELA1_PIG	Chymotrypsin-like elastase family member 1 OS=Sus scrofa OX=9823 GN=CELA1 PE=1 SV=1	795	29259	120	120	11	11	4001	6679	1	1	1	979.557	1957.1	2	1957.1	0.0007	0	127.58	9.4e-12	R	LAQSVTLNSYVQLGVLPR	A					File: ~Y:\CORE\RAW_DATA_2023_QE\P1481_Sigrun_Lange\P1481_A.raw~; SpectrumID: ~7572~; PrecursorID: ~0~; scans: ~17766~
4	1::sp|cRAP_P00772|CELA1_PIG	Chymotrypsin-like elastase family member 1 OS=Sus scrofa OX=9823 GN=CELA1 PE=1 SV=1	795	29259	120	120	11	11	4002	7344	1	1	1	979.558	1957.1	2	1957.1	0.0009	0	105.62	1.5e-09	R	LAQSVTLNSYVQLGVLPR	A					File: ~Y:\CORE\RAW_DATA_2023_QE\P1481_Sigrun_Lange\P1481_A.raw~; SpectrumID: ~8389~; PrecursorID: ~0~; scans: ~19075~
4	1::sp|cRAP_P00772|CELA1_PIG	Chymotrypsin-like elastase family member 1 OS=Sus scrofa OX=9823 GN=CELA1 PE=1 SV=1	795	29259	120	120	11	11	4003	6515	1	1	1	979.558	1957.1	2	1957.1	0.001	0	108.42	7.8e-10	R	LAQSVTLNSYVQLGVLPR	A					File: ~Y:\CORE\RAW_DATA_2023_QE\P1481_Sigrun_Lange\P1481_A.raw~; SpectrumID: ~7332~; PrecursorID: ~0~; scans: ~17489~
4	1::sp|cRAP_P00772|CELA1_PIG	Chymotrypsin-like elastase family member 1 OS=Sus scrofa OX=9823 GN=CELA1 PE=1 SV=1	795	29259	120	120	11	11	4004	7045	1	1	1	979.558	1957.1	2	1957.1	0.001	0	95.56	1.5e-08	R	LAQSVTLNSYVQLGVLPR	A					File: ~Y:\CORE\RAW_DATA_2023_QE\P1481_Sigrun_Lange\P1481_A.raw~; SpectrumID: ~8058~; PrecursorID: ~0~; scans: ~18317~
4	1::sp|cRAP_P00772|CELA1_PIG	Chymotrypsin-like elastase family member 1 OS=Sus scrofa OX=9823 GN=CELA1 PE=1 SV=1	795	29259	120	120	11	11	4005	7234	1	1	1	979.558	1957.1	2	1957.1	0.0014	0	139.45	6.2e-13	R	LAQSVTLNSYVQLGVLPR	A					File: ~Y:\CORE\RAW_DATA_2023_QE\P1481_Sigrun_Lange\P1481_A.raw~; SpectrumID: ~8274~; PrecursorID: ~0~; scans: ~18590~
4	1::sp|cRAP_P00772|CELA1_PIG	Chymotrypsin-like elastase family member 1 OS=Sus scrofa OX=9823 GN=CELA1 PE=1 SV=1	795	29259	120	120	11	11	4008	5345	1	1	1	979.561	1957.11	2	1957.1	0.007	0	127.97	7.3e-12	R	LAQSVTLNSYVQLGVLPR	A					File: ~Y:\CORE\RAW_DATA_2023_QE\P1481_Sigrun_Lange\P1481_A.raw~; SpectrumID: ~6160~; PrecursorID: ~0~; scans: ~15866~
4	1::sp|cRAP_P00772|CELA1_PIG	Chymotrypsin-like elastase family member 1 OS=Sus scrofa OX=9823 GN=CELA1 PE=1 SV=1	795	29259	120	120	11	11	4010	7533	1	1	1	980.055	1958.1	2	1958.08	0.0115	0	87.05	1.5e-07	R	LAQSVTLNSYVQLGVLPR	A	Deamidated (NQ)	0.001000000000000000.0			File: ~Y:\CORE\RAW_DATA_2023_QE\P1481_Sigrun_Lange\P1481_A.raw~; SpectrumID: ~8606~; PrecursorID: ~0~; scans: ~19551~
4	1::sp|cRAP_P00772|CELA1_PIG	Chymotrypsin-like elastase family member 1 OS=Sus scrofa OX=9823 GN=CELA1 PE=1 SV=1	795	29259	120	120	11	11	5623	4684	1	1	1	792.737	2375.19	3	2375.2	-0.0079	1	43.68	0.013	R	VVGGTEAQRNSWPSQISLQYR	S					File: ~Y:\CORE\RAW_DATA_2023_QE\P1481_Sigrun_Lange\P1481_A.raw~; SpectrumID: ~5498~; PrecursorID: ~0~; scans: ~14886~
4	1::sp|cRAP_P00772|CELA1_PIG	Chymotrypsin-like elastase family member 1 OS=Sus scrofa OX=9823 GN=CELA1 PE=1 SV=1	795	29259	120	120	11	11	5629	4355	1	1	1	792.739	2375.2	3	2375.2	-0.0028	1	64.08	0.00012	R	VVGGTEAQRNSWPSQISLQYR	S					File: ~Y:\CORE\RAW_DATA_2023_QE\P1481_Sigrun_Lange\P1481_A.raw~; SpectrumID: ~5165~; PrecursorID: ~0~; scans: ~14356~
4	1::sp|cRAP_P00772|CELA1_PIG	Chymotrypsin-like elastase family member 1 OS=Sus scrofa OX=9823 GN=CELA1 PE=1 SV=1	795	29259	120	120	11	11	5630	4507	1	1	1	792.739	2375.2	3	2375.2	-0.0026	1	53.6	0.0013	R	VVGGTEAQRNSWPSQISLQYR	S					File: ~Y:\CORE\RAW_DATA_2023_QE\P1481_Sigrun_Lange\P1481_A.raw~; SpectrumID: ~5319~; PrecursorID: ~0~; scans: ~14619~
4	1::sp|cRAP_P00772|CELA1_PIG	Chymotrypsin-like elastase family member 1 OS=Sus scrofa OX=9823 GN=CELA1 PE=1 SV=1	795	29259	120	120	11	11	5631	3225	1	1	1	792.739	2375.2	3	2375.2	-0.0022	1	56.59	0.00065	R	VVGGTEAQRNSWPSQISLQYR	S					File: ~Y:\CORE\RAW_DATA_2023_QE\P1481_Sigrun_Lange\P1481_A.raw~; SpectrumID: ~4027~; PrecursorID: ~0~; scans: ~12500~
4	1::sp|cRAP_P00772|CELA1_PIG	Chymotrypsin-like elastase family member 1 OS=Sus scrofa OX=9823 GN=CELA1 PE=1 SV=1	795	29259	120	120	11	11	5632	3923	1	1	1	792.739	2375.2	3	2375.2	-0.0021	1	51.73	0.002	R	VVGGTEAQRNSWPSQISLQYR	S					File: ~Y:\CORE\RAW_DATA_2023_QE\P1481_Sigrun_Lange\P1481_A.raw~; SpectrumID: ~4732~; PrecursorID: ~0~; scans: ~13572~
4	1::sp|cRAP_P00772|CELA1_PIG	Chymotrypsin-like elastase family member 1 OS=Sus scrofa OX=9823 GN=CELA1 PE=1 SV=1	795	29259	120	120	11	11	5633	4204	1	1	1	792.739	2375.2	3	2375.2	-0.0019	1	51.33	0.0022	R	VVGGTEAQRNSWPSQISLQYR	S					File: ~Y:\CORE\RAW_DATA_2023_QE\P1481_Sigrun_Lange\P1481_A.raw~; SpectrumID: ~5014~; PrecursorID: ~0~; scans: ~14096~
4	1::sp|cRAP_P00772|CELA1_PIG	Chymotrypsin-like elastase family member 1 OS=Sus scrofa OX=9823 GN=CELA1 PE=1 SV=1	795	29259	120	120	11	11	5634	3409	1	1	1	792.739	2375.2	3	2375.2	-0.0019	1	59.76	0.00031	R	VVGGTEAQRNSWPSQISLQYR	S					File: ~Y:\CORE\RAW_DATA_2023_QE\P1481_Sigrun_Lange\P1481_A.raw~; SpectrumID: ~4214~; PrecursorID: ~0~; scans: ~12772~
4	1::sp|cRAP_P00772|CELA1_PIG	Chymotrypsin-like elastase family member 1 OS=Sus scrofa OX=9823 GN=CELA1 PE=1 SV=1	795	29259	120	120	11	11	5635	4067	1	1	1	792.74	2375.2	3	2375.2	-0.0004	1	49.8	0.0031	R	VVGGTEAQRNSWPSQISLQYR	S					File: ~Y:\CORE\RAW_DATA_2023_QE\P1481_Sigrun_Lange\P1481_A.raw~; SpectrumID: ~4876~; PrecursorID: ~0~; scans: ~13832~
4	1::sp|cRAP_P00772|CELA1_PIG	Chymotrypsin-like elastase family member 1 OS=Sus scrofa OX=9823 GN=CELA1 PE=1 SV=1	795	29259	120	120	11	11	5637	3774	1	1	1	792.74	2375.2	3	2375.2	-0.0002	1	42.9	0.015	R	VVGGTEAQRNSWPSQISLQYR	S					File: ~Y:\CORE\RAW_DATA_2023_QE\P1481_Sigrun_Lange\P1481_A.raw~; SpectrumID: ~4583~; PrecursorID: ~0~; scans: ~13310~
4	1::sp|cRAP_P00772|CELA1_PIG	Chymotrypsin-like elastase family member 1 OS=Sus scrofa OX=9823 GN=CELA1 PE=1 SV=1	795	29259	120	120	11	11	5638	3588	1	1	1	792.74	2375.2	3	2375.2	-0.0001	1	52.63	0.0016	R	VVGGTEAQRNSWPSQISLQYR	S					File: ~Y:\CORE\RAW_DATA_2023_QE\P1481_Sigrun_Lange\P1481_A.raw~; SpectrumID: ~4396~; PrecursorID: ~0~; scans: ~13040~
4	1::sp|cRAP_P00772|CELA1_PIG	Chymotrypsin-like elastase family member 1 OS=Sus scrofa OX=9823 GN=CELA1 PE=1 SV=1	795	29259	120	120	11	11	5938	2590	1	1	1	1214.1	2426.18	2	2426.18	-0.005	0	52.5	0.0017	R	VVVGEHNLNQNDGTEQYVGVQK	I					File: ~Y:\CORE\RAW_DATA_2023_QE\P1481_Sigrun_Lange\P1481_A.raw~; SpectrumID: ~3377~; PrecursorID: ~0~; scans: ~11458~
4	1::sp|cRAP_P00772|CELA1_PIG	Chymotrypsin-like elastase family member 1 OS=Sus scrofa OX=9823 GN=CELA1 PE=1 SV=1	795	29259	120	120	11	11	5940	2043	1	1	1	809.733	2426.18	3	2426.18	-0.0044	0	71.67	2.1e-05	R	VVVGEHNLNQNDGTEQYVGVQK	I					File: ~Y:\CORE\RAW_DATA_2023_QE\P1481_Sigrun_Lange\P1481_A.raw~; SpectrumID: ~2802~; PrecursorID: ~0~; scans: ~9981~
4	1::sp|cRAP_P00772|CELA1_PIG	Chymotrypsin-like elastase family member 1 OS=Sus scrofa OX=9823 GN=CELA1 PE=1 SV=1	795	29259	120	120	11	11	5943	3470	1	1	1	809.734	2426.18	3	2426.18	-0.0022	0	72.1	1.9e-05	R	VVVGEHNLNQNDGTEQYVGVQK	I					File: ~Y:\CORE\RAW_DATA_2023_QE\P1481_Sigrun_Lange\P1481_A.raw~; SpectrumID: ~4275~; PrecursorID: ~0~; scans: ~12855~
4	1::sp|cRAP_P00772|CELA1_PIG	Chymotrypsin-like elastase family member 1 OS=Sus scrofa OX=9823 GN=CELA1 PE=1 SV=1	795	29259	120	120	11	11	5944	2193	1	1	1	809.734	2426.18	3	2426.18	-0.0017	0	77.76	5.1e-06	R	VVVGEHNLNQNDGTEQYVGVQK	I					File: ~Y:\CORE\RAW_DATA_2023_QE\P1481_Sigrun_Lange\P1481_A.raw~; SpectrumID: ~2972~; PrecursorID: ~0~; scans: ~10478~
4	1::sp|cRAP_P00772|CELA1_PIG	Chymotrypsin-like elastase family member 1 OS=Sus scrofa OX=9823 GN=CELA1 PE=1 SV=1	795	29259	120	120	11	11	5945	2116	1	1	1	809.734	2426.18	3	2426.18	-0.0015	0	74.47	1.1e-05	R	VVVGEHNLNQNDGTEQYVGVQK	I					File: ~Y:\CORE\RAW_DATA_2023_QE\P1481_Sigrun_Lange\P1481_A.raw~; SpectrumID: ~2887~; PrecursorID: ~0~; scans: ~10227~
4	1::sp|cRAP_P00772|CELA1_PIG	Chymotrypsin-like elastase family member 1 OS=Sus scrofa OX=9823 GN=CELA1 PE=1 SV=1	795	29259	120	120	11	11	5947	3098	1	1	1	809.734	2426.18	3	2426.18	-0.0011	0	78.7	4.1e-06	R	VVVGEHNLNQNDGTEQYVGVQK	I					File: ~Y:\CORE\RAW_DATA_2023_QE\P1481_Sigrun_Lange\P1481_A.raw~; SpectrumID: ~3898~; PrecursorID: ~0~; scans: ~12307~
4	1::sp|cRAP_P00772|CELA1_PIG	Chymotrypsin-like elastase family member 1 OS=Sus scrofa OX=9823 GN=CELA1 PE=1 SV=1	795	29259	120	120	11	11	5949	2281	1	1	1	809.735	2426.18	3	2426.18	-0.001	0	83.81	1.3e-06	R	VVVGEHNLNQNDGTEQYVGVQK	I					File: ~Y:\CORE\RAW_DATA_2023_QE\P1481_Sigrun_Lange\P1481_A.raw~; SpectrumID: ~3063~; PrecursorID: ~0~; scans: ~10733~
4	1::sp|cRAP_P00772|CELA1_PIG	Chymotrypsin-like elastase family member 1 OS=Sus scrofa OX=9823 GN=CELA1 PE=1 SV=1	795	29259	120	120	11	11	5950	2499	1	1	1	809.735	2426.18	3	2426.18	-0.001	0	82.35	1.8e-06	R	VVVGEHNLNQNDGTEQYVGVQK	I					File: ~Y:\CORE\RAW_DATA_2023_QE\P1481_Sigrun_Lange\P1481_A.raw~; SpectrumID: ~3285~; PrecursorID: ~0~; scans: ~11245~
4	1::sp|cRAP_P00772|CELA1_PIG	Chymotrypsin-like elastase family member 1 OS=Sus scrofa OX=9823 GN=CELA1 PE=1 SV=1	795	29259	120	120	11	11	5951	2382	1	1	1	809.735	2426.18	3	2426.18	-0.0008	0	76.14	7.4e-06	R	VVVGEHNLNQNDGTEQYVGVQK	I					File: ~Y:\CORE\RAW_DATA_2023_QE\P1481_Sigrun_Lange\P1481_A.raw~; SpectrumID: ~3168~; PrecursorID: ~0~; scans: ~10987~
4	1::sp|cRAP_P00772|CELA1_PIG	Chymotrypsin-like elastase family member 1 OS=Sus scrofa OX=9823 GN=CELA1 PE=1 SV=1	795	29259	120	120	11	11	5952	2612	1	1	1	809.735	2426.18	3	2426.18	-0.0006	0	72.03	1.9e-05	R	VVVGEHNLNQNDGTEQYVGVQK	I					File: ~Y:\CORE\RAW_DATA_2023_QE\P1481_Sigrun_Lange\P1481_A.raw~; SpectrumID: ~3399~; PrecursorID: ~0~; scans: ~11506~
4	1::sp|cRAP_P00772|CELA1_PIG	Chymotrypsin-like elastase family member 1 OS=Sus scrofa OX=9823 GN=CELA1 PE=1 SV=1	795	29259	120	120	11	11	5953	2759	1	1	1	809.735	2426.18	3	2426.18	-0.0006	0	68.82	4e-05	R	VVVGEHNLNQNDGTEQYVGVQK	I					File: ~Y:\CORE\RAW_DATA_2023_QE\P1481_Sigrun_Lange\P1481_A.raw~; SpectrumID: ~3551~; PrecursorID: ~0~; scans: ~11772~
4	1::sp|cRAP_P00772|CELA1_PIG	Chymotrypsin-like elastase family member 1 OS=Sus scrofa OX=9823 GN=CELA1 PE=1 SV=1	795	29259	120	120	11	11	5954	3282	1	1	1	809.735	2426.18	3	2426.18	-0.0006	0	74.02	1.2e-05	R	VVVGEHNLNQNDGTEQYVGVQK	I					File: ~Y:\CORE\RAW_DATA_2023_QE\P1481_Sigrun_Lange\P1481_A.raw~; SpectrumID: ~4086~; PrecursorID: ~0~; scans: ~12578~
4	1::sp|cRAP_P00772|CELA1_PIG	Chymotrypsin-like elastase family member 1 OS=Sus scrofa OX=9823 GN=CELA1 PE=1 SV=1	795	29259	120	120	11	11	5956	2925	1	1	1	809.735	2426.18	3	2426.18	-0.0001	0	80.8	2.5e-06	R	VVVGEHNLNQNDGTEQYVGVQK	I					File: ~Y:\CORE\RAW_DATA_2023_QE\P1481_Sigrun_Lange\P1481_A.raw~; SpectrumID: ~3723~; PrecursorID: ~0~; scans: ~12040~
4	1::sp|cRAP_P00772|CELA1_PIG	Chymotrypsin-like elastase family member 1 OS=Sus scrofa OX=9823 GN=CELA1 PE=1 SV=1	795	29259	120	120	11	11	5959	3648	1	1	1	809.735	2426.18	3	2426.18	0.001	0	66.38	6.9e-05	R	VVVGEHNLNQNDGTEQYVGVQK	I					File: ~Y:\CORE\RAW_DATA_2023_QE\P1481_Sigrun_Lange\P1481_A.raw~; SpectrumID: ~4457~; PrecursorID: ~0~; scans: ~13127~
4	1::sp|cRAP_P00772|CELA1_PIG	Chymotrypsin-like elastase family member 1 OS=Sus scrofa OX=9823 GN=CELA1 PE=1 SV=1	795	29259	120	120	11	11	5964	2734	1	1	1	1214.1	2426.19	2	2426.18	0.0103	0	61.45	0.00022	R	VVVGEHNLNQNDGTEQYVGVQK	I					File: ~Y:\CORE\RAW_DATA_2023_QE\P1481_Sigrun_Lange\P1481_A.raw~; SpectrumID: ~3526~; PrecursorID: ~0~; scans: ~11724~
4	1::sp|cRAP_P00772|CELA1_PIG	Chymotrypsin-like elastase family member 1 OS=Sus scrofa OX=9823 GN=CELA1 PE=1 SV=1	795	29259	120	120	11	11	5976	2473	1	1	1	1215.1	2428.19	2	2428.15	0.0377	0	48.42	0.0043	R	VVVGEHNLNQNDGTEQYVGVQK	I	2 Deamidated (NQ)	0.0000000010100000000000.0			File: ~Y:\CORE\RAW_DATA_2023_QE\P1481_Sigrun_Lange\P1481_A.raw~; SpectrumID: ~3259~; PrecursorID: ~0~; scans: ~11201~
4	1::sp|cRAP_P00772|CELA1_PIG	Chymotrypsin-like elastase family member 1 OS=Sus scrofa OX=9823 GN=CELA1 PE=1 SV=1	795	29259	120	120	11	11	6275	7278	1	1	1	827.445	2479.31	3	2479.32	-0.0084	1	35.72	0.042	R	KPTVFTRVSAYISWINNVIASN	-					File: ~Y:\CORE\RAW_DATA_2023_QE\P1481_Sigrun_Lange\P1481_A.raw~; SpectrumID: ~8320~; PrecursorID: ~0~; scans: ~18785~
4	1::sp|cRAP_P00772|CELA1_PIG	Chymotrypsin-like elastase family member 1 OS=Sus scrofa OX=9823 GN=CELA1 PE=1 SV=1	795	29259	120	120	11	11	6276	7673	1	1	1	827.447	2479.32	3	2479.32	-0.0047	1	45.18	0.0046	R	KPTVFTRVSAYISWINNVIASN	-					File: ~Y:\CORE\RAW_DATA_2023_QE\P1481_Sigrun_Lange\P1481_A.raw~; SpectrumID: ~8756~; PrecursorID: ~0~; scans: ~19757~
4	1::sp|cRAP_P00772|CELA1_PIG	Chymotrypsin-like elastase family member 1 OS=Sus scrofa OX=9823 GN=CELA1 PE=1 SV=1	795	29259	120	120	11	11	6278	7830	1	1	1	827.447	2479.32	3	2479.32	-0.0016	1	36.39	0.034	R	KPTVFTRVSAYISWINNVIASN	-					File: ~Y:\CORE\RAW_DATA_2023_QE\P1481_Sigrun_Lange\P1481_A.raw~; SpectrumID: ~8955~; PrecursorID: ~0~; scans: ~20020~
4	1::sp|cRAP_P00772|CELA1_PIG	Chymotrypsin-like elastase family member 1 OS=Sus scrofa OX=9823 GN=CELA1 PE=1 SV=1	795	29259	120	120	11	11	6373	6434	1	1	1	1251.14	2500.27	2	2500.28	-0.0076	0	84.3	1e-06	K	IVVHPYWNTDDVAAGYDIALLR	L					File: ~Y:\CORE\RAW_DATA_2023_QE\P1481_Sigrun_Lange\P1481_A.raw~; SpectrumID: ~7250~; PrecursorID: ~0~; scans: ~17377~
4	1::sp|cRAP_P00772|CELA1_PIG	Chymotrypsin-like elastase family member 1 OS=Sus scrofa OX=9823 GN=CELA1 PE=1 SV=1	795	29259	120	120	11	11	6374	6134	1	1	1	626.075	2500.27	4	2500.28	-0.0029	0	53.49	0.0012	K	IVVHPYWNTDDVAAGYDIALLR	L					File: ~Y:\CORE\RAW_DATA_2023_QE\P1481_Sigrun_Lange\P1481_A.raw~; SpectrumID: ~6950~; PrecursorID: ~0~; scans: ~16986~
4	1::sp|cRAP_P00772|CELA1_PIG	Chymotrypsin-like elastase family member 1 OS=Sus scrofa OX=9823 GN=CELA1 PE=1 SV=1	795	29259	120	120	11	11	6375	6884	1	1	1	834.432	2500.27	3	2500.28	-0.0016	0	78.27	3.9e-06	K	IVVHPYWNTDDVAAGYDIALLR	L					File: ~Y:\CORE\RAW_DATA_2023_QE\P1481_Sigrun_Lange\P1481_A.raw~; SpectrumID: ~7842~; PrecursorID: ~0~; scans: ~18071~
4	1::sp|cRAP_P00772|CELA1_PIG	Chymotrypsin-like elastase family member 1 OS=Sus scrofa OX=9823 GN=CELA1 PE=1 SV=1	795	29259	120	120	11	11	6376	6540	1	1	1	626.076	2500.27	4	2500.28	-0.0014	0	75.97	6.6e-06	K	IVVHPYWNTDDVAAGYDIALLR	L					File: ~Y:\CORE\RAW_DATA_2023_QE\P1481_Sigrun_Lange\P1481_A.raw~; SpectrumID: ~7362~; PrecursorID: ~0~; scans: ~17530~
4	1::sp|cRAP_P00772|CELA1_PIG	Chymotrypsin-like elastase family member 1 OS=Sus scrofa OX=9823 GN=CELA1 PE=1 SV=1	795	29259	120	120	11	11	6377	6608	1	1	1	834.432	2500.27	3	2500.28	-0.0014	0	102.08	1.6e-08	K	IVVHPYWNTDDVAAGYDIALLR	L					File: ~Y:\CORE\RAW_DATA_2023_QE\P1481_Sigrun_Lange\P1481_A.raw~; SpectrumID: ~7462~; PrecursorID: ~0~; scans: ~17646~
4	1::sp|cRAP_P00772|CELA1_PIG	Chymotrypsin-like elastase family member 1 OS=Sus scrofa OX=9823 GN=CELA1 PE=1 SV=1	795	29259	120	120	11	11	6378	7065	1	1	1	834.432	2500.27	3	2500.28	-0.0009	0	75.72	6.9e-06	K	IVVHPYWNTDDVAAGYDIALLR	L					File: ~Y:\CORE\RAW_DATA_2023_QE\P1481_Sigrun_Lange\P1481_A.raw~; SpectrumID: ~8083~; PrecursorID: ~0~; scans: ~18347~
4	1::sp|cRAP_P00772|CELA1_PIG	Chymotrypsin-like elastase family member 1 OS=Sus scrofa OX=9823 GN=CELA1 PE=1 SV=1	795	29259	120	120	11	11	6379	6345	1	1	1	626.076	2500.28	4	2500.28	0.0005	0	75.71	6.9e-06	K	IVVHPYWNTDDVAAGYDIALLR	L					File: ~Y:\CORE\RAW_DATA_2023_QE\P1481_Sigrun_Lange\P1481_A.raw~; SpectrumID: ~7161~; PrecursorID: ~0~; scans: ~17262~
4	1::sp|cRAP_P00772|CELA1_PIG	Chymotrypsin-like elastase family member 1 OS=Sus scrofa OX=9823 GN=CELA1 PE=1 SV=1	795	29259	120	120	11	11	6380	6127	1	1	1	834.433	2500.28	3	2500.28	0.001	0	73.3	1.2e-05	K	IVVHPYWNTDDVAAGYDIALLR	L					File: ~Y:\CORE\RAW_DATA_2023_QE\P1481_Sigrun_Lange\P1481_A.raw~; SpectrumID: ~6943~; PrecursorID: ~0~; scans: ~16977~
4	1::sp|cRAP_P00772|CELA1_PIG	Chymotrypsin-like elastase family member 1 OS=Sus scrofa OX=9823 GN=CELA1 PE=1 SV=1	795	29259	120	120	11	11	6382	6338	1	1	1	834.433	2500.28	3	2500.28	0.0022	0	86.77	5.4e-07	K	IVVHPYWNTDDVAAGYDIALLR	L					File: ~Y:\CORE\RAW_DATA_2023_QE\P1481_Sigrun_Lange\P1481_A.raw~; SpectrumID: ~7154~; PrecursorID: ~0~; scans: ~17253~
4	1::sp|cRAP_P00772|CELA1_PIG	Chymotrypsin-like elastase family member 1 OS=Sus scrofa OX=9823 GN=CELA1 PE=1 SV=1	795	29259	120	120	11	11	6383	6699	1	1	1	834.433	2500.28	3	2500.28	0.0028	0	74.03	9.9e-06	K	IVVHPYWNTDDVAAGYDIALLR	L					File: ~Y:\CORE\RAW_DATA_2023_QE\P1481_Sigrun_Lange\P1481_A.raw~; SpectrumID: ~7601~; PrecursorID: ~0~; scans: ~17800~
4	1::sp|cRAP_P00772|CELA1_PIG	Chymotrypsin-like elastase family member 1 OS=Sus scrofa OX=9823 GN=CELA1 PE=1 SV=1	795	29259	120	120	11	11	6384	6536	1	1	1	834.433	2500.28	3	2500.28	0.003	0	78.66	3.4e-06	K	IVVHPYWNTDDVAAGYDIALLR	L					File: ~Y:\CORE\RAW_DATA_2023_QE\P1481_Sigrun_Lange\P1481_A.raw~; SpectrumID: ~7356~; PrecursorID: ~0~; scans: ~17522~
4	1::sp|cRAP_P00772|CELA1_PIG	Chymotrypsin-like elastase family member 1 OS=Sus scrofa OX=9823 GN=CELA1 PE=1 SV=1	795	29259	120	120	11	11	6389	6898	1	1	1	626.327	2501.28	4	2501.26	0.0216	0	51.38	0.0019	K	IVVHPYWNTDDVAAGYDIALLR	L	Deamidated (NQ)	0.0000000100000000000000.0			File: ~Y:\CORE\RAW_DATA_2023_QE\P1481_Sigrun_Lange\P1481_A.raw~; SpectrumID: ~7857~; PrecursorID: ~0~; scans: ~18087~
4	1::sp|cRAP_P00772|CELA1_PIG	Chymotrypsin-like elastase family member 1 OS=Sus scrofa OX=9823 GN=CELA1 PE=1 SV=1	795	29259	120	120	11	11	6391	6223	1	1	1	1251.65	2501.29	2	2501.26	0.0338	0	58.71	0.00031	K	IVVHPYWNTDDVAAGYDIALLR	L	Deamidated (NQ)	0.0000000100000000000000.0			File: ~Y:\CORE\RAW_DATA_2023_QE\P1481_Sigrun_Lange\P1481_A.raw~; SpectrumID: ~7039~; PrecursorID: ~0~; scans: ~17101~
4	1::sp|cRAP_P00772|CELA1_PIG	Chymotrypsin-like elastase family member 1 OS=Sus scrofa OX=9823 GN=CELA1 PE=1 SV=1	795	29259	120	120	11	11	7608	4574	1	1	1	769.638	3074.52	4	3074.49	0.0284	1	47.09	0.0059	R	ELTFRVVVGEHNLNQNDGTEQYVGVQK	I	2 Deamidated (NQ)	0.000000000000000100001000000.0			File: ~Y:\CORE\RAW_DATA_2023_QE\P1481_Sigrun_Lange\P1481_A.raw~; SpectrumID: ~5388~; PrecursorID: ~0~; scans: ~14738~
4	1::sp|cRAP_P00772|CELA1_PIG	Chymotrypsin-like elastase family member 1 OS=Sus scrofa OX=9823 GN=CELA1 PE=1 SV=1	795	29259	120	120	11	11	8438	7499	1	1	1	1110.85	4439.35	4	4439.36	-0.0114	1	61.68	4.6e-05	K	IVVHPYWNTDDVAAGYDIALLRLAQSVTLNSYVQLGVLPR	A					File: ~Y:\CORE\RAW_DATA_2023_QE\P1481_Sigrun_Lange\P1481_A.raw~; SpectrumID: ~8571~; PrecursorID: ~0~; scans: ~19460~
4	1::sp|cRAP_P00772|CELA1_PIG	Chymotrypsin-like elastase family member 1 OS=Sus scrofa OX=9823 GN=CELA1 PE=1 SV=1	795	29259	120	120	11	11	8439	7630	1	1	1	1110.85	4439.36	4	4439.36	0.0008	1	73.02	2.8e-06	K	IVVHPYWNTDDVAAGYDIALLRLAQSVTLNSYVQLGVLPR	A					File: ~Y:\CORE\RAW_DATA_2023_QE\P1481_Sigrun_Lange\P1481_A.raw~; SpectrumID: ~8709~; PrecursorID: ~0~; scans: ~19700~
4	1::sp|cRAP_P00772|CELA1_PIG	Chymotrypsin-like elastase family member 1 OS=Sus scrofa OX=9823 GN=CELA1 PE=1 SV=1	795	29259	120	120	11	11	8440	7563	1	1	1	888.881	4439.37	5	4439.36	0.0068	1	62.38	3.1e-05	K	IVVHPYWNTDDVAAGYDIALLRLAQSVTLNSYVQLGVLPR	A					File: ~Y:\CORE\RAW_DATA_2023_QE\P1481_Sigrun_Lange\P1481_A.raw~; SpectrumID: ~8637~; PrecursorID: ~0~; scans: ~19598~
4	1::sp|cRAP_P00772|CELA1_PIG	Chymotrypsin-like elastase family member 1 OS=Sus scrofa OX=9823 GN=CELA1 PE=1 SV=1	795	29259	120	120	11	11	8441	7796	1	1	1	1110.85	4439.37	4	4439.36	0.0091	1	68.8	6.5e-06	K	IVVHPYWNTDDVAAGYDIALLRLAQSVTLNSYVQLGVLPR	A					File: ~Y:\CORE\RAW_DATA_2023_QE\P1481_Sigrun_Lange\P1481_A.raw~; SpectrumID: ~8911~; PrecursorID: ~0~; scans: ~19963~
4	1::sp|cRAP_P00772|CELA1_PIG	Chymotrypsin-like elastase family member 1 OS=Sus scrofa OX=9823 GN=CELA1 PE=1 SV=1	795	29259	120	120	11	11	8442	7894	1	1	1	888.883	4439.38	5	4439.36	0.0123	1	37.98	0.0076	K	IVVHPYWNTDDVAAGYDIALLRLAQSVTLNSYVQLGVLPR	A					File: ~Y:\CORE\RAW_DATA_2023_QE\P1481_Sigrun_Lange\P1481_A.raw~; SpectrumID: ~9030~; PrecursorID: ~0~; scans: ~20121~
4	1::sp|cRAP_P00772|CELA1_PIG	Chymotrypsin-like elastase family member 1 OS=Sus scrofa OX=9823 GN=CELA1 PE=1 SV=1	795	29259	120	120	11	11	8443	7737	1	1	1	888.884	4439.38	5	4439.36	0.0181	1	63.83	1.9e-05	K	IVVHPYWNTDDVAAGYDIALLRLAQSVTLNSYVQLGVLPR	A					File: ~Y:\CORE\RAW_DATA_2023_QE\P1481_Sigrun_Lange\P1481_A.raw~; SpectrumID: ~8831~; PrecursorID: ~0~; scans: ~19855~
4	1::sp|cRAP_P00772|CELA1_PIG	Chymotrypsin-like elastase family member 1 OS=Sus scrofa OX=9823 GN=CELA1 PE=1 SV=1	795	29259	120	120	11	11	8444	7393	1	1	1	1111.09	4440.33	4	4440.35	-0.0149	1	46.82	0.0017	K	IVVHPYWNTDDVAAGYDIALLRLAQSVTLNSYVQLGVLPR	A	Deamidated (NQ)	0.0000000000000000000000001000000000000000.0			File: ~Y:\CORE\RAW_DATA_2023_QE\P1481_Sigrun_Lange\P1481_A.raw~; SpectrumID: ~8448~; PrecursorID: ~0~; scans: ~19225~
4	1::sp|cRAP_P00772|CELA1_PIG	Chymotrypsin-like elastase family member 1 OS=Sus scrofa OX=9823 GN=CELA1 PE=1 SV=1	795	29259	120	120	11	11	8445	7195	1	1	1	889.077	4440.35	5	4440.35	0.0021	1	60.11	6.4e-05	K	IVVHPYWNTDDVAAGYDIALLRLAQSVTLNSYVQLGVLPR	A	Deamidated (NQ)	0.0000000000000000000000000000010000000000.0			File: ~Y:\CORE\RAW_DATA_2023_QE\P1481_Sigrun_Lange\P1481_A.raw~; SpectrumID: ~8234~; PrecursorID: ~0~; scans: ~18518~
4	1::sp|cRAP_P00772|CELA1_PIG	Chymotrypsin-like elastase family member 1 OS=Sus scrofa OX=9823 GN=CELA1 PE=1 SV=1	795	29259	120	120	11	11	8447	7267	1	1	1	1111.1	4440.35	4	4440.35	0.0046	1	69.53	6.9e-06	K	IVVHPYWNTDDVAAGYDIALLRLAQSVTLNSYVQLGVLPR	A	Deamidated (NQ)	0.0000000000000000000000001000000000000000.0			File: ~Y:\CORE\RAW_DATA_2023_QE\P1481_Sigrun_Lange\P1481_A.raw~; SpectrumID: ~8308~; PrecursorID: ~0~; scans: ~18752~
4	1::sp|cRAP_P00772|CELA1_PIG	Chymotrypsin-like elastase family member 1 OS=Sus scrofa OX=9823 GN=CELA1 PE=1 SV=1	795	29259	120	120	11	11	8448	7951	1	1	1	1111.1	4440.36	4	4440.35	0.0075	1	60.32	5.6e-05	K	IVVHPYWNTDDVAAGYDIALLRLAQSVTLNSYVQLGVLPR	A	Deamidated (NQ)	0.0000000000000000000000001000000000000000.0			File: ~Y:\CORE\RAW_DATA_2023_QE\P1481_Sigrun_Lange\P1481_A.raw~; SpectrumID: ~9107~; PrecursorID: ~0~; scans: ~20225~
4	1::sp|cRAP_P00772|CELA1_PIG	Chymotrypsin-like elastase family member 1 OS=Sus scrofa OX=9823 GN=CELA1 PE=1 SV=1	795	29259	120	120	11	11	8452	7181	1	1	1	1111.36	4441.4	4	4441.33	0.064	1	78.82	5.2e-07	K	IVVHPYWNTDDVAAGYDIALLRLAQSVTLNSYVQLGVLPR	A	Deamidated (NQ); Deamidated (R)	0.0000000100000000000002000000000000000000.0			File: ~Y:\CORE\RAW_DATA_2023_QE\P1481_Sigrun_Lange\P1481_A.raw~; SpectrumID: ~8220~; PrecursorID: ~0~; scans: ~18503~
4	1::sp|cRAP_P00772|CELA1_PIG	Chymotrypsin-like elastase family member 1 OS=Sus scrofa OX=9823 GN=CELA1 PE=1 SV=1	795	29259	120	120	11	11	8693	6630	1	1	1	982.696	4908.45	5	4908.45	-0.0021	1	39.55	0.016	R	VVVGEHNLNQNDGTEQYVGVQKIVVHPYWNTDDVAAGYDIALLR	L					File: ~Y:\CORE\RAW_DATA_2023_QE\P1481_Sigrun_Lange\P1481_A.raw~; SpectrumID: ~7513~; PrecursorID: ~0~; scans: ~17701~
4	1::sp|cRAP_P00772|CELA1_PIG	Chymotrypsin-like elastase family member 1 OS=Sus scrofa OX=9823 GN=CELA1 PE=1 SV=1	795	29259	120	120	11	11	8696	6629	1	1	1	1228.61	4910.39	4	4910.42	-0.0209	1	60.6	0.00015	R	VVVGEHNLNQNDGTEQYVGVQKIVVHPYWNTDDVAAGYDIALLR	L	2 Deamidated (NQ)	0.00000000000000000000100000000100000000000000.0			File: ~Y:\CORE\RAW_DATA_2023_QE\P1481_Sigrun_Lange\P1481_A.raw~; SpectrumID: ~7512~; PrecursorID: ~0~; scans: ~17700~
4	1::sp|cRAP_P00772|CELA1_PIG	Chymotrypsin-like elastase family member 1 OS=Sus scrofa OX=9823 GN=CELA1 PE=1 SV=1	795	29259	120	120	11	11	8697	6520	1	1	1	819.415	4910.45	6	4910.42	0.0322	1	35.07	0.048	R	VVVGEHNLNQNDGTEQYVGVQKIVVHPYWNTDDVAAGYDIALLR	L	2 Deamidated (NQ)	0.00000000000000000000100000000100000000000000.0			File: ~Y:\CORE\RAW_DATA_2023_QE\P1481_Sigrun_Lange\P1481_A.raw~; SpectrumID: ~7337~; PrecursorID: ~0~; scans: ~17496~
4	1::sp|cRAP_P00772|CELA1_PIG	Chymotrypsin-like elastase family member 1 OS=Sus scrofa OX=9823 GN=CELA1 PE=1 SV=1	795	29259	120	120	11	11	8698	6464	1	1	1	983.097	4910.45	5	4910.42	0.0358	1	55.44	0.00043	R	VVVGEHNLNQNDGTEQYVGVQKIVVHPYWNTDDVAAGYDIALLR	L	2 Deamidated (NQ)	0.00000000000000010000000000000100000000000000.0			File: ~Y:\CORE\RAW_DATA_2023_QE\P1481_Sigrun_Lange\P1481_A.raw~; SpectrumID: ~7280~; PrecursorID: ~0~; scans: ~17418~
4	2::tr|A0A0G2JSI5|A0A0G2JSI5_RAT	Chymotrypsin-like elastase family member 1 OS=Rattus norvegicus OX=10116 GN=Cela1 PE=4 SV=1	41	29435	16	16	1	1	301	1790	1	0	0	424.752	847.49	2	847.492	-0.0014	0	34.13	0.024	R	KPTVFTR	V					File: ~Y:\CORE\RAW_DATA_2023_QE\P1481_Sigrun_Lange\P1481_A.raw~; SpectrumID: ~2497~; PrecursorID: ~0~; scans: ~9095~
4	2::tr|A0A0G2JSI5|A0A0G2JSI5_RAT	Chymotrypsin-like elastase family member 1 OS=Rattus norvegicus OX=10116 GN=Cela1 PE=4 SV=1	41	29435	16	16	1	1	303	2553	1	0	0	424.752	847.49	2	847.492	-0.0013	0	40.9	0.005	R	KPTVFTR	V					File: ~Y:\CORE\RAW_DATA_2023_QE\P1481_Sigrun_Lange\P1481_A.raw~; SpectrumID: ~3340~; PrecursorID: ~0~; scans: ~11382~
4	2::tr|A0A0G2JSI5|A0A0G2JSI5_RAT	Chymotrypsin-like elastase family member 1 OS=Rattus norvegicus OX=10116 GN=Cela1 PE=4 SV=1	41	29435	16	16	1	1	304	1621	1	0	0	424.752	847.49	2	847.492	-0.0013	0	31.17	0.047	R	KPTVFTR	V					File: ~Y:\CORE\RAW_DATA_2023_QE\P1481_Sigrun_Lange\P1481_A.raw~; SpectrumID: ~2264~; PrecursorID: ~0~; scans: ~8362~
4	2::tr|A0A0G2JSI5|A0A0G2JSI5_RAT	Chymotrypsin-like elastase family member 1 OS=Rattus norvegicus OX=10116 GN=Cela1 PE=4 SV=1	41	29435	16	16	1	1	305	1568	1	0	0	424.752	847.49	2	847.492	-0.0011	0	34.77	0.02	R	KPTVFTR	V					File: ~Y:\CORE\RAW_DATA_2023_QE\P1481_Sigrun_Lange\P1481_A.raw~; SpectrumID: ~2171~; PrecursorID: ~0~; scans: ~8124~
4	2::tr|A0A0G2JSI5|A0A0G2JSI5_RAT	Chymotrypsin-like elastase family member 1 OS=Rattus norvegicus OX=10116 GN=Cela1 PE=4 SV=1	41	29435	16	16	1	1	306	1680	1	0	0	424.753	847.491	2	847.492	-0.001	0	33.33	0.028	R	KPTVFTR	V					File: ~Y:\CORE\RAW_DATA_2023_QE\P1481_Sigrun_Lange\P1481_A.raw~; SpectrumID: ~2351~; PrecursorID: ~0~; scans: ~8606~
4	2::tr|A0A0G2JSI5|A0A0G2JSI5_RAT	Chymotrypsin-like elastase family member 1 OS=Rattus norvegicus OX=10116 GN=Cela1 PE=4 SV=1	41	29435	16	16	1	1	307	2335	1	0	0	424.753	847.491	2	847.492	-0.0009	0	37.73	0.01	R	KPTVFTR	V					File: ~Y:\CORE\RAW_DATA_2023_QE\P1481_Sigrun_Lange\P1481_A.raw~; SpectrumID: ~3118~; PrecursorID: ~0~; scans: ~10868~
4	2::tr|A0A0G2JSI5|A0A0G2JSI5_RAT	Chymotrypsin-like elastase family member 1 OS=Rattus norvegicus OX=10116 GN=Cela1 PE=4 SV=1	41	29435	16	16	1	1	309	1515	1	0	0	424.753	847.491	2	847.492	-0.0006	0	34.82	0.02	R	KPTVFTR	V					File: ~Y:\CORE\RAW_DATA_2023_QE\P1481_Sigrun_Lange\P1481_A.raw~; SpectrumID: ~2088~; PrecursorID: ~0~; scans: ~7885~
4	2::tr|A0A0G2JSI5|A0A0G2JSI5_RAT	Chymotrypsin-like elastase family member 1 OS=Rattus norvegicus OX=10116 GN=Cela1 PE=4 SV=1	41	29435	16	16	1	1	310	2159	1	0	0	424.753	847.491	2	847.492	-0.0006	0	33.78	0.026	R	KPTVFTR	V					File: ~Y:\CORE\RAW_DATA_2023_QE\P1481_Sigrun_Lange\P1481_A.raw~; SpectrumID: ~2933~; PrecursorID: ~0~; scans: ~10354~
4	2::tr|A0A0G2JSI5|A0A0G2JSI5_RAT	Chymotrypsin-like elastase family member 1 OS=Rattus norvegicus OX=10116 GN=Cela1 PE=4 SV=1	41	29435	16	16	1	1	311	2076	1	0	0	424.753	847.491	2	847.492	-0.0005	0	34.17	0.023	R	KPTVFTR	V					File: ~Y:\CORE\RAW_DATA_2023_QE\P1481_Sigrun_Lange\P1481_A.raw~; SpectrumID: ~2839~; PrecursorID: ~0~; scans: ~10093~
4	2::tr|A0A0G2JSI5|A0A0G2JSI5_RAT	Chymotrypsin-like elastase family member 1 OS=Rattus norvegicus OX=10116 GN=Cela1 PE=4 SV=1	41	29435	16	16	1	1	312	1443	1	0	0	424.753	847.491	2	847.492	-0.0004	0	36.05	0.015	R	KPTVFTR	V					File: ~Y:\CORE\RAW_DATA_2023_QE\P1481_Sigrun_Lange\P1481_A.raw~; SpectrumID: ~1976~; PrecursorID: ~0~; scans: ~7645~
4	2::tr|A0A0G2JSI5|A0A0G2JSI5_RAT	Chymotrypsin-like elastase family member 1 OS=Rattus norvegicus OX=10116 GN=Cela1 PE=4 SV=1	41	29435	16	16	1	1	313	2695	1	0	0	424.753	847.491	2	847.492	-0.0004	0	40.28	0.0057	R	KPTVFTR	V					File: ~Y:\CORE\RAW_DATA_2023_QE\P1481_Sigrun_Lange\P1481_A.raw~; SpectrumID: ~3485~; PrecursorID: ~0~; scans: ~11648~
4	2::tr|A0A0G2JSI5|A0A0G2JSI5_RAT	Chymotrypsin-like elastase family member 1 OS=Rattus norvegicus OX=10116 GN=Cela1 PE=4 SV=1	41	29435	16	16	1	1	316	2847	1	0	0	424.753	847.491	2	847.492	0	0	40.22	0.0058	R	KPTVFTR	V					File: ~Y:\CORE\RAW_DATA_2023_QE\P1481_Sigrun_Lange\P1481_A.raw~; SpectrumID: ~3642~; PrecursorID: ~0~; scans: ~11914~
4	2::tr|A0A0G2JSI5|A0A0G2JSI5_RAT	Chymotrypsin-like elastase family member 1 OS=Rattus norvegicus OX=10116 GN=Cela1 PE=4 SV=1	41	29435	16	16	1	1	317	2243	1	0	0	424.753	847.492	2	847.492	0.0001	0	34.64	0.021	R	KPTVFTR	V					File: ~Y:\CORE\RAW_DATA_2023_QE\P1481_Sigrun_Lange\P1481_A.raw~; SpectrumID: ~3024~; PrecursorID: ~0~; scans: ~10613~
4	2::tr|A0A0G2JSI5|A0A0G2JSI5_RAT	Chymotrypsin-like elastase family member 1 OS=Rattus norvegicus OX=10116 GN=Cela1 PE=4 SV=1	41	29435	16	16	1	1	318	2436	1	0	0	424.753	847.492	2	847.492	0.0002	0	38.39	0.0088	R	KPTVFTR	V					File: ~Y:\CORE\RAW_DATA_2023_QE\P1481_Sigrun_Lange\P1481_A.raw~; SpectrumID: ~3222~; PrecursorID: ~0~; scans: ~11125~
4	2::tr|A0A0G2JSI5|A0A0G2JSI5_RAT	Chymotrypsin-like elastase family member 1 OS=Rattus norvegicus OX=10116 GN=Cela1 PE=4 SV=1	41	29435	16	16	1	1	320	3011	1	0	0	424.754	847.493	2	847.492	0.001	0	40.21	0.0058	R	KPTVFTR	V					File: ~Y:\CORE\RAW_DATA_2023_QE\P1481_Sigrun_Lange\P1481_A.raw~; SpectrumID: ~3811~; PrecursorID: ~0~; scans: ~12177~
4	2::tr|A0A0G2JSI5|A0A0G2JSI5_RAT	Chymotrypsin-like elastase family member 1 OS=Rattus norvegicus OX=10116 GN=Cela1 PE=4 SV=1	41	29435	16	16	1	1	321	3189	1	0	0	424.754	847.494	2	847.492	0.0021	0	32.26	0.028	R	KPTVFTR	V					File: ~Y:\CORE\RAW_DATA_2023_QE\P1481_Sigrun_Lange\P1481_A.raw~; SpectrumID: ~3990~; PrecursorID: ~0~; scans: ~12446~
4	2::tr|A0A8I5ZY98|A0A8I5ZY98_RAT	Chymotrypsin-like elastase family member 1 OS=Rattus norvegicus OX=10116 GN=Cela1 PE=4 SV=1	41	59454	16	16	1	1	301	1790	1	0	0	424.752	847.49	2	847.492	-0.0014	0	34.13	0.024	R	KPTVFTR	V					File: ~Y:\CORE\RAW_DATA_2023_QE\P1481_Sigrun_Lange\P1481_A.raw~; SpectrumID: ~2497~; PrecursorID: ~0~; scans: ~9095~
4	2::tr|A0A8I5ZY98|A0A8I5ZY98_RAT	Chymotrypsin-like elastase family member 1 OS=Rattus norvegicus OX=10116 GN=Cela1 PE=4 SV=1	41	59454	16	16	1	1	303	2553	1	0	0	424.752	847.49	2	847.492	-0.0013	0	40.9	0.005	R	KPTVFTR	V					File: ~Y:\CORE\RAW_DATA_2023_QE\P1481_Sigrun_Lange\P1481_A.raw~; SpectrumID: ~3340~; PrecursorID: ~0~; scans: ~11382~
4	2::tr|A0A8I5ZY98|A0A8I5ZY98_RAT	Chymotrypsin-like elastase family member 1 OS=Rattus norvegicus OX=10116 GN=Cela1 PE=4 SV=1	41	59454	16	16	1	1	304	1621	1	0	0	424.752	847.49	2	847.492	-0.0013	0	31.17	0.047	R	KPTVFTR	V					File: ~Y:\CORE\RAW_DATA_2023_QE\P1481_Sigrun_Lange\P1481_A.raw~; SpectrumID: ~2264~; PrecursorID: ~0~; scans: ~8362~
4	2::tr|A0A8I5ZY98|A0A8I5ZY98_RAT	Chymotrypsin-like elastase family member 1 OS=Rattus norvegicus OX=10116 GN=Cela1 PE=4 SV=1	41	59454	16	16	1	1	305	1568	1	0	0	424.752	847.49	2	847.492	-0.0011	0	34.77	0.02	R	KPTVFTR	V					File: ~Y:\CORE\RAW_DATA_2023_QE\P1481_Sigrun_Lange\P1481_A.raw~; SpectrumID: ~2171~; PrecursorID: ~0~; scans: ~8124~
4	2::tr|A0A8I5ZY98|A0A8I5ZY98_RAT	Chymotrypsin-like elastase family member 1 OS=Rattus norvegicus OX=10116 GN=Cela1 PE=4 SV=1	41	59454	16	16	1	1	306	1680	1	0	0	424.753	847.491	2	847.492	-0.001	0	33.33	0.028	R	KPTVFTR	V					File: ~Y:\CORE\RAW_DATA_2023_QE\P1481_Sigrun_Lange\P1481_A.raw~; SpectrumID: ~2351~; PrecursorID: ~0~; scans: ~8606~
4	2::tr|A0A8I5ZY98|A0A8I5ZY98_RAT	Chymotrypsin-like elastase family member 1 OS=Rattus norvegicus OX=10116 GN=Cela1 PE=4 SV=1	41	59454	16	16	1	1	307	2335	1	0	0	424.753	847.491	2	847.492	-0.0009	0	37.73	0.01	R	KPTVFTR	V					File: ~Y:\CORE\RAW_DATA_2023_QE\P1481_Sigrun_Lange\P1481_A.raw~; SpectrumID: ~3118~; PrecursorID: ~0~; scans: ~10868~
4	2::tr|A0A8I5ZY98|A0A8I5ZY98_RAT	Chymotrypsin-like elastase family member 1 OS=Rattus norvegicus OX=10116 GN=Cela1 PE=4 SV=1	41	59454	16	16	1	1	309	1515	1	0	0	424.753	847.491	2	847.492	-0.0006	0	34.82	0.02	R	KPTVFTR	V					File: ~Y:\CORE\RAW_DATA_2023_QE\P1481_Sigrun_Lange\P1481_A.raw~; SpectrumID: ~2088~; PrecursorID: ~0~; scans: ~7885~
4	2::tr|A0A8I5ZY98|A0A8I5ZY98_RAT	Chymotrypsin-like elastase family member 1 OS=Rattus norvegicus OX=10116 GN=Cela1 PE=4 SV=1	41	59454	16	16	1	1	310	2159	1	0	0	424.753	847.491	2	847.492	-0.0006	0	33.78	0.026	R	KPTVFTR	V					File: ~Y:\CORE\RAW_DATA_2023_QE\P1481_Sigrun_Lange\P1481_A.raw~; SpectrumID: ~2933~; PrecursorID: ~0~; scans: ~10354~
4	2::tr|A0A8I5ZY98|A0A8I5ZY98_RAT	Chymotrypsin-like elastase family member 1 OS=Rattus norvegicus OX=10116 GN=Cela1 PE=4 SV=1	41	59454	16	16	1	1	311	2076	1	0	0	424.753	847.491	2	847.492	-0.0005	0	34.17	0.023	R	KPTVFTR	V					File: ~Y:\CORE\RAW_DATA_2023_QE\P1481_Sigrun_Lange\P1481_A.raw~; SpectrumID: ~2839~; PrecursorID: ~0~; scans: ~10093~
4	2::tr|A0A8I5ZY98|A0A8I5ZY98_RAT	Chymotrypsin-like elastase family member 1 OS=Rattus norvegicus OX=10116 GN=Cela1 PE=4 SV=1	41	59454	16	16	1	1	312	1443	1	0	0	424.753	847.491	2	847.492	-0.0004	0	36.05	0.015	R	KPTVFTR	V					File: ~Y:\CORE\RAW_DATA_2023_QE\P1481_Sigrun_Lange\P1481_A.raw~; SpectrumID: ~1976~; PrecursorID: ~0~; scans: ~7645~
4	2::tr|A0A8I5ZY98|A0A8I5ZY98_RAT	Chymotrypsin-like elastase family member 1 OS=Rattus norvegicus OX=10116 GN=Cela1 PE=4 SV=1	41	59454	16	16	1	1	313	2695	1	0	0	424.753	847.491	2	847.492	-0.0004	0	40.28	0.0057	R	KPTVFTR	V					File: ~Y:\CORE\RAW_DATA_2023_QE\P1481_Sigrun_Lange\P1481_A.raw~; SpectrumID: ~3485~; PrecursorID: ~0~; scans: ~11648~
4	2::tr|A0A8I5ZY98|A0A8I5ZY98_RAT	Chymotrypsin-like elastase family member 1 OS=Rattus norvegicus OX=10116 GN=Cela1 PE=4 SV=1	41	59454	16	16	1	1	316	2847	1	0	0	424.753	847.491	2	847.492	0	0	40.22	0.0058	R	KPTVFTR	V					File: ~Y:\CORE\RAW_DATA_2023_QE\P1481_Sigrun_Lange\P1481_A.raw~; SpectrumID: ~3642~; PrecursorID: ~0~; scans: ~11914~
4	2::tr|A0A8I5ZY98|A0A8I5ZY98_RAT	Chymotrypsin-like elastase family member 1 OS=Rattus norvegicus OX=10116 GN=Cela1 PE=4 SV=1	41	59454	16	16	1	1	317	2243	1	0	0	424.753	847.492	2	847.492	0.0001	0	34.64	0.021	R	KPTVFTR	V					File: ~Y:\CORE\RAW_DATA_2023_QE\P1481_Sigrun_Lange\P1481_A.raw~; SpectrumID: ~3024~; PrecursorID: ~0~; scans: ~10613~
4	2::tr|A0A8I5ZY98|A0A8I5ZY98_RAT	Chymotrypsin-like elastase family member 1 OS=Rattus norvegicus OX=10116 GN=Cela1 PE=4 SV=1	41	59454	16	16	1	1	318	2436	1	0	0	424.753	847.492	2	847.492	0.0002	0	38.39	0.0088	R	KPTVFTR	V					File: ~Y:\CORE\RAW_DATA_2023_QE\P1481_Sigrun_Lange\P1481_A.raw~; SpectrumID: ~3222~; PrecursorID: ~0~; scans: ~11125~
4	2::tr|A0A8I5ZY98|A0A8I5ZY98_RAT	Chymotrypsin-like elastase family member 1 OS=Rattus norvegicus OX=10116 GN=Cela1 PE=4 SV=1	41	59454	16	16	1	1	320	3011	1	0	0	424.754	847.493	2	847.492	0.001	0	40.21	0.0058	R	KPTVFTR	V					File: ~Y:\CORE\RAW_DATA_2023_QE\P1481_Sigrun_Lange\P1481_A.raw~; SpectrumID: ~3811~; PrecursorID: ~0~; scans: ~12177~
4	2::tr|A0A8I5ZY98|A0A8I5ZY98_RAT	Chymotrypsin-like elastase family member 1 OS=Rattus norvegicus OX=10116 GN=Cela1 PE=4 SV=1	41	59454	16	16	1	1	321	3189	1	0	0	424.754	847.494	2	847.492	0.0021	0	32.26	0.028	R	KPTVFTR	V					File: ~Y:\CORE\RAW_DATA_2023_QE\P1481_Sigrun_Lange\P1481_A.raw~; SpectrumID: ~3990~; PrecursorID: ~0~; scans: ~12446~
4	2::tr|D3ZFG3|D3ZFG3_RAT	Chymotrypsin-like elastase 3B OS=Rattus norvegicus OX=10116 GN=Cela3b PE=4 SV=2	41	31183	16	16	1	1	301	1790	1	0	0	424.752	847.49	2	847.492	-0.0014	0	34.13	0.024	K	KPTVFTR	V					File: ~Y:\CORE\RAW_DATA_2023_QE\P1481_Sigrun_Lange\P1481_A.raw~; SpectrumID: ~2497~; PrecursorID: ~0~; scans: ~9095~
4	2::tr|D3ZFG3|D3ZFG3_RAT	Chymotrypsin-like elastase 3B OS=Rattus norvegicus OX=10116 GN=Cela3b PE=4 SV=2	41	31183	16	16	1	1	303	2553	1	0	0	424.752	847.49	2	847.492	-0.0013	0	40.9	0.005	K	KPTVFTR	V					File: ~Y:\CORE\RAW_DATA_2023_QE\P1481_Sigrun_Lange\P1481_A.raw~; SpectrumID: ~3340~; PrecursorID: ~0~; scans: ~11382~
4	2::tr|D3ZFG3|D3ZFG3_RAT	Chymotrypsin-like elastase 3B OS=Rattus norvegicus OX=10116 GN=Cela3b PE=4 SV=2	41	31183	16	16	1	1	304	1621	1	0	0	424.752	847.49	2	847.492	-0.0013	0	31.17	0.047	K	KPTVFTR	V					File: ~Y:\CORE\RAW_DATA_2023_QE\P1481_Sigrun_Lange\P1481_A.raw~; SpectrumID: ~2264~; PrecursorID: ~0~; scans: ~8362~
4	2::tr|D3ZFG3|D3ZFG3_RAT	Chymotrypsin-like elastase 3B OS=Rattus norvegicus OX=10116 GN=Cela3b PE=4 SV=2	41	31183	16	16	1	1	305	1568	1	0	0	424.752	847.49	2	847.492	-0.0011	0	34.77	0.02	K	KPTVFTR	V					File: ~Y:\CORE\RAW_DATA_2023_QE\P1481_Sigrun_Lange\P1481_A.raw~; SpectrumID: ~2171~; PrecursorID: ~0~; scans: ~8124~
4	2::tr|D3ZFG3|D3ZFG3_RAT	Chymotrypsin-like elastase 3B OS=Rattus norvegicus OX=10116 GN=Cela3b PE=4 SV=2	41	31183	16	16	1	1	306	1680	1	0	0	424.753	847.491	2	847.492	-0.001	0	33.33	0.028	K	KPTVFTR	V					File: ~Y:\CORE\RAW_DATA_2023_QE\P1481_Sigrun_Lange\P1481_A.raw~; SpectrumID: ~2351~; PrecursorID: ~0~; scans: ~8606~
4	2::tr|D3ZFG3|D3ZFG3_RAT	Chymotrypsin-like elastase 3B OS=Rattus norvegicus OX=10116 GN=Cela3b PE=4 SV=2	41	31183	16	16	1	1	307	2335	1	0	0	424.753	847.491	2	847.492	-0.0009	0	37.73	0.01	K	KPTVFTR	V					File: ~Y:\CORE\RAW_DATA_2023_QE\P1481_Sigrun_Lange\P1481_A.raw~; SpectrumID: ~3118~; PrecursorID: ~0~; scans: ~10868~
4	2::tr|D3ZFG3|D3ZFG3_RAT	Chymotrypsin-like elastase 3B OS=Rattus norvegicus OX=10116 GN=Cela3b PE=4 SV=2	41	31183	16	16	1	1	309	1515	1	0	0	424.753	847.491	2	847.492	-0.0006	0	34.82	0.02	K	KPTVFTR	V					File: ~Y:\CORE\RAW_DATA_2023_QE\P1481_Sigrun_Lange\P1481_A.raw~; SpectrumID: ~2088~; PrecursorID: ~0~; scans: ~7885~
4	2::tr|D3ZFG3|D3ZFG3_RAT	Chymotrypsin-like elastase 3B OS=Rattus norvegicus OX=10116 GN=Cela3b PE=4 SV=2	41	31183	16	16	1	1	310	2159	1	0	0	424.753	847.491	2	847.492	-0.0006	0	33.78	0.026	K	KPTVFTR	V					File: ~Y:\CORE\RAW_DATA_2023_QE\P1481_Sigrun_Lange\P1481_A.raw~; SpectrumID: ~2933~; PrecursorID: ~0~; scans: ~10354~
4	2::tr|D3ZFG3|D3ZFG3_RAT	Chymotrypsin-like elastase 3B OS=Rattus norvegicus OX=10116 GN=Cela3b PE=4 SV=2	41	31183	16	16	1	1	311	2076	1	0	0	424.753	847.491	2	847.492	-0.0005	0	34.17	0.023	K	KPTVFTR	V					File: ~Y:\CORE\RAW_DATA_2023_QE\P1481_Sigrun_Lange\P1481_A.raw~; SpectrumID: ~2839~; PrecursorID: ~0~; scans: ~10093~
4	2::tr|D3ZFG3|D3ZFG3_RAT	Chymotrypsin-like elastase 3B OS=Rattus norvegicus OX=10116 GN=Cela3b PE=4 SV=2	41	31183	16	16	1	1	312	1443	1	0	0	424.753	847.491	2	847.492	-0.0004	0	36.05	0.015	K	KPTVFTR	V					File: ~Y:\CORE\RAW_DATA_2023_QE\P1481_Sigrun_Lange\P1481_A.raw~; SpectrumID: ~1976~; PrecursorID: ~0~; scans: ~7645~
4	2::tr|D3ZFG3|D3ZFG3_RAT	Chymotrypsin-like elastase 3B OS=Rattus norvegicus OX=10116 GN=Cela3b PE=4 SV=2	41	31183	16	16	1	1	313	2695	1	0	0	424.753	847.491	2	847.492	-0.0004	0	40.28	0.0057	K	KPTVFTR	V					File: ~Y:\CORE\RAW_DATA_2023_QE\P1481_Sigrun_Lange\P1481_A.raw~; SpectrumID: ~3485~; PrecursorID: ~0~; scans: ~11648~
4	2::tr|D3ZFG3|D3ZFG3_RAT	Chymotrypsin-like elastase 3B OS=Rattus norvegicus OX=10116 GN=Cela3b PE=4 SV=2	41	31183	16	16	1	1	316	2847	1	0	0	424.753	847.491	2	847.492	0	0	40.22	0.0058	K	KPTVFTR	V					File: ~Y:\CORE\RAW_DATA_2023_QE\P1481_Sigrun_Lange\P1481_A.raw~; SpectrumID: ~3642~; PrecursorID: ~0~; scans: ~11914~
4	2::tr|D3ZFG3|D3ZFG3_RAT	Chymotrypsin-like elastase 3B OS=Rattus norvegicus OX=10116 GN=Cela3b PE=4 SV=2	41	31183	16	16	1	1	317	2243	1	0	0	424.753	847.492	2	847.492	0.0001	0	34.64	0.021	K	KPTVFTR	V					File: ~Y:\CORE\RAW_DATA_2023_QE\P1481_Sigrun_Lange\P1481_A.raw~; SpectrumID: ~3024~; PrecursorID: ~0~; scans: ~10613~
4	2::tr|D3ZFG3|D3ZFG3_RAT	Chymotrypsin-like elastase 3B OS=Rattus norvegicus OX=10116 GN=Cela3b PE=4 SV=2	41	31183	16	16	1	1	318	2436	1	0	0	424.753	847.492	2	847.492	0.0002	0	38.39	0.0088	K	KPTVFTR	V					File: ~Y:\CORE\RAW_DATA_2023_QE\P1481_Sigrun_Lange\P1481_A.raw~; SpectrumID: ~3222~; PrecursorID: ~0~; scans: ~11125~
4	2::tr|D3ZFG3|D3ZFG3_RAT	Chymotrypsin-like elastase 3B OS=Rattus norvegicus OX=10116 GN=Cela3b PE=4 SV=2	41	31183	16	16	1	1	320	3011	1	0	0	424.754	847.493	2	847.492	0.001	0	40.21	0.0058	K	KPTVFTR	V					File: ~Y:\CORE\RAW_DATA_2023_QE\P1481_Sigrun_Lange\P1481_A.raw~; SpectrumID: ~3811~; PrecursorID: ~0~; scans: ~12177~
4	2::tr|D3ZFG3|D3ZFG3_RAT	Chymotrypsin-like elastase 3B OS=Rattus norvegicus OX=10116 GN=Cela3b PE=4 SV=2	41	31183	16	16	1	1	321	3189	1	0	0	424.754	847.494	2	847.492	0.0021	0	32.26	0.028	K	KPTVFTR	V					File: ~Y:\CORE\RAW_DATA_2023_QE\P1481_Sigrun_Lange\P1481_A.raw~; SpectrumID: ~3990~; PrecursorID: ~0~; scans: ~12446~
4	1::sp|cRAP_Q28153|CELA1_BOVIN	Chymotrypsin-like elastase family member 1 OS=Bos taurus OX=9913 GN=CELA1 PE=2 SV=1	41	28956	16	16	1	1	301	1790	1	0	0	424.752	847.49	2	847.492	-0.0014	0	34.13	0.024	K	KPTVFTR	V					File: ~Y:\CORE\RAW_DATA_2023_QE\P1481_Sigrun_Lange\P1481_A.raw~; SpectrumID: ~2497~; PrecursorID: ~0~; scans: ~9095~
4	1::sp|cRAP_Q28153|CELA1_BOVIN	Chymotrypsin-like elastase family member 1 OS=Bos taurus OX=9913 GN=CELA1 PE=2 SV=1	41	28956	16	16	1	1	303	2553	1	0	0	424.752	847.49	2	847.492	-0.0013	0	40.9	0.005	K	KPTVFTR	V					File: ~Y:\CORE\RAW_DATA_2023_QE\P1481_Sigrun_Lange\P1481_A.raw~; SpectrumID: ~3340~; PrecursorID: ~0~; scans: ~11382~
4	1::sp|cRAP_Q28153|CELA1_BOVIN	Chymotrypsin-like elastase family member 1 OS=Bos taurus OX=9913 GN=CELA1 PE=2 SV=1	41	28956	16	16	1	1	304	1621	1	0	0	424.752	847.49	2	847.492	-0.0013	0	31.17	0.047	K	KPTVFTR	V					File: ~Y:\CORE\RAW_DATA_2023_QE\P1481_Sigrun_Lange\P1481_A.raw~; SpectrumID: ~2264~; PrecursorID: ~0~; scans: ~8362~
4	1::sp|cRAP_Q28153|CELA1_BOVIN	Chymotrypsin-like elastase family member 1 OS=Bos taurus OX=9913 GN=CELA1 PE=2 SV=1	41	28956	16	16	1	1	305	1568	1	0	0	424.752	847.49	2	847.492	-0.0011	0	34.77	0.02	K	KPTVFTR	V					File: ~Y:\CORE\RAW_DATA_2023_QE\P1481_Sigrun_Lange\P1481_A.raw~; SpectrumID: ~2171~; PrecursorID: ~0~; scans: ~8124~
4	1::sp|cRAP_Q28153|CELA1_BOVIN	Chymotrypsin-like elastase family member 1 OS=Bos taurus OX=9913 GN=CELA1 PE=2 SV=1	41	28956	16	16	1	1	306	1680	1	0	0	424.753	847.491	2	847.492	-0.001	0	33.33	0.028	K	KPTVFTR	V					File: ~Y:\CORE\RAW_DATA_2023_QE\P1481_Sigrun_Lange\P1481_A.raw~; SpectrumID: ~2351~; PrecursorID: ~0~; scans: ~8606~
4	1::sp|cRAP_Q28153|CELA1_BOVIN	Chymotrypsin-like elastase family member 1 OS=Bos taurus OX=9913 GN=CELA1 PE=2 SV=1	41	28956	16	16	1	1	307	2335	1	0	0	424.753	847.491	2	847.492	-0.0009	0	37.73	0.01	K	KPTVFTR	V					File: ~Y:\CORE\RAW_DATA_2023_QE\P1481_Sigrun_Lange\P1481_A.raw~; SpectrumID: ~3118~; PrecursorID: ~0~; scans: ~10868~
4	1::sp|cRAP_Q28153|CELA1_BOVIN	Chymotrypsin-like elastase family member 1 OS=Bos taurus OX=9913 GN=CELA1 PE=2 SV=1	41	28956	16	16	1	1	309	1515	1	0	0	424.753	847.491	2	847.492	-0.0006	0	34.82	0.02	K	KPTVFTR	V					File: ~Y:\CORE\RAW_DATA_2023_QE\P1481_Sigrun_Lange\P1481_A.raw~; SpectrumID: ~2088~; PrecursorID: ~0~; scans: ~7885~
4	1::sp|cRAP_Q28153|CELA1_BOVIN	Chymotrypsin-like elastase family member 1 OS=Bos taurus OX=9913 GN=CELA1 PE=2 SV=1	41	28956	16	16	1	1	310	2159	1	0	0	424.753	847.491	2	847.492	-0.0006	0	33.78	0.026	K	KPTVFTR	V					File: ~Y:\CORE\RAW_DATA_2023_QE\P1481_Sigrun_Lange\P1481_A.raw~; SpectrumID: ~2933~; PrecursorID: ~0~; scans: ~10354~
4	1::sp|cRAP_Q28153|CELA1_BOVIN	Chymotrypsin-like elastase family member 1 OS=Bos taurus OX=9913 GN=CELA1 PE=2 SV=1	41	28956	16	16	1	1	311	2076	1	0	0	424.753	847.491	2	847.492	-0.0005	0	34.17	0.023	K	KPTVFTR	V					File: ~Y:\CORE\RAW_DATA_2023_QE\P1481_Sigrun_Lange\P1481_A.raw~; SpectrumID: ~2839~; PrecursorID: ~0~; scans: ~10093~
4	1::sp|cRAP_Q28153|CELA1_BOVIN	Chymotrypsin-like elastase family member 1 OS=Bos taurus OX=9913 GN=CELA1 PE=2 SV=1	41	28956	16	16	1	1	312	1443	1	0	0	424.753	847.491	2	847.492	-0.0004	0	36.05	0.015	K	KPTVFTR	V					File: ~Y:\CORE\RAW_DATA_2023_QE\P1481_Sigrun_Lange\P1481_A.raw~; SpectrumID: ~1976~; PrecursorID: ~0~; scans: ~7645~
4	1::sp|cRAP_Q28153|CELA1_BOVIN	Chymotrypsin-like elastase family member 1 OS=Bos taurus OX=9913 GN=CELA1 PE=2 SV=1	41	28956	16	16	1	1	313	2695	1	0	0	424.753	847.491	2	847.492	-0.0004	0	40.28	0.0057	K	KPTVFTR	V					File: ~Y:\CORE\RAW_DATA_2023_QE\P1481_Sigrun_Lange\P1481_A.raw~; SpectrumID: ~3485~; PrecursorID: ~0~; scans: ~11648~
4	1::sp|cRAP_Q28153|CELA1_BOVIN	Chymotrypsin-like elastase family member 1 OS=Bos taurus OX=9913 GN=CELA1 PE=2 SV=1	41	28956	16	16	1	1	316	2847	1	0	0	424.753	847.491	2	847.492	0	0	40.22	0.0058	K	KPTVFTR	V					File: ~Y:\CORE\RAW_DATA_2023_QE\P1481_Sigrun_Lange\P1481_A.raw~; SpectrumID: ~3642~; PrecursorID: ~0~; scans: ~11914~
4	1::sp|cRAP_Q28153|CELA1_BOVIN	Chymotrypsin-like elastase family member 1 OS=Bos taurus OX=9913 GN=CELA1 PE=2 SV=1	41	28956	16	16	1	1	317	2243	1	0	0	424.753	847.492	2	847.492	0.0001	0	34.64	0.021	K	KPTVFTR	V					File: ~Y:\CORE\RAW_DATA_2023_QE\P1481_Sigrun_Lange\P1481_A.raw~; SpectrumID: ~3024~; PrecursorID: ~0~; scans: ~10613~
4	1::sp|cRAP_Q28153|CELA1_BOVIN	Chymotrypsin-like elastase family member 1 OS=Bos taurus OX=9913 GN=CELA1 PE=2 SV=1	41	28956	16	16	1	1	318	2436	1	0	0	424.753	847.492	2	847.492	0.0002	0	38.39	0.0088	K	KPTVFTR	V					File: ~Y:\CORE\RAW_DATA_2023_QE\P1481_Sigrun_Lange\P1481_A.raw~; SpectrumID: ~3222~; PrecursorID: ~0~; scans: ~11125~
4	1::sp|cRAP_Q28153|CELA1_BOVIN	Chymotrypsin-like elastase family member 1 OS=Bos taurus OX=9913 GN=CELA1 PE=2 SV=1	41	28956	16	16	1	1	320	3011	1	0	0	424.754	847.493	2	847.492	0.001	0	40.21	0.0058	K	KPTVFTR	V					File: ~Y:\CORE\RAW_DATA_2023_QE\P1481_Sigrun_Lange\P1481_A.raw~; SpectrumID: ~3811~; PrecursorID: ~0~; scans: ~12177~
4	1::sp|cRAP_Q28153|CELA1_BOVIN	Chymotrypsin-like elastase family member 1 OS=Bos taurus OX=9913 GN=CELA1 PE=2 SV=1	41	28956	16	16	1	1	321	3189	1	0	0	424.754	847.494	2	847.492	0.0021	0	32.26	0.028	K	KPTVFTR	V					File: ~Y:\CORE\RAW_DATA_2023_QE\P1481_Sigrun_Lange\P1481_A.raw~; SpectrumID: ~3990~; PrecursorID: ~0~; scans: ~12446~
5	1::sp|cRAP053|P35908|K22E_HUMAN	Keratin, type II cytoskeletal 2 epidermal OS=Homo sapiens GN=KRT2 PE=1 SV=2	751	65678	47	47	12	12	199	3297	1	1	0	414.217	826.42	2	826.423	-0.0021	0	49.8	0.00053	K	FASFIDK	V					File: ~Y:\CORE\RAW_DATA_2023_QE\P1481_Sigrun_Lange\P1481_A.raw~; SpectrumID: ~4101~; PrecursorID: ~0~; scans: ~12601~
5	1::sp|cRAP053|P35908|K22E_HUMAN	Keratin, type II cytoskeletal 2 epidermal OS=Homo sapiens GN=KRT2 PE=1 SV=2	751	65678	47	47	12	12	200	3113	1	1	0	414.218	826.421	2	826.423	-0.0014	0	47.38	0.00089	K	FASFIDK	V					File: ~Y:\CORE\RAW_DATA_2023_QE\P1481_Sigrun_Lange\P1481_A.raw~; SpectrumID: ~3913~; PrecursorID: ~0~; scans: ~12329~
5	1::sp|cRAP053|P35908|K22E_HUMAN	Keratin, type II cytoskeletal 2 epidermal OS=Homo sapiens GN=KRT2 PE=1 SV=2	751	65678	47	47	12	12	201	3487	1	1	0	414.218	826.422	2	826.423	-0.0008	0	47.64	0.00084	K	FASFIDK	V					File: ~Y:\CORE\RAW_DATA_2023_QE\P1481_Sigrun_Lange\P1481_A.raw~; SpectrumID: ~4292~; PrecursorID: ~0~; scans: ~12879~
5	1::sp|cRAP053|P35908|K22E_HUMAN	Keratin, type II cytoskeletal 2 epidermal OS=Homo sapiens GN=KRT2 PE=1 SV=2	751	65678	47	47	12	12	202	2771	1	1	0	414.219	826.423	2	826.423	0.001	0	33.39	0.022	K	FASFIDK	V					File: ~Y:\CORE\RAW_DATA_2023_QE\P1481_Sigrun_Lange\P1481_A.raw~; SpectrumID: ~3564~; PrecursorID: ~0~; scans: ~11793~
5	1::sp|cRAP053|P35908|K22E_HUMAN	Keratin, type II cytoskeletal 2 epidermal OS=Homo sapiens GN=KRT2 PE=1 SV=2	751	65678	47	47	12	12	203	2622	1	1	0	414.22	826.425	2	826.423	0.0023	0	34.67	0.019	K	FASFIDK	V					File: ~Y:\CORE\RAW_DATA_2023_QE\P1481_Sigrun_Lange\P1481_A.raw~; SpectrumID: ~3410~; PrecursorID: ~0~; scans: ~11526~
5	1::sp|cRAP053|P35908|K22E_HUMAN	Keratin, type II cytoskeletal 2 epidermal OS=Homo sapiens GN=KRT2 PE=1 SV=2	751	65678	47	47	12	12	204	2939	1	1	0	414.22	826.425	2	826.423	0.0024	0	38.52	0.0079	K	FASFIDK	V					File: ~Y:\CORE\RAW_DATA_2023_QE\P1481_Sigrun_Lange\P1481_A.raw~; SpectrumID: ~3738~; PrecursorID: ~0~; scans: ~12062~
5	1::sp|cRAP053|P35908|K22E_HUMAN	Keratin, type II cytoskeletal 2 epidermal OS=Homo sapiens GN=KRT2 PE=1 SV=2	751	65678	47	47	12	12	695	2538	1	0	0	487.269	972.523	2	972.524	-0.0013	0	41.09	0.019	K	IEISELNR	V					File: ~Y:\CORE\RAW_DATA_2023_QE\P1481_Sigrun_Lange\P1481_A.raw~; SpectrumID: ~3325~; PrecursorID: ~0~; scans: ~11347~
5	1::sp|cRAP053|P35908|K22E_HUMAN	Keratin, type II cytoskeletal 2 epidermal OS=Homo sapiens GN=KRT2 PE=1 SV=2	751	65678	47	47	12	12	696	2320	1	0	0	487.269	972.523	2	972.524	-0.0013	0	39.64	0.027	K	IEISELNR	V					File: ~Y:\CORE\RAW_DATA_2023_QE\P1481_Sigrun_Lange\P1481_A.raw~; SpectrumID: ~3103~; PrecursorID: ~0~; scans: ~10832~
5	1::sp|cRAP053|P35908|K22E_HUMAN	Keratin, type II cytoskeletal 2 epidermal OS=Homo sapiens GN=KRT2 PE=1 SV=2	751	65678	47	47	12	12	697	2420	1	0	0	487.269	972.524	2	972.524	-0.0004	0	39.91	0.026	K	IEISELNR	V					File: ~Y:\CORE\RAW_DATA_2023_QE\P1481_Sigrun_Lange\P1481_A.raw~; SpectrumID: ~3206~; PrecursorID: ~0~; scans: ~11088~
5	1::sp|cRAP053|P35908|K22E_HUMAN	Keratin, type II cytoskeletal 2 epidermal OS=Homo sapiens GN=KRT2 PE=1 SV=2	751	65678	47	47	12	12	699	2672	1	0	0	487.27	972.525	2	972.524	0.0008	0	53.9	0.001	K	IEISELNR	V					File: ~Y:\CORE\RAW_DATA_2023_QE\P1481_Sigrun_Lange\P1481_A.raw~; SpectrumID: ~3462~; PrecursorID: ~0~; scans: ~11611~
5	1::sp|cRAP053|P35908|K22E_HUMAN	Keratin, type II cytoskeletal 2 epidermal OS=Homo sapiens GN=KRT2 PE=1 SV=2	751	65678	47	47	12	12	700	2827	1	0	0	487.27	972.526	2	972.524	0.0021	0	53.58	0.0011	K	IEISELNR	V					File: ~Y:\CORE\RAW_DATA_2023_QE\P1481_Sigrun_Lange\P1481_A.raw~; SpectrumID: ~3622~; PrecursorID: ~0~; scans: ~11879~
5	1::sp|cRAP053|P35908|K22E_HUMAN	Keratin, type II cytoskeletal 2 epidermal OS=Homo sapiens GN=KRT2 PE=1 SV=2	751	65678	47	47	12	12	1332	2976	1	1	1	597.31	1192.6	2	1192.61	-0.0042	0	58.81	0.00027	K	YEELQVTVGR	H					File: ~Y:\CORE\RAW_DATA_2023_QE\P1481_Sigrun_Lange\P1481_A.raw~; SpectrumID: ~3775~; PrecursorID: ~0~; scans: ~12117~
5	1::sp|cRAP053|P35908|K22E_HUMAN	Keratin, type II cytoskeletal 2 epidermal OS=Homo sapiens GN=KRT2 PE=1 SV=2	751	65678	47	47	12	12	1333	2735	1	1	1	597.313	1192.61	2	1192.61	0.0031	0	54.78	0.00063	K	YEELQVTVGR	H					File: ~Y:\CORE\RAW_DATA_2023_QE\P1481_Sigrun_Lange\P1481_A.raw~; SpectrumID: ~3527~; PrecursorID: ~0~; scans: ~11725~
5	1::sp|cRAP053|P35908|K22E_HUMAN	Keratin, type II cytoskeletal 2 epidermal OS=Homo sapiens GN=KRT2 PE=1 SV=2	751	65678	47	47	12	12	1394	3181	1	1	1	604.81	1207.6	2	1207.61	-0.0038	0	45.82	0.0058	R	TAAENDFVTLK	K					File: ~Y:\CORE\RAW_DATA_2023_QE\P1481_Sigrun_Lange\P1481_A.raw~; SpectrumID: ~3982~; PrecursorID: ~0~; scans: ~12433~
5	1::sp|cRAP053|P35908|K22E_HUMAN	Keratin, type II cytoskeletal 2 epidermal OS=Homo sapiens GN=KRT2 PE=1 SV=2	751	65678	47	47	12	12	1396	2681	1	1	1	604.811	1207.61	2	1207.61	-0.0019	0	57.65	0.00038	R	TAAENDFVTLK	K					File: ~Y:\CORE\RAW_DATA_2023_QE\P1481_Sigrun_Lange\P1481_A.raw~; SpectrumID: ~3471~; PrecursorID: ~0~; scans: ~11623~
5	1::sp|cRAP053|P35908|K22E_HUMAN	Keratin, type II cytoskeletal 2 epidermal OS=Homo sapiens GN=KRT2 PE=1 SV=2	751	65678	47	47	12	12	1397	2836	1	1	1	604.811	1207.61	2	1207.61	-0.0012	0	58.24	0.00035	R	TAAENDFVTLK	K					File: ~Y:\CORE\RAW_DATA_2023_QE\P1481_Sigrun_Lange\P1481_A.raw~; SpectrumID: ~3631~; PrecursorID: ~0~; scans: ~11893~
5	1::sp|cRAP053|P35908|K22E_HUMAN	Keratin, type II cytoskeletal 2 epidermal OS=Homo sapiens GN=KRT2 PE=1 SV=2	751	65678	47	47	12	12	1398	3001	1	1	1	604.813	1207.61	2	1207.61	0.0032	0	60.61	0.00018	R	TAAENDFVTLK	K					File: ~Y:\CORE\RAW_DATA_2023_QE\P1481_Sigrun_Lange\P1481_A.raw~; SpectrumID: ~3801~; PrecursorID: ~0~; scans: ~12158~
5	1::sp|cRAP053|P35908|K22E_HUMAN	Keratin, type II cytoskeletal 2 epidermal OS=Homo sapiens GN=KRT2 PE=1 SV=2	751	65678	47	47	12	12	1526	2027	1	1	1	627.806	1253.6	2	1253.6	-0.0034	0	61.82	0.0001	R	GFSSGSAVVSGGSR	R					File: ~Y:\CORE\RAW_DATA_2023_QE\P1481_Sigrun_Lange\P1481_A.raw~; SpectrumID: ~2785~; PrecursorID: ~0~; scans: ~9945~
5	1::sp|cRAP053|P35908|K22E_HUMAN	Keratin, type II cytoskeletal 2 epidermal OS=Homo sapiens GN=KRT2 PE=1 SV=2	751	65678	47	47	12	12	1527	1809	1	1	1	627.806	1253.6	2	1253.6	-0.0021	0	77.57	2.8e-06	R	GFSSGSAVVSGGSR	R					File: ~Y:\CORE\RAW_DATA_2023_QE\P1481_Sigrun_Lange\P1481_A.raw~; SpectrumID: ~2519~; PrecursorID: ~0~; scans: ~9191~
5	1::sp|cRAP053|P35908|K22E_HUMAN	Keratin, type II cytoskeletal 2 epidermal OS=Homo sapiens GN=KRT2 PE=1 SV=2	751	65678	47	47	12	12	1528	1874	1	1	1	627.807	1253.6	2	1253.6	-0.0017	0	74.24	6e-06	R	GFSSGSAVVSGGSR	R					File: ~Y:\CORE\RAW_DATA_2023_QE\P1481_Sigrun_Lange\P1481_A.raw~; SpectrumID: ~2601~; PrecursorID: ~0~; scans: ~9436~
5	1::sp|cRAP053|P35908|K22E_HUMAN	Keratin, type II cytoskeletal 2 epidermal OS=Homo sapiens GN=KRT2 PE=1 SV=2	751	65678	47	47	12	12	1529	1873	1	1	1	627.807	1253.6	2	1253.6	-0.0017	0	67.14	3.1e-05	R	GFSSGSAVVSGGSR	R					File: ~Y:\CORE\RAW_DATA_2023_QE\P1481_Sigrun_Lange\P1481_A.raw~; SpectrumID: ~2600~; PrecursorID: ~0~; scans: ~9435~
5	1::sp|cRAP053|P35908|K22E_HUMAN	Keratin, type II cytoskeletal 2 epidermal OS=Homo sapiens GN=KRT2 PE=1 SV=2	751	65678	47	47	12	12	1530	1697	1	1	1	627.807	1253.6	2	1253.6	-0.0007	0	54.6	0.00055	R	GFSSGSAVVSGGSR	R					File: ~Y:\CORE\RAW_DATA_2023_QE\P1481_Sigrun_Lange\P1481_A.raw~; SpectrumID: ~2373~; PrecursorID: ~0~; scans: ~8701~
5	1::sp|cRAP053|P35908|K22E_HUMAN	Keratin, type II cytoskeletal 2 epidermal OS=Homo sapiens GN=KRT2 PE=1 SV=2	751	65678	47	47	12	12	1531	1750	1	1	1	627.807	1253.6	2	1253.6	-0.0007	0	75.52	4.5e-06	R	GFSSGSAVVSGGSR	R					File: ~Y:\CORE\RAW_DATA_2023_QE\P1481_Sigrun_Lange\P1481_A.raw~; SpectrumID: ~2447~; PrecursorID: ~0~; scans: ~8943~
5	1::sp|cRAP053|P35908|K22E_HUMAN	Keratin, type II cytoskeletal 2 epidermal OS=Homo sapiens GN=KRT2 PE=1 SV=2	751	65678	47	47	12	12	1532	1942	1	1	1	627.807	1253.6	2	1253.6	-0.0005	0	71.83	1e-05	R	GFSSGSAVVSGGSR	R					File: ~Y:\CORE\RAW_DATA_2023_QE\P1481_Sigrun_Lange\P1481_A.raw~; SpectrumID: ~2687~; PrecursorID: ~0~; scans: ~9683~
5	1::sp|cRAP053|P35908|K22E_HUMAN	Keratin, type II cytoskeletal 2 epidermal OS=Homo sapiens GN=KRT2 PE=1 SV=2	751	65678	47	47	12	12	1565	4508	1	1	0	632.349	1262.68	2	1262.69	-0.0031	0	63.52	7.1e-05	K	LALDVEIATYR	K					File: ~Y:\CORE\RAW_DATA_2023_QE\P1481_Sigrun_Lange\P1481_A.raw~; SpectrumID: ~5320~; PrecursorID: ~0~; scans: ~14620~
5	1::sp|cRAP053|P35908|K22E_HUMAN	Keratin, type II cytoskeletal 2 epidermal OS=Homo sapiens GN=KRT2 PE=1 SV=2	751	65678	47	47	12	12	1566	4685	1	1	0	632.35	1262.68	2	1262.69	-0.0026	0	62.93	8.5e-05	K	LALDVEIATYR	K					File: ~Y:\CORE\RAW_DATA_2023_QE\P1481_Sigrun_Lange\P1481_A.raw~; SpectrumID: ~5499~; PrecursorID: ~0~; scans: ~14887~
5	1::sp|cRAP053|P35908|K22E_HUMAN	Keratin, type II cytoskeletal 2 epidermal OS=Homo sapiens GN=KRT2 PE=1 SV=2	751	65678	47	47	12	12	1567	4356	1	1	0	632.351	1262.69	2	1262.69	0.0002	0	44.48	0.0052	K	LALDVEIATYR	K					File: ~Y:\CORE\RAW_DATA_2023_QE\P1481_Sigrun_Lange\P1481_A.raw~; SpectrumID: ~5166~; PrecursorID: ~0~; scans: ~14357~
5	1::sp|cRAP053|P35908|K22E_HUMAN	Keratin, type II cytoskeletal 2 epidermal OS=Homo sapiens GN=KRT2 PE=1 SV=2	751	65678	47	47	12	12	1568	4880	1	1	0	632.351	1262.69	2	1262.69	0.0003	0	58.82	0.00019	K	LALDVEIATYR	K					File: ~Y:\CORE\RAW_DATA_2023_QE\P1481_Sigrun_Lange\P1481_A.raw~; SpectrumID: ~5694~; PrecursorID: ~0~; scans: ~15154~
5	1::sp|cRAP053|P35908|K22E_HUMAN	Keratin, type II cytoskeletal 2 epidermal OS=Homo sapiens GN=KRT2 PE=1 SV=2	751	65678	47	47	12	12	1798	2777	1	1	1	440.866	1319.58	3	1319.58	0.001	0	38.16	0.015	R	HGGGGGGFGGGGFGSR	S					File: ~Y:\CORE\RAW_DATA_2023_QE\P1481_Sigrun_Lange\P1481_A.raw~; SpectrumID: ~3571~; PrecursorID: ~0~; scans: ~11804~
5	1::sp|cRAP053|P35908|K22E_HUMAN	Keratin, type II cytoskeletal 2 epidermal OS=Homo sapiens GN=KRT2 PE=1 SV=2	751	65678	47	47	12	12	1831	2464	1	1	1	665.317	1328.62	2	1328.63	-0.0124	0	68.62	1.8e-05	K	NVQDAIADAEQR	G					File: ~Y:\CORE\RAW_DATA_2023_QE\P1481_Sigrun_Lange\P1481_A.raw~; SpectrumID: ~3250~; PrecursorID: ~0~; scans: ~11183~
5	1::sp|cRAP053|P35908|K22E_HUMAN	Keratin, type II cytoskeletal 2 epidermal OS=Homo sapiens GN=KRT2 PE=1 SV=2	751	65678	47	47	12	12	1832	2354	1	1	1	665.323	1328.63	2	1328.63	-0.0002	0	67.9	2.5e-05	K	NVQDAIADAEQR	G					File: ~Y:\CORE\RAW_DATA_2023_QE\P1481_Sigrun_Lange\P1481_A.raw~; SpectrumID: ~3138~; PrecursorID: ~0~; scans: ~10924~
5	1::sp|cRAP053|P35908|K22E_HUMAN	Keratin, type II cytoskeletal 2 epidermal OS=Homo sapiens GN=KRT2 PE=1 SV=2	751	65678	47	47	12	12	1834	2795	1	1	1	665.324	1328.63	2	1328.63	0.001	0	46.85	0.0033	K	NVQDAIADAEQR	G					File: ~Y:\CORE\RAW_DATA_2023_QE\P1481_Sigrun_Lange\P1481_A.raw~; SpectrumID: ~3589~; PrecursorID: ~0~; scans: ~11831~
5	1::sp|cRAP053|P35908|K22E_HUMAN	Keratin, type II cytoskeletal 2 epidermal OS=Homo sapiens GN=KRT2 PE=1 SV=2	751	65678	47	47	12	12	1835	2581	1	1	1	665.324	1328.63	2	1328.63	0.0016	0	65.23	4.7e-05	K	NVQDAIADAEQR	G					File: ~Y:\CORE\RAW_DATA_2023_QE\P1481_Sigrun_Lange\P1481_A.raw~; SpectrumID: ~3368~; PrecursorID: ~0~; scans: ~11440~
5	1::sp|cRAP053|P35908|K22E_HUMAN	Keratin, type II cytoskeletal 2 epidermal OS=Homo sapiens GN=KRT2 PE=1 SV=2	751	65678	47	47	12	12	1836	3017	1	1	1	665.325	1328.63	2	1328.63	0.003	0	41.79	0.01	K	NVQDAIADAEQR	G					File: ~Y:\CORE\RAW_DATA_2023_QE\P1481_Sigrun_Lange\P1481_A.raw~; SpectrumID: ~3817~; PrecursorID: ~0~; scans: ~12185~
5	1::sp|cRAP053|P35908|K22E_HUMAN	Keratin, type II cytoskeletal 2 epidermal OS=Homo sapiens GN=KRT2 PE=1 SV=2	751	65678	47	47	12	12	1837	6283	1	1	1	665.367	1328.72	2	1328.72	0.0016	0	37.56	0.033	R	NLDLDSIIAEVK	A					File: ~Y:\CORE\RAW_DATA_2023_QE\P1481_Sigrun_Lange\P1481_A.raw~; SpectrumID: ~7099~; PrecursorID: ~0~; scans: ~17185~
5	1::sp|cRAP053|P35908|K22E_HUMAN	Keratin, type II cytoskeletal 2 epidermal OS=Homo sapiens GN=KRT2 PE=1 SV=2	751	65678	47	47	12	12	1838	6492	1	1	1	665.368	1328.72	2	1328.72	0.0023	0	61.04	0.00015	R	NLDLDSIIAEVK	A					File: ~Y:\CORE\RAW_DATA_2023_QE\P1481_Sigrun_Lange\P1481_A.raw~; SpectrumID: ~7309~; PrecursorID: ~0~; scans: ~17457~
5	1::sp|cRAP053|P35908|K22E_HUMAN	Keratin, type II cytoskeletal 2 epidermal OS=Homo sapiens GN=KRT2 PE=1 SV=2	751	65678	47	47	12	12	2035	3794	1	1	1	686.36	1370.7	2	1370.7	0.0008	0	49.77	0.0022	K	LNDLEEALQQAK	E					File: ~Y:\CORE\RAW_DATA_2023_QE\P1481_Sigrun_Lange\P1481_A.raw~; SpectrumID: ~4603~; PrecursorID: ~0~; scans: ~13345~
5	1::sp|cRAP053|P35908|K22E_HUMAN	Keratin, type II cytoskeletal 2 epidermal OS=Homo sapiens GN=KRT2 PE=1 SV=2	751	65678	47	47	12	12	2036	3942	1	1	1	686.361	1370.71	2	1370.7	0.0024	0	71.43	1.4e-05	K	LNDLEEALQQAK	E					File: ~Y:\CORE\RAW_DATA_2023_QE\P1481_Sigrun_Lange\P1481_A.raw~; SpectrumID: ~4751~; PrecursorID: ~0~; scans: ~13605~
5	1::sp|cRAP053|P35908|K22E_HUMAN	Keratin, type II cytoskeletal 2 epidermal OS=Homo sapiens GN=KRT2 PE=1 SV=2	751	65678	47	47	12	12	2350	6111	1	1	1	730.901	1459.79	2	1459.79	-0.0039	0	46.65	0.0039	K	VDLLNQEIEFLK	V					File: ~Y:\CORE\RAW_DATA_2023_QE\P1481_Sigrun_Lange\P1481_A.raw~; SpectrumID: ~6927~; PrecursorID: ~0~; scans: ~16958~
5	1::sp|cRAP053|P35908|K22E_HUMAN	Keratin, type II cytoskeletal 2 epidermal OS=Homo sapiens GN=KRT2 PE=1 SV=2	751	65678	47	47	12	12	2351	6322	1	1	1	730.906	1459.8	2	1459.79	0.0044	0	61.41	0.00011	K	VDLLNQEIEFLK	V					File: ~Y:\CORE\RAW_DATA_2023_QE\P1481_Sigrun_Lange\P1481_A.raw~; SpectrumID: ~7138~; PrecursorID: ~0~; scans: ~17234~
5	1::sp|cRAP053|P35908|K22E_HUMAN	Keratin, type II cytoskeletal 2 epidermal OS=Homo sapiens GN=KRT2 PE=1 SV=2	751	65678	47	47	12	12	2397	2330	1	0	0	738.395	1474.78	2	1474.78	-0.0015	0	86.65	4.9e-07	R	FLEQQNQVLQTK	W					File: ~Y:\CORE\RAW_DATA_2023_QE\P1481_Sigrun_Lange\P1481_A.raw~; SpectrumID: ~3113~; PrecursorID: ~0~; scans: ~10859~
5	1::sp|cRAP053|P35908|K22E_HUMAN	Keratin, type II cytoskeletal 2 epidermal OS=Homo sapiens GN=KRT2 PE=1 SV=2	751	65678	47	47	12	12	2398	2549	1	0	0	738.396	1474.78	2	1474.78	-0.0014	0	74.21	8.5e-06	R	FLEQQNQVLQTK	W					File: ~Y:\CORE\RAW_DATA_2023_QE\P1481_Sigrun_Lange\P1481_A.raw~; SpectrumID: ~3336~; PrecursorID: ~0~; scans: ~11373~
5	1::sp|cRAP053|P35908|K22E_HUMAN	Keratin, type II cytoskeletal 2 epidermal OS=Homo sapiens GN=KRT2 PE=1 SV=2	751	65678	47	47	12	12	2399	2431	1	0	0	738.396	1474.78	2	1474.78	-0.0005	0	71.68	1.5e-05	R	FLEQQNQVLQTK	W					File: ~Y:\CORE\RAW_DATA_2023_QE\P1481_Sigrun_Lange\P1481_A.raw~; SpectrumID: ~3217~; PrecursorID: ~0~; scans: ~11115~
5	1::sp|cRAP053|P35908|K22E_HUMAN	Keratin, type II cytoskeletal 2 epidermal OS=Homo sapiens GN=KRT2 PE=1 SV=2	751	65678	47	47	12	12	2400	2688	1	0	0	738.396	1474.78	2	1474.78	0.0001	0	73.91	9.3e-06	R	FLEQQNQVLQTK	W					File: ~Y:\CORE\RAW_DATA_2023_QE\P1481_Sigrun_Lange\P1481_A.raw~; SpectrumID: ~3478~; PrecursorID: ~0~; scans: ~11637~
5	1::sp|cRAP053|P35908|K22E_HUMAN	Keratin, type II cytoskeletal 2 epidermal OS=Homo sapiens GN=KRT2 PE=1 SV=2	751	65678	47	47	12	12	2401	2843	1	0	0	738.397	1474.78	2	1474.78	0.0015	0	75.5	6.4e-06	R	FLEQQNQVLQTK	W					File: ~Y:\CORE\RAW_DATA_2023_QE\P1481_Sigrun_Lange\P1481_A.raw~; SpectrumID: ~3638~; PrecursorID: ~0~; scans: ~11905~
5	1::sp|cRAP053|P35908|K22E_HUMAN	Keratin, type II cytoskeletal 2 epidermal OS=Homo sapiens GN=KRT2 PE=1 SV=2	751	65678	47	47	12	12	2402	2238	1	0	0	738.398	1474.78	2	1474.78	0.0024	0	55.88	0.00058	R	FLEQQNQVLQTK	W					File: ~Y:\CORE\RAW_DATA_2023_QE\P1481_Sigrun_Lange\P1481_A.raw~; SpectrumID: ~3019~; PrecursorID: ~0~; scans: ~10604~
5	1::sp|cRAP053|P35908|K22E_HUMAN	Keratin, type II cytoskeletal 2 epidermal OS=Homo sapiens GN=KRT2 PE=1 SV=2	751	65678	47	47	12	12	2403	3012	1	0	0	738.398	1474.78	2	1474.78	0.0032	0	49.45	0.0025	R	FLEQQNQVLQTK	W					File: ~Y:\CORE\RAW_DATA_2023_QE\P1481_Sigrun_Lange\P1481_A.raw~; SpectrumID: ~3812~; PrecursorID: ~0~; scans: ~12179~
5	2::tr|A0A0G2JWX4|A0A0G2JWX4_RAT	Keratin, type II cytoskeletal 2 epidermal OS=Rattus norvegicus OX=10116 GN=Krt2 PE=1 SV=2	141	69590	11	11	2	2	1526	2027	1	0	1	627.806	1253.6	2	1253.6	-0.0034	0	61.82	0.0001	R	GFSSGSAVVSGGSR	R					File: ~Y:\CORE\RAW_DATA_2023_QE\P1481_Sigrun_Lange\P1481_A.raw~; SpectrumID: ~2785~; PrecursorID: ~0~; scans: ~9945~
5	2::tr|A0A0G2JWX4|A0A0G2JWX4_RAT	Keratin, type II cytoskeletal 2 epidermal OS=Rattus norvegicus OX=10116 GN=Krt2 PE=1 SV=2	141	69590	11	11	2	2	1527	1809	1	0	1	627.806	1253.6	2	1253.6	-0.0021	0	77.57	2.8e-06	R	GFSSGSAVVSGGSR	R					File: ~Y:\CORE\RAW_DATA_2023_QE\P1481_Sigrun_Lange\P1481_A.raw~; SpectrumID: ~2519~; PrecursorID: ~0~; scans: ~9191~
5	2::tr|A0A0G2JWX4|A0A0G2JWX4_RAT	Keratin, type II cytoskeletal 2 epidermal OS=Rattus norvegicus OX=10116 GN=Krt2 PE=1 SV=2	141	69590	11	11	2	2	1528	1874	1	0	1	627.807	1253.6	2	1253.6	-0.0017	0	74.24	6e-06	R	GFSSGSAVVSGGSR	R					File: ~Y:\CORE\RAW_DATA_2023_QE\P1481_Sigrun_Lange\P1481_A.raw~; SpectrumID: ~2601~; PrecursorID: ~0~; scans: ~9436~
5	2::tr|A0A0G2JWX4|A0A0G2JWX4_RAT	Keratin, type II cytoskeletal 2 epidermal OS=Rattus norvegicus OX=10116 GN=Krt2 PE=1 SV=2	141	69590	11	11	2	2	1529	1873	1	0	1	627.807	1253.6	2	1253.6	-0.0017	0	67.14	3.1e-05	R	GFSSGSAVVSGGSR	R					File: ~Y:\CORE\RAW_DATA_2023_QE\P1481_Sigrun_Lange\P1481_A.raw~; SpectrumID: ~2600~; PrecursorID: ~0~; scans: ~9435~
5	2::tr|A0A0G2JWX4|A0A0G2JWX4_RAT	Keratin, type II cytoskeletal 2 epidermal OS=Rattus norvegicus OX=10116 GN=Krt2 PE=1 SV=2	141	69590	11	11	2	2	1530	1697	1	0	1	627.807	1253.6	2	1253.6	-0.0007	0	54.6	0.00055	R	GFSSGSAVVSGGSR	R					File: ~Y:\CORE\RAW_DATA_2023_QE\P1481_Sigrun_Lange\P1481_A.raw~; SpectrumID: ~2373~; PrecursorID: ~0~; scans: ~8701~
5	2::tr|A0A0G2JWX4|A0A0G2JWX4_RAT	Keratin, type II cytoskeletal 2 epidermal OS=Rattus norvegicus OX=10116 GN=Krt2 PE=1 SV=2	141	69590	11	11	2	2	1531	1750	1	0	1	627.807	1253.6	2	1253.6	-0.0007	0	75.52	4.5e-06	R	GFSSGSAVVSGGSR	R					File: ~Y:\CORE\RAW_DATA_2023_QE\P1481_Sigrun_Lange\P1481_A.raw~; SpectrumID: ~2447~; PrecursorID: ~0~; scans: ~8943~
5	2::tr|A0A0G2JWX4|A0A0G2JWX4_RAT	Keratin, type II cytoskeletal 2 epidermal OS=Rattus norvegicus OX=10116 GN=Krt2 PE=1 SV=2	141	69590	11	11	2	2	1532	1942	1	0	1	627.807	1253.6	2	1253.6	-0.0005	0	71.83	1e-05	R	GFSSGSAVVSGGSR	R					File: ~Y:\CORE\RAW_DATA_2023_QE\P1481_Sigrun_Lange\P1481_A.raw~; SpectrumID: ~2687~; PrecursorID: ~0~; scans: ~9683~
5	2::tr|A0A0G2JWX4|A0A0G2JWX4_RAT	Keratin, type II cytoskeletal 2 epidermal OS=Rattus norvegicus OX=10116 GN=Krt2 PE=1 SV=2	141	69590	11	11	2	2	1565	4508	1	0	0	632.349	1262.68	2	1262.69	-0.0031	0	63.52	7.1e-05	K	LALDVEIATYR	K					File: ~Y:\CORE\RAW_DATA_2023_QE\P1481_Sigrun_Lange\P1481_A.raw~; SpectrumID: ~5320~; PrecursorID: ~0~; scans: ~14620~
5	2::tr|A0A0G2JWX4|A0A0G2JWX4_RAT	Keratin, type II cytoskeletal 2 epidermal OS=Rattus norvegicus OX=10116 GN=Krt2 PE=1 SV=2	141	69590	11	11	2	2	1566	4685	1	0	0	632.35	1262.68	2	1262.69	-0.0026	0	62.93	8.5e-05	K	LALDVEIATYR	K					File: ~Y:\CORE\RAW_DATA_2023_QE\P1481_Sigrun_Lange\P1481_A.raw~; SpectrumID: ~5499~; PrecursorID: ~0~; scans: ~14887~
5	2::tr|A0A0G2JWX4|A0A0G2JWX4_RAT	Keratin, type II cytoskeletal 2 epidermal OS=Rattus norvegicus OX=10116 GN=Krt2 PE=1 SV=2	141	69590	11	11	2	2	1567	4356	1	0	0	632.351	1262.69	2	1262.69	0.0002	0	44.48	0.0052	K	LALDVEIATYR	K					File: ~Y:\CORE\RAW_DATA_2023_QE\P1481_Sigrun_Lange\P1481_A.raw~; SpectrumID: ~5166~; PrecursorID: ~0~; scans: ~14357~
5	2::tr|A0A0G2JWX4|A0A0G2JWX4_RAT	Keratin, type II cytoskeletal 2 epidermal OS=Rattus norvegicus OX=10116 GN=Krt2 PE=1 SV=2	141	69590	11	11	2	2	1568	4880	1	0	0	632.351	1262.69	2	1262.69	0.0003	0	58.82	0.00019	K	LALDVEIATYR	K					File: ~Y:\CORE\RAW_DATA_2023_QE\P1481_Sigrun_Lange\P1481_A.raw~; SpectrumID: ~5694~; PrecursorID: ~0~; scans: ~15154~
5	2::sp|Q6IG02|K22E_RAT	Keratin, type II cytoskeletal 2 epidermal OS=Rattus norvegicus OX=10116 GN=Krt2 PE=3 SV=1	141	69484	11	11	2	2	1526	2027	1	0	1	627.806	1253.6	2	1253.6	-0.0034	0	61.82	0.0001	R	GFSSGSAVVSGGSR	R					File: ~Y:\CORE\RAW_DATA_2023_QE\P1481_Sigrun_Lange\P1481_A.raw~; SpectrumID: ~2785~; PrecursorID: ~0~; scans: ~9945~
5	2::sp|Q6IG02|K22E_RAT	Keratin, type II cytoskeletal 2 epidermal OS=Rattus norvegicus OX=10116 GN=Krt2 PE=3 SV=1	141	69484	11	11	2	2	1527	1809	1	0	1	627.806	1253.6	2	1253.6	-0.0021	0	77.57	2.8e-06	R	GFSSGSAVVSGGSR	R					File: ~Y:\CORE\RAW_DATA_2023_QE\P1481_Sigrun_Lange\P1481_A.raw~; SpectrumID: ~2519~; PrecursorID: ~0~; scans: ~9191~
5	2::sp|Q6IG02|K22E_RAT	Keratin, type II cytoskeletal 2 epidermal OS=Rattus norvegicus OX=10116 GN=Krt2 PE=3 SV=1	141	69484	11	11	2	2	1528	1874	1	0	1	627.807	1253.6	2	1253.6	-0.0017	0	74.24	6e-06	R	GFSSGSAVVSGGSR	R					File: ~Y:\CORE\RAW_DATA_2023_QE\P1481_Sigrun_Lange\P1481_A.raw~; SpectrumID: ~2601~; PrecursorID: ~0~; scans: ~9436~
5	2::sp|Q6IG02|K22E_RAT	Keratin, type II cytoskeletal 2 epidermal OS=Rattus norvegicus OX=10116 GN=Krt2 PE=3 SV=1	141	69484	11	11	2	2	1529	1873	1	0	1	627.807	1253.6	2	1253.6	-0.0017	0	67.14	3.1e-05	R	GFSSGSAVVSGGSR	R					File: ~Y:\CORE\RAW_DATA_2023_QE\P1481_Sigrun_Lange\P1481_A.raw~; SpectrumID: ~2600~; PrecursorID: ~0~; scans: ~9435~
5	2::sp|Q6IG02|K22E_RAT	Keratin, type II cytoskeletal 2 epidermal OS=Rattus norvegicus OX=10116 GN=Krt2 PE=3 SV=1	141	69484	11	11	2	2	1530	1697	1	0	1	627.807	1253.6	2	1253.6	-0.0007	0	54.6	0.00055	R	GFSSGSAVVSGGSR	R					File: ~Y:\CORE\RAW_DATA_2023_QE\P1481_Sigrun_Lange\P1481_A.raw~; SpectrumID: ~2373~; PrecursorID: ~0~; scans: ~8701~
5	2::sp|Q6IG02|K22E_RAT	Keratin, type II cytoskeletal 2 epidermal OS=Rattus norvegicus OX=10116 GN=Krt2 PE=3 SV=1	141	69484	11	11	2	2	1531	1750	1	0	1	627.807	1253.6	2	1253.6	-0.0007	0	75.52	4.5e-06	R	GFSSGSAVVSGGSR	R					File: ~Y:\CORE\RAW_DATA_2023_QE\P1481_Sigrun_Lange\P1481_A.raw~; SpectrumID: ~2447~; PrecursorID: ~0~; scans: ~8943~
5	2::sp|Q6IG02|K22E_RAT	Keratin, type II cytoskeletal 2 epidermal OS=Rattus norvegicus OX=10116 GN=Krt2 PE=3 SV=1	141	69484	11	11	2	2	1532	1942	1	0	1	627.807	1253.6	2	1253.6	-0.0005	0	71.83	1e-05	R	GFSSGSAVVSGGSR	R					File: ~Y:\CORE\RAW_DATA_2023_QE\P1481_Sigrun_Lange\P1481_A.raw~; SpectrumID: ~2687~; PrecursorID: ~0~; scans: ~9683~
5	2::sp|Q6IG02|K22E_RAT	Keratin, type II cytoskeletal 2 epidermal OS=Rattus norvegicus OX=10116 GN=Krt2 PE=3 SV=1	141	69484	11	11	2	2	1565	4508	1	0	0	632.349	1262.68	2	1262.69	-0.0031	0	63.52	7.1e-05	K	LALDVEIATYR	K					File: ~Y:\CORE\RAW_DATA_2023_QE\P1481_Sigrun_Lange\P1481_A.raw~; SpectrumID: ~5320~; PrecursorID: ~0~; scans: ~14620~
5	2::sp|Q6IG02|K22E_RAT	Keratin, type II cytoskeletal 2 epidermal OS=Rattus norvegicus OX=10116 GN=Krt2 PE=3 SV=1	141	69484	11	11	2	2	1566	4685	1	0	0	632.35	1262.68	2	1262.69	-0.0026	0	62.93	8.5e-05	K	LALDVEIATYR	K					File: ~Y:\CORE\RAW_DATA_2023_QE\P1481_Sigrun_Lange\P1481_A.raw~; SpectrumID: ~5499~; PrecursorID: ~0~; scans: ~14887~
5	2::sp|Q6IG02|K22E_RAT	Keratin, type II cytoskeletal 2 epidermal OS=Rattus norvegicus OX=10116 GN=Krt2 PE=3 SV=1	141	69484	11	11	2	2	1567	4356	1	0	0	632.351	1262.69	2	1262.69	0.0002	0	44.48	0.0052	K	LALDVEIATYR	K					File: ~Y:\CORE\RAW_DATA_2023_QE\P1481_Sigrun_Lange\P1481_A.raw~; SpectrumID: ~5166~; PrecursorID: ~0~; scans: ~14357~
5	2::sp|Q6IG02|K22E_RAT	Keratin, type II cytoskeletal 2 epidermal OS=Rattus norvegicus OX=10116 GN=Krt2 PE=3 SV=1	141	69484	11	11	2	2	1568	4880	1	0	0	632.351	1262.69	2	1262.69	0.0003	0	58.82	0.00019	K	LALDVEIATYR	K					File: ~Y:\CORE\RAW_DATA_2023_QE\P1481_Sigrun_Lange\P1481_A.raw~; SpectrumID: ~5694~; PrecursorID: ~0~; scans: ~15154~
5	2::tr|A0A0G2JZQ9|A0A0G2JZQ9_RAT	Keratin, type II cytoskeletal 1b OS=Rattus norvegicus OX=10116 GN=Krt77 PE=4 SV=1	136	62161	13	13	2	2	199	3297	1	0	0	414.217	826.42	2	826.423	-0.0021	0	49.8	0.00053	K	FASFIDK	V					File: ~Y:\CORE\RAW_DATA_2023_QE\P1481_Sigrun_Lange\P1481_A.raw~; SpectrumID: ~4101~; PrecursorID: ~0~; scans: ~12601~
5	2::tr|A0A0G2JZQ9|A0A0G2JZQ9_RAT	Keratin, type II cytoskeletal 1b OS=Rattus norvegicus OX=10116 GN=Krt77 PE=4 SV=1	136	62161	13	13	2	2	200	3113	1	0	0	414.218	826.421	2	826.423	-0.0014	0	47.38	0.00089	K	FASFIDK	V					File: ~Y:\CORE\RAW_DATA_2023_QE\P1481_Sigrun_Lange\P1481_A.raw~; SpectrumID: ~3913~; PrecursorID: ~0~; scans: ~12329~
5	2::tr|A0A0G2JZQ9|A0A0G2JZQ9_RAT	Keratin, type II cytoskeletal 1b OS=Rattus norvegicus OX=10116 GN=Krt77 PE=4 SV=1	136	62161	13	13	2	2	201	3487	1	0	0	414.218	826.422	2	826.423	-0.0008	0	47.64	0.00084	K	FASFIDK	V					File: ~Y:\CORE\RAW_DATA_2023_QE\P1481_Sigrun_Lange\P1481_A.raw~; SpectrumID: ~4292~; PrecursorID: ~0~; scans: ~12879~
5	2::tr|A0A0G2JZQ9|A0A0G2JZQ9_RAT	Keratin, type II cytoskeletal 1b OS=Rattus norvegicus OX=10116 GN=Krt77 PE=4 SV=1	136	62161	13	13	2	2	202	2771	1	0	0	414.219	826.423	2	826.423	0.001	0	33.39	0.022	K	FASFIDK	V					File: ~Y:\CORE\RAW_DATA_2023_QE\P1481_Sigrun_Lange\P1481_A.raw~; SpectrumID: ~3564~; PrecursorID: ~0~; scans: ~11793~
5	2::tr|A0A0G2JZQ9|A0A0G2JZQ9_RAT	Keratin, type II cytoskeletal 1b OS=Rattus norvegicus OX=10116 GN=Krt77 PE=4 SV=1	136	62161	13	13	2	2	203	2622	1	0	0	414.22	826.425	2	826.423	0.0023	0	34.67	0.019	K	FASFIDK	V					File: ~Y:\CORE\RAW_DATA_2023_QE\P1481_Sigrun_Lange\P1481_A.raw~; SpectrumID: ~3410~; PrecursorID: ~0~; scans: ~11526~
5	2::tr|A0A0G2JZQ9|A0A0G2JZQ9_RAT	Keratin, type II cytoskeletal 1b OS=Rattus norvegicus OX=10116 GN=Krt77 PE=4 SV=1	136	62161	13	13	2	2	204	2939	1	0	0	414.22	826.425	2	826.423	0.0024	0	38.52	0.0079	K	FASFIDK	V					File: ~Y:\CORE\RAW_DATA_2023_QE\P1481_Sigrun_Lange\P1481_A.raw~; SpectrumID: ~3738~; PrecursorID: ~0~; scans: ~12062~
5	2::tr|A0A0G2JZQ9|A0A0G2JZQ9_RAT	Keratin, type II cytoskeletal 1b OS=Rattus norvegicus OX=10116 GN=Krt77 PE=4 SV=1	136	62161	13	13	2	2	2397	2330	1	0	0	738.395	1474.78	2	1474.78	-0.0015	0	86.65	4.9e-07	R	FLEQQNQVLQTK	W					File: ~Y:\CORE\RAW_DATA_2023_QE\P1481_Sigrun_Lange\P1481_A.raw~; SpectrumID: ~3113~; PrecursorID: ~0~; scans: ~10859~
5	2::tr|A0A0G2JZQ9|A0A0G2JZQ9_RAT	Keratin, type II cytoskeletal 1b OS=Rattus norvegicus OX=10116 GN=Krt77 PE=4 SV=1	136	62161	13	13	2	2	2398	2549	1	0	0	738.396	1474.78	2	1474.78	-0.0014	0	74.21	8.5e-06	R	FLEQQNQVLQTK	W					File: ~Y:\CORE\RAW_DATA_2023_QE\P1481_Sigrun_Lange\P1481_A.raw~; SpectrumID: ~3336~; PrecursorID: ~0~; scans: ~11373~
5	2::tr|A0A0G2JZQ9|A0A0G2JZQ9_RAT	Keratin, type II cytoskeletal 1b OS=Rattus norvegicus OX=10116 GN=Krt77 PE=4 SV=1	136	62161	13	13	2	2	2399	2431	1	0	0	738.396	1474.78	2	1474.78	-0.0005	0	71.68	1.5e-05	R	FLEQQNQVLQTK	W					File: ~Y:\CORE\RAW_DATA_2023_QE\P1481_Sigrun_Lange\P1481_A.raw~; SpectrumID: ~3217~; PrecursorID: ~0~; scans: ~11115~
5	2::tr|A0A0G2JZQ9|A0A0G2JZQ9_RAT	Keratin, type II cytoskeletal 1b OS=Rattus norvegicus OX=10116 GN=Krt77 PE=4 SV=1	136	62161	13	13	2	2	2400	2688	1	0	0	738.396	1474.78	2	1474.78	0.0001	0	73.91	9.3e-06	R	FLEQQNQVLQTK	W					File: ~Y:\CORE\RAW_DATA_2023_QE\P1481_Sigrun_Lange\P1481_A.raw~; SpectrumID: ~3478~; PrecursorID: ~0~; scans: ~11637~
5	2::tr|A0A0G2JZQ9|A0A0G2JZQ9_RAT	Keratin, type II cytoskeletal 1b OS=Rattus norvegicus OX=10116 GN=Krt77 PE=4 SV=1	136	62161	13	13	2	2	2401	2843	1	0	0	738.397	1474.78	2	1474.78	0.0015	0	75.5	6.4e-06	R	FLEQQNQVLQTK	W					File: ~Y:\CORE\RAW_DATA_2023_QE\P1481_Sigrun_Lange\P1481_A.raw~; SpectrumID: ~3638~; PrecursorID: ~0~; scans: ~11905~
5	2::tr|A0A0G2JZQ9|A0A0G2JZQ9_RAT	Keratin, type II cytoskeletal 1b OS=Rattus norvegicus OX=10116 GN=Krt77 PE=4 SV=1	136	62161	13	13	2	2	2402	2238	1	0	0	738.398	1474.78	2	1474.78	0.0024	0	55.88	0.00058	R	FLEQQNQVLQTK	W					File: ~Y:\CORE\RAW_DATA_2023_QE\P1481_Sigrun_Lange\P1481_A.raw~; SpectrumID: ~3019~; PrecursorID: ~0~; scans: ~10604~
5	2::tr|A0A0G2JZQ9|A0A0G2JZQ9_RAT	Keratin, type II cytoskeletal 1b OS=Rattus norvegicus OX=10116 GN=Krt77 PE=4 SV=1	136	62161	13	13	2	2	2403	3012	1	0	0	738.398	1474.78	2	1474.78	0.0032	0	49.45	0.0025	R	FLEQQNQVLQTK	W					File: ~Y:\CORE\RAW_DATA_2023_QE\P1481_Sigrun_Lange\P1481_A.raw~; SpectrumID: ~3812~; PrecursorID: ~0~; scans: ~12179~
5	2::sp|Q6IG01|K2C1B_RAT	Keratin, type II cytoskeletal 1b OS=Rattus norvegicus OX=10116 GN=Krt77 PE=3 SV=1	136	57391	13	13	2	2	199	3297	1	0	0	414.217	826.42	2	826.423	-0.0021	0	49.8	0.00053	K	FASFIDK	V					File: ~Y:\CORE\RAW_DATA_2023_QE\P1481_Sigrun_Lange\P1481_A.raw~; SpectrumID: ~4101~; PrecursorID: ~0~; scans: ~12601~
5	2::sp|Q6IG01|K2C1B_RAT	Keratin, type II cytoskeletal 1b OS=Rattus norvegicus OX=10116 GN=Krt77 PE=3 SV=1	136	57391	13	13	2	2	200	3113	1	0	0	414.218	826.421	2	826.423	-0.0014	0	47.38	0.00089	K	FASFIDK	V					File: ~Y:\CORE\RAW_DATA_2023_QE\P1481_Sigrun_Lange\P1481_A.raw~; SpectrumID: ~3913~; PrecursorID: ~0~; scans: ~12329~
5	2::sp|Q6IG01|K2C1B_RAT	Keratin, type II cytoskeletal 1b OS=Rattus norvegicus OX=10116 GN=Krt77 PE=3 SV=1	136	57391	13	13	2	2	201	3487	1	0	0	414.218	826.422	2	826.423	-0.0008	0	47.64	0.00084	K	FASFIDK	V					File: ~Y:\CORE\RAW_DATA_2023_QE\P1481_Sigrun_Lange\P1481_A.raw~; SpectrumID: ~4292~; PrecursorID: ~0~; scans: ~12879~
5	2::sp|Q6IG01|K2C1B_RAT	Keratin, type II cytoskeletal 1b OS=Rattus norvegicus OX=10116 GN=Krt77 PE=3 SV=1	136	57391	13	13	2	2	202	2771	1	0	0	414.219	826.423	2	826.423	0.001	0	33.39	0.022	K	FASFIDK	V					File: ~Y:\CORE\RAW_DATA_2023_QE\P1481_Sigrun_Lange\P1481_A.raw~; SpectrumID: ~3564~; PrecursorID: ~0~; scans: ~11793~
5	2::sp|Q6IG01|K2C1B_RAT	Keratin, type II cytoskeletal 1b OS=Rattus norvegicus OX=10116 GN=Krt77 PE=3 SV=1	136	57391	13	13	2	2	203	2622	1	0	0	414.22	826.425	2	826.423	0.0023	0	34.67	0.019	K	FASFIDK	V					File: ~Y:\CORE\RAW_DATA_2023_QE\P1481_Sigrun_Lange\P1481_A.raw~; SpectrumID: ~3410~; PrecursorID: ~0~; scans: ~11526~
5	2::sp|Q6IG01|K2C1B_RAT	Keratin, type II cytoskeletal 1b OS=Rattus norvegicus OX=10116 GN=Krt77 PE=3 SV=1	136	57391	13	13	2	2	204	2939	1	0	0	414.22	826.425	2	826.423	0.0024	0	38.52	0.0079	K	FASFIDK	V					File: ~Y:\CORE\RAW_DATA_2023_QE\P1481_Sigrun_Lange\P1481_A.raw~; SpectrumID: ~3738~; PrecursorID: ~0~; scans: ~12062~
5	2::sp|Q6IG01|K2C1B_RAT	Keratin, type II cytoskeletal 1b OS=Rattus norvegicus OX=10116 GN=Krt77 PE=3 SV=1	136	57391	13	13	2	2	2397	2330	1	0	0	738.395	1474.78	2	1474.78	-0.0015	0	86.65	4.9e-07	R	FLEQQNQVLQTK	W					File: ~Y:\CORE\RAW_DATA_2023_QE\P1481_Sigrun_Lange\P1481_A.raw~; SpectrumID: ~3113~; PrecursorID: ~0~; scans: ~10859~
5	2::sp|Q6IG01|K2C1B_RAT	Keratin, type II cytoskeletal 1b OS=Rattus norvegicus OX=10116 GN=Krt77 PE=3 SV=1	136	57391	13	13	2	2	2398	2549	1	0	0	738.396	1474.78	2	1474.78	-0.0014	0	74.21	8.5e-06	R	FLEQQNQVLQTK	W					File: ~Y:\CORE\RAW_DATA_2023_QE\P1481_Sigrun_Lange\P1481_A.raw~; SpectrumID: ~3336~; PrecursorID: ~0~; scans: ~11373~
5	2::sp|Q6IG01|K2C1B_RAT	Keratin, type II cytoskeletal 1b OS=Rattus norvegicus OX=10116 GN=Krt77 PE=3 SV=1	136	57391	13	13	2	2	2399	2431	1	0	0	738.396	1474.78	2	1474.78	-0.0005	0	71.68	1.5e-05	R	FLEQQNQVLQTK	W					File: ~Y:\CORE\RAW_DATA_2023_QE\P1481_Sigrun_Lange\P1481_A.raw~; SpectrumID: ~3217~; PrecursorID: ~0~; scans: ~11115~
5	2::sp|Q6IG01|K2C1B_RAT	Keratin, type II cytoskeletal 1b OS=Rattus norvegicus OX=10116 GN=Krt77 PE=3 SV=1	136	57391	13	13	2	2	2400	2688	1	0	0	738.396	1474.78	2	1474.78	0.0001	0	73.91	9.3e-06	R	FLEQQNQVLQTK	W					File: ~Y:\CORE\RAW_DATA_2023_QE\P1481_Sigrun_Lange\P1481_A.raw~; SpectrumID: ~3478~; PrecursorID: ~0~; scans: ~11637~
5	2::sp|Q6IG01|K2C1B_RAT	Keratin, type II cytoskeletal 1b OS=Rattus norvegicus OX=10116 GN=Krt77 PE=3 SV=1	136	57391	13	13	2	2	2401	2843	1	0	0	738.397	1474.78	2	1474.78	0.0015	0	75.5	6.4e-06	R	FLEQQNQVLQTK	W					File: ~Y:\CORE\RAW_DATA_2023_QE\P1481_Sigrun_Lange\P1481_A.raw~; SpectrumID: ~3638~; PrecursorID: ~0~; scans: ~11905~
5	2::sp|Q6IG01|K2C1B_RAT	Keratin, type II cytoskeletal 1b OS=Rattus norvegicus OX=10116 GN=Krt77 PE=3 SV=1	136	57391	13	13	2	2	2402	2238	1	0	0	738.398	1474.78	2	1474.78	0.0024	0	55.88	0.00058	R	FLEQQNQVLQTK	W					File: ~Y:\CORE\RAW_DATA_2023_QE\P1481_Sigrun_Lange\P1481_A.raw~; SpectrumID: ~3019~; PrecursorID: ~0~; scans: ~10604~
5	2::sp|Q6IG01|K2C1B_RAT	Keratin, type II cytoskeletal 1b OS=Rattus norvegicus OX=10116 GN=Krt77 PE=3 SV=1	136	57391	13	13	2	2	2403	3012	1	0	0	738.398	1474.78	2	1474.78	0.0032	0	49.45	0.0025	R	FLEQQNQVLQTK	W					File: ~Y:\CORE\RAW_DATA_2023_QE\P1481_Sigrun_Lange\P1481_A.raw~; SpectrumID: ~3812~; PrecursorID: ~0~; scans: ~12179~
5	2::tr|A0A0G2K6P7|A0A0G2K6P7_RAT	Keratin, type II cytoskeletal 4 OS=Rattus norvegicus OX=10116 GN=Krt4 PE=3 SV=2	113	57081	10	10	2	2	199	3297	1	0	0	414.217	826.42	2	826.423	-0.0021	0	49.8	0.00053	K	FASFIDK	V					File: ~Y:\CORE\RAW_DATA_2023_QE\P1481_Sigrun_Lange\P1481_A.raw~; SpectrumID: ~4101~; PrecursorID: ~0~; scans: ~12601~
5	2::tr|A0A0G2K6P7|A0A0G2K6P7_RAT	Keratin, type II cytoskeletal 4 OS=Rattus norvegicus OX=10116 GN=Krt4 PE=3 SV=2	113	57081	10	10	2	2	200	3113	1	0	0	414.218	826.421	2	826.423	-0.0014	0	47.38	0.00089	K	FASFIDK	V					File: ~Y:\CORE\RAW_DATA_2023_QE\P1481_Sigrun_Lange\P1481_A.raw~; SpectrumID: ~3913~; PrecursorID: ~0~; scans: ~12329~
5	2::tr|A0A0G2K6P7|A0A0G2K6P7_RAT	Keratin, type II cytoskeletal 4 OS=Rattus norvegicus OX=10116 GN=Krt4 PE=3 SV=2	113	57081	10	10	2	2	201	3487	1	0	0	414.218	826.422	2	826.423	-0.0008	0	47.64	0.00084	K	FASFIDK	V					File: ~Y:\CORE\RAW_DATA_2023_QE\P1481_Sigrun_Lange\P1481_A.raw~; SpectrumID: ~4292~; PrecursorID: ~0~; scans: ~12879~
5	2::tr|A0A0G2K6P7|A0A0G2K6P7_RAT	Keratin, type II cytoskeletal 4 OS=Rattus norvegicus OX=10116 GN=Krt4 PE=3 SV=2	113	57081	10	10	2	2	202	2771	1	0	0	414.219	826.423	2	826.423	0.001	0	33.39	0.022	K	FASFIDK	V					File: ~Y:\CORE\RAW_DATA_2023_QE\P1481_Sigrun_Lange\P1481_A.raw~; SpectrumID: ~3564~; PrecursorID: ~0~; scans: ~11793~
5	2::tr|A0A0G2K6P7|A0A0G2K6P7_RAT	Keratin, type II cytoskeletal 4 OS=Rattus norvegicus OX=10116 GN=Krt4 PE=3 SV=2	113	57081	10	10	2	2	203	2622	1	0	0	414.22	826.425	2	826.423	0.0023	0	34.67	0.019	K	FASFIDK	V					File: ~Y:\CORE\RAW_DATA_2023_QE\P1481_Sigrun_Lange\P1481_A.raw~; SpectrumID: ~3410~; PrecursorID: ~0~; scans: ~11526~
5	2::tr|A0A0G2K6P7|A0A0G2K6P7_RAT	Keratin, type II cytoskeletal 4 OS=Rattus norvegicus OX=10116 GN=Krt4 PE=3 SV=2	113	57081	10	10	2	2	204	2939	1	0	0	414.22	826.425	2	826.423	0.0024	0	38.52	0.0079	K	FASFIDK	V					File: ~Y:\CORE\RAW_DATA_2023_QE\P1481_Sigrun_Lange\P1481_A.raw~; SpectrumID: ~3738~; PrecursorID: ~0~; scans: ~12062~
5	2::tr|A0A0G2K6P7|A0A0G2K6P7_RAT	Keratin, type II cytoskeletal 4 OS=Rattus norvegicus OX=10116 GN=Krt4 PE=3 SV=2	113	57081	10	10	2	2	1565	4508	1	0	0	632.349	1262.68	2	1262.69	-0.0031	0	63.52	7.1e-05	K	LALDVEIATYR	K					File: ~Y:\CORE\RAW_DATA_2023_QE\P1481_Sigrun_Lange\P1481_A.raw~; SpectrumID: ~5320~; PrecursorID: ~0~; scans: ~14620~
5	2::tr|A0A0G2K6P7|A0A0G2K6P7_RAT	Keratin, type II cytoskeletal 4 OS=Rattus norvegicus OX=10116 GN=Krt4 PE=3 SV=2	113	57081	10	10	2	2	1566	4685	1	0	0	632.35	1262.68	2	1262.69	-0.0026	0	62.93	8.5e-05	K	LALDVEIATYR	K					File: ~Y:\CORE\RAW_DATA_2023_QE\P1481_Sigrun_Lange\P1481_A.raw~; SpectrumID: ~5499~; PrecursorID: ~0~; scans: ~14887~
5	2::tr|A0A0G2K6P7|A0A0G2K6P7_RAT	Keratin, type II cytoskeletal 4 OS=Rattus norvegicus OX=10116 GN=Krt4 PE=3 SV=2	113	57081	10	10	2	2	1567	4356	1	0	0	632.351	1262.69	2	1262.69	0.0002	0	44.48	0.0052	K	LALDVEIATYR	K					File: ~Y:\CORE\RAW_DATA_2023_QE\P1481_Sigrun_Lange\P1481_A.raw~; SpectrumID: ~5166~; PrecursorID: ~0~; scans: ~14357~
5	2::tr|A0A0G2K6P7|A0A0G2K6P7_RAT	Keratin, type II cytoskeletal 4 OS=Rattus norvegicus OX=10116 GN=Krt4 PE=3 SV=2	113	57081	10	10	2	2	1568	4880	1	0	0	632.351	1262.69	2	1262.69	0.0003	0	58.82	0.00019	K	LALDVEIATYR	K					File: ~Y:\CORE\RAW_DATA_2023_QE\P1481_Sigrun_Lange\P1481_A.raw~; SpectrumID: ~5694~; PrecursorID: ~0~; scans: ~15154~
5	2::sp|Q6IG00|K2C4_RAT	Keratin, type II cytoskeletal 4 OS=Rattus norvegicus OX=10116 GN=Krt4 PE=3 SV=1	113	57973	10	10	2	2	199	3297	1	0	0	414.217	826.42	2	826.423	-0.0021	0	49.8	0.00053	K	FASFIDK	V					File: ~Y:\CORE\RAW_DATA_2023_QE\P1481_Sigrun_Lange\P1481_A.raw~; SpectrumID: ~4101~; PrecursorID: ~0~; scans: ~12601~
5	2::sp|Q6IG00|K2C4_RAT	Keratin, type II cytoskeletal 4 OS=Rattus norvegicus OX=10116 GN=Krt4 PE=3 SV=1	113	57973	10	10	2	2	200	3113	1	0	0	414.218	826.421	2	826.423	-0.0014	0	47.38	0.00089	K	FASFIDK	V					File: ~Y:\CORE\RAW_DATA_2023_QE\P1481_Sigrun_Lange\P1481_A.raw~; SpectrumID: ~3913~; PrecursorID: ~0~; scans: ~12329~
5	2::sp|Q6IG00|K2C4_RAT	Keratin, type II cytoskeletal 4 OS=Rattus norvegicus OX=10116 GN=Krt4 PE=3 SV=1	113	57973	10	10	2	2	201	3487	1	0	0	414.218	826.422	2	826.423	-0.0008	0	47.64	0.00084	K	FASFIDK	V					File: ~Y:\CORE\RAW_DATA_2023_QE\P1481_Sigrun_Lange\P1481_A.raw~; SpectrumID: ~4292~; PrecursorID: ~0~; scans: ~12879~
5	2::sp|Q6IG00|K2C4_RAT	Keratin, type II cytoskeletal 4 OS=Rattus norvegicus OX=10116 GN=Krt4 PE=3 SV=1	113	57973	10	10	2	2	202	2771	1	0	0	414.219	826.423	2	826.423	0.001	0	33.39	0.022	K	FASFIDK	V					File: ~Y:\CORE\RAW_DATA_2023_QE\P1481_Sigrun_Lange\P1481_A.raw~; SpectrumID: ~3564~; PrecursorID: ~0~; scans: ~11793~
5	2::sp|Q6IG00|K2C4_RAT	Keratin, type II cytoskeletal 4 OS=Rattus norvegicus OX=10116 GN=Krt4 PE=3 SV=1	113	57973	10	10	2	2	203	2622	1	0	0	414.22	826.425	2	826.423	0.0023	0	34.67	0.019	K	FASFIDK	V					File: ~Y:\CORE\RAW_DATA_2023_QE\P1481_Sigrun_Lange\P1481_A.raw~; SpectrumID: ~3410~; PrecursorID: ~0~; scans: ~11526~
5	2::sp|Q6IG00|K2C4_RAT	Keratin, type II cytoskeletal 4 OS=Rattus norvegicus OX=10116 GN=Krt4 PE=3 SV=1	113	57973	10	10	2	2	204	2939	1	0	0	414.22	826.425	2	826.423	0.0024	0	38.52	0.0079	K	FASFIDK	V					File: ~Y:\CORE\RAW_DATA_2023_QE\P1481_Sigrun_Lange\P1481_A.raw~; SpectrumID: ~3738~; PrecursorID: ~0~; scans: ~12062~
5	2::sp|Q6IG00|K2C4_RAT	Keratin, type II cytoskeletal 4 OS=Rattus norvegicus OX=10116 GN=Krt4 PE=3 SV=1	113	57973	10	10	2	2	1565	4508	1	0	0	632.349	1262.68	2	1262.69	-0.0031	0	63.52	7.1e-05	K	LALDVEIATYR	K					File: ~Y:\CORE\RAW_DATA_2023_QE\P1481_Sigrun_Lange\P1481_A.raw~; SpectrumID: ~5320~; PrecursorID: ~0~; scans: ~14620~
5	2::sp|Q6IG00|K2C4_RAT	Keratin, type II cytoskeletal 4 OS=Rattus norvegicus OX=10116 GN=Krt4 PE=3 SV=1	113	57973	10	10	2	2	1566	4685	1	0	0	632.35	1262.68	2	1262.69	-0.0026	0	62.93	8.5e-05	K	LALDVEIATYR	K					File: ~Y:\CORE\RAW_DATA_2023_QE\P1481_Sigrun_Lange\P1481_A.raw~; SpectrumID: ~5499~; PrecursorID: ~0~; scans: ~14887~
5	2::sp|Q6IG00|K2C4_RAT	Keratin, type II cytoskeletal 4 OS=Rattus norvegicus OX=10116 GN=Krt4 PE=3 SV=1	113	57973	10	10	2	2	1567	4356	1	0	0	632.351	1262.69	2	1262.69	0.0002	0	44.48	0.0052	K	LALDVEIATYR	K					File: ~Y:\CORE\RAW_DATA_2023_QE\P1481_Sigrun_Lange\P1481_A.raw~; SpectrumID: ~5166~; PrecursorID: ~0~; scans: ~14357~
5	2::sp|Q6IG00|K2C4_RAT	Keratin, type II cytoskeletal 4 OS=Rattus norvegicus OX=10116 GN=Krt4 PE=3 SV=1	113	57973	10	10	2	2	1568	4880	1	0	0	632.351	1262.69	2	1262.69	0.0003	0	58.82	0.00019	K	LALDVEIATYR	K					File: ~Y:\CORE\RAW_DATA_2023_QE\P1481_Sigrun_Lange\P1481_A.raw~; SpectrumID: ~5694~; PrecursorID: ~0~; scans: ~15154~
5	2::tr|Q6IFZ5|Q6IFZ5_RAT	Keratin 76 OS=Rattus norvegicus OX=10116 GN=Krt76 PE=2 SV=1	113	62291	10	10	2	2	199	3297	1	0	0	414.217	826.42	2	826.423	-0.0021	0	49.8	0.00053	K	FASFIDK	V					File: ~Y:\CORE\RAW_DATA_2023_QE\P1481_Sigrun_Lange\P1481_A.raw~; SpectrumID: ~4101~; PrecursorID: ~0~; scans: ~12601~
5	2::tr|Q6IFZ5|Q6IFZ5_RAT	Keratin 76 OS=Rattus norvegicus OX=10116 GN=Krt76 PE=2 SV=1	113	62291	10	10	2	2	200	3113	1	0	0	414.218	826.421	2	826.423	-0.0014	0	47.38	0.00089	K	FASFIDK	V					File: ~Y:\CORE\RAW_DATA_2023_QE\P1481_Sigrun_Lange\P1481_A.raw~; SpectrumID: ~3913~; PrecursorID: ~0~; scans: ~12329~
5	2::tr|Q6IFZ5|Q6IFZ5_RAT	Keratin 76 OS=Rattus norvegicus OX=10116 GN=Krt76 PE=2 SV=1	113	62291	10	10	2	2	201	3487	1	0	0	414.218	826.422	2	826.423	-0.0008	0	47.64	0.00084	K	FASFIDK	V					File: ~Y:\CORE\RAW_DATA_2023_QE\P1481_Sigrun_Lange\P1481_A.raw~; SpectrumID: ~4292~; PrecursorID: ~0~; scans: ~12879~
5	2::tr|Q6IFZ5|Q6IFZ5_RAT	Keratin 76 OS=Rattus norvegicus OX=10116 GN=Krt76 PE=2 SV=1	113	62291	10	10	2	2	202	2771	1	0	0	414.219	826.423	2	826.423	0.001	0	33.39	0.022	K	FASFIDK	V					File: ~Y:\CORE\RAW_DATA_2023_QE\P1481_Sigrun_Lange\P1481_A.raw~; SpectrumID: ~3564~; PrecursorID: ~0~; scans: ~11793~
5	2::tr|Q6IFZ5|Q6IFZ5_RAT	Keratin 76 OS=Rattus norvegicus OX=10116 GN=Krt76 PE=2 SV=1	113	62291	10	10	2	2	203	2622	1	0	0	414.22	826.425	2	826.423	0.0023	0	34.67	0.019	K	FASFIDK	V					File: ~Y:\CORE\RAW_DATA_2023_QE\P1481_Sigrun_Lange\P1481_A.raw~; SpectrumID: ~3410~; PrecursorID: ~0~; scans: ~11526~
5	2::tr|Q6IFZ5|Q6IFZ5_RAT	Keratin 76 OS=Rattus norvegicus OX=10116 GN=Krt76 PE=2 SV=1	113	62291	10	10	2	2	204	2939	1	0	0	414.22	826.425	2	826.423	0.0024	0	38.52	0.0079	K	FASFIDK	V					File: ~Y:\CORE\RAW_DATA_2023_QE\P1481_Sigrun_Lange\P1481_A.raw~; SpectrumID: ~3738~; PrecursorID: ~0~; scans: ~12062~
5	2::tr|Q6IFZ5|Q6IFZ5_RAT	Keratin 76 OS=Rattus norvegicus OX=10116 GN=Krt76 PE=2 SV=1	113	62291	10	10	2	2	1565	4508	1	0	0	632.349	1262.68	2	1262.69	-0.0031	0	63.52	7.1e-05	K	LALDVEIATYR	K					File: ~Y:\CORE\RAW_DATA_2023_QE\P1481_Sigrun_Lange\P1481_A.raw~; SpectrumID: ~5320~; PrecursorID: ~0~; scans: ~14620~
5	2::tr|Q6IFZ5|Q6IFZ5_RAT	Keratin 76 OS=Rattus norvegicus OX=10116 GN=Krt76 PE=2 SV=1	113	62291	10	10	2	2	1566	4685	1	0	0	632.35	1262.68	2	1262.69	-0.0026	0	62.93	8.5e-05	K	LALDVEIATYR	K					File: ~Y:\CORE\RAW_DATA_2023_QE\P1481_Sigrun_Lange\P1481_A.raw~; SpectrumID: ~5499~; PrecursorID: ~0~; scans: ~14887~
5	2::tr|Q6IFZ5|Q6IFZ5_RAT	Keratin 76 OS=Rattus norvegicus OX=10116 GN=Krt76 PE=2 SV=1	113	62291	10	10	2	2	1567	4356	1	0	0	632.351	1262.69	2	1262.69	0.0002	0	44.48	0.0052	K	LALDVEIATYR	K					File: ~Y:\CORE\RAW_DATA_2023_QE\P1481_Sigrun_Lange\P1481_A.raw~; SpectrumID: ~5166~; PrecursorID: ~0~; scans: ~14357~
5	2::tr|Q6IFZ5|Q6IFZ5_RAT	Keratin 76 OS=Rattus norvegicus OX=10116 GN=Krt76 PE=2 SV=1	113	62291	10	10	2	2	1568	4880	1	0	0	632.351	1262.69	2	1262.69	0.0003	0	58.82	0.00019	K	LALDVEIATYR	K					File: ~Y:\CORE\RAW_DATA_2023_QE\P1481_Sigrun_Lange\P1481_A.raw~; SpectrumID: ~5694~; PrecursorID: ~0~; scans: ~15154~
5	2::tr|A0A0G2K0I4|A0A0G2K0I4_RAT	Keratin 84 OS=Rattus norvegicus OX=10116 GN=Krt84 PE=3 SV=1	50	66260	6	6	1	1	199	3297	1	0	0	414.217	826.42	2	826.423	-0.0021	0	49.8	0.00053	K	FASFIDK	V					File: ~Y:\CORE\RAW_DATA_2023_QE\P1481_Sigrun_Lange\P1481_A.raw~; SpectrumID: ~4101~; PrecursorID: ~0~; scans: ~12601~
5	2::tr|A0A0G2K0I4|A0A0G2K0I4_RAT	Keratin 84 OS=Rattus norvegicus OX=10116 GN=Krt84 PE=3 SV=1	50	66260	6	6	1	1	200	3113	1	0	0	414.218	826.421	2	826.423	-0.0014	0	47.38	0.00089	K	FASFIDK	V					File: ~Y:\CORE\RAW_DATA_2023_QE\P1481_Sigrun_Lange\P1481_A.raw~; SpectrumID: ~3913~; PrecursorID: ~0~; scans: ~12329~
5	2::tr|A0A0G2K0I4|A0A0G2K0I4_RAT	Keratin 84 OS=Rattus norvegicus OX=10116 GN=Krt84 PE=3 SV=1	50	66260	6	6	1	1	201	3487	1	0	0	414.218	826.422	2	826.423	-0.0008	0	47.64	0.00084	K	FASFIDK	V					File: ~Y:\CORE\RAW_DATA_2023_QE\P1481_Sigrun_Lange\P1481_A.raw~; SpectrumID: ~4292~; PrecursorID: ~0~; scans: ~12879~
5	2::tr|A0A0G2K0I4|A0A0G2K0I4_RAT	Keratin 84 OS=Rattus norvegicus OX=10116 GN=Krt84 PE=3 SV=1	50	66260	6	6	1	1	202	2771	1	0	0	414.219	826.423	2	826.423	0.001	0	33.39	0.022	K	FASFIDK	V					File: ~Y:\CORE\RAW_DATA_2023_QE\P1481_Sigrun_Lange\P1481_A.raw~; SpectrumID: ~3564~; PrecursorID: ~0~; scans: ~11793~
5	2::tr|A0A0G2K0I4|A0A0G2K0I4_RAT	Keratin 84 OS=Rattus norvegicus OX=10116 GN=Krt84 PE=3 SV=1	50	66260	6	6	1	1	203	2622	1	0	0	414.22	826.425	2	826.423	0.0023	0	34.67	0.019	K	FASFIDK	V					File: ~Y:\CORE\RAW_DATA_2023_QE\P1481_Sigrun_Lange\P1481_A.raw~; SpectrumID: ~3410~; PrecursorID: ~0~; scans: ~11526~
5	2::tr|A0A0G2K0I4|A0A0G2K0I4_RAT	Keratin 84 OS=Rattus norvegicus OX=10116 GN=Krt84 PE=3 SV=1	50	66260	6	6	1	1	204	2939	1	0	0	414.22	826.425	2	826.423	0.0024	0	38.52	0.0079	K	FASFIDK	V					File: ~Y:\CORE\RAW_DATA_2023_QE\P1481_Sigrun_Lange\P1481_A.raw~; SpectrumID: ~3738~; PrecursorID: ~0~; scans: ~12062~
5	2::tr|A0A0G2KAX7|A0A0G2KAX7_RAT	Keratin, type II cytoskeletal 7 OS=Rattus norvegicus OX=10116 GN=Krt7 PE=1 SV=1	50	44719	6	6	1	1	199	3297	1	0	0	414.217	826.42	2	826.423	-0.0021	0	49.8	0.00053	K	FASFIDK	V					File: ~Y:\CORE\RAW_DATA_2023_QE\P1481_Sigrun_Lange\P1481_A.raw~; SpectrumID: ~4101~; PrecursorID: ~0~; scans: ~12601~
5	2::tr|A0A0G2KAX7|A0A0G2KAX7_RAT	Keratin, type II cytoskeletal 7 OS=Rattus norvegicus OX=10116 GN=Krt7 PE=1 SV=1	50	44719	6	6	1	1	200	3113	1	0	0	414.218	826.421	2	826.423	-0.0014	0	47.38	0.00089	K	FASFIDK	V					File: ~Y:\CORE\RAW_DATA_2023_QE\P1481_Sigrun_Lange\P1481_A.raw~; SpectrumID: ~3913~; PrecursorID: ~0~; scans: ~12329~
5	2::tr|A0A0G2KAX7|A0A0G2KAX7_RAT	Keratin, type II cytoskeletal 7 OS=Rattus norvegicus OX=10116 GN=Krt7 PE=1 SV=1	50	44719	6	6	1	1	201	3487	1	0	0	414.218	826.422	2	826.423	-0.0008	0	47.64	0.00084	K	FASFIDK	V					File: ~Y:\CORE\RAW_DATA_2023_QE\P1481_Sigrun_Lange\P1481_A.raw~; SpectrumID: ~4292~; PrecursorID: ~0~; scans: ~12879~
5	2::tr|A0A0G2KAX7|A0A0G2KAX7_RAT	Keratin, type II cytoskeletal 7 OS=Rattus norvegicus OX=10116 GN=Krt7 PE=1 SV=1	50	44719	6	6	1	1	202	2771	1	0	0	414.219	826.423	2	826.423	0.001	0	33.39	0.022	K	FASFIDK	V					File: ~Y:\CORE\RAW_DATA_2023_QE\P1481_Sigrun_Lange\P1481_A.raw~; SpectrumID: ~3564~; PrecursorID: ~0~; scans: ~11793~
5	2::tr|A0A0G2KAX7|A0A0G2KAX7_RAT	Keratin, type II cytoskeletal 7 OS=Rattus norvegicus OX=10116 GN=Krt7 PE=1 SV=1	50	44719	6	6	1	1	203	2622	1	0	0	414.22	826.425	2	826.423	0.0023	0	34.67	0.019	K	FASFIDK	V					File: ~Y:\CORE\RAW_DATA_2023_QE\P1481_Sigrun_Lange\P1481_A.raw~; SpectrumID: ~3410~; PrecursorID: ~0~; scans: ~11526~
5	2::tr|A0A0G2KAX7|A0A0G2KAX7_RAT	Keratin, type II cytoskeletal 7 OS=Rattus norvegicus OX=10116 GN=Krt7 PE=1 SV=1	50	44719	6	6	1	1	204	2939	1	0	0	414.22	826.425	2	826.423	0.0024	0	38.52	0.0079	K	FASFIDK	V					File: ~Y:\CORE\RAW_DATA_2023_QE\P1481_Sigrun_Lange\P1481_A.raw~; SpectrumID: ~3738~; PrecursorID: ~0~; scans: ~12062~
5	2::tr|A0A8I6ABD6|A0A8I6ABD6_RAT	Keratin 76 OS=Rattus norvegicus OX=10116 GN=Krt76 PE=4 SV=1	50	26676	6	6	1	1	199	3297	1	0	0	414.217	826.42	2	826.423	-0.0021	0	49.8	0.00053	K	FASFIDK	V					File: ~Y:\CORE\RAW_DATA_2023_QE\P1481_Sigrun_Lange\P1481_A.raw~; SpectrumID: ~4101~; PrecursorID: ~0~; scans: ~12601~
5	2::tr|A0A8I6ABD6|A0A8I6ABD6_RAT	Keratin 76 OS=Rattus norvegicus OX=10116 GN=Krt76 PE=4 SV=1	50	26676	6	6	1	1	200	3113	1	0	0	414.218	826.421	2	826.423	-0.0014	0	47.38	0.00089	K	FASFIDK	V					File: ~Y:\CORE\RAW_DATA_2023_QE\P1481_Sigrun_Lange\P1481_A.raw~; SpectrumID: ~3913~; PrecursorID: ~0~; scans: ~12329~
5	2::tr|A0A8I6ABD6|A0A8I6ABD6_RAT	Keratin 76 OS=Rattus norvegicus OX=10116 GN=Krt76 PE=4 SV=1	50	26676	6	6	1	1	201	3487	1	0	0	414.218	826.422	2	826.423	-0.0008	0	47.64	0.00084	K	FASFIDK	V					File: ~Y:\CORE\RAW_DATA_2023_QE\P1481_Sigrun_Lange\P1481_A.raw~; SpectrumID: ~4292~; PrecursorID: ~0~; scans: ~12879~
5	2::tr|A0A8I6ABD6|A0A8I6ABD6_RAT	Keratin 76 OS=Rattus norvegicus OX=10116 GN=Krt76 PE=4 SV=1	50	26676	6	6	1	1	202	2771	1	0	0	414.219	826.423	2	826.423	0.001	0	33.39	0.022	K	FASFIDK	V					File: ~Y:\CORE\RAW_DATA_2023_QE\P1481_Sigrun_Lange\P1481_A.raw~; SpectrumID: ~3564~; PrecursorID: ~0~; scans: ~11793~
5	2::tr|A0A8I6ABD6|A0A8I6ABD6_RAT	Keratin 76 OS=Rattus norvegicus OX=10116 GN=Krt76 PE=4 SV=1	50	26676	6	6	1	1	203	2622	1	0	0	414.22	826.425	2	826.423	0.0023	0	34.67	0.019	K	FASFIDK	V					File: ~Y:\CORE\RAW_DATA_2023_QE\P1481_Sigrun_Lange\P1481_A.raw~; SpectrumID: ~3410~; PrecursorID: ~0~; scans: ~11526~
5	2::tr|A0A8I6ABD6|A0A8I6ABD6_RAT	Keratin 76 OS=Rattus norvegicus OX=10116 GN=Krt76 PE=4 SV=1	50	26676	6	6	1	1	204	2939	1	0	0	414.22	826.425	2	826.423	0.0024	0	38.52	0.0079	K	FASFIDK	V					File: ~Y:\CORE\RAW_DATA_2023_QE\P1481_Sigrun_Lange\P1481_A.raw~; SpectrumID: ~3738~; PrecursorID: ~0~; scans: ~12062~
5	2::tr|D3ZSY5|D3ZSY5_RAT	Keratin 84 OS=Rattus norvegicus OX=10116 GN=Krt84 PE=2 SV=2	50	61961	6	6	1	1	199	3297	1	0	0	414.217	826.42	2	826.423	-0.0021	0	49.8	0.00053	K	FASFIDK	V					File: ~Y:\CORE\RAW_DATA_2023_QE\P1481_Sigrun_Lange\P1481_A.raw~; SpectrumID: ~4101~; PrecursorID: ~0~; scans: ~12601~
5	2::tr|D3ZSY5|D3ZSY5_RAT	Keratin 84 OS=Rattus norvegicus OX=10116 GN=Krt84 PE=2 SV=2	50	61961	6	6	1	1	200	3113	1	0	0	414.218	826.421	2	826.423	-0.0014	0	47.38	0.00089	K	FASFIDK	V					File: ~Y:\CORE\RAW_DATA_2023_QE\P1481_Sigrun_Lange\P1481_A.raw~; SpectrumID: ~3913~; PrecursorID: ~0~; scans: ~12329~
5	2::tr|D3ZSY5|D3ZSY5_RAT	Keratin 84 OS=Rattus norvegicus OX=10116 GN=Krt84 PE=2 SV=2	50	61961	6	6	1	1	201	3487	1	0	0	414.218	826.422	2	826.423	-0.0008	0	47.64	0.00084	K	FASFIDK	V					File: ~Y:\CORE\RAW_DATA_2023_QE\P1481_Sigrun_Lange\P1481_A.raw~; SpectrumID: ~4292~; PrecursorID: ~0~; scans: ~12879~
5	2::tr|D3ZSY5|D3ZSY5_RAT	Keratin 84 OS=Rattus norvegicus OX=10116 GN=Krt84 PE=2 SV=2	50	61961	6	6	1	1	202	2771	1	0	0	414.219	826.423	2	826.423	0.001	0	33.39	0.022	K	FASFIDK	V					File: ~Y:\CORE\RAW_DATA_2023_QE\P1481_Sigrun_Lange\P1481_A.raw~; SpectrumID: ~3564~; PrecursorID: ~0~; scans: ~11793~
5	2::tr|D3ZSY5|D3ZSY5_RAT	Keratin 84 OS=Rattus norvegicus OX=10116 GN=Krt84 PE=2 SV=2	50	61961	6	6	1	1	203	2622	1	0	0	414.22	826.425	2	826.423	0.0023	0	34.67	0.019	K	FASFIDK	V					File: ~Y:\CORE\RAW_DATA_2023_QE\P1481_Sigrun_Lange\P1481_A.raw~; SpectrumID: ~3410~; PrecursorID: ~0~; scans: ~11526~
5	2::tr|D3ZSY5|D3ZSY5_RAT	Keratin 84 OS=Rattus norvegicus OX=10116 GN=Krt84 PE=2 SV=2	50	61961	6	6	1	1	204	2939	1	0	0	414.22	826.425	2	826.423	0.0024	0	38.52	0.0079	K	FASFIDK	V					File: ~Y:\CORE\RAW_DATA_2023_QE\P1481_Sigrun_Lange\P1481_A.raw~; SpectrumID: ~3738~; PrecursorID: ~0~; scans: ~12062~
5	2::tr|D3ZXB7|D3ZXB7_RAT	Keratin 71 OS=Rattus norvegicus OX=10116 GN=Krt71 PE=3 SV=3	50	58114	6	6	1	1	199	3297	1	0	0	414.217	826.42	2	826.423	-0.0021	0	49.8	0.00053	K	FASFIDK	V					File: ~Y:\CORE\RAW_DATA_2023_QE\P1481_Sigrun_Lange\P1481_A.raw~; SpectrumID: ~4101~; PrecursorID: ~0~; scans: ~12601~
5	2::tr|D3ZXB7|D3ZXB7_RAT	Keratin 71 OS=Rattus norvegicus OX=10116 GN=Krt71 PE=3 SV=3	50	58114	6	6	1	1	200	3113	1	0	0	414.218	826.421	2	826.423	-0.0014	0	47.38	0.00089	K	FASFIDK	V					File: ~Y:\CORE\RAW_DATA_2023_QE\P1481_Sigrun_Lange\P1481_A.raw~; SpectrumID: ~3913~; PrecursorID: ~0~; scans: ~12329~
5	2::tr|D3ZXB7|D3ZXB7_RAT	Keratin 71 OS=Rattus norvegicus OX=10116 GN=Krt71 PE=3 SV=3	50	58114	6	6	1	1	201	3487	1	0	0	414.218	826.422	2	826.423	-0.0008	0	47.64	0.00084	K	FASFIDK	V					File: ~Y:\CORE\RAW_DATA_2023_QE\P1481_Sigrun_Lange\P1481_A.raw~; SpectrumID: ~4292~; PrecursorID: ~0~; scans: ~12879~
5	2::tr|D3ZXB7|D3ZXB7_RAT	Keratin 71 OS=Rattus norvegicus OX=10116 GN=Krt71 PE=3 SV=3	50	58114	6	6	1	1	202	2771	1	0	0	414.219	826.423	2	826.423	0.001	0	33.39	0.022	K	FASFIDK	V					File: ~Y:\CORE\RAW_DATA_2023_QE\P1481_Sigrun_Lange\P1481_A.raw~; SpectrumID: ~3564~; PrecursorID: ~0~; scans: ~11793~
5	2::tr|D3ZXB7|D3ZXB7_RAT	Keratin 71 OS=Rattus norvegicus OX=10116 GN=Krt71 PE=3 SV=3	50	58114	6	6	1	1	203	2622	1	0	0	414.22	826.425	2	826.423	0.0023	0	34.67	0.019	K	FASFIDK	V					File: ~Y:\CORE\RAW_DATA_2023_QE\P1481_Sigrun_Lange\P1481_A.raw~; SpectrumID: ~3410~; PrecursorID: ~0~; scans: ~11526~
5	2::tr|D3ZXB7|D3ZXB7_RAT	Keratin 71 OS=Rattus norvegicus OX=10116 GN=Krt71 PE=3 SV=3	50	58114	6	6	1	1	204	2939	1	0	0	414.22	826.425	2	826.423	0.0024	0	38.52	0.0079	K	FASFIDK	V					File: ~Y:\CORE\RAW_DATA_2023_QE\P1481_Sigrun_Lange\P1481_A.raw~; SpectrumID: ~3738~; PrecursorID: ~0~; scans: ~12062~
5	2::tr|G3V712|G3V712_RAT	Keratin complex 2, basic, gene 7, isoform CRA_a OS=Rattus norvegicus OX=10116 GN=Krt7 PE=1 SV=1	50	50832	6	6	1	1	199	3297	1	0	0	414.217	826.42	2	826.423	-0.0021	0	49.8	0.00053	K	FASFIDK	V					File: ~Y:\CORE\RAW_DATA_2023_QE\P1481_Sigrun_Lange\P1481_A.raw~; SpectrumID: ~4101~; PrecursorID: ~0~; scans: ~12601~
5	2::tr|G3V712|G3V712_RAT	Keratin complex 2, basic, gene 7, isoform CRA_a OS=Rattus norvegicus OX=10116 GN=Krt7 PE=1 SV=1	50	50832	6	6	1	1	200	3113	1	0	0	414.218	826.421	2	826.423	-0.0014	0	47.38	0.00089	K	FASFIDK	V					File: ~Y:\CORE\RAW_DATA_2023_QE\P1481_Sigrun_Lange\P1481_A.raw~; SpectrumID: ~3913~; PrecursorID: ~0~; scans: ~12329~
5	2::tr|G3V712|G3V712_RAT	Keratin complex 2, basic, gene 7, isoform CRA_a OS=Rattus norvegicus OX=10116 GN=Krt7 PE=1 SV=1	50	50832	6	6	1	1	201	3487	1	0	0	414.218	826.422	2	826.423	-0.0008	0	47.64	0.00084	K	FASFIDK	V					File: ~Y:\CORE\RAW_DATA_2023_QE\P1481_Sigrun_Lange\P1481_A.raw~; SpectrumID: ~4292~; PrecursorID: ~0~; scans: ~12879~
5	2::tr|G3V712|G3V712_RAT	Keratin complex 2, basic, gene 7, isoform CRA_a OS=Rattus norvegicus OX=10116 GN=Krt7 PE=1 SV=1	50	50832	6	6	1	1	202	2771	1	0	0	414.219	826.423	2	826.423	0.001	0	33.39	0.022	K	FASFIDK	V					File: ~Y:\CORE\RAW_DATA_2023_QE\P1481_Sigrun_Lange\P1481_A.raw~; SpectrumID: ~3564~; PrecursorID: ~0~; scans: ~11793~
5	2::tr|G3V712|G3V712_RAT	Keratin complex 2, basic, gene 7, isoform CRA_a OS=Rattus norvegicus OX=10116 GN=Krt7 PE=1 SV=1	50	50832	6	6	1	1	203	2622	1	0	0	414.22	826.425	2	826.423	0.0023	0	34.67	0.019	K	FASFIDK	V					File: ~Y:\CORE\RAW_DATA_2023_QE\P1481_Sigrun_Lange\P1481_A.raw~; SpectrumID: ~3410~; PrecursorID: ~0~; scans: ~11526~
5	2::tr|G3V712|G3V712_RAT	Keratin complex 2, basic, gene 7, isoform CRA_a OS=Rattus norvegicus OX=10116 GN=Krt7 PE=1 SV=1	50	50832	6	6	1	1	204	2939	1	0	0	414.22	826.425	2	826.423	0.0024	0	38.52	0.0079	K	FASFIDK	V					File: ~Y:\CORE\RAW_DATA_2023_QE\P1481_Sigrun_Lange\P1481_A.raw~; SpectrumID: ~3738~; PrecursorID: ~0~; scans: ~12062~
5	2::tr|U3R7A7|U3R7A7_RAT	Keratin 71 OS=Rattus norvegicus OX=10116 GN=Krt71 PE=2 SV=1	50	57799	6	6	1	1	199	3297	1	0	0	414.217	826.42	2	826.423	-0.0021	0	49.8	0.00053	K	FASFIDK	V					File: ~Y:\CORE\RAW_DATA_2023_QE\P1481_Sigrun_Lange\P1481_A.raw~; SpectrumID: ~4101~; PrecursorID: ~0~; scans: ~12601~
5	2::tr|U3R7A7|U3R7A7_RAT	Keratin 71 OS=Rattus norvegicus OX=10116 GN=Krt71 PE=2 SV=1	50	57799	6	6	1	1	200	3113	1	0	0	414.218	826.421	2	826.423	-0.0014	0	47.38	0.00089	K	FASFIDK	V					File: ~Y:\CORE\RAW_DATA_2023_QE\P1481_Sigrun_Lange\P1481_A.raw~; SpectrumID: ~3913~; PrecursorID: ~0~; scans: ~12329~
5	2::tr|U3R7A7|U3R7A7_RAT	Keratin 71 OS=Rattus norvegicus OX=10116 GN=Krt71 PE=2 SV=1	50	57799	6	6	1	1	201	3487	1	0	0	414.218	826.422	2	826.423	-0.0008	0	47.64	0.00084	K	FASFIDK	V					File: ~Y:\CORE\RAW_DATA_2023_QE\P1481_Sigrun_Lange\P1481_A.raw~; SpectrumID: ~4292~; PrecursorID: ~0~; scans: ~12879~
5	2::tr|U3R7A7|U3R7A7_RAT	Keratin 71 OS=Rattus norvegicus OX=10116 GN=Krt71 PE=2 SV=1	50	57799	6	6	1	1	202	2771	1	0	0	414.219	826.423	2	826.423	0.001	0	33.39	0.022	K	FASFIDK	V					File: ~Y:\CORE\RAW_DATA_2023_QE\P1481_Sigrun_Lange\P1481_A.raw~; SpectrumID: ~3564~; PrecursorID: ~0~; scans: ~11793~
5	2::tr|U3R7A7|U3R7A7_RAT	Keratin 71 OS=Rattus norvegicus OX=10116 GN=Krt71 PE=2 SV=1	50	57799	6	6	1	1	203	2622	1	0	0	414.22	826.425	2	826.423	0.0023	0	34.67	0.019	K	FASFIDK	V					File: ~Y:\CORE\RAW_DATA_2023_QE\P1481_Sigrun_Lange\P1481_A.raw~; SpectrumID: ~3410~; PrecursorID: ~0~; scans: ~11526~
5	2::tr|U3R7A7|U3R7A7_RAT	Keratin 71 OS=Rattus norvegicus OX=10116 GN=Krt71 PE=2 SV=1	50	57799	6	6	1	1	204	2939	1	0	0	414.22	826.425	2	826.423	0.0024	0	38.52	0.0079	K	FASFIDK	V					File: ~Y:\CORE\RAW_DATA_2023_QE\P1481_Sigrun_Lange\P1481_A.raw~; SpectrumID: ~3738~; PrecursorID: ~0~; scans: ~12062~
5	2::tr|U5LJQ0|U5LJQ0_RAT	Keratin 71 OS=Rattus norvegicus OX=10116 GN=Krt71 PE=2 SV=1	50	57913	6	6	1	1	199	3297	1	0	0	414.217	826.42	2	826.423	-0.0021	0	49.8	0.00053	K	FASFIDK	V					File: ~Y:\CORE\RAW_DATA_2023_QE\P1481_Sigrun_Lange\P1481_A.raw~; SpectrumID: ~4101~; PrecursorID: ~0~; scans: ~12601~
5	2::tr|U5LJQ0|U5LJQ0_RAT	Keratin 71 OS=Rattus norvegicus OX=10116 GN=Krt71 PE=2 SV=1	50	57913	6	6	1	1	200	3113	1	0	0	414.218	826.421	2	826.423	-0.0014	0	47.38	0.00089	K	FASFIDK	V					File: ~Y:\CORE\RAW_DATA_2023_QE\P1481_Sigrun_Lange\P1481_A.raw~; SpectrumID: ~3913~; PrecursorID: ~0~; scans: ~12329~
5	2::tr|U5LJQ0|U5LJQ0_RAT	Keratin 71 OS=Rattus norvegicus OX=10116 GN=Krt71 PE=2 SV=1	50	57913	6	6	1	1	201	3487	1	0	0	414.218	826.422	2	826.423	-0.0008	0	47.64	0.00084	K	FASFIDK	V					File: ~Y:\CORE\RAW_DATA_2023_QE\P1481_Sigrun_Lange\P1481_A.raw~; SpectrumID: ~4292~; PrecursorID: ~0~; scans: ~12879~
5	2::tr|U5LJQ0|U5LJQ0_RAT	Keratin 71 OS=Rattus norvegicus OX=10116 GN=Krt71 PE=2 SV=1	50	57913	6	6	1	1	202	2771	1	0	0	414.219	826.423	2	826.423	0.001	0	33.39	0.022	K	FASFIDK	V					File: ~Y:\CORE\RAW_DATA_2023_QE\P1481_Sigrun_Lange\P1481_A.raw~; SpectrumID: ~3564~; PrecursorID: ~0~; scans: ~11793~
5	2::tr|U5LJQ0|U5LJQ0_RAT	Keratin 71 OS=Rattus norvegicus OX=10116 GN=Krt71 PE=2 SV=1	50	57913	6	6	1	1	203	2622	1	0	0	414.22	826.425	2	826.423	0.0023	0	34.67	0.019	K	FASFIDK	V					File: ~Y:\CORE\RAW_DATA_2023_QE\P1481_Sigrun_Lange\P1481_A.raw~; SpectrumID: ~3410~; PrecursorID: ~0~; scans: ~11526~
5	2::tr|U5LJQ0|U5LJQ0_RAT	Keratin 71 OS=Rattus norvegicus OX=10116 GN=Krt71 PE=2 SV=1	50	57913	6	6	1	1	204	2939	1	0	0	414.22	826.425	2	826.423	0.0024	0	38.52	0.0079	K	FASFIDK	V					File: ~Y:\CORE\RAW_DATA_2023_QE\P1481_Sigrun_Lange\P1481_A.raw~; SpectrumID: ~3738~; PrecursorID: ~0~; scans: ~12062~
5	2::sp|Q6IG04|K2C72_RAT	Keratin, type II cytoskeletal 72 OS=Rattus norvegicus OX=10116 GN=Krt72 PE=3 SV=2	50	57386	6	6	1	1	199	3297	1	0	0	414.217	826.42	2	826.423	-0.0021	0	49.8	0.00053	K	FASFIDK	V					File: ~Y:\CORE\RAW_DATA_2023_QE\P1481_Sigrun_Lange\P1481_A.raw~; SpectrumID: ~4101~; PrecursorID: ~0~; scans: ~12601~
5	2::sp|Q6IG04|K2C72_RAT	Keratin, type II cytoskeletal 72 OS=Rattus norvegicus OX=10116 GN=Krt72 PE=3 SV=2	50	57386	6	6	1	1	200	3113	1	0	0	414.218	826.421	2	826.423	-0.0014	0	47.38	0.00089	K	FASFIDK	V					File: ~Y:\CORE\RAW_DATA_2023_QE\P1481_Sigrun_Lange\P1481_A.raw~; SpectrumID: ~3913~; PrecursorID: ~0~; scans: ~12329~
5	2::sp|Q6IG04|K2C72_RAT	Keratin, type II cytoskeletal 72 OS=Rattus norvegicus OX=10116 GN=Krt72 PE=3 SV=2	50	57386	6	6	1	1	201	3487	1	0	0	414.218	826.422	2	826.423	-0.0008	0	47.64	0.00084	K	FASFIDK	V					File: ~Y:\CORE\RAW_DATA_2023_QE\P1481_Sigrun_Lange\P1481_A.raw~; SpectrumID: ~4292~; PrecursorID: ~0~; scans: ~12879~
5	2::sp|Q6IG04|K2C72_RAT	Keratin, type II cytoskeletal 72 OS=Rattus norvegicus OX=10116 GN=Krt72 PE=3 SV=2	50	57386	6	6	1	1	202	2771	1	0	0	414.219	826.423	2	826.423	0.001	0	33.39	0.022	K	FASFIDK	V					File: ~Y:\CORE\RAW_DATA_2023_QE\P1481_Sigrun_Lange\P1481_A.raw~; SpectrumID: ~3564~; PrecursorID: ~0~; scans: ~11793~
5	2::sp|Q6IG04|K2C72_RAT	Keratin, type II cytoskeletal 72 OS=Rattus norvegicus OX=10116 GN=Krt72 PE=3 SV=2	50	57386	6	6	1	1	203	2622	1	0	0	414.22	826.425	2	826.423	0.0023	0	34.67	0.019	K	FASFIDK	V					File: ~Y:\CORE\RAW_DATA_2023_QE\P1481_Sigrun_Lange\P1481_A.raw~; SpectrumID: ~3410~; PrecursorID: ~0~; scans: ~11526~
5	2::sp|Q6IG04|K2C72_RAT	Keratin, type II cytoskeletal 72 OS=Rattus norvegicus OX=10116 GN=Krt72 PE=3 SV=2	50	57386	6	6	1	1	204	2939	1	0	0	414.22	826.425	2	826.423	0.0024	0	38.52	0.0079	K	FASFIDK	V					File: ~Y:\CORE\RAW_DATA_2023_QE\P1481_Sigrun_Lange\P1481_A.raw~; SpectrumID: ~3738~; PrecursorID: ~0~; scans: ~12062~
5	1::sp|cRAP071|Q9NSB2|KRT84_HUMAN	Keratin, type II cuticular Hb4 OS=Homo sapiens GN=KRT84 PE=2 SV=2	50	65942	6	6	1	1	199	3297	1	0	0	414.217	826.42	2	826.423	-0.0021	0	49.8	0.00053	K	FASFIDK	V					File: ~Y:\CORE\RAW_DATA_2023_QE\P1481_Sigrun_Lange\P1481_A.raw~; SpectrumID: ~4101~; PrecursorID: ~0~; scans: ~12601~
5	1::sp|cRAP071|Q9NSB2|KRT84_HUMAN	Keratin, type II cuticular Hb4 OS=Homo sapiens GN=KRT84 PE=2 SV=2	50	65942	6	6	1	1	200	3113	1	0	0	414.218	826.421	2	826.423	-0.0014	0	47.38	0.00089	K	FASFIDK	V					File: ~Y:\CORE\RAW_DATA_2023_QE\P1481_Sigrun_Lange\P1481_A.raw~; SpectrumID: ~3913~; PrecursorID: ~0~; scans: ~12329~
5	1::sp|cRAP071|Q9NSB2|KRT84_HUMAN	Keratin, type II cuticular Hb4 OS=Homo sapiens GN=KRT84 PE=2 SV=2	50	65942	6	6	1	1	201	3487	1	0	0	414.218	826.422	2	826.423	-0.0008	0	47.64	0.00084	K	FASFIDK	V					File: ~Y:\CORE\RAW_DATA_2023_QE\P1481_Sigrun_Lange\P1481_A.raw~; SpectrumID: ~4292~; PrecursorID: ~0~; scans: ~12879~
5	1::sp|cRAP071|Q9NSB2|KRT84_HUMAN	Keratin, type II cuticular Hb4 OS=Homo sapiens GN=KRT84 PE=2 SV=2	50	65942	6	6	1	1	202	2771	1	0	0	414.219	826.423	2	826.423	0.001	0	33.39	0.022	K	FASFIDK	V					File: ~Y:\CORE\RAW_DATA_2023_QE\P1481_Sigrun_Lange\P1481_A.raw~; SpectrumID: ~3564~; PrecursorID: ~0~; scans: ~11793~
5	1::sp|cRAP071|Q9NSB2|KRT84_HUMAN	Keratin, type II cuticular Hb4 OS=Homo sapiens GN=KRT84 PE=2 SV=2	50	65942	6	6	1	1	203	2622	1	0	0	414.22	826.425	2	826.423	0.0023	0	34.67	0.019	K	FASFIDK	V					File: ~Y:\CORE\RAW_DATA_2023_QE\P1481_Sigrun_Lange\P1481_A.raw~; SpectrumID: ~3410~; PrecursorID: ~0~; scans: ~11526~
5	1::sp|cRAP071|Q9NSB2|KRT84_HUMAN	Keratin, type II cuticular Hb4 OS=Homo sapiens GN=KRT84 PE=2 SV=2	50	65942	6	6	1	1	204	2939	1	0	0	414.22	826.425	2	826.423	0.0024	0	38.52	0.0079	K	FASFIDK	V					File: ~Y:\CORE\RAW_DATA_2023_QE\P1481_Sigrun_Lange\P1481_A.raw~; SpectrumID: ~3738~; PrecursorID: ~0~; scans: ~12062~
6	1::sp|cRAP112|P00761|TRYP_PIG	Trypsin OS=Sus scrofa PE=1 SV=1	540	25078	114	114	8	8	251	4076	1	1	1	421.755	841.495	2	841.502	-0.0074	0	44.56	0.0016	R	VATVSLPR	S					File: ~Y:\CORE\RAW_DATA_2023_QE\P1481_Sigrun_Lange\P1481_A.raw~; SpectrumID: ~4885~; PrecursorID: ~0~; scans: ~13845~
6	1::sp|cRAP112|P00761|TRYP_PIG	Trypsin OS=Sus scrofa PE=1 SV=1	540	25078	114	114	8	8	254	6404	1	1	1	421.757	841.5	2	841.502	-0.0021	0	46.14	0.0014	R	VATVSLPR	S					File: ~Y:\CORE\RAW_DATA_2023_QE\P1481_Sigrun_Lange\P1481_A.raw~; SpectrumID: ~7220~; PrecursorID: ~0~; scans: ~17338~
6	1::sp|cRAP112|P00761|TRYP_PIG	Trypsin OS=Sus scrofa PE=1 SV=1	540	25078	114	114	8	8	255	4723	1	1	1	421.757	841.5	2	841.502	-0.0021	0	42.63	0.0032	R	VATVSLPR	S					File: ~Y:\CORE\RAW_DATA_2023_QE\P1481_Sigrun_Lange\P1481_A.raw~; SpectrumID: ~5537~; PrecursorID: ~0~; scans: ~14938~
6	1::sp|cRAP112|P00761|TRYP_PIG	Trypsin OS=Sus scrofa PE=1 SV=1	540	25078	114	114	8	8	256	3782	1	1	1	421.758	841.501	2	841.502	-0.0014	0	48.38	0.00088	R	VATVSLPR	S					File: ~Y:\CORE\RAW_DATA_2023_QE\P1481_Sigrun_Lange\P1481_A.raw~; SpectrumID: ~4591~; PrecursorID: ~0~; scans: ~13326~
6	1::sp|cRAP112|P00761|TRYP_PIG	Trypsin OS=Sus scrofa PE=1 SV=1	540	25078	114	114	8	8	257	6991	1	1	1	421.758	841.501	2	841.502	-0.0011	0	43.12	0.0029	R	VATVSLPR	S					File: ~Y:\CORE\RAW_DATA_2023_QE\P1481_Sigrun_Lange\P1481_A.raw~; SpectrumID: ~7979~; PrecursorID: ~0~; scans: ~18224~
6	1::sp|cRAP112|P00761|TRYP_PIG	Trypsin OS=Sus scrofa PE=1 SV=1	540	25078	114	114	8	8	258	3601	1	1	1	421.758	841.501	2	841.502	-0.001	0	50.99	0.00048	R	VATVSLPR	S					File: ~Y:\CORE\RAW_DATA_2023_QE\P1481_Sigrun_Lange\P1481_A.raw~; SpectrumID: ~4409~; PrecursorID: ~0~; scans: ~13059~
6	1::sp|cRAP112|P00761|TRYP_PIG	Trypsin OS=Sus scrofa PE=1 SV=1	540	25078	114	114	8	8	259	3235	1	1	1	421.758	841.501	2	841.502	-0.0006	0	47.9	0.00095	R	VATVSLPR	S					File: ~Y:\CORE\RAW_DATA_2023_QE\P1481_Sigrun_Lange\P1481_A.raw~; SpectrumID: ~4037~; PrecursorID: ~0~; scans: ~12515~
6	1::sp|cRAP112|P00761|TRYP_PIG	Trypsin OS=Sus scrofa PE=1 SV=1	540	25078	114	114	8	8	260	6787	1	1	1	421.758	841.502	2	841.502	-0.0006	0	42.42	0.0033	R	VATVSLPR	S					File: ~Y:\CORE\RAW_DATA_2023_QE\P1481_Sigrun_Lange\P1481_A.raw~; SpectrumID: ~7723~; PrecursorID: ~0~; scans: ~17937~
6	1::sp|cRAP112|P00761|TRYP_PIG	Trypsin OS=Sus scrofa PE=1 SV=1	540	25078	114	114	8	8	261	1938	1	1	1	421.758	841.502	2	841.502	-0.0005	0	44.92	0.0019	R	VATVSLPR	S					File: ~Y:\CORE\RAW_DATA_2023_QE\P1481_Sigrun_Lange\P1481_A.raw~; SpectrumID: ~2683~; PrecursorID: ~0~; scans: ~9675~
6	1::sp|cRAP112|P00761|TRYP_PIG	Trypsin OS=Sus scrofa PE=1 SV=1	540	25078	114	114	8	8	262	3421	1	1	1	421.758	841.502	2	841.502	-0.0002	0	41.49	0.0041	R	VATVSLPR	S					File: ~Y:\CORE\RAW_DATA_2023_QE\P1481_Sigrun_Lange\P1481_A.raw~; SpectrumID: ~4226~; PrecursorID: ~0~; scans: ~12789~
6	1::sp|cRAP112|P00761|TRYP_PIG	Trypsin OS=Sus scrofa PE=1 SV=1	540	25078	114	114	8	8	263	2729	1	1	1	421.758	841.502	2	841.502	-0.0002	0	53.6	0.00025	R	VATVSLPR	S					File: ~Y:\CORE\RAW_DATA_2023_QE\P1481_Sigrun_Lange\P1481_A.raw~; SpectrumID: ~3520~; PrecursorID: ~0~; scans: ~11711~
6	1::sp|cRAP112|P00761|TRYP_PIG	Trypsin OS=Sus scrofa PE=1 SV=1	540	25078	114	114	8	8	264	2888	1	1	1	421.758	841.502	2	841.502	-0.0002	0	55.54	0.00016	R	VATVSLPR	S					File: ~Y:\CORE\RAW_DATA_2023_QE\P1481_Sigrun_Lange\P1481_A.raw~; SpectrumID: ~3684~; PrecursorID: ~0~; scans: ~11979~
6	1::sp|cRAP112|P00761|TRYP_PIG	Trypsin OS=Sus scrofa PE=1 SV=1	540	25078	114	114	8	8	265	3056	1	1	1	421.758	841.502	2	841.502	-0.0002	0	50.41	0.00053	R	VATVSLPR	S					File: ~Y:\CORE\RAW_DATA_2023_QE\P1481_Sigrun_Lange\P1481_A.raw~; SpectrumID: ~3856~; PrecursorID: ~0~; scans: ~12244~
6	1::sp|cRAP112|P00761|TRYP_PIG	Trypsin OS=Sus scrofa PE=1 SV=1	540	25078	114	114	8	8	266	6190	1	1	1	421.758	841.502	2	841.502	0	0	49.16	0.00071	R	VATVSLPR	S					File: ~Y:\CORE\RAW_DATA_2023_QE\P1481_Sigrun_Lange\P1481_A.raw~; SpectrumID: ~7006~; PrecursorID: ~0~; scans: ~17056~
6	1::sp|cRAP112|P00761|TRYP_PIG	Trypsin OS=Sus scrofa PE=1 SV=1	540	25078	114	114	8	8	267	4921	1	1	1	421.758	841.502	2	841.502	0	0	46.16	0.0014	R	VATVSLPR	S					File: ~Y:\CORE\RAW_DATA_2023_QE\P1481_Sigrun_Lange\P1481_A.raw~; SpectrumID: ~5735~; PrecursorID: ~0~; scans: ~15209~
6	1::sp|cRAP112|P00761|TRYP_PIG	Trypsin OS=Sus scrofa PE=1 SV=1	540	25078	114	114	8	8	268	3930	1	1	1	421.758	841.502	2	841.502	0	0	43.12	0.0028	R	VATVSLPR	S					File: ~Y:\CORE\RAW_DATA_2023_QE\P1481_Sigrun_Lange\P1481_A.raw~; SpectrumID: ~4739~; PrecursorID: ~0~; scans: ~13585~
6	1::sp|cRAP112|P00761|TRYP_PIG	Trypsin OS=Sus scrofa PE=1 SV=1	540	25078	114	114	8	8	269	2584	1	1	1	421.758	841.502	2	841.502	0	0	48.98	0.00074	R	VATVSLPR	S					File: ~Y:\CORE\RAW_DATA_2023_QE\P1481_Sigrun_Lange\P1481_A.raw~; SpectrumID: ~3371~; PrecursorID: ~0~; scans: ~11444~
6	1::sp|cRAP112|P00761|TRYP_PIG	Trypsin OS=Sus scrofa PE=1 SV=1	540	25078	114	114	8	8	270	5978	1	1	1	421.758	841.502	2	841.502	0.0001	0	47.3	0.0011	R	VATVSLPR	S					File: ~Y:\CORE\RAW_DATA_2023_QE\P1481_Sigrun_Lange\P1481_A.raw~; SpectrumID: ~6794~; PrecursorID: ~0~; scans: ~16777~
6	1::sp|cRAP112|P00761|TRYP_PIG	Trypsin OS=Sus scrofa PE=1 SV=1	540	25078	114	114	8	8	271	5280	1	1	1	421.759	841.502	2	841.502	0.0003	0	39.65	0.0063	R	VATVSLPR	S					File: ~Y:\CORE\RAW_DATA_2023_QE\P1481_Sigrun_Lange\P1481_A.raw~; SpectrumID: ~6095~; PrecursorID: ~0~; scans: ~15760~
6	1::sp|cRAP112|P00761|TRYP_PIG	Trypsin OS=Sus scrofa PE=1 SV=1	540	25078	114	114	8	8	272	4538	1	1	1	421.759	841.502	2	841.502	0.0003	0	45.33	0.0017	R	VATVSLPR	S					File: ~Y:\CORE\RAW_DATA_2023_QE\P1481_Sigrun_Lange\P1481_A.raw~; SpectrumID: ~5351~; PrecursorID: ~0~; scans: ~14670~
6	1::sp|cRAP112|P00761|TRYP_PIG	Trypsin OS=Sus scrofa PE=1 SV=1	540	25078	114	114	8	8	273	2355	1	1	1	421.759	841.503	2	841.502	0.0004	0	52.08	0.00036	R	VATVSLPR	S					File: ~Y:\CORE\RAW_DATA_2023_QE\P1481_Sigrun_Lange\P1481_A.raw~; SpectrumID: ~3139~; PrecursorID: ~0~; scans: ~10926~
6	1::sp|cRAP112|P00761|TRYP_PIG	Trypsin OS=Sus scrofa PE=1 SV=1	540	25078	114	114	8	8	274	2465	1	1	1	421.759	841.503	2	841.502	0.0008	0	53.93	0.00024	R	VATVSLPR	S					File: ~Y:\CORE\RAW_DATA_2023_QE\P1481_Sigrun_Lange\P1481_A.raw~; SpectrumID: ~3251~; PrecursorID: ~0~; scans: ~11185~
6	1::sp|cRAP112|P00761|TRYP_PIG	Trypsin OS=Sus scrofa PE=1 SV=1	540	25078	114	114	8	8	275	2019	1	1	1	421.759	841.503	2	841.502	0.0009	0	52.9	0.0003	R	VATVSLPR	S					File: ~Y:\CORE\RAW_DATA_2023_QE\P1481_Sigrun_Lange\P1481_A.raw~; SpectrumID: ~2775~; PrecursorID: ~0~; scans: ~9920~
6	1::sp|cRAP112|P00761|TRYP_PIG	Trypsin OS=Sus scrofa PE=1 SV=1	540	25078	114	114	8	8	276	2168	1	1	1	421.759	841.503	2	841.502	0.0009	0	47.23	0.0011	R	VATVSLPR	S					File: ~Y:\CORE\RAW_DATA_2023_QE\P1481_Sigrun_Lange\P1481_A.raw~; SpectrumID: ~2946~; PrecursorID: ~0~; scans: ~10419~
6	1::sp|cRAP112|P00761|TRYP_PIG	Trypsin OS=Sus scrofa PE=1 SV=1	540	25078	114	114	8	8	277	2095	1	1	1	421.759	841.503	2	841.502	0.0009	0	54.01	0.00023	R	VATVSLPR	S					File: ~Y:\CORE\RAW_DATA_2023_QE\P1481_Sigrun_Lange\P1481_A.raw~; SpectrumID: ~2863~; PrecursorID: ~0~; scans: ~10170~
6	1::sp|cRAP112|P00761|TRYP_PIG	Trypsin OS=Sus scrofa PE=1 SV=1	540	25078	114	114	8	8	278	2259	1	1	1	421.759	841.503	2	841.502	0.001	0	51.96	0.00037	R	VATVSLPR	S					File: ~Y:\CORE\RAW_DATA_2023_QE\P1481_Sigrun_Lange\P1481_A.raw~; SpectrumID: ~3041~; PrecursorID: ~0~; scans: ~10671~
6	1::sp|cRAP112|P00761|TRYP_PIG	Trypsin OS=Sus scrofa PE=1 SV=1	540	25078	114	114	8	8	279	1815	1	1	1	421.759	841.504	2	841.502	0.0014	0	46.35	0.0014	R	VATVSLPR	S					File: ~Y:\CORE\RAW_DATA_2023_QE\P1481_Sigrun_Lange\P1481_A.raw~; SpectrumID: ~2525~; PrecursorID: ~0~; scans: ~9210~
6	1::sp|cRAP112|P00761|TRYP_PIG	Trypsin OS=Sus scrofa PE=1 SV=1	540	25078	114	114	8	8	280	4213	1	1	1	421.759	841.504	2	841.502	0.0014	0	42.28	0.0035	R	VATVSLPR	S					File: ~Y:\CORE\RAW_DATA_2023_QE\P1481_Sigrun_Lange\P1481_A.raw~; SpectrumID: ~5023~; PrecursorID: ~0~; scans: ~14112~
6	1::sp|cRAP112|P00761|TRYP_PIG	Trypsin OS=Sus scrofa PE=1 SV=1	540	25078	114	114	8	8	282	4383	1	1	1	421.759	841.504	2	841.502	0.002	0	34.35	0.022	R	VATVSLPR	S					File: ~Y:\CORE\RAW_DATA_2023_QE\P1481_Sigrun_Lange\P1481_A.raw~; SpectrumID: ~5194~; PrecursorID: ~0~; scans: ~14405~
6	1::sp|cRAP112|P00761|TRYP_PIG	Trypsin OS=Sus scrofa PE=1 SV=1	540	25078	114	114	8	8	923	2074	1	1	1	523.285	1044.56	2	1044.56	-0.0002	0	57.78	0.00041	K	LSSPATLNSR	V					File: ~Y:\CORE\RAW_DATA_2023_QE\P1481_Sigrun_Lange\P1481_A.raw~; SpectrumID: ~2837~; PrecursorID: ~0~; scans: ~10080~
6	1::sp|cRAP112|P00761|TRYP_PIG	Trypsin OS=Sus scrofa PE=1 SV=1	540	25078	114	114	8	8	924	1992	1	1	1	523.285	1044.56	2	1044.56	-0.0001	0	70.64	2.1e-05	K	LSSPATLNSR	V					File: ~Y:\CORE\RAW_DATA_2023_QE\P1481_Sigrun_Lange\P1481_A.raw~; SpectrumID: ~2742~; PrecursorID: ~0~; scans: ~9832~
6	1::sp|cRAP112|P00761|TRYP_PIG	Trypsin OS=Sus scrofa PE=1 SV=1	540	25078	114	114	8	8	925	1670	1	1	1	523.285	1044.56	2	1044.56	-0.0001	0	52.98	0.0012	K	LSSPATLNSR	V					File: ~Y:\CORE\RAW_DATA_2023_QE\P1481_Sigrun_Lange\P1481_A.raw~; SpectrumID: ~2340~; PrecursorID: ~0~; scans: ~8571~
6	1::sp|cRAP112|P00761|TRYP_PIG	Trypsin OS=Sus scrofa PE=1 SV=1	540	25078	114	114	8	8	926	1729	1	1	1	523.285	1044.56	2	1044.56	0	0	55.63	0.00066	K	LSSPATLNSR	V					File: ~Y:\CORE\RAW_DATA_2023_QE\P1481_Sigrun_Lange\P1481_A.raw~; SpectrumID: ~2418~; PrecursorID: ~0~; scans: ~8847~
6	1::sp|cRAP112|P00761|TRYP_PIG	Trypsin OS=Sus scrofa PE=1 SV=1	540	25078	114	114	8	8	927	2154	1	1	1	523.285	1044.56	2	1044.56	0.0001	0	70.67	2.1e-05	K	LSSPATLNSR	V					File: ~Y:\CORE\RAW_DATA_2023_QE\P1481_Sigrun_Lange\P1481_A.raw~; SpectrumID: ~2928~; PrecursorID: ~0~; scans: ~10328~
6	1::sp|cRAP112|P00761|TRYP_PIG	Trypsin OS=Sus scrofa PE=1 SV=1	540	25078	114	114	8	8	928	2455	1	1	1	523.285	1044.56	2	1044.56	0.0001	0	49.48	0.0027	K	LSSPATLNSR	V					File: ~Y:\CORE\RAW_DATA_2023_QE\P1481_Sigrun_Lange\P1481_A.raw~; SpectrumID: ~3241~; PrecursorID: ~0~; scans: ~11168~
6	1::sp|cRAP112|P00761|TRYP_PIG	Trypsin OS=Sus scrofa PE=1 SV=1	540	25078	114	114	8	8	930	1846	1	1	1	523.286	1044.56	2	1044.56	0.0005	0	70.63	2.1e-05	K	LSSPATLNSR	V					File: ~Y:\CORE\RAW_DATA_2023_QE\P1481_Sigrun_Lange\P1481_A.raw~; SpectrumID: ~2565~; PrecursorID: ~0~; scans: ~9344~
6	1::sp|cRAP112|P00761|TRYP_PIG	Trypsin OS=Sus scrofa PE=1 SV=1	540	25078	114	114	8	8	931	1912	1	1	1	523.286	1044.56	2	1044.56	0.0006	0	71.07	1.9e-05	K	LSSPATLNSR	V					File: ~Y:\CORE\RAW_DATA_2023_QE\P1481_Sigrun_Lange\P1481_A.raw~; SpectrumID: ~2648~; PrecursorID: ~0~; scans: ~9587~
6	1::sp|cRAP112|P00761|TRYP_PIG	Trypsin OS=Sus scrofa PE=1 SV=1	540	25078	114	114	8	8	932	1789	1	1	1	523.286	1044.56	2	1044.56	0.001	0	58.44	0.00034	K	LSSPATLNSR	V					File: ~Y:\CORE\RAW_DATA_2023_QE\P1481_Sigrun_Lange\P1481_A.raw~; SpectrumID: ~2496~; PrecursorID: ~0~; scans: ~9093~
6	1::sp|cRAP112|P00761|TRYP_PIG	Trypsin OS=Sus scrofa PE=1 SV=1	540	25078	114	114	8	8	933	2252	1	1	1	523.286	1044.56	2	1044.56	0.0011	0	55.7	0.00065	K	LSSPATLNSR	V					File: ~Y:\CORE\RAW_DATA_2023_QE\P1481_Sigrun_Lange\P1481_A.raw~; SpectrumID: ~3033~; PrecursorID: ~0~; scans: ~10643~
6	1::sp|cRAP112|P00761|TRYP_PIG	Trypsin OS=Sus scrofa PE=1 SV=1	540	25078	114	114	8	8	934	2347	1	1	1	523.286	1044.56	2	1044.56	0.0012	0	49.15	0.0029	K	LSSPATLNSR	V					File: ~Y:\CORE\RAW_DATA_2023_QE\P1481_Sigrun_Lange\P1481_A.raw~; SpectrumID: ~3131~; PrecursorID: ~0~; scans: ~10910~
6	1::sp|cRAP112|P00761|TRYP_PIG	Trypsin OS=Sus scrofa PE=1 SV=1	540	25078	114	114	8	8	935	1614	1	1	1	523.286	1044.56	2	1044.56	0.0015	0	51.26	0.0018	K	LSSPATLNSR	V					File: ~Y:\CORE\RAW_DATA_2023_QE\P1481_Sigrun_Lange\P1481_A.raw~; SpectrumID: ~2249~; PrecursorID: ~0~; scans: ~8328~
6	1::sp|cRAP112|P00761|TRYP_PIG	Trypsin OS=Sus scrofa PE=1 SV=1	540	25078	114	114	8	8	936	2594	1	1	1	523.287	1044.56	2	1044.56	0.0023	0	39.45	0.028	K	LSSPATLNSR	V					File: ~Y:\CORE\RAW_DATA_2023_QE\P1481_Sigrun_Lange\P1481_A.raw~; SpectrumID: ~3381~; PrecursorID: ~0~; scans: ~11463~
6	1::sp|cRAP112|P00761|TRYP_PIG	Trypsin OS=Sus scrofa PE=1 SV=1	540	25078	114	114	8	8	937	6925	1	1	1	523.288	1044.56	2	1044.56	0.0043	0	45.09	0.0084	K	LSSPATLNSR	V					File: ~Y:\CORE\RAW_DATA_2023_QE\P1481_Sigrun_Lange\P1481_A.raw~; SpectrumID: ~7891~; PrecursorID: ~0~; scans: ~18127~
6	1::sp|cRAP112|P00761|TRYP_PIG	Trypsin OS=Sus scrofa PE=1 SV=1	540	25078	114	114	8	8	2618	4312	1	1	1	763.878	1525.74	2	1525.74	-0.0025	0	63.6	8.8e-05	K	SSGSSYPSLLQCLK	A					File: ~Y:\CORE\RAW_DATA_2023_QE\P1481_Sigrun_Lange\P1481_A.raw~; SpectrumID: ~5122~; PrecursorID: ~0~; scans: ~14290~
6	1::sp|cRAP112|P00761|TRYP_PIG	Trypsin OS=Sus scrofa PE=1 SV=1	540	25078	114	114	8	8	4909	5051	1	1	1	1106.05	2210.08	2	2210.1	-0.0146	0	58.17	0.00047	R	LGEHNIDVLEGNEQFINAAK	I					File: ~Y:\CORE\RAW_DATA_2023_QE\P1481_Sigrun_Lange\P1481_A.raw~; SpectrumID: ~5866~; PrecursorID: ~0~; scans: ~15403~
6	1::sp|cRAP112|P00761|TRYP_PIG	Trypsin OS=Sus scrofa PE=1 SV=1	540	25078	114	114	8	8	4910	3937	1	1	1	553.529	2210.09	4	2210.1	-0.0116	0	45.26	0.0093	R	LGEHNIDVLEGNEQFINAAK	I					File: ~Y:\CORE\RAW_DATA_2023_QE\P1481_Sigrun_Lange\P1481_A.raw~; SpectrumID: ~4746~; PrecursorID: ~0~; scans: ~13595~
6	1::sp|cRAP112|P00761|TRYP_PIG	Trypsin OS=Sus scrofa PE=1 SV=1	540	25078	114	114	8	8	4912	6414	1	1	1	737.703	2210.09	3	2210.1	-0.0092	0	57.28	0.00058	R	LGEHNIDVLEGNEQFINAAK	I					File: ~Y:\CORE\RAW_DATA_2023_QE\P1481_Sigrun_Lange\P1481_A.raw~; SpectrumID: ~7230~; PrecursorID: ~0~; scans: ~17350~
6	1::sp|cRAP112|P00761|TRYP_PIG	Trypsin OS=Sus scrofa PE=1 SV=1	540	25078	114	114	8	8	4913	5570	1	1	1	737.704	2210.09	3	2210.1	-0.0079	0	50.93	0.0025	R	LGEHNIDVLEGNEQFINAAK	I					File: ~Y:\CORE\RAW_DATA_2023_QE\P1481_Sigrun_Lange\P1481_A.raw~; SpectrumID: ~6385~; PrecursorID: ~0~; scans: ~16230~
6	1::sp|cRAP112|P00761|TRYP_PIG	Trypsin OS=Sus scrofa PE=1 SV=1	540	25078	114	114	8	8	4914	3910	1	1	1	1106.05	2210.09	2	2210.1	-0.007	0	106.87	6.4e-09	R	LGEHNIDVLEGNEQFINAAK	I					File: ~Y:\CORE\RAW_DATA_2023_QE\P1481_Sigrun_Lange\P1481_A.raw~; SpectrumID: ~4719~; PrecursorID: ~0~; scans: ~13553~
6	1::sp|cRAP112|P00761|TRYP_PIG	Trypsin OS=Sus scrofa PE=1 SV=1	540	25078	114	114	8	8	4915	5993	1	1	1	737.704	2210.09	3	2210.1	-0.0064	0	57.54	0.00054	R	LGEHNIDVLEGNEQFINAAK	I					File: ~Y:\CORE\RAW_DATA_2023_QE\P1481_Sigrun_Lange\P1481_A.raw~; SpectrumID: ~6809~; PrecursorID: ~0~; scans: ~16801~
6	1::sp|cRAP112|P00761|TRYP_PIG	Trypsin OS=Sus scrofa PE=1 SV=1	540	25078	114	114	8	8	4916	5241	1	1	1	737.705	2210.09	3	2210.1	-0.0026	0	71.97	1.9e-05	R	LGEHNIDVLEGNEQFINAAK	I					File: ~Y:\CORE\RAW_DATA_2023_QE\P1481_Sigrun_Lange\P1481_A.raw~; SpectrumID: ~6056~; PrecursorID: ~0~; scans: ~15703~
6	1::sp|cRAP112|P00761|TRYP_PIG	Trypsin OS=Sus scrofa PE=1 SV=1	540	25078	114	114	8	8	4917	4668	1	1	1	1106.05	2210.09	2	2210.1	-0.0024	0	90.92	2.5e-07	R	LGEHNIDVLEGNEQFINAAK	I					File: ~Y:\CORE\RAW_DATA_2023_QE\P1481_Sigrun_Lange\P1481_A.raw~; SpectrumID: ~5482~; PrecursorID: ~0~; scans: ~14866~
6	1::sp|cRAP112|P00761|TRYP_PIG	Trypsin OS=Sus scrofa PE=1 SV=1	540	25078	114	114	8	8	4918	4190	1	1	1	1106.05	2210.09	2	2210.1	-0.0019	0	94.68	1e-07	R	LGEHNIDVLEGNEQFINAAK	I					File: ~Y:\CORE\RAW_DATA_2023_QE\P1481_Sigrun_Lange\P1481_A.raw~; SpectrumID: ~4999~; PrecursorID: ~0~; scans: ~14075~
6	1::sp|cRAP112|P00761|TRYP_PIG	Trypsin OS=Sus scrofa PE=1 SV=1	540	25078	114	114	8	8	4919	5402	1	1	1	737.706	2210.1	3	2210.1	-0.0017	0	76.24	7.2e-06	R	LGEHNIDVLEGNEQFINAAK	I					File: ~Y:\CORE\RAW_DATA_2023_QE\P1481_Sigrun_Lange\P1481_A.raw~; SpectrumID: ~6217~; PrecursorID: ~0~; scans: ~15966~
6	1::sp|cRAP112|P00761|TRYP_PIG	Trypsin OS=Sus scrofa PE=1 SV=1	540	25078	114	114	8	8	4920	4344	1	1	1	1106.05	2210.1	2	2210.1	-0.0017	0	99.89	3.1e-08	R	LGEHNIDVLEGNEQFINAAK	I					File: ~Y:\CORE\RAW_DATA_2023_QE\P1481_Sigrun_Lange\P1481_A.raw~; SpectrumID: ~5154~; PrecursorID: ~0~; scans: ~14338~
6	1::sp|cRAP112|P00761|TRYP_PIG	Trypsin OS=Sus scrofa PE=1 SV=1	540	25078	114	114	8	8	4921	4491	1	1	1	1106.05	2210.1	2	2210.1	-0.0014	0	104	1.2e-08	R	LGEHNIDVLEGNEQFINAAK	I					File: ~Y:\CORE\RAW_DATA_2023_QE\P1481_Sigrun_Lange\P1481_A.raw~; SpectrumID: ~5303~; PrecursorID: ~0~; scans: ~14597~
6	1::sp|cRAP112|P00761|TRYP_PIG	Trypsin OS=Sus scrofa PE=1 SV=1	540	25078	114	114	8	8	4923	4053	1	1	1	1106.06	2210.1	2	2210.1	-0.0009	0	103.42	1.4e-08	R	LGEHNIDVLEGNEQFINAAK	I					File: ~Y:\CORE\RAW_DATA_2023_QE\P1481_Sigrun_Lange\P1481_A.raw~; SpectrumID: ~4862~; PrecursorID: ~0~; scans: ~13813~
6	1::sp|cRAP112|P00761|TRYP_PIG	Trypsin OS=Sus scrofa PE=1 SV=1	540	25078	114	114	8	8	4924	5073	1	1	1	737.706	2210.1	3	2210.1	-0.0006	0	78.3	4.5e-06	R	LGEHNIDVLEGNEQFINAAK	I					File: ~Y:\CORE\RAW_DATA_2023_QE\P1481_Sigrun_Lange\P1481_A.raw~; SpectrumID: ~5888~; PrecursorID: ~0~; scans: ~15435~
6	1::sp|cRAP112|P00761|TRYP_PIG	Trypsin OS=Sus scrofa PE=1 SV=1	540	25078	114	114	8	8	4925	4888	1	1	1	737.706	2210.1	3	2210.1	-0.0002	0	80.35	2.8e-06	R	LGEHNIDVLEGNEQFINAAK	I					File: ~Y:\CORE\RAW_DATA_2023_QE\P1481_Sigrun_Lange\P1481_A.raw~; SpectrumID: ~5702~; PrecursorID: ~0~; scans: ~15164~
6	1::sp|cRAP112|P00761|TRYP_PIG	Trypsin OS=Sus scrofa PE=1 SV=1	540	25078	114	114	8	8	4926	6962	1	1	1	737.706	2210.1	3	2210.1	0.0003	0	68.33	4.4e-05	R	LGEHNIDVLEGNEQFINAAK	I					File: ~Y:\CORE\RAW_DATA_2023_QE\P1481_Sigrun_Lange\P1481_A.raw~; SpectrumID: ~7937~; PrecursorID: ~0~; scans: ~18178~
6	1::sp|cRAP112|P00761|TRYP_PIG	Trypsin OS=Sus scrofa PE=1 SV=1	540	25078	114	114	8	8	4927	4513	1	1	1	737.707	2210.1	3	2210.1	0.0011	0	86.33	7.1e-07	R	LGEHNIDVLEGNEQFINAAK	I					File: ~Y:\CORE\RAW_DATA_2023_QE\P1481_Sigrun_Lange\P1481_A.raw~; SpectrumID: ~5325~; PrecursorID: ~0~; scans: ~14629~
6	1::sp|cRAP112|P00761|TRYP_PIG	Trypsin OS=Sus scrofa PE=1 SV=1	540	25078	114	114	8	8	4928	4184	1	1	1	737.707	2210.1	3	2210.1	0.0012	0	84.51	1.1e-06	R	LGEHNIDVLEGNEQFINAAK	I					File: ~Y:\CORE\RAW_DATA_2023_QE\P1481_Sigrun_Lange\P1481_A.raw~; SpectrumID: ~4993~; PrecursorID: ~0~; scans: ~14064~
6	1::sp|cRAP112|P00761|TRYP_PIG	Trypsin OS=Sus scrofa PE=1 SV=1	540	25078	114	114	8	8	4929	4692	1	1	1	737.707	2210.1	3	2210.1	0.0012	0	77.03	6e-06	R	LGEHNIDVLEGNEQFINAAK	I					File: ~Y:\CORE\RAW_DATA_2023_QE\P1481_Sigrun_Lange\P1481_A.raw~; SpectrumID: ~5506~; PrecursorID: ~0~; scans: ~14897~
6	1::sp|cRAP112|P00761|TRYP_PIG	Trypsin OS=Sus scrofa PE=1 SV=1	540	25078	114	114	8	8	4930	4422	1	1	1	553.532	2210.1	4	2210.1	0.0014	0	37.86	0.049	R	LGEHNIDVLEGNEQFINAAK	I					File: ~Y:\CORE\RAW_DATA_2023_QE\P1481_Sigrun_Lange\P1481_A.raw~; SpectrumID: ~5233~; PrecursorID: ~0~; scans: ~14480~
6	1::sp|cRAP112|P00761|TRYP_PIG	Trypsin OS=Sus scrofa PE=1 SV=1	540	25078	114	114	8	8	4931	4421	1	1	1	553.532	2210.1	4	2210.1	0.0014	0	47.1	0.0058	R	LGEHNIDVLEGNEQFINAAK	I					File: ~Y:\CORE\RAW_DATA_2023_QE\P1481_Sigrun_Lange\P1481_A.raw~; SpectrumID: ~5232~; PrecursorID: ~0~; scans: ~14479~
6	1::sp|cRAP112|P00761|TRYP_PIG	Trypsin OS=Sus scrofa PE=1 SV=1	540	25078	114	114	8	8	4932	3902	1	1	1	737.707	2210.1	3	2210.1	0.0015	0	79.22	3.6e-06	R	LGEHNIDVLEGNEQFINAAK	I					File: ~Y:\CORE\RAW_DATA_2023_QE\P1481_Sigrun_Lange\P1481_A.raw~; SpectrumID: ~4711~; PrecursorID: ~0~; scans: ~13541~
6	1::sp|cRAP112|P00761|TRYP_PIG	Trypsin OS=Sus scrofa PE=1 SV=1	540	25078	114	114	8	8	4933	4427	1	1	1	737.707	2210.1	3	2210.1	0.0016	0	57.86	0.00049	R	LGEHNIDVLEGNEQFINAAK	I					File: ~Y:\CORE\RAW_DATA_2023_QE\P1481_Sigrun_Lange\P1481_A.raw~; SpectrumID: ~5238~; PrecursorID: ~0~; scans: ~14487~
6	1::sp|cRAP112|P00761|TRYP_PIG	Trypsin OS=Sus scrofa PE=1 SV=1	540	25078	114	114	8	8	4934	4046	1	1	1	737.707	2210.1	3	2210.1	0.0018	0	84.51	1.1e-06	R	LGEHNIDVLEGNEQFINAAK	I					File: ~Y:\CORE\RAW_DATA_2023_QE\P1481_Sigrun_Lange\P1481_A.raw~; SpectrumID: ~4855~; PrecursorID: ~0~; scans: ~13803~
6	1::sp|cRAP112|P00761|TRYP_PIG	Trypsin OS=Sus scrofa PE=1 SV=1	540	25078	114	114	8	8	4935	4226	1	1	1	737.707	2210.1	3	2210.1	0.0029	0	64.98	9.5e-05	R	LGEHNIDVLEGNEQFINAAK	I					File: ~Y:\CORE\RAW_DATA_2023_QE\P1481_Sigrun_Lange\P1481_A.raw~; SpectrumID: ~5036~; PrecursorID: ~0~; scans: ~14133~
6	1::sp|cRAP112|P00761|TRYP_PIG	Trypsin OS=Sus scrofa PE=1 SV=1	540	25078	114	114	8	8	4936	5760	1	1	1	737.707	2210.1	3	2210.1	0.0038	0	63.91	0.00012	R	LGEHNIDVLEGNEQFINAAK	I					File: ~Y:\CORE\RAW_DATA_2023_QE\P1481_Sigrun_Lange\P1481_A.raw~; SpectrumID: ~6576~; PrecursorID: ~0~; scans: ~16500~
6	1::sp|cRAP112|P00761|TRYP_PIG	Trypsin OS=Sus scrofa PE=1 SV=1	540	25078	114	114	8	8	4937	4865	1	1	1	1106.06	2210.1	2	2210.1	0.0062	0	93.09	1.5e-07	R	LGEHNIDVLEGNEQFINAAK	I					File: ~Y:\CORE\RAW_DATA_2023_QE\P1481_Sigrun_Lange\P1481_A.raw~; SpectrumID: ~5679~; PrecursorID: ~0~; scans: ~15134~
6	1::sp|cRAP112|P00761|TRYP_PIG	Trypsin OS=Sus scrofa PE=1 SV=1	540	25078	114	114	8	8	4941	6205	1	1	1	738.039	2211.09	3	2211.08	0.0134	0	77.04	6.1e-06	R	LGEHNIDVLEGNEQFINAAK	I	Deamidated (NQ)	0.00000000000100000000.0			File: ~Y:\CORE\RAW_DATA_2023_QE\P1481_Sigrun_Lange\P1481_A.raw~; SpectrumID: ~7021~; PrecursorID: ~0~; scans: ~17077~
6	1::sp|cRAP112|P00761|TRYP_PIG	Trypsin OS=Sus scrofa PE=1 SV=1	540	25078	114	114	8	8	4946	7143	1	1	1	738.373	2212.1	3	2212.06	0.0316	0	63.19	0.00014	R	LGEHNIDVLEGNEQFINAAK	I	2 Deamidated (NQ)	0.00001000000100000000.0			File: ~Y:\CORE\RAW_DATA_2023_QE\P1481_Sigrun_Lange\P1481_A.raw~; SpectrumID: ~8179~; PrecursorID: ~0~; scans: ~18458~
6	1::sp|cRAP112|P00761|TRYP_PIG	Trypsin OS=Sus scrofa PE=1 SV=1	540	25078	114	114	8	8	5244	5483	1	1	1	571.549	2282.17	4	2282.17	-0.0071	0	49.11	0.0031	K	IITHPNFNGNTLDNDIMLIK	L					File: ~Y:\CORE\RAW_DATA_2023_QE\P1481_Sigrun_Lange\P1481_A.raw~; SpectrumID: ~6298~; PrecursorID: ~0~; scans: ~16101~
6	1::sp|cRAP112|P00761|TRYP_PIG	Trypsin OS=Sus scrofa PE=1 SV=1	540	25078	114	114	8	8	5247	6326	1	1	1	762.051	2283.13	3	2283.16	-0.0251	0	54.01	0.0012	K	IITHPNFNGNTLDNDIMLIK	L	Deamidated (NQ)	0.00000001000000000000.0			File: ~Y:\CORE\RAW_DATA_2023_QE\P1481_Sigrun_Lange\P1481_A.raw~; SpectrumID: ~7142~; PrecursorID: ~0~; scans: ~17239~
6	1::sp|cRAP112|P00761|TRYP_PIG	Trypsin OS=Sus scrofa PE=1 SV=1	540	25078	114	114	8	8	5249	6254	1	1	1	762.052	2283.13	3	2283.16	-0.0227	0	54.77	0.00098	K	IITHPNFNGNTLDNDIMLIK	L	Deamidated (NQ)	0.00000001000000000000.0			File: ~Y:\CORE\RAW_DATA_2023_QE\P1481_Sigrun_Lange\P1481_A.raw~; SpectrumID: ~7070~; PrecursorID: ~0~; scans: ~17149~
6	1::sp|cRAP112|P00761|TRYP_PIG	Trypsin OS=Sus scrofa PE=1 SV=1	540	25078	114	114	8	8	5252	6047	1	1	1	762.058	2283.15	3	2283.16	-0.0057	0	62.61	0.00015	K	IITHPNFNGNTLDNDIMLIK	L	Deamidated (NQ)	0.00000001000000000000.0			File: ~Y:\CORE\RAW_DATA_2023_QE\P1481_Sigrun_Lange\P1481_A.raw~; SpectrumID: ~6863~; PrecursorID: ~0~; scans: ~16874~
6	1::sp|cRAP112|P00761|TRYP_PIG	Trypsin OS=Sus scrofa PE=1 SV=1	540	25078	114	114	8	8	5255	4559	1	1	1	762.059	2283.15	3	2283.16	-0.0024	0	54.98	0.00086	K	IITHPNFNGNTLDNDIMLIK	L	Deamidated (NQ)	0.00000000000001000000.0			File: ~Y:\CORE\RAW_DATA_2023_QE\P1481_Sigrun_Lange\P1481_A.raw~; SpectrumID: ~5372~; PrecursorID: ~0~; scans: ~14710~
6	1::sp|cRAP112|P00761|TRYP_PIG	Trypsin OS=Sus scrofa PE=1 SV=1	540	25078	114	114	8	8	5256	4754	1	1	1	762.059	2283.15	3	2283.16	-0.0022	0	53.71	0.0012	K	IITHPNFNGNTLDNDIMLIK	L	Deamidated (NQ)	0.00000000000001000000.0			File: ~Y:\CORE\RAW_DATA_2023_QE\P1481_Sigrun_Lange\P1481_A.raw~; SpectrumID: ~5568~; PrecursorID: ~0~; scans: ~14982~
6	1::sp|cRAP112|P00761|TRYP_PIG	Trypsin OS=Sus scrofa PE=1 SV=1	540	25078	114	114	8	8	5257	5661	1	1	1	571.796	2283.16	4	2283.16	-0.0019	0	38.51	0.038	K	IITHPNFNGNTLDNDIMLIK	L	Deamidated (NQ)	0.00000001000000000000.0			File: ~Y:\CORE\RAW_DATA_2023_QE\P1481_Sigrun_Lange\P1481_A.raw~; SpectrumID: ~6476~; PrecursorID: ~0~; scans: ~16366~
6	1::sp|cRAP112|P00761|TRYP_PIG	Trypsin OS=Sus scrofa PE=1 SV=1	540	25078	114	114	8	8	5258	5840	1	1	1	762.06	2283.16	3	2283.16	0.0022	0	63.1	0.00013	K	IITHPNFNGNTLDNDIMLIK	L	Deamidated (NQ)	0.00000001000000000000.0			File: ~Y:\CORE\RAW_DATA_2023_QE\P1481_Sigrun_Lange\P1481_A.raw~; SpectrumID: ~6656~; PrecursorID: ~0~; scans: ~16601~
6	1::sp|cRAP112|P00761|TRYP_PIG	Trypsin OS=Sus scrofa PE=1 SV=1	540	25078	114	114	8	8	5259	5494	1	1	1	1142.59	2283.16	2	2283.16	0.0024	0	74.26	9.9e-06	K	IITHPNFNGNTLDNDIMLIK	L	Deamidated (NQ)	0.00000001000000000000.0			File: ~Y:\CORE\RAW_DATA_2023_QE\P1481_Sigrun_Lange\P1481_A.raw~; SpectrumID: ~6309~; PrecursorID: ~0~; scans: ~16117~
6	1::sp|cRAP112|P00761|TRYP_PIG	Trypsin OS=Sus scrofa PE=1 SV=1	540	25078	114	114	8	8	5260	6794	1	1	1	762.061	2283.16	3	2283.16	0.0028	0	65.23	7.9e-05	K	IITHPNFNGNTLDNDIMLIK	L	Deamidated (NQ)	0.00000001000000000000.0			File: ~Y:\CORE\RAW_DATA_2023_QE\P1481_Sigrun_Lange\P1481_A.raw~; SpectrumID: ~7731~; PrecursorID: ~0~; scans: ~17946~
6	1::sp|cRAP112|P00761|TRYP_PIG	Trypsin OS=Sus scrofa PE=1 SV=1	540	25078	114	114	8	8	5261	6992	1	1	1	762.061	2283.16	3	2283.16	0.0037	0	56.45	0.00059	K	IITHPNFNGNTLDNDIMLIK	L	Deamidated (NQ)	0.00000001000000000000.0			File: ~Y:\CORE\RAW_DATA_2023_QE\P1481_Sigrun_Lange\P1481_A.raw~; SpectrumID: ~7980~; PrecursorID: ~0~; scans: ~18226~
6	1::sp|cRAP112|P00761|TRYP_PIG	Trypsin OS=Sus scrofa PE=1 SV=1	540	25078	114	114	8	8	5262	5636	1	1	1	762.061	2283.16	3	2283.16	0.0042	0	63.61	0.00011	K	IITHPNFNGNTLDNDIMLIK	L	Deamidated (NQ)	0.00000001000000000000.0			File: ~Y:\CORE\RAW_DATA_2023_QE\P1481_Sigrun_Lange\P1481_A.raw~; SpectrumID: ~6451~; PrecursorID: ~0~; scans: ~16325~
6	1::sp|cRAP112|P00761|TRYP_PIG	Trypsin OS=Sus scrofa PE=1 SV=1	540	25078	114	114	8	8	5263	5675	1	1	1	1142.59	2283.16	2	2283.16	0.0043	0	65.2	7.8e-05	K	IITHPNFNGNTLDNDIMLIK	L	Deamidated (NQ)	0.00000001000000000000.0			File: ~Y:\CORE\RAW_DATA_2023_QE\P1481_Sigrun_Lange\P1481_A.raw~; SpectrumID: ~6490~; PrecursorID: ~0~; scans: ~16385~
6	1::sp|cRAP112|P00761|TRYP_PIG	Trypsin OS=Sus scrofa PE=1 SV=1	540	25078	114	114	8	8	5264	6406	1	1	1	762.061	2283.16	3	2283.16	0.0055	0	63.29	0.00012	K	IITHPNFNGNTLDNDIMLIK	L	Deamidated (NQ)	0.00000000010000000000.0			File: ~Y:\CORE\RAW_DATA_2023_QE\P1481_Sigrun_Lange\P1481_A.raw~; SpectrumID: ~7222~; PrecursorID: ~0~; scans: ~17340~
6	1::sp|cRAP112|P00761|TRYP_PIG	Trypsin OS=Sus scrofa PE=1 SV=1	540	25078	114	114	8	8	5265	5336	1	1	1	1142.59	2283.16	2	2283.16	0.0068	0	73	1.3e-05	K	IITHPNFNGNTLDNDIMLIK	L	Deamidated (NQ)	0.00000001000000000000.0			File: ~Y:\CORE\RAW_DATA_2023_QE\P1481_Sigrun_Lange\P1481_A.raw~; SpectrumID: ~6151~; PrecursorID: ~0~; scans: ~15854~
6	1::sp|cRAP112|P00761|TRYP_PIG	Trypsin OS=Sus scrofa PE=1 SV=1	540	25078	114	114	8	8	5266	5457	1	1	1	762.062	2283.16	3	2283.16	0.0073	0	71.42	1.8e-05	K	IITHPNFNGNTLDNDIMLIK	L	Deamidated (NQ)	0.00000000010000000000.0			File: ~Y:\CORE\RAW_DATA_2023_QE\P1481_Sigrun_Lange\P1481_A.raw~; SpectrumID: ~6272~; PrecursorID: ~0~; scans: ~16058~
6	1::sp|cRAP112|P00761|TRYP_PIG	Trypsin OS=Sus scrofa PE=1 SV=1	540	25078	114	114	8	8	5267	4953	1	1	1	762.062	2283.16	3	2283.16	0.0081	0	56.47	0.00057	K	IITHPNFNGNTLDNDIMLIK	L	Deamidated (NQ)	0.00000001000000000000.0			File: ~Y:\CORE\RAW_DATA_2023_QE\P1481_Sigrun_Lange\P1481_A.raw~; SpectrumID: ~5768~; PrecursorID: ~0~; scans: ~15256~
6	1::sp|cRAP112|P00761|TRYP_PIG	Trypsin OS=Sus scrofa PE=1 SV=1	540	25078	114	114	8	8	5269	5325	1	1	1	571.799	2283.17	4	2283.16	0.0096	0	52.75	0.0013	K	IITHPNFNGNTLDNDIMLIK	L	Deamidated (NQ)	0.00000001000000000000.0			File: ~Y:\CORE\RAW_DATA_2023_QE\P1481_Sigrun_Lange\P1481_A.raw~; SpectrumID: ~6140~; PrecursorID: ~0~; scans: ~15837~
6	1::sp|cRAP112|P00761|TRYP_PIG	Trypsin OS=Sus scrofa PE=1 SV=1	540	25078	114	114	8	8	5270	5301	1	1	1	762.063	2283.17	3	2283.16	0.0099	0	80.97	2e-06	K	IITHPNFNGNTLDNDIMLIK	L	Deamidated (NQ)	0.00000001000000000000.0			File: ~Y:\CORE\RAW_DATA_2023_QE\P1481_Sigrun_Lange\P1481_A.raw~; SpectrumID: ~6116~; PrecursorID: ~0~; scans: ~15795~
6	1::sp|cRAP112|P00761|TRYP_PIG	Trypsin OS=Sus scrofa PE=1 SV=1	540	25078	114	114	8	8	5272	4998	1	1	1	1142.59	2283.17	2	2283.16	0.0119	0	58.71	0.00033	K	IITHPNFNGNTLDNDIMLIK	L	Deamidated (NQ)	0.00000001000000000000.0			File: ~Y:\CORE\RAW_DATA_2023_QE\P1481_Sigrun_Lange\P1481_A.raw~; SpectrumID: ~5813~; PrecursorID: ~0~; scans: ~15322~
6	1::sp|cRAP112|P00761|TRYP_PIG	Trypsin OS=Sus scrofa PE=1 SV=1	540	25078	114	114	8	8	5273	5175	1	1	1	1142.59	2283.17	2	2283.16	0.0126	0	77.64	4.2e-06	K	IITHPNFNGNTLDNDIMLIK	L	Deamidated (NQ)	0.00000001000000000000.0			File: ~Y:\CORE\RAW_DATA_2023_QE\P1481_Sigrun_Lange\P1481_A.raw~; SpectrumID: ~5990~; PrecursorID: ~0~; scans: ~15590~
6	1::sp|cRAP112|P00761|TRYP_PIG	Trypsin OS=Sus scrofa PE=1 SV=1	540	25078	114	114	8	8	5274	5161	1	1	1	571.8	2283.17	4	2283.16	0.0135	0	37.59	0.042	K	IITHPNFNGNTLDNDIMLIK	L	Deamidated (NQ)	0.00000001000000000000.0			File: ~Y:\CORE\RAW_DATA_2023_QE\P1481_Sigrun_Lange\P1481_A.raw~; SpectrumID: ~5976~; PrecursorID: ~0~; scans: ~15570~
6	1::sp|cRAP112|P00761|TRYP_PIG	Trypsin OS=Sus scrofa PE=1 SV=1	540	25078	114	114	8	8	5275	5131	1	1	1	762.064	2283.17	3	2283.16	0.0146	0	57.31	0.00045	K	IITHPNFNGNTLDNDIMLIK	L	Deamidated (NQ)	0.00000000010000000000.0			File: ~Y:\CORE\RAW_DATA_2023_QE\P1481_Sigrun_Lange\P1481_A.raw~; SpectrumID: ~5946~; PrecursorID: ~0~; scans: ~15526~
6	1::sp|cRAP112|P00761|TRYP_PIG	Trypsin OS=Sus scrofa PE=1 SV=1	540	25078	114	114	8	8	5282	5889	1	1	1	1143.09	2284.17	2	2284.14	0.0267	0	45.19	0.0076	K	IITHPNFNGNTLDNDIMLIK	L	2 Deamidated (NQ)	0.00000001000001000000.0			File: ~Y:\CORE\RAW_DATA_2023_QE\P1481_Sigrun_Lange\P1481_A.raw~; SpectrumID: ~6705~; PrecursorID: ~0~; scans: ~16664~
6	1::sp|cRAP112|P00761|TRYP_PIG	Trypsin OS=Sus scrofa PE=1 SV=1	540	25078	114	114	8	8	5313	6839	1	1	1	767.388	2299.14	3	2299.15	-0.0109	0	44.72	0.01	K	IITHPNFNGNTLDNDIMLIK	L	Deamidated (NQ); Oxidation (M)	0.00000001000000003000.0			File: ~Y:\CORE\RAW_DATA_2023_QE\P1481_Sigrun_Lange\P1481_A.raw~; SpectrumID: ~7790~; PrecursorID: ~0~; scans: ~18010~
6	1::sp|cRAP112|P00761|TRYP_PIG	Trypsin OS=Sus scrofa PE=1 SV=1	540	25078	114	114	8	8	5316	5201	1	1	1	767.392	2299.15	3	2299.15	0.003	0	93.69	1.2e-07	K	IITHPNFNGNTLDNDIMLIK	L	Deamidated (NQ); Oxidation (M)	0.00000000010000003000.0			File: ~Y:\CORE\RAW_DATA_2023_QE\P1481_Sigrun_Lange\P1481_A.raw~; SpectrumID: ~6016~; PrecursorID: ~0~; scans: ~15636~
6	1::sp|cRAP112|P00761|TRYP_PIG	Trypsin OS=Sus scrofa PE=1 SV=1	540	25078	114	114	8	8	5317	5531	1	1	1	767.392	2299.16	3	2299.15	0.0032	0	64.19	0.0001	K	IITHPNFNGNTLDNDIMLIK	L	Deamidated (NQ); Oxidation (M)	0.00000000010000003000.0			File: ~Y:\CORE\RAW_DATA_2023_QE\P1481_Sigrun_Lange\P1481_A.raw~; SpectrumID: ~6346~; PrecursorID: ~0~; scans: ~16168~
6	1::sp|cRAP112|P00761|TRYP_PIG	Trypsin OS=Sus scrofa PE=1 SV=1	540	25078	114	114	8	8	5318	5366	1	1	1	767.393	2299.16	3	2299.15	0.0045	0	81.83	1.8e-06	K	IITHPNFNGNTLDNDIMLIK	L	Deamidated (NQ); Oxidation (M)	0.00000000010000003000.0			File: ~Y:\CORE\RAW_DATA_2023_QE\P1481_Sigrun_Lange\P1481_A.raw~; SpectrumID: ~6181~; PrecursorID: ~0~; scans: ~15901~
6	1::sp|cRAP112|P00761|TRYP_PIG	Trypsin OS=Sus scrofa PE=1 SV=1	540	25078	114	114	8	8	5319	5029	1	1	1	767.393	2299.16	3	2299.15	0.0045	0	74.86	8.8e-06	K	IITHPNFNGNTLDNDIMLIK	L	Deamidated (NQ); Oxidation (M)	0.00000000000001003000.0			File: ~Y:\CORE\RAW_DATA_2023_QE\P1481_Sigrun_Lange\P1481_A.raw~; SpectrumID: ~5844~; PrecursorID: ~0~; scans: ~15368~
6	1::sp|cRAP112|P00761|TRYP_PIG	Trypsin OS=Sus scrofa PE=1 SV=1	540	25078	114	114	8	8	5320	6140	1	1	1	767.393	2299.16	3	2299.15	0.0067	0	41.25	0.02	K	IITHPNFNGNTLDNDIMLIK	L	Deamidated (NQ); Oxidation (M)	0.00000001000000003000.0			File: ~Y:\CORE\RAW_DATA_2023_QE\P1481_Sigrun_Lange\P1481_A.raw~; SpectrumID: ~6956~; PrecursorID: ~0~; scans: ~16993~
6	1::sp|cRAP112|P00761|TRYP_PIG	Trypsin OS=Sus scrofa PE=1 SV=1	540	25078	114	114	8	8	5321	4837	1	1	1	767.394	2299.16	3	2299.15	0.0068	0	72.01	1.7e-05	K	IITHPNFNGNTLDNDIMLIK	L	Deamidated (NQ); Oxidation (M)	0.00000000010000003000.0			File: ~Y:\CORE\RAW_DATA_2023_QE\P1481_Sigrun_Lange\P1481_A.raw~; SpectrumID: ~5651~; PrecursorID: ~0~; scans: ~15097~
6	1::sp|cRAP112|P00761|TRYP_PIG	Trypsin OS=Sus scrofa PE=1 SV=1	540	25078	114	114	8	8	5323	4637	1	1	1	767.394	2299.16	3	2299.15	0.0076	0	64.5	9.5e-05	K	IITHPNFNGNTLDNDIMLIK	L	Deamidated (NQ); Oxidation (M)	0.00000000010000003000.0			File: ~Y:\CORE\RAW_DATA_2023_QE\P1481_Sigrun_Lange\P1481_A.raw~; SpectrumID: ~5451~; PrecursorID: ~0~; scans: ~14826~
6	1::sp|cRAP112|P00761|TRYP_PIG	Trypsin OS=Sus scrofa PE=1 SV=1	540	25078	114	114	8	8	5326	5712	1	1	1	767.395	2299.16	3	2299.15	0.0114	0	60.68	0.00023	K	IITHPNFNGNTLDNDIMLIK	L	Deamidated (NQ); Oxidation (M)	0.00000001000000003000.0			File: ~Y:\CORE\RAW_DATA_2023_QE\P1481_Sigrun_Lange\P1481_A.raw~; SpectrumID: ~6527~; PrecursorID: ~0~; scans: ~16436~
6	1::sp|cRAP112|P00761|TRYP_PIG	Trypsin OS=Sus scrofa PE=1 SV=1	540	25078	114	114	8	8	5327	5935	1	1	1	767.395	2299.16	3	2299.15	0.0116	0	51.91	0.0017	K	IITHPNFNGNTLDNDIMLIK	L	Deamidated (NQ); Oxidation (M)	0.00000001000000003000.0			File: ~Y:\CORE\RAW_DATA_2023_QE\P1481_Sigrun_Lange\P1481_A.raw~; SpectrumID: ~6751~; PrecursorID: ~0~; scans: ~16720~
6	1::sp|cRAP112|P00761|TRYP_PIG	Trypsin OS=Sus scrofa PE=1 SV=1	540	25078	114	114	8	8	5328	5147	1	1	1	1150.59	2299.16	2	2299.15	0.0131	0	37.51	0.048	K	IITHPNFNGNTLDNDIMLIK	L	Deamidated (NQ); Oxidation (M)	0.00000001000000003000.0			File: ~Y:\CORE\RAW_DATA_2023_QE\P1481_Sigrun_Lange\P1481_A.raw~; SpectrumID: ~5962~; PrecursorID: ~0~; scans: ~15548~
6	1::sp|cRAP112|P00761|TRYP_PIG	Trypsin OS=Sus scrofa PE=1 SV=1	540	25078	114	114	8	8	5330	4319	1	1	1	767.72	2300.14	3	2300.14	0.0023	0	62.08	0.00019	K	IITHPNFNGNTLDNDIMLIK	L	2 Deamidated (NQ); Oxidation (M)	0.00000000010001003000.0			File: ~Y:\CORE\RAW_DATA_2023_QE\P1481_Sigrun_Lange\P1481_A.raw~; SpectrumID: ~5129~; PrecursorID: ~0~; scans: ~14300~
6	1::sp|cRAP112|P00761|TRYP_PIG	Trypsin OS=Sus scrofa PE=1 SV=1	540	25078	114	114	8	8	5333	4471	1	1	1	767.723	2300.15	3	2300.14	0.0127	0	89.49	3.3e-07	K	IITHPNFNGNTLDNDIMLIK	L	2 Deamidated (NQ); Oxidation (M)	0.00000001000001003000.0			File: ~Y:\CORE\RAW_DATA_2023_QE\P1481_Sigrun_Lange\P1481_A.raw~; SpectrumID: ~5282~; PrecursorID: ~0~; scans: ~14561~
6	1::sp|cRAP112|P00761|TRYP_PIG	Trypsin OS=Sus scrofa PE=1 SV=1	540	25078	114	114	8	8	7008	5210	1	1	1	677.861	2707.41	4	2707.39	0.0206	1	48.11	0.0029	R	IQVRLGEHNIDVLEGNEQFINAAK	I	Deamidated (NQ)	0.000000000000000100000000.0			File: ~Y:\CORE\RAW_DATA_2023_QE\P1481_Sigrun_Lange\P1481_A.raw~; SpectrumID: ~6025~; PrecursorID: ~0~; scans: ~15649~
6	1::sp|cRAP112|P00761|TRYP_PIG	Trypsin OS=Sus scrofa PE=1 SV=1	540	25078	114	114	8	8	7816	6306	1	1	1	828.187	3308.72	4	3308.72	0.0015	1	44.61	0.0063	K	IITHPNFNGNTLDNDIMLIKLSSPATLNSR	V					File: ~Y:\CORE\RAW_DATA_2023_QE\P1481_Sigrun_Lange\P1481_A.raw~; SpectrumID: ~7122~; PrecursorID: ~0~; scans: ~17214~
6	1::sp|cRAP112|P00761|TRYP_PIG	Trypsin OS=Sus scrofa PE=1 SV=1	540	25078	114	114	8	8	7818	6512	1	1	1	828.69	3310.73	4	3310.69	0.0457	1	63.36	7.1e-05	K	IITHPNFNGNTLDNDIMLIKLSSPATLNSR	V	2 Deamidated (NQ)	0.000000010000010000000000000000.0			File: ~Y:\CORE\RAW_DATA_2023_QE\P1481_Sigrun_Lange\P1481_A.raw~; SpectrumID: ~7329~; PrecursorID: ~0~; scans: ~17485~
6	1::sp|cRAP112|P00761|TRYP_PIG	Trypsin OS=Sus scrofa PE=1 SV=1	540	25078	114	114	8	8	8485	6729	1	1	1	896.462	4477.27	5	4477.21	0.0603	1	39.51	0.018	R	LGEHNIDVLEGNEQFINAAKIITHPNFNGNTLDNDIMLIK	L	3 Deamidated (NQ)	0.0000000000000100100000000000010000000000.0			File: ~Y:\CORE\RAW_DATA_2023_QE\P1481_Sigrun_Lange\P1481_A.raw~; SpectrumID: ~7644~; PrecursorID: ~0~; scans: ~17849~
7	2::tr|A0A8L2RA69|A0A8L2RA69_RAT	Tubulin beta-5 chain OS=Rattus norvegicus OX=10116 GN=Tubb5 PE=4 SV=1	419	46418	17	17	8	8	879	1886	1	1	0	514.761	1027.51	2	1027.51	-0.0055	0	49.95	0.0011	K	TAVCDIPPR	G					File: ~Y:\CORE\RAW_DATA_2023_QE\P1481_Sigrun_Lange\P1481_A.raw~; SpectrumID: ~2616~; PrecursorID: ~0~; scans: ~9489~
7	2::tr|A0A8L2RA69|A0A8L2RA69_RAT	Tubulin beta-5 chain OS=Rattus norvegicus OX=10116 GN=Tubb5 PE=4 SV=1	419	46418	17	17	8	8	1169	2951	1	1	0	565.801	1129.59	2	1129.59	-0.0015	0	54.73	0.00096	R	FPGQLNADLR	K					File: ~Y:\CORE\RAW_DATA_2023_QE\P1481_Sigrun_Lange\P1481_A.raw~; SpectrumID: ~3750~; PrecursorID: ~0~; scans: ~12081~
7	2::tr|A0A8L2RA69|A0A8L2RA69_RAT	Tubulin beta-5 chain OS=Rattus norvegicus OX=10116 GN=Tubb5 PE=4 SV=1	419	46418	17	17	8	8	1170	3312	1	1	0	565.801	1129.59	2	1129.59	-0.0011	0	53.74	0.0012	R	FPGQLNADLR	K					File: ~Y:\CORE\RAW_DATA_2023_QE\P1481_Sigrun_Lange\P1481_A.raw~; SpectrumID: ~4117~; PrecursorID: ~0~; scans: ~12624~
7	2::tr|A0A8L2RA69|A0A8L2RA69_RAT	Tubulin beta-5 chain OS=Rattus norvegicus OX=10116 GN=Tubb5 PE=4 SV=1	419	46418	17	17	8	8	1171	3127	1	1	0	565.802	1129.59	2	1129.59	0.001	0	55.35	0.00083	R	FPGQLNADLR	K					File: ~Y:\CORE\RAW_DATA_2023_QE\P1481_Sigrun_Lange\P1481_A.raw~; SpectrumID: ~3927~; PrecursorID: ~0~; scans: ~12349~
7	2::tr|A0A8L2RA69|A0A8L2RA69_RAT	Tubulin beta-5 chain OS=Rattus norvegicus OX=10116 GN=Tubb5 PE=4 SV=1	419	46418	17	17	8	8	1172	3501	1	1	0	565.803	1129.59	2	1129.59	0.0024	0	58.44	0.0004	R	FPGQLNADLR	K					File: ~Y:\CORE\RAW_DATA_2023_QE\P1481_Sigrun_Lange\P1481_A.raw~; SpectrumID: ~4306~; PrecursorID: ~0~; scans: ~12899~
7	2::tr|A0A8L2RA69|A0A8L2RA69_RAT	Tubulin beta-5 chain OS=Rattus norvegicus OX=10116 GN=Tubb5 PE=4 SV=1	419	46418	17	17	8	8	1223	4260	1	1	0	572.32	1142.62	2	1142.63	-0.0022	0	55.38	0.0006	K	LAVNMVPFPR	L					File: ~Y:\CORE\RAW_DATA_2023_QE\P1481_Sigrun_Lange\P1481_A.raw~; SpectrumID: ~5070~; PrecursorID: ~0~; scans: ~14204~
7	2::tr|A0A8L2RA69|A0A8L2RA69_RAT	Tubulin beta-5 chain OS=Rattus norvegicus OX=10116 GN=Tubb5 PE=4 SV=1	419	46418	17	17	8	8	1224	4407	1	1	0	572.32	1142.63	2	1142.63	-0.0017	0	60.67	0.00018	K	LAVNMVPFPR	L					File: ~Y:\CORE\RAW_DATA_2023_QE\P1481_Sigrun_Lange\P1481_A.raw~; SpectrumID: ~5218~; PrecursorID: ~0~; scans: ~14459~
7	2::tr|A0A8L2RA69|A0A8L2RA69_RAT	Tubulin beta-5 chain OS=Rattus norvegicus OX=10116 GN=Tubb5 PE=4 SV=1	419	46418	17	17	8	8	1228	4564	1	1	0	572.823	1143.63	2	1143.61	0.0214	0	40.21	0.021	K	LAVNMVPFPR	L	Deamidated (NQ)	0.0001000000.0			File: ~Y:\CORE\RAW_DATA_2023_QE\P1481_Sigrun_Lange\P1481_A.raw~; SpectrumID: ~5377~; PrecursorID: ~0~; scans: ~14723~
7	2::tr|A0A8L2RA69|A0A8L2RA69_RAT	Tubulin beta-5 chain OS=Rattus norvegicus OX=10116 GN=Tubb5 PE=4 SV=1	419	46418	17	17	8	8	1447	4296	1	1	0	615.3	1228.59	2	1228.59	-0.0056	0	71.57	9.6e-06	R	ISEQFTAMFR	R					File: ~Y:\CORE\RAW_DATA_2023_QE\P1481_Sigrun_Lange\P1481_A.raw~; SpectrumID: ~5106~; PrecursorID: ~0~; scans: ~14260~
7	2::tr|A0A8L2RA69|A0A8L2RA69_RAT	Tubulin beta-5 chain OS=Rattus norvegicus OX=10116 GN=Tubb5 PE=4 SV=1	419	46418	17	17	8	8	1448	4617	1	1	0	615.301	1228.59	2	1228.59	-0.0038	0	75.05	4.1e-06	R	ISEQFTAMFR	R					File: ~Y:\CORE\RAW_DATA_2023_QE\P1481_Sigrun_Lange\P1481_A.raw~; SpectrumID: ~5431~; PrecursorID: ~0~; scans: ~14798~
7	2::tr|A0A8L2RA69|A0A8L2RA69_RAT	Tubulin beta-5 chain OS=Rattus norvegicus OX=10116 GN=Tubb5 PE=4 SV=1	419	46418	17	17	8	8	1449	4447	1	1	0	615.301	1228.59	2	1228.59	-0.0028	0	62.44	7.9e-05	R	ISEQFTAMFR	R					File: ~Y:\CORE\RAW_DATA_2023_QE\P1481_Sigrun_Lange\P1481_A.raw~; SpectrumID: ~5258~; PrecursorID: ~0~; scans: ~14519~
7	2::tr|A0A8L2RA69|A0A8L2RA69_RAT	Tubulin beta-5 chain OS=Rattus norvegicus OX=10116 GN=Tubb5 PE=4 SV=1	419	46418	17	17	8	8	1796	3727	1	1	0	660.354	1318.69	2	1318.7	-0.003	0	44.08	0.0089	R	IMNTFSVVPSPK	V					File: ~Y:\CORE\RAW_DATA_2023_QE\P1481_Sigrun_Lange\P1481_A.raw~; SpectrumID: ~4536~; PrecursorID: ~0~; scans: ~13242~
7	2::tr|A0A8L2RA69|A0A8L2RA69_RAT	Tubulin beta-5 chain OS=Rattus norvegicus OX=10116 GN=Tubb5 PE=4 SV=1	419	46418	17	17	8	8	2290	2322	1	1	1	723.849	1445.68	2	1445.68	0.0017	0	40.3	0.02	K	EVDEQMLNVQNK	N					File: ~Y:\CORE\RAW_DATA_2023_QE\P1481_Sigrun_Lange\P1481_A.raw~; SpectrumID: ~3105~; PrecursorID: ~0~; scans: ~10836~
7	2::tr|A0A8L2RA69|A0A8L2RA69_RAT	Tubulin beta-5 chain OS=Rattus norvegicus OX=10116 GN=Tubb5 PE=4 SV=1	419	46418	17	17	8	8	2936	4674	1	1	1	808.419	1614.82	2	1614.83	-0.0059	0	42.18	0.015	R	AILVDLEPGTMDSVR	S					File: ~Y:\CORE\RAW_DATA_2023_QE\P1481_Sigrun_Lange\P1481_A.raw~; SpectrumID: ~5488~; PrecursorID: ~0~; scans: ~14873~
7	2::tr|A0A8L2RA69|A0A8L2RA69_RAT	Tubulin beta-5 chain OS=Rattus norvegicus OX=10116 GN=Tubb5 PE=4 SV=1	419	46418	17	17	8	8	2937	4870	1	1	1	808.425	1614.84	2	1614.83	0.0068	0	46.4	0.0057	R	AILVDLEPGTMDSVR	S					File: ~Y:\CORE\RAW_DATA_2023_QE\P1481_Sigrun_Lange\P1481_A.raw~; SpectrumID: ~5684~; PrecursorID: ~0~; scans: ~15140~
7	2::tr|A0A8L2RA69|A0A8L2RA69_RAT	Tubulin beta-5 chain OS=Rattus norvegicus OX=10116 GN=Tubb5 PE=4 SV=1	419	46418	17	17	8	8	2938	5064	1	1	1	808.426	1614.84	2	1614.83	0.0083	0	37.05	0.048	R	AILVDLEPGTMDSVR	S					File: ~Y:\CORE\RAW_DATA_2023_QE\P1481_Sigrun_Lange\P1481_A.raw~; SpectrumID: ~5879~; PrecursorID: ~0~; scans: ~15422~
7	2::tr|A0A8L2RA69|A0A8L2RA69_RAT	Tubulin beta-5 chain OS=Rattus norvegicus OX=10116 GN=Tubb5 PE=4 SV=1	419	46418	17	17	8	8	3159	5248	1	1	0	848.913	1695.81	2	1695.83	-0.0142	0	44.15	0.0098	K	NSSYFVEWIPNNVK	T					File: ~Y:\CORE\RAW_DATA_2023_QE\P1481_Sigrun_Lange\P1481_A.raw~; SpectrumID: ~6063~; PrecursorID: ~0~; scans: ~15713~
7	2::tr|A0A8I6AFA2|A0A8I6AFA2_RAT	Tubulin beta chain OS=Rattus norvegicus OX=10116 GN=Tubb2a PE=3 SV=1	375	48493	16	16	7	7	879	1886	1	0	0	514.761	1027.51	2	1027.51	-0.0055	0	49.95	0.0011	K	TAVCDIPPR	G					File: ~Y:\CORE\RAW_DATA_2023_QE\P1481_Sigrun_Lange\P1481_A.raw~; SpectrumID: ~2616~; PrecursorID: ~0~; scans: ~9489~
7	2::tr|A0A8I6AFA2|A0A8I6AFA2_RAT	Tubulin beta chain OS=Rattus norvegicus OX=10116 GN=Tubb2a PE=3 SV=1	375	48493	16	16	7	7	1169	2951	1	0	0	565.801	1129.59	2	1129.59	-0.0015	0	54.73	0.00096	R	FPGQLNADLR	K					File: ~Y:\CORE\RAW_DATA_2023_QE\P1481_Sigrun_Lange\P1481_A.raw~; SpectrumID: ~3750~; PrecursorID: ~0~; scans: ~12081~
7	2::tr|A0A8I6AFA2|A0A8I6AFA2_RAT	Tubulin beta chain OS=Rattus norvegicus OX=10116 GN=Tubb2a PE=3 SV=1	375	48493	16	16	7	7	1170	3312	1	0	0	565.801	1129.59	2	1129.59	-0.0011	0	53.74	0.0012	R	FPGQLNADLR	K					File: ~Y:\CORE\RAW_DATA_2023_QE\P1481_Sigrun_Lange\P1481_A.raw~; SpectrumID: ~4117~; PrecursorID: ~0~; scans: ~12624~
7	2::tr|A0A8I6AFA2|A0A8I6AFA2_RAT	Tubulin beta chain OS=Rattus norvegicus OX=10116 GN=Tubb2a PE=3 SV=1	375	48493	16	16	7	7	1171	3127	1	0	0	565.802	1129.59	2	1129.59	0.001	0	55.35	0.00083	R	FPGQLNADLR	K					File: ~Y:\CORE\RAW_DATA_2023_QE\P1481_Sigrun_Lange\P1481_A.raw~; SpectrumID: ~3927~; PrecursorID: ~0~; scans: ~12349~
7	2::tr|A0A8I6AFA2|A0A8I6AFA2_RAT	Tubulin beta chain OS=Rattus norvegicus OX=10116 GN=Tubb2a PE=3 SV=1	375	48493	16	16	7	7	1172	3501	1	0	0	565.803	1129.59	2	1129.59	0.0024	0	58.44	0.0004	R	FPGQLNADLR	K					File: ~Y:\CORE\RAW_DATA_2023_QE\P1481_Sigrun_Lange\P1481_A.raw~; SpectrumID: ~4306~; PrecursorID: ~0~; scans: ~12899~
7	2::tr|A0A8I6AFA2|A0A8I6AFA2_RAT	Tubulin beta chain OS=Rattus norvegicus OX=10116 GN=Tubb2a PE=3 SV=1	375	48493	16	16	7	7	1223	4260	1	0	0	572.32	1142.62	2	1142.63	-0.0022	0	55.38	0.0006	K	LAVNMVPFPR	L					File: ~Y:\CORE\RAW_DATA_2023_QE\P1481_Sigrun_Lange\P1481_A.raw~; SpectrumID: ~5070~; PrecursorID: ~0~; scans: ~14204~
7	2::tr|A0A8I6AFA2|A0A8I6AFA2_RAT	Tubulin beta chain OS=Rattus norvegicus OX=10116 GN=Tubb2a PE=3 SV=1	375	48493	16	16	7	7	1224	4407	1	0	0	572.32	1142.63	2	1142.63	-0.0017	0	60.67	0.00018	K	LAVNMVPFPR	L					File: ~Y:\CORE\RAW_DATA_2023_QE\P1481_Sigrun_Lange\P1481_A.raw~; SpectrumID: ~5218~; PrecursorID: ~0~; scans: ~14459~
7	2::tr|A0A8I6AFA2|A0A8I6AFA2_RAT	Tubulin beta chain OS=Rattus norvegicus OX=10116 GN=Tubb2a PE=3 SV=1	375	48493	16	16	7	7	1228	4564	1	0	0	572.823	1143.63	2	1143.61	0.0214	0	40.21	0.021	K	LAVNMVPFPR	L	Deamidated (NQ)	0.0001000000.0			File: ~Y:\CORE\RAW_DATA_2023_QE\P1481_Sigrun_Lange\P1481_A.raw~; SpectrumID: ~5377~; PrecursorID: ~0~; scans: ~14723~
7	2::tr|A0A8I6AFA2|A0A8I6AFA2_RAT	Tubulin beta chain OS=Rattus norvegicus OX=10116 GN=Tubb2a PE=3 SV=1	375	48493	16	16	7	7	1447	4296	1	0	0	615.3	1228.59	2	1228.59	-0.0056	0	71.57	9.6e-06	R	ISEQFTAMFR	R					File: ~Y:\CORE\RAW_DATA_2023_QE\P1481_Sigrun_Lange\P1481_A.raw~; SpectrumID: ~5106~; PrecursorID: ~0~; scans: ~14260~
7	2::tr|A0A8I6AFA2|A0A8I6AFA2_RAT	Tubulin beta chain OS=Rattus norvegicus OX=10116 GN=Tubb2a PE=3 SV=1	375	48493	16	16	7	7	1448	4617	1	0	0	615.301	1228.59	2	1228.59	-0.0038	0	75.05	4.1e-06	R	ISEQFTAMFR	R					File: ~Y:\CORE\RAW_DATA_2023_QE\P1481_Sigrun_Lange\P1481_A.raw~; SpectrumID: ~5431~; PrecursorID: ~0~; scans: ~14798~
7	2::tr|A0A8I6AFA2|A0A8I6AFA2_RAT	Tubulin beta chain OS=Rattus norvegicus OX=10116 GN=Tubb2a PE=3 SV=1	375	48493	16	16	7	7	1449	4447	1	0	0	615.301	1228.59	2	1228.59	-0.0028	0	62.44	7.9e-05	R	ISEQFTAMFR	R					File: ~Y:\CORE\RAW_DATA_2023_QE\P1481_Sigrun_Lange\P1481_A.raw~; SpectrumID: ~5258~; PrecursorID: ~0~; scans: ~14519~
7	2::tr|A0A8I6AFA2|A0A8I6AFA2_RAT	Tubulin beta chain OS=Rattus norvegicus OX=10116 GN=Tubb2a PE=3 SV=1	375	48493	16	16	7	7	2290	2322	1	0	1	723.849	1445.68	2	1445.68	0.0017	0	40.3	0.02	K	EVDEQMLNVQNK	N					File: ~Y:\CORE\RAW_DATA_2023_QE\P1481_Sigrun_Lange\P1481_A.raw~; SpectrumID: ~3105~; PrecursorID: ~0~; scans: ~10836~
7	2::tr|A0A8I6AFA2|A0A8I6AFA2_RAT	Tubulin beta chain OS=Rattus norvegicus OX=10116 GN=Tubb2a PE=3 SV=1	375	48493	16	16	7	7	2936	4674	1	0	1	808.419	1614.82	2	1614.83	-0.0059	0	42.18	0.015	R	AILVDLEPGTMDSVR	S					File: ~Y:\CORE\RAW_DATA_2023_QE\P1481_Sigrun_Lange\P1481_A.raw~; SpectrumID: ~5488~; PrecursorID: ~0~; scans: ~14873~
7	2::tr|A0A8I6AFA2|A0A8I6AFA2_RAT	Tubulin beta chain OS=Rattus norvegicus OX=10116 GN=Tubb2a PE=3 SV=1	375	48493	16	16	7	7	2937	4870	1	0	1	808.425	1614.84	2	1614.83	0.0068	0	46.4	0.0057	R	AILVDLEPGTMDSVR	S					File: ~Y:\CORE\RAW_DATA_2023_QE\P1481_Sigrun_Lange\P1481_A.raw~; SpectrumID: ~5684~; PrecursorID: ~0~; scans: ~15140~
7	2::tr|A0A8I6AFA2|A0A8I6AFA2_RAT	Tubulin beta chain OS=Rattus norvegicus OX=10116 GN=Tubb2a PE=3 SV=1	375	48493	16	16	7	7	2938	5064	1	0	1	808.426	1614.84	2	1614.83	0.0083	0	37.05	0.048	R	AILVDLEPGTMDSVR	S					File: ~Y:\CORE\RAW_DATA_2023_QE\P1481_Sigrun_Lange\P1481_A.raw~; SpectrumID: ~5879~; PrecursorID: ~0~; scans: ~15422~
7	2::tr|A0A8I6AFA2|A0A8I6AFA2_RAT	Tubulin beta chain OS=Rattus norvegicus OX=10116 GN=Tubb2a PE=3 SV=1	375	48493	16	16	7	7	3159	5248	1	0	0	848.913	1695.81	2	1695.83	-0.0142	0	44.15	0.0098	K	NSSYFVEWIPNNVK	T					File: ~Y:\CORE\RAW_DATA_2023_QE\P1481_Sigrun_Lange\P1481_A.raw~; SpectrumID: ~6063~; PrecursorID: ~0~; scans: ~15713~
7	2::tr|A0A8L2R4U4|A0A8L2R4U4_RAT	Tubulin beta-2A chain OS=Rattus norvegicus OX=10116 GN=Tubb2a PE=4 SV=1	375	50459	16	16	7	7	879	1886	1	0	0	514.761	1027.51	2	1027.51	-0.0055	0	49.95	0.0011	K	TAVCDIPPR	G					File: ~Y:\CORE\RAW_DATA_2023_QE\P1481_Sigrun_Lange\P1481_A.raw~; SpectrumID: ~2616~; PrecursorID: ~0~; scans: ~9489~
7	2::tr|A0A8L2R4U4|A0A8L2R4U4_RAT	Tubulin beta-2A chain OS=Rattus norvegicus OX=10116 GN=Tubb2a PE=4 SV=1	375	50459	16	16	7	7	1169	2951	1	0	0	565.801	1129.59	2	1129.59	-0.0015	0	54.73	0.00096	R	FPGQLNADLR	K					File: ~Y:\CORE\RAW_DATA_2023_QE\P1481_Sigrun_Lange\P1481_A.raw~; SpectrumID: ~3750~; PrecursorID: ~0~; scans: ~12081~
7	2::tr|A0A8L2R4U4|A0A8L2R4U4_RAT	Tubulin beta-2A chain OS=Rattus norvegicus OX=10116 GN=Tubb2a PE=4 SV=1	375	50459	16	16	7	7	1170	3312	1	0	0	565.801	1129.59	2	1129.59	-0.0011	0	53.74	0.0012	R	FPGQLNADLR	K					File: ~Y:\CORE\RAW_DATA_2023_QE\P1481_Sigrun_Lange\P1481_A.raw~; SpectrumID: ~4117~; PrecursorID: ~0~; scans: ~12624~
7	2::tr|A0A8L2R4U4|A0A8L2R4U4_RAT	Tubulin beta-2A chain OS=Rattus norvegicus OX=10116 GN=Tubb2a PE=4 SV=1	375	50459	16	16	7	7	1171	3127	1	0	0	565.802	1129.59	2	1129.59	0.001	0	55.35	0.00083	R	FPGQLNADLR	K					File: ~Y:\CORE\RAW_DATA_2023_QE\P1481_Sigrun_Lange\P1481_A.raw~; SpectrumID: ~3927~; PrecursorID: ~0~; scans: ~12349~
7	2::tr|A0A8L2R4U4|A0A8L2R4U4_RAT	Tubulin beta-2A chain OS=Rattus norvegicus OX=10116 GN=Tubb2a PE=4 SV=1	375	50459	16	16	7	7	1172	3501	1	0	0	565.803	1129.59	2	1129.59	0.0024	0	58.44	0.0004	R	FPGQLNADLR	K					File: ~Y:\CORE\RAW_DATA_2023_QE\P1481_Sigrun_Lange\P1481_A.raw~; SpectrumID: ~4306~; PrecursorID: ~0~; scans: ~12899~
7	2::tr|A0A8L2R4U4|A0A8L2R4U4_RAT	Tubulin beta-2A chain OS=Rattus norvegicus OX=10116 GN=Tubb2a PE=4 SV=1	375	50459	16	16	7	7	1223	4260	1	0	0	572.32	1142.62	2	1142.63	-0.0022	0	55.38	0.0006	K	LAVNMVPFPR	L					File: ~Y:\CORE\RAW_DATA_2023_QE\P1481_Sigrun_Lange\P1481_A.raw~; SpectrumID: ~5070~; PrecursorID: ~0~; scans: ~14204~
7	2::tr|A0A8L2R4U4|A0A8L2R4U4_RAT	Tubulin beta-2A chain OS=Rattus norvegicus OX=10116 GN=Tubb2a PE=4 SV=1	375	50459	16	16	7	7	1224	4407	1	0	0	572.32	1142.63	2	1142.63	-0.0017	0	60.67	0.00018	K	LAVNMVPFPR	L					File: ~Y:\CORE\RAW_DATA_2023_QE\P1481_Sigrun_Lange\P1481_A.raw~; SpectrumID: ~5218~; PrecursorID: ~0~; scans: ~14459~
7	2::tr|A0A8L2R4U4|A0A8L2R4U4_RAT	Tubulin beta-2A chain OS=Rattus norvegicus OX=10116 GN=Tubb2a PE=4 SV=1	375	50459	16	16	7	7	1228	4564	1	0	0	572.823	1143.63	2	1143.61	0.0214	0	40.21	0.021	K	LAVNMVPFPR	L	Deamidated (NQ)	0.0001000000.0			File: ~Y:\CORE\RAW_DATA_2023_QE\P1481_Sigrun_Lange\P1481_A.raw~; SpectrumID: ~5377~; PrecursorID: ~0~; scans: ~14723~
7	2::tr|A0A8L2R4U4|A0A8L2R4U4_RAT	Tubulin beta-2A chain OS=Rattus norvegicus OX=10116 GN=Tubb2a PE=4 SV=1	375	50459	16	16	7	7	1447	4296	1	0	0	615.3	1228.59	2	1228.59	-0.0056	0	71.57	9.6e-06	R	ISEQFTAMFR	R					File: ~Y:\CORE\RAW_DATA_2023_QE\P1481_Sigrun_Lange\P1481_A.raw~; SpectrumID: ~5106~; PrecursorID: ~0~; scans: ~14260~
7	2::tr|A0A8L2R4U4|A0A8L2R4U4_RAT	Tubulin beta-2A chain OS=Rattus norvegicus OX=10116 GN=Tubb2a PE=4 SV=1	375	50459	16	16	7	7	1448	4617	1	0	0	615.301	1228.59	2	1228.59	-0.0038	0	75.05	4.1e-06	R	ISEQFTAMFR	R					File: ~Y:\CORE\RAW_DATA_2023_QE\P1481_Sigrun_Lange\P1481_A.raw~; SpectrumID: ~5431~; PrecursorID: ~0~; scans: ~14798~
7	2::tr|A0A8L2R4U4|A0A8L2R4U4_RAT	Tubulin beta-2A chain OS=Rattus norvegicus OX=10116 GN=Tubb2a PE=4 SV=1	375	50459	16	16	7	7	1449	4447	1	0	0	615.301	1228.59	2	1228.59	-0.0028	0	62.44	7.9e-05	R	ISEQFTAMFR	R					File: ~Y:\CORE\RAW_DATA_2023_QE\P1481_Sigrun_Lange\P1481_A.raw~; SpectrumID: ~5258~; PrecursorID: ~0~; scans: ~14519~
7	2::tr|A0A8L2R4U4|A0A8L2R4U4_RAT	Tubulin beta-2A chain OS=Rattus norvegicus OX=10116 GN=Tubb2a PE=4 SV=1	375	50459	16	16	7	7	2290	2322	1	0	1	723.849	1445.68	2	1445.68	0.0017	0	40.3	0.02	K	EVDEQMLNVQNK	N					File: ~Y:\CORE\RAW_DATA_2023_QE\P1481_Sigrun_Lange\P1481_A.raw~; SpectrumID: ~3105~; PrecursorID: ~0~; scans: ~10836~
7	2::tr|A0A8L2R4U4|A0A8L2R4U4_RAT	Tubulin beta-2A chain OS=Rattus norvegicus OX=10116 GN=Tubb2a PE=4 SV=1	375	50459	16	16	7	7	2936	4674	1	0	1	808.419	1614.82	2	1614.83	-0.0059	0	42.18	0.015	R	AILVDLEPGTMDSVR	S					File: ~Y:\CORE\RAW_DATA_2023_QE\P1481_Sigrun_Lange\P1481_A.raw~; SpectrumID: ~5488~; PrecursorID: ~0~; scans: ~14873~
7	2::tr|A0A8L2R4U4|A0A8L2R4U4_RAT	Tubulin beta-2A chain OS=Rattus norvegicus OX=10116 GN=Tubb2a PE=4 SV=1	375	50459	16	16	7	7	2937	4870	1	0	1	808.425	1614.84	2	1614.83	0.0068	0	46.4	0.0057	R	AILVDLEPGTMDSVR	S					File: ~Y:\CORE\RAW_DATA_2023_QE\P1481_Sigrun_Lange\P1481_A.raw~; SpectrumID: ~5684~; PrecursorID: ~0~; scans: ~15140~
7	2::tr|A0A8L2R4U4|A0A8L2R4U4_RAT	Tubulin beta-2A chain OS=Rattus norvegicus OX=10116 GN=Tubb2a PE=4 SV=1	375	50459	16	16	7	7	2938	5064	1	0	1	808.426	1614.84	2	1614.83	0.0083	0	37.05	0.048	R	AILVDLEPGTMDSVR	S					File: ~Y:\CORE\RAW_DATA_2023_QE\P1481_Sigrun_Lange\P1481_A.raw~; SpectrumID: ~5879~; PrecursorID: ~0~; scans: ~15422~
7	2::tr|A0A8L2R4U4|A0A8L2R4U4_RAT	Tubulin beta-2A chain OS=Rattus norvegicus OX=10116 GN=Tubb2a PE=4 SV=1	375	50459	16	16	7	7	3159	5248	1	0	0	848.913	1695.81	2	1695.83	-0.0142	0	44.15	0.0098	K	NSSYFVEWIPNNVK	T					File: ~Y:\CORE\RAW_DATA_2023_QE\P1481_Sigrun_Lange\P1481_A.raw~; SpectrumID: ~6063~; PrecursorID: ~0~; scans: ~15713~
7	2::tr|A0A8L2R7U3|A0A8L2R7U3_RAT	Tubulin beta-2B chain OS=Rattus norvegicus OX=10116 GN=Tubb2b PE=4 SV=1	375	50278	16	16	7	7	879	1886	1	0	0	514.761	1027.51	2	1027.51	-0.0055	0	49.95	0.0011	K	TAVCDIPPR	G					File: ~Y:\CORE\RAW_DATA_2023_QE\P1481_Sigrun_Lange\P1481_A.raw~; SpectrumID: ~2616~; PrecursorID: ~0~; scans: ~9489~
7	2::tr|A0A8L2R7U3|A0A8L2R7U3_RAT	Tubulin beta-2B chain OS=Rattus norvegicus OX=10116 GN=Tubb2b PE=4 SV=1	375	50278	16	16	7	7	1169	2951	1	0	0	565.801	1129.59	2	1129.59	-0.0015	0	54.73	0.00096	R	FPGQLNADLR	K					File: ~Y:\CORE\RAW_DATA_2023_QE\P1481_Sigrun_Lange\P1481_A.raw~; SpectrumID: ~3750~; PrecursorID: ~0~; scans: ~12081~
7	2::tr|A0A8L2R7U3|A0A8L2R7U3_RAT	Tubulin beta-2B chain OS=Rattus norvegicus OX=10116 GN=Tubb2b PE=4 SV=1	375	50278	16	16	7	7	1170	3312	1	0	0	565.801	1129.59	2	1129.59	-0.0011	0	53.74	0.0012	R	FPGQLNADLR	K					File: ~Y:\CORE\RAW_DATA_2023_QE\P1481_Sigrun_Lange\P1481_A.raw~; SpectrumID: ~4117~; PrecursorID: ~0~; scans: ~12624~
7	2::tr|A0A8L2R7U3|A0A8L2R7U3_RAT	Tubulin beta-2B chain OS=Rattus norvegicus OX=10116 GN=Tubb2b PE=4 SV=1	375	50278	16	16	7	7	1171	3127	1	0	0	565.802	1129.59	2	1129.59	0.001	0	55.35	0.00083	R	FPGQLNADLR	K					File: ~Y:\CORE\RAW_DATA_2023_QE\P1481_Sigrun_Lange\P1481_A.raw~; SpectrumID: ~3927~; PrecursorID: ~0~; scans: ~12349~
7	2::tr|A0A8L2R7U3|A0A8L2R7U3_RAT	Tubulin beta-2B chain OS=Rattus norvegicus OX=10116 GN=Tubb2b PE=4 SV=1	375	50278	16	16	7	7	1172	3501	1	0	0	565.803	1129.59	2	1129.59	0.0024	0	58.44	0.0004	R	FPGQLNADLR	K					File: ~Y:\CORE\RAW_DATA_2023_QE\P1481_Sigrun_Lange\P1481_A.raw~; SpectrumID: ~4306~; PrecursorID: ~0~; scans: ~12899~
7	2::tr|A0A8L2R7U3|A0A8L2R7U3_RAT	Tubulin beta-2B chain OS=Rattus norvegicus OX=10116 GN=Tubb2b PE=4 SV=1	375	50278	16	16	7	7	1223	4260	1	0	0	572.32	1142.62	2	1142.63	-0.0022	0	55.38	0.0006	K	LAVNMVPFPR	L					File: ~Y:\CORE\RAW_DATA_2023_QE\P1481_Sigrun_Lange\P1481_A.raw~; SpectrumID: ~5070~; PrecursorID: ~0~; scans: ~14204~
7	2::tr|A0A8L2R7U3|A0A8L2R7U3_RAT	Tubulin beta-2B chain OS=Rattus norvegicus OX=10116 GN=Tubb2b PE=4 SV=1	375	50278	16	16	7	7	1224	4407	1	0	0	572.32	1142.63	2	1142.63	-0.0017	0	60.67	0.00018	K	LAVNMVPFPR	L					File: ~Y:\CORE\RAW_DATA_2023_QE\P1481_Sigrun_Lange\P1481_A.raw~; SpectrumID: ~5218~; PrecursorID: ~0~; scans: ~14459~
7	2::tr|A0A8L2R7U3|A0A8L2R7U3_RAT	Tubulin beta-2B chain OS=Rattus norvegicus OX=10116 GN=Tubb2b PE=4 SV=1	375	50278	16	16	7	7	1228	4564	1	0	0	572.823	1143.63	2	1143.61	0.0214	0	40.21	0.021	K	LAVNMVPFPR	L	Deamidated (NQ)	0.0001000000.0			File: ~Y:\CORE\RAW_DATA_2023_QE\P1481_Sigrun_Lange\P1481_A.raw~; SpectrumID: ~5377~; PrecursorID: ~0~; scans: ~14723~
7	2::tr|A0A8L2R7U3|A0A8L2R7U3_RAT	Tubulin beta-2B chain OS=Rattus norvegicus OX=10116 GN=Tubb2b PE=4 SV=1	375	50278	16	16	7	7	1447	4296	1	0	0	615.3	1228.59	2	1228.59	-0.0056	0	71.57	9.6e-06	R	ISEQFTAMFR	R					File: ~Y:\CORE\RAW_DATA_2023_QE\P1481_Sigrun_Lange\P1481_A.raw~; SpectrumID: ~5106~; PrecursorID: ~0~; scans: ~14260~
7	2::tr|A0A8L2R7U3|A0A8L2R7U3_RAT	Tubulin beta-2B chain OS=Rattus norvegicus OX=10116 GN=Tubb2b PE=4 SV=1	375	50278	16	16	7	7	1448	4617	1	0	0	615.301	1228.59	2	1228.59	-0.0038	0	75.05	4.1e-06	R	ISEQFTAMFR	R					File: ~Y:\CORE\RAW_DATA_2023_QE\P1481_Sigrun_Lange\P1481_A.raw~; SpectrumID: ~5431~; PrecursorID: ~0~; scans: ~14798~
7	2::tr|A0A8L2R7U3|A0A8L2R7U3_RAT	Tubulin beta-2B chain OS=Rattus norvegicus OX=10116 GN=Tubb2b PE=4 SV=1	375	50278	16	16	7	7	1449	4447	1	0	0	615.301	1228.59	2	1228.59	-0.0028	0	62.44	7.9e-05	R	ISEQFTAMFR	R					File: ~Y:\CORE\RAW_DATA_2023_QE\P1481_Sigrun_Lange\P1481_A.raw~; SpectrumID: ~5258~; PrecursorID: ~0~; scans: ~14519~
7	2::tr|A0A8L2R7U3|A0A8L2R7U3_RAT	Tubulin beta-2B chain OS=Rattus norvegicus OX=10116 GN=Tubb2b PE=4 SV=1	375	50278	16	16	7	7	2290	2322	1	0	1	723.849	1445.68	2	1445.68	0.0017	0	40.3	0.02	K	EVDEQMLNVQNK	N					File: ~Y:\CORE\RAW_DATA_2023_QE\P1481_Sigrun_Lange\P1481_A.raw~; SpectrumID: ~3105~; PrecursorID: ~0~; scans: ~10836~
7	2::tr|A0A8L2R7U3|A0A8L2R7U3_RAT	Tubulin beta-2B chain OS=Rattus norvegicus OX=10116 GN=Tubb2b PE=4 SV=1	375	50278	16	16	7	7	2936	4674	1	0	1	808.419	1614.82	2	1614.83	-0.0059	0	42.18	0.015	R	AILVDLEPGTMDSVR	S					File: ~Y:\CORE\RAW_DATA_2023_QE\P1481_Sigrun_Lange\P1481_A.raw~; SpectrumID: ~5488~; PrecursorID: ~0~; scans: ~14873~
7	2::tr|A0A8L2R7U3|A0A8L2R7U3_RAT	Tubulin beta-2B chain OS=Rattus norvegicus OX=10116 GN=Tubb2b PE=4 SV=1	375	50278	16	16	7	7	2937	4870	1	0	1	808.425	1614.84	2	1614.83	0.0068	0	46.4	0.0057	R	AILVDLEPGTMDSVR	S					File: ~Y:\CORE\RAW_DATA_2023_QE\P1481_Sigrun_Lange\P1481_A.raw~; SpectrumID: ~5684~; PrecursorID: ~0~; scans: ~15140~
7	2::tr|A0A8L2R7U3|A0A8L2R7U3_RAT	Tubulin beta-2B chain OS=Rattus norvegicus OX=10116 GN=Tubb2b PE=4 SV=1	375	50278	16	16	7	7	2938	5064	1	0	1	808.426	1614.84	2	1614.83	0.0083	0	37.05	0.048	R	AILVDLEPGTMDSVR	S					File: ~Y:\CORE\RAW_DATA_2023_QE\P1481_Sigrun_Lange\P1481_A.raw~; SpectrumID: ~5879~; PrecursorID: ~0~; scans: ~15422~
7	2::tr|A0A8L2R7U3|A0A8L2R7U3_RAT	Tubulin beta-2B chain OS=Rattus norvegicus OX=10116 GN=Tubb2b PE=4 SV=1	375	50278	16	16	7	7	3159	5248	1	0	0	848.913	1695.81	2	1695.83	-0.0142	0	44.15	0.0098	K	NSSYFVEWIPNNVK	T					File: ~Y:\CORE\RAW_DATA_2023_QE\P1481_Sigrun_Lange\P1481_A.raw~; SpectrumID: ~6063~; PrecursorID: ~0~; scans: ~15713~
7	2::tr|A0A8L2UJU7|A0A8L2UJU7_RAT	Tubulin beta-2A chain OS=Rattus norvegicus OX=10116 GN=Tubb2a PE=4 SV=1	375	46361	16	16	7	7	879	1886	1	0	0	514.761	1027.51	2	1027.51	-0.0055	0	49.95	0.0011	K	TAVCDIPPR	G					File: ~Y:\CORE\RAW_DATA_2023_QE\P1481_Sigrun_Lange\P1481_A.raw~; SpectrumID: ~2616~; PrecursorID: ~0~; scans: ~9489~
7	2::tr|A0A8L2UJU7|A0A8L2UJU7_RAT	Tubulin beta-2A chain OS=Rattus norvegicus OX=10116 GN=Tubb2a PE=4 SV=1	375	46361	16	16	7	7	1169	2951	1	0	0	565.801	1129.59	2	1129.59	-0.0015	0	54.73	0.00096	R	FPGQLNADLR	K					File: ~Y:\CORE\RAW_DATA_2023_QE\P1481_Sigrun_Lange\P1481_A.raw~; SpectrumID: ~3750~; PrecursorID: ~0~; scans: ~12081~
7	2::tr|A0A8L2UJU7|A0A8L2UJU7_RAT	Tubulin beta-2A chain OS=Rattus norvegicus OX=10116 GN=Tubb2a PE=4 SV=1	375	46361	16	16	7	7	1170	3312	1	0	0	565.801	1129.59	2	1129.59	-0.0011	0	53.74	0.0012	R	FPGQLNADLR	K					File: ~Y:\CORE\RAW_DATA_2023_QE\P1481_Sigrun_Lange\P1481_A.raw~; SpectrumID: ~4117~; PrecursorID: ~0~; scans: ~12624~
7	2::tr|A0A8L2UJU7|A0A8L2UJU7_RAT	Tubulin beta-2A chain OS=Rattus norvegicus OX=10116 GN=Tubb2a PE=4 SV=1	375	46361	16	16	7	7	1171	3127	1	0	0	565.802	1129.59	2	1129.59	0.001	0	55.35	0.00083	R	FPGQLNADLR	K					File: ~Y:\CORE\RAW_DATA_2023_QE\P1481_Sigrun_Lange\P1481_A.raw~; SpectrumID: ~3927~; PrecursorID: ~0~; scans: ~12349~
7	2::tr|A0A8L2UJU7|A0A8L2UJU7_RAT	Tubulin beta-2A chain OS=Rattus norvegicus OX=10116 GN=Tubb2a PE=4 SV=1	375	46361	16	16	7	7	1172	3501	1	0	0	565.803	1129.59	2	1129.59	0.0024	0	58.44	0.0004	R	FPGQLNADLR	K					File: ~Y:\CORE\RAW_DATA_2023_QE\P1481_Sigrun_Lange\P1481_A.raw~; SpectrumID: ~4306~; PrecursorID: ~0~; scans: ~12899~
7	2::tr|A0A8L2UJU7|A0A8L2UJU7_RAT	Tubulin beta-2A chain OS=Rattus norvegicus OX=10116 GN=Tubb2a PE=4 SV=1	375	46361	16	16	7	7	1223	4260	1	0	0	572.32	1142.62	2	1142.63	-0.0022	0	55.38	0.0006	K	LAVNMVPFPR	L					File: ~Y:\CORE\RAW_DATA_2023_QE\P1481_Sigrun_Lange\P1481_A.raw~; SpectrumID: ~5070~; PrecursorID: ~0~; scans: ~14204~
7	2::tr|A0A8L2UJU7|A0A8L2UJU7_RAT	Tubulin beta-2A chain OS=Rattus norvegicus OX=10116 GN=Tubb2a PE=4 SV=1	375	46361	16	16	7	7	1224	4407	1	0	0	572.32	1142.63	2	1142.63	-0.0017	0	60.67	0.00018	K	LAVNMVPFPR	L					File: ~Y:\CORE\RAW_DATA_2023_QE\P1481_Sigrun_Lange\P1481_A.raw~; SpectrumID: ~5218~; PrecursorID: ~0~; scans: ~14459~
7	2::tr|A0A8L2UJU7|A0A8L2UJU7_RAT	Tubulin beta-2A chain OS=Rattus norvegicus OX=10116 GN=Tubb2a PE=4 SV=1	375	46361	16	16	7	7	1228	4564	1	0	0	572.823	1143.63	2	1143.61	0.0214	0	40.21	0.021	K	LAVNMVPFPR	L	Deamidated (NQ)	0.0001000000.0			File: ~Y:\CORE\RAW_DATA_2023_QE\P1481_Sigrun_Lange\P1481_A.raw~; SpectrumID: ~5377~; PrecursorID: ~0~; scans: ~14723~
7	2::tr|A0A8L2UJU7|A0A8L2UJU7_RAT	Tubulin beta-2A chain OS=Rattus norvegicus OX=10116 GN=Tubb2a PE=4 SV=1	375	46361	16	16	7	7	1447	4296	1	0	0	615.3	1228.59	2	1228.59	-0.0056	0	71.57	9.6e-06	R	ISEQFTAMFR	R					File: ~Y:\CORE\RAW_DATA_2023_QE\P1481_Sigrun_Lange\P1481_A.raw~; SpectrumID: ~5106~; PrecursorID: ~0~; scans: ~14260~
7	2::tr|A0A8L2UJU7|A0A8L2UJU7_RAT	Tubulin beta-2A chain OS=Rattus norvegicus OX=10116 GN=Tubb2a PE=4 SV=1	375	46361	16	16	7	7	1448	4617	1	0	0	615.301	1228.59	2	1228.59	-0.0038	0	75.05	4.1e-06	R	ISEQFTAMFR	R					File: ~Y:\CORE\RAW_DATA_2023_QE\P1481_Sigrun_Lange\P1481_A.raw~; SpectrumID: ~5431~; PrecursorID: ~0~; scans: ~14798~
7	2::tr|A0A8L2UJU7|A0A8L2UJU7_RAT	Tubulin beta-2A chain OS=Rattus norvegicus OX=10116 GN=Tubb2a PE=4 SV=1	375	46361	16	16	7	7	1449	4447	1	0	0	615.301	1228.59	2	1228.59	-0.0028	0	62.44	7.9e-05	R	ISEQFTAMFR	R					File: ~Y:\CORE\RAW_DATA_2023_QE\P1481_Sigrun_Lange\P1481_A.raw~; SpectrumID: ~5258~; PrecursorID: ~0~; scans: ~14519~
7	2::tr|A0A8L2UJU7|A0A8L2UJU7_RAT	Tubulin beta-2A chain OS=Rattus norvegicus OX=10116 GN=Tubb2a PE=4 SV=1	375	46361	16	16	7	7	2290	2322	1	0	1	723.849	1445.68	2	1445.68	0.0017	0	40.3	0.02	K	EVDEQMLNVQNK	N					File: ~Y:\CORE\RAW_DATA_2023_QE\P1481_Sigrun_Lange\P1481_A.raw~; SpectrumID: ~3105~; PrecursorID: ~0~; scans: ~10836~
7	2::tr|A0A8L2UJU7|A0A8L2UJU7_RAT	Tubulin beta-2A chain OS=Rattus norvegicus OX=10116 GN=Tubb2a PE=4 SV=1	375	46361	16	16	7	7	2936	4674	1	0	1	808.419	1614.82	2	1614.83	-0.0059	0	42.18	0.015	R	AILVDLEPGTMDSVR	S					File: ~Y:\CORE\RAW_DATA_2023_QE\P1481_Sigrun_Lange\P1481_A.raw~; SpectrumID: ~5488~; PrecursorID: ~0~; scans: ~14873~
7	2::tr|A0A8L2UJU7|A0A8L2UJU7_RAT	Tubulin beta-2A chain OS=Rattus norvegicus OX=10116 GN=Tubb2a PE=4 SV=1	375	46361	16	16	7	7	2937	4870	1	0	1	808.425	1614.84	2	1614.83	0.0068	0	46.4	0.0057	R	AILVDLEPGTMDSVR	S					File: ~Y:\CORE\RAW_DATA_2023_QE\P1481_Sigrun_Lange\P1481_A.raw~; SpectrumID: ~5684~; PrecursorID: ~0~; scans: ~15140~
7	2::tr|A0A8L2UJU7|A0A8L2UJU7_RAT	Tubulin beta-2A chain OS=Rattus norvegicus OX=10116 GN=Tubb2a PE=4 SV=1	375	46361	16	16	7	7	2938	5064	1	0	1	808.426	1614.84	2	1614.83	0.0083	0	37.05	0.048	R	AILVDLEPGTMDSVR	S					File: ~Y:\CORE\RAW_DATA_2023_QE\P1481_Sigrun_Lange\P1481_A.raw~; SpectrumID: ~5879~; PrecursorID: ~0~; scans: ~15422~
7	2::tr|A0A8L2UJU7|A0A8L2UJU7_RAT	Tubulin beta-2A chain OS=Rattus norvegicus OX=10116 GN=Tubb2a PE=4 SV=1	375	46361	16	16	7	7	3159	5248	1	0	0	848.913	1695.81	2	1695.83	-0.0142	0	44.15	0.0098	K	NSSYFVEWIPNNVK	T					File: ~Y:\CORE\RAW_DATA_2023_QE\P1481_Sigrun_Lange\P1481_A.raw~; SpectrumID: ~6063~; PrecursorID: ~0~; scans: ~15713~
7	2::sp|Q3KRE8|TBB2B_RAT	Tubulin beta-2B chain OS=Rattus norvegicus OX=10116 GN=Tubb2b PE=1 SV=1	375	50377	16	16	7	7	879	1886	1	0	0	514.761	1027.51	2	1027.51	-0.0055	0	49.95	0.0011	K	TAVCDIPPR	G					File: ~Y:\CORE\RAW_DATA_2023_QE\P1481_Sigrun_Lange\P1481_A.raw~; SpectrumID: ~2616~; PrecursorID: ~0~; scans: ~9489~
7	2::sp|Q3KRE8|TBB2B_RAT	Tubulin beta-2B chain OS=Rattus norvegicus OX=10116 GN=Tubb2b PE=1 SV=1	375	50377	16	16	7	7	1169	2951	1	0	0	565.801	1129.59	2	1129.59	-0.0015	0	54.73	0.00096	R	FPGQLNADLR	K					File: ~Y:\CORE\RAW_DATA_2023_QE\P1481_Sigrun_Lange\P1481_A.raw~; SpectrumID: ~3750~; PrecursorID: ~0~; scans: ~12081~
7	2::sp|Q3KRE8|TBB2B_RAT	Tubulin beta-2B chain OS=Rattus norvegicus OX=10116 GN=Tubb2b PE=1 SV=1	375	50377	16	16	7	7	1170	3312	1	0	0	565.801	1129.59	2	1129.59	-0.0011	0	53.74	0.0012	R	FPGQLNADLR	K					File: ~Y:\CORE\RAW_DATA_2023_QE\P1481_Sigrun_Lange\P1481_A.raw~; SpectrumID: ~4117~; PrecursorID: ~0~; scans: ~12624~
7	2::sp|Q3KRE8|TBB2B_RAT	Tubulin beta-2B chain OS=Rattus norvegicus OX=10116 GN=Tubb2b PE=1 SV=1	375	50377	16	16	7	7	1171	3127	1	0	0	565.802	1129.59	2	1129.59	0.001	0	55.35	0.00083	R	FPGQLNADLR	K					File: ~Y:\CORE\RAW_DATA_2023_QE\P1481_Sigrun_Lange\P1481_A.raw~; SpectrumID: ~3927~; PrecursorID: ~0~; scans: ~12349~
7	2::sp|Q3KRE8|TBB2B_RAT	Tubulin beta-2B chain OS=Rattus norvegicus OX=10116 GN=Tubb2b PE=1 SV=1	375	50377	16	16	7	7	1172	3501	1	0	0	565.803	1129.59	2	1129.59	0.0024	0	58.44	0.0004	R	FPGQLNADLR	K					File: ~Y:\CORE\RAW_DATA_2023_QE\P1481_Sigrun_Lange\P1481_A.raw~; SpectrumID: ~4306~; PrecursorID: ~0~; scans: ~12899~
7	2::sp|Q3KRE8|TBB2B_RAT	Tubulin beta-2B chain OS=Rattus norvegicus OX=10116 GN=Tubb2b PE=1 SV=1	375	50377	16	16	7	7	1223	4260	1	0	0	572.32	1142.62	2	1142.63	-0.0022	0	55.38	0.0006	K	LAVNMVPFPR	L					File: ~Y:\CORE\RAW_DATA_2023_QE\P1481_Sigrun_Lange\P1481_A.raw~; SpectrumID: ~5070~; PrecursorID: ~0~; scans: ~14204~
7	2::sp|Q3KRE8|TBB2B_RAT	Tubulin beta-2B chain OS=Rattus norvegicus OX=10116 GN=Tubb2b PE=1 SV=1	375	50377	16	16	7	7	1224	4407	1	0	0	572.32	1142.63	2	1142.63	-0.0017	0	60.67	0.00018	K	LAVNMVPFPR	L					File: ~Y:\CORE\RAW_DATA_2023_QE\P1481_Sigrun_Lange\P1481_A.raw~; SpectrumID: ~5218~; PrecursorID: ~0~; scans: ~14459~
7	2::sp|Q3KRE8|TBB2B_RAT	Tubulin beta-2B chain OS=Rattus norvegicus OX=10116 GN=Tubb2b PE=1 SV=1	375	50377	16	16	7	7	1228	4564	1	0	0	572.823	1143.63	2	1143.61	0.0214	0	40.21	0.021	K	LAVNMVPFPR	L	Deamidated (NQ)	0.0001000000.0			File: ~Y:\CORE\RAW_DATA_2023_QE\P1481_Sigrun_Lange\P1481_A.raw~; SpectrumID: ~5377~; PrecursorID: ~0~; scans: ~14723~
7	2::sp|Q3KRE8|TBB2B_RAT	Tubulin beta-2B chain OS=Rattus norvegicus OX=10116 GN=Tubb2b PE=1 SV=1	375	50377	16	16	7	7	1447	4296	1	0	0	615.3	1228.59	2	1228.59	-0.0056	0	71.57	9.6e-06	R	ISEQFTAMFR	R					File: ~Y:\CORE\RAW_DATA_2023_QE\P1481_Sigrun_Lange\P1481_A.raw~; SpectrumID: ~5106~; PrecursorID: ~0~; scans: ~14260~
7	2::sp|Q3KRE8|TBB2B_RAT	Tubulin beta-2B chain OS=Rattus norvegicus OX=10116 GN=Tubb2b PE=1 SV=1	375	50377	16	16	7	7	1448	4617	1	0	0	615.301	1228.59	2	1228.59	-0.0038	0	75.05	4.1e-06	R	ISEQFTAMFR	R					File: ~Y:\CORE\RAW_DATA_2023_QE\P1481_Sigrun_Lange\P1481_A.raw~; SpectrumID: ~5431~; PrecursorID: ~0~; scans: ~14798~
7	2::sp|Q3KRE8|TBB2B_RAT	Tubulin beta-2B chain OS=Rattus norvegicus OX=10116 GN=Tubb2b PE=1 SV=1	375	50377	16	16	7	7	1449	4447	1	0	0	615.301	1228.59	2	1228.59	-0.0028	0	62.44	7.9e-05	R	ISEQFTAMFR	R					File: ~Y:\CORE\RAW_DATA_2023_QE\P1481_Sigrun_Lange\P1481_A.raw~; SpectrumID: ~5258~; PrecursorID: ~0~; scans: ~14519~
7	2::sp|Q3KRE8|TBB2B_RAT	Tubulin beta-2B chain OS=Rattus norvegicus OX=10116 GN=Tubb2b PE=1 SV=1	375	50377	16	16	7	7	2290	2322	1	0	1	723.849	1445.68	2	1445.68	0.0017	0	40.3	0.02	K	EVDEQMLNVQNK	N					File: ~Y:\CORE\RAW_DATA_2023_QE\P1481_Sigrun_Lange\P1481_A.raw~; SpectrumID: ~3105~; PrecursorID: ~0~; scans: ~10836~
7	2::sp|Q3KRE8|TBB2B_RAT	Tubulin beta-2B chain OS=Rattus norvegicus OX=10116 GN=Tubb2b PE=1 SV=1	375	50377	16	16	7	7	2936	4674	1	0	1	808.419	1614.82	2	1614.83	-0.0059	0	42.18	0.015	R	AILVDLEPGTMDSVR	S					File: ~Y:\CORE\RAW_DATA_2023_QE\P1481_Sigrun_Lange\P1481_A.raw~; SpectrumID: ~5488~; PrecursorID: ~0~; scans: ~14873~
7	2::sp|Q3KRE8|TBB2B_RAT	Tubulin beta-2B chain OS=Rattus norvegicus OX=10116 GN=Tubb2b PE=1 SV=1	375	50377	16	16	7	7	2937	4870	1	0	1	808.425	1614.84	2	1614.83	0.0068	0	46.4	0.0057	R	AILVDLEPGTMDSVR	S					File: ~Y:\CORE\RAW_DATA_2023_QE\P1481_Sigrun_Lange\P1481_A.raw~; SpectrumID: ~5684~; PrecursorID: ~0~; scans: ~15140~
7	2::sp|Q3KRE8|TBB2B_RAT	Tubulin beta-2B chain OS=Rattus norvegicus OX=10116 GN=Tubb2b PE=1 SV=1	375	50377	16	16	7	7	2938	5064	1	0	1	808.426	1614.84	2	1614.83	0.0083	0	37.05	0.048	R	AILVDLEPGTMDSVR	S					File: ~Y:\CORE\RAW_DATA_2023_QE\P1481_Sigrun_Lange\P1481_A.raw~; SpectrumID: ~5879~; PrecursorID: ~0~; scans: ~15422~
7	2::sp|Q3KRE8|TBB2B_RAT	Tubulin beta-2B chain OS=Rattus norvegicus OX=10116 GN=Tubb2b PE=1 SV=1	375	50377	16	16	7	7	3159	5248	1	0	0	848.913	1695.81	2	1695.83	-0.0142	0	44.15	0.0098	K	NSSYFVEWIPNNVK	T					File: ~Y:\CORE\RAW_DATA_2023_QE\P1481_Sigrun_Lange\P1481_A.raw~; SpectrumID: ~6063~; PrecursorID: ~0~; scans: ~15713~
7	2::sp|P85108|TBB2A_RAT	Tubulin beta-2A chain OS=Rattus norvegicus OX=10116 GN=Tubb2a PE=1 SV=1	375	50274	16	16	7	7	879	1886	1	0	0	514.761	1027.51	2	1027.51	-0.0055	0	49.95	0.0011	K	TAVCDIPPR	G					File: ~Y:\CORE\RAW_DATA_2023_QE\P1481_Sigrun_Lange\P1481_A.raw~; SpectrumID: ~2616~; PrecursorID: ~0~; scans: ~9489~
7	2::sp|P85108|TBB2A_RAT	Tubulin beta-2A chain OS=Rattus norvegicus OX=10116 GN=Tubb2a PE=1 SV=1	375	50274	16	16	7	7	1169	2951	1	0	0	565.801	1129.59	2	1129.59	-0.0015	0	54.73	0.00096	R	FPGQLNADLR	K					File: ~Y:\CORE\RAW_DATA_2023_QE\P1481_Sigrun_Lange\P1481_A.raw~; SpectrumID: ~3750~; PrecursorID: ~0~; scans: ~12081~
7	2::sp|P85108|TBB2A_RAT	Tubulin beta-2A chain OS=Rattus norvegicus OX=10116 GN=Tubb2a PE=1 SV=1	375	50274	16	16	7	7	1170	3312	1	0	0	565.801	1129.59	2	1129.59	-0.0011	0	53.74	0.0012	R	FPGQLNADLR	K					File: ~Y:\CORE\RAW_DATA_2023_QE\P1481_Sigrun_Lange\P1481_A.raw~; SpectrumID: ~4117~; PrecursorID: ~0~; scans: ~12624~
7	2::sp|P85108|TBB2A_RAT	Tubulin beta-2A chain OS=Rattus norvegicus OX=10116 GN=Tubb2a PE=1 SV=1	375	50274	16	16	7	7	1171	3127	1	0	0	565.802	1129.59	2	1129.59	0.001	0	55.35	0.00083	R	FPGQLNADLR	K					File: ~Y:\CORE\RAW_DATA_2023_QE\P1481_Sigrun_Lange\P1481_A.raw~; SpectrumID: ~3927~; PrecursorID: ~0~; scans: ~12349~
7	2::sp|P85108|TBB2A_RAT	Tubulin beta-2A chain OS=Rattus norvegicus OX=10116 GN=Tubb2a PE=1 SV=1	375	50274	16	16	7	7	1172	3501	1	0	0	565.803	1129.59	2	1129.59	0.0024	0	58.44	0.0004	R	FPGQLNADLR	K					File: ~Y:\CORE\RAW_DATA_2023_QE\P1481_Sigrun_Lange\P1481_A.raw~; SpectrumID: ~4306~; PrecursorID: ~0~; scans: ~12899~
7	2::sp|P85108|TBB2A_RAT	Tubulin beta-2A chain OS=Rattus norvegicus OX=10116 GN=Tubb2a PE=1 SV=1	375	50274	16	16	7	7	1223	4260	1	0	0	572.32	1142.62	2	1142.63	-0.0022	0	55.38	0.0006	K	LAVNMVPFPR	L					File: ~Y:\CORE\RAW_DATA_2023_QE\P1481_Sigrun_Lange\P1481_A.raw~; SpectrumID: ~5070~; PrecursorID: ~0~; scans: ~14204~
7	2::sp|P85108|TBB2A_RAT	Tubulin beta-2A chain OS=Rattus norvegicus OX=10116 GN=Tubb2a PE=1 SV=1	375	50274	16	16	7	7	1224	4407	1	0	0	572.32	1142.63	2	1142.63	-0.0017	0	60.67	0.00018	K	LAVNMVPFPR	L					File: ~Y:\CORE\RAW_DATA_2023_QE\P1481_Sigrun_Lange\P1481_A.raw~; SpectrumID: ~5218~; PrecursorID: ~0~; scans: ~14459~
7	2::sp|P85108|TBB2A_RAT	Tubulin beta-2A chain OS=Rattus norvegicus OX=10116 GN=Tubb2a PE=1 SV=1	375	50274	16	16	7	7	1228	4564	1	0	0	572.823	1143.63	2	1143.61	0.0214	0	40.21	0.021	K	LAVNMVPFPR	L	Deamidated (NQ)	0.0001000000.0			File: ~Y:\CORE\RAW_DATA_2023_QE\P1481_Sigrun_Lange\P1481_A.raw~; SpectrumID: ~5377~; PrecursorID: ~0~; scans: ~14723~
7	2::sp|P85108|TBB2A_RAT	Tubulin beta-2A chain OS=Rattus norvegicus OX=10116 GN=Tubb2a PE=1 SV=1	375	50274	16	16	7	7	1447	4296	1	0	0	615.3	1228.59	2	1228.59	-0.0056	0	71.57	9.6e-06	R	ISEQFTAMFR	R					File: ~Y:\CORE\RAW_DATA_2023_QE\P1481_Sigrun_Lange\P1481_A.raw~; SpectrumID: ~5106~; PrecursorID: ~0~; scans: ~14260~
7	2::sp|P85108|TBB2A_RAT	Tubulin beta-2A chain OS=Rattus norvegicus OX=10116 GN=Tubb2a PE=1 SV=1	375	50274	16	16	7	7	1448	4617	1	0	0	615.301	1228.59	2	1228.59	-0.0038	0	75.05	4.1e-06	R	ISEQFTAMFR	R					File: ~Y:\CORE\RAW_DATA_2023_QE\P1481_Sigrun_Lange\P1481_A.raw~; SpectrumID: ~5431~; PrecursorID: ~0~; scans: ~14798~
7	2::sp|P85108|TBB2A_RAT	Tubulin beta-2A chain OS=Rattus norvegicus OX=10116 GN=Tubb2a PE=1 SV=1	375	50274	16	16	7	7	1449	4447	1	0	0	615.301	1228.59	2	1228.59	-0.0028	0	62.44	7.9e-05	R	ISEQFTAMFR	R					File: ~Y:\CORE\RAW_DATA_2023_QE\P1481_Sigrun_Lange\P1481_A.raw~; SpectrumID: ~5258~; PrecursorID: ~0~; scans: ~14519~
7	2::sp|P85108|TBB2A_RAT	Tubulin beta-2A chain OS=Rattus norvegicus OX=10116 GN=Tubb2a PE=1 SV=1	375	50274	16	16	7	7	2290	2322	1	0	1	723.849	1445.68	2	1445.68	0.0017	0	40.3	0.02	K	EVDEQMLNVQNK	N					File: ~Y:\CORE\RAW_DATA_2023_QE\P1481_Sigrun_Lange\P1481_A.raw~; SpectrumID: ~3105~; PrecursorID: ~0~; scans: ~10836~
7	2::sp|P85108|TBB2A_RAT	Tubulin beta-2A chain OS=Rattus norvegicus OX=10116 GN=Tubb2a PE=1 SV=1	375	50274	16	16	7	7	2936	4674	1	0	1	808.419	1614.82	2	1614.83	-0.0059	0	42.18	0.015	R	AILVDLEPGTMDSVR	S					File: ~Y:\CORE\RAW_DATA_2023_QE\P1481_Sigrun_Lange\P1481_A.raw~; SpectrumID: ~5488~; PrecursorID: ~0~; scans: ~14873~
7	2::sp|P85108|TBB2A_RAT	Tubulin beta-2A chain OS=Rattus norvegicus OX=10116 GN=Tubb2a PE=1 SV=1	375	50274	16	16	7	7	2937	4870	1	0	1	808.425	1614.84	2	1614.83	0.0068	0	46.4	0.0057	R	AILVDLEPGTMDSVR	S					File: ~Y:\CORE\RAW_DATA_2023_QE\P1481_Sigrun_Lange\P1481_A.raw~; SpectrumID: ~5684~; PrecursorID: ~0~; scans: ~15140~
7	2::sp|P85108|TBB2A_RAT	Tubulin beta-2A chain OS=Rattus norvegicus OX=10116 GN=Tubb2a PE=1 SV=1	375	50274	16	16	7	7	2938	5064	1	0	1	808.426	1614.84	2	1614.83	0.0083	0	37.05	0.048	R	AILVDLEPGTMDSVR	S					File: ~Y:\CORE\RAW_DATA_2023_QE\P1481_Sigrun_Lange\P1481_A.raw~; SpectrumID: ~5879~; PrecursorID: ~0~; scans: ~15422~
7	2::sp|P85108|TBB2A_RAT	Tubulin beta-2A chain OS=Rattus norvegicus OX=10116 GN=Tubb2a PE=1 SV=1	375	50274	16	16	7	7	3159	5248	1	0	0	848.913	1695.81	2	1695.83	-0.0142	0	44.15	0.0098	K	NSSYFVEWIPNNVK	T					File: ~Y:\CORE\RAW_DATA_2023_QE\P1481_Sigrun_Lange\P1481_A.raw~; SpectrumID: ~6063~; PrecursorID: ~0~; scans: ~15713~
7	2::tr|A0A8I5Y8E3|A0A8I5Y8E3_RAT	Tubulin beta chain OS=Rattus norvegicus OX=10116 GN=Tubb4b PE=1 SV=1	373	61266	14	14	7	7	879	1886	1	0	0	514.761	1027.51	2	1027.51	-0.0055	0	49.95	0.0011	K	TAVCDIPPR	G					File: ~Y:\CORE\RAW_DATA_2023_QE\P1481_Sigrun_Lange\P1481_A.raw~; SpectrumID: ~2616~; PrecursorID: ~0~; scans: ~9489~
7	2::tr|A0A8I5Y8E3|A0A8I5Y8E3_RAT	Tubulin beta chain OS=Rattus norvegicus OX=10116 GN=Tubb4b PE=1 SV=1	373	61266	14	14	7	7	1169	2951	1	0	0	565.801	1129.59	2	1129.59	-0.0015	0	54.73	0.00096	R	FPGQLNADLR	K					File: ~Y:\CORE\RAW_DATA_2023_QE\P1481_Sigrun_Lange\P1481_A.raw~; SpectrumID: ~3750~; PrecursorID: ~0~; scans: ~12081~
7	2::tr|A0A8I5Y8E3|A0A8I5Y8E3_RAT	Tubulin beta chain OS=Rattus norvegicus OX=10116 GN=Tubb4b PE=1 SV=1	373	61266	14	14	7	7	1170	3312	1	0	0	565.801	1129.59	2	1129.59	-0.0011	0	53.74	0.0012	R	FPGQLNADLR	K					File: ~Y:\CORE\RAW_DATA_2023_QE\P1481_Sigrun_Lange\P1481_A.raw~; SpectrumID: ~4117~; PrecursorID: ~0~; scans: ~12624~
7	2::tr|A0A8I5Y8E3|A0A8I5Y8E3_RAT	Tubulin beta chain OS=Rattus norvegicus OX=10116 GN=Tubb4b PE=1 SV=1	373	61266	14	14	7	7	1171	3127	1	0	0	565.802	1129.59	2	1129.59	0.001	0	55.35	0.00083	R	FPGQLNADLR	K					File: ~Y:\CORE\RAW_DATA_2023_QE\P1481_Sigrun_Lange\P1481_A.raw~; SpectrumID: ~3927~; PrecursorID: ~0~; scans: ~12349~
7	2::tr|A0A8I5Y8E3|A0A8I5Y8E3_RAT	Tubulin beta chain OS=Rattus norvegicus OX=10116 GN=Tubb4b PE=1 SV=1	373	61266	14	14	7	7	1172	3501	1	0	0	565.803	1129.59	2	1129.59	0.0024	0	58.44	0.0004	R	FPGQLNADLR	K					File: ~Y:\CORE\RAW_DATA_2023_QE\P1481_Sigrun_Lange\P1481_A.raw~; SpectrumID: ~4306~; PrecursorID: ~0~; scans: ~12899~
7	2::tr|A0A8I5Y8E3|A0A8I5Y8E3_RAT	Tubulin beta chain OS=Rattus norvegicus OX=10116 GN=Tubb4b PE=1 SV=1	373	61266	14	14	7	7	1223	4260	1	0	0	572.32	1142.62	2	1142.63	-0.0022	0	55.38	0.0006	K	LAVNMVPFPR	L					File: ~Y:\CORE\RAW_DATA_2023_QE\P1481_Sigrun_Lange\P1481_A.raw~; SpectrumID: ~5070~; PrecursorID: ~0~; scans: ~14204~
7	2::tr|A0A8I5Y8E3|A0A8I5Y8E3_RAT	Tubulin beta chain OS=Rattus norvegicus OX=10116 GN=Tubb4b PE=1 SV=1	373	61266	14	14	7	7	1224	4407	1	0	0	572.32	1142.63	2	1142.63	-0.0017	0	60.67	0.00018	K	LAVNMVPFPR	L					File: ~Y:\CORE\RAW_DATA_2023_QE\P1481_Sigrun_Lange\P1481_A.raw~; SpectrumID: ~5218~; PrecursorID: ~0~; scans: ~14459~
7	2::tr|A0A8I5Y8E3|A0A8I5Y8E3_RAT	Tubulin beta chain OS=Rattus norvegicus OX=10116 GN=Tubb4b PE=1 SV=1	373	61266	14	14	7	7	1228	4564	1	0	0	572.823	1143.63	2	1143.61	0.0214	0	40.21	0.021	K	LAVNMVPFPR	L	Deamidated (NQ)	0.0001000000.0			File: ~Y:\CORE\RAW_DATA_2023_QE\P1481_Sigrun_Lange\P1481_A.raw~; SpectrumID: ~5377~; PrecursorID: ~0~; scans: ~14723~
7	2::tr|A0A8I5Y8E3|A0A8I5Y8E3_RAT	Tubulin beta chain OS=Rattus norvegicus OX=10116 GN=Tubb4b PE=1 SV=1	373	61266	14	14	7	7	1447	4296	1	0	0	615.3	1228.59	2	1228.59	-0.0056	0	71.57	9.6e-06	R	ISEQFTAMFR	R					File: ~Y:\CORE\RAW_DATA_2023_QE\P1481_Sigrun_Lange\P1481_A.raw~; SpectrumID: ~5106~; PrecursorID: ~0~; scans: ~14260~
7	2::tr|A0A8I5Y8E3|A0A8I5Y8E3_RAT	Tubulin beta chain OS=Rattus norvegicus OX=10116 GN=Tubb4b PE=1 SV=1	373	61266	14	14	7	7	1448	4617	1	0	0	615.301	1228.59	2	1228.59	-0.0038	0	75.05	4.1e-06	R	ISEQFTAMFR	R					File: ~Y:\CORE\RAW_DATA_2023_QE\P1481_Sigrun_Lange\P1481_A.raw~; SpectrumID: ~5431~; PrecursorID: ~0~; scans: ~14798~
7	2::tr|A0A8I5Y8E3|A0A8I5Y8E3_RAT	Tubulin beta chain OS=Rattus norvegicus OX=10116 GN=Tubb4b PE=1 SV=1	373	61266	14	14	7	7	1449	4447	1	0	0	615.301	1228.59	2	1228.59	-0.0028	0	62.44	7.9e-05	R	ISEQFTAMFR	R					File: ~Y:\CORE\RAW_DATA_2023_QE\P1481_Sigrun_Lange\P1481_A.raw~; SpectrumID: ~5258~; PrecursorID: ~0~; scans: ~14519~
7	2::tr|A0A8I5Y8E3|A0A8I5Y8E3_RAT	Tubulin beta chain OS=Rattus norvegicus OX=10116 GN=Tubb4b PE=1 SV=1	373	61266	14	14	7	7	1796	3727	1	0	0	660.354	1318.69	2	1318.7	-0.003	0	44.08	0.0089	R	IMNTFSVVPSPK	V					File: ~Y:\CORE\RAW_DATA_2023_QE\P1481_Sigrun_Lange\P1481_A.raw~; SpectrumID: ~4536~; PrecursorID: ~0~; scans: ~13242~
7	2::tr|A0A8I5Y8E3|A0A8I5Y8E3_RAT	Tubulin beta chain OS=Rattus norvegicus OX=10116 GN=Tubb4b PE=1 SV=1	373	61266	14	14	7	7	2290	2322	1	0	1	723.849	1445.68	2	1445.68	0.0017	0	40.3	0.02	K	EVDEQMLNVQNK	N					File: ~Y:\CORE\RAW_DATA_2023_QE\P1481_Sigrun_Lange\P1481_A.raw~; SpectrumID: ~3105~; PrecursorID: ~0~; scans: ~10836~
7	2::tr|A0A8I5Y8E3|A0A8I5Y8E3_RAT	Tubulin beta chain OS=Rattus norvegicus OX=10116 GN=Tubb4b PE=1 SV=1	373	61266	14	14	7	7	3159	5248	1	0	0	848.913	1695.81	2	1695.83	-0.0142	0	44.15	0.0098	K	NSSYFVEWIPNNVK	T					File: ~Y:\CORE\RAW_DATA_2023_QE\P1481_Sigrun_Lange\P1481_A.raw~; SpectrumID: ~6063~; PrecursorID: ~0~; scans: ~15713~
7	2::tr|G3V7C6|G3V7C6_RAT	Tubulin beta chain OS=Rattus norvegicus OX=10116 GN=Tubb4b PE=1 SV=3	373	49077	14	14	7	7	879	1886	1	0	0	514.761	1027.51	2	1027.51	-0.0055	0	49.95	0.0011	K	TAVCDIPPR	G					File: ~Y:\CORE\RAW_DATA_2023_QE\P1481_Sigrun_Lange\P1481_A.raw~; SpectrumID: ~2616~; PrecursorID: ~0~; scans: ~9489~
7	2::tr|G3V7C6|G3V7C6_RAT	Tubulin beta chain OS=Rattus norvegicus OX=10116 GN=Tubb4b PE=1 SV=3	373	49077	14	14	7	7	1169	2951	1	0	0	565.801	1129.59	2	1129.59	-0.0015	0	54.73	0.00096	R	FPGQLNADLR	K					File: ~Y:\CORE\RAW_DATA_2023_QE\P1481_Sigrun_Lange\P1481_A.raw~; SpectrumID: ~3750~; PrecursorID: ~0~; scans: ~12081~
7	2::tr|G3V7C6|G3V7C6_RAT	Tubulin beta chain OS=Rattus norvegicus OX=10116 GN=Tubb4b PE=1 SV=3	373	49077	14	14	7	7	1170	3312	1	0	0	565.801	1129.59	2	1129.59	-0.0011	0	53.74	0.0012	R	FPGQLNADLR	K					File: ~Y:\CORE\RAW_DATA_2023_QE\P1481_Sigrun_Lange\P1481_A.raw~; SpectrumID: ~4117~; PrecursorID: ~0~; scans: ~12624~
7	2::tr|G3V7C6|G3V7C6_RAT	Tubulin beta chain OS=Rattus norvegicus OX=10116 GN=Tubb4b PE=1 SV=3	373	49077	14	14	7	7	1171	3127	1	0	0	565.802	1129.59	2	1129.59	0.001	0	55.35	0.00083	R	FPGQLNADLR	K					File: ~Y:\CORE\RAW_DATA_2023_QE\P1481_Sigrun_Lange\P1481_A.raw~; SpectrumID: ~3927~; PrecursorID: ~0~; scans: ~12349~
7	2::tr|G3V7C6|G3V7C6_RAT	Tubulin beta chain OS=Rattus norvegicus OX=10116 GN=Tubb4b PE=1 SV=3	373	49077	14	14	7	7	1172	3501	1	0	0	565.803	1129.59	2	1129.59	0.0024	0	58.44	0.0004	R	FPGQLNADLR	K					File: ~Y:\CORE\RAW_DATA_2023_QE\P1481_Sigrun_Lange\P1481_A.raw~; SpectrumID: ~4306~; PrecursorID: ~0~; scans: ~12899~
7	2::tr|G3V7C6|G3V7C6_RAT	Tubulin beta chain OS=Rattus norvegicus OX=10116 GN=Tubb4b PE=1 SV=3	373	49077	14	14	7	7	1223	4260	1	0	0	572.32	1142.62	2	1142.63	-0.0022	0	55.38	0.0006	K	LAVNMVPFPR	L					File: ~Y:\CORE\RAW_DATA_2023_QE\P1481_Sigrun_Lange\P1481_A.raw~; SpectrumID: ~5070~; PrecursorID: ~0~; scans: ~14204~
7	2::tr|G3V7C6|G3V7C6_RAT	Tubulin beta chain OS=Rattus norvegicus OX=10116 GN=Tubb4b PE=1 SV=3	373	49077	14	14	7	7	1224	4407	1	0	0	572.32	1142.63	2	1142.63	-0.0017	0	60.67	0.00018	K	LAVNMVPFPR	L					File: ~Y:\CORE\RAW_DATA_2023_QE\P1481_Sigrun_Lange\P1481_A.raw~; SpectrumID: ~5218~; PrecursorID: ~0~; scans: ~14459~
7	2::tr|G3V7C6|G3V7C6_RAT	Tubulin beta chain OS=Rattus norvegicus OX=10116 GN=Tubb4b PE=1 SV=3	373	49077	14	14	7	7	1228	4564	1	0	0	572.823	1143.63	2	1143.61	0.0214	0	40.21	0.021	K	LAVNMVPFPR	L	Deamidated (NQ)	0.0001000000.0			File: ~Y:\CORE\RAW_DATA_2023_QE\P1481_Sigrun_Lange\P1481_A.raw~; SpectrumID: ~5377~; PrecursorID: ~0~; scans: ~14723~
7	2::tr|G3V7C6|G3V7C6_RAT	Tubulin beta chain OS=Rattus norvegicus OX=10116 GN=Tubb4b PE=1 SV=3	373	49077	14	14	7	7	1447	4296	1	0	0	615.3	1228.59	2	1228.59	-0.0056	0	71.57	9.6e-06	R	ISEQFTAMFR	R					File: ~Y:\CORE\RAW_DATA_2023_QE\P1481_Sigrun_Lange\P1481_A.raw~; SpectrumID: ~5106~; PrecursorID: ~0~; scans: ~14260~
7	2::tr|G3V7C6|G3V7C6_RAT	Tubulin beta chain OS=Rattus norvegicus OX=10116 GN=Tubb4b PE=1 SV=3	373	49077	14	14	7	7	1448	4617	1	0	0	615.301	1228.59	2	1228.59	-0.0038	0	75.05	4.1e-06	R	ISEQFTAMFR	R					File: ~Y:\CORE\RAW_DATA_2023_QE\P1481_Sigrun_Lange\P1481_A.raw~; SpectrumID: ~5431~; PrecursorID: ~0~; scans: ~14798~
7	2::tr|G3V7C6|G3V7C6_RAT	Tubulin beta chain OS=Rattus norvegicus OX=10116 GN=Tubb4b PE=1 SV=3	373	49077	14	14	7	7	1449	4447	1	0	0	615.301	1228.59	2	1228.59	-0.0028	0	62.44	7.9e-05	R	ISEQFTAMFR	R					File: ~Y:\CORE\RAW_DATA_2023_QE\P1481_Sigrun_Lange\P1481_A.raw~; SpectrumID: ~5258~; PrecursorID: ~0~; scans: ~14519~
7	2::tr|G3V7C6|G3V7C6_RAT	Tubulin beta chain OS=Rattus norvegicus OX=10116 GN=Tubb4b PE=1 SV=3	373	49077	14	14	7	7	1796	3727	1	0	0	660.354	1318.69	2	1318.7	-0.003	0	44.08	0.0089	R	IMNTFSVVPSPK	V					File: ~Y:\CORE\RAW_DATA_2023_QE\P1481_Sigrun_Lange\P1481_A.raw~; SpectrumID: ~4536~; PrecursorID: ~0~; scans: ~13242~
7	2::tr|G3V7C6|G3V7C6_RAT	Tubulin beta chain OS=Rattus norvegicus OX=10116 GN=Tubb4b PE=1 SV=3	373	49077	14	14	7	7	2290	2322	1	0	1	723.849	1445.68	2	1445.68	0.0017	0	40.3	0.02	K	EVDEQMLNVQNK	N					File: ~Y:\CORE\RAW_DATA_2023_QE\P1481_Sigrun_Lange\P1481_A.raw~; SpectrumID: ~3105~; PrecursorID: ~0~; scans: ~10836~
7	2::tr|G3V7C6|G3V7C6_RAT	Tubulin beta chain OS=Rattus norvegicus OX=10116 GN=Tubb4b PE=1 SV=3	373	49077	14	14	7	7	3159	5248	1	0	0	848.913	1695.81	2	1695.83	-0.0142	0	44.15	0.0098	K	NSSYFVEWIPNNVK	T					File: ~Y:\CORE\RAW_DATA_2023_QE\P1481_Sigrun_Lange\P1481_A.raw~; SpectrumID: ~6063~; PrecursorID: ~0~; scans: ~15713~
7	2::sp|Q6P9T8|TBB4B_RAT	Tubulin beta-4B chain OS=Rattus norvegicus OX=10116 GN=Tubb4b PE=1 SV=1	373	50225	14	14	7	7	879	1886	1	0	0	514.761	1027.51	2	1027.51	-0.0055	0	49.95	0.0011	K	TAVCDIPPR	G					File: ~Y:\CORE\RAW_DATA_2023_QE\P1481_Sigrun_Lange\P1481_A.raw~; SpectrumID: ~2616~; PrecursorID: ~0~; scans: ~9489~
7	2::sp|Q6P9T8|TBB4B_RAT	Tubulin beta-4B chain OS=Rattus norvegicus OX=10116 GN=Tubb4b PE=1 SV=1	373	50225	14	14	7	7	1169	2951	1	0	0	565.801	1129.59	2	1129.59	-0.0015	0	54.73	0.00096	R	FPGQLNADLR	K					File: ~Y:\CORE\RAW_DATA_2023_QE\P1481_Sigrun_Lange\P1481_A.raw~; SpectrumID: ~3750~; PrecursorID: ~0~; scans: ~12081~
7	2::sp|Q6P9T8|TBB4B_RAT	Tubulin beta-4B chain OS=Rattus norvegicus OX=10116 GN=Tubb4b PE=1 SV=1	373	50225	14	14	7	7	1170	3312	1	0	0	565.801	1129.59	2	1129.59	-0.0011	0	53.74	0.0012	R	FPGQLNADLR	K					File: ~Y:\CORE\RAW_DATA_2023_QE\P1481_Sigrun_Lange\P1481_A.raw~; SpectrumID: ~4117~; PrecursorID: ~0~; scans: ~12624~
7	2::sp|Q6P9T8|TBB4B_RAT	Tubulin beta-4B chain OS=Rattus norvegicus OX=10116 GN=Tubb4b PE=1 SV=1	373	50225	14	14	7	7	1171	3127	1	0	0	565.802	1129.59	2	1129.59	0.001	0	55.35	0.00083	R	FPGQLNADLR	K					File: ~Y:\CORE\RAW_DATA_2023_QE\P1481_Sigrun_Lange\P1481_A.raw~; SpectrumID: ~3927~; PrecursorID: ~0~; scans: ~12349~
7	2::sp|Q6P9T8|TBB4B_RAT	Tubulin beta-4B chain OS=Rattus norvegicus OX=10116 GN=Tubb4b PE=1 SV=1	373	50225	14	14	7	7	1172	3501	1	0	0	565.803	1129.59	2	1129.59	0.0024	0	58.44	0.0004	R	FPGQLNADLR	K					File: ~Y:\CORE\RAW_DATA_2023_QE\P1481_Sigrun_Lange\P1481_A.raw~; SpectrumID: ~4306~; PrecursorID: ~0~; scans: ~12899~
7	2::sp|Q6P9T8|TBB4B_RAT	Tubulin beta-4B chain OS=Rattus norvegicus OX=10116 GN=Tubb4b PE=1 SV=1	373	50225	14	14	7	7	1223	4260	1	0	0	572.32	1142.62	2	1142.63	-0.0022	0	55.38	0.0006	K	LAVNMVPFPR	L					File: ~Y:\CORE\RAW_DATA_2023_QE\P1481_Sigrun_Lange\P1481_A.raw~; SpectrumID: ~5070~; PrecursorID: ~0~; scans: ~14204~
7	2::sp|Q6P9T8|TBB4B_RAT	Tubulin beta-4B chain OS=Rattus norvegicus OX=10116 GN=Tubb4b PE=1 SV=1	373	50225	14	14	7	7	1224	4407	1	0	0	572.32	1142.63	2	1142.63	-0.0017	0	60.67	0.00018	K	LAVNMVPFPR	L					File: ~Y:\CORE\RAW_DATA_2023_QE\P1481_Sigrun_Lange\P1481_A.raw~; SpectrumID: ~5218~; PrecursorID: ~0~; scans: ~14459~
7	2::sp|Q6P9T8|TBB4B_RAT	Tubulin beta-4B chain OS=Rattus norvegicus OX=10116 GN=Tubb4b PE=1 SV=1	373	50225	14	14	7	7	1228	4564	1	0	0	572.823	1143.63	2	1143.61	0.0214	0	40.21	0.021	K	LAVNMVPFPR	L	Deamidated (NQ)	0.0001000000.0			File: ~Y:\CORE\RAW_DATA_2023_QE\P1481_Sigrun_Lange\P1481_A.raw~; SpectrumID: ~5377~; PrecursorID: ~0~; scans: ~14723~
7	2::sp|Q6P9T8|TBB4B_RAT	Tubulin beta-4B chain OS=Rattus norvegicus OX=10116 GN=Tubb4b PE=1 SV=1	373	50225	14	14	7	7	1447	4296	1	0	0	615.3	1228.59	2	1228.59	-0.0056	0	71.57	9.6e-06	R	ISEQFTAMFR	R					File: ~Y:\CORE\RAW_DATA_2023_QE\P1481_Sigrun_Lange\P1481_A.raw~; SpectrumID: ~5106~; PrecursorID: ~0~; scans: ~14260~
7	2::sp|Q6P9T8|TBB4B_RAT	Tubulin beta-4B chain OS=Rattus norvegicus OX=10116 GN=Tubb4b PE=1 SV=1	373	50225	14	14	7	7	1448	4617	1	0	0	615.301	1228.59	2	1228.59	-0.0038	0	75.05	4.1e-06	R	ISEQFTAMFR	R					File: ~Y:\CORE\RAW_DATA_2023_QE\P1481_Sigrun_Lange\P1481_A.raw~; SpectrumID: ~5431~; PrecursorID: ~0~; scans: ~14798~
7	2::sp|Q6P9T8|TBB4B_RAT	Tubulin beta-4B chain OS=Rattus norvegicus OX=10116 GN=Tubb4b PE=1 SV=1	373	50225	14	14	7	7	1449	4447	1	0	0	615.301	1228.59	2	1228.59	-0.0028	0	62.44	7.9e-05	R	ISEQFTAMFR	R					File: ~Y:\CORE\RAW_DATA_2023_QE\P1481_Sigrun_Lange\P1481_A.raw~; SpectrumID: ~5258~; PrecursorID: ~0~; scans: ~14519~
7	2::sp|Q6P9T8|TBB4B_RAT	Tubulin beta-4B chain OS=Rattus norvegicus OX=10116 GN=Tubb4b PE=1 SV=1	373	50225	14	14	7	7	1796	3727	1	0	0	660.354	1318.69	2	1318.7	-0.003	0	44.08	0.0089	R	IMNTFSVVPSPK	V					File: ~Y:\CORE\RAW_DATA_2023_QE\P1481_Sigrun_Lange\P1481_A.raw~; SpectrumID: ~4536~; PrecursorID: ~0~; scans: ~13242~
7	2::sp|Q6P9T8|TBB4B_RAT	Tubulin beta-4B chain OS=Rattus norvegicus OX=10116 GN=Tubb4b PE=1 SV=1	373	50225	14	14	7	7	2290	2322	1	0	1	723.849	1445.68	2	1445.68	0.0017	0	40.3	0.02	K	EVDEQMLNVQNK	N					File: ~Y:\CORE\RAW_DATA_2023_QE\P1481_Sigrun_Lange\P1481_A.raw~; SpectrumID: ~3105~; PrecursorID: ~0~; scans: ~10836~
7	2::sp|Q6P9T8|TBB4B_RAT	Tubulin beta-4B chain OS=Rattus norvegicus OX=10116 GN=Tubb4b PE=1 SV=1	373	50225	14	14	7	7	3159	5248	1	0	0	848.913	1695.81	2	1695.83	-0.0142	0	44.15	0.0098	K	NSSYFVEWIPNNVK	T					File: ~Y:\CORE\RAW_DATA_2023_QE\P1481_Sigrun_Lange\P1481_A.raw~; SpectrumID: ~6063~; PrecursorID: ~0~; scans: ~15713~
7	2::sp|Q4QRB4|TBB3_RAT	Tubulin beta-3 chain OS=Rattus norvegicus OX=10116 GN=Tubb3 PE=1 SV=1	329	50842	15	15	6	6	1169	2951	1	0	0	565.801	1129.59	2	1129.59	-0.0015	0	54.73	0.00096	R	FPGQLNADLR	K					File: ~Y:\CORE\RAW_DATA_2023_QE\P1481_Sigrun_Lange\P1481_A.raw~; SpectrumID: ~3750~; PrecursorID: ~0~; scans: ~12081~
7	2::sp|Q4QRB4|TBB3_RAT	Tubulin beta-3 chain OS=Rattus norvegicus OX=10116 GN=Tubb3 PE=1 SV=1	329	50842	15	15	6	6	1170	3312	1	0	0	565.801	1129.59	2	1129.59	-0.0011	0	53.74	0.0012	R	FPGQLNADLR	K					File: ~Y:\CORE\RAW_DATA_2023_QE\P1481_Sigrun_Lange\P1481_A.raw~; SpectrumID: ~4117~; PrecursorID: ~0~; scans: ~12624~
7	2::sp|Q4QRB4|TBB3_RAT	Tubulin beta-3 chain OS=Rattus norvegicus OX=10116 GN=Tubb3 PE=1 SV=1	329	50842	15	15	6	6	1171	3127	1	0	0	565.802	1129.59	2	1129.59	0.001	0	55.35	0.00083	R	FPGQLNADLR	K					File: ~Y:\CORE\RAW_DATA_2023_QE\P1481_Sigrun_Lange\P1481_A.raw~; SpectrumID: ~3927~; PrecursorID: ~0~; scans: ~12349~
7	2::sp|Q4QRB4|TBB3_RAT	Tubulin beta-3 chain OS=Rattus norvegicus OX=10116 GN=Tubb3 PE=1 SV=1	329	50842	15	15	6	6	1172	3501	1	0	0	565.803	1129.59	2	1129.59	0.0024	0	58.44	0.0004	R	FPGQLNADLR	K					File: ~Y:\CORE\RAW_DATA_2023_QE\P1481_Sigrun_Lange\P1481_A.raw~; SpectrumID: ~4306~; PrecursorID: ~0~; scans: ~12899~
7	2::sp|Q4QRB4|TBB3_RAT	Tubulin beta-3 chain OS=Rattus norvegicus OX=10116 GN=Tubb3 PE=1 SV=1	329	50842	15	15	6	6	1223	4260	1	0	0	572.32	1142.62	2	1142.63	-0.0022	0	55.38	0.0006	K	LAVNMVPFPR	L					File: ~Y:\CORE\RAW_DATA_2023_QE\P1481_Sigrun_Lange\P1481_A.raw~; SpectrumID: ~5070~; PrecursorID: ~0~; scans: ~14204~
7	2::sp|Q4QRB4|TBB3_RAT	Tubulin beta-3 chain OS=Rattus norvegicus OX=10116 GN=Tubb3 PE=1 SV=1	329	50842	15	15	6	6	1224	4407	1	0	0	572.32	1142.63	2	1142.63	-0.0017	0	60.67	0.00018	K	LAVNMVPFPR	L					File: ~Y:\CORE\RAW_DATA_2023_QE\P1481_Sigrun_Lange\P1481_A.raw~; SpectrumID: ~5218~; PrecursorID: ~0~; scans: ~14459~
7	2::sp|Q4QRB4|TBB3_RAT	Tubulin beta-3 chain OS=Rattus norvegicus OX=10116 GN=Tubb3 PE=1 SV=1	329	50842	15	15	6	6	1228	4564	1	0	0	572.823	1143.63	2	1143.61	0.0214	0	40.21	0.021	K	LAVNMVPFPR	L	Deamidated (NQ)	0.0001000000.0			File: ~Y:\CORE\RAW_DATA_2023_QE\P1481_Sigrun_Lange\P1481_A.raw~; SpectrumID: ~5377~; PrecursorID: ~0~; scans: ~14723~
7	2::sp|Q4QRB4|TBB3_RAT	Tubulin beta-3 chain OS=Rattus norvegicus OX=10116 GN=Tubb3 PE=1 SV=1	329	50842	15	15	6	6	1447	4296	1	0	0	615.3	1228.59	2	1228.59	-0.0056	0	71.57	9.6e-06	R	ISEQFTAMFR	R					File: ~Y:\CORE\RAW_DATA_2023_QE\P1481_Sigrun_Lange\P1481_A.raw~; SpectrumID: ~5106~; PrecursorID: ~0~; scans: ~14260~
7	2::sp|Q4QRB4|TBB3_RAT	Tubulin beta-3 chain OS=Rattus norvegicus OX=10116 GN=Tubb3 PE=1 SV=1	329	50842	15	15	6	6	1448	4617	1	0	0	615.301	1228.59	2	1228.59	-0.0038	0	75.05	4.1e-06	R	ISEQFTAMFR	R					File: ~Y:\CORE\RAW_DATA_2023_QE\P1481_Sigrun_Lange\P1481_A.raw~; SpectrumID: ~5431~; PrecursorID: ~0~; scans: ~14798~
7	2::sp|Q4QRB4|TBB3_RAT	Tubulin beta-3 chain OS=Rattus norvegicus OX=10116 GN=Tubb3 PE=1 SV=1	329	50842	15	15	6	6	1449	4447	1	0	0	615.301	1228.59	2	1228.59	-0.0028	0	62.44	7.9e-05	R	ISEQFTAMFR	R					File: ~Y:\CORE\RAW_DATA_2023_QE\P1481_Sigrun_Lange\P1481_A.raw~; SpectrumID: ~5258~; PrecursorID: ~0~; scans: ~14519~
7	2::sp|Q4QRB4|TBB3_RAT	Tubulin beta-3 chain OS=Rattus norvegicus OX=10116 GN=Tubb3 PE=1 SV=1	329	50842	15	15	6	6	1796	3727	1	0	0	660.354	1318.69	2	1318.7	-0.003	0	44.08	0.0089	R	IMNTFSVVPSPK	V					File: ~Y:\CORE\RAW_DATA_2023_QE\P1481_Sigrun_Lange\P1481_A.raw~; SpectrumID: ~4536~; PrecursorID: ~0~; scans: ~13242~
7	2::sp|Q4QRB4|TBB3_RAT	Tubulin beta-3 chain OS=Rattus norvegicus OX=10116 GN=Tubb3 PE=1 SV=1	329	50842	15	15	6	6	2936	4674	1	0	1	808.419	1614.82	2	1614.83	-0.0059	0	42.18	0.015	R	AILVDLEPGTMDSVR	S					File: ~Y:\CORE\RAW_DATA_2023_QE\P1481_Sigrun_Lange\P1481_A.raw~; SpectrumID: ~5488~; PrecursorID: ~0~; scans: ~14873~
7	2::sp|Q4QRB4|TBB3_RAT	Tubulin beta-3 chain OS=Rattus norvegicus OX=10116 GN=Tubb3 PE=1 SV=1	329	50842	15	15	6	6	2937	4870	1	0	1	808.425	1614.84	2	1614.83	0.0068	0	46.4	0.0057	R	AILVDLEPGTMDSVR	S					File: ~Y:\CORE\RAW_DATA_2023_QE\P1481_Sigrun_Lange\P1481_A.raw~; SpectrumID: ~5684~; PrecursorID: ~0~; scans: ~15140~
7	2::sp|Q4QRB4|TBB3_RAT	Tubulin beta-3 chain OS=Rattus norvegicus OX=10116 GN=Tubb3 PE=1 SV=1	329	50842	15	15	6	6	2938	5064	1	0	1	808.426	1614.84	2	1614.83	0.0083	0	37.05	0.048	R	AILVDLEPGTMDSVR	S					File: ~Y:\CORE\RAW_DATA_2023_QE\P1481_Sigrun_Lange\P1481_A.raw~; SpectrumID: ~5879~; PrecursorID: ~0~; scans: ~15422~
7	2::sp|Q4QRB4|TBB3_RAT	Tubulin beta-3 chain OS=Rattus norvegicus OX=10116 GN=Tubb3 PE=1 SV=1	329	50842	15	15	6	6	3159	5248	1	0	0	848.913	1695.81	2	1695.83	-0.0142	0	44.15	0.0098	K	NSSYFVEWIPNNVK	V					File: ~Y:\CORE\RAW_DATA_2023_QE\P1481_Sigrun_Lange\P1481_A.raw~; SpectrumID: ~6063~; PrecursorID: ~0~; scans: ~15713~
7	2::tr|A0A8L2QD97|A0A8L2QD97_RAT	Tubulin beta-2A chain OS=Rattus norvegicus OX=10116 GN=Tubb2a PE=4 SV=1	329	40170	13	13	6	6	879	1886	1	0	0	514.761	1027.51	2	1027.51	-0.0055	0	49.95	0.0011	K	TAVCDIPPR	G					File: ~Y:\CORE\RAW_DATA_2023_QE\P1481_Sigrun_Lange\P1481_A.raw~; SpectrumID: ~2616~; PrecursorID: ~0~; scans: ~9489~
7	2::tr|A0A8L2QD97|A0A8L2QD97_RAT	Tubulin beta-2A chain OS=Rattus norvegicus OX=10116 GN=Tubb2a PE=4 SV=1	329	40170	13	13	6	6	1169	2951	1	0	0	565.801	1129.59	2	1129.59	-0.0015	0	54.73	0.00096	R	FPGQLNADLR	K					File: ~Y:\CORE\RAW_DATA_2023_QE\P1481_Sigrun_Lange\P1481_A.raw~; SpectrumID: ~3750~; PrecursorID: ~0~; scans: ~12081~
7	2::tr|A0A8L2QD97|A0A8L2QD97_RAT	Tubulin beta-2A chain OS=Rattus norvegicus OX=10116 GN=Tubb2a PE=4 SV=1	329	40170	13	13	6	6	1170	3312	1	0	0	565.801	1129.59	2	1129.59	-0.0011	0	53.74	0.0012	R	FPGQLNADLR	K					File: ~Y:\CORE\RAW_DATA_2023_QE\P1481_Sigrun_Lange\P1481_A.raw~; SpectrumID: ~4117~; PrecursorID: ~0~; scans: ~12624~
7	2::tr|A0A8L2QD97|A0A8L2QD97_RAT	Tubulin beta-2A chain OS=Rattus norvegicus OX=10116 GN=Tubb2a PE=4 SV=1	329	40170	13	13	6	6	1171	3127	1	0	0	565.802	1129.59	2	1129.59	0.001	0	55.35	0.00083	R	FPGQLNADLR	K					File: ~Y:\CORE\RAW_DATA_2023_QE\P1481_Sigrun_Lange\P1481_A.raw~; SpectrumID: ~3927~; PrecursorID: ~0~; scans: ~12349~
7	2::tr|A0A8L2QD97|A0A8L2QD97_RAT	Tubulin beta-2A chain OS=Rattus norvegicus OX=10116 GN=Tubb2a PE=4 SV=1	329	40170	13	13	6	6	1172	3501	1	0	0	565.803	1129.59	2	1129.59	0.0024	0	58.44	0.0004	R	FPGQLNADLR	K					File: ~Y:\CORE\RAW_DATA_2023_QE\P1481_Sigrun_Lange\P1481_A.raw~; SpectrumID: ~4306~; PrecursorID: ~0~; scans: ~12899~
7	2::tr|A0A8L2QD97|A0A8L2QD97_RAT	Tubulin beta-2A chain OS=Rattus norvegicus OX=10116 GN=Tubb2a PE=4 SV=1	329	40170	13	13	6	6	1223	4260	1	0	0	572.32	1142.62	2	1142.63	-0.0022	0	55.38	0.0006	K	LAVNMVPFPR	L					File: ~Y:\CORE\RAW_DATA_2023_QE\P1481_Sigrun_Lange\P1481_A.raw~; SpectrumID: ~5070~; PrecursorID: ~0~; scans: ~14204~
7	2::tr|A0A8L2QD97|A0A8L2QD97_RAT	Tubulin beta-2A chain OS=Rattus norvegicus OX=10116 GN=Tubb2a PE=4 SV=1	329	40170	13	13	6	6	1224	4407	1	0	0	572.32	1142.63	2	1142.63	-0.0017	0	60.67	0.00018	K	LAVNMVPFPR	L					File: ~Y:\CORE\RAW_DATA_2023_QE\P1481_Sigrun_Lange\P1481_A.raw~; SpectrumID: ~5218~; PrecursorID: ~0~; scans: ~14459~
7	2::tr|A0A8L2QD97|A0A8L2QD97_RAT	Tubulin beta-2A chain OS=Rattus norvegicus OX=10116 GN=Tubb2a PE=4 SV=1	329	40170	13	13	6	6	1228	4564	1	0	0	572.823	1143.63	2	1143.61	0.0214	0	40.21	0.021	K	LAVNMVPFPR	L	Deamidated (NQ)	0.0001000000.0			File: ~Y:\CORE\RAW_DATA_2023_QE\P1481_Sigrun_Lange\P1481_A.raw~; SpectrumID: ~5377~; PrecursorID: ~0~; scans: ~14723~
7	2::tr|A0A8L2QD97|A0A8L2QD97_RAT	Tubulin beta-2A chain OS=Rattus norvegicus OX=10116 GN=Tubb2a PE=4 SV=1	329	40170	13	13	6	6	1447	4296	1	0	0	615.3	1228.59	2	1228.59	-0.0056	0	71.57	9.6e-06	R	ISEQFTAMFR	R					File: ~Y:\CORE\RAW_DATA_2023_QE\P1481_Sigrun_Lange\P1481_A.raw~; SpectrumID: ~5106~; PrecursorID: ~0~; scans: ~14260~
7	2::tr|A0A8L2QD97|A0A8L2QD97_RAT	Tubulin beta-2A chain OS=Rattus norvegicus OX=10116 GN=Tubb2a PE=4 SV=1	329	40170	13	13	6	6	1448	4617	1	0	0	615.301	1228.59	2	1228.59	-0.0038	0	75.05	4.1e-06	R	ISEQFTAMFR	R					File: ~Y:\CORE\RAW_DATA_2023_QE\P1481_Sigrun_Lange\P1481_A.raw~; SpectrumID: ~5431~; PrecursorID: ~0~; scans: ~14798~
7	2::tr|A0A8L2QD97|A0A8L2QD97_RAT	Tubulin beta-2A chain OS=Rattus norvegicus OX=10116 GN=Tubb2a PE=4 SV=1	329	40170	13	13	6	6	1449	4447	1	0	0	615.301	1228.59	2	1228.59	-0.0028	0	62.44	7.9e-05	R	ISEQFTAMFR	R					File: ~Y:\CORE\RAW_DATA_2023_QE\P1481_Sigrun_Lange\P1481_A.raw~; SpectrumID: ~5258~; PrecursorID: ~0~; scans: ~14519~
[truncated: 441 more rows]
