# Supplementary material for: Brain-Region-Specific Differences in Protein Citrullination/Deimination in a Pre-Motor Parkinson’s Disease Rat Model
Source: Int J Mol Sci. 2024 Oct 17;25(20):11168. doi: 10.3390/ijms252011168 (PMC11509057; doi:10.3390/ijms252011168)
Supplement: Supplementary file 1 [file ijms-25-11168-s001.zip › Table_S12.xlsx]

## Sheet: P1481_B
Table S12. LC-MS/MS analysis of F95-enriched proteins in striatum of pre-motor PD-model rats
Peak list format	Mascot generic
Search type	MIS
Mascot version	2.7.0
Database	1::cRAP 2::CCP_Rattus_norvegicus
Fasta file	1::cRAP_230523.fasta 2::CCP_Rattus_norvegicus_20220926.fasta
Total sequences	56541
Total residues	31255956
Sequences after taxonomy filter	56541
Number of queries	7654
Fixed modifications	--------------------------------------------------------
Identifier	Name	Delta	Neutral loss
1	Carbamidomethyl (C)	57.0215
Variable modifications	--------------------------------------------------------
Identifier	Name	Delta	Neutral loss(es)
1	Deamidated (NQ)	0.984016
2	Deamidated (R)	0.984016	0	43.0058
3	Oxidation (M)	15.9949	0	63.9983
Search Parameters	--------------------------------------------------------
Taxonomy filter	All entries
Enzyme	Trypsin
Maximum Missed Cleavages	2
Fixed modifications	Carbamidomethyl (C)
Variable modifications	Deamidated (NQ),Deamidated (R),Oxidation (M)
Peptide Mass Tolerance	20
Peptide Mass Tolerance Units	ppm
Fragment Mass Tolerance	0.1
Fragment Mass Tolerance Units	Da
Mass values	Monoisotopic
Instrument type	ESI-ORBITRAP-HCD
Format parameters	--------------------------------------------------------
Significance threshold	0.05
Max. number of hits	0
Min. number of sig. unique sequences	1
Use MudPIT protein scoring	1
Ions score cut-off	-1
Include same-set proteins	0
Include sub-set proteins	1
Include unassigned	0
Require bold red	1
Use homology threshold	0
Group protein families	0
Show duplicate peptides	1
Protein hits	--------------------------------------------------------
prot_hit_num	prot_acc	prot_desc	prot_score	prot_mass	prot_matches	prot_matches_sig	prot_sequences	prot_sequences_sig	pep_query	pep_index	pep_rank	pep_isbold	pep_isunique	pep_exp_mz	pep_exp_mr	pep_exp_z	pep_calc_mr	pep_delta	pep_miss	pep_score	pep_expect	pep_res_before	pep_seq	pep_res_after	pep_var_mod	pep_var_mod_pos	pep_summed_mod_pos	pep_local_mod_pos	pep_scan_title
1	1::sp|cRAP112|P00761|TRYP_PIG	Trypsin OS=Sus scrofa PE=1 SV=1	3925	25078	120	120	8	8	207	3023	1	1	1	421.757	841.499	2	841.502	-0.0036	0	44.15	0.0023	R	VATVSLPR	S					File: ~Y:\CORE\RAW_DATA_2023_QE\P1481_Sigrun_Lange\P1481_B.raw~; SpectrumID: ~3556~; PrecursorID: ~0~; scans: ~12899~
1	1::sp|cRAP112|P00761|TRYP_PIG	Trypsin OS=Sus scrofa PE=1 SV=1	3925	25078	120	120	8	8	208	3340	1	1	1	421.757	841.499	2	841.502	-0.0029	0	46.77	0.0012	R	VATVSLPR	S					File: ~Y:\CORE\RAW_DATA_2023_QE\P1481_Sigrun_Lange\P1481_B.raw~; SpectrumID: ~3873~; PrecursorID: ~0~; scans: ~13489~
1	1::sp|cRAP112|P00761|TRYP_PIG	Trypsin OS=Sus scrofa PE=1 SV=1	3925	25078	120	120	8	8	209	3495	1	1	1	421.757	841.5	2	841.502	-0.0025	0	47.53	0.001	R	VATVSLPR	S					File: ~Y:\CORE\RAW_DATA_2023_QE\P1481_Sigrun_Lange\P1481_B.raw~; SpectrumID: ~4028~; PrecursorID: ~0~; scans: ~13743~
1	1::sp|cRAP112|P00761|TRYP_PIG	Trypsin OS=Sus scrofa PE=1 SV=1	3925	25078	120	120	8	8	210	5381	1	1	1	421.757	841.5	2	841.502	-0.0022	0	48.74	0.00078	R	VATVSLPR	S					File: ~Y:\CORE\RAW_DATA_2023_QE\P1481_Sigrun_Lange\P1481_B.raw~; SpectrumID: ~6057~; PrecursorID: ~0~; scans: ~16742~
1	1::sp|cRAP112|P00761|TRYP_PIG	Trypsin OS=Sus scrofa PE=1 SV=1	3925	25078	120	120	8	8	211	2731	1	1	1	421.757	841.5	2	841.502	-0.0022	0	51.19	0.00045	R	VATVSLPR	S					File: ~Y:\CORE\RAW_DATA_2023_QE\P1481_Sigrun_Lange\P1481_B.raw~; SpectrumID: ~3262~; PrecursorID: ~0~; scans: ~12385~
1	1::sp|cRAP112|P00761|TRYP_PIG	Trypsin OS=Sus scrofa PE=1 SV=1	3925	25078	120	120	8	8	212	5056	1	1	1	421.757	841.5	2	841.502	-0.0021	0	42.19	0.0035	R	VATVSLPR	S					File: ~Y:\CORE\RAW_DATA_2023_QE\P1481_Sigrun_Lange\P1481_B.raw~; SpectrumID: ~5675~; PrecursorID: ~0~; scans: ~16208~
1	1::sp|cRAP112|P00761|TRYP_PIG	Trypsin OS=Sus scrofa PE=1 SV=1	3925	25078	120	120	8	8	213	4721	1	1	1	421.757	841.5	2	841.502	-0.0017	0	53.69	0.00025	R	VATVSLPR	S					File: ~Y:\CORE\RAW_DATA_2023_QE\P1481_Sigrun_Lange\P1481_B.raw~; SpectrumID: ~5282~; PrecursorID: ~0~; scans: ~15672~
1	1::sp|cRAP112|P00761|TRYP_PIG	Trypsin OS=Sus scrofa PE=1 SV=1	3925	25078	120	120	8	8	214	3909	1	1	1	421.757	841.5	2	841.502	-0.0017	0	39.73	0.0062	R	VATVSLPR	S					File: ~Y:\CORE\RAW_DATA_2023_QE\P1481_Sigrun_Lange\P1481_B.raw~; SpectrumID: ~4443~; PrecursorID: ~0~; scans: ~14357~
1	1::sp|cRAP112|P00761|TRYP_PIG	Trypsin OS=Sus scrofa PE=1 SV=1	3925	25078	120	120	8	8	215	5557	1	1	1	421.758	841.501	2	841.502	-0.0013	0	40.96	0.0048	R	VATVSLPR	S					File: ~Y:\CORE\RAW_DATA_2023_QE\P1481_Sigrun_Lange\P1481_B.raw~; SpectrumID: ~6253~; PrecursorID: ~0~; scans: ~17011~
1	1::sp|cRAP112|P00761|TRYP_PIG	Trypsin OS=Sus scrofa PE=1 SV=1	3925	25078	120	120	8	8	216	4523	1	1	1	421.758	841.501	2	841.502	-0.0013	0	41.33	0.0044	R	VATVSLPR	S					File: ~Y:\CORE\RAW_DATA_2023_QE\P1481_Sigrun_Lange\P1481_B.raw~; SpectrumID: ~5066~; PrecursorID: ~0~; scans: ~15398~
1	1::sp|cRAP112|P00761|TRYP_PIG	Trypsin OS=Sus scrofa PE=1 SV=1	3925	25078	120	120	8	8	217	5744	1	1	1	421.758	841.501	2	841.502	-0.0012	0	38.57	0.0084	R	VATVSLPR	S					File: ~Y:\CORE\RAW_DATA_2023_QE\P1481_Sigrun_Lange\P1481_B.raw~; SpectrumID: ~6470~; PrecursorID: ~0~; scans: ~17286~
1	1::sp|cRAP112|P00761|TRYP_PIG	Trypsin OS=Sus scrofa PE=1 SV=1	3925	25078	120	120	8	8	218	2320	1	1	1	421.758	841.501	2	841.502	-0.0011	0	47.95	0.00097	R	VATVSLPR	S					File: ~Y:\CORE\RAW_DATA_2023_QE\P1481_Sigrun_Lange\P1481_B.raw~; SpectrumID: ~2843~; PrecursorID: ~0~; scans: ~11631~
1	1::sp|cRAP112|P00761|TRYP_PIG	Trypsin OS=Sus scrofa PE=1 SV=1	3925	25078	120	120	8	8	219	1933	1	1	1	421.758	841.501	2	841.502	-0.0011	0	58.54	8.4e-05	R	VATVSLPR	S					File: ~Y:\CORE\RAW_DATA_2023_QE\P1481_Sigrun_Lange\P1481_B.raw~; SpectrumID: ~2450~; PrecursorID: ~0~; scans: ~10875~
1	1::sp|cRAP112|P00761|TRYP_PIG	Trypsin OS=Sus scrofa PE=1 SV=1	3925	25078	120	120	8	8	220	5209	1	1	1	421.758	841.501	2	841.502	-0.0009	0	42.49	0.0033	R	VATVSLPR	S					File: ~Y:\CORE\RAW_DATA_2023_QE\P1481_Sigrun_Lange\P1481_B.raw~; SpectrumID: ~5853~; PrecursorID: ~0~; scans: ~16469~
1	1::sp|cRAP112|P00761|TRYP_PIG	Trypsin OS=Sus scrofa PE=1 SV=1	3925	25078	120	120	8	8	221	2455	1	1	1	421.758	841.501	2	841.502	-0.0009	0	50.92	0.00047	R	VATVSLPR	S					File: ~Y:\CORE\RAW_DATA_2023_QE\P1481_Sigrun_Lange\P1481_B.raw~; SpectrumID: ~2981~; PrecursorID: ~0~; scans: ~11880~
1	1::sp|cRAP112|P00761|TRYP_PIG	Trypsin OS=Sus scrofa PE=1 SV=1	3925	25078	120	120	8	8	222	2194	1	1	1	421.758	841.501	2	841.502	-0.0009	0	44.88	0.0019	R	VATVSLPR	S					File: ~Y:\CORE\RAW_DATA_2023_QE\P1481_Sigrun_Lange\P1481_B.raw~; SpectrumID: ~2713~; PrecursorID: ~0~; scans: ~11381~
1	1::sp|cRAP112|P00761|TRYP_PIG	Trypsin OS=Sus scrofa PE=1 SV=1	3925	25078	120	120	8	8	223	4347	1	1	1	421.758	841.501	2	841.502	-0.0008	0	49.84	0.00061	R	VATVSLPR	S					File: ~Y:\CORE\RAW_DATA_2023_QE\P1481_Sigrun_Lange\P1481_B.raw~; SpectrumID: ~4883~; PrecursorID: ~0~; scans: ~15130~
1	1::sp|cRAP112|P00761|TRYP_PIG	Trypsin OS=Sus scrofa PE=1 SV=1	3925	25078	120	120	8	8	224	2577	1	1	1	421.758	841.501	2	841.502	-0.0008	0	53.11	0.00029	R	VATVSLPR	S					File: ~Y:\CORE\RAW_DATA_2023_QE\P1481_Sigrun_Lange\P1481_B.raw~; SpectrumID: ~3107~; PrecursorID: ~0~; scans: ~12132~
1	1::sp|cRAP112|P00761|TRYP_PIG	Trypsin OS=Sus scrofa PE=1 SV=1	3925	25078	120	120	8	8	225	2073	1	1	1	421.758	841.501	2	841.502	-0.0006	0	41.14	0.0045	R	VATVSLPR	S					File: ~Y:\CORE\RAW_DATA_2023_QE\P1481_Sigrun_Lange\P1481_B.raw~; SpectrumID: ~2591~; PrecursorID: ~0~; scans: ~11128~
1	1::sp|cRAP112|P00761|TRYP_PIG	Trypsin OS=Sus scrofa PE=1 SV=1	3925	25078	120	120	8	8	226	2871	1	1	1	421.758	841.502	2	841.502	0	0	45.78	0.0015	R	VATVSLPR	S					File: ~Y:\CORE\RAW_DATA_2023_QE\P1481_Sigrun_Lange\P1481_B.raw~; SpectrumID: ~3403~; PrecursorID: ~0~; scans: ~12641~
1	1::sp|cRAP112|P00761|TRYP_PIG	Trypsin OS=Sus scrofa PE=1 SV=1	3925	25078	120	120	8	8	227	1513	1	1	1	421.758	841.502	2	841.502	0	0	45.99	0.0015	R	VATVSLPR	S					File: ~Y:\CORE\RAW_DATA_2023_QE\P1481_Sigrun_Lange\P1481_B.raw~; SpectrumID: ~2004~; PrecursorID: ~0~; scans: ~9640~
1	1::sp|cRAP112|P00761|TRYP_PIG	Trypsin OS=Sus scrofa PE=1 SV=1	3925	25078	120	120	8	8	228	1819	1	1	1	421.758	841.502	2	841.502	0	0	53.3	0.00027	R	VATVSLPR	S					File: ~Y:\CORE\RAW_DATA_2023_QE\P1481_Sigrun_Lange\P1481_B.raw~; SpectrumID: ~2331~; PrecursorID: ~0~; scans: ~10625~
1	1::sp|cRAP112|P00761|TRYP_PIG	Trypsin OS=Sus scrofa PE=1 SV=1	3925	25078	120	120	8	8	229	6212	1	1	1	421.758	841.502	2	841.502	0.0001	0	41.68	0.004	R	VATVSLPR	S					File: ~Y:\CORE\RAW_DATA_2023_QE\P1481_Sigrun_Lange\P1481_B.raw~; SpectrumID: ~7146~; PrecursorID: ~0~; scans: ~18111~
1	1::sp|cRAP112|P00761|TRYP_PIG	Trypsin OS=Sus scrofa PE=1 SV=1	3925	25078	120	120	8	8	230	4207	1	1	1	421.758	841.502	2	841.502	0.0001	0	50.21	0.00056	R	VATVSLPR	S					File: ~Y:\CORE\RAW_DATA_2023_QE\P1481_Sigrun_Lange\P1481_B.raw~; SpectrumID: ~4743~; PrecursorID: ~0~; scans: ~14872~
1	1::sp|cRAP112|P00761|TRYP_PIG	Trypsin OS=Sus scrofa PE=1 SV=1	3925	25078	120	120	8	8	231	4053	1	1	1	421.758	841.502	2	841.502	0.0002	0	51.13	0.00045	R	VATVSLPR	S					File: ~Y:\CORE\RAW_DATA_2023_QE\P1481_Sigrun_Lange\P1481_B.raw~; SpectrumID: ~4587~; PrecursorID: ~0~; scans: ~14611~
1	1::sp|cRAP112|P00761|TRYP_PIG	Trypsin OS=Sus scrofa PE=1 SV=1	3925	25078	120	120	8	8	232	3685	1	1	1	421.759	841.502	2	841.502	0.0003	0	57.68	0.0001	R	VATVSLPR	S					File: ~Y:\CORE\RAW_DATA_2023_QE\P1481_Sigrun_Lange\P1481_B.raw~; SpectrumID: ~4219~; PrecursorID: ~0~; scans: ~14012~
1	1::sp|cRAP112|P00761|TRYP_PIG	Trypsin OS=Sus scrofa PE=1 SV=1	3925	25078	120	120	8	8	233	5899	1	1	1	421.759	841.502	2	841.502	0.0003	0	47.13	0.0011	R	VATVSLPR	S					File: ~Y:\CORE\RAW_DATA_2023_QE\P1481_Sigrun_Lange\P1481_B.raw~; SpectrumID: ~6678~; PrecursorID: ~0~; scans: ~17559~
1	1::sp|cRAP112|P00761|TRYP_PIG	Trypsin OS=Sus scrofa PE=1 SV=1	3925	25078	120	120	8	8	234	4890	1	1	1	421.759	841.502	2	841.502	0.0003	0	38.17	0.0089	R	VATVSLPR	S					File: ~Y:\CORE\RAW_DATA_2023_QE\P1481_Sigrun_Lange\P1481_B.raw~; SpectrumID: ~5476~; PrecursorID: ~0~; scans: ~15939~
1	1::sp|cRAP112|P00761|TRYP_PIG	Trypsin OS=Sus scrofa PE=1 SV=1	3925	25078	120	120	8	8	235	6043	1	1	1	421.759	841.503	2	841.502	0.0005	0	49.37	0.00067	R	VATVSLPR	S					File: ~Y:\CORE\RAW_DATA_2023_QE\P1481_Sigrun_Lange\P1481_B.raw~; SpectrumID: ~6917~; PrecursorID: ~0~; scans: ~17834~
1	1::sp|cRAP112|P00761|TRYP_PIG	Trypsin OS=Sus scrofa PE=1 SV=1	3925	25078	120	120	8	8	236	1718	1	1	1	421.759	841.503	2	841.502	0.0005	0	47.13	0.0011	R	VATVSLPR	S					File: ~Y:\CORE\RAW_DATA_2023_QE\P1481_Sigrun_Lange\P1481_B.raw~; SpectrumID: ~2224~; PrecursorID: ~0~; scans: ~10374~
1	1::sp|cRAP112|P00761|TRYP_PIG	Trypsin OS=Sus scrofa PE=1 SV=1	3925	25078	120	120	8	8	237	1255	1	1	1	421.759	841.503	2	841.502	0.0007	0	59.94	5.9e-05	R	VATVSLPR	S					File: ~Y:\CORE\RAW_DATA_2023_QE\P1481_Sigrun_Lange\P1481_B.raw~; SpectrumID: ~1719~; PrecursorID: ~0~; scans: ~8775~
1	1::sp|cRAP112|P00761|TRYP_PIG	Trypsin OS=Sus scrofa PE=1 SV=1	3925	25078	120	120	8	8	238	1629	1	1	1	421.759	841.503	2	841.502	0.0011	0	50.75	0.00049	R	VATVSLPR	S					File: ~Y:\CORE\RAW_DATA_2023_QE\P1481_Sigrun_Lange\P1481_B.raw~; SpectrumID: ~2129~; PrecursorID: ~0~; scans: ~10126~
1	1::sp|cRAP112|P00761|TRYP_PIG	Trypsin OS=Sus scrofa PE=1 SV=1	3925	25078	120	120	8	8	239	1556	1	1	1	421.759	841.504	2	841.502	0.0015	0	52.94	0.0003	R	VATVSLPR	S					File: ~Y:\CORE\RAW_DATA_2023_QE\P1481_Sigrun_Lange\P1481_B.raw~; SpectrumID: ~2052~; PrecursorID: ~0~; scans: ~9882~
1	1::sp|cRAP112|P00761|TRYP_PIG	Trypsin OS=Sus scrofa PE=1 SV=1	3925	25078	120	120	8	8	773	1098	1	1	1	523.283	1044.55	2	1044.56	-0.0055	0	50.05	0.0028	K	LSSPATLNSR	V					File: ~Y:\CORE\RAW_DATA_2023_QE\P1481_Sigrun_Lange\P1481_B.raw~; SpectrumID: ~1523~; PrecursorID: ~0~; scans: ~8051~
1	1::sp|cRAP112|P00761|TRYP_PIG	Trypsin OS=Sus scrofa PE=1 SV=1	3925	25078	120	120	8	8	774	6265	1	1	1	523.284	1044.55	2	1044.56	-0.0021	0	48.57	0.0036	K	LSSPATLNSR	V					File: ~Y:\CORE\RAW_DATA_2023_QE\P1481_Sigrun_Lange\P1481_B.raw~; SpectrumID: ~7213~; PrecursorID: ~0~; scans: ~18189~
1	1::sp|cRAP112|P00761|TRYP_PIG	Trypsin OS=Sus scrofa PE=1 SV=1	3925	25078	120	120	8	8	776	1794	1	1	1	523.285	1044.55	2	1044.56	-0.0016	0	45.87	0.0067	K	LSSPATLNSR	V					File: ~Y:\CORE\RAW_DATA_2023_QE\P1481_Sigrun_Lange\P1481_B.raw~; SpectrumID: ~2305~; PrecursorID: ~0~; scans: ~10576~
1	1::sp|cRAP112|P00761|TRYP_PIG	Trypsin OS=Sus scrofa PE=1 SV=1	3925	25078	120	120	8	8	777	5939	1	1	1	523.285	1044.56	2	1044.56	-0.001	0	50.53	0.0023	K	LSSPATLNSR	V					File: ~Y:\CORE\RAW_DATA_2023_QE\P1481_Sigrun_Lange\P1481_B.raw~; SpectrumID: ~6748~; PrecursorID: ~0~; scans: ~17642~
1	1::sp|cRAP112|P00761|TRYP_PIG	Trypsin OS=Sus scrofa PE=1 SV=1	3925	25078	120	120	8	8	778	5799	1	1	1	523.285	1044.56	2	1044.56	-0.0008	0	50.34	0.0024	K	LSSPATLNSR	V					File: ~Y:\CORE\RAW_DATA_2023_QE\P1481_Sigrun_Lange\P1481_B.raw~; SpectrumID: ~6536~; PrecursorID: ~0~; scans: ~17371~
1	1::sp|cRAP112|P00761|TRYP_PIG	Trypsin OS=Sus scrofa PE=1 SV=1	3925	25078	120	120	8	8	779	6092	1	1	1	523.285	1044.56	2	1044.56	-0.0007	0	51.58	0.0018	K	LSSPATLNSR	V					File: ~Y:\CORE\RAW_DATA_2023_QE\P1481_Sigrun_Lange\P1481_B.raw~; SpectrumID: ~6985~; PrecursorID: ~0~; scans: ~17914~
1	1::sp|cRAP112|P00761|TRYP_PIG	Trypsin OS=Sus scrofa PE=1 SV=1	3925	25078	120	120	8	8	780	1953	1	1	1	523.285	1044.56	2	1044.56	-0.0003	0	51.24	0.0019	K	LSSPATLNSR	V					File: ~Y:\CORE\RAW_DATA_2023_QE\P1481_Sigrun_Lange\P1481_B.raw~; SpectrumID: ~2470~; PrecursorID: ~0~; scans: ~10912~
1	1::sp|cRAP112|P00761|TRYP_PIG	Trypsin OS=Sus scrofa PE=1 SV=1	3925	25078	120	120	8	8	781	1159	1	1	1	523.285	1044.56	2	1044.56	-0.0001	0	54.67	0.00082	K	LSSPATLNSR	V					File: ~Y:\CORE\RAW_DATA_2023_QE\P1481_Sigrun_Lange\P1481_B.raw~; SpectrumID: ~1608~; PrecursorID: ~0~; scans: ~8293~
1	1::sp|cRAP112|P00761|TRYP_PIG	Trypsin OS=Sus scrofa PE=1 SV=1	3925	25078	120	120	8	8	782	5266	1	1	1	523.285	1044.56	2	1044.56	0.0001	0	50.1	0.0024	K	LSSPATLNSR	V					File: ~Y:\CORE\RAW_DATA_2023_QE\P1481_Sigrun_Lange\P1481_B.raw~; SpectrumID: ~5922~; PrecursorID: ~0~; scans: ~16563~
1	1::sp|cRAP112|P00761|TRYP_PIG	Trypsin OS=Sus scrofa PE=1 SV=1	3925	25078	120	120	8	8	784	1256	1	1	1	523.286	1044.56	2	1044.56	0.0004	0	63.02	0.00012	K	LSSPATLNSR	V					File: ~Y:\CORE\RAW_DATA_2023_QE\P1481_Sigrun_Lange\P1481_B.raw~; SpectrumID: ~1720~; PrecursorID: ~0~; scans: ~8780~
1	1::sp|cRAP112|P00761|TRYP_PIG	Trypsin OS=Sus scrofa PE=1 SV=1	3925	25078	120	120	8	8	785	1690	1	1	1	523.286	1044.56	2	1044.56	0.001	0	46.39	0.0055	K	LSSPATLNSR	V					File: ~Y:\CORE\RAW_DATA_2023_QE\P1481_Sigrun_Lange\P1481_B.raw~; SpectrumID: ~2194~; PrecursorID: ~0~; scans: ~10305~
1	1::sp|cRAP112|P00761|TRYP_PIG	Trypsin OS=Sus scrofa PE=1 SV=1	3925	25078	120	120	8	8	788	2111	1	1	1	523.286	1044.56	2	1044.56	0.0016	0	51.28	0.0018	K	LSSPATLNSR	V					File: ~Y:\CORE\RAW_DATA_2023_QE\P1481_Sigrun_Lange\P1481_B.raw~; SpectrumID: ~2630~; PrecursorID: ~0~; scans: ~11200~
1	1::sp|cRAP112|P00761|TRYP_PIG	Trypsin OS=Sus scrofa PE=1 SV=1	3925	25078	120	120	8	8	789	1205	1	1	1	523.286	1044.56	2	1044.56	0.0016	0	59.62	0.00027	K	LSSPATLNSR	V					File: ~Y:\CORE\RAW_DATA_2023_QE\P1481_Sigrun_Lange\P1481_B.raw~; SpectrumID: ~1664~; PrecursorID: ~0~; scans: ~8537~
1	1::sp|cRAP112|P00761|TRYP_PIG	Trypsin OS=Sus scrofa PE=1 SV=1	3925	25078	120	120	8	8	791	1328	1	1	1	523.778	1045.54	2	1045.54	0.0011	0	71.28	1.9e-05	K	LSSPATLNSR	V	Deamidated (NQ)	0.0000000100.0			File: ~Y:\CORE\RAW_DATA_2023_QE\P1481_Sigrun_Lange\P1481_B.raw~; SpectrumID: ~1801~; PrecursorID: ~0~; scans: ~9025~
1	1::sp|cRAP112|P00761|TRYP_PIG	Trypsin OS=Sus scrofa PE=1 SV=1	3925	25078	120	120	8	8	792	1407	1	1	1	523.778	1045.54	2	1045.54	0.0016	0	70.78	2.2e-05	K	LSSPATLNSR	V	Deamidated (NQ)	0.0000000100.0			File: ~Y:\CORE\RAW_DATA_2023_QE\P1481_Sigrun_Lange\P1481_B.raw~; SpectrumID: ~1887~; PrecursorID: ~0~; scans: ~9270~
1	1::sp|cRAP112|P00761|TRYP_PIG	Trypsin OS=Sus scrofa PE=1 SV=1	3925	25078	120	120	8	8	794	1477	1	1	1	523.779	1045.54	2	1045.54	0.0038	0	51.33	0.0019	K	LSSPATLNSR	V	Deamidated (NQ)	0.0000000100.0			File: ~Y:\CORE\RAW_DATA_2023_QE\P1481_Sigrun_Lange\P1481_B.raw~; SpectrumID: ~1966~; PrecursorID: ~0~; scans: ~9512~
1	1::sp|cRAP112|P00761|TRYP_PIG	Trypsin OS=Sus scrofa PE=1 SV=1	3925	25078	120	120	8	8	2192	3343	1	1	1	763.877	1525.74	2	1525.74	-0.0058	0	63.43	8.9e-05	K	SSGSSYPSLLQCLK	A					File: ~Y:\CORE\RAW_DATA_2023_QE\P1481_Sigrun_Lange\P1481_B.raw~; SpectrumID: ~3876~; PrecursorID: ~0~; scans: ~13499~
1	1::sp|cRAP112|P00761|TRYP_PIG	Trypsin OS=Sus scrofa PE=1 SV=1	3925	25078	120	120	8	8	4044	3217	1	1	1	553.53	2210.09	4	2210.1	-0.0067	0	52.75	0.0016	R	LGEHNIDVLEGNEQFINAAK	I					File: ~Y:\CORE\RAW_DATA_2023_QE\P1481_Sigrun_Lange\P1481_B.raw~; SpectrumID: ~3750~; PrecursorID: ~0~; scans: ~13194~
1	1::sp|cRAP112|P00761|TRYP_PIG	Trypsin OS=Sus scrofa PE=1 SV=1	3925	25078	120	120	8	8	4045	4186	1	1	1	737.704	2210.09	3	2210.1	-0.0061	0	90.93	2.5e-07	R	LGEHNIDVLEGNEQFINAAK	I					File: ~Y:\CORE\RAW_DATA_2023_QE\P1481_Sigrun_Lange\P1481_B.raw~; SpectrumID: ~4720~; PrecursorID: ~0~; scans: ~14834~
1	1::sp|cRAP112|P00761|TRYP_PIG	Trypsin OS=Sus scrofa PE=1 SV=1	3925	25078	120	120	8	8	4046	4867	1	1	1	737.704	2210.09	3	2210.1	-0.0055	0	55.15	0.00093	R	LGEHNIDVLEGNEQFINAAK	I					File: ~Y:\CORE\RAW_DATA_2023_QE\P1481_Sigrun_Lange\P1481_B.raw~; SpectrumID: ~5447~; PrecursorID: ~0~; scans: ~15902~
1	1::sp|cRAP112|P00761|TRYP_PIG	Trypsin OS=Sus scrofa PE=1 SV=1	3925	25078	120	120	8	8	4047	4692	1	1	1	737.705	2210.09	3	2210.1	-0.0046	0	70.25	2.9e-05	R	LGEHNIDVLEGNEQFINAAK	I					File: ~Y:\CORE\RAW_DATA_2023_QE\P1481_Sigrun_Lange\P1481_B.raw~; SpectrumID: ~5245~; PrecursorID: ~0~; scans: ~15627~
1	1::sp|cRAP112|P00761|TRYP_PIG	Trypsin OS=Sus scrofa PE=1 SV=1	3925	25078	120	120	8	8	4048	3888	1	1	1	737.705	2210.09	3	2210.1	-0.0037	0	68.36	4.5e-05	R	LGEHNIDVLEGNEQFINAAK	I					File: ~Y:\CORE\RAW_DATA_2023_QE\P1481_Sigrun_Lange\P1481_B.raw~; SpectrumID: ~4422~; PrecursorID: ~0~; scans: ~14325~
1	1::sp|cRAP112|P00761|TRYP_PIG	Trypsin OS=Sus scrofa PE=1 SV=1	3925	25078	120	120	8	8	4049	3423	1	1	1	1106.05	2210.09	2	2210.1	-0.0034	0	110.19	2.9e-09	R	LGEHNIDVLEGNEQFINAAK	I					File: ~Y:\CORE\RAW_DATA_2023_QE\P1481_Sigrun_Lange\P1481_B.raw~; SpectrumID: ~3956~; PrecursorID: ~0~; scans: ~13633~
1	1::sp|cRAP112|P00761|TRYP_PIG	Trypsin OS=Sus scrofa PE=1 SV=1	3925	25078	120	120	8	8	4050	5923	1	1	1	737.706	2210.09	3	2210.1	-0.002	0	67.91	4.9e-05	R	LGEHNIDVLEGNEQFINAAK	I					File: ~Y:\CORE\RAW_DATA_2023_QE\P1481_Sigrun_Lange\P1481_B.raw~; SpectrumID: ~6719~; PrecursorID: ~0~; scans: ~17609~
1	1::sp|cRAP112|P00761|TRYP_PIG	Trypsin OS=Sus scrofa PE=1 SV=1	3925	25078	120	120	8	8	4051	6240	1	1	1	737.706	2210.1	3	2210.1	-0.0013	0	78.37	4.4e-06	R	LGEHNIDVLEGNEQFINAAK	I					File: ~Y:\CORE\RAW_DATA_2023_QE\P1481_Sigrun_Lange\P1481_B.raw~; SpectrumID: ~7184~; PrecursorID: ~0~; scans: ~18156~
1	1::sp|cRAP112|P00761|TRYP_PIG	Trypsin OS=Sus scrofa PE=1 SV=1	3925	25078	120	120	8	8	4052	3599	1	1	1	1106.06	2210.1	2	2210.1	-0.0009	0	75.84	7.9e-06	R	LGEHNIDVLEGNEQFINAAK	I					File: ~Y:\CORE\RAW_DATA_2023_QE\P1481_Sigrun_Lange\P1481_B.raw~; SpectrumID: ~4132~; PrecursorID: ~0~; scans: ~13892~
1	1::sp|cRAP112|P00761|TRYP_PIG	Trypsin OS=Sus scrofa PE=1 SV=1	3925	25078	120	120	8	8	4053	4488	1	1	1	737.706	2210.1	3	2210.1	-0.0008	0	88.57	4.2e-07	R	LGEHNIDVLEGNEQFINAAK	I					File: ~Y:\CORE\RAW_DATA_2023_QE\P1481_Sigrun_Lange\P1481_B.raw~; SpectrumID: ~5030~; PrecursorID: ~0~; scans: ~15353~
1	1::sp|cRAP112|P00761|TRYP_PIG	Trypsin OS=Sus scrofa PE=1 SV=1	3925	25078	120	120	8	8	4054	3280	1	1	1	1106.06	2210.1	2	2210.1	-0.0007	0	95.72	8.1e-08	R	LGEHNIDVLEGNEQFINAAK	I					File: ~Y:\CORE\RAW_DATA_2023_QE\P1481_Sigrun_Lange\P1481_B.raw~; SpectrumID: ~3813~; PrecursorID: ~0~; scans: ~13382~
1	1::sp|cRAP112|P00761|TRYP_PIG	Trypsin OS=Sus scrofa PE=1 SV=1	3925	25078	120	120	8	8	4055	3723	1	1	1	737.706	2210.1	3	2210.1	0	0	69.2	3.6e-05	R	LGEHNIDVLEGNEQFINAAK	I					File: ~Y:\CORE\RAW_DATA_2023_QE\P1481_Sigrun_Lange\P1481_B.raw~; SpectrumID: ~4257~; PrecursorID: ~0~; scans: ~14064~
1	1::sp|cRAP112|P00761|TRYP_PIG	Trypsin OS=Sus scrofa PE=1 SV=1	3925	25078	120	120	8	8	4056	6065	1	1	1	737.706	2210.1	3	2210.1	0.0002	0	75.39	8.7e-06	R	LGEHNIDVLEGNEQFINAAK	I					File: ~Y:\CORE\RAW_DATA_2023_QE\P1481_Sigrun_Lange\P1481_B.raw~; SpectrumID: ~6952~; PrecursorID: ~0~; scans: ~17875~
1	1::sp|cRAP112|P00761|TRYP_PIG	Trypsin OS=Sus scrofa PE=1 SV=1	3925	25078	120	120	8	8	4057	3187	1	1	1	1106.06	2210.1	2	2210.1	0.0003	0	109.16	3.7e-09	R	LGEHNIDVLEGNEQFINAAK	I					File: ~Y:\CORE\RAW_DATA_2023_QE\P1481_Sigrun_Lange\P1481_B.raw~; SpectrumID: ~3720~; PrecursorID: ~0~; scans: ~13141~
1	1::sp|cRAP112|P00761|TRYP_PIG	Trypsin OS=Sus scrofa PE=1 SV=1	3925	25078	120	120	8	8	4058	4326	1	1	1	737.706	2210.1	3	2210.1	0.0003	0	72.45	1.7e-05	R	LGEHNIDVLEGNEQFINAAK	I					File: ~Y:\CORE\RAW_DATA_2023_QE\P1481_Sigrun_Lange\P1481_B.raw~; SpectrumID: ~4862~; PrecursorID: ~0~; scans: ~15093~
1	1::sp|cRAP112|P00761|TRYP_PIG	Trypsin OS=Sus scrofa PE=1 SV=1	3925	25078	120	120	8	8	4059	3191	1	1	1	737.706	2210.1	3	2210.1	0.0007	0	80.24	2.9e-06	R	LGEHNIDVLEGNEQFINAAK	I					File: ~Y:\CORE\RAW_DATA_2023_QE\P1481_Sigrun_Lange\P1481_B.raw~; SpectrumID: ~3724~; PrecursorID: ~0~; scans: ~13147~
1	1::sp|cRAP112|P00761|TRYP_PIG	Trypsin OS=Sus scrofa PE=1 SV=1	3925	25078	120	120	8	8	4061	3532	1	1	1	737.707	2210.1	3	2210.1	0.0012	0	78.61	4.2e-06	R	LGEHNIDVLEGNEQFINAAK	I					File: ~Y:\CORE\RAW_DATA_2023_QE\P1481_Sigrun_Lange\P1481_B.raw~; SpectrumID: ~4065~; PrecursorID: ~0~; scans: ~13797~
1	1::sp|cRAP112|P00761|TRYP_PIG	Trypsin OS=Sus scrofa PE=1 SV=1	3925	25078	120	120	8	8	4062	3309	1	1	1	737.707	2210.1	3	2210.1	0.0015	0	72.43	1.7e-05	R	LGEHNIDVLEGNEQFINAAK	I					File: ~Y:\CORE\RAW_DATA_2023_QE\P1481_Sigrun_Lange\P1481_B.raw~; SpectrumID: ~3842~; PrecursorID: ~0~; scans: ~13436~
1	1::sp|cRAP112|P00761|TRYP_PIG	Trypsin OS=Sus scrofa PE=1 SV=1	3925	25078	120	120	8	8	4064	4034	1	1	1	737.707	2210.1	3	2210.1	0.0038	0	78.75	4e-06	R	LGEHNIDVLEGNEQFINAAK	I					File: ~Y:\CORE\RAW_DATA_2023_QE\P1481_Sigrun_Lange\P1481_B.raw~; SpectrumID: ~4568~; PrecursorID: ~0~; scans: ~14578~
1	1::sp|cRAP112|P00761|TRYP_PIG	Trypsin OS=Sus scrofa PE=1 SV=1	3925	25078	120	120	8	8	4071	3181	1	1	1	1106.55	2211.09	2	2211.08	0.0117	0	98.82	4e-08	R	LGEHNIDVLEGNEQFINAAK	I	Deamidated (NQ)	0.00000000000000001000.0			File: ~Y:\CORE\RAW_DATA_2023_QE\P1481_Sigrun_Lange\P1481_B.raw~; SpectrumID: ~3714~; PrecursorID: ~0~; scans: ~13130~
1	1::sp|cRAP112|P00761|TRYP_PIG	Trypsin OS=Sus scrofa PE=1 SV=1	3925	25078	120	120	8	8	4077	3316	1	1	1	554.032	2212.1	4	2212.06	0.0321	0	42.75	0.016	R	LGEHNIDVLEGNEQFINAAK	I	2 Deamidated (NQ)	0.00000000000101000000.0			File: ~Y:\CORE\RAW_DATA_2023_QE\P1481_Sigrun_Lange\P1481_B.raw~; SpectrumID: ~3849~; PrecursorID: ~0~; scans: ~13445~
1	1::sp|cRAP112|P00761|TRYP_PIG	Trypsin OS=Sus scrofa PE=1 SV=1	3925	25078	120	120	8	8	4349	3692	1	1	1	761.728	2282.16	3	2282.17	-0.0106	0	39.79	0.028	K	IITHPNFNGNTLDNDIMLIK	L					File: ~Y:\CORE\RAW_DATA_2023_QE\P1481_Sigrun_Lange\P1481_B.raw~; SpectrumID: ~4226~; PrecursorID: ~0~; scans: ~14023~
1	1::sp|cRAP112|P00761|TRYP_PIG	Trypsin OS=Sus scrofa PE=1 SV=1	3925	25078	120	120	8	8	4350	3980	1	1	1	571.549	2282.17	4	2282.17	-0.0057	0	53.62	0.0011	K	IITHPNFNGNTLDNDIMLIK	L					File: ~Y:\CORE\RAW_DATA_2023_QE\P1481_Sigrun_Lange\P1481_B.raw~; SpectrumID: ~4514~; PrecursorID: ~0~; scans: ~14471~
1	1::sp|cRAP112|P00761|TRYP_PIG	Trypsin OS=Sus scrofa PE=1 SV=1	3925	25078	120	120	8	8	4351	4096	1	1	1	1142.09	2282.17	2	2282.17	-0.0051	0	58.46	0.00036	K	IITHPNFNGNTLDNDIMLIK	L					File: ~Y:\CORE\RAW_DATA_2023_QE\P1481_Sigrun_Lange\P1481_B.raw~; SpectrumID: ~4630~; PrecursorID: ~0~; scans: ~14680~
1	1::sp|cRAP112|P00761|TRYP_PIG	Trypsin OS=Sus scrofa PE=1 SV=1	3925	25078	120	120	8	8	4352	3954	1	1	1	1142.09	2282.17	2	2282.17	0.0001	0	87.18	4.7e-07	K	IITHPNFNGNTLDNDIMLIK	L					File: ~Y:\CORE\RAW_DATA_2023_QE\P1481_Sigrun_Lange\P1481_B.raw~; SpectrumID: ~4488~; PrecursorID: ~0~; scans: ~14427~
1	1::sp|cRAP112|P00761|TRYP_PIG	Trypsin OS=Sus scrofa PE=1 SV=1	3925	25078	120	120	8	8	4353	4011	1	1	1	761.732	2282.17	3	2282.17	0.002	0	58.22	0.00036	K	IITHPNFNGNTLDNDIMLIK	L					File: ~Y:\CORE\RAW_DATA_2023_QE\P1481_Sigrun_Lange\P1481_B.raw~; SpectrumID: ~4545~; PrecursorID: ~0~; scans: ~14536~
1	1::sp|cRAP112|P00761|TRYP_PIG	Trypsin OS=Sus scrofa PE=1 SV=1	3925	25078	120	120	8	8	4356	4572	1	1	1	1142.58	2283.15	2	2283.16	-0.0081	0	52.17	0.0017	K	IITHPNFNGNTLDNDIMLIK	L	Deamidated (NQ)	0.00000001000000000000.0			File: ~Y:\CORE\RAW_DATA_2023_QE\P1481_Sigrun_Lange\P1481_B.raw~; SpectrumID: ~5116~; PrecursorID: ~0~; scans: ~15461~
1	1::sp|cRAP112|P00761|TRYP_PIG	Trypsin OS=Sus scrofa PE=1 SV=1	3925	25078	120	120	8	8	4358	4382	1	1	1	1142.58	2283.15	2	2283.16	-0.0035	0	64.02	0.00011	K	IITHPNFNGNTLDNDIMLIK	L	Deamidated (NQ)	0.00000001000000000000.0			File: ~Y:\CORE\RAW_DATA_2023_QE\P1481_Sigrun_Lange\P1481_B.raw~; SpectrumID: ~4918~; PrecursorID: ~0~; scans: ~15193~
1	1::sp|cRAP112|P00761|TRYP_PIG	Trypsin OS=Sus scrofa PE=1 SV=1	3925	25078	120	120	8	8	4359	3859	1	1	1	762.058	2283.15	3	2283.16	-0.0033	0	63.46	0.00012	K	IITHPNFNGNTLDNDIMLIK	L	Deamidated (NQ)	0.00000000000001000000.0			File: ~Y:\CORE\RAW_DATA_2023_QE\P1481_Sigrun_Lange\P1481_B.raw~; SpectrumID: ~4393~; PrecursorID: ~0~; scans: ~14282~
1	1::sp|cRAP112|P00761|TRYP_PIG	Trypsin OS=Sus scrofa PE=1 SV=1	3925	25078	120	120	8	8	4360	4411	1	1	1	571.796	2283.16	4	2283.16	-0.0019	0	70.77	2.2e-05	K	IITHPNFNGNTLDNDIMLIK	L	Deamidated (NQ)	0.00000001000000000000.0			File: ~Y:\CORE\RAW_DATA_2023_QE\P1481_Sigrun_Lange\P1481_B.raw~; SpectrumID: ~4948~; PrecursorID: ~0~; scans: ~15238~
1	1::sp|cRAP112|P00761|TRYP_PIG	Trypsin OS=Sus scrofa PE=1 SV=1	3925	25078	120	120	8	8	4361	5012	1	1	1	762.06	2283.16	3	2283.16	0.0005	0	62.14	0.00016	K	IITHPNFNGNTLDNDIMLIK	L	Deamidated (NQ)	0.00000001000000000000.0			File: ~Y:\CORE\RAW_DATA_2023_QE\P1481_Sigrun_Lange\P1481_B.raw~; SpectrumID: ~5629~; PrecursorID: ~0~; scans: ~16139~
1	1::sp|cRAP112|P00761|TRYP_PIG	Trypsin OS=Sus scrofa PE=1 SV=1	3925	25078	120	120	8	8	4362	5504	1	1	1	762.061	2283.16	3	2283.16	0.0028	0	52.78	0.0014	K	IITHPNFNGNTLDNDIMLIK	L	Deamidated (NQ)	0.00000001000000000000.0			File: ~Y:\CORE\RAW_DATA_2023_QE\P1481_Sigrun_Lange\P1481_B.raw~; SpectrumID: ~6198~; PrecursorID: ~0~; scans: ~16940~
1	1::sp|cRAP112|P00761|TRYP_PIG	Trypsin OS=Sus scrofa PE=1 SV=1	3925	25078	120	120	8	8	4363	6272	1	1	1	762.061	2283.16	3	2283.16	0.0029	0	56.98	0.00052	K	IITHPNFNGNTLDNDIMLIK	L	Deamidated (NQ)	0.00000001000000000000.0			File: ~Y:\CORE\RAW_DATA_2023_QE\P1481_Sigrun_Lange\P1481_B.raw~; SpectrumID: ~7221~; PrecursorID: ~0~; scans: ~18199~
1	1::sp|cRAP112|P00761|TRYP_PIG	Trypsin OS=Sus scrofa PE=1 SV=1	3925	25078	120	120	8	8	4364	4274	1	1	1	571.797	2283.16	4	2283.16	0.003	0	52.77	0.0014	K	IITHPNFNGNTLDNDIMLIK	L	Deamidated (NQ)	0.00000000010000000000.0			File: ~Y:\CORE\RAW_DATA_2023_QE\P1481_Sigrun_Lange\P1481_B.raw~; SpectrumID: ~4810~; PrecursorID: ~0~; scans: ~14985~
1	1::sp|cRAP112|P00761|TRYP_PIG	Trypsin OS=Sus scrofa PE=1 SV=1	3925	25078	120	120	8	8	4365	4473	1	1	1	762.061	2283.16	3	2283.16	0.0031	0	66.1	6.4e-05	K	IITHPNFNGNTLDNDIMLIK	L	Deamidated (NQ)	0.00000000010000000000.0			File: ~Y:\CORE\RAW_DATA_2023_QE\P1481_Sigrun_Lange\P1481_B.raw~; SpectrumID: ~5013~; PrecursorID: ~0~; scans: ~15332~
1	1::sp|cRAP112|P00761|TRYP_PIG	Trypsin OS=Sus scrofa PE=1 SV=1	3925	25078	120	120	8	8	4366	4309	1	1	1	762.061	2283.16	3	2283.16	0.0049	0	57.53	0.00047	K	IITHPNFNGNTLDNDIMLIK	L	Deamidated (NQ)	0.00000001000000000000.0			File: ~Y:\CORE\RAW_DATA_2023_QE\P1481_Sigrun_Lange\P1481_B.raw~; SpectrumID: ~4845~; PrecursorID: ~0~; scans: ~15055~
1	1::sp|cRAP112|P00761|TRYP_PIG	Trypsin OS=Sus scrofa PE=1 SV=1	3925	25078	120	120	8	8	4367	5155	1	1	1	762.061	2283.16	3	2283.16	0.0051	0	63.38	0.00012	K	IITHPNFNGNTLDNDIMLIK	L	Deamidated (NQ)	0.00000001000000000000.0			File: ~Y:\CORE\RAW_DATA_2023_QE\P1481_Sigrun_Lange\P1481_B.raw~; SpectrumID: ~5797~; PrecursorID: ~0~; scans: ~16396~
1	1::sp|cRAP112|P00761|TRYP_PIG	Trypsin OS=Sus scrofa PE=1 SV=1	3925	25078	120	120	8	8	4368	4126	1	1	1	571.798	2283.16	4	2283.16	0.0061	0	59.5	0.00029	K	IITHPNFNGNTLDNDIMLIK	L	Deamidated (NQ)	0.00000001000000000000.0			File: ~Y:\CORE\RAW_DATA_2023_QE\P1481_Sigrun_Lange\P1481_B.raw~; SpectrumID: ~4660~; PrecursorID: ~0~; scans: ~14725~
1	1::sp|cRAP112|P00761|TRYP_PIG	Trypsin OS=Sus scrofa PE=1 SV=1	3925	25078	120	120	8	8	4369	5331	1	1	1	762.062	2283.16	3	2283.16	0.0064	0	62.33	0.00015	K	IITHPNFNGNTLDNDIMLIK	L	Deamidated (NQ)	0.00000001000000000000.0			File: ~Y:\CORE\RAW_DATA_2023_QE\P1481_Sigrun_Lange\P1481_B.raw~; SpectrumID: ~6004~; PrecursorID: ~0~; scans: ~16671~
1	1::sp|cRAP112|P00761|TRYP_PIG	Trypsin OS=Sus scrofa PE=1 SV=1	3925	25078	120	120	8	8	4370	4246	1	1	1	1142.59	2283.16	2	2283.16	0.0065	0	60.77	0.00022	K	IITHPNFNGNTLDNDIMLIK	L	Deamidated (NQ)	0.00000001000000000000.0			File: ~Y:\CORE\RAW_DATA_2023_QE\P1481_Sigrun_Lange\P1481_B.raw~; SpectrumID: ~4782~; PrecursorID: ~0~; scans: ~14939~
1	1::sp|cRAP112|P00761|TRYP_PIG	Trypsin OS=Sus scrofa PE=1 SV=1	3925	25078	120	120	8	8	4371	6097	1	1	1	762.062	2283.16	3	2283.16	0.0066	0	57.57	0.00045	K	IITHPNFNGNTLDNDIMLIK	L	Deamidated (NQ)	0.00000000010000000000.0			File: ~Y:\CORE\RAW_DATA_2023_QE\P1481_Sigrun_Lange\P1481_B.raw~; SpectrumID: ~6991~; PrecursorID: ~0~; scans: ~17921~
1	1::sp|cRAP112|P00761|TRYP_PIG	Trypsin OS=Sus scrofa PE=1 SV=1	3925	25078	120	120	8	8	4372	5694	1	1	1	762.062	2283.16	3	2283.16	0.0079	0	46.55	0.0056	K	IITHPNFNGNTLDNDIMLIK	L	Deamidated (NQ)	0.00000000010000000000.0			File: ~Y:\CORE\RAW_DATA_2023_QE\P1481_Sigrun_Lange\P1481_B.raw~; SpectrumID: ~6414~; PrecursorID: ~0~; scans: ~17215~
1	1::sp|cRAP112|P00761|TRYP_PIG	Trypsin OS=Sus scrofa PE=1 SV=1	3925	25078	120	120	8	8	4373	5943	1	1	1	762.062	2283.17	3	2283.16	0.0084	0	58.78	0.00034	K	IITHPNFNGNTLDNDIMLIK	L	Deamidated (NQ)	0.00000001000000000000.0			File: ~Y:\CORE\RAW_DATA_2023_QE\P1481_Sigrun_Lange\P1481_B.raw~; SpectrumID: ~6757~; PrecursorID: ~0~; scans: ~17653~
1	1::sp|cRAP112|P00761|TRYP_PIG	Trypsin OS=Sus scrofa PE=1 SV=1	3925	25078	120	120	8	8	4376	4168	1	1	1	762.064	2283.17	3	2283.16	0.0126	0	62.16	0.00015	K	IITHPNFNGNTLDNDIMLIK	L	Deamidated (NQ)	0.00000001000000000000.0			File: ~Y:\CORE\RAW_DATA_2023_QE\P1481_Sigrun_Lange\P1481_B.raw~; SpectrumID: ~4702~; PrecursorID: ~0~; scans: ~14795~
1	1::sp|cRAP112|P00761|TRYP_PIG	Trypsin OS=Sus scrofa PE=1 SV=1	3925	25078	120	120	8	8	4384	4679	1	1	1	762.391	2284.15	3	2284.14	0.0117	0	62.57	0.00015	K	IITHPNFNGNTLDNDIMLIK	L	2 Deamidated (NQ)	0.00000001010000000000.0			File: ~Y:\CORE\RAW_DATA_2023_QE\P1481_Sigrun_Lange\P1481_B.raw~; SpectrumID: ~5230~; PrecursorID: ~0~; scans: ~15607~
1	1::sp|cRAP112|P00761|TRYP_PIG	Trypsin OS=Sus scrofa PE=1 SV=1	3925	25078	120	120	8	8	4386	4844	1	1	1	762.393	2284.16	3	2284.14	0.0174	0	64.68	8.9e-05	K	IITHPNFNGNTLDNDIMLIK	L	2 Deamidated (NQ)	0.00000001000001000000.0			File: ~Y:\CORE\RAW_DATA_2023_QE\P1481_Sigrun_Lange\P1481_B.raw~; SpectrumID: ~5421~; PrecursorID: ~0~; scans: ~15869~
1	1::sp|cRAP112|P00761|TRYP_PIG	Trypsin OS=Sus scrofa PE=1 SV=1	3925	25078	120	120	8	8	4412	3490	1	1	1	767.062	2298.16	3	2298.17	-0.004	0	62.97	0.00013	K	IITHPNFNGNTLDNDIMLIK	L	Oxidation (M)	0.00000000000000003000.0			File: ~Y:\CORE\RAW_DATA_2023_QE\P1481_Sigrun_Lange\P1481_B.raw~; SpectrumID: ~4023~; PrecursorID: ~0~; scans: ~13734~
1	1::sp|cRAP112|P00761|TRYP_PIG	Trypsin OS=Sus scrofa PE=1 SV=1	3925	25078	120	120	8	8	4416	3336	1	1	1	767.384	2299.13	3	2299.15	-0.0232	0	38.61	0.04	K	IITHPNFNGNTLDNDIMLIK	L	Deamidated (NQ); Oxidation (M)	0.00000000000001003000.0			File: ~Y:\CORE\RAW_DATA_2023_QE\P1481_Sigrun_Lange\P1481_B.raw~; SpectrumID: ~3869~; PrecursorID: ~0~; scans: ~13480~
1	1::sp|cRAP112|P00761|TRYP_PIG	Trypsin OS=Sus scrofa PE=1 SV=1	3925	25078	120	120	8	8	4418	4299	1	1	1	767.39	2299.15	3	2299.15	-0.0034	0	73.03	1.4e-05	K	IITHPNFNGNTLDNDIMLIK	L	Deamidated (NQ); Oxidation (M)	0.00000000010000003000.0			File: ~Y:\CORE\RAW_DATA_2023_QE\P1481_Sigrun_Lange\P1481_B.raw~; SpectrumID: ~4835~; PrecursorID: ~0~; scans: ~15030~
1	1::sp|cRAP112|P00761|TRYP_PIG	Trypsin OS=Sus scrofa PE=1 SV=1	3925	25078	120	120	8	8	4420	4031	1	1	1	1150.58	2299.15	2	2299.15	0.0004	0	62.68	0.00015	K	IITHPNFNGNTLDNDIMLIK	L	Deamidated (NQ); Oxidation (M)	0.00000001000000003000.0			File: ~Y:\CORE\RAW_DATA_2023_QE\P1481_Sigrun_Lange\P1481_B.raw~; SpectrumID: ~4565~; PrecursorID: ~0~; scans: ~14574~
1	1::sp|cRAP112|P00761|TRYP_PIG	Trypsin OS=Sus scrofa PE=1 SV=1	3925	25078	120	120	8	8	4421	4447	1	1	1	767.391	2299.15	3	2299.15	0.0006	0	69.65	3.1e-05	K	IITHPNFNGNTLDNDIMLIK	L	Deamidated (NQ); Oxidation (M)	0.00000000010000003000.0			File: ~Y:\CORE\RAW_DATA_2023_QE\P1481_Sigrun_Lange\P1481_B.raw~; SpectrumID: ~4984~; PrecursorID: ~0~; scans: ~15288~
1	1::sp|cRAP112|P00761|TRYP_PIG	Trypsin OS=Sus scrofa PE=1 SV=1	3925	25078	120	120	8	8	4422	4152	1	1	1	767.392	2299.15	3	2299.15	0.0015	0	79.82	3e-06	K	IITHPNFNGNTLDNDIMLIK	L	Deamidated (NQ); Oxidation (M)	0.00000000010000003000.0			File: ~Y:\CORE\RAW_DATA_2023_QE\P1481_Sigrun_Lange\P1481_B.raw~; SpectrumID: ~4686~; PrecursorID: ~0~; scans: ~14770~
1	1::sp|cRAP112|P00761|TRYP_PIG	Trypsin OS=Sus scrofa PE=1 SV=1	3925	25078	120	120	8	8	4423	4646	1	1	1	767.392	2299.15	3	2299.15	0.0026	0	66.34	6.4e-05	K	IITHPNFNGNTLDNDIMLIK	L	Deamidated (NQ); Oxidation (M)	0.00000000010000003000.0			File: ~Y:\CORE\RAW_DATA_2023_QE\P1481_Sigrun_Lange\P1481_B.raw~; SpectrumID: ~5192~; PrecursorID: ~0~; scans: ~15562~
1	1::sp|cRAP112|P00761|TRYP_PIG	Trypsin OS=Sus scrofa PE=1 SV=1	3925	25078	120	120	8	8	4424	4004	1	1	1	767.392	2299.15	3	2299.15	0.0028	0	72.46	1.6e-05	K	IITHPNFNGNTLDNDIMLIK	L	Deamidated (NQ); Oxidation (M)	0.00000000010000003000.0			File: ~Y:\CORE\RAW_DATA_2023_QE\P1481_Sigrun_Lange\P1481_B.raw~; SpectrumID: ~4538~; PrecursorID: ~0~; scans: ~14515~
1	1::sp|cRAP112|P00761|TRYP_PIG	Trypsin OS=Sus scrofa PE=1 SV=1	3925	25078	120	120	8	8	4426	4821	1	1	1	767.393	2299.16	3	2299.15	0.0052	0	51.2	0.0021	K	IITHPNFNGNTLDNDIMLIK	L	Deamidated (NQ); Oxidation (M)	0.00000000010000003000.0			File: ~Y:\CORE\RAW_DATA_2023_QE\P1481_Sigrun_Lange\P1481_B.raw~; SpectrumID: ~5392~; PrecursorID: ~0~; scans: ~15827~
1	1::sp|cRAP112|P00761|TRYP_PIG	Trypsin OS=Sus scrofa PE=1 SV=1	3925	25078	120	120	8	8	4428	3846	1	1	1	767.394	2299.16	3	2299.15	0.0096	0	70.42	2.5e-05	K	IITHPNFNGNTLDNDIMLIK	L	Deamidated (NQ); Oxidation (M)	0.00000000010000003000.0			File: ~Y:\CORE\RAW_DATA_2023_QE\P1481_Sigrun_Lange\P1481_B.raw~; SpectrumID: ~4380~; PrecursorID: ~0~; scans: ~14258~
1	1::sp|cRAP112|P00761|TRYP_PIG	Trypsin OS=Sus scrofa PE=1 SV=1	3925	25078	120	120	8	8	4429	4325	1	1	1	1150.59	2299.16	2	2299.15	0.0097	0	58.4	0.00039	K	IITHPNFNGNTLDNDIMLIK	L	Deamidated (NQ); Oxidation (M)	0.00000001000000003000.0			File: ~Y:\CORE\RAW_DATA_2023_QE\P1481_Sigrun_Lange\P1481_B.raw~; SpectrumID: ~4861~; PrecursorID: ~0~; scans: ~15090~
1	1::sp|cRAP112|P00761|TRYP_PIG	Trypsin OS=Sus scrofa PE=1 SV=1	3925	25078	120	120	8	8	4433	3676	1	1	1	767.397	2299.17	3	2299.15	0.0162	0	72.24	1.6e-05	K	IITHPNFNGNTLDNDIMLIK	L	Deamidated (NQ); Oxidation (M)	0.00000001000000003000.0			File: ~Y:\CORE\RAW_DATA_2023_QE\P1481_Sigrun_Lange\P1481_B.raw~; SpectrumID: ~4210~; PrecursorID: ~0~; scans: ~13999~
1	1::sp|cRAP112|P00761|TRYP_PIG	Trypsin OS=Sus scrofa PE=1 SV=1	3925	25078	120	120	8	8	5841	4003	1	1	1	677.61	2706.41	4	2706.41	0.0012	1	41.11	0.015	R	IQVRLGEHNIDVLEGNEQFINAAK	I					File: ~Y:\CORE\RAW_DATA_2023_QE\P1481_Sigrun_Lange\P1481_B.raw~; SpectrumID: ~4537~; PrecursorID: ~0~; scans: ~14513~
1	1::sp|cRAP112|P00761|TRYP_PIG	Trypsin OS=Sus scrofa PE=1 SV=1	3925	25078	120	120	8	8	5842	3662	1	1	1	677.611	2706.41	4	2706.41	0.0044	1	56.85	0.00039	R	IQVRLGEHNIDVLEGNEQFINAAK	I					File: ~Y:\CORE\RAW_DATA_2023_QE\P1481_Sigrun_Lange\P1481_B.raw~; SpectrumID: ~4195~; PrecursorID: ~0~; scans: ~13976~
1	1::sp|cRAP112|P00761|TRYP_PIG	Trypsin OS=Sus scrofa PE=1 SV=1	3925	25078	120	120	8	8	5845	3476	3	1	1	677.859	2707.41	4	2707.39	0.0128	1	40.76	0.017	R	IQVRLGEHNIDVLEGNEQFINAAK	I	Deamidated (NQ)	0.000000000000000100000000.0			File: ~Y:\CORE\RAW_DATA_2023_QE\P1481_Sigrun_Lange\P1481_B.raw~; SpectrumID: ~4009~; PrecursorID: ~0~; scans: ~13715~
1	1::sp|cRAP112|P00761|TRYP_PIG	Trypsin OS=Sus scrofa PE=1 SV=1	3925	25078	120	120	8	8	5846	3836	1	1	1	677.86	2707.41	4	2707.39	0.017	1	63.95	7.7e-05	R	IQVRLGEHNIDVLEGNEQFINAAK	I	Deamidated (NQ)	0.000000000000000100000000.0			File: ~Y:\CORE\RAW_DATA_2023_QE\P1481_Sigrun_Lange\P1481_B.raw~; SpectrumID: ~4370~; PrecursorID: ~0~; scans: ~14237~
1	1::sp|cRAP112|P00761|TRYP_PIG	Trypsin OS=Sus scrofa PE=1 SV=1	3925	25078	120	120	8	8	6616	4460	1	1	1	828.185	3308.71	4	3308.72	-0.0075	1	48.7	0.0027	K	IITHPNFNGNTLDNDIMLIKLSSPATLNSR	V					File: ~Y:\CORE\RAW_DATA_2023_QE\P1481_Sigrun_Lange\P1481_B.raw~; SpectrumID: ~4998~; PrecursorID: ~0~; scans: ~15309~
1	1::sp|cRAP112|P00761|TRYP_PIG	Trypsin OS=Sus scrofa PE=1 SV=1	3925	25078	120	120	8	8	6617	4661	1	1	1	828.186	3308.72	4	3308.72	-0.0036	1	85.6	5.3e-07	K	IITHPNFNGNTLDNDIMLIKLSSPATLNSR	V					File: ~Y:\CORE\RAW_DATA_2023_QE\P1481_Sigrun_Lange\P1481_B.raw~; SpectrumID: ~5207~; PrecursorID: ~0~; scans: ~15581~
1	1::sp|cRAP112|P00761|TRYP_PIG	Trypsin OS=Sus scrofa PE=1 SV=1	3925	25078	120	120	8	8	6618	4829	1	1	1	828.186	3308.72	4	3308.72	-0.0029	1	74.96	6.1e-06	K	IITHPNFNGNTLDNDIMLIKLSSPATLNSR	V					File: ~Y:\CORE\RAW_DATA_2023_QE\P1481_Sigrun_Lange\P1481_B.raw~; SpectrumID: ~5403~; PrecursorID: ~0~; scans: ~15845~
1	1::sp|cRAP112|P00761|TRYP_PIG	Trypsin OS=Sus scrofa PE=1 SV=1	3925	25078	120	120	8	8	6625	4996	1	1	1	828.443	3309.74	4	3309.7	0.0412	1	59.01	0.00018	K	IITHPNFNGNTLDNDIMLIKLSSPATLNSR	V	Deamidated (NQ)	0.000000000000010000000000000000.0			File: ~Y:\CORE\RAW_DATA_2023_QE\P1481_Sigrun_Lange\P1481_B.raw~; SpectrumID: ~5613~; PrecursorID: ~0~; scans: ~16118~
1	1::sp|cRAP112|P00761|TRYP_PIG	Trypsin OS=Sus scrofa PE=1 SV=1	3925	25078	120	120	8	8	6636	4747	1	1	1	832.185	3324.71	4	3324.71	-0.002	1	60.84	0.00017	K	IITHPNFNGNTLDNDIMLIKLSSPATLNSR	V	Oxidation (M)	0.000000000000000030000000000000.0			File: ~Y:\CORE\RAW_DATA_2023_QE\P1481_Sigrun_Lange\P1481_B.raw~; SpectrumID: ~5310~; PrecursorID: ~0~; scans: ~15714~
1	1::sp|cRAP112|P00761|TRYP_PIG	Trypsin OS=Sus scrofa PE=1 SV=1	3925	25078	120	120	8	8	6640	4557	1	1	1	832.442	3325.74	4	3325.7	0.0421	1	59.82	0.00017	K	IITHPNFNGNTLDNDIMLIKLSSPATLNSR	V	Deamidated (NQ); Oxidation (M)	0.000000000000010030000000000000.0			File: ~Y:\CORE\RAW_DATA_2023_QE\P1481_Sigrun_Lange\P1481_B.raw~; SpectrumID: ~5101~; PrecursorID: ~0~; scans: ~15442~
1	1::sp|cRAP112|P00761|TRYP_PIG	Trypsin OS=Sus scrofa PE=1 SV=1	3925	25078	120	120	8	8	6641	4918	1	1	1	832.445	3325.75	4	3325.7	0.0548	1	39.59	0.016	K	IITHPNFNGNTLDNDIMLIKLSSPATLNSR	V	Deamidated (NQ); Oxidation (M)	0.000000000000010030000000000000.0			File: ~Y:\CORE\RAW_DATA_2023_QE\P1481_Sigrun_Lange\P1481_B.raw~; SpectrumID: ~5512~; PrecursorID: ~0~; scans: ~15983~
1	1::sp|cRAP112|P00761|TRYP_PIG	Trypsin OS=Sus scrofa PE=1 SV=1	3925	25078	120	120	8	8	7383	5792	1	1	1	896.058	4475.25	5	4475.24	0.009	1	51.36	0.0012	R	LGEHNIDVLEGNEQFINAAKIITHPNFNGNTLDNDIMLIK	L	Deamidated (NQ)	0.0000000000010000000000000000000000000000.0			File: ~Y:\CORE\RAW_DATA_2023_QE\P1481_Sigrun_Lange\P1481_B.raw~; SpectrumID: ~6529~; PrecursorID: ~0~; scans: ~17362~
2	1::sp|cRAP_P00772|CELA1_PIG	Chymotrypsin-like elastase family member 1 OS=Sus scrofa OX=9823 GN=CELA1 PE=1 SV=1	3552	29259	82	82	9	9	255	1533	1	1	1	424.751	847.488	2	847.492	-0.0038	0	37.23	0.012	R	KPTVFTR	V					File: ~Y:\CORE\RAW_DATA_2023_QE\P1481_Sigrun_Lange\P1481_B.raw~; SpectrumID: ~2026~; PrecursorID: ~0~; scans: ~9742~
2	1::sp|cRAP_P00772|CELA1_PIG	Chymotrypsin-like elastase family member 1 OS=Sus scrofa OX=9823 GN=CELA1 PE=1 SV=1	3552	29259	82	82	9	9	256	1204	1	1	1	424.751	847.488	2	847.492	-0.0033	0	40.6	0.0053	R	KPTVFTR	V					File: ~Y:\CORE\RAW_DATA_2023_QE\P1481_Sigrun_Lange\P1481_B.raw~; SpectrumID: ~1663~; PrecursorID: ~0~; scans: ~8523~
2	1::sp|cRAP_P00772|CELA1_PIG	Chymotrypsin-like elastase family member 1 OS=Sus scrofa OX=9823 GN=CELA1 PE=1 SV=1	3552	29259	82	82	9	9	257	1592	1	1	1	424.752	847.49	2	847.492	-0.0018	0	34.13	0.024	R	KPTVFTR	V					File: ~Y:\CORE\RAW_DATA_2023_QE\P1481_Sigrun_Lange\P1481_B.raw~; SpectrumID: ~2088~; PrecursorID: ~0~; scans: ~9989~
2	1::sp|cRAP_P00772|CELA1_PIG	Chymotrypsin-like elastase family member 1 OS=Sus scrofa OX=9823 GN=CELA1 PE=1 SV=1	3552	29259	82	82	9	9	258	1252	1	1	1	424.753	847.491	2	847.492	-0.0006	0	43.47	0.0027	R	KPTVFTR	V					File: ~Y:\CORE\RAW_DATA_2023_QE\P1481_Sigrun_Lange\P1481_B.raw~; SpectrumID: ~1716~; PrecursorID: ~0~; scans: ~8767~
2	1::sp|cRAP_P00772|CELA1_PIG	Chymotrypsin-like elastase family member 1 OS=Sus scrofa OX=9823 GN=CELA1 PE=1 SV=1	3552	29259	82	82	9	9	259	1037	1	1	1	424.753	847.491	2	847.492	-0.0005	0	40.78	0.0051	R	KPTVFTR	V					File: ~Y:\CORE\RAW_DATA_2023_QE\P1481_Sigrun_Lange\P1481_B.raw~; SpectrumID: ~1444~; PrecursorID: ~0~; scans: ~7796~
2	1::sp|cRAP_P00772|CELA1_PIG	Chymotrypsin-like elastase family member 1 OS=Sus scrofa OX=9823 GN=CELA1 PE=1 SV=1	3552	29259	82	82	9	9	260	1096	1	1	1	424.753	847.491	2	847.492	-0.0004	0	40.7	0.0052	R	KPTVFTR	V					File: ~Y:\CORE\RAW_DATA_2023_QE\P1481_Sigrun_Lange\P1481_B.raw~; SpectrumID: ~1521~; PrecursorID: ~0~; scans: ~8039~
2	1::sp|cRAP_P00772|CELA1_PIG	Chymotrypsin-like elastase family member 1 OS=Sus scrofa OX=9823 GN=CELA1 PE=1 SV=1	3552	29259	82	82	9	9	261	985	1	1	1	424.753	847.491	2	847.492	-0.0003	0	40.69	0.0052	R	KPTVFTR	V					File: ~Y:\CORE\RAW_DATA_2023_QE\P1481_Sigrun_Lange\P1481_B.raw~; SpectrumID: ~1374~; PrecursorID: ~0~; scans: ~7558~
2	1::sp|cRAP_P00772|CELA1_PIG	Chymotrypsin-like elastase family member 1 OS=Sus scrofa OX=9823 GN=CELA1 PE=1 SV=1	3552	29259	82	82	9	9	262	1156	1	1	1	424.753	847.491	2	847.492	-0.0003	0	40.66	0.0052	R	KPTVFTR	V					File: ~Y:\CORE\RAW_DATA_2023_QE\P1481_Sigrun_Lange\P1481_B.raw~; SpectrumID: ~1603~; PrecursorID: ~0~; scans: ~8280~
2	1::sp|cRAP_P00772|CELA1_PIG	Chymotrypsin-like elastase family member 1 OS=Sus scrofa OX=9823 GN=CELA1 PE=1 SV=1	3552	29259	82	82	9	9	465	810	1	1	1	458.745	915.476	2	915.477	-0.0014	0	53.4	0.00094	R	VVGGTEAQR	N					File: ~Y:\CORE\RAW_DATA_2023_QE\P1481_Sigrun_Lange\P1481_B.raw~; SpectrumID: ~1126~; PrecursorID: ~0~; scans: ~6925~
2	1::sp|cRAP_P00772|CELA1_PIG	Chymotrypsin-like elastase family member 1 OS=Sus scrofa OX=9823 GN=CELA1 PE=1 SV=1	3552	29259	82	82	9	9	466	733	1	1	1	458.745	915.476	2	915.477	-0.0009	0	40.57	0.018	R	VVGGTEAQR	N					File: ~Y:\CORE\RAW_DATA_2023_QE\P1481_Sigrun_Lange\P1481_B.raw~; SpectrumID: ~1020~; PrecursorID: ~0~; scans: ~6693~
2	1::sp|cRAP_P00772|CELA1_PIG	Chymotrypsin-like elastase family member 1 OS=Sus scrofa OX=9823 GN=CELA1 PE=1 SV=1	3552	29259	82	82	9	9	467	329	1	1	1	458.746	915.477	2	915.477	-0.0008	0	63.27	9.7e-05	R	VVGGTEAQR	N					File: ~Y:\CORE\RAW_DATA_2023_QE\P1481_Sigrun_Lange\P1481_B.raw~; SpectrumID: ~336~; PrecursorID: ~0~; scans: ~5493~
2	1::sp|cRAP_P00772|CELA1_PIG	Chymotrypsin-like elastase family member 1 OS=Sus scrofa OX=9823 GN=CELA1 PE=1 SV=1	3552	29259	82	82	9	9	469	423	1	1	1	458.746	915.477	2	915.477	-0.0005	0	56.75	0.00043	R	VVGGTEAQR	N					File: ~Y:\CORE\RAW_DATA_2023_QE\P1481_Sigrun_Lange\P1481_B.raw~; SpectrumID: ~496~; PrecursorID: ~0~; scans: ~5741~
2	1::sp|cRAP_P00772|CELA1_PIG	Chymotrypsin-like elastase family member 1 OS=Sus scrofa OX=9823 GN=CELA1 PE=1 SV=1	3552	29259	82	82	9	9	470	590	1	1	1	458.746	915.477	2	915.477	-0.0004	0	50.4	0.0019	R	VVGGTEAQR	N					File: ~Y:\CORE\RAW_DATA_2023_QE\P1481_Sigrun_Lange\P1481_B.raw~; SpectrumID: ~783~; PrecursorID: ~0~; scans: ~6220~
2	1::sp|cRAP_P00772|CELA1_PIG	Chymotrypsin-like elastase family member 1 OS=Sus scrofa OX=9823 GN=CELA1 PE=1 SV=1	3552	29259	82	82	9	9	471	668	1	1	1	458.746	915.477	2	915.477	-0.0004	0	50.82	0.0017	R	VVGGTEAQR	N					File: ~Y:\CORE\RAW_DATA_2023_QE\P1481_Sigrun_Lange\P1481_B.raw~; SpectrumID: ~913~; PrecursorID: ~0~; scans: ~6456~
2	1::sp|cRAP_P00772|CELA1_PIG	Chymotrypsin-like elastase family member 1 OS=Sus scrofa OX=9823 GN=CELA1 PE=1 SV=1	3552	29259	82	82	9	9	472	504	1	1	1	458.746	915.477	2	915.477	-0.0001	0	60.35	0.00019	R	VVGGTEAQR	N					File: ~Y:\CORE\RAW_DATA_2023_QE\P1481_Sigrun_Lange\P1481_B.raw~; SpectrumID: ~638~; PrecursorID: ~0~; scans: ~5981~
2	1::sp|cRAP_P00772|CELA1_PIG	Chymotrypsin-like elastase family member 1 OS=Sus scrofa OX=9823 GN=CELA1 PE=1 SV=1	3552	29259	82	82	9	9	2025	3243	1	1	1	739.871	1477.73	2	1477.73	-0.0038	0	55.43	0.00074	R	NSWPSQISLQYR	S					File: ~Y:\CORE\RAW_DATA_2023_QE\P1481_Sigrun_Lange\P1481_B.raw~; SpectrumID: ~3776~; PrecursorID: ~0~; scans: ~13273~
2	1::sp|cRAP_P00772|CELA1_PIG	Chymotrypsin-like elastase family member 1 OS=Sus scrofa OX=9823 GN=CELA1 PE=1 SV=1	3552	29259	82	82	9	9	2027	6039	1	1	1	739.879	1477.74	2	1477.73	0.0125	0	53.84	0.00098	R	NSWPSQISLQYR	S					File: ~Y:\CORE\RAW_DATA_2023_QE\P1481_Sigrun_Lange\P1481_B.raw~; SpectrumID: ~6913~; PrecursorID: ~0~; scans: ~17829~
2	1::sp|cRAP_P00772|CELA1_PIG	Chymotrypsin-like elastase family member 1 OS=Sus scrofa OX=9823 GN=CELA1 PE=1 SV=1	3552	29259	82	82	9	9	2030	3248	1	1	1	493.918	1478.73	3	1478.72	0.0164	0	53.03	0.0012	R	NSWPSQISLQYR	S	Deamidated (NQ)	0.000001000000.0			File: ~Y:\CORE\RAW_DATA_2023_QE\P1481_Sigrun_Lange\P1481_B.raw~; SpectrumID: ~3781~; PrecursorID: ~0~; scans: ~13288~
2	1::sp|cRAP_P00772|CELA1_PIG	Chymotrypsin-like elastase family member 1 OS=Sus scrofa OX=9823 GN=CELA1 PE=1 SV=1	3552	29259	82	82	9	9	2550	6295	1	1	1	825.93	1649.84	2	1649.84	0.0037	0	44.82	0.0085	R	VSAYISWINNVIASN	-					File: ~Y:\CORE\RAW_DATA_2023_QE\P1481_Sigrun_Lange\P1481_B.raw~; SpectrumID: ~7249~; PrecursorID: ~0~; scans: ~18235~
2	1::sp|cRAP_P00772|CELA1_PIG	Chymotrypsin-like elastase family member 1 OS=Sus scrofa OX=9823 GN=CELA1 PE=1 SV=1	3552	29259	82	82	9	9	3318	4694	1	1	1	979.554	1957.09	2	1957.1	-0.0062	0	87.92	1e-07	R	LAQSVTLNSYVQLGVLPR	A					File: ~Y:\CORE\RAW_DATA_2023_QE\P1481_Sigrun_Lange\P1481_B.raw~; SpectrumID: ~5248~; PrecursorID: ~0~; scans: ~15630~
2	1::sp|cRAP_P00772|CELA1_PIG	Chymotrypsin-like elastase family member 1 OS=Sus scrofa OX=9823 GN=CELA1 PE=1 SV=1	3552	29259	82	82	9	9	3320	5714	1	1	1	979.554	1957.09	2	1957.1	-0.0056	0	94.98	2e-08	R	LAQSVTLNSYVQLGVLPR	A					File: ~Y:\CORE\RAW_DATA_2023_QE\P1481_Sigrun_Lange\P1481_B.raw~; SpectrumID: ~6436~; PrecursorID: ~0~; scans: ~17243~
2	1::sp|cRAP_P00772|CELA1_PIG	Chymotrypsin-like elastase family member 1 OS=Sus scrofa OX=9823 GN=CELA1 PE=1 SV=1	3552	29259	82	82	9	9	3321	5708	1	1	1	653.373	1957.1	3	1957.1	-0.0036	0	49.7	0.00062	R	LAQSVTLNSYVQLGVLPR	A					File: ~Y:\CORE\RAW_DATA_2023_QE\P1481_Sigrun_Lange\P1481_B.raw~; SpectrumID: ~6429~; PrecursorID: ~0~; scans: ~17234~
2	1::sp|cRAP_P00772|CELA1_PIG	Chymotrypsin-like elastase family member 1 OS=Sus scrofa OX=9823 GN=CELA1 PE=1 SV=1	3552	29259	82	82	9	9	3322	5901	1	1	1	979.555	1957.1	2	1957.1	-0.0036	0	94.94	1.8e-08	R	LAQSVTLNSYVQLGVLPR	A					File: ~Y:\CORE\RAW_DATA_2023_QE\P1481_Sigrun_Lange\P1481_B.raw~; SpectrumID: ~6680~; PrecursorID: ~0~; scans: ~17562~
2	1::sp|cRAP_P00772|CELA1_PIG	Chymotrypsin-like elastase family member 1 OS=Sus scrofa OX=9823 GN=CELA1 PE=1 SV=1	3552	29259	82	82	9	9	3323	6174	1	1	1	653.373	1957.1	3	1957.1	-0.0029	0	67.65	9.8e-06	R	LAQSVTLNSYVQLGVLPR	A					File: ~Y:\CORE\RAW_DATA_2023_QE\P1481_Sigrun_Lange\P1481_B.raw~; SpectrumID: ~7097~; PrecursorID: ~0~; scans: ~18052~
2	1::sp|cRAP_P00772|CELA1_PIG	Chymotrypsin-like elastase family member 1 OS=Sus scrofa OX=9823 GN=CELA1 PE=1 SV=1	3552	29259	82	82	9	9	3324	5031	1	1	1	979.556	1957.1	2	1957.1	-0.0023	0	124.08	2.3e-11	R	LAQSVTLNSYVQLGVLPR	A					File: ~Y:\CORE\RAW_DATA_2023_QE\P1481_Sigrun_Lange\P1481_B.raw~; SpectrumID: ~5648~; PrecursorID: ~0~; scans: ~16164~
2	1::sp|cRAP_P00772|CELA1_PIG	Chymotrypsin-like elastase family member 1 OS=Sus scrofa OX=9823 GN=CELA1 PE=1 SV=1	3552	29259	82	82	9	9	3325	6372	1	1	1	979.556	1957.1	2	1957.1	-0.0018	0	125.89	1.5e-11	R	LAQSVTLNSYVQLGVLPR	A					File: ~Y:\CORE\RAW_DATA_2023_QE\P1481_Sigrun_Lange\P1481_B.raw~; SpectrumID: ~7327~; PrecursorID: ~0~; scans: ~18376~
2	1::sp|cRAP_P00772|CELA1_PIG	Chymotrypsin-like elastase family member 1 OS=Sus scrofa OX=9823 GN=CELA1 PE=1 SV=1	3552	29259	82	82	9	9	3326	5027	1	1	1	653.373	1957.1	3	1957.1	-0.0014	0	63.21	2.8e-05	R	LAQSVTLNSYVQLGVLPR	A					File: ~Y:\CORE\RAW_DATA_2023_QE\P1481_Sigrun_Lange\P1481_B.raw~; SpectrumID: ~5644~; PrecursorID: ~0~; scans: ~16158~
2	1::sp|cRAP_P00772|CELA1_PIG	Chymotrypsin-like elastase family member 1 OS=Sus scrofa OX=9823 GN=CELA1 PE=1 SV=1	3552	29259	82	82	9	9	3327	6003	1	1	1	653.373	1957.1	3	1957.1	-0.0014	0	79.44	6.6e-07	R	LAQSVTLNSYVQLGVLPR	A					File: ~Y:\CORE\RAW_DATA_2023_QE\P1481_Sigrun_Lange\P1481_B.raw~; SpectrumID: ~6867~; PrecursorID: ~0~; scans: ~17777~
2	1::sp|cRAP_P00772|CELA1_PIG	Chymotrypsin-like elastase family member 1 OS=Sus scrofa OX=9823 GN=CELA1 PE=1 SV=1	3552	29259	82	82	9	9	3328	6042	1	1	1	979.557	1957.1	2	1957.1	-0.001	0	99.36	6.4e-09	R	LAQSVTLNSYVQLGVLPR	A					File: ~Y:\CORE\RAW_DATA_2023_QE\P1481_Sigrun_Lange\P1481_B.raw~; SpectrumID: ~6916~; PrecursorID: ~0~; scans: ~17833~
2	1::sp|cRAP_P00772|CELA1_PIG	Chymotrypsin-like elastase family member 1 OS=Sus scrofa OX=9823 GN=CELA1 PE=1 SV=1	3552	29259	82	82	9	9	3329	5347	1	1	1	979.557	1957.1	2	1957.1	-0.0009	0	99.5	6.2e-09	R	LAQSVTLNSYVQLGVLPR	A					File: ~Y:\CORE\RAW_DATA_2023_QE\P1481_Sigrun_Lange\P1481_B.raw~; SpectrumID: ~6022~; PrecursorID: ~0~; scans: ~16696~
2	1::sp|cRAP_P00772|CELA1_PIG	Chymotrypsin-like elastase family member 1 OS=Sus scrofa OX=9823 GN=CELA1 PE=1 SV=1	3552	29259	82	82	9	9	3330	5340	1	1	1	653.374	1957.1	3	1957.1	-0.0009	0	84.73	1.9e-07	R	LAQSVTLNSYVQLGVLPR	A					File: ~Y:\CORE\RAW_DATA_2023_QE\P1481_Sigrun_Lange\P1481_B.raw~; SpectrumID: ~6014~; PrecursorID: ~0~; scans: ~16686~
2	1::sp|cRAP_P00772|CELA1_PIG	Chymotrypsin-like elastase family member 1 OS=Sus scrofa OX=9823 GN=CELA1 PE=1 SV=1	3552	29259	82	82	9	9	3331	4862	1	1	1	979.557	1957.1	2	1957.1	-0.0007	0	99.95	5.6e-09	R	LAQSVTLNSYVQLGVLPR	A					File: ~Y:\CORE\RAW_DATA_2023_QE\P1481_Sigrun_Lange\P1481_B.raw~; SpectrumID: ~5441~; PrecursorID: ~0~; scans: ~15895~
2	1::sp|cRAP_P00772|CELA1_PIG	Chymotrypsin-like elastase family member 1 OS=Sus scrofa OX=9823 GN=CELA1 PE=1 SV=1	3552	29259	82	82	9	9	3332	5176	1	1	1	979.557	1957.1	2	1957.1	-0.0006	0	124.04	2.2e-11	R	LAQSVTLNSYVQLGVLPR	A					File: ~Y:\CORE\RAW_DATA_2023_QE\P1481_Sigrun_Lange\P1481_B.raw~; SpectrumID: ~5818~; PrecursorID: ~0~; scans: ~16423~
2	1::sp|cRAP_P00772|CELA1_PIG	Chymotrypsin-like elastase family member 1 OS=Sus scrofa OX=9823 GN=CELA1 PE=1 SV=1	3552	29259	82	82	9	9	3333	5169	1	1	1	653.374	1957.1	3	1957.1	-0.0005	0	59.95	5.6e-05	R	LAQSVTLNSYVQLGVLPR	A					File: ~Y:\CORE\RAW_DATA_2023_QE\P1481_Sigrun_Lange\P1481_B.raw~; SpectrumID: ~5811~; PrecursorID: ~0~; scans: ~16414~
2	1::sp|cRAP_P00772|CELA1_PIG	Chymotrypsin-like elastase family member 1 OS=Sus scrofa OX=9823 GN=CELA1 PE=1 SV=1	3552	29259	82	82	9	9	3334	4858	1	1	1	653.374	1957.1	3	1957.1	-0.0005	0	68.62	7.6e-06	R	LAQSVTLNSYVQLGVLPR	A					File: ~Y:\CORE\RAW_DATA_2023_QE\P1481_Sigrun_Lange\P1481_B.raw~; SpectrumID: ~5436~; PrecursorID: ~0~; scans: ~15889~
2	1::sp|cRAP_P00772|CELA1_PIG	Chymotrypsin-like elastase family member 1 OS=Sus scrofa OX=9823 GN=CELA1 PE=1 SV=1	3552	29259	82	82	9	9	3335	6560	1	1	1	979.557	1957.1	2	1957.1	-0.0003	0	55.94	0.00014	R	LAQSVTLNSYVQLGVLPR	A					File: ~Y:\CORE\RAW_DATA_2023_QE\P1481_Sigrun_Lange\P1481_B.raw~; SpectrumID: ~7517~; PrecursorID: ~0~; scans: ~19144~
2	1::sp|cRAP_P00772|CELA1_PIG	Chymotrypsin-like elastase family member 1 OS=Sus scrofa OX=9823 GN=CELA1 PE=1 SV=1	3552	29259	82	82	9	9	3336	5522	1	1	1	979.557	1957.1	2	1957.1	-0.0003	0	113.06	2.7e-10	R	LAQSVTLNSYVQLGVLPR	A					File: ~Y:\CORE\RAW_DATA_2023_QE\P1481_Sigrun_Lange\P1481_B.raw~; SpectrumID: ~6218~; PrecursorID: ~0~; scans: ~16965~
2	1::sp|cRAP_P00772|CELA1_PIG	Chymotrypsin-like elastase family member 1 OS=Sus scrofa OX=9823 GN=CELA1 PE=1 SV=1	3552	29259	82	82	9	9	3338	6209	1	1	1	979.557	1957.1	2	1957.1	0.0007	0	117.4	9.8e-11	R	LAQSVTLNSYVQLGVLPR	A					File: ~Y:\CORE\RAW_DATA_2023_QE\P1481_Sigrun_Lange\P1481_B.raw~; SpectrumID: ~7142~; PrecursorID: ~0~; scans: ~18106~
2	1::sp|cRAP_P00772|CELA1_PIG	Chymotrypsin-like elastase family member 1 OS=Sus scrofa OX=9823 GN=CELA1 PE=1 SV=1	3552	29259	82	82	9	9	3339	6420	1	1	1	979.558	1957.1	2	1957.1	0.0015	0	61.87	3.5e-05	R	LAQSVTLNSYVQLGVLPR	A					File: ~Y:\CORE\RAW_DATA_2023_QE\P1481_Sigrun_Lange\P1481_B.raw~; SpectrumID: ~7375~; PrecursorID: ~0~; scans: ~18618~
2	1::sp|cRAP_P00772|CELA1_PIG	Chymotrypsin-like elastase family member 1 OS=Sus scrofa OX=9823 GN=CELA1 PE=1 SV=1	3552	29259	82	82	9	9	3340	4693	1	1	1	653.375	1957.1	3	1957.1	0.0037	0	49.19	0.00059	R	LAQSVTLNSYVQLGVLPR	A					File: ~Y:\CORE\RAW_DATA_2023_QE\P1481_Sigrun_Lange\P1481_B.raw~; SpectrumID: ~5247~; PrecursorID: ~0~; scans: ~15629~
2	1::sp|cRAP_P00772|CELA1_PIG	Chymotrypsin-like elastase family member 1 OS=Sus scrofa OX=9823 GN=CELA1 PE=1 SV=1	3552	29259	82	82	9	9	3341	5868	1	1	1	653.375	1957.1	3	1957.1	0.005	0	67.79	8.2e-06	R	LAQSVTLNSYVQLGVLPR	A					File: ~Y:\CORE\RAW_DATA_2023_QE\P1481_Sigrun_Lange\P1481_B.raw~; SpectrumID: ~6633~; PrecursorID: ~0~; scans: ~17503~
2	1::sp|cRAP_P00772|CELA1_PIG	Chymotrypsin-like elastase family member 1 OS=Sus scrofa OX=9823 GN=CELA1 PE=1 SV=1	3552	29259	82	82	9	9	3343	6468	1	1	1	980.058	1958.1	2	1958.08	0.0181	0	58.47	8.5e-05	R	LAQSVTLNSYVQLGVLPR	A	Deamidated (NQ)	0.000000010000000000.0			File: ~Y:\CORE\RAW_DATA_2023_QE\P1481_Sigrun_Lange\P1481_B.raw~; SpectrumID: ~7424~; PrecursorID: ~0~; scans: ~18857~
2	1::sp|cRAP_P00772|CELA1_PIG	Chymotrypsin-like elastase family member 1 OS=Sus scrofa OX=9823 GN=CELA1 PE=1 SV=1	3552	29259	82	82	9	9	4695	3034	1	1	1	792.739	2375.2	3	2375.2	-0.0022	1	49.38	0.0034	R	VVGGTEAQRNSWPSQISLQYR	S					File: ~Y:\CORE\RAW_DATA_2023_QE\P1481_Sigrun_Lange\P1481_B.raw~; SpectrumID: ~3567~; PrecursorID: ~0~; scans: ~12916~
2	1::sp|cRAP_P00772|CELA1_PIG	Chymotrypsin-like elastase family member 1 OS=Sus scrofa OX=9823 GN=CELA1 PE=1 SV=1	3552	29259	82	82	9	9	4696	2740	1	1	1	792.74	2375.2	3	2375.2	-0.001	1	55.19	0.00089	R	VVGGTEAQRNSWPSQISLQYR	S					File: ~Y:\CORE\RAW_DATA_2023_QE\P1481_Sigrun_Lange\P1481_B.raw~; SpectrumID: ~3271~; PrecursorID: ~0~; scans: ~12400~
2	1::sp|cRAP_P00772|CELA1_PIG	Chymotrypsin-like elastase family member 1 OS=Sus scrofa OX=9823 GN=CELA1 PE=1 SV=1	3552	29259	82	82	9	9	4697	3298	1	1	1	792.74	2375.2	3	2375.2	-0.0008	1	38.31	0.043	R	VVGGTEAQRNSWPSQISLQYR	S					File: ~Y:\CORE\RAW_DATA_2023_QE\P1481_Sigrun_Lange\P1481_B.raw~; SpectrumID: ~3831~; PrecursorID: ~0~; scans: ~13417~
2	1::sp|cRAP_P00772|CELA1_PIG	Chymotrypsin-like elastase family member 1 OS=Sus scrofa OX=9823 GN=CELA1 PE=1 SV=1	3552	29259	82	82	9	9	4698	2880	1	1	1	792.74	2375.2	3	2375.2	-0.0004	1	50.89	0.0024	R	VVGGTEAQRNSWPSQISLQYR	S					File: ~Y:\CORE\RAW_DATA_2023_QE\P1481_Sigrun_Lange\P1481_B.raw~; SpectrumID: ~3412~; PrecursorID: ~0~; scans: ~12656~
2	1::sp|cRAP_P00772|CELA1_PIG	Chymotrypsin-like elastase family member 1 OS=Sus scrofa OX=9823 GN=CELA1 PE=1 SV=1	3552	29259	82	82	9	9	4700	3207	1	1	1	792.74	2375.2	3	2375.2	0.0003	1	51.56	0.002	R	VVGGTEAQRNSWPSQISLQYR	S					File: ~Y:\CORE\RAW_DATA_2023_QE\P1481_Sigrun_Lange\P1481_B.raw~; SpectrumID: ~3740~; PrecursorID: ~0~; scans: ~13173~
2	1::sp|cRAP_P00772|CELA1_PIG	Chymotrypsin-like elastase family member 1 OS=Sus scrofa OX=9823 GN=CELA1 PE=1 SV=1	3552	29259	82	82	9	9	4933	2331	1	1	1	809.733	2426.18	3	2426.18	-0.0048	0	67.19	5.8e-05	R	VVVGEHNLNQNDGTEQYVGVQK	I					File: ~Y:\CORE\RAW_DATA_2023_QE\P1481_Sigrun_Lange\P1481_B.raw~; SpectrumID: ~2855~; PrecursorID: ~0~; scans: ~11654~
2	1::sp|cRAP_P00772|CELA1_PIG	Chymotrypsin-like elastase family member 1 OS=Sus scrofa OX=9823 GN=CELA1 PE=1 SV=1	3552	29259	82	82	9	9	4934	2084	1	1	1	809.734	2426.18	3	2426.18	-0.0034	0	80.03	3e-06	R	VVVGEHNLNQNDGTEQYVGVQK	I					File: ~Y:\CORE\RAW_DATA_2023_QE\P1481_Sigrun_Lange\P1481_B.raw~; SpectrumID: ~2603~; PrecursorID: ~0~; scans: ~11153~
2	1::sp|cRAP_P00772|CELA1_PIG	Chymotrypsin-like elastase family member 1 OS=Sus scrofa OX=9823 GN=CELA1 PE=1 SV=1	3552	29259	82	82	9	9	4935	1948	1	1	1	809.734	2426.18	3	2426.18	-0.0024	0	89.63	3.3e-07	R	VVVGEHNLNQNDGTEQYVGVQK	I					File: ~Y:\CORE\RAW_DATA_2023_QE\P1481_Sigrun_Lange\P1481_B.raw~; SpectrumID: ~2465~; PrecursorID: ~0~; scans: ~10903~
2	1::sp|cRAP_P00772|CELA1_PIG	Chymotrypsin-like elastase family member 1 OS=Sus scrofa OX=9823 GN=CELA1 PE=1 SV=1	3552	29259	82	82	9	9	4936	1771	1	1	1	607.552	2426.18	4	2426.18	-0.002	0	41.73	0.02	R	VVVGEHNLNQNDGTEQYVGVQK	I					File: ~Y:\CORE\RAW_DATA_2023_QE\P1481_Sigrun_Lange\P1481_B.raw~; SpectrumID: ~2280~; PrecursorID: ~0~; scans: ~10512~
2	1::sp|cRAP_P00772|CELA1_PIG	Chymotrypsin-like elastase family member 1 OS=Sus scrofa OX=9823 GN=CELA1 PE=1 SV=1	3552	29259	82	82	9	9	4937	2206	1	1	1	809.734	2426.18	3	2426.18	-0.0017	0	86.99	6.1e-07	R	VVVGEHNLNQNDGTEQYVGVQK	I					File: ~Y:\CORE\RAW_DATA_2023_QE\P1481_Sigrun_Lange\P1481_B.raw~; SpectrumID: ~2725~; PrecursorID: ~0~; scans: ~11404~
2	1::sp|cRAP_P00772|CELA1_PIG	Chymotrypsin-like elastase family member 1 OS=Sus scrofa OX=9823 GN=CELA1 PE=1 SV=1	3552	29259	82	82	9	9	4938	1882	1	1	1	607.553	2426.18	4	2426.18	-0.0015	0	47.08	0.0059	R	VVVGEHNLNQNDGTEQYVGVQK	I					File: ~Y:\CORE\RAW_DATA_2023_QE\P1481_Sigrun_Lange\P1481_B.raw~; SpectrumID: ~2397~; PrecursorID: ~0~; scans: ~10762~
2	1::sp|cRAP_P00772|CELA1_PIG	Chymotrypsin-like elastase family member 1 OS=Sus scrofa OX=9823 GN=CELA1 PE=1 SV=1	3552	29259	82	82	9	9	4939	1855	1	1	1	1214.1	2426.18	2	2426.18	-0.0009	0	38.59	0.042	R	VVVGEHNLNQNDGTEQYVGVQK	I					File: ~Y:\CORE\RAW_DATA_2023_QE\P1481_Sigrun_Lange\P1481_B.raw~; SpectrumID: ~2368~; PrecursorID: ~0~; scans: ~10706~
2	1::sp|cRAP_P00772|CELA1_PIG	Chymotrypsin-like elastase family member 1 OS=Sus scrofa OX=9823 GN=CELA1 PE=1 SV=1	3552	29259	82	82	9	9	4940	1636	1	1	1	809.735	2426.18	3	2426.18	-0.0008	0	71.35	2.2e-05	R	VVVGEHNLNQNDGTEQYVGVQK	I					File: ~Y:\CORE\RAW_DATA_2023_QE\P1481_Sigrun_Lange\P1481_B.raw~; SpectrumID: ~2136~; PrecursorID: ~0~; scans: ~10154~
2	1::sp|cRAP_P00772|CELA1_PIG	Chymotrypsin-like elastase family member 1 OS=Sus scrofa OX=9823 GN=CELA1 PE=1 SV=1	3552	29259	82	82	9	9	4941	1830	1	1	1	809.735	2426.18	3	2426.18	-0.0004	0	70.93	2.5e-05	R	VVVGEHNLNQNDGTEQYVGVQK	I					File: ~Y:\CORE\RAW_DATA_2023_QE\P1481_Sigrun_Lange\P1481_B.raw~; SpectrumID: ~2342~; PrecursorID: ~0~; scans: ~10651~
2	1::sp|cRAP_P00772|CELA1_PIG	Chymotrypsin-like elastase family member 1 OS=Sus scrofa OX=9823 GN=CELA1 PE=1 SV=1	3552	29259	82	82	9	9	4943	1726	1	1	1	809.735	2426.18	3	2426.18	0.0009	0	87.22	5.7e-07	R	VVVGEHNLNQNDGTEQYVGVQK	I					File: ~Y:\CORE\RAW_DATA_2023_QE\P1481_Sigrun_Lange\P1481_B.raw~; SpectrumID: ~2232~; PrecursorID: ~0~; scans: ~10401~
2	1::sp|cRAP_P00772|CELA1_PIG	Chymotrypsin-like elastase family member 1 OS=Sus scrofa OX=9823 GN=CELA1 PE=1 SV=1	3552	29259	82	82	9	9	4946	1669	1	1	1	607.554	2426.19	4	2426.18	0.0063	0	49.46	0.0034	R	VVVGEHNLNQNDGTEQYVGVQK	I					File: ~Y:\CORE\RAW_DATA_2023_QE\P1481_Sigrun_Lange\P1481_B.raw~; SpectrumID: ~2171~; PrecursorID: ~0~; scans: ~10263~
2	1::sp|cRAP_P00772|CELA1_PIG	Chymotrypsin-like elastase family member 1 OS=Sus scrofa OX=9823 GN=CELA1 PE=1 SV=1	3552	29259	82	82	9	9	4967	1649	1	1	1	1215.1	2428.18	2	2428.15	0.0279	0	55.93	0.00075	R	VVVGEHNLNQNDGTEQYVGVQK	I	2 Deamidated (NQ)	0.0000000001100000000000.0			File: ~Y:\CORE\RAW_DATA_2023_QE\P1481_Sigrun_Lange\P1481_B.raw~; SpectrumID: ~2149~; PrecursorID: ~0~; scans: ~10206~
2	1::sp|cRAP_P00772|CELA1_PIG	Chymotrypsin-like elastase family member 1 OS=Sus scrofa OX=9823 GN=CELA1 PE=1 SV=1	3552	29259	82	82	9	9	4968	1560	1	1	1	810.403	2428.19	3	2428.15	0.0368	0	65.96	7.6e-05	R	VVVGEHNLNQNDGTEQYVGVQK	I	2 Deamidated (NQ)	0.0000000001100000000000.0			File: ~Y:\CORE\RAW_DATA_2023_QE\P1481_Sigrun_Lange\P1481_B.raw~; SpectrumID: ~2056~; PrecursorID: ~0~; scans: ~9910~
2	1::sp|cRAP_P00772|CELA1_PIG	Chymotrypsin-like elastase family member 1 OS=Sus scrofa OX=9823 GN=CELA1 PE=1 SV=1	3552	29259	82	82	9	9	5310	5006	1	1	1	1251.14	2500.26	2	2500.28	-0.0179	0	95.01	8.9e-08	K	IVVHPYWNTDDVAAGYDIALLR	L					File: ~Y:\CORE\RAW_DATA_2023_QE\P1481_Sigrun_Lange\P1481_B.raw~; SpectrumID: ~5623~; PrecursorID: ~0~; scans: ~16131~
2	1::sp|cRAP_P00772|CELA1_PIG	Chymotrypsin-like elastase family member 1 OS=Sus scrofa OX=9823 GN=CELA1 PE=1 SV=1	3552	29259	82	82	9	9	5311	5148	1	1	1	1251.14	2500.26	2	2500.28	-0.0113	0	85.83	7.2e-07	K	IVVHPYWNTDDVAAGYDIALLR	L					File: ~Y:\CORE\RAW_DATA_2023_QE\P1481_Sigrun_Lange\P1481_B.raw~; SpectrumID: ~5790~; PrecursorID: ~0~; scans: ~16387~
2	1::sp|cRAP_P00772|CELA1_PIG	Chymotrypsin-like elastase family member 1 OS=Sus scrofa OX=9823 GN=CELA1 PE=1 SV=1	3552	29259	82	82	9	9	5312	5845	1	1	1	834.43	2500.27	3	2500.28	-0.0075	0	74.1	1.1e-05	K	IVVHPYWNTDDVAAGYDIALLR	L					File: ~Y:\CORE\RAW_DATA_2023_QE\P1481_Sigrun_Lange\P1481_B.raw~; SpectrumID: ~6597~; PrecursorID: ~0~; scans: ~17457~
2	1::sp|cRAP_P00772|CELA1_PIG	Chymotrypsin-like elastase family member 1 OS=Sus scrofa OX=9823 GN=CELA1 PE=1 SV=1	3552	29259	82	82	9	9	5313	6144	1	1	1	834.431	2500.27	3	2500.28	-0.0034	0	84.45	9.6e-07	K	IVVHPYWNTDDVAAGYDIALLR	L					File: ~Y:\CORE\RAW_DATA_2023_QE\P1481_Sigrun_Lange\P1481_B.raw~; SpectrumID: ~7058~; PrecursorID: ~0~; scans: ~18001~
2	1::sp|cRAP_P00772|CELA1_PIG	Chymotrypsin-like elastase family member 1 OS=Sus scrofa OX=9823 GN=CELA1 PE=1 SV=1	3552	29259	82	82	9	9	5314	5313	1	1	1	626.075	2500.27	4	2500.28	-0.0029	0	55.47	0.00076	K	IVVHPYWNTDDVAAGYDIALLR	L					File: ~Y:\CORE\RAW_DATA_2023_QE\P1481_Sigrun_Lange\P1481_B.raw~; SpectrumID: ~5984~; PrecursorID: ~0~; scans: ~16646~
2	1::sp|cRAP_P00772|CELA1_PIG	Chymotrypsin-like elastase family member 1 OS=Sus scrofa OX=9823 GN=CELA1 PE=1 SV=1	3552	29259	82	82	9	9	5315	6032	1	1	1	626.075	2500.27	4	2500.28	-0.0026	0	42.18	0.016	K	IVVHPYWNTDDVAAGYDIALLR	L					File: ~Y:\CORE\RAW_DATA_2023_QE\P1481_Sigrun_Lange\P1481_B.raw~; SpectrumID: ~6903~; PrecursorID: ~0~; scans: ~17817~
2	1::sp|cRAP_P00772|CELA1_PIG	Chymotrypsin-like elastase family member 1 OS=Sus scrofa OX=9823 GN=CELA1 PE=1 SV=1	3552	29259	82	82	9	9	5316	5308	1	1	1	834.432	2500.27	3	2500.28	-0.0021	0	72.98	1.3e-05	K	IVVHPYWNTDDVAAGYDIALLR	L					File: ~Y:\CORE\RAW_DATA_2023_QE\P1481_Sigrun_Lange\P1481_B.raw~; SpectrumID: ~5979~; PrecursorID: ~0~; scans: ~16640~
2	1::sp|cRAP_P00772|CELA1_PIG	Chymotrypsin-like elastase family member 1 OS=Sus scrofa OX=9823 GN=CELA1 PE=1 SV=1	3552	29259	82	82	9	9	5317	5138	1	1	1	626.076	2500.27	4	2500.28	-0.0007	0	66.36	5.9e-05	K	IVVHPYWNTDDVAAGYDIALLR	L					File: ~Y:\CORE\RAW_DATA_2023_QE\P1481_Sigrun_Lange\P1481_B.raw~; SpectrumID: ~5779~; PrecursorID: ~0~; scans: ~16371~
2	1::sp|cRAP_P00772|CELA1_PIG	Chymotrypsin-like elastase family member 1 OS=Sus scrofa OX=9823 GN=CELA1 PE=1 SV=1	3552	29259	82	82	9	9	5318	5972	1	1	1	834.432	2500.27	3	2500.28	-0.0001	0	80.99	2e-06	K	IVVHPYWNTDDVAAGYDIALLR	L					File: ~Y:\CORE\RAW_DATA_2023_QE\P1481_Sigrun_Lange\P1481_B.raw~; SpectrumID: ~6827~; PrecursorID: ~0~; scans: ~17733~
2	1::sp|cRAP_P00772|CELA1_PIG	Chymotrypsin-like elastase family member 1 OS=Sus scrofa OX=9823 GN=CELA1 PE=1 SV=1	3552	29259	82	82	9	9	5319	4991	1	1	1	834.432	2500.27	3	2500.28	-0.0001	0	85.07	8e-07	K	IVVHPYWNTDDVAAGYDIALLR	L					File: ~Y:\CORE\RAW_DATA_2023_QE\P1481_Sigrun_Lange\P1481_B.raw~; SpectrumID: ~5608~; PrecursorID: ~0~; scans: ~16112~
2	1::sp|cRAP_P00772|CELA1_PIG	Chymotrypsin-like elastase family member 1 OS=Sus scrofa OX=9823 GN=CELA1 PE=1 SV=1	3552	29259	82	82	9	9	5320	5483	1	1	1	834.432	2500.28	3	2500.28	0	0	72.59	1.4e-05	K	IVVHPYWNTDDVAAGYDIALLR	L					File: ~Y:\CORE\RAW_DATA_2023_QE\P1481_Sigrun_Lange\P1481_B.raw~; SpectrumID: ~6177~; PrecursorID: ~0~; scans: ~16913~
2	1::sp|cRAP_P00772|CELA1_PIG	Chymotrypsin-like elastase family member 1 OS=Sus scrofa OX=9823 GN=CELA1 PE=1 SV=1	3552	29259	82	82	9	9	5321	5136	1	1	1	834.432	2500.28	3	2500.28	0.0004	0	87.67	4.4e-07	K	IVVHPYWNTDDVAAGYDIALLR	L					File: ~Y:\CORE\RAW_DATA_2023_QE\P1481_Sigrun_Lange\P1481_B.raw~; SpectrumID: ~5777~; PrecursorID: ~0~; scans: ~16369~
2	1::sp|cRAP_P00772|CELA1_PIG	Chymotrypsin-like elastase family member 1 OS=Sus scrofa OX=9823 GN=CELA1 PE=1 SV=1	3552	29259	82	82	9	9	5322	5674	1	1	1	834.433	2500.28	3	2500.28	0.001	0	68.43	3.7e-05	K	IVVHPYWNTDDVAAGYDIALLR	L					File: ~Y:\CORE\RAW_DATA_2023_QE\P1481_Sigrun_Lange\P1481_B.raw~; SpectrumID: ~6392~; PrecursorID: ~0~; scans: ~17187~
2	1::sp|cRAP_P00772|CELA1_PIG	Chymotrypsin-like elastase family member 1 OS=Sus scrofa OX=9823 GN=CELA1 PE=1 SV=1	3552	29259	82	82	9	9	5323	4992	1	1	1	626.077	2500.28	4	2500.28	0.0044	0	63.15	0.00012	K	IVVHPYWNTDDVAAGYDIALLR	L					File: ~Y:\CORE\RAW_DATA_2023_QE\P1481_Sigrun_Lange\P1481_B.raw~; SpectrumID: ~5609~; PrecursorID: ~0~; scans: ~16113~
2	1::sp|cRAP_P00772|CELA1_PIG	Chymotrypsin-like elastase family member 1 OS=Sus scrofa OX=9823 GN=CELA1 PE=1 SV=1	3552	29259	82	82	9	9	7337	6669	1	1	1	1110.85	4439.36	4	4439.36	-0.0017	1	55.82	0.00016	K	IVVHPYWNTDDVAAGYDIALLRLAQSVTLNSYVQLGVLPR	A					File: ~Y:\CORE\RAW_DATA_2023_QE\P1481_Sigrun_Lange\P1481_B.raw~; SpectrumID: ~7630~; PrecursorID: ~0~; scans: ~19409~
2	1::sp|cRAP_P00772|CELA1_PIG	Chymotrypsin-like elastase family member 1 OS=Sus scrofa OX=9823 GN=CELA1 PE=1 SV=1	3552	29259	82	82	9	9	7338	6718	1	1	1	888.881	4439.37	5	4439.36	0.005	1	54.04	0.00021	K	IVVHPYWNTDDVAAGYDIALLRLAQSVTLNSYVQLGVLPR	A					File: ~Y:\CORE\RAW_DATA_2023_QE\P1481_Sigrun_Lange\P1481_B.raw~; SpectrumID: ~7683~; PrecursorID: ~0~; scans: ~19488~
2	1::sp|cRAP_P00772|CELA1_PIG	Chymotrypsin-like elastase family member 1 OS=Sus scrofa OX=9823 GN=CELA1 PE=1 SV=1	3552	29259	82	82	9	9	7339	6819	1	1	1	1110.86	4439.39	4	4439.36	0.0291	1	73.07	1.9e-06	K	IVVHPYWNTDDVAAGYDIALLRLAQSVTLNSYVQLGVLPR	A					File: ~Y:\CORE\RAW_DATA_2023_QE\P1481_Sigrun_Lange\P1481_B.raw~; SpectrumID: ~7802~; PrecursorID: ~0~; scans: ~19659~
2	1::sp|cRAP_P00772|CELA1_PIG	Chymotrypsin-like elastase family member 1 OS=Sus scrofa OX=9823 GN=CELA1 PE=1 SV=1	3552	29259	82	82	9	9	7340	6354	1	1	1	1111.08	4440.28	4	4440.35	-0.0691	1	60.07	0.00013	K	IVVHPYWNTDDVAAGYDIALLRLAQSVTLNSYVQLGVLPR	A	Deamidated (NQ)	0.0000000000000000000000001000000000000000.0			File: ~Y:\CORE\RAW_DATA_2023_QE\P1481_Sigrun_Lange\P1481_B.raw~; SpectrumID: ~7308~; PrecursorID: ~0~; scans: ~18297~
2	1::sp|cRAP_P00772|CELA1_PIG	Chymotrypsin-like elastase family member 1 OS=Sus scrofa OX=9823 GN=CELA1 PE=1 SV=1	3552	29259	82	82	9	9	7344	6396	1	1	1	1111.1	4440.38	4	4440.35	0.0314	1	42.17	0.0028	K	IVVHPYWNTDDVAAGYDIALLRLAQSVTLNSYVQLGVLPR	A	Deamidated (NQ)	0.0000000000000000000000001000000000000000.0			File: ~Y:\CORE\RAW_DATA_2023_QE\P1481_Sigrun_Lange\P1481_B.raw~; SpectrumID: ~7351~; PrecursorID: ~0~; scans: ~18519~
2	1::sp|cRAP_P00772|CELA1_PIG	Chymotrypsin-like elastase family member 1 OS=Sus scrofa OX=9823 GN=CELA1 PE=1 SV=1	3552	29259	82	82	9	9	7345	6989	1	1	1	1111.11	4440.41	4	4440.35	0.0617	1	39.94	0.0032	K	IVVHPYWNTDDVAAGYDIALLRLAQSVTLNSYVQLGVLPR	A	Deamidated (NQ)	0.0000000000000000000000001000000000000000.0			File: ~Y:\CORE\RAW_DATA_2023_QE\P1481_Sigrun_Lange\P1481_B.raw~; SpectrumID: ~7995~; PrecursorID: ~0~; scans: ~19917~
2	1::sp|cRAP_P00772|CELA1_PIG	Chymotrypsin-like elastase family member 1 OS=Sus scrofa OX=9823 GN=CELA1 PE=1 SV=1	3552	29259	82	82	9	9	7347	6321	1	1	1	1111.36	4441.39	4	4441.33	0.0611	1	62.76	2.2e-05	K	IVVHPYWNTDDVAAGYDIALLRLAQSVTLNSYVQLGVLPR	A	Deamidated (NQ); Deamidated (R)	0.0000000100000000000002000000000000000000.0			File: ~Y:\CORE\RAW_DATA_2023_QE\P1481_Sigrun_Lange\P1481_B.raw~; SpectrumID: ~7275~; PrecursorID: ~0~; scans: ~18262~
2	1::sp|cRAP_P00772|CELA1_PIG	Chymotrypsin-like elastase family member 1 OS=Sus scrofa OX=9823 GN=CELA1 PE=1 SV=1	3552	29259	82	82	9	9	7349	6869	1	1	1	889.48	4442.36	5	4442.32	0.0455	1	45.76	0.0016	K	IVVHPYWNTDDVAAGYDIALLRLAQSVTLNSYVQLGVLPR	A	3 Deamidated (NQ)	0.0000000000000000000000001000010001000000.0			File: ~Y:\CORE\RAW_DATA_2023_QE\P1481_Sigrun_Lange\P1481_B.raw~; SpectrumID: ~7857~; PrecursorID: ~0~; scans: ~19737~
2	2::tr|A0A0G2JSI5|A0A0G2JSI5_RAT	Chymotrypsin-like elastase family member 1 OS=Rattus norvegicus OX=10116 GN=Cela1 PE=4 SV=1	108	29435	8	8	1	1	255	1533	1	0	1	424.751	847.488	2	847.492	-0.0038	0	37.23	0.012	R	KPTVFTR	V					File: ~Y:\CORE\RAW_DATA_2023_QE\P1481_Sigrun_Lange\P1481_B.raw~; SpectrumID: ~2026~; PrecursorID: ~0~; scans: ~9742~
2	2::tr|A0A0G2JSI5|A0A0G2JSI5_RAT	Chymotrypsin-like elastase family member 1 OS=Rattus norvegicus OX=10116 GN=Cela1 PE=4 SV=1	108	29435	8	8	1	1	256	1204	1	0	1	424.751	847.488	2	847.492	-0.0033	0	40.6	0.0053	R	KPTVFTR	V					File: ~Y:\CORE\RAW_DATA_2023_QE\P1481_Sigrun_Lange\P1481_B.raw~; SpectrumID: ~1663~; PrecursorID: ~0~; scans: ~8523~
2	2::tr|A0A0G2JSI5|A0A0G2JSI5_RAT	Chymotrypsin-like elastase family member 1 OS=Rattus norvegicus OX=10116 GN=Cela1 PE=4 SV=1	108	29435	8	8	1	1	257	1592	1	0	1	424.752	847.49	2	847.492	-0.0018	0	34.13	0.024	R	KPTVFTR	V					File: ~Y:\CORE\RAW_DATA_2023_QE\P1481_Sigrun_Lange\P1481_B.raw~; SpectrumID: ~2088~; PrecursorID: ~0~; scans: ~9989~
2	2::tr|A0A0G2JSI5|A0A0G2JSI5_RAT	Chymotrypsin-like elastase family member 1 OS=Rattus norvegicus OX=10116 GN=Cela1 PE=4 SV=1	108	29435	8	8	1	1	258	1252	1	0	1	424.753	847.491	2	847.492	-0.0006	0	43.47	0.0027	R	KPTVFTR	V					File: ~Y:\CORE\RAW_DATA_2023_QE\P1481_Sigrun_Lange\P1481_B.raw~; SpectrumID: ~1716~; PrecursorID: ~0~; scans: ~8767~
2	2::tr|A0A0G2JSI5|A0A0G2JSI5_RAT	Chymotrypsin-like elastase family member 1 OS=Rattus norvegicus OX=10116 GN=Cela1 PE=4 SV=1	108	29435	8	8	1	1	259	1037	1	0	1	424.753	847.491	2	847.492	-0.0005	0	40.78	0.0051	R	KPTVFTR	V					File: ~Y:\CORE\RAW_DATA_2023_QE\P1481_Sigrun_Lange\P1481_B.raw~; SpectrumID: ~1444~; PrecursorID: ~0~; scans: ~7796~
2	2::tr|A0A0G2JSI5|A0A0G2JSI5_RAT	Chymotrypsin-like elastase family member 1 OS=Rattus norvegicus OX=10116 GN=Cela1 PE=4 SV=1	108	29435	8	8	1	1	260	1096	1	0	1	424.753	847.491	2	847.492	-0.0004	0	40.7	0.0052	R	KPTVFTR	V					File: ~Y:\CORE\RAW_DATA_2023_QE\P1481_Sigrun_Lange\P1481_B.raw~; SpectrumID: ~1521~; PrecursorID: ~0~; scans: ~8039~
2	2::tr|A0A0G2JSI5|A0A0G2JSI5_RAT	Chymotrypsin-like elastase family member 1 OS=Rattus norvegicus OX=10116 GN=Cela1 PE=4 SV=1	108	29435	8	8	1	1	261	985	1	0	1	424.753	847.491	2	847.492	-0.0003	0	40.69	0.0052	R	KPTVFTR	V					File: ~Y:\CORE\RAW_DATA_2023_QE\P1481_Sigrun_Lange\P1481_B.raw~; SpectrumID: ~1374~; PrecursorID: ~0~; scans: ~7558~
2	2::tr|A0A0G2JSI5|A0A0G2JSI5_RAT	Chymotrypsin-like elastase family member 1 OS=Rattus norvegicus OX=10116 GN=Cela1 PE=4 SV=1	108	29435	8	8	1	1	262	1156	1	0	1	424.753	847.491	2	847.492	-0.0003	0	40.66	0.0052	R	KPTVFTR	V					File: ~Y:\CORE\RAW_DATA_2023_QE\P1481_Sigrun_Lange\P1481_B.raw~; SpectrumID: ~1603~; PrecursorID: ~0~; scans: ~8280~
2	2::tr|A0A8I5ZY98|A0A8I5ZY98_RAT	Chymotrypsin-like elastase family member 1 OS=Rattus norvegicus OX=10116 GN=Cela1 PE=4 SV=1	108	59454	8	8	1	1	255	1533	1	0	1	424.751	847.488	2	847.492	-0.0038	0	37.23	0.012	R	KPTVFTR	V					File: ~Y:\CORE\RAW_DATA_2023_QE\P1481_Sigrun_Lange\P1481_B.raw~; SpectrumID: ~2026~; PrecursorID: ~0~; scans: ~9742~
2	2::tr|A0A8I5ZY98|A0A8I5ZY98_RAT	Chymotrypsin-like elastase family member 1 OS=Rattus norvegicus OX=10116 GN=Cela1 PE=4 SV=1	108	59454	8	8	1	1	256	1204	1	0	1	424.751	847.488	2	847.492	-0.0033	0	40.6	0.0053	R	KPTVFTR	V					File: ~Y:\CORE\RAW_DATA_2023_QE\P1481_Sigrun_Lange\P1481_B.raw~; SpectrumID: ~1663~; PrecursorID: ~0~; scans: ~8523~
2	2::tr|A0A8I5ZY98|A0A8I5ZY98_RAT	Chymotrypsin-like elastase family member 1 OS=Rattus norvegicus OX=10116 GN=Cela1 PE=4 SV=1	108	59454	8	8	1	1	257	1592	1	0	1	424.752	847.49	2	847.492	-0.0018	0	34.13	0.024	R	KPTVFTR	V					File: ~Y:\CORE\RAW_DATA_2023_QE\P1481_Sigrun_Lange\P1481_B.raw~; SpectrumID: ~2088~; PrecursorID: ~0~; scans: ~9989~
2	2::tr|A0A8I5ZY98|A0A8I5ZY98_RAT	Chymotrypsin-like elastase family member 1 OS=Rattus norvegicus OX=10116 GN=Cela1 PE=4 SV=1	108	59454	8	8	1	1	258	1252	1	0	1	424.753	847.491	2	847.492	-0.0006	0	43.47	0.0027	R	KPTVFTR	V					File: ~Y:\CORE\RAW_DATA_2023_QE\P1481_Sigrun_Lange\P1481_B.raw~; SpectrumID: ~1716~; PrecursorID: ~0~; scans: ~8767~
2	2::tr|A0A8I5ZY98|A0A8I5ZY98_RAT	Chymotrypsin-like elastase family member 1 OS=Rattus norvegicus OX=10116 GN=Cela1 PE=4 SV=1	108	59454	8	8	1	1	259	1037	1	0	1	424.753	847.491	2	847.492	-0.0005	0	40.78	0.0051	R	KPTVFTR	V					File: ~Y:\CORE\RAW_DATA_2023_QE\P1481_Sigrun_Lange\P1481_B.raw~; SpectrumID: ~1444~; PrecursorID: ~0~; scans: ~7796~
2	2::tr|A0A8I5ZY98|A0A8I5ZY98_RAT	Chymotrypsin-like elastase family member 1 OS=Rattus norvegicus OX=10116 GN=Cela1 PE=4 SV=1	108	59454	8	8	1	1	260	1096	1	0	1	424.753	847.491	2	847.492	-0.0004	0	40.7	0.0052	R	KPTVFTR	V					File: ~Y:\CORE\RAW_DATA_2023_QE\P1481_Sigrun_Lange\P1481_B.raw~; SpectrumID: ~1521~; PrecursorID: ~0~; scans: ~8039~
2	2::tr|A0A8I5ZY98|A0A8I5ZY98_RAT	Chymotrypsin-like elastase family member 1 OS=Rattus norvegicus OX=10116 GN=Cela1 PE=4 SV=1	108	59454	8	8	1	1	261	985	1	0	1	424.753	847.491	2	847.492	-0.0003	0	40.69	0.0052	R	KPTVFTR	V					File: ~Y:\CORE\RAW_DATA_2023_QE\P1481_Sigrun_Lange\P1481_B.raw~; SpectrumID: ~1374~; PrecursorID: ~0~; scans: ~7558~
2	2::tr|A0A8I5ZY98|A0A8I5ZY98_RAT	Chymotrypsin-like elastase family member 1 OS=Rattus norvegicus OX=10116 GN=Cela1 PE=4 SV=1	108	59454	8	8	1	1	262	1156	1	0	1	424.753	847.491	2	847.492	-0.0003	0	40.66	0.0052	R	KPTVFTR	V					File: ~Y:\CORE\RAW_DATA_2023_QE\P1481_Sigrun_Lange\P1481_B.raw~; SpectrumID: ~1603~; PrecursorID: ~0~; scans: ~8280~
2	2::tr|D3ZFG3|D3ZFG3_RAT	Chymotrypsin-like elastase 3B OS=Rattus norvegicus OX=10116 GN=Cela3b PE=4 SV=2	108	31183	8	8	1	1	255	1533	1	0	1	424.751	847.488	2	847.492	-0.0038	0	37.23	0.012	K	KPTVFTR	V					File: ~Y:\CORE\RAW_DATA_2023_QE\P1481_Sigrun_Lange\P1481_B.raw~; SpectrumID: ~2026~; PrecursorID: ~0~; scans: ~9742~
2	2::tr|D3ZFG3|D3ZFG3_RAT	Chymotrypsin-like elastase 3B OS=Rattus norvegicus OX=10116 GN=Cela3b PE=4 SV=2	108	31183	8	8	1	1	256	1204	1	0	1	424.751	847.488	2	847.492	-0.0033	0	40.6	0.0053	K	KPTVFTR	V					File: ~Y:\CORE\RAW_DATA_2023_QE\P1481_Sigrun_Lange\P1481_B.raw~; SpectrumID: ~1663~; PrecursorID: ~0~; scans: ~8523~
2	2::tr|D3ZFG3|D3ZFG3_RAT	Chymotrypsin-like elastase 3B OS=Rattus norvegicus OX=10116 GN=Cela3b PE=4 SV=2	108	31183	8	8	1	1	257	1592	1	0	1	424.752	847.49	2	847.492	-0.0018	0	34.13	0.024	K	KPTVFTR	V					File: ~Y:\CORE\RAW_DATA_2023_QE\P1481_Sigrun_Lange\P1481_B.raw~; SpectrumID: ~2088~; PrecursorID: ~0~; scans: ~9989~
2	2::tr|D3ZFG3|D3ZFG3_RAT	Chymotrypsin-like elastase 3B OS=Rattus norvegicus OX=10116 GN=Cela3b PE=4 SV=2	108	31183	8	8	1	1	258	1252	1	0	1	424.753	847.491	2	847.492	-0.0006	0	43.47	0.0027	K	KPTVFTR	V					File: ~Y:\CORE\RAW_DATA_2023_QE\P1481_Sigrun_Lange\P1481_B.raw~; SpectrumID: ~1716~; PrecursorID: ~0~; scans: ~8767~
2	2::tr|D3ZFG3|D3ZFG3_RAT	Chymotrypsin-like elastase 3B OS=Rattus norvegicus OX=10116 GN=Cela3b PE=4 SV=2	108	31183	8	8	1	1	259	1037	1	0	1	424.753	847.491	2	847.492	-0.0005	0	40.78	0.0051	K	KPTVFTR	V					File: ~Y:\CORE\RAW_DATA_2023_QE\P1481_Sigrun_Lange\P1481_B.raw~; SpectrumID: ~1444~; PrecursorID: ~0~; scans: ~7796~
2	2::tr|D3ZFG3|D3ZFG3_RAT	Chymotrypsin-like elastase 3B OS=Rattus norvegicus OX=10116 GN=Cela3b PE=4 SV=2	108	31183	8	8	1	1	260	1096	1	0	1	424.753	847.491	2	847.492	-0.0004	0	40.7	0.0052	K	KPTVFTR	V					File: ~Y:\CORE\RAW_DATA_2023_QE\P1481_Sigrun_Lange\P1481_B.raw~; SpectrumID: ~1521~; PrecursorID: ~0~; scans: ~8039~
2	2::tr|D3ZFG3|D3ZFG3_RAT	Chymotrypsin-like elastase 3B OS=Rattus norvegicus OX=10116 GN=Cela3b PE=4 SV=2	108	31183	8	8	1	1	261	985	1	0	1	424.753	847.491	2	847.492	-0.0003	0	40.69	0.0052	K	KPTVFTR	V					File: ~Y:\CORE\RAW_DATA_2023_QE\P1481_Sigrun_Lange\P1481_B.raw~; SpectrumID: ~1374~; PrecursorID: ~0~; scans: ~7558~
2	2::tr|D3ZFG3|D3ZFG3_RAT	Chymotrypsin-like elastase 3B OS=Rattus norvegicus OX=10116 GN=Cela3b PE=4 SV=2	108	31183	8	8	1	1	262	1156	1	0	1	424.753	847.491	2	847.492	-0.0003	0	40.66	0.0052	K	KPTVFTR	V					File: ~Y:\CORE\RAW_DATA_2023_QE\P1481_Sigrun_Lange\P1481_B.raw~; SpectrumID: ~1603~; PrecursorID: ~0~; scans: ~8280~
2	2::sp|P00773|CELA1_RAT	Chymotrypsin-like elastase family member 1 OS=Rattus norvegicus OX=10116 GN=Cela1 PE=1 SV=1	108	29413	8	8	1	1	255	1533	1	0	1	424.751	847.488	2	847.492	-0.0038	0	37.23	0.012	K	KPTVFTR	V					File: ~Y:\CORE\RAW_DATA_2023_QE\P1481_Sigrun_Lange\P1481_B.raw~; SpectrumID: ~2026~; PrecursorID: ~0~; scans: ~9742~
2	2::sp|P00773|CELA1_RAT	Chymotrypsin-like elastase family member 1 OS=Rattus norvegicus OX=10116 GN=Cela1 PE=1 SV=1	108	29413	8	8	1	1	256	1204	1	0	1	424.751	847.488	2	847.492	-0.0033	0	40.6	0.0053	K	KPTVFTR	V					File: ~Y:\CORE\RAW_DATA_2023_QE\P1481_Sigrun_Lange\P1481_B.raw~; SpectrumID: ~1663~; PrecursorID: ~0~; scans: ~8523~
2	2::sp|P00773|CELA1_RAT	Chymotrypsin-like elastase family member 1 OS=Rattus norvegicus OX=10116 GN=Cela1 PE=1 SV=1	108	29413	8	8	1	1	257	1592	1	0	1	424.752	847.49	2	847.492	-0.0018	0	34.13	0.024	K	KPTVFTR	V					File: ~Y:\CORE\RAW_DATA_2023_QE\P1481_Sigrun_Lange\P1481_B.raw~; SpectrumID: ~2088~; PrecursorID: ~0~; scans: ~9989~
2	2::sp|P00773|CELA1_RAT	Chymotrypsin-like elastase family member 1 OS=Rattus norvegicus OX=10116 GN=Cela1 PE=1 SV=1	108	29413	8	8	1	1	258	1252	1	0	1	424.753	847.491	2	847.492	-0.0006	0	43.47	0.0027	K	KPTVFTR	V					File: ~Y:\CORE\RAW_DATA_2023_QE\P1481_Sigrun_Lange\P1481_B.raw~; SpectrumID: ~1716~; PrecursorID: ~0~; scans: ~8767~
2	2::sp|P00773|CELA1_RAT	Chymotrypsin-like elastase family member 1 OS=Rattus norvegicus OX=10116 GN=Cela1 PE=1 SV=1	108	29413	8	8	1	1	259	1037	1	0	1	424.753	847.491	2	847.492	-0.0005	0	40.78	0.0051	K	KPTVFTR	V					File: ~Y:\CORE\RAW_DATA_2023_QE\P1481_Sigrun_Lange\P1481_B.raw~; SpectrumID: ~1444~; PrecursorID: ~0~; scans: ~7796~
2	2::sp|P00773|CELA1_RAT	Chymotrypsin-like elastase family member 1 OS=Rattus norvegicus OX=10116 GN=Cela1 PE=1 SV=1	108	29413	8	8	1	1	260	1096	1	0	1	424.753	847.491	2	847.492	-0.0004	0	40.7	0.0052	K	KPTVFTR	V					File: ~Y:\CORE\RAW_DATA_2023_QE\P1481_Sigrun_Lange\P1481_B.raw~; SpectrumID: ~1521~; PrecursorID: ~0~; scans: ~8039~
2	2::sp|P00773|CELA1_RAT	Chymotrypsin-like elastase family member 1 OS=Rattus norvegicus OX=10116 GN=Cela1 PE=1 SV=1	108	29413	8	8	1	1	261	985	1	0	1	424.753	847.491	2	847.492	-0.0003	0	40.69	0.0052	K	KPTVFTR	V					File: ~Y:\CORE\RAW_DATA_2023_QE\P1481_Sigrun_Lange\P1481_B.raw~; SpectrumID: ~1374~; PrecursorID: ~0~; scans: ~7558~
2	2::sp|P00773|CELA1_RAT	Chymotrypsin-like elastase family member 1 OS=Rattus norvegicus OX=10116 GN=Cela1 PE=1 SV=1	108	29413	8	8	1	1	262	1156	1	0	1	424.753	847.491	2	847.492	-0.0003	0	40.66	0.0052	K	KPTVFTR	V					File: ~Y:\CORE\RAW_DATA_2023_QE\P1481_Sigrun_Lange\P1481_B.raw~; SpectrumID: ~1603~; PrecursorID: ~0~; scans: ~8280~
2	1::sp|cRAP_Q28153|CELA1_BOVIN	Chymotrypsin-like elastase family member 1 OS=Bos taurus OX=9913 GN=CELA1 PE=2 SV=1	108	28956	8	8	1	1	255	1533	1	0	1	424.751	847.488	2	847.492	-0.0038	0	37.23	0.012	K	KPTVFTR	V					File: ~Y:\CORE\RAW_DATA_2023_QE\P1481_Sigrun_Lange\P1481_B.raw~; SpectrumID: ~2026~; PrecursorID: ~0~; scans: ~9742~
2	1::sp|cRAP_Q28153|CELA1_BOVIN	Chymotrypsin-like elastase family member 1 OS=Bos taurus OX=9913 GN=CELA1 PE=2 SV=1	108	28956	8	8	1	1	256	1204	1	0	1	424.751	847.488	2	847.492	-0.0033	0	40.6	0.0053	K	KPTVFTR	V					File: ~Y:\CORE\RAW_DATA_2023_QE\P1481_Sigrun_Lange\P1481_B.raw~; SpectrumID: ~1663~; PrecursorID: ~0~; scans: ~8523~
2	1::sp|cRAP_Q28153|CELA1_BOVIN	Chymotrypsin-like elastase family member 1 OS=Bos taurus OX=9913 GN=CELA1 PE=2 SV=1	108	28956	8	8	1	1	257	1592	1	0	1	424.752	847.49	2	847.492	-0.0018	0	34.13	0.024	K	KPTVFTR	V					File: ~Y:\CORE\RAW_DATA_2023_QE\P1481_Sigrun_Lange\P1481_B.raw~; SpectrumID: ~2088~; PrecursorID: ~0~; scans: ~9989~
2	1::sp|cRAP_Q28153|CELA1_BOVIN	Chymotrypsin-like elastase family member 1 OS=Bos taurus OX=9913 GN=CELA1 PE=2 SV=1	108	28956	8	8	1	1	258	1252	1	0	1	424.753	847.491	2	847.492	-0.0006	0	43.47	0.0027	K	KPTVFTR	V					File: ~Y:\CORE\RAW_DATA_2023_QE\P1481_Sigrun_Lange\P1481_B.raw~; SpectrumID: ~1716~; PrecursorID: ~0~; scans: ~8767~
2	1::sp|cRAP_Q28153|CELA1_BOVIN	Chymotrypsin-like elastase family member 1 OS=Bos taurus OX=9913 GN=CELA1 PE=2 SV=1	108	28956	8	8	1	1	259	1037	1	0	1	424.753	847.491	2	847.492	-0.0005	0	40.78	0.0051	K	KPTVFTR	V					File: ~Y:\CORE\RAW_DATA_2023_QE\P1481_Sigrun_Lange\P1481_B.raw~; SpectrumID: ~1444~; PrecursorID: ~0~; scans: ~7796~
2	1::sp|cRAP_Q28153|CELA1_BOVIN	Chymotrypsin-like elastase family member 1 OS=Bos taurus OX=9913 GN=CELA1 PE=2 SV=1	108	28956	8	8	1	1	260	1096	1	0	1	424.753	847.491	2	847.492	-0.0004	0	40.7	0.0052	K	KPTVFTR	V					File: ~Y:\CORE\RAW_DATA_2023_QE\P1481_Sigrun_Lange\P1481_B.raw~; SpectrumID: ~1521~; PrecursorID: ~0~; scans: ~8039~
2	1::sp|cRAP_Q28153|CELA1_BOVIN	Chymotrypsin-like elastase family member 1 OS=Bos taurus OX=9913 GN=CELA1 PE=2 SV=1	108	28956	8	8	1	1	261	985	1	0	1	424.753	847.491	2	847.492	-0.0003	0	40.69	0.0052	K	KPTVFTR	V					File: ~Y:\CORE\RAW_DATA_2023_QE\P1481_Sigrun_Lange\P1481_B.raw~; SpectrumID: ~1374~; PrecursorID: ~0~; scans: ~7558~
2	1::sp|cRAP_Q28153|CELA1_BOVIN	Chymotrypsin-like elastase family member 1 OS=Bos taurus OX=9913 GN=CELA1 PE=2 SV=1	108	28956	8	8	1	1	262	1156	1	0	1	424.753	847.491	2	847.492	-0.0003	0	40.66	0.0052	K	KPTVFTR	V					File: ~Y:\CORE\RAW_DATA_2023_QE\P1481_Sigrun_Lange\P1481_B.raw~; SpectrumID: ~1603~; PrecursorID: ~0~; scans: ~8280~
3	1::sp|cRAP041|P35527|K1C9_HUMAN	Keratin, type I cytoskeletal 9 OS=Homo sapiens GN=KRT9 PE=1 SV=3	2057	62255	71	71	23	23	70	334	1	1	1	399.18	796.345	2	796.346	-0.0013	0	58.14	2.7e-05	R	GGSGGSYGR	G					File: ~Y:\CORE\RAW_DATA_2023_QE\P1481_Sigrun_Lange\P1481_B.raw~; SpectrumID: ~341~; PrecursorID: ~0~; scans: ~5498~
3	1::sp|cRAP041|P35527|K1C9_HUMAN	Keratin, type I cytoskeletal 9 OS=Homo sapiens GN=KRT9 PE=1 SV=3	2057	62255	71	71	23	23	90	1270	1	1	0	405.222	808.429	2	808.433	-0.0036	0	38.06	0.0052	R	LASYLDK	V					File: ~Y:\CORE\RAW_DATA_2023_QE\P1481_Sigrun_Lange\P1481_B.raw~; SpectrumID: ~1734~; PrecursorID: ~0~; scans: ~8813~
3	1::sp|cRAP041|P35527|K1C9_HUMAN	Keratin, type I cytoskeletal 9 OS=Homo sapiens GN=KRT9 PE=1 SV=3	2057	62255	71	71	23	23	91	1332	1	1	0	405.223	808.432	2	808.433	-0.0008	0	36.32	0.0077	R	LASYLDK	V					File: ~Y:\CORE\RAW_DATA_2023_QE\P1481_Sigrun_Lange\P1481_B.raw~; SpectrumID: ~1806~; PrecursorID: ~0~; scans: ~9060~
3	1::sp|cRAP041|P35527|K1C9_HUMAN	Keratin, type I cytoskeletal 9 OS=Homo sapiens GN=KRT9 PE=1 SV=3	2057	62255	71	71	23	23	92	1413	1	1	0	405.224	808.433	2	808.433	0.0005	0	35.77	0.0088	R	LASYLDK	V					File: ~Y:\CORE\RAW_DATA_2023_QE\P1481_Sigrun_Lange\P1481_B.raw~; SpectrumID: ~1895~; PrecursorID: ~0~; scans: ~9304~
3	1::sp|cRAP041|P35527|K1C9_HUMAN	Keratin, type I cytoskeletal 9 OS=Homo sapiens GN=KRT9 PE=1 SV=3	2057	62255	71	71	23	23	108	580	1	1	1	406.753	811.492	2	811.492	0.0002	1	41.16	0.0022	K	KGPAAIQK	N					File: ~Y:\CORE\RAW_DATA_2023_QE\P1481_Sigrun_Lange\P1481_B.raw~; SpectrumID: ~765~; PrecursorID: ~0~; scans: ~6188~
3	1::sp|cRAP041|P35527|K1C9_HUMAN	Keratin, type I cytoskeletal 9 OS=Homo sapiens GN=KRT9 PE=1 SV=3	2057	62255	71	71	23	23	412	2616	1	1	1	449.21	896.406	2	896.406	-0.0002	0	40.85	0.0052	R	MTLDDFR	I					File: ~Y:\CORE\RAW_DATA_2023_QE\P1481_Sigrun_Lange\P1481_B.raw~; SpectrumID: ~3146~; PrecursorID: ~0~; scans: ~12195~
3	1::sp|cRAP041|P35527|K1C9_HUMAN	Keratin, type I cytoskeletal 9 OS=Homo sapiens GN=KRT9 PE=1 SV=3	2057	62255	71	71	23	23	413	2762	1	1	1	449.211	896.407	2	896.406	0.0005	0	37.1	0.012	R	MTLDDFR	I					File: ~Y:\CORE\RAW_DATA_2023_QE\P1481_Sigrun_Lange\P1481_B.raw~; SpectrumID: ~3293~; PrecursorID: ~0~; scans: ~12450~
3	1::sp|cRAP041|P35527|K1C9_HUMAN	Keratin, type I cytoskeletal 9 OS=Homo sapiens GN=KRT9 PE=1 SV=3	2057	62255	71	71	23	23	414	2498	1	1	1	449.211	896.408	2	896.406	0.0018	0	36.34	0.015	R	MTLDDFR	I					File: ~Y:\CORE\RAW_DATA_2023_QE\P1481_Sigrun_Lange\P1481_B.raw~; SpectrumID: ~3025~; PrecursorID: ~0~; scans: ~11945~
3	1::sp|cRAP041|P35527|K1C9_HUMAN	Keratin, type I cytoskeletal 9 OS=Homo sapiens GN=KRT9 PE=1 SV=3	2057	62255	71	71	23	23	448	1983	1	1	1	457.207	912.399	2	912.401	-0.0023	0	40.48	0.004	R	MTLDDFR	I	Oxidation (M)	0.3000000.0			File: ~Y:\CORE\RAW_DATA_2023_QE\P1481_Sigrun_Lange\P1481_B.raw~; SpectrumID: ~2501~; PrecursorID: ~0~; scans: ~10968~
3	1::sp|cRAP041|P35527|K1C9_HUMAN	Keratin, type I cytoskeletal 9 OS=Homo sapiens GN=KRT9 PE=1 SV=3	2057	62255	71	71	23	23	453	2562	1	1	1	457.209	912.402	2	912.401	0.0013	0	41.58	0.003	R	MTLDDFR	I	Oxidation (M)	0.3000000.0			File: ~Y:\CORE\RAW_DATA_2023_QE\P1481_Sigrun_Lange\P1481_B.raw~; SpectrumID: ~3092~; PrecursorID: ~0~; scans: ~12103~
3	1::sp|cRAP041|P35527|K1C9_HUMAN	Keratin, type I cytoskeletal 9 OS=Homo sapiens GN=KRT9 PE=1 SV=3	2057	62255	71	71	23	23	454	2716	1	1	1	457.209	912.403	2	912.401	0.0017	0	38.55	0.0061	R	MTLDDFR	I	Oxidation (M)	0.3000000.0			File: ~Y:\CORE\RAW_DATA_2023_QE\P1481_Sigrun_Lange\P1481_B.raw~; SpectrumID: ~3247~; PrecursorID: ~0~; scans: ~12359~
3	1::sp|cRAP041|P35527|K1C9_HUMAN	Keratin, type I cytoskeletal 9 OS=Homo sapiens GN=KRT9 PE=1 SV=3	2057	62255	71	71	23	23	455	2441	1	1	1	457.212	912.409	2	912.401	0.0074	0	35.46	0.013	R	MTLDDFR	I	Oxidation (M)	0.3000000.0			File: ~Y:\CORE\RAW_DATA_2023_QE\P1481_Sigrun_Lange\P1481_B.raw~; SpectrumID: ~2966~; PrecursorID: ~0~; scans: ~11856~
3	1::sp|cRAP041|P35527|K1C9_HUMAN	Keratin, type I cytoskeletal 9 OS=Homo sapiens GN=KRT9 PE=1 SV=3	2057	62255	71	71	23	23	578	1813	1	1	1	484.23	966.445	2	966.445	-0.0001	0	41.05	0.0082	K	IQDWYDK	K					File: ~Y:\CORE\RAW_DATA_2023_QE\P1481_Sigrun_Lange\P1481_B.raw~; SpectrumID: ~2325~; PrecursorID: ~0~; scans: ~10611~
3	1::sp|cRAP041|P35527|K1C9_HUMAN	Keratin, type I cytoskeletal 9 OS=Homo sapiens GN=KRT9 PE=1 SV=3	2057	62255	71	71	23	23	580	1627	1	1	1	484.231	966.448	2	966.445	0.0032	0	35.66	0.032	K	IQDWYDK	K					File: ~Y:\CORE\RAW_DATA_2023_QE\P1481_Sigrun_Lange\P1481_B.raw~; SpectrumID: ~2127~; PrecursorID: ~0~; scans: ~10113~
3	1::sp|cRAP041|P35527|K1C9_HUMAN	Keratin, type I cytoskeletal 9 OS=Homo sapiens GN=KRT9 PE=1 SV=3	2057	62255	71	71	23	23	604	331	1	1	1	491.719	981.424	2	981.427	-0.0021	0	77.74	1.3e-06	R	FSSSGGGGGGGR	F					File: ~Y:\CORE\RAW_DATA_2023_QE\P1481_Sigrun_Lange\P1481_B.raw~; SpectrumID: ~338~; PrecursorID: ~0~; scans: ~5495~
3	1::sp|cRAP041|P35527|K1C9_HUMAN	Keratin, type I cytoskeletal 9 OS=Homo sapiens GN=KRT9 PE=1 SV=3	2057	62255	71	71	23	23	605	509	1	1	1	491.72	981.426	2	981.427	-0.0009	0	48.44	0.0011	R	FSSSGGGGGGGR	F					File: ~Y:\CORE\RAW_DATA_2023_QE\P1481_Sigrun_Lange\P1481_B.raw~; SpectrumID: ~646~; PrecursorID: ~0~; scans: ~5992~
3	1::sp|cRAP041|P35527|K1C9_HUMAN	Keratin, type I cytoskeletal 9 OS=Homo sapiens GN=KRT9 PE=1 SV=3	2057	62255	71	71	23	23	606	425	1	1	1	491.72	981.426	2	981.427	-0.0001	0	70.86	6.4e-06	R	FSSSGGGGGGGR	F					File: ~Y:\CORE\RAW_DATA_2023_QE\P1481_Sigrun_Lange\P1481_B.raw~; SpectrumID: ~498~; PrecursorID: ~0~; scans: ~5744~
3	1::sp|cRAP041|P35527|K1C9_HUMAN	Keratin, type I cytoskeletal 9 OS=Homo sapiens GN=KRT9 PE=1 SV=3	2057	62255	71	71	23	23	822	2497	1	1	1	530.785	1059.56	2	1059.56	-0.0003	0	65.49	8.4e-05	K	TLLDIDNTR	M					File: ~Y:\CORE\RAW_DATA_2023_QE\P1481_Sigrun_Lange\P1481_B.raw~; SpectrumID: ~3024~; PrecursorID: ~0~; scans: ~11944~
3	1::sp|cRAP041|P35527|K1C9_HUMAN	Keratin, type I cytoskeletal 9 OS=Homo sapiens GN=KRT9 PE=1 SV=3	2057	62255	71	71	23	23	823	2617	1	1	1	530.785	1059.56	2	1059.56	0.0001	0	65.38	7.9e-05	K	TLLDIDNTR	M					File: ~Y:\CORE\RAW_DATA_2023_QE\P1481_Sigrun_Lange\P1481_B.raw~; SpectrumID: ~3147~; PrecursorID: ~0~; scans: ~12196~
3	1::sp|cRAP041|P35527|K1C9_HUMAN	Keratin, type I cytoskeletal 9 OS=Homo sapiens GN=KRT9 PE=1 SV=3	2057	62255	71	71	23	23	842	1048	1	1	1	533.253	1064.49	2	1064.49	-0.0005	0	46.37	0.0038	K	STMQELNSR	L					File: ~Y:\CORE\RAW_DATA_2023_QE\P1481_Sigrun_Lange\P1481_B.raw~; SpectrumID: ~1458~; PrecursorID: ~0~; scans: ~7845~
3	1::sp|cRAP041|P35527|K1C9_HUMAN	Keratin, type I cytoskeletal 9 OS=Homo sapiens GN=KRT9 PE=1 SV=3	2057	62255	71	71	23	23	848	1661	1	1	1	533.752	1065.49	2	1065.49	-0.0016	0	36.51	0.035	K	FEMEQNLR	Q					File: ~Y:\CORE\RAW_DATA_2023_QE\P1481_Sigrun_Lange\P1481_B.raw~; SpectrumID: ~2161~; PrecursorID: ~0~; scans: ~10237~
3	1::sp|cRAP041|P35527|K1C9_HUMAN	Keratin, type I cytoskeletal 9 OS=Homo sapiens GN=KRT9 PE=1 SV=3	2057	62255	71	71	23	23	849	1758	1	1	1	533.753	1065.49	2	1065.49	0	0	37.44	0.029	K	FEMEQNLR	Q					File: ~Y:\CORE\RAW_DATA_2023_QE\P1481_Sigrun_Lange\P1481_B.raw~; SpectrumID: ~2267~; PrecursorID: ~0~; scans: ~10485~
3	1::sp|cRAP041|P35527|K1C9_HUMAN	Keratin, type I cytoskeletal 9 OS=Homo sapiens GN=KRT9 PE=1 SV=3	2057	62255	71	71	23	23	850	1872	1	1	1	533.756	1065.5	2	1065.49	0.0054	0	36.32	0.038	K	FEMEQNLR	Q					File: ~Y:\CORE\RAW_DATA_2023_QE\P1481_Sigrun_Lange\P1481_B.raw~; SpectrumID: ~2387~; PrecursorID: ~0~; scans: ~10743~
3	1::sp|cRAP041|P35527|K1C9_HUMAN	Keratin, type I cytoskeletal 9 OS=Homo sapiens GN=KRT9 PE=1 SV=3	2057	62255	71	71	23	23	872	1064	1	1	1	541.25	1080.49	2	1080.49	-0.001	0	40.08	0.012	K	STMQELNSR	L	Oxidation (M)	0.003000000.0			File: ~Y:\CORE\RAW_DATA_2023_QE\P1481_Sigrun_Lange\P1481_B.raw~; SpectrumID: ~1479~; PrecursorID: ~0~; scans: ~7911~
3	1::sp|cRAP041|P35527|K1C9_HUMAN	Keratin, type I cytoskeletal 9 OS=Homo sapiens GN=KRT9 PE=1 SV=3	2057	62255	71	71	23	23	873	745	1	1	1	541.25	1080.49	2	1080.49	-0.0008	0	51.19	0.0009	K	STMQELNSR	L	Oxidation (M)	0.003000000.0			File: ~Y:\CORE\RAW_DATA_2023_QE\P1481_Sigrun_Lange\P1481_B.raw~; SpectrumID: ~1034~; PrecursorID: ~0~; scans: ~6723~
3	1::sp|cRAP041|P35527|K1C9_HUMAN	Keratin, type I cytoskeletal 9 OS=Homo sapiens GN=KRT9 PE=1 SV=3	2057	62255	71	71	23	23	875	597	1	1	1	541.251	1080.49	2	1080.49	-0.0003	0	49.88	0.0012	K	STMQELNSR	L	Oxidation (M)	0.003000000.0			File: ~Y:\CORE\RAW_DATA_2023_QE\P1481_Sigrun_Lange\P1481_B.raw~; SpectrumID: ~799~; PrecursorID: ~0~; scans: ~6252~
3	1::sp|cRAP041|P35527|K1C9_HUMAN	Keratin, type I cytoskeletal 9 OS=Homo sapiens GN=KRT9 PE=1 SV=3	2057	62255	71	71	23	23	876	958	1	1	1	541.251	1080.49	2	1080.49	0	0	51.63	0.00081	K	STMQELNSR	L	Oxidation (M)	0.003000000.0			File: ~Y:\CORE\RAW_DATA_2023_QE\P1481_Sigrun_Lange\P1481_B.raw~; SpectrumID: ~1336~; PrecursorID: ~0~; scans: ~7432~
3	1::sp|cRAP041|P35527|K1C9_HUMAN	Keratin, type I cytoskeletal 9 OS=Homo sapiens GN=KRT9 PE=1 SV=3	2057	62255	71	71	23	23	877	1011	1	1	1	541.251	1080.49	2	1080.49	0.0002	0	37.54	0.024	K	STMQELNSR	L	Oxidation (M)	0.003000000.0			File: ~Y:\CORE\RAW_DATA_2023_QE\P1481_Sigrun_Lange\P1481_B.raw~; SpectrumID: ~1410~; PrecursorID: ~0~; scans: ~7670~
3	1::sp|cRAP041|P35527|K1C9_HUMAN	Keratin, type I cytoskeletal 9 OS=Homo sapiens GN=KRT9 PE=1 SV=3	2057	62255	71	71	23	23	878	892	1	1	1	541.251	1080.49	2	1080.49	0.0005	0	51.75	0.00092	K	STMQELNSR	L	Oxidation (M)	0.003000000.0			File: ~Y:\CORE\RAW_DATA_2023_QE\P1481_Sigrun_Lange\P1481_B.raw~; SpectrumID: ~1241~; PrecursorID: ~0~; scans: ~7195~
3	1::sp|cRAP041|P35527|K1C9_HUMAN	Keratin, type I cytoskeletal 9 OS=Homo sapiens GN=KRT9 PE=1 SV=3	2057	62255	71	71	23	23	879	821	1	1	1	541.251	1080.49	2	1080.49	0.0006	0	50.96	0.0011	K	STMQELNSR	L	Oxidation (M)	0.003000000.0			File: ~Y:\CORE\RAW_DATA_2023_QE\P1481_Sigrun_Lange\P1481_B.raw~; SpectrumID: ~1139~; PrecursorID: ~0~; scans: ~6958~
3	1::sp|cRAP041|P35527|K1C9_HUMAN	Keratin, type I cytoskeletal 9 OS=Homo sapiens GN=KRT9 PE=1 SV=3	2057	62255	71	71	23	23	880	676	1	1	1	541.251	1080.49	2	1080.49	0.0008	0	51.23	0.001	K	STMQELNSR	L	Oxidation (M)	0.003000000.0			File: ~Y:\CORE\RAW_DATA_2023_QE\P1481_Sigrun_Lange\P1481_B.raw~; SpectrumID: ~926~; PrecursorID: ~0~; scans: ~6486~
3	1::sp|cRAP041|P35527|K1C9_HUMAN	Keratin, type I cytoskeletal 9 OS=Homo sapiens GN=KRT9 PE=1 SV=3	2057	62255	71	71	23	23	977	1859	1	1	1	561.294	1120.57	2	1120.58	-0.0037	0	59.66	0.00024	R	QEYEQLIAK	N					File: ~Y:\CORE\RAW_DATA_2023_QE\P1481_Sigrun_Lange\P1481_B.raw~; SpectrumID: ~2372~; PrecursorID: ~0~; scans: ~10714~
3	1::sp|cRAP041|P35527|K1C9_HUMAN	Keratin, type I cytoskeletal 9 OS=Homo sapiens GN=KRT9 PE=1 SV=3	2057	62255	71	71	23	23	978	1653	1	1	1	561.295	1120.58	2	1120.58	-0.0005	0	41.63	0.014	R	QEYEQLIAK	N					File: ~Y:\CORE\RAW_DATA_2023_QE\P1481_Sigrun_Lange\P1481_B.raw~; SpectrumID: ~2153~; PrecursorID: ~0~; scans: ~10216~
3	1::sp|cRAP041|P35527|K1C9_HUMAN	Keratin, type I cytoskeletal 9 OS=Homo sapiens GN=KRT9 PE=1 SV=3	2057	62255	71	71	23	23	979	1750	1	1	1	561.295	1120.58	2	1120.58	-0.0003	0	59.17	0.00025	R	QEYEQLIAK	N					File: ~Y:\CORE\RAW_DATA_2023_QE\P1481_Sigrun_Lange\P1481_B.raw~; SpectrumID: ~2258~; PrecursorID: ~0~; scans: ~10463~
3	1::sp|cRAP041|P35527|K1C9_HUMAN	Keratin, type I cytoskeletal 9 OS=Homo sapiens GN=KRT9 PE=1 SV=3	2057	62255	71	71	23	23	1082	1998	1	1	1	579.298	1156.58	2	1156.58	-0.0014	0	69.17	1.6e-05	R	QGVDADINGLR	Q					File: ~Y:\CORE\RAW_DATA_2023_QE\P1481_Sigrun_Lange\P1481_B.raw~; SpectrumID: ~2516~; PrecursorID: ~0~; scans: ~10994~
3	1::sp|cRAP041|P35527|K1C9_HUMAN	Keratin, type I cytoskeletal 9 OS=Homo sapiens GN=KRT9 PE=1 SV=3	2057	62255	71	71	23	23	1083	1871	1	1	1	579.299	1156.58	2	1156.58	0.0003	0	78.88	1.8e-06	R	QGVDADINGLR	Q					File: ~Y:\CORE\RAW_DATA_2023_QE\P1481_Sigrun_Lange\P1481_B.raw~; SpectrumID: ~2385~; PrecursorID: ~0~; scans: ~10741~
3	1::sp|cRAP041|P35527|K1C9_HUMAN	Keratin, type I cytoskeletal 9 OS=Homo sapiens GN=KRT9 PE=1 SV=3	2057	62255	71	71	23	23	1084	1762	1	1	1	579.299	1156.58	2	1156.58	0.0004	0	76.25	3.3e-06	R	QGVDADINGLR	Q					File: ~Y:\CORE\RAW_DATA_2023_QE\P1481_Sigrun_Lange\P1481_B.raw~; SpectrumID: ~2271~; PrecursorID: ~0~; scans: ~10492~
3	1::sp|cRAP041|P35527|K1C9_HUMAN	Keratin, type I cytoskeletal 9 OS=Homo sapiens GN=KRT9 PE=1 SV=3	2057	62255	71	71	23	23	1085	1702	1	1	1	579.79	1157.56	2	1157.57	-0.0027	0	51.55	0.0011	R	QGVDADINGLR	Q	Deamidated (NQ)	0.00000001000.0			File: ~Y:\CORE\RAW_DATA_2023_QE\P1481_Sigrun_Lange\P1481_B.raw~; SpectrumID: ~2207~; PrecursorID: ~0~; scans: ~10333~
3	1::sp|cRAP041|P35527|K1C9_HUMAN	Keratin, type I cytoskeletal 9 OS=Homo sapiens GN=KRT9 PE=1 SV=3	2057	62255	71	71	23	23	1086	2136	1	1	1	579.791	1157.57	2	1157.57	-0.001	0	67.72	2.5e-05	R	QGVDADINGLR	Q	Deamidated (NQ)	0.00000001000.0			File: ~Y:\CORE\RAW_DATA_2023_QE\P1481_Sigrun_Lange\P1481_B.raw~; SpectrumID: ~2655~; PrecursorID: ~0~; scans: ~11241~
3	1::sp|cRAP041|P35527|K1C9_HUMAN	Keratin, type I cytoskeletal 9 OS=Homo sapiens GN=KRT9 PE=1 SV=3	2057	62255	71	71	23	23	1142	2298	1	1	1	595.807	1189.6	2	1189.6	-0.0013	0	59.54	0.0003	R	QVLDNLTMEK	S					File: ~Y:\CORE\RAW_DATA_2023_QE\P1481_Sigrun_Lange\P1481_B.raw~; SpectrumID: ~2820~; PrecursorID: ~0~; scans: ~11579~
3	1::sp|cRAP041|P35527|K1C9_HUMAN	Keratin, type I cytoskeletal 9 OS=Homo sapiens GN=KRT9 PE=1 SV=3	2057	62255	71	71	23	23	1144	2424	1	1	1	595.808	1189.6	2	1189.6	-0.0001	0	42.24	0.016	R	QVLDNLTMEK	S					File: ~Y:\CORE\RAW_DATA_2023_QE\P1481_Sigrun_Lange\P1481_B.raw~; SpectrumID: ~2949~; PrecursorID: ~0~; scans: ~11826~
3	1::sp|cRAP041|P35527|K1C9_HUMAN	Keratin, type I cytoskeletal 9 OS=Homo sapiens GN=KRT9 PE=1 SV=3	2057	62255	71	71	23	23	1201	1896	1	1	1	603.805	1205.6	2	1205.6	-0.001	0	38.2	0.035	R	QVLDNLTMEK	S	Oxidation (M)	0.0000000300.0			File: ~Y:\CORE\RAW_DATA_2023_QE\P1481_Sigrun_Lange\P1481_B.raw~; SpectrumID: ~2411~; PrecursorID: ~0~; scans: ~10795~
3	1::sp|cRAP041|P35527|K1C9_HUMAN	Keratin, type I cytoskeletal 9 OS=Homo sapiens GN=KRT9 PE=1 SV=3	2057	62255	71	71	23	23	1202	2186	1	1	1	603.805	1205.6	2	1205.6	0.0001	0	45.55	0.0064	R	QVLDNLTMEK	S	Oxidation (M)	0.0000000300.0			File: ~Y:\CORE\RAW_DATA_2023_QE\P1481_Sigrun_Lange\P1481_B.raw~; SpectrumID: ~2705~; PrecursorID: ~0~; scans: ~11368~
3	1::sp|cRAP041|P35527|K1C9_HUMAN	Keratin, type I cytoskeletal 9 OS=Homo sapiens GN=KRT9 PE=1 SV=3	2057	62255	71	71	23	23	1203	2029	1	1	1	603.806	1205.6	2	1205.6	0.0004	0	45.79	0.0061	R	QVLDNLTMEK	S	Oxidation (M)	0.0000000300.0			File: ~Y:\CORE\RAW_DATA_2023_QE\P1481_Sigrun_Lange\P1481_B.raw~; SpectrumID: ~2547~; PrecursorID: ~0~; scans: ~11048~
3	1::sp|cRAP041|P35527|K1C9_HUMAN	Keratin, type I cytoskeletal 9 OS=Homo sapiens GN=KRT9 PE=1 SV=3	2057	62255	71	71	23	23	1205	1784	1	1	1	603.806	1205.6	2	1205.6	0.0012	0	44.52	0.0082	R	QVLDNLTMEK	S	Oxidation (M)	0.0000000300.0			File: ~Y:\CORE\RAW_DATA_2023_QE\P1481_Sigrun_Lange\P1481_B.raw~; SpectrumID: ~2294~; PrecursorID: ~0~; scans: ~10546~
3	1::sp|cRAP041|P35527|K1C9_HUMAN	Keratin, type I cytoskeletal 9 OS=Homo sapiens GN=KRT9 PE=1 SV=3	2057	62255	71	71	23	23	1252	1052	1	1	1	616.802	1231.59	2	1231.59	-0.0004	0	111.2	1.7e-09	R	SGGGGGGGLGSGGSIR	S					File: ~Y:\CORE\RAW_DATA_2023_QE\P1481_Sigrun_Lange\P1481_B.raw~; SpectrumID: ~1463~; PrecursorID: ~0~; scans: ~7861~
3	1::sp|cRAP041|P35527|K1C9_HUMAN	Keratin, type I cytoskeletal 9 OS=Homo sapiens GN=KRT9 PE=1 SV=3	2057	62255	71	71	23	23	1253	1116	1	1	1	616.803	1231.59	2	1231.59	0.0001	0	83.81	9.3e-07	R	SGGGGGGGLGSGGSIR	S					File: ~Y:\CORE\RAW_DATA_2023_QE\P1481_Sigrun_Lange\P1481_B.raw~; SpectrumID: ~1546~; PrecursorID: ~0~; scans: ~8102~
3	1::sp|cRAP041|P35527|K1C9_HUMAN	Keratin, type I cytoskeletal 9 OS=Homo sapiens GN=KRT9 PE=1 SV=3	2057	62255	71	71	23	23	1254	999	1	1	1	616.803	1231.59	2	1231.59	0.0008	0	61.46	0.00018	R	SGGGGGGGLGSGGSIR	S					File: ~Y:\CORE\RAW_DATA_2023_QE\P1481_Sigrun_Lange\P1481_B.raw~; SpectrumID: ~1393~; PrecursorID: ~0~; scans: ~7620~
3	1::sp|cRAP041|P35527|K1C9_HUMAN	Keratin, type I cytoskeletal 9 OS=Homo sapiens GN=KRT9 PE=1 SV=3	2057	62255	71	71	23	23	1265	847	1	1	1	618.268	1234.52	2	1234.52	-0.0002	0	77.91	1.1e-06	R	FSSSSGYGGGSSR	V					File: ~Y:\CORE\RAW_DATA_2023_QE\P1481_Sigrun_Lange\P1481_B.raw~; SpectrumID: ~1177~; PrecursorID: ~0~; scans: ~7042~
3	1::sp|cRAP041|P35527|K1C9_HUMAN	Keratin, type I cytoskeletal 9 OS=Homo sapiens GN=KRT9 PE=1 SV=3	2057	62255	71	71	23	23	1266	915	1	1	1	618.268	1234.52	2	1234.52	0.0001	0	72.5	3.7e-06	R	FSSSSGYGGGSSR	V					File: ~Y:\CORE\RAW_DATA_2023_QE\P1481_Sigrun_Lange\P1481_B.raw~; SpectrumID: ~1276~; PrecursorID: ~0~; scans: ~7278~
3	1::sp|cRAP041|P35527|K1C9_HUMAN	Keratin, type I cytoskeletal 9 OS=Homo sapiens GN=KRT9 PE=1 SV=3	2057	62255	71	71	23	23	1470	2329	1	1	1	436.564	1306.67	3	1306.67	-0.0009	1	43.08	0.01	R	IKFEMEQNLR	Q					File: ~Y:\CORE\RAW_DATA_2023_QE\P1481_Sigrun_Lange\P1481_B.raw~; SpectrumID: ~2853~; PrecursorID: ~0~; scans: ~11651~
3	1::sp|cRAP041|P35527|K1C9_HUMAN	Keratin, type I cytoskeletal 9 OS=Homo sapiens GN=KRT9 PE=1 SV=3	2057	62255	71	71	23	23	2361	1580	1	1	1	793.884	1585.75	2	1585.76	-0.0047	0	56.32	0.00049	K	VQALEEANNDLENK	I					File: ~Y:\CORE\RAW_DATA_2023_QE\P1481_Sigrun_Lange\P1481_B.raw~; SpectrumID: ~2076~; PrecursorID: ~0~; scans: ~9967~
3	1::sp|cRAP041|P35527|K1C9_HUMAN	Keratin, type I cytoskeletal 9 OS=Homo sapiens GN=KRT9 PE=1 SV=3	2057	62255	71	71	23	23	2362	1749	1	1	1	793.885	1585.76	2	1585.76	-0.0032	0	75.81	5.3e-06	K	VQALEEANNDLENK	I					File: ~Y:\CORE\RAW_DATA_2023_QE\P1481_Sigrun_Lange\P1481_B.raw~; SpectrumID: ~2257~; PrecursorID: ~0~; scans: ~10461~
3	1::sp|cRAP041|P35527|K1C9_HUMAN	Keratin, type I cytoskeletal 9 OS=Homo sapiens GN=KRT9 PE=1 SV=3	2057	62255	71	71	23	23	2363	1652	1	1	1	793.885	1585.76	2	1585.76	-0.0031	0	81.76	1.4e-06	K	VQALEEANNDLENK	I					File: ~Y:\CORE\RAW_DATA_2023_QE\P1481_Sigrun_Lange\P1481_B.raw~; SpectrumID: ~2152~; PrecursorID: ~0~; scans: ~10213~
3	1::sp|cRAP041|P35527|K1C9_HUMAN	Keratin, type I cytoskeletal 9 OS=Homo sapiens GN=KRT9 PE=1 SV=3	2057	62255	71	71	23	23	2372	1573	1	1	1	794.381	1586.75	2	1586.74	0.0057	0	41.17	0.015	K	VQALEEANNDLENK	I	Deamidated (NQ)	0.00000000100000.0			File: ~Y:\CORE\RAW_DATA_2023_QE\P1481_Sigrun_Lange\P1481_B.raw~; SpectrumID: ~2069~; PrecursorID: ~0~; scans: ~9952~
3	1::sp|cRAP041|P35527|K1C9_HUMAN	Keratin, type I cytoskeletal 9 OS=Homo sapiens GN=KRT9 PE=1 SV=3	2057	62255	71	71	23	23	2937	816	1	1	1	896.369	1790.72	2	1790.72	0.0024	0	64.34	1e-05	R	GGSGGSYGGGGSGGGYGGGSGSR	G					File: ~Y:\CORE\RAW_DATA_2023_QE\P1481_Sigrun_Lange\P1481_B.raw~; SpectrumID: ~1133~; PrecursorID: ~0~; scans: ~6938~
3	1::sp|cRAP041|P35527|K1C9_HUMAN	Keratin, type I cytoskeletal 9 OS=Homo sapiens GN=KRT9 PE=1 SV=3	2057	62255	71	71	23	23	3089	3839	1	1	1	613.326	1836.96	3	1836.96	-0.0009	0	72.69	1.1e-05	R	HGVQELEIELQSQLSK	K					File: ~Y:\CORE\RAW_DATA_2023_QE\P1481_Sigrun_Lange\P1481_B.raw~; SpectrumID: ~4373~; PrecursorID: ~0~; scans: ~14241~
3	1::sp|cRAP041|P35527|K1C9_HUMAN	Keratin, type I cytoskeletal 9 OS=Homo sapiens GN=KRT9 PE=1 SV=3	2057	62255	71	71	23	23	3090	3666	1	1	1	613.327	1836.96	3	1836.96	0.0004	0	68.73	2.7e-05	R	HGVQELEIELQSQLSK	K					File: ~Y:\CORE\RAW_DATA_2023_QE\P1481_Sigrun_Lange\P1481_B.raw~; SpectrumID: ~4199~; PrecursorID: ~0~; scans: ~13981~
3	1::sp|cRAP041|P35527|K1C9_HUMAN	Keratin, type I cytoskeletal 9 OS=Homo sapiens GN=KRT9 PE=1 SV=3	2057	62255	71	71	23	23	3092	3995	1	1	1	613.33	1836.97	3	1836.96	0.0105	0	65.77	4.8e-05	R	HGVQELEIELQSQLSK	K					File: ~Y:\CORE\RAW_DATA_2023_QE\P1481_Sigrun_Lange\P1481_B.raw~; SpectrumID: ~4529~; PrecursorID: ~0~; scans: ~14497~
3	1::sp|cRAP041|P35527|K1C9_HUMAN	Keratin, type I cytoskeletal 9 OS=Homo sapiens GN=KRT9 PE=1 SV=3	2057	62255	71	71	23	23	3093	3824	1	1	1	919.99	1837.97	2	1837.94	0.0231	0	65.97	4.6e-05	R	HGVQELEIELQSQLSK	K	Deamidated (NQ)	0.0000000000100000.0			File: ~Y:\CORE\RAW_DATA_2023_QE\P1481_Sigrun_Lange\P1481_B.raw~; SpectrumID: ~4358~; PrecursorID: ~0~; scans: ~14213~
3	1::sp|cRAP041|P35527|K1C9_HUMAN	Keratin, type I cytoskeletal 9 OS=Homo sapiens GN=KRT9 PE=1 SV=3	2057	62255	71	71	23	23	4409	5297	1	1	1	767.046	2298.12	3	2298.11	0.0049	1	71.98	1.8e-05	K	SDLEMQYETLQEELMALKK	N					File: ~Y:\CORE\RAW_DATA_2023_QE\P1481_Sigrun_Lange\P1481_B.raw~; SpectrumID: ~5963~; PrecursorID: ~0~; scans: ~16616~
3	1::sp|cRAP041|P35527|K1C9_HUMAN	Keratin, type I cytoskeletal 9 OS=Homo sapiens GN=KRT9 PE=1 SV=3	2057	62255	71	71	23	23	4410	5077	1	1	1	767.051	2298.13	3	2298.11	0.0181	1	51.59	0.002	K	SDLEMQYETLQEELMALKK	N					File: ~Y:\CORE\RAW_DATA_2023_QE\P1481_Sigrun_Lange\P1481_B.raw~; SpectrumID: ~5698~; PrecursorID: ~0~; scans: ~16245~
3	1::sp|cRAP041|P35527|K1C9_HUMAN	Keratin, type I cytoskeletal 9 OS=Homo sapiens GN=KRT9 PE=1 SV=3	2057	62255	71	71	23	23	4414	5124	1	1	1	767.379	2299.11	3	2299.1	0.0177	1	57.39	0.00053	K	SDLEMQYETLQEELMALKK	N	Deamidated (NQ)	0.0000000000100000000.0			File: ~Y:\CORE\RAW_DATA_2023_QE\P1481_Sigrun_Lange\P1481_B.raw~; SpectrumID: ~5761~; PrecursorID: ~0~; scans: ~16345~
3	1::sp|cRAP041|P35527|K1C9_HUMAN	Keratin, type I cytoskeletal 9 OS=Homo sapiens GN=KRT9 PE=1 SV=3	2057	62255	71	71	23	23	4475	5158	1	1	1	772.38	2314.12	3	2314.11	0.0108	1	51.74	0.0021	K	SDLEMQYETLQEELMALKK	N	Oxidation (M)	0.0000300000000000000.0			File: ~Y:\CORE\RAW_DATA_2023_QE\P1481_Sigrun_Lange\P1481_B.raw~; SpectrumID: ~5800~; PrecursorID: ~0~; scans: ~16400~
3	1::sp|cRAP041|P35527|K1C9_HUMAN	Keratin, type I cytoskeletal 9 OS=Homo sapiens GN=KRT9 PE=1 SV=3	2057	62255	71	71	23	23	4707	3444	1	1	1	793.068	2376.18	3	2376.18	0.0006	1	75.82	8.1e-06	R	LASYLDKVQALEEANNDLENK	I					File: ~Y:\CORE\RAW_DATA_2023_QE\P1481_Sigrun_Lange\P1481_B.raw~; SpectrumID: ~3977~; PrecursorID: ~0~; scans: ~13668~
3	1::sp|cRAP041|P35527|K1C9_HUMAN	Keratin, type I cytoskeletal 9 OS=Homo sapiens GN=KRT9 PE=1 SV=3	2057	62255	71	71	23	23	4710	3632	1	1	1	793.068	2376.18	3	2376.18	0.0017	1	95.66	8.4e-08	R	LASYLDKVQALEEANNDLENK	I					File: ~Y:\CORE\RAW_DATA_2023_QE\P1481_Sigrun_Lange\P1481_B.raw~; SpectrumID: ~4165~; PrecursorID: ~0~; scans: ~13933~
3	1::sp|cRAP041|P35527|K1C9_HUMAN	Keratin, type I cytoskeletal 9 OS=Homo sapiens GN=KRT9 PE=1 SV=3	2057	62255	71	71	23	23	5351	3175	1	1	1	837.376	2509.11	3	2509.12	-0.0176	0	45.27	0.0043	K	EIETYHNLLEGGQEDFESSGAGK	I					File: ~Y:\CORE\RAW_DATA_2023_QE\P1481_Sigrun_Lange\P1481_B.raw~; SpectrumID: ~3708~; PrecursorID: ~0~; scans: ~13117~
3	1::sp|cRAP041|P35527|K1C9_HUMAN	Keratin, type I cytoskeletal 9 OS=Homo sapiens GN=KRT9 PE=1 SV=3	2057	62255	71	71	23	23	5353	3004	1	1	1	837.379	2509.12	3	2509.12	-0.0081	0	72.2	9.8e-06	K	EIETYHNLLEGGQEDFESSGAGK	I					File: ~Y:\CORE\RAW_DATA_2023_QE\P1481_Sigrun_Lange\P1481_B.raw~; SpectrumID: ~3537~; PrecursorID: ~0~; scans: ~12859~
3	1::sp|cRAP041|P35527|K1C9_HUMAN	Keratin, type I cytoskeletal 9 OS=Homo sapiens GN=KRT9 PE=1 SV=3	2057	62255	71	71	23	23	6124	5900	1	1	1	968.143	2901.41	3	2901.4	0.0031	1	63.48	0.00014	K	NYSPYYNTIDDLKDQIVDLTVGNNK	T					File: ~Y:\CORE\RAW_DATA_2023_QE\P1481_Sigrun_Lange\P1481_B.raw~; SpectrumID: ~6679~; PrecursorID: ~0~; scans: ~17561~
3	1::sp|cRAP041|P35527|K1C9_HUMAN	Keratin, type I cytoskeletal 9 OS=Homo sapiens GN=KRT9 PE=1 SV=3	2057	62255	71	71	23	23	6586	4612	1	1	1	1088.84	3263.5	3	3263.51	-0.0063	0	43.58	0.011	K	DIENQYETQITQIEHEVSSSGQEVQSSAK	E					File: ~Y:\CORE\RAW_DATA_2023_QE\P1481_Sigrun_Lange\P1481_B.raw~; SpectrumID: ~5158~; PrecursorID: ~0~; scans: ~15518~
3	1::sp|cRAP041|P35527|K1C9_HUMAN	Keratin, type I cytoskeletal 9 OS=Homo sapiens GN=KRT9 PE=1 SV=3	2057	62255	71	71	23	23	6587	4790	1	1	1	1088.84	3263.5	3	3263.51	-0.0019	0	55.76	0.00065	K	DIENQYETQITQIEHEVSSSGQEVQSSAK	E					File: ~Y:\CORE\RAW_DATA_2023_QE\P1481_Sigrun_Lange\P1481_B.raw~; SpectrumID: ~5359~; PrecursorID: ~0~; scans: ~15785~
4	1::sp|cRAP054|P04264|K2C1_HUMAN	Keratin, type II cytoskeletal 1 OS=Homo sapiens GN=KRT1 PE=1 SV=6	1886	66170	61	61	22	22	190	1655	1	1	1	416.748	831.481	2	831.481	0	0	41.02	0.008	K	SISISVAR	G					File: ~Y:\CORE\RAW_DATA_2023_QE\P1481_Sigrun_Lange\P1481_B.raw~; SpectrumID: ~2155~; PrecursorID: ~0~; scans: ~10222~
4	1::sp|cRAP054|P04264|K2C1_HUMAN	Keratin, type II cytoskeletal 1 OS=Homo sapiens GN=KRT1 PE=1 SV=6	1886	66170	61	61	22	22	191	1584	1	1	1	416.748	831.482	2	831.481	0.0004	0	46.28	0.0024	K	SISISVAR	G					File: ~Y:\CORE\RAW_DATA_2023_QE\P1481_Sigrun_Lange\P1481_B.raw~; SpectrumID: ~2080~; PrecursorID: ~0~; scans: ~9975~
4	1::sp|cRAP054|P04264|K2C1_HUMAN	Keratin, type II cytoskeletal 1 OS=Homo sapiens GN=KRT1 PE=1 SV=6	1886	66170	61	61	22	22	590	1736	1	1	0	487.269	972.523	2	972.524	-0.0006	0	39.67	0.028	K	IEISELNR	V					File: ~Y:\CORE\RAW_DATA_2023_QE\P1481_Sigrun_Lange\P1481_B.raw~; SpectrumID: ~2242~; PrecursorID: ~0~; scans: ~10420~
4	1::sp|cRAP054|P04264|K2C1_HUMAN	Keratin, type II cytoskeletal 1 OS=Homo sapiens GN=KRT1 PE=1 SV=6	1886	66170	61	61	22	22	591	1841	1	1	0	487.269	972.524	2	972.524	-0.0001	0	43.11	0.013	K	IEISELNR	V					File: ~Y:\CORE\RAW_DATA_2023_QE\P1481_Sigrun_Lange\P1481_B.raw~; SpectrumID: ~2353~; PrecursorID: ~0~; scans: ~10671~
4	1::sp|cRAP054|P04264|K2C1_HUMAN	Keratin, type II cytoskeletal 1 OS=Homo sapiens GN=KRT1 PE=1 SV=6	1886	66170	61	61	22	22	642	1381	1	1	1	500.225	998.436	2	998.438	-0.0018	0	36.48	0.015	K	DVDGAYMTK	V					File: ~Y:\CORE\RAW_DATA_2023_QE\P1481_Sigrun_Lange\P1481_B.raw~; SpectrumID: ~1856~; PrecursorID: ~0~; scans: ~9178~
4	1::sp|cRAP054|P04264|K2C1_HUMAN	Keratin, type II cytoskeletal 1 OS=Homo sapiens GN=KRT1 PE=1 SV=6	1886	66170	61	61	22	22	692	996	1	1	1	508.224	1014.43	2	1014.43	0.0003	0	39.68	0.0038	K	DVDGAYMTK	V	Oxidation (M)	0.000000300.0			File: ~Y:\CORE\RAW_DATA_2023_QE\P1481_Sigrun_Lange\P1481_B.raw~; SpectrumID: ~1389~; PrecursorID: ~0~; scans: ~7600~
4	1::sp|cRAP054|P04264|K2C1_HUMAN	Keratin, type II cytoskeletal 1 OS=Homo sapiens GN=KRT1 PE=1 SV=6	1886	66170	61	61	22	22	693	1047	1	1	1	508.224	1014.43	2	1014.43	0.0003	0	32.49	0.02	K	DVDGAYMTK	V	Oxidation (M)	0.000000300.0			File: ~Y:\CORE\RAW_DATA_2023_QE\P1481_Sigrun_Lange\P1481_B.raw~; SpectrumID: ~1456~; PrecursorID: ~0~; scans: ~7841~
4	1::sp|cRAP054|P04264|K2C1_HUMAN	Keratin, type II cytoskeletal 1 OS=Homo sapiens GN=KRT1 PE=1 SV=6	1886	66170	61	61	22	22	695	1167	1	1	1	508.224	1014.43	2	1014.43	0.0008	0	29.21	0.042	K	DVDGAYMTK	V	Oxidation (M)	0.000000300.0			File: ~Y:\CORE\RAW_DATA_2023_QE\P1481_Sigrun_Lange\P1481_B.raw~; SpectrumID: ~1621~; PrecursorID: ~0~; scans: ~8329~
4	1::sp|cRAP054|P04264|K2C1_HUMAN	Keratin, type II cytoskeletal 1 OS=Homo sapiens GN=KRT1 PE=1 SV=6	1886	66170	61	61	22	22	760	1253	1	1	1	517.262	1032.51	2	1032.51	-0.0001	0	50	0.0022	R	TLLEGEESR	M					File: ~Y:\CORE\RAW_DATA_2023_QE\P1481_Sigrun_Lange\P1481_B.raw~; SpectrumID: ~1717~; PrecursorID: ~0~; scans: ~8768~
4	1::sp|cRAP054|P04264|K2C1_HUMAN	Keratin, type II cytoskeletal 1 OS=Homo sapiens GN=KRT1 PE=1 SV=6	1886	66170	61	61	22	22	761	1446	1	1	1	517.262	1032.51	2	1032.51	0.0003	0	54.24	0.00083	R	TLLEGEESR	M					File: ~Y:\CORE\RAW_DATA_2023_QE\P1481_Sigrun_Lange\P1481_B.raw~; SpectrumID: ~1934~; PrecursorID: ~0~; scans: ~9417~
4	1::sp|cRAP054|P04264|K2C1_HUMAN	Keratin, type II cytoskeletal 1 OS=Homo sapiens GN=KRT1 PE=1 SV=6	1886	66170	61	61	22	22	762	1380	1	1	1	517.262	1032.51	2	1032.51	0.0008	0	58.27	0.00033	R	TLLEGEESR	M					File: ~Y:\CORE\RAW_DATA_2023_QE\P1481_Sigrun_Lange\P1481_B.raw~; SpectrumID: ~1855~; PrecursorID: ~0~; scans: ~9176~
4	1::sp|cRAP054|P04264|K2C1_HUMAN	Keratin, type II cytoskeletal 1 OS=Homo sapiens GN=KRT1 PE=1 SV=6	1886	66170	61	61	22	22	763	1531	1	1	1	517.264	1032.51	2	1032.51	0.0037	0	38.49	0.031	R	TLLEGEESR	M					File: ~Y:\CORE\RAW_DATA_2023_QE\P1481_Sigrun_Lange\P1481_B.raw~; SpectrumID: ~2023~; PrecursorID: ~0~; scans: ~9735~
4	1::sp|cRAP054|P04264|K2C1_HUMAN	Keratin, type II cytoskeletal 1 OS=Homo sapiens GN=KRT1 PE=1 SV=6	1886	66170	61	61	22	22	844	1155	1	1	1	533.264	1064.51	2	1064.51	-0.0009	0	42.01	0.012	K	AQYEDIAQK	S					File: ~Y:\CORE\RAW_DATA_2023_QE\P1481_Sigrun_Lange\P1481_B.raw~; SpectrumID: ~1601~; PrecursorID: ~0~; scans: ~8272~
4	1::sp|cRAP054|P04264|K2C1_HUMAN	Keratin, type II cytoskeletal 1 OS=Homo sapiens GN=KRT1 PE=1 SV=6	1886	66170	61	61	22	22	845	1093	1	1	1	533.264	1064.51	2	1064.51	-0.0008	0	41.95	0.012	K	AQYEDIAQK	S					File: ~Y:\CORE\RAW_DATA_2023_QE\P1481_Sigrun_Lange\P1481_B.raw~; SpectrumID: ~1518~; PrecursorID: ~0~; scans: ~8032~
4	1::sp|cRAP054|P04264|K2C1_HUMAN	Keratin, type II cytoskeletal 1 OS=Homo sapiens GN=KRT1 PE=1 SV=6	1886	66170	61	61	22	22	904	505	1	1	1	546.754	1091.49	2	1091.5	-0.0022	0	107.09	2.8e-09	R	GSGGGSSGGSIGGR	G					File: ~Y:\CORE\RAW_DATA_2023_QE\P1481_Sigrun_Lange\P1481_B.raw~; SpectrumID: ~639~; PrecursorID: ~0~; scans: ~5983~
4	1::sp|cRAP054|P04264|K2C1_HUMAN	Keratin, type II cytoskeletal 1 OS=Homo sapiens GN=KRT1 PE=1 SV=6	1886	66170	61	61	22	22	905	424	1	1	1	546.755	1091.49	2	1091.5	-0.0007	0	93	7.2e-08	R	GSGGGSSGGSIGGR	G					File: ~Y:\CORE\RAW_DATA_2023_QE\P1481_Sigrun_Lange\P1481_B.raw~; SpectrumID: ~497~; PrecursorID: ~0~; scans: ~5742~
4	1::sp|cRAP054|P04264|K2C1_HUMAN	Keratin, type II cytoskeletal 1 OS=Homo sapiens GN=KRT1 PE=1 SV=6	1886	66170	61	61	22	22	906	330	1	1	1	546.755	1091.49	2	1091.5	-0.0007	0	93.45	6.5e-08	R	GSGGGSSGGSIGGR	G					File: ~Y:\CORE\RAW_DATA_2023_QE\P1481_Sigrun_Lange\P1481_B.raw~; SpectrumID: ~337~; PrecursorID: ~0~; scans: ~5494~
4	1::sp|cRAP054|P04264|K2C1_HUMAN	Keratin, type II cytoskeletal 1 OS=Homo sapiens GN=KRT1 PE=1 SV=6	1886	66170	61	61	22	22	987	1218	1	1	1	563.273	1124.53	2	1124.53	-0.0031	0	45.46	0.0041	K	AEAESLYQSK	Y					File: ~Y:\CORE\RAW_DATA_2023_QE\P1481_Sigrun_Lange\P1481_B.raw~; SpectrumID: ~1679~; PrecursorID: ~0~; scans: ~8619~
4	1::sp|cRAP054|P04264|K2C1_HUMAN	Keratin, type II cytoskeletal 1 OS=Homo sapiens GN=KRT1 PE=1 SV=6	1886	66170	61	61	22	22	988	1163	1	1	1	563.274	1124.53	2	1124.53	-0.0005	0	56.93	0.00027	K	AEAESLYQSK	Y					File: ~Y:\CORE\RAW_DATA_2023_QE\P1481_Sigrun_Lange\P1481_B.raw~; SpectrumID: ~1614~; PrecursorID: ~0~; scans: ~8306~
4	1::sp|cRAP054|P04264|K2C1_HUMAN	Keratin, type II cytoskeletal 1 OS=Homo sapiens GN=KRT1 PE=1 SV=6	1886	66170	61	61	22	22	989	1103	1	1	1	563.275	1124.54	2	1124.53	0.0012	0	50.9	0.0012	K	AEAESLYQSK	Y					File: ~Y:\CORE\RAW_DATA_2023_QE\P1481_Sigrun_Lange\P1481_B.raw~; SpectrumID: ~1528~; PrecursorID: ~0~; scans: ~8063~
4	1::sp|cRAP054|P04264|K2C1_HUMAN	Keratin, type II cytoskeletal 1 OS=Homo sapiens GN=KRT1 PE=1 SV=6	1886	66170	61	61	22	22	1045	2052	1	1	0	571.263	1140.51	2	1140.51	-0.0002	0	44.42	0.0036	R	DYQELMNTK	L					File: ~Y:\CORE\RAW_DATA_2023_QE\P1481_Sigrun_Lange\P1481_B.raw~; SpectrumID: ~2570~; PrecursorID: ~0~; scans: ~11089~
4	1::sp|cRAP054|P04264|K2C1_HUMAN	Keratin, type II cytoskeletal 1 OS=Homo sapiens GN=KRT1 PE=1 SV=6	1886	66170	61	61	22	22	1046	1917	1	1	0	571.264	1140.51	2	1140.51	0.0006	0	45.94	0.0025	R	DYQELMNTK	L					File: ~Y:\CORE\RAW_DATA_2023_QE\P1481_Sigrun_Lange\P1481_B.raw~; SpectrumID: ~2432~; PrecursorID: ~0~; scans: ~10835~
4	1::sp|cRAP054|P04264|K2C1_HUMAN	Keratin, type II cytoskeletal 1 OS=Homo sapiens GN=KRT1 PE=1 SV=6	1886	66170	61	61	22	22	1129	1832	1	1	0	590.303	1178.59	2	1178.59	-0.0022	0	42.05	0.012	K	YEELQITAGR	H					File: ~Y:\CORE\RAW_DATA_2023_QE\P1481_Sigrun_Lange\P1481_B.raw~; SpectrumID: ~2344~; PrecursorID: ~0~; scans: ~10654~
4	1::sp|cRAP054|P04264|K2C1_HUMAN	Keratin, type II cytoskeletal 1 OS=Homo sapiens GN=KRT1 PE=1 SV=6	1886	66170	61	61	22	22	1130	2209	1	1	0	590.303	1178.59	2	1178.59	-0.0012	0	67.23	3.6e-05	K	YEELQITAGR	H					File: ~Y:\CORE\RAW_DATA_2023_QE\P1481_Sigrun_Lange\P1481_B.raw~; SpectrumID: ~2728~; PrecursorID: ~0~; scans: ~11409~
4	1::sp|cRAP054|P04264|K2C1_HUMAN	Keratin, type II cytoskeletal 1 OS=Homo sapiens GN=KRT1 PE=1 SV=6	1886	66170	61	61	22	22	1131	2087	1	1	0	590.303	1178.59	2	1178.59	-0.001	0	75.34	5.7e-06	K	YEELQITAGR	H					File: ~Y:\CORE\RAW_DATA_2023_QE\P1481_Sigrun_Lange\P1481_B.raw~; SpectrumID: ~2606~; PrecursorID: ~0~; scans: ~11157~
4	1::sp|cRAP054|P04264|K2C1_HUMAN	Keratin, type II cytoskeletal 1 OS=Homo sapiens GN=KRT1 PE=1 SV=6	1886	66170	61	61	22	22	1132	1949	1	1	0	590.303	1178.59	2	1178.59	-0.0007	0	69.69	2.1e-05	K	YEELQITAGR	H					File: ~Y:\CORE\RAW_DATA_2023_QE\P1481_Sigrun_Lange\P1481_B.raw~; SpectrumID: ~2466~; PrecursorID: ~0~; scans: ~10904~
4	1::sp|cRAP054|P04264|K2C1_HUMAN	Keratin, type II cytoskeletal 1 OS=Homo sapiens GN=KRT1 PE=1 SV=6	1886	66170	61	61	22	22	1134	2334	1	1	0	590.305	1178.6	2	1178.59	0.0029	0	42.34	0.011	K	YEELQITAGR	H					File: ~Y:\CORE\RAW_DATA_2023_QE\P1481_Sigrun_Lange\P1481_B.raw~; SpectrumID: ~2858~; PrecursorID: ~0~; scans: ~11659~
4	1::sp|cRAP054|P04264|K2C1_HUMAN	Keratin, type II cytoskeletal 1 OS=Homo sapiens GN=KRT1 PE=1 SV=6	1886	66170	61	61	22	22	1353	2165	1	1	0	633.321	1264.63	2	1264.63	-0.0022	0	75.78	6e-06	R	TNAENEFVTIK	K					File: ~Y:\CORE\RAW_DATA_2023_QE\P1481_Sigrun_Lange\P1481_B.raw~; SpectrumID: ~2684~; PrecursorID: ~0~; scans: ~11313~
4	1::sp|cRAP054|P04264|K2C1_HUMAN	Keratin, type II cytoskeletal 1 OS=Homo sapiens GN=KRT1 PE=1 SV=6	1886	66170	61	61	22	22	1354	2289	1	1	0	633.322	1264.63	2	1264.63	0.0006	0	80.97	1.7e-06	R	TNAENEFVTIK	K					File: ~Y:\CORE\RAW_DATA_2023_QE\P1481_Sigrun_Lange\P1481_B.raw~; SpectrumID: ~2810~; PrecursorID: ~0~; scans: ~11561~
4	1::sp|cRAP054|P04264|K2C1_HUMAN	Keratin, type II cytoskeletal 1 OS=Homo sapiens GN=KRT1 PE=1 SV=6	1886	66170	61	61	22	22	1355	2035	1	1	0	633.324	1264.63	2	1264.63	0.0032	0	75.27	6.5e-06	R	TNAENEFVTIK	K					File: ~Y:\CORE\RAW_DATA_2023_QE\P1481_Sigrun_Lange\P1481_B.raw~; SpectrumID: ~2553~; PrecursorID: ~0~; scans: ~11059~
4	1::sp|cRAP054|P04264|K2C1_HUMAN	Keratin, type II cytoskeletal 1 OS=Homo sapiens GN=KRT1 PE=1 SV=6	1886	66170	61	61	22	22	1393	4398	1	1	1	639.358	1276.7	2	1276.7	-0.001	0	69.85	1.5e-05	K	LALDLEIATYR	T					File: ~Y:\CORE\RAW_DATA_2023_QE\P1481_Sigrun_Lange\P1481_B.raw~; SpectrumID: ~4935~; PrecursorID: ~0~; scans: ~15221~
4	1::sp|cRAP054|P04264|K2C1_HUMAN	Keratin, type II cytoskeletal 1 OS=Homo sapiens GN=KRT1 PE=1 SV=6	1886	66170	61	61	22	22	1394	4266	1	1	1	639.358	1276.7	2	1276.7	-0.0008	0	64.11	5.5e-05	K	LALDLEIATYR	T					File: ~Y:\CORE\RAW_DATA_2023_QE\P1481_Sigrun_Lange\P1481_B.raw~; SpectrumID: ~4802~; PrecursorID: ~0~; scans: ~14969~
4	1::sp|cRAP054|P04264|K2C1_HUMAN	Keratin, type II cytoskeletal 1 OS=Homo sapiens GN=KRT1 PE=1 SV=6	1886	66170	61	61	22	22	1395	4774	1	1	1	639.358	1276.7	2	1276.7	-0.0005	0	63.3	6.6e-05	K	LALDLEIATYR	T					File: ~Y:\CORE\RAW_DATA_2023_QE\P1481_Sigrun_Lange\P1481_B.raw~; SpectrumID: ~5340~; PrecursorID: ~0~; scans: ~15759~
4	1::sp|cRAP054|P04264|K2C1_HUMAN	Keratin, type II cytoskeletal 1 OS=Homo sapiens GN=KRT1 PE=1 SV=6	1886	66170	61	61	22	22	1441	2375	1	1	1	650.768	1299.52	2	1299.52	-0.002	0	58.49	4.4e-05	K	NMQDMVEDYR	N					File: ~Y:\CORE\RAW_DATA_2023_QE\P1481_Sigrun_Lange\P1481_B.raw~; SpectrumID: ~2899~; PrecursorID: ~0~; scans: ~11738~
4	1::sp|cRAP054|P04264|K2C1_HUMAN	Keratin, type II cytoskeletal 1 OS=Homo sapiens GN=KRT1 PE=1 SV=6	1886	66170	61	61	22	22	1442	2522	1	1	1	650.768	1299.52	2	1299.52	-0.0013	0	62.49	1.8e-05	K	NMQDMVEDYR	N					File: ~Y:\CORE\RAW_DATA_2023_QE\P1481_Sigrun_Lange\P1481_B.raw~; SpectrumID: ~3050~; PrecursorID: ~0~; scans: ~11990~
4	1::sp|cRAP054|P04264|K2C1_HUMAN	Keratin, type II cytoskeletal 1 OS=Homo sapiens GN=KRT1 PE=1 SV=6	1886	66170	61	61	22	22	1443	2243	1	1	1	650.769	1299.52	2	1299.52	0.0005	0	43.44	0.0015	K	NMQDMVEDYR	N					File: ~Y:\CORE\RAW_DATA_2023_QE\P1481_Sigrun_Lange\P1481_B.raw~; SpectrumID: ~2764~; PrecursorID: ~0~; scans: ~11490~
4	1::sp|cRAP054|P04264|K2C1_HUMAN	Keratin, type II cytoskeletal 1 OS=Homo sapiens GN=KRT1 PE=1 SV=6	1886	66170	61	61	22	22	1444	2650	1	1	1	650.769	1299.52	2	1299.52	0.0012	0	54.63	0.00011	K	NMQDMVEDYR	N					File: ~Y:\CORE\RAW_DATA_2023_QE\P1481_Sigrun_Lange\P1481_B.raw~; SpectrumID: ~3180~; PrecursorID: ~0~; scans: ~12243~
4	1::sp|cRAP054|P04264|K2C1_HUMAN	Keratin, type II cytoskeletal 1 OS=Homo sapiens GN=KRT1 PE=1 SV=6	1886	66170	61	61	22	22	1451	5485	1	1	0	651.861	1301.71	2	1301.71	0.0003	0	75.06	7.2e-06	R	SLDLDSIIAEVK	A					File: ~Y:\CORE\RAW_DATA_2023_QE\P1481_Sigrun_Lange\P1481_B.raw~; SpectrumID: ~6179~; PrecursorID: ~0~; scans: ~16915~
4	1::sp|cRAP054|P04264|K2C1_HUMAN	Keratin, type II cytoskeletal 1 OS=Homo sapiens GN=KRT1 PE=1 SV=6	1886	66170	61	61	22	22	1452	4042	1	1	0	651.863	1301.71	2	1301.71	0.003	0	51.37	0.0014	R	SLDLDSIIAEVK	A					File: ~Y:\CORE\RAW_DATA_2023_QE\P1481_Sigrun_Lange\P1481_B.raw~; SpectrumID: ~4576~; PrecursorID: ~0~; scans: ~14592~
4	1::sp|cRAP054|P04264|K2C1_HUMAN	Keratin, type II cytoskeletal 1 OS=Homo sapiens GN=KRT1 PE=1 SV=6	1886	66170	61	61	22	22	1517	2451	1	1	1	658.763	1315.51	2	1315.52	-0.0064	0	31.23	0.01	K	NMQDMVEDYR	N	Oxidation (M)	0.0300000000.0			File: ~Y:\CORE\RAW_DATA_2023_QE\P1481_Sigrun_Lange\P1481_B.raw~; SpectrumID: ~2977~; PrecursorID: ~0~; scans: ~11871~
4	1::sp|cRAP054|P04264|K2C1_HUMAN	Keratin, type II cytoskeletal 1 OS=Homo sapiens GN=KRT1 PE=1 SV=6	1886	66170	61	61	22	22	1518	2174	1	1	1	658.764	1315.51	2	1315.52	-0.0044	0	37.71	0.0025	K	NMQDMVEDYR	N	Oxidation (M)	0.0300000000.0			File: ~Y:\CORE\RAW_DATA_2023_QE\P1481_Sigrun_Lange\P1481_B.raw~; SpectrumID: ~2693~; PrecursorID: ~0~; scans: ~11334~
4	1::sp|cRAP054|P04264|K2C1_HUMAN	Keratin, type II cytoskeletal 1 OS=Homo sapiens GN=KRT1 PE=1 SV=6	1886	66170	61	61	22	22	1521	1555	1	1	1	658.768	1315.52	2	1315.52	0.0039	0	62.96	1e-05	K	NMQDMVEDYR	N	Oxidation (M)	0.0000300000.0			File: ~Y:\CORE\RAW_DATA_2023_QE\P1481_Sigrun_Lange\P1481_B.raw~; SpectrumID: ~2051~; PrecursorID: ~0~; scans: ~9872~
4	1::sp|cRAP054|P04264|K2C1_HUMAN	Keratin, type II cytoskeletal 1 OS=Homo sapiens GN=KRT1 PE=1 SV=6	1886	66170	61	61	22	22	1636	2870	1	1	1	679.351	1356.69	2	1356.69	-0.0003	0	83.47	9.6e-07	K	LNDLEDALQQAK	E					File: ~Y:\CORE\RAW_DATA_2023_QE\P1481_Sigrun_Lange\P1481_B.raw~; SpectrumID: ~3402~; PrecursorID: ~0~; scans: ~12640~
4	1::sp|cRAP054|P04264|K2C1_HUMAN	Keratin, type II cytoskeletal 1 OS=Homo sapiens GN=KRT1 PE=1 SV=6	1886	66170	61	61	22	22	1637	3024	1	1	1	679.352	1356.69	2	1356.69	0.0005	0	37.66	0.037	K	LNDLEDALQQAK	E					File: ~Y:\CORE\RAW_DATA_2023_QE\P1481_Sigrun_Lange\P1481_B.raw~; SpectrumID: ~3557~; PrecursorID: ~0~; scans: ~12900~
4	1::sp|cRAP054|P04264|K2C1_HUMAN	Keratin, type II cytoskeletal 1 OS=Homo sapiens GN=KRT1 PE=1 SV=6	1886	66170	61	61	22	22	1739	3825	1	1	1	692.347	1382.68	2	1382.68	-0.0036	0	72.59	1.1e-05	K	SLNNQFASFIDK	V					File: ~Y:\CORE\RAW_DATA_2023_QE\P1481_Sigrun_Lange\P1481_B.raw~; SpectrumID: ~4359~; PrecursorID: ~0~; scans: ~14215~
4	1::sp|cRAP054|P04264|K2C1_HUMAN	Keratin, type II cytoskeletal 1 OS=Homo sapiens GN=KRT1 PE=1 SV=6	1886	66170	61	61	22	22	1740	3645	1	1	1	692.349	1382.68	2	1382.68	-0.0004	0	80.32	1.8e-06	K	SLNNQFASFIDK	V					File: ~Y:\CORE\RAW_DATA_2023_QE\P1481_Sigrun_Lange\P1481_B.raw~; SpectrumID: ~4178~; PrecursorID: ~0~; scans: ~13951~
4	1::sp|cRAP054|P04264|K2C1_HUMAN	Keratin, type II cytoskeletal 1 OS=Homo sapiens GN=KRT1 PE=1 SV=6	1886	66170	61	61	22	22	1744	3979	1	1	1	692.841	1383.67	2	1383.67	0.0009	0	77.78	3e-06	K	SLNNQFASFIDK	V	Deamidated (NQ)	0.001000000000.0			File: ~Y:\CORE\RAW_DATA_2023_QE\P1481_Sigrun_Lange\P1481_B.raw~; SpectrumID: ~4513~; PrecursorID: ~0~; scans: ~14469~
4	1::sp|cRAP054|P04264|K2C1_HUMAN	Keratin, type II cytoskeletal 1 OS=Homo sapiens GN=KRT1 PE=1 SV=6	1886	66170	61	61	22	22	1745	3458	1	1	1	692.848	1383.68	2	1383.67	0.0137	0	73.42	8.5e-06	K	SLNNQFASFIDK	V	Deamidated (NQ)	0.001000000000.0			File: ~Y:\CORE\RAW_DATA_2023_QE\P1481_Sigrun_Lange\P1481_B.raw~; SpectrumID: ~3991~; PrecursorID: ~0~; scans: ~13686~
4	1::sp|cRAP054|P04264|K2C1_HUMAN	Keratin, type II cytoskeletal 1 OS=Homo sapiens GN=KRT1 PE=1 SV=6	1886	66170	61	61	22	22	1773	1595	1	1	0	465.248	1392.72	3	1392.72	-0.0015	1	38.6	0.027	R	TNAENEFVTIKK	D					File: ~Y:\CORE\RAW_DATA_2023_QE\P1481_Sigrun_Lange\P1481_B.raw~; SpectrumID: ~2091~; PrecursorID: ~0~; scans: ~9995~
4	1::sp|cRAP054|P04264|K2C1_HUMAN	Keratin, type II cytoskeletal 1 OS=Homo sapiens GN=KRT1 PE=1 SV=6	1886	66170	61	61	22	22	2015	1906	1	1	0	738.396	1474.78	2	1474.78	-0.0012	0	79.47	2.5e-06	R	FLEQQNQVLQTK	W					File: ~Y:\CORE\RAW_DATA_2023_QE\P1481_Sigrun_Lange\P1481_B.raw~; SpectrumID: ~2421~; PrecursorID: ~0~; scans: ~10815~
4	1::sp|cRAP054|P04264|K2C1_HUMAN	Keratin, type II cytoskeletal 1 OS=Homo sapiens GN=KRT1 PE=1 SV=6	1886	66170	61	61	22	22	2016	2039	1	1	0	738.396	1474.78	2	1474.78	-0.001	0	73.4	1e-05	R	FLEQQNQVLQTK	W					File: ~Y:\CORE\RAW_DATA_2023_QE\P1481_Sigrun_Lange\P1481_B.raw~; SpectrumID: ~2557~; PrecursorID: ~0~; scans: ~11067~
4	1::sp|cRAP054|P04264|K2C1_HUMAN	Keratin, type II cytoskeletal 1 OS=Homo sapiens GN=KRT1 PE=1 SV=6	1886	66170	61	61	22	22	2506	3973	1	1	1	546.956	1637.85	3	1637.85	-0.0066	1	52.29	0.0013	K	SLNNQFASFIDKVR	F					File: ~Y:\CORE\RAW_DATA_2023_QE\P1481_Sigrun_Lange\P1481_B.raw~; SpectrumID: ~4507~; PrecursorID: ~0~; scans: ~14459~
4	1::sp|cRAP054|P04264|K2C1_HUMAN	Keratin, type II cytoskeletal 1 OS=Homo sapiens GN=KRT1 PE=1 SV=6	1886	66170	61	61	22	22	2507	3817	1	1	1	546.956	1637.85	3	1637.85	-0.0064	1	44.18	0.0083	K	SLNNQFASFIDKVR	F					File: ~Y:\CORE\RAW_DATA_2023_QE\P1481_Sigrun_Lange\P1481_B.raw~; SpectrumID: ~4351~; PrecursorID: ~0~; scans: ~14202~
4	1::sp|cRAP054|P04264|K2C1_HUMAN	Keratin, type II cytoskeletal 1 OS=Homo sapiens GN=KRT1 PE=1 SV=6	1886	66170	61	61	22	22	2508	3593	1	1	1	546.958	1637.85	3	1637.85	-0.0011	1	55.25	0.00063	K	SLNNQFASFIDKVR	F					File: ~Y:\CORE\RAW_DATA_2023_QE\P1481_Sigrun_Lange\P1481_B.raw~; SpectrumID: ~4126~; PrecursorID: ~0~; scans: ~13884~
4	1::sp|cRAP054|P04264|K2C1_HUMAN	Keratin, type II cytoskeletal 1 OS=Homo sapiens GN=KRT1 PE=1 SV=6	1886	66170	61	61	22	22	2568	2168	1	1	1	829.391	1656.77	2	1656.79	-0.0174	0	38.37	0.029	R	SGGGFSSGSAGIINYQR	R					File: ~Y:\CORE\RAW_DATA_2023_QE\P1481_Sigrun_Lange\P1481_B.raw~; SpectrumID: ~2687~; PrecursorID: ~0~; scans: ~11321~
4	1::sp|cRAP054|P04264|K2C1_HUMAN	Keratin, type II cytoskeletal 1 OS=Homo sapiens GN=KRT1 PE=1 SV=6	1886	66170	61	61	22	22	2637	2746	1	1	1	563.327	1686.96	3	1686.96	-0.005	1	34.67	0.023	R	SLVNLGGSKSISISVAR	G					File: ~Y:\CORE\RAW_DATA_2023_QE\P1481_Sigrun_Lange\P1481_B.raw~; SpectrumID: ~3277~; PrecursorID: ~0~; scans: ~12411~
4	1::sp|cRAP054|P04264|K2C1_HUMAN	Keratin, type II cytoskeletal 1 OS=Homo sapiens GN=KRT1 PE=1 SV=6	1886	66170	61	61	22	22	2724	2343	1	1	1	858.927	1715.84	2	1715.84	-0.0036	0	81.38	2.1e-06	K	QISNLQQSISDAEQR	G					File: ~Y:\CORE\RAW_DATA_2023_QE\P1481_Sigrun_Lange\P1481_B.raw~; SpectrumID: ~2867~; PrecursorID: ~0~; scans: ~11678~
4	1::sp|cRAP054|P04264|K2C1_HUMAN	Keratin, type II cytoskeletal 1 OS=Homo sapiens GN=KRT1 PE=1 SV=6	1886	66170	61	61	22	22	2725	2216	1	1	1	858.928	1715.84	2	1715.84	-0.0023	0	102.92	1.5e-08	K	QISNLQQSISDAEQR	G					File: ~Y:\CORE\RAW_DATA_2023_QE\P1481_Sigrun_Lange\P1481_B.raw~; SpectrumID: ~2735~; PrecursorID: ~0~; scans: ~11428~
4	1::sp|cRAP054|P04264|K2C1_HUMAN	Keratin, type II cytoskeletal 1 OS=Homo sapiens GN=KRT1 PE=1 SV=6	1886	66170	61	61	22	22	2726	2348	1	1	1	572.955	1715.84	3	1715.84	-0.0015	0	50.65	0.0025	K	QISNLQQSISDAEQR	G					File: ~Y:\CORE\RAW_DATA_2023_QE\P1481_Sigrun_Lange\P1481_B.raw~; SpectrumID: ~2872~; PrecursorID: ~0~; scans: ~11687~
4	1::sp|cRAP054|P04264|K2C1_HUMAN	Keratin, type II cytoskeletal 1 OS=Homo sapiens GN=KRT1 PE=1 SV=6	1886	66170	61	61	22	22	2727	2221	1	1	1	572.956	1715.85	3	1715.84	0.0027	0	65.63	8e-05	K	QISNLQQSISDAEQR	G					File: ~Y:\CORE\RAW_DATA_2023_QE\P1481_Sigrun_Lange\P1481_B.raw~; SpectrumID: ~2740~; PrecursorID: ~0~; scans: ~11439~
4	1::sp|cRAP054|P04264|K2C1_HUMAN	Keratin, type II cytoskeletal 1 OS=Homo sapiens GN=KRT1 PE=1 SV=6	1886	66170	61	61	22	22	3448	5341	1	1	1	665.33	1992.97	3	1992.97	-0.0017	0	71.54	2.1e-05	R	THNLEPYFESFINNLR	R					File: ~Y:\CORE\RAW_DATA_2023_QE\P1481_Sigrun_Lange\P1481_B.raw~; SpectrumID: ~6015~; PrecursorID: ~0~; scans: ~16687~
4	2::tr|Q63282|Q63282_RAT	Keratin K6 (Fragment) OS=Rattus norvegicus OX=10116 GN=keratin K6 PE=4 SV=1	164	3106	5	5	1	1	1129	1832	1	0	0	590.303	1178.59	2	1178.59	-0.0022	0	42.05	0.012	K	YEELQITAGR	H					File: ~Y:\CORE\RAW_DATA_2023_QE\P1481_Sigrun_Lange\P1481_B.raw~; SpectrumID: ~2344~; PrecursorID: ~0~; scans: ~10654~
4	2::tr|Q63282|Q63282_RAT	Keratin K6 (Fragment) OS=Rattus norvegicus OX=10116 GN=keratin K6 PE=4 SV=1	164	3106	5	5	1	1	1130	2209	1	0	0	590.303	1178.59	2	1178.59	-0.0012	0	67.23	3.6e-05	K	YEELQITAGR	H					File: ~Y:\CORE\RAW_DATA_2023_QE\P1481_Sigrun_Lange\P1481_B.raw~; SpectrumID: ~2728~; PrecursorID: ~0~; scans: ~11409~
4	2::tr|Q63282|Q63282_RAT	Keratin K6 (Fragment) OS=Rattus norvegicus OX=10116 GN=keratin K6 PE=4 SV=1	164	3106	5	5	1	1	1131	2087	1	0	0	590.303	1178.59	2	1178.59	-0.001	0	75.34	5.7e-06	K	YEELQITAGR	H					File: ~Y:\CORE\RAW_DATA_2023_QE\P1481_Sigrun_Lange\P1481_B.raw~; SpectrumID: ~2606~; PrecursorID: ~0~; scans: ~11157~
4	2::tr|Q63282|Q63282_RAT	Keratin K6 (Fragment) OS=Rattus norvegicus OX=10116 GN=keratin K6 PE=4 SV=1	164	3106	5	5	1	1	1132	1949	1	0	0	590.303	1178.59	2	1178.59	-0.0007	0	69.69	2.1e-05	K	YEELQITAGR	H					File: ~Y:\CORE\RAW_DATA_2023_QE\P1481_Sigrun_Lange\P1481_B.raw~; SpectrumID: ~2466~; PrecursorID: ~0~; scans: ~10904~
4	2::tr|Q63282|Q63282_RAT	Keratin K6 (Fragment) OS=Rattus norvegicus OX=10116 GN=keratin K6 PE=4 SV=1	164	3106	5	5	1	1	1134	2334	1	0	0	590.305	1178.6	2	1178.59	0.0029	0	42.34	0.011	K	YEELQITAGR	H					File: ~Y:\CORE\RAW_DATA_2023_QE\P1481_Sigrun_Lange\P1481_B.raw~; SpectrumID: ~2858~; PrecursorID: ~0~; scans: ~11659~
4	2::tr|Q63280|Q63280_RAT	Keratin K5 (Fragment) OS=Rattus norvegicus OX=10116 GN=keratin K5 PE=4 SV=1	91	9390	2	2	1	1	1451	5485	1	0	0	651.861	1301.71	2	1301.71	0.0003	0	75.06	7.2e-06	R	SLDLDSIIAEVK	A					File: ~Y:\CORE\RAW_DATA_2023_QE\P1481_Sigrun_Lange\P1481_B.raw~; SpectrumID: ~6179~; PrecursorID: ~0~; scans: ~16915~
4	2::tr|Q63280|Q63280_RAT	Keratin K5 (Fragment) OS=Rattus norvegicus OX=10116 GN=keratin K5 PE=4 SV=1	91	9390	2	2	1	1	1452	4042	1	0	0	651.863	1301.71	2	1301.71	0.003	0	51.37	0.0014	R	SLDLDSIIAEVK	A					File: ~Y:\CORE\RAW_DATA_2023_QE\P1481_Sigrun_Lange\P1481_B.raw~; SpectrumID: ~4576~; PrecursorID: ~0~; scans: ~14592~
5	1::sp|cRAP039|P13645|K1C10_HUMAN	Keratin, type I cytoskeletal 10 OS=Homo sapiens GN=KRT10 PE=1 SV=6	1353	59020	53	53	19	19	86	1414	1	1	0	404.203	806.392	2	806.392	-0.0004	0	34.84	0.026	R	LAADDFR	L					File: ~Y:\CORE\RAW_DATA_2023_QE\P1481_Sigrun_Lange\P1481_B.raw~; SpectrumID: ~1897~; PrecursorID: ~0~; scans: ~9319~
5	1::sp|cRAP039|P13645|K1C10_HUMAN	Keratin, type I cytoskeletal 10 OS=Homo sapiens GN=KRT10 PE=1 SV=6	1353	59020	53	53	19	19	87	1545	1	1	0	404.203	806.392	2	806.392	0	0	38.49	0.011	R	LAADDFR	L					File: ~Y:\CORE\RAW_DATA_2023_QE\P1481_Sigrun_Lange\P1481_B.raw~; SpectrumID: ~2040~; PrecursorID: ~0~; scans: ~9809~
5	1::sp|cRAP039|P13645|K1C10_HUMAN	Keratin, type I cytoskeletal 10 OS=Homo sapiens GN=KRT10 PE=1 SV=6	1353	59020	53	53	19	19	88	1490	2	1	0	404.204	806.393	2	806.392	0.0003	0	44.69	0.0027	R	LAADDFR	L					File: ~Y:\CORE\RAW_DATA_2023_QE\P1481_Sigrun_Lange\P1481_B.raw~; SpectrumID: ~1979~; PrecursorID: ~0~; scans: ~9563~
5	1::sp|cRAP039|P13645|K1C10_HUMAN	Keratin, type I cytoskeletal 10 OS=Homo sapiens GN=KRT10 PE=1 SV=6	1353	59020	53	53	19	19	90	1270	1	0	0	405.222	808.429	2	808.433	-0.0036	0	38.06	0.0052	R	LASYLDK	V					File: ~Y:\CORE\RAW_DATA_2023_QE\P1481_Sigrun_Lange\P1481_B.raw~; SpectrumID: ~1734~; PrecursorID: ~0~; scans: ~8813~
5	1::sp|cRAP039|P13645|K1C10_HUMAN	Keratin, type I cytoskeletal 10 OS=Homo sapiens GN=KRT10 PE=1 SV=6	1353	59020	53	53	19	19	91	1332	1	0	0	405.223	808.432	2	808.433	-0.0008	0	36.32	0.0077	R	LASYLDK	V					File: ~Y:\CORE\RAW_DATA_2023_QE\P1481_Sigrun_Lange\P1481_B.raw~; SpectrumID: ~1806~; PrecursorID: ~0~; scans: ~9060~
5	1::sp|cRAP039|P13645|K1C10_HUMAN	Keratin, type I cytoskeletal 10 OS=Homo sapiens GN=KRT10 PE=1 SV=6	1353	59020	53	53	19	19	92	1413	1	0	0	405.224	808.433	2	808.433	0.0005	0	35.77	0.0088	R	LASYLDK	V					File: ~Y:\CORE\RAW_DATA_2023_QE\P1481_Sigrun_Lange\P1481_B.raw~; SpectrumID: ~1895~; PrecursorID: ~0~; scans: ~9304~
5	1::sp|cRAP039|P13645|K1C10_HUMAN	Keratin, type I cytoskeletal 10 OS=Homo sapiens GN=KRT10 PE=1 SV=6	1353	59020	53	53	19	19	627	1285	1	1	1	497.252	992.489	2	992.493	-0.0042	0	43.22	0.0094	K	YENEVALR	Q					File: ~Y:\CORE\RAW_DATA_2023_QE\P1481_Sigrun_Lange\P1481_B.raw~; SpectrumID: ~1749~; PrecursorID: ~0~; scans: ~8847~
5	1::sp|cRAP039|P13645|K1C10_HUMAN	Keratin, type I cytoskeletal 10 OS=Homo sapiens GN=KRT10 PE=1 SV=6	1353	59020	53	53	19	19	628	1342	1	1	1	497.253	992.492	2	992.493	-0.0009	0	44.61	0.0062	K	YENEVALR	Q					File: ~Y:\CORE\RAW_DATA_2023_QE\P1481_Sigrun_Lange\P1481_B.raw~; SpectrumID: ~1816~; PrecursorID: ~0~; scans: ~9093~
5	1::sp|cRAP039|P13645|K1C10_HUMAN	Keratin, type I cytoskeletal 10 OS=Homo sapiens GN=KRT10 PE=1 SV=6	1353	59020	53	53	19	19	629	1420	1	1	1	497.255	992.495	2	992.493	0.0024	0	41.55	0.012	K	YENEVALR	Q					File: ~Y:\CORE\RAW_DATA_2023_QE\P1481_Sigrun_Lange\P1481_B.raw~; SpectrumID: ~1905~; PrecursorID: ~0~; scans: ~9337~
5	1::sp|cRAP039|P13645|K1C10_HUMAN	Keratin, type I cytoskeletal 10 OS=Homo sapiens GN=KRT10 PE=1 SV=6	1353	59020	53	53	19	19	754	2694	1	1	0	516.303	1030.59	2	1030.59	-0.0002	0	55.61	0.00032	R	VLDELTLTK	A					File: ~Y:\CORE\RAW_DATA_2023_QE\P1481_Sigrun_Lange\P1481_B.raw~; SpectrumID: ~3224~; PrecursorID: ~0~; scans: ~12313~
5	1::sp|cRAP039|P13645|K1C10_HUMAN	Keratin, type I cytoskeletal 10 OS=Homo sapiens GN=KRT10 PE=1 SV=6	1353	59020	53	53	19	19	898	1305	1	1	0	545.765	1089.52	2	1089.52	-0.0085	0	57.22	0.00043	K	VTMQNLNDR	L					File: ~Y:\CORE\RAW_DATA_2023_QE\P1481_Sigrun_Lange\P1481_B.raw~; SpectrumID: ~1775~; PrecursorID: ~0~; scans: ~8922~
5	1::sp|cRAP039|P13645|K1C10_HUMAN	Keratin, type I cytoskeletal 10 OS=Homo sapiens GN=KRT10 PE=1 SV=6	1353	59020	53	53	19	19	899	1232	1	1	0	545.768	1089.52	2	1089.52	-0.0016	0	47.24	0.0043	K	VTMQNLNDR	L					File: ~Y:\CORE\RAW_DATA_2023_QE\P1481_Sigrun_Lange\P1481_B.raw~; SpectrumID: ~1694~; PrecursorID: ~0~; scans: ~8679~
5	1::sp|cRAP039|P13645|K1C10_HUMAN	Keratin, type I cytoskeletal 10 OS=Homo sapiens GN=KRT10 PE=1 SV=6	1353	59020	53	53	19	19	900	1187	1	1	0	545.769	1089.52	2	1089.52	-0.0002	0	39.62	0.025	K	VTMQNLNDR	L					File: ~Y:\CORE\RAW_DATA_2023_QE\P1481_Sigrun_Lange\P1481_B.raw~; SpectrumID: ~1645~; PrecursorID: ~0~; scans: ~8406~
5	1::sp|cRAP039|P13645|K1C10_HUMAN	Keratin, type I cytoskeletal 10 OS=Homo sapiens GN=KRT10 PE=1 SV=6	1353	59020	53	53	19	19	902	1194	1	1	0	546.27	1090.53	2	1090.51	0.018	0	40.85	0.018	K	VTMQNLNDR	L	Deamidated (NQ)	0.000100000.0			File: ~Y:\CORE\RAW_DATA_2023_QE\P1481_Sigrun_Lange\P1481_B.raw~; SpectrumID: ~1653~; PrecursorID: ~0~; scans: ~8432~
5	1::sp|cRAP039|P13645|K1C10_HUMAN	Keratin, type I cytoskeletal 10 OS=Homo sapiens GN=KRT10 PE=1 SV=6	1353	59020	53	53	19	19	945	836	1	1	0	553.765	1105.52	2	1105.52	-0.0022	0	41.47	0.014	K	VTMQNLNDR	L	Oxidation (M)	0.003000000.0			File: ~Y:\CORE\RAW_DATA_2023_QE\P1481_Sigrun_Lange\P1481_B.raw~; SpectrumID: ~1160~; PrecursorID: ~0~; scans: ~7005~
5	1::sp|cRAP039|P13645|K1C10_HUMAN	Keratin, type I cytoskeletal 10 OS=Homo sapiens GN=KRT10 PE=1 SV=6	1353	59020	53	53	19	19	946	1022	1	1	0	553.766	1105.52	2	1105.52	-0.0015	0	78.05	3e-06	K	VTMQNLNDR	L	Oxidation (M)	0.003000000.0			File: ~Y:\CORE\RAW_DATA_2023_QE\P1481_Sigrun_Lange\P1481_B.raw~; SpectrumID: ~1425~; PrecursorID: ~0~; scans: ~7721~
5	1::sp|cRAP039|P13645|K1C10_HUMAN	Keratin, type I cytoskeletal 10 OS=Homo sapiens GN=KRT10 PE=1 SV=6	1353	59020	53	53	19	19	947	687	1	1	0	553.766	1105.52	2	1105.52	-0.0002	0	36.77	0.042	K	VTMQNLNDR	L	Oxidation (M)	0.003000000.0			File: ~Y:\CORE\RAW_DATA_2023_QE\P1481_Sigrun_Lange\P1481_B.raw~; SpectrumID: ~944~; PrecursorID: ~0~; scans: ~6532~
5	1::sp|cRAP039|P13645|K1C10_HUMAN	Keratin, type I cytoskeletal 10 OS=Homo sapiens GN=KRT10 PE=1 SV=6	1353	59020	53	53	19	19	948	907	1	1	0	553.767	1105.52	2	1105.52	0	0	52.19	0.0012	K	VTMQNLNDR	L	Oxidation (M)	0.003000000.0			File: ~Y:\CORE\RAW_DATA_2023_QE\P1481_Sigrun_Lange\P1481_B.raw~; SpectrumID: ~1266~; PrecursorID: ~0~; scans: ~7245~
5	1::sp|cRAP039|P13645|K1C10_HUMAN	Keratin, type I cytoskeletal 10 OS=Homo sapiens GN=KRT10 PE=1 SV=6	1353	59020	53	53	19	19	949	968	1	1	0	553.768	1105.52	2	1105.52	0.0019	0	41.52	0.014	K	VTMQNLNDR	L	Oxidation (M)	0.003000000.0			File: ~Y:\CORE\RAW_DATA_2023_QE\P1481_Sigrun_Lange\P1481_B.raw~; SpectrumID: ~1350~; PrecursorID: ~0~; scans: ~7483~
5	1::sp|cRAP039|P13645|K1C10_HUMAN	Keratin, type I cytoskeletal 10 OS=Homo sapiens GN=KRT10 PE=1 SV=6	1353	59020	53	53	19	19	955	3069	1	1	1	555.248	1108.48	2	1108.48	-0.0012	0	36.51	0.02	K	DAEAWFNEK	S					File: ~Y:\CORE\RAW_DATA_2023_QE\P1481_Sigrun_Lange\P1481_B.raw~; SpectrumID: ~3602~; PrecursorID: ~0~; scans: ~12967~
5	1::sp|cRAP039|P13645|K1C10_HUMAN	Keratin, type I cytoskeletal 10 OS=Homo sapiens GN=KRT10 PE=1 SV=6	1353	59020	53	53	19	19	956	2912	1	1	1	555.249	1108.48	2	1108.48	0.0005	0	52.4	0.00055	K	DAEAWFNEK	S					File: ~Y:\CORE\RAW_DATA_2023_QE\P1481_Sigrun_Lange\P1481_B.raw~; SpectrumID: ~3444~; PrecursorID: ~0~; scans: ~12706~
5	1::sp|cRAP039|P13645|K1C10_HUMAN	Keratin, type I cytoskeletal 10 OS=Homo sapiens GN=KRT10 PE=1 SV=6	1353	59020	53	53	19	19	957	2765	1	1	1	555.249	1108.48	2	1108.48	0.001	0	49.19	0.0012	K	DAEAWFNEK	S					File: ~Y:\CORE\RAW_DATA_2023_QE\P1481_Sigrun_Lange\P1481_B.raw~; SpectrumID: ~3296~; PrecursorID: ~0~; scans: ~12453~
5	1::sp|cRAP039|P13645|K1C10_HUMAN	Keratin, type I cytoskeletal 10 OS=Homo sapiens GN=KRT10 PE=1 SV=6	1353	59020	53	53	19	19	1102	1376	1	1	1	583.296	1164.58	2	1164.58	0.0009	0	47.84	0.0033	R	LENEIQTYR	S					File: ~Y:\CORE\RAW_DATA_2023_QE\P1481_Sigrun_Lange\P1481_B.raw~; SpectrumID: ~1850~; PrecursorID: ~0~; scans: ~9160~
5	1::sp|cRAP039|P13645|K1C10_HUMAN	Keratin, type I cytoskeletal 10 OS=Homo sapiens GN=KRT10 PE=1 SV=6	1353	59020	53	53	19	19	1172	2297	1	1	0	601.311	1200.61	2	1200.61	-0.0026	0	41	0.016	R	QSVEADINGLR	R					File: ~Y:\CORE\RAW_DATA_2023_QE\P1481_Sigrun_Lange\P1481_B.raw~; SpectrumID: ~2819~; PrecursorID: ~0~; scans: ~11577~
5	1::sp|cRAP039|P13645|K1C10_HUMAN	Keratin, type I cytoskeletal 10 OS=Homo sapiens GN=KRT10 PE=1 SV=6	1353	59020	53	53	19	19	1173	2170	1	1	0	601.312	1200.61	2	1200.61	-0.0012	0	72.13	1.3e-05	R	QSVEADINGLR	R					File: ~Y:\CORE\RAW_DATA_2023_QE\P1481_Sigrun_Lange\P1481_B.raw~; SpectrumID: ~2689~; PrecursorID: ~0~; scans: ~11328~
5	1::sp|cRAP039|P13645|K1C10_HUMAN	Keratin, type I cytoskeletal 10 OS=Homo sapiens GN=KRT10 PE=1 SV=6	1353	59020	53	53	19	19	1174	2043	1	1	0	601.312	1200.61	2	1200.61	-0.0003	0	77.08	3.8e-06	R	QSVEADINGLR	R					File: ~Y:\CORE\RAW_DATA_2023_QE\P1481_Sigrun_Lange\P1481_B.raw~; SpectrumID: ~2561~; PrecursorID: ~0~; scans: ~11074~
5	1::sp|cRAP039|P13645|K1C10_HUMAN	Keratin, type I cytoskeletal 10 OS=Homo sapiens GN=KRT10 PE=1 SV=6	1353	59020	53	53	19	19	1176	1910	1	1	0	601.313	1200.61	2	1200.61	0.0019	0	57.87	0.00036	R	QSVEADINGLR	R					File: ~Y:\CORE\RAW_DATA_2023_QE\P1481_Sigrun_Lange\P1481_B.raw~; SpectrumID: ~2425~; PrecursorID: ~0~; scans: ~10820~
5	1::sp|cRAP039|P13645|K1C10_HUMAN	Keratin, type I cytoskeletal 10 OS=Homo sapiens GN=KRT10 PE=1 SV=6	1353	59020	53	53	19	19	1190	1663	1	1	0	601.806	1201.6	2	1201.59	0.0043	0	80.47	2e-06	R	QSVEADINGLR	R	Deamidated (NQ)	0.00000001000.0			File: ~Y:\CORE\RAW_DATA_2023_QE\P1481_Sigrun_Lange\P1481_B.raw~; SpectrumID: ~2163~; PrecursorID: ~0~; scans: ~10243~
5	1::sp|cRAP039|P13645|K1C10_HUMAN	Keratin, type I cytoskeletal 10 OS=Homo sapiens GN=KRT10 PE=1 SV=6	1353	59020	53	53	19	19	1341	1356	1	1	1	631.8	1261.59	2	1261.59	-0.0048	0	43.75	0.0085	R	SLLEGEGSSGGGGR	G					File: ~Y:\CORE\RAW_DATA_2023_QE\P1481_Sigrun_Lange\P1481_B.raw~; SpectrumID: ~1830~; PrecursorID: ~0~; scans: ~9121~
5	1::sp|cRAP039|P13645|K1C10_HUMAN	Keratin, type I cytoskeletal 10 OS=Homo sapiens GN=KRT10 PE=1 SV=6	1353	59020	53	53	19	19	1342	1290	1	1	1	631.801	1261.59	2	1261.59	-0.0024	0	69.57	2.2e-05	R	SLLEGEGSSGGGGR	G					File: ~Y:\CORE\RAW_DATA_2023_QE\P1481_Sigrun_Lange\P1481_B.raw~; SpectrumID: ~1758~; PrecursorID: ~0~; scans: ~8875~
5	1::sp|cRAP039|P13645|K1C10_HUMAN	Keratin, type I cytoskeletal 10 OS=Homo sapiens GN=KRT10 PE=1 SV=6	1353	59020	53	53	19	19	1343	1220	1	1	1	631.801	1261.59	2	1261.59	-0.0022	0	62.29	0.00012	R	SLLEGEGSSGGGGR	G					File: ~Y:\CORE\RAW_DATA_2023_QE\P1481_Sigrun_Lange\P1481_B.raw~; SpectrumID: ~1681~; PrecursorID: ~0~; scans: ~8631~
5	1::sp|cRAP039|P13645|K1C10_HUMAN	Keratin, type I cytoskeletal 10 OS=Homo sapiens GN=KRT10 PE=1 SV=6	1353	59020	53	53	19	19	1672	1213	1	1	1	683.32	1364.63	2	1364.63	-0.0063	0	68.97	2.2e-05	R	SQYEQLAEQNR	K					File: ~Y:\CORE\RAW_DATA_2023_QE\P1481_Sigrun_Lange\P1481_B.raw~; SpectrumID: ~1674~; PrecursorID: ~0~; scans: ~8600~
5	1::sp|cRAP039|P13645|K1C10_HUMAN	Keratin, type I cytoskeletal 10 OS=Homo sapiens GN=KRT10 PE=1 SV=6	1353	59020	53	53	19	19	1673	1284	1	1	1	683.324	1364.63	2	1364.63	0.0006	0	61.56	0.00014	R	SQYEQLAEQNR	K					File: ~Y:\CORE\RAW_DATA_2023_QE\P1481_Sigrun_Lange\P1481_B.raw~; SpectrumID: ~1748~; PrecursorID: ~0~; scans: ~8844~
5	1::sp|cRAP039|P13645|K1C10_HUMAN	Keratin, type I cytoskeletal 10 OS=Homo sapiens GN=KRT10 PE=1 SV=6	1353	59020	53	53	19	19	1731	1685	1	1	1	691.328	1380.64	2	1380.64	0.001	0	71.7	1.2e-05	R	ALEESNYELEGK	I					File: ~Y:\CORE\RAW_DATA_2023_QE\P1481_Sigrun_Lange\P1481_B.raw~; SpectrumID: ~2189~; PrecursorID: ~0~; scans: ~10296~
5	1::sp|cRAP039|P13645|K1C10_HUMAN	Keratin, type I cytoskeletal 10 OS=Homo sapiens GN=KRT10 PE=1 SV=6	1353	59020	53	53	19	19	1732	1542	1	1	1	691.33	1380.64	2	1380.64	0.0039	0	58.96	0.00023	R	ALEESNYELEGK	I					File: ~Y:\CORE\RAW_DATA_2023_QE\P1481_Sigrun_Lange\P1481_B.raw~; SpectrumID: ~2037~; PrecursorID: ~0~; scans: ~9801~
5	1::sp|cRAP039|P13645|K1C10_HUMAN	Keratin, type I cytoskeletal 10 OS=Homo sapiens GN=KRT10 PE=1 SV=6	1353	59020	53	53	19	19	1733	1614	1	1	1	691.332	1380.65	2	1380.64	0.0092	0	48.87	0.0025	R	ALEESNYELEGK	I					File: ~Y:\CORE\RAW_DATA_2023_QE\P1481_Sigrun_Lange\P1481_B.raw~; SpectrumID: ~2113~; PrecursorID: ~0~; scans: ~10045~
5	1::sp|cRAP039|P13645|K1C10_HUMAN	Keratin, type I cytoskeletal 10 OS=Homo sapiens GN=KRT10 PE=1 SV=6	1353	59020	53	53	19	19	1736	1691	1	1	1	691.829	1381.64	2	1381.62	0.0189	0	49.45	0.002	R	ALEESNYELEGK	I	Deamidated (NQ)	0.000001000000.0			File: ~Y:\CORE\RAW_DATA_2023_QE\P1481_Sigrun_Lange\P1481_B.raw~; SpectrumID: ~2195~; PrecursorID: ~0~; scans: ~10306~
5	1::sp|cRAP039|P13645|K1C10_HUMAN	Keratin, type I cytoskeletal 10 OS=Homo sapiens GN=KRT10 PE=1 SV=6	1353	59020	53	53	19	19	1758	2108	1	1	1	695.843	1389.67	2	1389.67	-0.0016	0	90.86	1.9e-07	K	QSLEASLAETEGR	Y					File: ~Y:\CORE\RAW_DATA_2023_QE\P1481_Sigrun_Lange\P1481_B.raw~; SpectrumID: ~2627~; PrecursorID: ~0~; scans: ~11196~
5	1::sp|cRAP039|P13645|K1C10_HUMAN	Keratin, type I cytoskeletal 10 OS=Homo sapiens GN=KRT10 PE=1 SV=6	1353	59020	53	53	19	19	1759	2225	1	1	1	695.843	1389.67	2	1389.67	-0.0012	0	87.47	4.4e-07	K	QSLEASLAETEGR	Y					File: ~Y:\CORE\RAW_DATA_2023_QE\P1481_Sigrun_Lange\P1481_B.raw~; SpectrumID: ~2745~; PrecursorID: ~0~; scans: ~11449~
5	1::sp|cRAP039|P13645|K1C10_HUMAN	Keratin, type I cytoskeletal 10 OS=Homo sapiens GN=KRT10 PE=1 SV=6	1353	59020	53	53	19	19	1760	2355	1	1	1	695.846	1389.68	2	1389.67	0.0036	0	55.74	0.00066	K	QSLEASLAETEGR	Y					File: ~Y:\CORE\RAW_DATA_2023_QE\P1481_Sigrun_Lange\P1481_B.raw~; SpectrumID: ~2879~; PrecursorID: ~0~; scans: ~11699~
5	1::sp|cRAP039|P13645|K1C10_HUMAN	Keratin, type I cytoskeletal 10 OS=Homo sapiens GN=KRT10 PE=1 SV=6	1353	59020	53	53	19	19	2695	2830	1	1	1	854.386	1706.76	2	1706.76	-0.0068	0	57.98	0.00025	K	GSLGGGFSSGGFSGGSFSR	G					File: ~Y:\CORE\RAW_DATA_2023_QE\P1481_Sigrun_Lange\P1481_B.raw~; SpectrumID: ~3361~; PrecursorID: ~0~; scans: ~12572~
5	1::sp|cRAP039|P13645|K1C10_HUMAN	Keratin, type I cytoskeletal 10 OS=Homo sapiens GN=KRT10 PE=1 SV=6	1353	59020	53	53	19	19	2696	2987	1	1	1	854.388	1706.76	2	1706.76	-0.0036	0	90.92	1.3e-07	K	GSLGGGFSSGGFSGGSFSR	G					File: ~Y:\CORE\RAW_DATA_2023_QE\P1481_Sigrun_Lange\P1481_B.raw~; SpectrumID: ~3519~; PrecursorID: ~0~; scans: ~12830~
5	1::sp|cRAP039|P13645|K1C10_HUMAN	Keratin, type I cytoskeletal 10 OS=Homo sapiens GN=KRT10 PE=1 SV=6	1353	59020	53	53	19	19	2965	5267	1	1	1	899.011	1796.01	2	1796	0.0022	0	43.87	0.0031	R	NVQALEIELQSQLALK	Q					File: ~Y:\CORE\RAW_DATA_2023_QE\P1481_Sigrun_Lange\P1481_B.raw~; SpectrumID: ~5923~; PrecursorID: ~0~; scans: ~16564~
5	1::sp|cRAP039|P13645|K1C10_HUMAN	Keratin, type I cytoskeletal 10 OS=Homo sapiens GN=KRT10 PE=1 SV=6	1353	59020	53	53	19	19	2967	5182	1	1	1	600.009	1797.01	3	1796.99	0.0179	0	55.83	0.00022	R	NVQALEIELQSQLALK	Q	Deamidated (NQ)	0.0000000001000000.0			File: ~Y:\CORE\RAW_DATA_2023_QE\P1481_Sigrun_Lange\P1481_B.raw~; SpectrumID: ~5824~; PrecursorID: ~0~; scans: ~16430~
5	1::sp|cRAP039|P13645|K1C10_HUMAN	Keratin, type I cytoskeletal 10 OS=Homo sapiens GN=KRT10 PE=1 SV=6	1353	59020	53	53	19	19	2968	5101	1	1	1	600.01	1797.01	3	1796.99	0.0192	0	43.95	0.0033	R	NVQALEIELQSQLALK	Q	Deamidated (NQ)	0.0000000001000000.0			File: ~Y:\CORE\RAW_DATA_2023_QE\P1481_Sigrun_Lange\P1481_B.raw~; SpectrumID: ~5729~; PrecursorID: ~0~; scans: ~16298~
5	1::sp|cRAP039|P13645|K1C10_HUMAN	Keratin, type I cytoskeletal 10 OS=Homo sapiens GN=KRT10 PE=1 SV=6	1353	59020	53	53	19	19	3457	3917	1	1	1	999.492	1996.97	2	1996.95	0.021	0	44.41	0.01	K	ELTTEIDNNIEQISSYK	S	Deamidated (NQ)	0.00000000100000000.0			File: ~Y:\CORE\RAW_DATA_2023_QE\P1481_Sigrun_Lange\P1481_B.raw~; SpectrumID: ~4451~; PrecursorID: ~0~; scans: ~14367~
5	1::sp|cRAP039|P13645|K1C10_HUMAN	Keratin, type I cytoskeletal 10 OS=Homo sapiens GN=KRT10 PE=1 SV=6	1353	59020	53	53	19	19	3684	6324	1	1	1	1049.03	2096.04	2	2096.02	0.0194	0	66.8	6.1e-05	K	ADLEMQIESLTEELAYLK	K	Deamidated (NQ)	0.000001000000000000.0			File: ~Y:\CORE\RAW_DATA_2023_QE\P1481_Sigrun_Lange\P1481_B.raw~; SpectrumID: ~7278~; PrecursorID: ~0~; scans: ~18265~
5	1::sp|cRAP039|P13645|K1C10_HUMAN	Keratin, type I cytoskeletal 10 OS=Homo sapiens GN=KRT10 PE=1 SV=6	1353	59020	53	53	19	19	4115	6103	1	1	1	742.38	2224.12	3	2224.12	0.0002	1	37.71	0.048	K	ADLEMQIESLTEELAYLKK	N	Deamidated (NQ)	0.0000010000000000000.0			File: ~Y:\CORE\RAW_DATA_2023_QE\P1481_Sigrun_Lange\P1481_B.raw~; SpectrumID: ~7000~; PrecursorID: ~0~; scans: ~17933~
5	1::sp|cRAP039|P13645|K1C10_HUMAN	Keratin, type I cytoskeletal 10 OS=Homo sapiens GN=KRT10 PE=1 SV=6	1353	59020	53	53	19	19	4674	5570	1	1	1	789.759	2366.26	3	2366.26	0.0005	0	41.26	0.011	K	NQILNLTTDNANILLQIDNAR	L					File: ~Y:\CORE\RAW_DATA_2023_QE\P1481_Sigrun_Lange\P1481_B.raw~; SpectrumID: ~6270~; PrecursorID: ~0~; scans: ~17033~
5	1::sp|cRAP039|P13645|K1C10_HUMAN	Keratin, type I cytoskeletal 10 OS=Homo sapiens GN=KRT10 PE=1 SV=6	1353	59020	53	53	19	19	4679	5704	1	1	1	790.093	2367.26	3	2367.24	0.0166	0	50.45	0.0014	K	NQILNLTTDNANILLQIDNAR	L	Deamidated (NQ)	0.000000000001000000000.0			File: ~Y:\CORE\RAW_DATA_2023_QE\P1481_Sigrun_Lange\P1481_B.raw~; SpectrumID: ~6424~; PrecursorID: ~0~; scans: ~17228~
5	1::sp|cRAP039|P13645|K1C10_HUMAN	Keratin, type I cytoskeletal 10 OS=Homo sapiens GN=KRT10 PE=1 SV=6	1353	59020	53	53	19	19	6034	6259	1	1	1	958.135	2871.38	3	2871.39	-0.0036	0	45.21	0.0093	R	NVSTGDVNVEMNAAPGVDLTQLLNNMR	S					File: ~Y:\CORE\RAW_DATA_2023_QE\P1481_Sigrun_Lange\P1481_B.raw~; SpectrumID: ~7206~; PrecursorID: ~0~; scans: ~18180~
5	1::sp|cRAP039|P13645|K1C10_HUMAN	Keratin, type I cytoskeletal 10 OS=Homo sapiens GN=KRT10 PE=1 SV=6	1353	59020	53	53	19	19	6035	6290	1	1	1	958.139	2871.4	3	2871.39	0.0103	0	72.23	1.8e-05	R	NVSTGDVNVEMNAAPGVDLTQLLNNMR	S					File: ~Y:\CORE\RAW_DATA_2023_QE\P1481_Sigrun_Lange\P1481_B.raw~; SpectrumID: ~7242~; PrecursorID: ~0~; scans: ~18226~
5	1::sp|cRAP039|P13645|K1C10_HUMAN	Keratin, type I cytoskeletal 10 OS=Homo sapiens GN=KRT10 PE=1 SV=6	1353	59020	53	53	19	19	6095	5873	1	1	1	963.798	2888.37	3	2888.36	0.0066	0	55.41	0.00086	R	NVSTGDVNVEMNAAPGVDLTQLLNNMR	S	Deamidated (NQ); Oxidation (M)	0.000000000031000000000000000.0			File: ~Y:\CORE\RAW_DATA_2023_QE\P1481_Sigrun_Lange\P1481_B.raw~; SpectrumID: ~6640~; PrecursorID: ~0~; scans: ~17512~
5	2::tr|A0A0G2K2V6|A0A0G2K2V6_RAT	Keratin, type I cytoskeletal 10 OS=Rattus norvegicus OX=10116 GN=Krt10 PE=1 SV=1	657	56950	29	29	9	9	86	1414	1	0	0	404.203	806.392	2	806.392	-0.0004	0	34.84	0.026	R	LAADDFR	L					File: ~Y:\CORE\RAW_DATA_2023_QE\P1481_Sigrun_Lange\P1481_B.raw~; SpectrumID: ~1897~; PrecursorID: ~0~; scans: ~9319~
5	2::tr|A0A0G2K2V6|A0A0G2K2V6_RAT	Keratin, type I cytoskeletal 10 OS=Rattus norvegicus OX=10116 GN=Krt10 PE=1 SV=1	657	56950	29	29	9	9	87	1545	1	0	0	404.203	806.392	2	806.392	0	0	38.49	0.011	R	LAADDFR	L					File: ~Y:\CORE\RAW_DATA_2023_QE\P1481_Sigrun_Lange\P1481_B.raw~; SpectrumID: ~2040~; PrecursorID: ~0~; scans: ~9809~
5	2::tr|A0A0G2K2V6|A0A0G2K2V6_RAT	Keratin, type I cytoskeletal 10 OS=Rattus norvegicus OX=10116 GN=Krt10 PE=1 SV=1	657	56950	29	29	9	9	88	1490	2	0	0	404.204	806.393	2	806.392	0.0003	0	44.69	0.0027	R	LAADDFR	L					File: ~Y:\CORE\RAW_DATA_2023_QE\P1481_Sigrun_Lange\P1481_B.raw~; SpectrumID: ~1979~; PrecursorID: ~0~; scans: ~9563~
5	2::tr|A0A0G2K2V6|A0A0G2K2V6_RAT	Keratin, type I cytoskeletal 10 OS=Rattus norvegicus OX=10116 GN=Krt10 PE=1 SV=1	657	56950	29	29	9	9	627	1285	1	0	1	497.252	992.489	2	992.493	-0.0042	0	43.22	0.0094	K	YENEVALR	Q					File: ~Y:\CORE\RAW_DATA_2023_QE\P1481_Sigrun_Lange\P1481_B.raw~; SpectrumID: ~1749~; PrecursorID: ~0~; scans: ~8847~
5	2::tr|A0A0G2K2V6|A0A0G2K2V6_RAT	Keratin, type I cytoskeletal 10 OS=Rattus norvegicus OX=10116 GN=Krt10 PE=1 SV=1	657	56950	29	29	9	9	628	1342	1	0	1	497.253	992.492	2	992.493	-0.0009	0	44.61	0.0062	K	YENEVALR	Q					File: ~Y:\CORE\RAW_DATA_2023_QE\P1481_Sigrun_Lange\P1481_B.raw~; SpectrumID: ~1816~; PrecursorID: ~0~; scans: ~9093~
5	2::tr|A0A0G2K2V6|A0A0G2K2V6_RAT	Keratin, type I cytoskeletal 10 OS=Rattus norvegicus OX=10116 GN=Krt10 PE=1 SV=1	657	56950	29	29	9	9	629	1420	1	0	1	497.255	992.495	2	992.493	0.0024	0	41.55	0.012	K	YENEVALR	Q					File: ~Y:\CORE\RAW_DATA_2023_QE\P1481_Sigrun_Lange\P1481_B.raw~; SpectrumID: ~1905~; PrecursorID: ~0~; scans: ~9337~
5	2::tr|A0A0G2K2V6|A0A0G2K2V6_RAT	Keratin, type I cytoskeletal 10 OS=Rattus norvegicus OX=10116 GN=Krt10 PE=1 SV=1	657	56950	29	29	9	9	898	1305	1	0	0	545.765	1089.52	2	1089.52	-0.0085	0	57.22	0.00043	K	VTMQNLNDR	L					File: ~Y:\CORE\RAW_DATA_2023_QE\P1481_Sigrun_Lange\P1481_B.raw~; SpectrumID: ~1775~; PrecursorID: ~0~; scans: ~8922~
5	2::tr|A0A0G2K2V6|A0A0G2K2V6_RAT	Keratin, type I cytoskeletal 10 OS=Rattus norvegicus OX=10116 GN=Krt10 PE=1 SV=1	657	56950	29	29	9	9	899	1232	1	0	0	545.768	1089.52	2	1089.52	-0.0016	0	47.24	0.0043	K	VTMQNLNDR	L					File: ~Y:\CORE\RAW_DATA_2023_QE\P1481_Sigrun_Lange\P1481_B.raw~; SpectrumID: ~1694~; PrecursorID: ~0~; scans: ~8679~
5	2::tr|A0A0G2K2V6|A0A0G2K2V6_RAT	Keratin, type I cytoskeletal 10 OS=Rattus norvegicus OX=10116 GN=Krt10 PE=1 SV=1	657	56950	29	29	9	9	900	1187	1	0	0	545.769	1089.52	2	1089.52	-0.0002	0	39.62	0.025	K	VTMQNLNDR	L					File: ~Y:\CORE\RAW_DATA_2023_QE\P1481_Sigrun_Lange\P1481_B.raw~; SpectrumID: ~1645~; PrecursorID: ~0~; scans: ~8406~
5	2::tr|A0A0G2K2V6|A0A0G2K2V6_RAT	Keratin, type I cytoskeletal 10 OS=Rattus norvegicus OX=10116 GN=Krt10 PE=1 SV=1	657	56950	29	29	9	9	902	1194	1	0	0	546.27	1090.53	2	1090.51	0.018	0	40.85	0.018	K	VTMQNLNDR	L	Deamidated (NQ)	0.000100000.0			File: ~Y:\CORE\RAW_DATA_2023_QE\P1481_Sigrun_Lange\P1481_B.raw~; SpectrumID: ~1653~; PrecursorID: ~0~; scans: ~8432~
5	2::tr|A0A0G2K2V6|A0A0G2K2V6_RAT	Keratin, type I cytoskeletal 10 OS=Rattus norvegicus OX=10116 GN=Krt10 PE=1 SV=1	657	56950	29	29	9	9	945	836	1	0	0	553.765	1105.52	2	1105.52	-0.0022	0	41.47	0.014	K	VTMQNLNDR	L	Oxidation (M)	0.003000000.0			File: ~Y:\CORE\RAW_DATA_2023_QE\P1481_Sigrun_Lange\P1481_B.raw~; SpectrumID: ~1160~; PrecursorID: ~0~; scans: ~7005~
5	2::tr|A0A0G2K2V6|A0A0G2K2V6_RAT	Keratin, type I cytoskeletal 10 OS=Rattus norvegicus OX=10116 GN=Krt10 PE=1 SV=1	657	56950	29	29	9	9	946	1022	1	0	0	553.766	1105.52	2	1105.52	-0.0015	0	78.05	3e-06	K	VTMQNLNDR	L	Oxidation (M)	0.003000000.0			File: ~Y:\CORE\RAW_DATA_2023_QE\P1481_Sigrun_Lange\P1481_B.raw~; SpectrumID: ~1425~; PrecursorID: ~0~; scans: ~7721~
5	2::tr|A0A0G2K2V6|A0A0G2K2V6_RAT	Keratin, type I cytoskeletal 10 OS=Rattus norvegicus OX=10116 GN=Krt10 PE=1 SV=1	657	56950	29	29	9	9	947	687	1	0	0	553.766	1105.52	2	1105.52	-0.0002	0	36.77	0.042	K	VTMQNLNDR	L	Oxidation (M)	0.003000000.0			File: ~Y:\CORE\RAW_DATA_2023_QE\P1481_Sigrun_Lange\P1481_B.raw~; SpectrumID: ~944~; PrecursorID: ~0~; scans: ~6532~
5	2::tr|A0A0G2K2V6|A0A0G2K2V6_RAT	Keratin, type I cytoskeletal 10 OS=Rattus norvegicus OX=10116 GN=Krt10 PE=1 SV=1	657	56950	29	29	9	9	948	907	1	0	0	553.767	1105.52	2	1105.52	0	0	52.19	0.0012	K	VTMQNLNDR	L	Oxidation (M)	0.003000000.0			File: ~Y:\CORE\RAW_DATA_2023_QE\P1481_Sigrun_Lange\P1481_B.raw~; SpectrumID: ~1266~; PrecursorID: ~0~; scans: ~7245~
5	2::tr|A0A0G2K2V6|A0A0G2K2V6_RAT	Keratin, type I cytoskeletal 10 OS=Rattus norvegicus OX=10116 GN=Krt10 PE=1 SV=1	657	56950	29	29	9	9	949	968	1	0	0	553.768	1105.52	2	1105.52	0.0019	0	41.52	0.014	K	VTMQNLNDR	L	Oxidation (M)	0.003000000.0			File: ~Y:\CORE\RAW_DATA_2023_QE\P1481_Sigrun_Lange\P1481_B.raw~; SpectrumID: ~1350~; PrecursorID: ~0~; scans: ~7483~
5	2::tr|A0A0G2K2V6|A0A0G2K2V6_RAT	Keratin, type I cytoskeletal 10 OS=Rattus norvegicus OX=10116 GN=Krt10 PE=1 SV=1	657	56950	29	29	9	9	955	3069	1	0	1	555.248	1108.48	2	1108.48	-0.0012	0	36.51	0.02	K	DAEAWFNEK	S					File: ~Y:\CORE\RAW_DATA_2023_QE\P1481_Sigrun_Lange\P1481_B.raw~; SpectrumID: ~3602~; PrecursorID: ~0~; scans: ~12967~
5	2::tr|A0A0G2K2V6|A0A0G2K2V6_RAT	Keratin, type I cytoskeletal 10 OS=Rattus norvegicus OX=10116 GN=Krt10 PE=1 SV=1	657	56950	29	29	9	9	956	2912	1	0	1	555.249	1108.48	2	1108.48	0.0005	0	52.4	0.00055	K	DAEAWFNEK	S					File: ~Y:\CORE\RAW_DATA_2023_QE\P1481_Sigrun_Lange\P1481_B.raw~; SpectrumID: ~3444~; PrecursorID: ~0~; scans: ~12706~
5	2::tr|A0A0G2K2V6|A0A0G2K2V6_RAT	Keratin, type I cytoskeletal 10 OS=Rattus norvegicus OX=10116 GN=Krt10 PE=1 SV=1	657	56950	29	29	9	9	957	2765	1	0	1	555.249	1108.48	2	1108.48	0.001	0	49.19	0.0012	K	DAEAWFNEK	S					File: ~Y:\CORE\RAW_DATA_2023_QE\P1481_Sigrun_Lange\P1481_B.raw~; SpectrumID: ~3296~; PrecursorID: ~0~; scans: ~12453~
5	2::tr|A0A0G2K2V6|A0A0G2K2V6_RAT	Keratin, type I cytoskeletal 10 OS=Rattus norvegicus OX=10116 GN=Krt10 PE=1 SV=1	657	56950	29	29	9	9	1102	1376	1	0	1	583.296	1164.58	2	1164.58	0.0009	0	47.84	0.0033	R	LENEIQTYR	S					File: ~Y:\CORE\RAW_DATA_2023_QE\P1481_Sigrun_Lange\P1481_B.raw~; SpectrumID: ~1850~; PrecursorID: ~0~; scans: ~9160~
5	2::tr|A0A0G2K2V6|A0A0G2K2V6_RAT	Keratin, type I cytoskeletal 10 OS=Rattus norvegicus OX=10116 GN=Krt10 PE=1 SV=1	657	56950	29	29	9	9	1172	2297	1	0	0	601.311	1200.61	2	1200.61	-0.0026	0	41	0.016	R	QSVEADINGLR	R					File: ~Y:\CORE\RAW_DATA_2023_QE\P1481_Sigrun_Lange\P1481_B.raw~; SpectrumID: ~2819~; PrecursorID: ~0~; scans: ~11577~
5	2::tr|A0A0G2K2V6|A0A0G2K2V6_RAT	Keratin, type I cytoskeletal 10 OS=Rattus norvegicus OX=10116 GN=Krt10 PE=1 SV=1	657	56950	29	29	9	9	1173	2170	1	0	0	601.312	1200.61	2	1200.61	-0.0012	0	72.13	1.3e-05	R	QSVEADINGLR	R					File: ~Y:\CORE\RAW_DATA_2023_QE\P1481_Sigrun_Lange\P1481_B.raw~; SpectrumID: ~2689~; PrecursorID: ~0~; scans: ~11328~
5	2::tr|A0A0G2K2V6|A0A0G2K2V6_RAT	Keratin, type I cytoskeletal 10 OS=Rattus norvegicus OX=10116 GN=Krt10 PE=1 SV=1	657	56950	29	29	9	9	1174	2043	1	0	0	601.312	1200.61	2	1200.61	-0.0003	0	77.08	3.8e-06	R	QSVEADINGLR	R					File: ~Y:\CORE\RAW_DATA_2023_QE\P1481_Sigrun_Lange\P1481_B.raw~; SpectrumID: ~2561~; PrecursorID: ~0~; scans: ~11074~
5	2::tr|A0A0G2K2V6|A0A0G2K2V6_RAT	Keratin, type I cytoskeletal 10 OS=Rattus norvegicus OX=10116 GN=Krt10 PE=1 SV=1	657	56950	29	29	9	9	1176	1910	1	0	0	601.313	1200.61	2	1200.61	0.0019	0	57.87	0.00036	R	QSVEADINGLR	R					File: ~Y:\CORE\RAW_DATA_2023_QE\P1481_Sigrun_Lange\P1481_B.raw~; SpectrumID: ~2425~; PrecursorID: ~0~; scans: ~10820~
5	2::tr|A0A0G2K2V6|A0A0G2K2V6_RAT	Keratin, type I cytoskeletal 10 OS=Rattus norvegicus OX=10116 GN=Krt10 PE=1 SV=1	657	56950	29	29	9	9	1190	1663	1	0	0	601.806	1201.6	2	1201.59	0.0043	0	80.47	2e-06	R	QSVEADINGLR	R	Deamidated (NQ)	0.00000001000.0			File: ~Y:\CORE\RAW_DATA_2023_QE\P1481_Sigrun_Lange\P1481_B.raw~; SpectrumID: ~2163~; PrecursorID: ~0~; scans: ~10243~
5	2::tr|A0A0G2K2V6|A0A0G2K2V6_RAT	Keratin, type I cytoskeletal 10 OS=Rattus norvegicus OX=10116 GN=Krt10 PE=1 SV=1	657	56950	29	29	9	9	1758	2108	1	0	1	695.843	1389.67	2	1389.67	-0.0016	0	90.86	1.9e-07	K	QSLEASLAETEGR	Y					File: ~Y:\CORE\RAW_DATA_2023_QE\P1481_Sigrun_Lange\P1481_B.raw~; SpectrumID: ~2627~; PrecursorID: ~0~; scans: ~11196~
5	2::tr|A0A0G2K2V6|A0A0G2K2V6_RAT	Keratin, type I cytoskeletal 10 OS=Rattus norvegicus OX=10116 GN=Krt10 PE=1 SV=1	657	56950	29	29	9	9	1759	2225	1	0	1	695.843	1389.67	2	1389.67	-0.0012	0	87.47	4.4e-07	K	QSLEASLAETEGR	Y					File: ~Y:\CORE\RAW_DATA_2023_QE\P1481_Sigrun_Lange\P1481_B.raw~; SpectrumID: ~2745~; PrecursorID: ~0~; scans: ~11449~
5	2::tr|A0A0G2K2V6|A0A0G2K2V6_RAT	Keratin, type I cytoskeletal 10 OS=Rattus norvegicus OX=10116 GN=Krt10 PE=1 SV=1	657	56950	29	29	9	9	1760	2355	1	0	1	695.846	1389.68	2	1389.67	0.0036	0	55.74	0.00066	K	QSLEASLAETEGR	Y					File: ~Y:\CORE\RAW_DATA_2023_QE\P1481_Sigrun_Lange\P1481_B.raw~; SpectrumID: ~2879~; PrecursorID: ~0~; scans: ~11699~
5	2::tr|A0A0G2K2V6|A0A0G2K2V6_RAT	Keratin, type I cytoskeletal 10 OS=Rattus norvegicus OX=10116 GN=Krt10 PE=1 SV=1	657	56950	29	29	9	9	3684	6324	1	0	1	1049.03	2096.04	2	2096.02	0.0194	0	66.8	6.1e-05	K	ADLEMQIESLTEELAYLK	K	Deamidated (NQ)	0.000001000000000000.0			File: ~Y:\CORE\RAW_DATA_2023_QE\P1481_Sigrun_Lange\P1481_B.raw~; SpectrumID: ~7278~; PrecursorID: ~0~; scans: ~18265~
5	2::tr|A0A0G2K2V6|A0A0G2K2V6_RAT	Keratin, type I cytoskeletal 10 OS=Rattus norvegicus OX=10116 GN=Krt10 PE=1 SV=1	657	56950	29	29	9	9	4115	6103	1	0	1	742.38	2224.12	3	2224.12	0.0002	1	37.71	0.048	K	ADLEMQIESLTEELAYLKK	N	Deamidated (NQ)	0.0000010000000000000.0			File: ~Y:\CORE\RAW_DATA_2023_QE\P1481_Sigrun_Lange\P1481_B.raw~; SpectrumID: ~7000~; PrecursorID: ~0~; scans: ~17933~
5	2::sp|Q6IFW6|K1C10_RAT	Keratin, type I cytoskeletal 10 OS=Rattus norvegicus OX=10116 GN=Krt10 PE=3 SV=1	657	56699	29	29	9	9	86	1414	1	0	0	404.203	806.392	2	806.392	-0.0004	0	34.84	0.026	R	LAADDFR	L					File: ~Y:\CORE\RAW_DATA_2023_QE\P1481_Sigrun_Lange\P1481_B.raw~; SpectrumID: ~1897~; PrecursorID: ~0~; scans: ~9319~
5	2::sp|Q6IFW6|K1C10_RAT	Keratin, type I cytoskeletal 10 OS=Rattus norvegicus OX=10116 GN=Krt10 PE=3 SV=1	657	56699	29	29	9	9	87	1545	1	0	0	404.203	806.392	2	806.392	0	0	38.49	0.011	R	LAADDFR	L					File: ~Y:\CORE\RAW_DATA_2023_QE\P1481_Sigrun_Lange\P1481_B.raw~; SpectrumID: ~2040~; PrecursorID: ~0~; scans: ~9809~
5	2::sp|Q6IFW6|K1C10_RAT	Keratin, type I cytoskeletal 10 OS=Rattus norvegicus OX=10116 GN=Krt10 PE=3 SV=1	657	56699	29	29	9	9	88	1490	2	0	0	404.204	806.393	2	806.392	0.0003	0	44.69	0.0027	R	LAADDFR	L					File: ~Y:\CORE\RAW_DATA_2023_QE\P1481_Sigrun_Lange\P1481_B.raw~; SpectrumID: ~1979~; PrecursorID: ~0~; scans: ~9563~
5	2::sp|Q6IFW6|K1C10_RAT	Keratin, type I cytoskeletal 10 OS=Rattus norvegicus OX=10116 GN=Krt10 PE=3 SV=1	657	56699	29	29	9	9	627	1285	1	0	1	497.252	992.489	2	992.493	-0.0042	0	43.22	0.0094	K	YENEVALR	Q					File: ~Y:\CORE\RAW_DATA_2023_QE\P1481_Sigrun_Lange\P1481_B.raw~; SpectrumID: ~1749~; PrecursorID: ~0~; scans: ~8847~
5	2::sp|Q6IFW6|K1C10_RAT	Keratin, type I cytoskeletal 10 OS=Rattus norvegicus OX=10116 GN=Krt10 PE=3 SV=1	657	56699	29	29	9	9	628	1342	1	0	1	497.253	992.492	2	992.493	-0.0009	0	44.61	0.0062	K	YENEVALR	Q					File: ~Y:\CORE\RAW_DATA_2023_QE\P1481_Sigrun_Lange\P1481_B.raw~; SpectrumID: ~1816~; PrecursorID: ~0~; scans: ~9093~
5	2::sp|Q6IFW6|K1C10_RAT	Keratin, type I cytoskeletal 10 OS=Rattus norvegicus OX=10116 GN=Krt10 PE=3 SV=1	657	56699	29	29	9	9	629	1420	1	0	1	497.255	992.495	2	992.493	0.0024	0	41.55	0.012	K	YENEVALR	Q					File: ~Y:\CORE\RAW_DATA_2023_QE\P1481_Sigrun_Lange\P1481_B.raw~; SpectrumID: ~1905~; PrecursorID: ~0~; scans: ~9337~
5	2::sp|Q6IFW6|K1C10_RAT	Keratin, type I cytoskeletal 10 OS=Rattus norvegicus OX=10116 GN=Krt10 PE=3 SV=1	657	56699	29	29	9	9	898	1305	1	0	0	545.765	1089.52	2	1089.52	-0.0085	0	57.22	0.00043	K	VTMQNLNDR	L					File: ~Y:\CORE\RAW_DATA_2023_QE\P1481_Sigrun_Lange\P1481_B.raw~; SpectrumID: ~1775~; PrecursorID: ~0~; scans: ~8922~
5	2::sp|Q6IFW6|K1C10_RAT	Keratin, type I cytoskeletal 10 OS=Rattus norvegicus OX=10116 GN=Krt10 PE=3 SV=1	657	56699	29	29	9	9	899	1232	1	0	0	545.768	1089.52	2	1089.52	-0.0016	0	47.24	0.0043	K	VTMQNLNDR	L					File: ~Y:\CORE\RAW_DATA_2023_QE\P1481_Sigrun_Lange\P1481_B.raw~; SpectrumID: ~1694~; PrecursorID: ~0~; scans: ~8679~
5	2::sp|Q6IFW6|K1C10_RAT	Keratin, type I cytoskeletal 10 OS=Rattus norvegicus OX=10116 GN=Krt10 PE=3 SV=1	657	56699	29	29	9	9	900	1187	1	0	0	545.769	1089.52	2	1089.52	-0.0002	0	39.62	0.025	K	VTMQNLNDR	L					File: ~Y:\CORE\RAW_DATA_2023_QE\P1481_Sigrun_Lange\P1481_B.raw~; SpectrumID: ~1645~; PrecursorID: ~0~; scans: ~8406~
5	2::sp|Q6IFW6|K1C10_RAT	Keratin, type I cytoskeletal 10 OS=Rattus norvegicus OX=10116 GN=Krt10 PE=3 SV=1	657	56699	29	29	9	9	902	1194	1	0	0	546.27	1090.53	2	1090.51	0.018	0	40.85	0.018	K	VTMQNLNDR	L	Deamidated (NQ)	0.000100000.0			File: ~Y:\CORE\RAW_DATA_2023_QE\P1481_Sigrun_Lange\P1481_B.raw~; SpectrumID: ~1653~; PrecursorID: ~0~; scans: ~8432~
5	2::sp|Q6IFW6|K1C10_RAT	Keratin, type I cytoskeletal 10 OS=Rattus norvegicus OX=10116 GN=Krt10 PE=3 SV=1	657	56699	29	29	9	9	945	836	1	0	0	553.765	1105.52	2	1105.52	-0.0022	0	41.47	0.014	K	VTMQNLNDR	L	Oxidation (M)	0.003000000.0			File: ~Y:\CORE\RAW_DATA_2023_QE\P1481_Sigrun_Lange\P1481_B.raw~; SpectrumID: ~1160~; PrecursorID: ~0~; scans: ~7005~
5	2::sp|Q6IFW6|K1C10_RAT	Keratin, type I cytoskeletal 10 OS=Rattus norvegicus OX=10116 GN=Krt10 PE=3 SV=1	657	56699	29	29	9	9	946	1022	1	0	0	553.766	1105.52	2	1105.52	-0.0015	0	78.05	3e-06	K	VTMQNLNDR	L	Oxidation (M)	0.003000000.0			File: ~Y:\CORE\RAW_DATA_2023_QE\P1481_Sigrun_Lange\P1481_B.raw~; SpectrumID: ~1425~; PrecursorID: ~0~; scans: ~7721~
5	2::sp|Q6IFW6|K1C10_RAT	Keratin, type I cytoskeletal 10 OS=Rattus norvegicus OX=10116 GN=Krt10 PE=3 SV=1	657	56699	29	29	9	9	947	687	1	0	0	553.766	1105.52	2	1105.52	-0.0002	0	36.77	0.042	K	VTMQNLNDR	L	Oxidation (M)	0.003000000.0			File: ~Y:\CORE\RAW_DATA_2023_QE\P1481_Sigrun_Lange\P1481_B.raw~; SpectrumID: ~944~; PrecursorID: ~0~; scans: ~6532~
5	2::sp|Q6IFW6|K1C10_RAT	Keratin, type I cytoskeletal 10 OS=Rattus norvegicus OX=10116 GN=Krt10 PE=3 SV=1	657	56699	29	29	9	9	948	907	1	0	0	553.767	1105.52	2	1105.52	0	0	52.19	0.0012	K	VTMQNLNDR	L	Oxidation (M)	0.003000000.0			File: ~Y:\CORE\RAW_DATA_2023_QE\P1481_Sigrun_Lange\P1481_B.raw~; SpectrumID: ~1266~; PrecursorID: ~0~; scans: ~7245~
5	2::sp|Q6IFW6|K1C10_RAT	Keratin, type I cytoskeletal 10 OS=Rattus norvegicus OX=10116 GN=Krt10 PE=3 SV=1	657	56699	29	29	9	9	949	968	1	0	0	553.768	1105.52	2	1105.52	0.0019	0	41.52	0.014	K	VTMQNLNDR	L	Oxidation (M)	0.003000000.0			File: ~Y:\CORE\RAW_DATA_2023_QE\P1481_Sigrun_Lange\P1481_B.raw~; SpectrumID: ~1350~; PrecursorID: ~0~; scans: ~7483~
5	2::sp|Q6IFW6|K1C10_RAT	Keratin, type I cytoskeletal 10 OS=Rattus norvegicus OX=10116 GN=Krt10 PE=3 SV=1	657	56699	29	29	9	9	955	3069	1	0	1	555.248	1108.48	2	1108.48	-0.0012	0	36.51	0.02	K	DAEAWFNEK	S					File: ~Y:\CORE\RAW_DATA_2023_QE\P1481_Sigrun_Lange\P1481_B.raw~; SpectrumID: ~3602~; PrecursorID: ~0~; scans: ~12967~
5	2::sp|Q6IFW6|K1C10_RAT	Keratin, type I cytoskeletal 10 OS=Rattus norvegicus OX=10116 GN=Krt10 PE=3 SV=1	657	56699	29	29	9	9	956	2912	1	0	1	555.249	1108.48	2	1108.48	0.0005	0	52.4	0.00055	K	DAEAWFNEK	S					File: ~Y:\CORE\RAW_DATA_2023_QE\P1481_Sigrun_Lange\P1481_B.raw~; SpectrumID: ~3444~; PrecursorID: ~0~; scans: ~12706~
5	2::sp|Q6IFW6|K1C10_RAT	Keratin, type I cytoskeletal 10 OS=Rattus norvegicus OX=10116 GN=Krt10 PE=3 SV=1	657	56699	29	29	9	9	957	2765	1	0	1	555.249	1108.48	2	1108.48	0.001	0	49.19	0.0012	K	DAEAWFNEK	S					File: ~Y:\CORE\RAW_DATA_2023_QE\P1481_Sigrun_Lange\P1481_B.raw~; SpectrumID: ~3296~; PrecursorID: ~0~; scans: ~12453~
5	2::sp|Q6IFW6|K1C10_RAT	Keratin, type I cytoskeletal 10 OS=Rattus norvegicus OX=10116 GN=Krt10 PE=3 SV=1	657	56699	29	29	9	9	1102	1376	1	0	1	583.296	1164.58	2	1164.58	0.0009	0	47.84	0.0033	R	LENEIQTYR	S					File: ~Y:\CORE\RAW_DATA_2023_QE\P1481_Sigrun_Lange\P1481_B.raw~; SpectrumID: ~1850~; PrecursorID: ~0~; scans: ~9160~
5	2::sp|Q6IFW6|K1C10_RAT	Keratin, type I cytoskeletal 10 OS=Rattus norvegicus OX=10116 GN=Krt10 PE=3 SV=1	657	56699	29	29	9	9	1172	2297	1	0	0	601.311	1200.61	2	1200.61	-0.0026	0	41	0.016	R	QSVEADINGLR	R					File: ~Y:\CORE\RAW_DATA_2023_QE\P1481_Sigrun_Lange\P1481_B.raw~; SpectrumID: ~2819~; PrecursorID: ~0~; scans: ~11577~
5	2::sp|Q6IFW6|K1C10_RAT	Keratin, type I cytoskeletal 10 OS=Rattus norvegicus OX=10116 GN=Krt10 PE=3 SV=1	657	56699	29	29	9	9	1173	2170	1	0	0	601.312	1200.61	2	1200.61	-0.0012	0	72.13	1.3e-05	R	QSVEADINGLR	R					File: ~Y:\CORE\RAW_DATA_2023_QE\P1481_Sigrun_Lange\P1481_B.raw~; SpectrumID: ~2689~; PrecursorID: ~0~; scans: ~11328~
5	2::sp|Q6IFW6|K1C10_RAT	Keratin, type I cytoskeletal 10 OS=Rattus norvegicus OX=10116 GN=Krt10 PE=3 SV=1	657	56699	29	29	9	9	1174	2043	1	0	0	601.312	1200.61	2	1200.61	-0.0003	0	77.08	3.8e-06	R	QSVEADINGLR	R					File: ~Y:\CORE\RAW_DATA_2023_QE\P1481_Sigrun_Lange\P1481_B.raw~; SpectrumID: ~2561~; PrecursorID: ~0~; scans: ~11074~
5	2::sp|Q6IFW6|K1C10_RAT	Keratin, type I cytoskeletal 10 OS=Rattus norvegicus OX=10116 GN=Krt10 PE=3 SV=1	657	56699	29	29	9	9	1176	1910	1	0	0	601.313	1200.61	2	1200.61	0.0019	0	57.87	0.00036	R	QSVEADINGLR	R					File: ~Y:\CORE\RAW_DATA_2023_QE\P1481_Sigrun_Lange\P1481_B.raw~; SpectrumID: ~2425~; PrecursorID: ~0~; scans: ~10820~
5	2::sp|Q6IFW6|K1C10_RAT	Keratin, type I cytoskeletal 10 OS=Rattus norvegicus OX=10116 GN=Krt10 PE=3 SV=1	657	56699	29	29	9	9	1190	1663	1	0	0	601.806	1201.6	2	1201.59	0.0043	0	80.47	2e-06	R	QSVEADINGLR	R	Deamidated (NQ)	0.00000001000.0			File: ~Y:\CORE\RAW_DATA_2023_QE\P1481_Sigrun_Lange\P1481_B.raw~; SpectrumID: ~2163~; PrecursorID: ~0~; scans: ~10243~
5	2::sp|Q6IFW6|K1C10_RAT	Keratin, type I cytoskeletal 10 OS=Rattus norvegicus OX=10116 GN=Krt10 PE=3 SV=1	657	56699	29	29	9	9	1758	2108	1	0	1	695.843	1389.67	2	1389.67	-0.0016	0	90.86	1.9e-07	K	QSLEASLAETEGR	Y					File: ~Y:\CORE\RAW_DATA_2023_QE\P1481_Sigrun_Lange\P1481_B.raw~; SpectrumID: ~2627~; PrecursorID: ~0~; scans: ~11196~
5	2::sp|Q6IFW6|K1C10_RAT	Keratin, type I cytoskeletal 10 OS=Rattus norvegicus OX=10116 GN=Krt10 PE=3 SV=1	657	56699	29	29	9	9	1759	2225	1	0	1	695.843	1389.67	2	1389.67	-0.0012	0	87.47	4.4e-07	K	QSLEASLAETEGR	Y					File: ~Y:\CORE\RAW_DATA_2023_QE\P1481_Sigrun_Lange\P1481_B.raw~; SpectrumID: ~2745~; PrecursorID: ~0~; scans: ~11449~
5	2::sp|Q6IFW6|K1C10_RAT	Keratin, type I cytoskeletal 10 OS=Rattus norvegicus OX=10116 GN=Krt10 PE=3 SV=1	657	56699	29	29	9	9	1760	2355	1	0	1	695.846	1389.68	2	1389.67	0.0036	0	55.74	0.00066	K	QSLEASLAETEGR	Y					File: ~Y:\CORE\RAW_DATA_2023_QE\P1481_Sigrun_Lange\P1481_B.raw~; SpectrumID: ~2879~; PrecursorID: ~0~; scans: ~11699~
5	2::sp|Q6IFW6|K1C10_RAT	Keratin, type I cytoskeletal 10 OS=Rattus norvegicus OX=10116 GN=Krt10 PE=3 SV=1	657	56699	29	29	9	9	3684	6324	1	0	1	1049.03	2096.04	2	2096.02	0.0194	0	66.8	6.1e-05	K	ADLEMQIESLTEELAYLK	K	Deamidated (NQ)	0.000001000000000000.0			File: ~Y:\CORE\RAW_DATA_2023_QE\P1481_Sigrun_Lange\P1481_B.raw~; SpectrumID: ~7278~; PrecursorID: ~0~; scans: ~18265~
5	2::sp|Q6IFW6|K1C10_RAT	Keratin, type I cytoskeletal 10 OS=Rattus norvegicus OX=10116 GN=Krt10 PE=3 SV=1	657	56699	29	29	9	9	4115	6103	1	0	1	742.38	2224.12	3	2224.12	0.0002	1	37.71	0.048	K	ADLEMQIESLTEELAYLKK	N	Deamidated (NQ)	0.0000010000000000000.0			File: ~Y:\CORE\RAW_DATA_2023_QE\P1481_Sigrun_Lange\P1481_B.raw~; SpectrumID: ~7000~; PrecursorID: ~0~; scans: ~17933~
5	2::sp|Q6IFV4|K1C13_RAT	Keratin, type I cytoskeletal 13 OS=Rattus norvegicus OX=10116 GN=Krt13 PE=3 SV=1	231	48098	8	8	2	2	86	1414	1	0	0	404.203	806.392	2	806.392	-0.0004	0	34.84	0.026	R	LAADDFR	L					File: ~Y:\CORE\RAW_DATA_2023_QE\P1481_Sigrun_Lange\P1481_B.raw~; SpectrumID: ~1897~; PrecursorID: ~0~; scans: ~9319~
5	2::sp|Q6IFV4|K1C13_RAT	Keratin, type I cytoskeletal 13 OS=Rattus norvegicus OX=10116 GN=Krt13 PE=3 SV=1	231	48098	8	8	2	2	87	1545	1	0	0	404.203	806.392	2	806.392	0	0	38.49	0.011	R	LAADDFR	L					File: ~Y:\CORE\RAW_DATA_2023_QE\P1481_Sigrun_Lange\P1481_B.raw~; SpectrumID: ~2040~; PrecursorID: ~0~; scans: ~9809~
5	2::sp|Q6IFV4|K1C13_RAT	Keratin, type I cytoskeletal 13 OS=Rattus norvegicus OX=10116 GN=Krt13 PE=3 SV=1	231	48098	8	8	2	2	88	1490	2	0	0	404.204	806.393	2	806.392	0.0003	0	44.69	0.0027	R	LAADDFR	L					File: ~Y:\CORE\RAW_DATA_2023_QE\P1481_Sigrun_Lange\P1481_B.raw~; SpectrumID: ~1979~; PrecursorID: ~0~; scans: ~9563~
5	2::sp|Q6IFV4|K1C13_RAT	Keratin, type I cytoskeletal 13 OS=Rattus norvegicus OX=10116 GN=Krt13 PE=3 SV=1	231	48098	8	8	2	2	1172	2297	1	0	0	601.311	1200.61	2	1200.61	-0.0026	0	41	0.016	R	QSVEADINGLR	R					File: ~Y:\CORE\RAW_DATA_2023_QE\P1481_Sigrun_Lange\P1481_B.raw~; SpectrumID: ~2819~; PrecursorID: ~0~; scans: ~11577~
5	2::sp|Q6IFV4|K1C13_RAT	Keratin, type I cytoskeletal 13 OS=Rattus norvegicus OX=10116 GN=Krt13 PE=3 SV=1	231	48098	8	8	2	2	1173	2170	1	0	0	601.312	1200.61	2	1200.61	-0.0012	0	72.13	1.3e-05	R	QSVEADINGLR	R					File: ~Y:\CORE\RAW_DATA_2023_QE\P1481_Sigrun_Lange\P1481_B.raw~; SpectrumID: ~2689~; PrecursorID: ~0~; scans: ~11328~
5	2::sp|Q6IFV4|K1C13_RAT	Keratin, type I cytoskeletal 13 OS=Rattus norvegicus OX=10116 GN=Krt13 PE=3 SV=1	231	48098	8	8	2	2	1174	2043	1	0	0	601.312	1200.61	2	1200.61	-0.0003	0	77.08	3.8e-06	R	QSVEADINGLR	R					File: ~Y:\CORE\RAW_DATA_2023_QE\P1481_Sigrun_Lange\P1481_B.raw~; SpectrumID: ~2561~; PrecursorID: ~0~; scans: ~11074~
5	2::sp|Q6IFV4|K1C13_RAT	Keratin, type I cytoskeletal 13 OS=Rattus norvegicus OX=10116 GN=Krt13 PE=3 SV=1	231	48098	8	8	2	2	1176	1910	1	0	0	601.313	1200.61	2	1200.61	0.0019	0	57.87	0.00036	R	QSVEADINGLR	R					File: ~Y:\CORE\RAW_DATA_2023_QE\P1481_Sigrun_Lange\P1481_B.raw~; SpectrumID: ~2425~; PrecursorID: ~0~; scans: ~10820~
5	2::sp|Q6IFV4|K1C13_RAT	Keratin, type I cytoskeletal 13 OS=Rattus norvegicus OX=10116 GN=Krt13 PE=3 SV=1	231	48098	8	8	2	2	1190	1663	1	0	0	601.806	1201.6	2	1201.59	0.0043	0	80.47	2e-06	R	QSVEADINGLR	R	Deamidated (NQ)	0.00000001000.0			File: ~Y:\CORE\RAW_DATA_2023_QE\P1481_Sigrun_Lange\P1481_B.raw~; SpectrumID: ~2163~; PrecursorID: ~0~; scans: ~10243~
5	2::tr|A0A221LEF7|A0A221LEF7_RAT	Keratin 25 OS=Rattus norvegicus OX=10116 GN=Krt25 PE=2 SV=1	172	52752	9	9	1	1	898	1305	1	0	0	545.765	1089.52	2	1089.52	-0.0085	0	57.22	0.00043	K	VTMQNLNDR	L					File: ~Y:\CORE\RAW_DATA_2023_QE\P1481_Sigrun_Lange\P1481_B.raw~; SpectrumID: ~1775~; PrecursorID: ~0~; scans: ~8922~
5	2::tr|A0A221LEF7|A0A221LEF7_RAT	Keratin 25 OS=Rattus norvegicus OX=10116 GN=Krt25 PE=2 SV=1	172	52752	9	9	1	1	899	1232	1	0	0	545.768	1089.52	2	1089.52	-0.0016	0	47.24	0.0043	K	VTMQNLNDR	L					File: ~Y:\CORE\RAW_DATA_2023_QE\P1481_Sigrun_Lange\P1481_B.raw~; SpectrumID: ~1694~; PrecursorID: ~0~; scans: ~8679~
5	2::tr|A0A221LEF7|A0A221LEF7_RAT	Keratin 25 OS=Rattus norvegicus OX=10116 GN=Krt25 PE=2 SV=1	172	52752	9	9	1	1	900	1187	1	0	0	545.769	1089.52	2	1089.52	-0.0002	0	39.62	0.025	K	VTMQNLNDR	L					File: ~Y:\CORE\RAW_DATA_2023_QE\P1481_Sigrun_Lange\P1481_B.raw~; SpectrumID: ~1645~; PrecursorID: ~0~; scans: ~8406~
5	2::tr|A0A221LEF7|A0A221LEF7_RAT	Keratin 25 OS=Rattus norvegicus OX=10116 GN=Krt25 PE=2 SV=1	172	52752	9	9	1	1	902	1194	1	0	0	546.27	1090.53	2	1090.51	0.018	0	40.85	0.018	K	VTMQNLNDR	L	Deamidated (NQ)	0.000100000.0			File: ~Y:\CORE\RAW_DATA_2023_QE\P1481_Sigrun_Lange\P1481_B.raw~; SpectrumID: ~1653~; PrecursorID: ~0~; scans: ~8432~
5	2::tr|A0A221LEF7|A0A221LEF7_RAT	Keratin 25 OS=Rattus norvegicus OX=10116 GN=Krt25 PE=2 SV=1	172	52752	9	9	1	1	945	836	1	0	0	553.765	1105.52	2	1105.52	-0.0022	0	41.47	0.014	K	VTMQNLNDR	L	Oxidation (M)	0.003000000.0			File: ~Y:\CORE\RAW_DATA_2023_QE\P1481_Sigrun_Lange\P1481_B.raw~; SpectrumID: ~1160~; PrecursorID: ~0~; scans: ~7005~
5	2::tr|A0A221LEF7|A0A221LEF7_RAT	Keratin 25 OS=Rattus norvegicus OX=10116 GN=Krt25 PE=2 SV=1	172	52752	9	9	1	1	946	1022	1	0	0	553.766	1105.52	2	1105.52	-0.0015	0	78.05	3e-06	K	VTMQNLNDR	L	Oxidation (M)	0.003000000.0			File: ~Y:\CORE\RAW_DATA_2023_QE\P1481_Sigrun_Lange\P1481_B.raw~; SpectrumID: ~1425~; PrecursorID: ~0~; scans: ~7721~
5	2::tr|A0A221LEF7|A0A221LEF7_RAT	Keratin 25 OS=Rattus norvegicus OX=10116 GN=Krt25 PE=2 SV=1	172	52752	9	9	1	1	947	687	1	0	0	553.766	1105.52	2	1105.52	-0.0002	0	36.77	0.042	K	VTMQNLNDR	L	Oxidation (M)	0.003000000.0			File: ~Y:\CORE\RAW_DATA_2023_QE\P1481_Sigrun_Lange\P1481_B.raw~; SpectrumID: ~944~; PrecursorID: ~0~; scans: ~6532~
5	2::tr|A0A221LEF7|A0A221LEF7_RAT	Keratin 25 OS=Rattus norvegicus OX=10116 GN=Krt25 PE=2 SV=1	172	52752	9	9	1	1	948	907	1	0	0	553.767	1105.52	2	1105.52	0	0	52.19	0.0012	K	VTMQNLNDR	L	Oxidation (M)	0.003000000.0			File: ~Y:\CORE\RAW_DATA_2023_QE\P1481_Sigrun_Lange\P1481_B.raw~; SpectrumID: ~1266~; PrecursorID: ~0~; scans: ~7245~
5	2::tr|A0A221LEF7|A0A221LEF7_RAT	Keratin 25 OS=Rattus norvegicus OX=10116 GN=Krt25 PE=2 SV=1	172	52752	9	9	1	1	949	968	1	0	0	553.768	1105.52	2	1105.52	0.0019	0	41.52	0.014	K	VTMQNLNDR	L	Oxidation (M)	0.003000000.0			File: ~Y:\CORE\RAW_DATA_2023_QE\P1481_Sigrun_Lange\P1481_B.raw~; SpectrumID: ~1350~; PrecursorID: ~0~; scans: ~7483~
5	2::tr|A0A8I6ANI5|A0A8I6ANI5_RAT	Keratin, type I cytoskeletal 25 OS=Rattus norvegicus OX=10116 GN=Krt25 PE=4 SV=1	172	52672	9	9	1	1	898	1305	1	0	0	545.765	1089.52	2	1089.52	-0.0085	0	57.22	0.00043	K	VTMQNLNDR	L					File: ~Y:\CORE\RAW_DATA_2023_QE\P1481_Sigrun_Lange\P1481_B.raw~; SpectrumID: ~1775~; PrecursorID: ~0~; scans: ~8922~
5	2::tr|A0A8I6ANI5|A0A8I6ANI5_RAT	Keratin, type I cytoskeletal 25 OS=Rattus norvegicus OX=10116 GN=Krt25 PE=4 SV=1	172	52672	9	9	1	1	899	1232	1	0	0	545.768	1089.52	2	1089.52	-0.0016	0	47.24	0.0043	K	VTMQNLNDR	L					File: ~Y:\CORE\RAW_DATA_2023_QE\P1481_Sigrun_Lange\P1481_B.raw~; SpectrumID: ~1694~; PrecursorID: ~0~; scans: ~8679~
5	2::tr|A0A8I6ANI5|A0A8I6ANI5_RAT	Keratin, type I cytoskeletal 25 OS=Rattus norvegicus OX=10116 GN=Krt25 PE=4 SV=1	172	52672	9	9	1	1	900	1187	1	0	0	545.769	1089.52	2	1089.52	-0.0002	0	39.62	0.025	K	VTMQNLNDR	L					File: ~Y:\CORE\RAW_DATA_2023_QE\P1481_Sigrun_Lange\P1481_B.raw~; SpectrumID: ~1645~; PrecursorID: ~0~; scans: ~8406~
5	2::tr|A0A8I6ANI5|A0A8I6ANI5_RAT	Keratin, type I cytoskeletal 25 OS=Rattus norvegicus OX=10116 GN=Krt25 PE=4 SV=1	172	52672	9	9	1	1	902	1194	1	0	0	546.27	1090.53	2	1090.51	0.018	0	40.85	0.018	K	VTMQNLNDR	L	Deamidated (NQ)	0.000100000.0			File: ~Y:\CORE\RAW_DATA_2023_QE\P1481_Sigrun_Lange\P1481_B.raw~; SpectrumID: ~1653~; PrecursorID: ~0~; scans: ~8432~
5	2::tr|A0A8I6ANI5|A0A8I6ANI5_RAT	Keratin, type I cytoskeletal 25 OS=Rattus norvegicus OX=10116 GN=Krt25 PE=4 SV=1	172	52672	9	9	1	1	945	836	1	0	0	553.765	1105.52	2	1105.52	-0.0022	0	41.47	0.014	K	VTMQNLNDR	L	Oxidation (M)	0.003000000.0			File: ~Y:\CORE\RAW_DATA_2023_QE\P1481_Sigrun_Lange\P1481_B.raw~; SpectrumID: ~1160~; PrecursorID: ~0~; scans: ~7005~
5	2::tr|A0A8I6ANI5|A0A8I6ANI5_RAT	Keratin, type I cytoskeletal 25 OS=Rattus norvegicus OX=10116 GN=Krt25 PE=4 SV=1	172	52672	9	9	1	1	946	1022	1	0	0	553.766	1105.52	2	1105.52	-0.0015	0	78.05	3e-06	K	VTMQNLNDR	L	Oxidation (M)	0.003000000.0			File: ~Y:\CORE\RAW_DATA_2023_QE\P1481_Sigrun_Lange\P1481_B.raw~; SpectrumID: ~1425~; PrecursorID: ~0~; scans: ~7721~
5	2::tr|A0A8I6ANI5|A0A8I6ANI5_RAT	Keratin, type I cytoskeletal 25 OS=Rattus norvegicus OX=10116 GN=Krt25 PE=4 SV=1	172	52672	9	9	1	1	947	687	1	0	0	553.766	1105.52	2	1105.52	-0.0002	0	36.77	0.042	K	VTMQNLNDR	L	Oxidation (M)	0.003000000.0			File: ~Y:\CORE\RAW_DATA_2023_QE\P1481_Sigrun_Lange\P1481_B.raw~; SpectrumID: ~944~; PrecursorID: ~0~; scans: ~6532~
5	2::tr|A0A8I6ANI5|A0A8I6ANI5_RAT	Keratin, type I cytoskeletal 25 OS=Rattus norvegicus OX=10116 GN=Krt25 PE=4 SV=1	172	52672	9	9	1	1	948	907	1	0	0	553.767	1105.52	2	1105.52	0	0	52.19	0.0012	K	VTMQNLNDR	L	Oxidation (M)	0.003000000.0			File: ~Y:\CORE\RAW_DATA_2023_QE\P1481_Sigrun_Lange\P1481_B.raw~; SpectrumID: ~1266~; PrecursorID: ~0~; scans: ~7245~
5	2::tr|A0A8I6ANI5|A0A8I6ANI5_RAT	Keratin, type I cytoskeletal 25 OS=Rattus norvegicus OX=10116 GN=Krt25 PE=4 SV=1	172	52672	9	9	1	1	949	968	1	0	0	553.768	1105.52	2	1105.52	0.0019	0	41.52	0.014	K	VTMQNLNDR	L	Oxidation (M)	0.003000000.0			File: ~Y:\CORE\RAW_DATA_2023_QE\P1481_Sigrun_Lange\P1481_B.raw~; SpectrumID: ~1350~; PrecursorID: ~0~; scans: ~7483~
5	2::sp|Q6IFW8|K1C27_RAT	Keratin, type I cytoskeletal 27 OS=Rattus norvegicus OX=10116 GN=Krt27 PE=3 SV=1	172	49649	9	9	1	1	898	1305	1	0	0	545.765	1089.52	2	1089.52	-0.0085	0	57.22	0.00043	K	VTMQNLNDR	L					File: ~Y:\CORE\RAW_DATA_2023_QE\P1481_Sigrun_Lange\P1481_B.raw~; SpectrumID: ~1775~; PrecursorID: ~0~; scans: ~8922~
5	2::sp|Q6IFW8|K1C27_RAT	Keratin, type I cytoskeletal 27 OS=Rattus norvegicus OX=10116 GN=Krt27 PE=3 SV=1	172	49649	9	9	1	1	899	1232	1	0	0	545.768	1089.52	2	1089.52	-0.0016	0	47.24	0.0043	K	VTMQNLNDR	L					File: ~Y:\CORE\RAW_DATA_2023_QE\P1481_Sigrun_Lange\P1481_B.raw~; SpectrumID: ~1694~; PrecursorID: ~0~; scans: ~8679~
5	2::sp|Q6IFW8|K1C27_RAT	Keratin, type I cytoskeletal 27 OS=Rattus norvegicus OX=10116 GN=Krt27 PE=3 SV=1	172	49649	9	9	1	1	900	1187	1	0	0	545.769	1089.52	2	1089.52	-0.0002	0	39.62	0.025	K	VTMQNLNDR	L					File: ~Y:\CORE\RAW_DATA_2023_QE\P1481_Sigrun_Lange\P1481_B.raw~; SpectrumID: ~1645~; PrecursorID: ~0~; scans: ~8406~
5	2::sp|Q6IFW8|K1C27_RAT	Keratin, type I cytoskeletal 27 OS=Rattus norvegicus OX=10116 GN=Krt27 PE=3 SV=1	172	49649	9	9	1	1	902	1194	1	0	0	546.27	1090.53	2	1090.51	0.018	0	40.85	0.018	K	VTMQNLNDR	L	Deamidated (NQ)	0.000100000.0			File: ~Y:\CORE\RAW_DATA_2023_QE\P1481_Sigrun_Lange\P1481_B.raw~; SpectrumID: ~1653~; PrecursorID: ~0~; scans: ~8432~
5	2::sp|Q6IFW8|K1C27_RAT	Keratin, type I cytoskeletal 27 OS=Rattus norvegicus OX=10116 GN=Krt27 PE=3 SV=1	172	49649	9	9	1	1	945	836	1	0	0	553.765	1105.52	2	1105.52	-0.0022	0	41.47	0.014	K	VTMQNLNDR	L	Oxidation (M)	0.003000000.0			File: ~Y:\CORE\RAW_DATA_2023_QE\P1481_Sigrun_Lange\P1481_B.raw~; SpectrumID: ~1160~; PrecursorID: ~0~; scans: ~7005~
5	2::sp|Q6IFW8|K1C27_RAT	Keratin, type I cytoskeletal 27 OS=Rattus norvegicus OX=10116 GN=Krt27 PE=3 SV=1	172	49649	9	9	1	1	946	1022	1	0	0	553.766	1105.52	2	1105.52	-0.0015	0	78.05	3e-06	K	VTMQNLNDR	L	Oxidation (M)	0.003000000.0			File: ~Y:\CORE\RAW_DATA_2023_QE\P1481_Sigrun_Lange\P1481_B.raw~; SpectrumID: ~1425~; PrecursorID: ~0~; scans: ~7721~
5	2::sp|Q6IFW8|K1C27_RAT	Keratin, type I cytoskeletal 27 OS=Rattus norvegicus OX=10116 GN=Krt27 PE=3 SV=1	172	49649	9	9	1	1	947	687	1	0	0	553.766	1105.52	2	1105.52	-0.0002	0	36.77	0.042	K	VTMQNLNDR	L	Oxidation (M)	0.003000000.0			File: ~Y:\CORE\RAW_DATA_2023_QE\P1481_Sigrun_Lange\P1481_B.raw~; SpectrumID: ~944~; PrecursorID: ~0~; scans: ~6532~
5	2::sp|Q6IFW8|K1C27_RAT	Keratin, type I cytoskeletal 27 OS=Rattus norvegicus OX=10116 GN=Krt27 PE=3 SV=1	172	49649	9	9	1	1	948	907	1	0	0	553.767	1105.52	2	1105.52	0	0	52.19	0.0012	K	VTMQNLNDR	L	Oxidation (M)	0.003000000.0			File: ~Y:\CORE\RAW_DATA_2023_QE\P1481_Sigrun_Lange\P1481_B.raw~; SpectrumID: ~1266~; PrecursorID: ~0~; scans: ~7245~
5	2::sp|Q6IFW8|K1C27_RAT	Keratin, type I cytoskeletal 27 OS=Rattus norvegicus OX=10116 GN=Krt27 PE=3 SV=1	172	49649	9	9	1	1	949	968	1	0	0	553.768	1105.52	2	1105.52	0.0019	0	41.52	0.014	K	VTMQNLNDR	L	Oxidation (M)	0.003000000.0			File: ~Y:\CORE\RAW_DATA_2023_QE\P1481_Sigrun_Lange\P1481_B.raw~; SpectrumID: ~1350~; PrecursorID: ~0~; scans: ~7483~
5	2::sp|Q6IFX0|K1C25_RAT	Keratin, type I cytoskeletal 25 OS=Rattus norvegicus OX=10116 GN=Krt25 PE=3 SV=1	172	49483	9	9	1	1	898	1305	1	0	0	545.765	1089.52	2	1089.52	-0.0085	0	57.22	0.00043	K	VTMQNLNDR	L					File: ~Y:\CORE\RAW_DATA_2023_QE\P1481_Sigrun_Lange\P1481_B.raw~; SpectrumID: ~1775~; PrecursorID: ~0~; scans: ~8922~
5	2::sp|Q6IFX0|K1C25_RAT	Keratin, type I cytoskeletal 25 OS=Rattus norvegicus OX=10116 GN=Krt25 PE=3 SV=1	172	49483	9	9	1	1	899	1232	1	0	0	545.768	1089.52	2	1089.52	-0.0016	0	47.24	0.0043	K	VTMQNLNDR	L					File: ~Y:\CORE\RAW_DATA_2023_QE\P1481_Sigrun_Lange\P1481_B.raw~; SpectrumID: ~1694~; PrecursorID: ~0~; scans: ~8679~
5	2::sp|Q6IFX0|K1C25_RAT	Keratin, type I cytoskeletal 25 OS=Rattus norvegicus OX=10116 GN=Krt25 PE=3 SV=1	172	49483	9	9	1	1	900	1187	1	0	0	545.769	1089.52	2	1089.52	-0.0002	0	39.62	0.025	K	VTMQNLNDR	L					File: ~Y:\CORE\RAW_DATA_2023_QE\P1481_Sigrun_Lange\P1481_B.raw~; SpectrumID: ~1645~; PrecursorID: ~0~; scans: ~8406~
5	2::sp|Q6IFX0|K1C25_RAT	Keratin, type I cytoskeletal 25 OS=Rattus norvegicus OX=10116 GN=Krt25 PE=3 SV=1	172	49483	9	9	1	1	902	1194	1	0	0	546.27	1090.53	2	1090.51	0.018	0	40.85	0.018	K	VTMQNLNDR	L	Deamidated (NQ)	0.000100000.0			File: ~Y:\CORE\RAW_DATA_2023_QE\P1481_Sigrun_Lange\P1481_B.raw~; SpectrumID: ~1653~; PrecursorID: ~0~; scans: ~8432~
5	2::sp|Q6IFX0|K1C25_RAT	Keratin, type I cytoskeletal 25 OS=Rattus norvegicus OX=10116 GN=Krt25 PE=3 SV=1	172	49483	9	9	1	1	945	836	1	0	0	553.765	1105.52	2	1105.52	-0.0022	0	41.47	0.014	K	VTMQNLNDR	L	Oxidation (M)	0.003000000.0			File: ~Y:\CORE\RAW_DATA_2023_QE\P1481_Sigrun_Lange\P1481_B.raw~; SpectrumID: ~1160~; PrecursorID: ~0~; scans: ~7005~
5	2::sp|Q6IFX0|K1C25_RAT	Keratin, type I cytoskeletal 25 OS=Rattus norvegicus OX=10116 GN=Krt25 PE=3 SV=1	172	49483	9	9	1	1	946	1022	1	0	0	553.766	1105.52	2	1105.52	-0.0015	0	78.05	3e-06	K	VTMQNLNDR	L	Oxidation (M)	0.003000000.0			File: ~Y:\CORE\RAW_DATA_2023_QE\P1481_Sigrun_Lange\P1481_B.raw~; SpectrumID: ~1425~; PrecursorID: ~0~; scans: ~7721~
5	2::sp|Q6IFX0|K1C25_RAT	Keratin, type I cytoskeletal 25 OS=Rattus norvegicus OX=10116 GN=Krt25 PE=3 SV=1	172	49483	9	9	1	1	947	687	1	0	0	553.766	1105.52	2	1105.52	-0.0002	0	36.77	0.042	K	VTMQNLNDR	L	Oxidation (M)	0.003000000.0			File: ~Y:\CORE\RAW_DATA_2023_QE\P1481_Sigrun_Lange\P1481_B.raw~; SpectrumID: ~944~; PrecursorID: ~0~; scans: ~6532~
5	2::sp|Q6IFX0|K1C25_RAT	Keratin, type I cytoskeletal 25 OS=Rattus norvegicus OX=10116 GN=Krt25 PE=3 SV=1	172	49483	9	9	1	1	948	907	1	0	0	553.767	1105.52	2	1105.52	0	0	52.19	0.0012	K	VTMQNLNDR	L	Oxidation (M)	0.003000000.0			File: ~Y:\CORE\RAW_DATA_2023_QE\P1481_Sigrun_Lange\P1481_B.raw~; SpectrumID: ~1266~; PrecursorID: ~0~; scans: ~7245~
5	2::sp|Q6IFX0|K1C25_RAT	Keratin, type I cytoskeletal 25 OS=Rattus norvegicus OX=10116 GN=Krt25 PE=3 SV=1	172	49483	9	9	1	1	949	968	1	0	0	553.768	1105.52	2	1105.52	0.0019	0	41.52	0.014	K	VTMQNLNDR	L	Oxidation (M)	0.003000000.0			File: ~Y:\CORE\RAW_DATA_2023_QE\P1481_Sigrun_Lange\P1481_B.raw~; SpectrumID: ~1350~; PrecursorID: ~0~; scans: ~7483~
5	2::tr|A0A8I6A244|A0A8I6A244_RAT	IF rod domain-containing protein OS=Rattus norvegicus OX=10116 PE=1 SV=1	97	44735	6	6	2	2	86	1414	1	0	0	404.203	806.392	2	806.392	-0.0004	0	34.84	0.026	R	LAADDFR	V					File: ~Y:\CORE\RAW_DATA_2023_QE\P1481_Sigrun_Lange\P1481_B.raw~; SpectrumID: ~1897~; PrecursorID: ~0~; scans: ~9319~
5	2::tr|A0A8I6A244|A0A8I6A244_RAT	IF rod domain-containing protein OS=Rattus norvegicus OX=10116 PE=1 SV=1	97	44735	6	6	2	2	87	1545	1	0	0	404.203	806.392	2	806.392	0	0	38.49	0.011	R	LAADDFR	V					File: ~Y:\CORE\RAW_DATA_2023_QE\P1481_Sigrun_Lange\P1481_B.raw~; SpectrumID: ~2040~; PrecursorID: ~0~; scans: ~9809~
5	2::tr|A0A8I6A244|A0A8I6A244_RAT	IF rod domain-containing protein OS=Rattus norvegicus OX=10116 PE=1 SV=1	97	44735	6	6	2	2	88	1490	2	0	0	404.204	806.393	2	806.392	0.0003	0	44.69	0.0027	R	LAADDFR	V					File: ~Y:\CORE\RAW_DATA_2023_QE\P1481_Sigrun_Lange\P1481_B.raw~; SpectrumID: ~1979~; PrecursorID: ~0~; scans: ~9563~
5	2::tr|A0A8I6A244|A0A8I6A244_RAT	IF rod domain-containing protein OS=Rattus norvegicus OX=10116 PE=1 SV=1	97	44735	6	6	2	2	90	1270	1	0	0	405.222	808.429	2	808.433	-0.0036	0	38.06	0.0052	R	LASYLDK	V					File: ~Y:\CORE\RAW_DATA_2023_QE\P1481_Sigrun_Lange\P1481_B.raw~; SpectrumID: ~1734~; PrecursorID: ~0~; scans: ~8813~
5	2::tr|A0A8I6A244|A0A8I6A244_RAT	IF rod domain-containing protein OS=Rattus norvegicus OX=10116 PE=1 SV=1	97	44735	6	6	2	2	91	1332	1	0	0	405.223	808.432	2	808.433	-0.0008	0	36.32	0.0077	R	LASYLDK	V					File: ~Y:\CORE\RAW_DATA_2023_QE\P1481_Sigrun_Lange\P1481_B.raw~; SpectrumID: ~1806~; PrecursorID: ~0~; scans: ~9060~
5	2::tr|A0A8I6A244|A0A8I6A244_RAT	IF rod domain-containing protein OS=Rattus norvegicus OX=10116 PE=1 SV=1	97	44735	6	6	2	2	92	1413	1	0	0	405.224	808.433	2	808.433	0.0005	0	35.77	0.0088	R	LASYLDK	V					File: ~Y:\CORE\RAW_DATA_2023_QE\P1481_Sigrun_Lange\P1481_B.raw~; SpectrumID: ~1895~; PrecursorID: ~0~; scans: ~9304~
5	2::sp|Q5BJY9|K1C18_RAT	Keratin, type I cytoskeletal 18 OS=Rattus norvegicus OX=10116 GN=Krt18 PE=1 SV=3	97	47732	6	6	2	2	86	1414	1	0	0	404.203	806.392	2	806.392	-0.0004	0	34.84	0.026	R	LAADDFR	V					File: ~Y:\CORE\RAW_DATA_2023_QE\P1481_Sigrun_Lange\P1481_B.raw~; SpectrumID: ~1897~; PrecursorID: ~0~; scans: ~9319~
5	2::sp|Q5BJY9|K1C18_RAT	Keratin, type I cytoskeletal 18 OS=Rattus norvegicus OX=10116 GN=Krt18 PE=1 SV=3	97	47732	6	6	2	2	87	1545	1	0	0	404.203	806.392	2	806.392	0	0	38.49	0.011	R	LAADDFR	V					File: ~Y:\CORE\RAW_DATA_2023_QE\P1481_Sigrun_Lange\P1481_B.raw~; SpectrumID: ~2040~; PrecursorID: ~0~; scans: ~9809~
5	2::sp|Q5BJY9|K1C18_RAT	Keratin, type I cytoskeletal 18 OS=Rattus norvegicus OX=10116 GN=Krt18 PE=1 SV=3	97	47732	6	6	2	2	88	1490	2	0	0	404.204	806.393	2	806.392	0.0003	0	44.69	0.0027	R	LAADDFR	V					File: ~Y:\CORE\RAW_DATA_2023_QE\P1481_Sigrun_Lange\P1481_B.raw~; SpectrumID: ~1979~; PrecursorID: ~0~; scans: ~9563~
5	2::sp|Q5BJY9|K1C18_RAT	Keratin, type I cytoskeletal 18 OS=Rattus norvegicus OX=10116 GN=Krt18 PE=1 SV=3	97	47732	6	6	2	2	90	1270	1	0	0	405.222	808.429	2	808.433	-0.0036	0	38.06	0.0052	R	LASYLDK	V					File: ~Y:\CORE\RAW_DATA_2023_QE\P1481_Sigrun_Lange\P1481_B.raw~; SpectrumID: ~1734~; PrecursorID: ~0~; scans: ~8813~
5	2::sp|Q5BJY9|K1C18_RAT	Keratin, type I cytoskeletal 18 OS=Rattus norvegicus OX=10116 GN=Krt18 PE=1 SV=3	97	47732	6	6	2	2	91	1332	1	0	0	405.223	808.432	2	808.433	-0.0008	0	36.32	0.0077	R	LASYLDK	V					File: ~Y:\CORE\RAW_DATA_2023_QE\P1481_Sigrun_Lange\P1481_B.raw~; SpectrumID: ~1806~; PrecursorID: ~0~; scans: ~9060~
5	2::sp|Q5BJY9|K1C18_RAT	Keratin, type I cytoskeletal 18 OS=Rattus norvegicus OX=10116 GN=Krt18 PE=1 SV=3	97	47732	6	6	2	2	92	1413	1	0	0	405.224	808.433	2	808.433	0.0005	0	35.77	0.0088	R	LASYLDK	V					File: ~Y:\CORE\RAW_DATA_2023_QE\P1481_Sigrun_Lange\P1481_B.raw~; SpectrumID: ~1895~; PrecursorID: ~0~; scans: ~9304~
5	2::tr|A0A096MJE0|A0A096MJE0_RAT	Keratin 32 OS=Rattus norvegicus OX=10116 GN=Krt32 PE=3 SV=2	56	52632	3	3	1	1	86	1414	1	0	0	404.203	806.392	2	806.392	-0.0004	0	34.84	0.026	K	LAADDFR	T					File: ~Y:\CORE\RAW_DATA_2023_QE\P1481_Sigrun_Lange\P1481_B.raw~; SpectrumID: ~1897~; PrecursorID: ~0~; scans: ~9319~
5	2::tr|A0A096MJE0|A0A096MJE0_RAT	Keratin 32 OS=Rattus norvegicus OX=10116 GN=Krt32 PE=3 SV=2	56	52632	3	3	1	1	87	1545	1	0	0	404.203	806.392	2	806.392	0	0	38.49	0.011	K	LAADDFR	T					File: ~Y:\CORE\RAW_DATA_2023_QE\P1481_Sigrun_Lange\P1481_B.raw~; SpectrumID: ~2040~; PrecursorID: ~0~; scans: ~9809~
5	2::tr|A0A096MJE0|A0A096MJE0_RAT	Keratin 32 OS=Rattus norvegicus OX=10116 GN=Krt32 PE=3 SV=2	56	52632	3	3	1	1	88	1490	2	0	0	404.204	806.393	2	806.392	0.0003	0	44.69	0.0027	K	LAADDFR	T					File: ~Y:\CORE\RAW_DATA_2023_QE\P1481_Sigrun_Lange\P1481_B.raw~; SpectrumID: ~1979~; PrecursorID: ~0~; scans: ~9563~
5	2::tr|A0A0G2K4E2|A0A0G2K4E2_RAT	Keratin 31 OS=Rattus norvegicus OX=10116 GN=Krt31 PE=3 SV=1	56	47441	3	3	1	1	86	1414	1	0	0	404.203	806.392	2	806.392	-0.0004	0	34.84	0.026	K	LAADDFR	T					File: ~Y:\CORE\RAW_DATA_2023_QE\P1481_Sigrun_Lange\P1481_B.raw~; SpectrumID: ~1897~; PrecursorID: ~0~; scans: ~9319~
5	2::tr|A0A0G2K4E2|A0A0G2K4E2_RAT	Keratin 31 OS=Rattus norvegicus OX=10116 GN=Krt31 PE=3 SV=1	56	47441	3	3	1	1	87	1545	1	0	0	404.203	806.392	2	806.392	0	0	38.49	0.011	K	LAADDFR	T					File: ~Y:\CORE\RAW_DATA_2023_QE\P1481_Sigrun_Lange\P1481_B.raw~; SpectrumID: ~2040~; PrecursorID: ~0~; scans: ~9809~
5	2::tr|A0A0G2K4E2|A0A0G2K4E2_RAT	Keratin 31 OS=Rattus norvegicus OX=10116 GN=Krt31 PE=3 SV=1	56	47441	3	3	1	1	88	1490	2	0	0	404.204	806.393	2	806.392	0.0003	0	44.69	0.0027	K	LAADDFR	T					File: ~Y:\CORE\RAW_DATA_2023_QE\P1481_Sigrun_Lange\P1481_B.raw~; SpectrumID: ~1979~; PrecursorID: ~0~; scans: ~9563~
5	2::tr|F1MAF7|F1MAF7_RAT	Keratin 31 OS=Rattus norvegicus OX=10116 GN=Krt31 PE=3 SV=3	56	48746	3	3	1	1	86	1414	1	0	0	404.203	806.392	2	806.392	-0.0004	0	34.84	0.026	K	LAADDFR	T					File: ~Y:\CORE\RAW_DATA_2023_QE\P1481_Sigrun_Lange\P1481_B.raw~; SpectrumID: ~1897~; PrecursorID: ~0~; scans: ~9319~
5	2::tr|F1MAF7|F1MAF7_RAT	Keratin 31 OS=Rattus norvegicus OX=10116 GN=Krt31 PE=3 SV=3	56	48746	3	3	1	1	87	1545	1	0	0	404.203	806.392	2	806.392	0	0	38.49	0.011	K	LAADDFR	T					File: ~Y:\CORE\RAW_DATA_2023_QE\P1481_Sigrun_Lange\P1481_B.raw~; SpectrumID: ~2040~; PrecursorID: ~0~; scans: ~9809~
5	2::tr|F1MAF7|F1MAF7_RAT	Keratin 31 OS=Rattus norvegicus OX=10116 GN=Krt31 PE=3 SV=3	56	48746	3	3	1	1	88	1490	2	0	0	404.204	806.393	2	806.392	0.0003	0	44.69	0.0027	K	LAADDFR	T					File: ~Y:\CORE\RAW_DATA_2023_QE\P1481_Sigrun_Lange\P1481_B.raw~; SpectrumID: ~1979~; PrecursorID: ~0~; scans: ~9563~
5	2::tr|F1MAS0|F1MAS0_RAT	Keratin 32 OS=Rattus norvegicus OX=10116 GN=Krt32 PE=3 SV=3	56	52889	3	3	1	1	86	1414	1	0	0	404.203	806.392	2	806.392	-0.0004	0	34.84	0.026	K	LAADDFR	T					File: ~Y:\CORE\RAW_DATA_2023_QE\P1481_Sigrun_Lange\P1481_B.raw~; SpectrumID: ~1897~; PrecursorID: ~0~; scans: ~9319~
5	2::tr|F1MAS0|F1MAS0_RAT	Keratin 32 OS=Rattus norvegicus OX=10116 GN=Krt32 PE=3 SV=3	56	52889	3	3	1	1	87	1545	1	0	0	404.203	806.392	2	806.392	0	0	38.49	0.011	K	LAADDFR	T					File: ~Y:\CORE\RAW_DATA_2023_QE\P1481_Sigrun_Lange\P1481_B.raw~; SpectrumID: ~2040~; PrecursorID: ~0~; scans: ~9809~
5	2::tr|F1MAS0|F1MAS0_RAT	Keratin 32 OS=Rattus norvegicus OX=10116 GN=Krt32 PE=3 SV=3	56	52889	3	3	1	1	88	1490	2	0	0	404.204	806.393	2	806.392	0.0003	0	44.69	0.0027	K	LAADDFR	T					File: ~Y:\CORE\RAW_DATA_2023_QE\P1481_Sigrun_Lange\P1481_B.raw~; SpectrumID: ~1979~; PrecursorID: ~0~; scans: ~9563~
5	2::sp|Q6IFW2|K1C40_RAT	Keratin, type I cytoskeletal 40 OS=Rattus norvegicus OX=10116 GN=Krt40 PE=3 SV=1	56	50089	3	3	1	1	86	1414	1	0	0	404.203	806.392	2	806.392	-0.0004	0	34.84	0.026	K	LAADDFR	S					File: ~Y:\CORE\RAW_DATA_2023_QE\P1481_Sigrun_Lange\P1481_B.raw~; SpectrumID: ~1897~; PrecursorID: ~0~; scans: ~9319~
5	2::sp|Q6IFW2|K1C40_RAT	Keratin, type I cytoskeletal 40 OS=Rattus norvegicus OX=10116 GN=Krt40 PE=3 SV=1	56	50089	3	3	1	1	87	1545	1	0	0	404.203	806.392	2	806.392	0	0	38.49	0.011	K	LAADDFR	S					File: ~Y:\CORE\RAW_DATA_2023_QE\P1481_Sigrun_Lange\P1481_B.raw~; SpectrumID: ~2040~; PrecursorID: ~0~; scans: ~9809~
5	2::sp|Q6IFW2|K1C40_RAT	Keratin, type I cytoskeletal 40 OS=Rattus norvegicus OX=10116 GN=Krt40 PE=3 SV=1	56	50089	3	3	1	1	88	1490	2	0	0	404.204	806.393	2	806.392	0.0003	0	44.69	0.0027	K	LAADDFR	S					File: ~Y:\CORE\RAW_DATA_2023_QE\P1481_Sigrun_Lange\P1481_B.raw~; SpectrumID: ~1979~; PrecursorID: ~0~; scans: ~9563~
5	2::sp|Q6IFX1|K1C24_RAT	Keratin, type I cytoskeletal 24 OS=Rattus norvegicus OX=10116 GN=Krt24 PE=3 SV=1	56	53260	3	3	1	1	86	1414	1	0	0	404.203	806.392	2	806.392	-0.0004	0	34.84	0.026	R	LAADDFR	M					File: ~Y:\CORE\RAW_DATA_2023_QE\P1481_Sigrun_Lange\P1481_B.raw~; SpectrumID: ~1897~; PrecursorID: ~0~; scans: ~9319~
5	2::sp|Q6IFX1|K1C24_RAT	Keratin, type I cytoskeletal 24 OS=Rattus norvegicus OX=10116 GN=Krt24 PE=3 SV=1	56	53260	3	3	1	1	87	1545	1	0	0	404.203	806.392	2	806.392	0	0	38.49	0.011	R	LAADDFR	M					File: ~Y:\CORE\RAW_DATA_2023_QE\P1481_Sigrun_Lange\P1481_B.raw~; SpectrumID: ~2040~; PrecursorID: ~0~; scans: ~9809~
5	2::sp|Q6IFX1|K1C24_RAT	Keratin, type I cytoskeletal 24 OS=Rattus norvegicus OX=10116 GN=Krt24 PE=3 SV=1	56	53260	3	3	1	1	88	1490	2	0	0	404.204	806.393	2	806.392	0.0003	0	44.69	0.0027	R	LAADDFR	M					File: ~Y:\CORE\RAW_DATA_2023_QE\P1481_Sigrun_Lange\P1481_B.raw~; SpectrumID: ~1979~; PrecursorID: ~0~; scans: ~9563~
5	2::tr|Q6IFV5|Q6IFV5_RAT	Keratin 36 OS=Rattus norvegicus OX=10116 GN=Krt36 PE=2 SV=1	56	53361	3	3	1	1	86	1414	1	0	0	404.203	806.392	2	806.392	-0.0004	0	34.84	0.026	K	LAADDFR	T					File: ~Y:\CORE\RAW_DATA_2023_QE\P1481_Sigrun_Lange\P1481_B.raw~; SpectrumID: ~1897~; PrecursorID: ~0~; scans: ~9319~
5	2::tr|Q6IFV5|Q6IFV5_RAT	Keratin 36 OS=Rattus norvegicus OX=10116 GN=Krt36 PE=2 SV=1	56	53361	3	3	1	1	87	1545	1	0	0	404.203	806.392	2	806.392	0	0	38.49	0.011	K	LAADDFR	T					File: ~Y:\CORE\RAW_DATA_2023_QE\P1481_Sigrun_Lange\P1481_B.raw~; SpectrumID: ~2040~; PrecursorID: ~0~; scans: ~9809~
5	2::tr|Q6IFV5|Q6IFV5_RAT	Keratin 36 OS=Rattus norvegicus OX=10116 GN=Krt36 PE=2 SV=1	56	53361	3	3	1	1	88	1490	2	0	0	404.204	806.393	2	806.392	0.0003	0	44.69	0.0027	K	LAADDFR	T					File: ~Y:\CORE\RAW_DATA_2023_QE\P1481_Sigrun_Lange\P1481_B.raw~; SpectrumID: ~1979~; PrecursorID: ~0~; scans: ~9563~
5	2::tr|Q6IFV6|Q6IFV6_RAT	Keratin 35 OS=Rattus norvegicus OX=10116 GN=Krt35 PE=2 SV=1	56	51954	3	3	1	1	86	1414	1	0	0	404.203	806.392	2	806.392	-0.0004	0	34.84	0.026	K	LAADDFR	T					File: ~Y:\CORE\RAW_DATA_2023_QE\P1481_Sigrun_Lange\P1481_B.raw~; SpectrumID: ~1897~; PrecursorID: ~0~; scans: ~9319~
5	2::tr|Q6IFV6|Q6IFV6_RAT	Keratin 35 OS=Rattus norvegicus OX=10116 GN=Krt35 PE=2 SV=1	56	51954	3	3	1	1	87	1545	1	0	0	404.203	806.392	2	806.392	0	0	38.49	0.011	K	LAADDFR	T					File: ~Y:\CORE\RAW_DATA_2023_QE\P1481_Sigrun_Lange\P1481_B.raw~; SpectrumID: ~2040~; PrecursorID: ~0~; scans: ~9809~
5	2::tr|Q6IFV6|Q6IFV6_RAT	Keratin 35 OS=Rattus norvegicus OX=10116 GN=Krt35 PE=2 SV=1	56	51954	3	3	1	1	88	1490	2	0	0	404.204	806.393	2	806.392	0.0003	0	44.69	0.0027	K	LAADDFR	T					File: ~Y:\CORE\RAW_DATA_2023_QE\P1481_Sigrun_Lange\P1481_B.raw~; SpectrumID: ~1979~; PrecursorID: ~0~; scans: ~9563~
5	2::tr|Q6IFV7|Q6IFV7_RAT	Type I hair keratin KA26 OS=Rattus norvegicus OX=10116 GN=Krt32 PE=2 SV=1	56	52766	3	3	1	1	86	1414	1	0	0	404.203	806.392	2	806.392	-0.0004	0	34.84	0.026	K	LAADDFR	T					File: ~Y:\CORE\RAW_DATA_2023_QE\P1481_Sigrun_Lange\P1481_B.raw~; SpectrumID: ~1897~; PrecursorID: ~0~; scans: ~9319~
5	2::tr|Q6IFV7|Q6IFV7_RAT	Type I hair keratin KA26 OS=Rattus norvegicus OX=10116 GN=Krt32 PE=2 SV=1	56	52766	3	3	1	1	87	1545	1	0	0	404.203	806.392	2	806.392	0	0	38.49	0.011	K	LAADDFR	T					File: ~Y:\CORE\RAW_DATA_2023_QE\P1481_Sigrun_Lange\P1481_B.raw~; SpectrumID: ~2040~; PrecursorID: ~0~; scans: ~9809~
5	2::tr|Q6IFV7|Q6IFV7_RAT	Type I hair keratin KA26 OS=Rattus norvegicus OX=10116 GN=Krt32 PE=2 SV=1	56	52766	3	3	1	1	88	1490	2	0	0	404.204	806.393	2	806.392	0.0003	0	44.69	0.0027	K	LAADDFR	T					File: ~Y:\CORE\RAW_DATA_2023_QE\P1481_Sigrun_Lange\P1481_B.raw~; SpectrumID: ~1979~; PrecursorID: ~0~; scans: ~9563~
5	2::tr|Q6IFV8|Q6IFV8_RAT	Type I hair keratin KA25 OS=Rattus norvegicus OX=10116 GN=Krt31 PE=2 SV=1	56	48479	3	3	1	1	86	1414	1	0	0	404.203	806.392	2	806.392	-0.0004	0	34.84	0.026	K	LAADDFR	T					File: ~Y:\CORE\RAW_DATA_2023_QE\P1481_Sigrun_Lange\P1481_B.raw~; SpectrumID: ~1897~; PrecursorID: ~0~; scans: ~9319~
5	2::tr|Q6IFV8|Q6IFV8_RAT	Type I hair keratin KA25 OS=Rattus norvegicus OX=10116 GN=Krt31 PE=2 SV=1	56	48479	3	3	1	1	87	1545	1	0	0	404.203	806.392	2	806.392	0	0	38.49	0.011	K	LAADDFR	T					File: ~Y:\CORE\RAW_DATA_2023_QE\P1481_Sigrun_Lange\P1481_B.raw~; SpectrumID: ~2040~; PrecursorID: ~0~; scans: ~9809~
5	2::tr|Q6IFV8|Q6IFV8_RAT	Type I hair keratin KA25 OS=Rattus norvegicus OX=10116 GN=Krt31 PE=2 SV=1	56	48479	3	3	1	1	88	1490	2	0	0	404.204	806.393	2	806.392	0.0003	0	44.69	0.0027	K	LAADDFR	T					File: ~Y:\CORE\RAW_DATA_2023_QE\P1481_Sigrun_Lange\P1481_B.raw~; SpectrumID: ~1979~; PrecursorID: ~0~; scans: ~9563~
5	2::tr|Q6IFW0|Q6IFW0_RAT	Keratin 33B OS=Rattus norvegicus OX=10116 GN=Krt33b PE=2 SV=1	56	47403	3	3	1	1	86	1414	1	0	0	404.203	806.392	2	806.392	-0.0004	0	34.84	0.026	K	LAADDFR	T					File: ~Y:\CORE\RAW_DATA_2023_QE\P1481_Sigrun_Lange\P1481_B.raw~; SpectrumID: ~1897~; PrecursorID: ~0~; scans: ~9319~
5	2::tr|Q6IFW0|Q6IFW0_RAT	Keratin 33B OS=Rattus norvegicus OX=10116 GN=Krt33b PE=2 SV=1	56	47403	3	3	1	1	87	1545	1	0	0	404.203	806.392	2	806.392	0	0	38.49	0.011	K	LAADDFR	T					File: ~Y:\CORE\RAW_DATA_2023_QE\P1481_Sigrun_Lange\P1481_B.raw~; SpectrumID: ~2040~; PrecursorID: ~0~; scans: ~9809~
5	2::tr|Q6IFW0|Q6IFW0_RAT	Keratin 33B OS=Rattus norvegicus OX=10116 GN=Krt33b PE=2 SV=1	56	47403	3	3	1	1	88	1490	2	0	0	404.204	806.393	2	806.392	0.0003	0	44.69	0.0027	K	LAADDFR	T					File: ~Y:\CORE\RAW_DATA_2023_QE\P1481_Sigrun_Lange\P1481_B.raw~; SpectrumID: ~1979~; PrecursorID: ~0~; scans: ~9563~
5	1::sp|cRAP042|Q15323|K1H1_HUMAN	Keratin, type I cuticular Ha1 OS=Homo sapiens GN=KRT31 PE=2 SV=3	56	48633	3	3	1	1	86	1414	1	0	0	404.203	806.392	2	806.392	-0.0004	0	34.84	0.026	K	LAADDFR	T					File: ~Y:\CORE\RAW_DATA_2023_QE\P1481_Sigrun_Lange\P1481_B.raw~; SpectrumID: ~1897~; PrecursorID: ~0~; scans: ~9319~
5	1::sp|cRAP042|Q15323|K1H1_HUMAN	Keratin, type I cuticular Ha1 OS=Homo sapiens GN=KRT31 PE=2 SV=3	56	48633	3	3	1	1	87	1545	1	0	0	404.203	806.392	2	806.392	0	0	38.49	0.011	K	LAADDFR	T					File: ~Y:\CORE\RAW_DATA_2023_QE\P1481_Sigrun_Lange\P1481_B.raw~; SpectrumID: ~2040~; PrecursorID: ~0~; scans: ~9809~
5	1::sp|cRAP042|Q15323|K1H1_HUMAN	Keratin, type I cuticular Ha1 OS=Homo sapiens GN=KRT31 PE=2 SV=3	56	48633	3	3	1	1	88	1490	2	0	0	404.204	806.393	2	806.392	0.0003	0	44.69	0.0027	K	LAADDFR	T					File: ~Y:\CORE\RAW_DATA_2023_QE\P1481_Sigrun_Lange\P1481_B.raw~; SpectrumID: ~1979~; PrecursorID: ~0~; scans: ~9563~
5	1::sp|cRAP043|Q14532|K1H2_HUMAN	Keratin, type I cuticular Ha2 OS=Homo sapiens GN=KRT32 PE=1 SV=3	56	51793	3	3	1	1	86	1414	1	0	0	404.203	806.392	2	806.392	-0.0004	0	34.84	0.026	K	LAADDFR	A					File: ~Y:\CORE\RAW_DATA_2023_QE\P1481_Sigrun_Lange\P1481_B.raw~; SpectrumID: ~1897~; PrecursorID: ~0~; scans: ~9319~
5	1::sp|cRAP043|Q14532|K1H2_HUMAN	Keratin, type I cuticular Ha2 OS=Homo sapiens GN=KRT32 PE=1 SV=3	56	51793	3	3	1	1	87	1545	1	0	0	404.203	806.392	2	806.392	0	0	38.49	0.011	K	LAADDFR	A					File: ~Y:\CORE\RAW_DATA_2023_QE\P1481_Sigrun_Lange\P1481_B.raw~; SpectrumID: ~2040~; PrecursorID: ~0~; scans: ~9809~
5	1::sp|cRAP043|Q14532|K1H2_HUMAN	Keratin, type I cuticular Ha2 OS=Homo sapiens GN=KRT32 PE=1 SV=3	56	51793	3	3	1	1	88	1490	2	0	0	404.204	806.393	2	806.392	0.0003	0	44.69	0.0027	K	LAADDFR	A					File: ~Y:\CORE\RAW_DATA_2023_QE\P1481_Sigrun_Lange\P1481_B.raw~; SpectrumID: ~1979~; PrecursorID: ~0~; scans: ~9563~
5	1::sp|cRAP045|Q92764|KRT35_HUMAN	Keratin, type I cuticular Ha5 OS=Homo sapiens GN=KRT35 PE=2 SV=5	56	51640	3	3	1	1	86	1414	1	0	0	404.203	806.392	2	806.392	-0.0004	0	34.84	0.026	K	LAADDFR	T					File: ~Y:\CORE\RAW_DATA_2023_QE\P1481_Sigrun_Lange\P1481_B.raw~; SpectrumID: ~1897~; PrecursorID: ~0~; scans: ~9319~
5	1::sp|cRAP045|Q92764|KRT35_HUMAN	Keratin, type I cuticular Ha5 OS=Homo sapiens GN=KRT35 PE=2 SV=5	56	51640	3	3	1	1	87	1545	1	0	0	404.203	806.392	2	806.392	0	0	38.49	0.011	K	LAADDFR	T					File: ~Y:\CORE\RAW_DATA_2023_QE\P1481_Sigrun_Lange\P1481_B.raw~; SpectrumID: ~2040~; PrecursorID: ~0~; scans: ~9809~
5	1::sp|cRAP045|Q92764|KRT35_HUMAN	Keratin, type I cuticular Ha5 OS=Homo sapiens GN=KRT35 PE=2 SV=5	56	51640	3	3	1	1	88	1490	2	0	0	404.204	806.393	2	806.392	0.0003	0	44.69	0.0027	K	LAADDFR	T					File: ~Y:\CORE\RAW_DATA_2023_QE\P1481_Sigrun_Lange\P1481_B.raw~; SpectrumID: ~1979~; PrecursorID: ~0~; scans: ~9563~
5	1::sp|cRAP046|O76013|KRT36_HUMAN	Keratin, type I cuticular Ha6 OS=Homo sapiens GN=KRT36 PE=1 SV=1	56	53354	3	3	1	1	86	1414	1	0	0	404.203	806.392	2	806.392	-0.0004	0	34.84	0.026	K	LAADDFR	T					File: ~Y:\CORE\RAW_DATA_2023_QE\P1481_Sigrun_Lange\P1481_B.raw~; SpectrumID: ~1897~; PrecursorID: ~0~; scans: ~9319~
5	1::sp|cRAP046|O76013|KRT36_HUMAN	Keratin, type I cuticular Ha6 OS=Homo sapiens GN=KRT36 PE=1 SV=1	56	53354	3	3	1	1	87	1545	1	0	0	404.203	806.392	2	806.392	0	0	38.49	0.011	K	LAADDFR	T					File: ~Y:\CORE\RAW_DATA_2023_QE\P1481_Sigrun_Lange\P1481_B.raw~; SpectrumID: ~2040~; PrecursorID: ~0~; scans: ~9809~
5	1::sp|cRAP046|O76013|KRT36_HUMAN	Keratin, type I cuticular Ha6 OS=Homo sapiens GN=KRT36 PE=1 SV=1	56	53354	3	3	1	1	88	1490	2	0	0	404.204	806.393	2	806.392	0.0003	0	44.69	0.0027	K	LAADDFR	T					File: ~Y:\CORE\RAW_DATA_2023_QE\P1481_Sigrun_Lange\P1481_B.raw~; SpectrumID: ~1979~; PrecursorID: ~0~; scans: ~9563~
5	1::sp|cRAP047|O76014|KRT37_HUMAN	Keratin, type I cuticular Ha7 OS=Homo sapiens GN=KRT37 PE=2 SV=3	56	51084	3	3	1	1	86	1414	1	0	0	404.203	806.392	2	806.392	-0.0004	0	34.84	0.026	K	LAADDFR	I					File: ~Y:\CORE\RAW_DATA_2023_QE\P1481_Sigrun_Lange\P1481_B.raw~; SpectrumID: ~1897~; PrecursorID: ~0~; scans: ~9319~
5	1::sp|cRAP047|O76014|KRT37_HUMAN	Keratin, type I cuticular Ha7 OS=Homo sapiens GN=KRT37 PE=2 SV=3	56	51084	3	3	1	1	87	1545	1	0	0	404.203	806.392	2	806.392	0	0	38.49	0.011	K	LAADDFR	I					File: ~Y:\CORE\RAW_DATA_2023_QE\P1481_Sigrun_Lange\P1481_B.raw~; SpectrumID: ~2040~; PrecursorID: ~0~; scans: ~9809~
5	1::sp|cRAP047|O76014|KRT37_HUMAN	Keratin, type I cuticular Ha7 OS=Homo sapiens GN=KRT37 PE=2 SV=3	56	51084	3	3	1	1	88	1490	2	0	0	404.204	806.393	2	806.392	0.0003	0	44.69	0.0027	K	LAADDFR	I					File: ~Y:\CORE\RAW_DATA_2023_QE\P1481_Sigrun_Lange\P1481_B.raw~; SpectrumID: ~1979~; PrecursorID: ~0~; scans: ~9563~
5	1::sp|cRAP048|O76015|KRT38_HUMAN	Keratin, type I cuticular Ha8 OS=Homo sapiens GN=KRT38 PE=2 SV=3	56	52044	3	3	1	1	86	1414	1	0	0	404.203	806.392	2	806.392	-0.0004	0	34.84	0.026	K	LAADDFR	I					File: ~Y:\CORE\RAW_DATA_2023_QE\P1481_Sigrun_Lange\P1481_B.raw~; SpectrumID: ~1897~; PrecursorID: ~0~; scans: ~9319~
5	1::sp|cRAP048|O76015|KRT38_HUMAN	Keratin, type I cuticular Ha8 OS=Homo sapiens GN=KRT38 PE=2 SV=3	56	52044	3	3	1	1	87	1545	1	0	0	404.203	806.392	2	806.392	0	0	38.49	0.011	K	LAADDFR	I					File: ~Y:\CORE\RAW_DATA_2023_QE\P1481_Sigrun_Lange\P1481_B.raw~; SpectrumID: ~2040~; PrecursorID: ~0~; scans: ~9809~
5	1::sp|cRAP048|O76015|KRT38_HUMAN	Keratin, type I cuticular Ha8 OS=Homo sapiens GN=KRT38 PE=2 SV=3	56	52044	3	3	1	1	88	1490	2	0	0	404.204	806.393	2	806.392	0.0003	0	44.69	0.0027	K	LAADDFR	I					File: ~Y:\CORE\RAW_DATA_2023_QE\P1481_Sigrun_Lange\P1481_B.raw~; SpectrumID: ~1979~; PrecursorID: ~0~; scans: ~9563~
5	1::sp|cRAP050|Q14525|KT33B_HUMAN	Keratin, type I cuticular Ha3-II OS=Homo sapiens GN=KRT33B PE=2 SV=3	56	47325	3	3	1	1	86	1414	1	0	0	404.203	806.392	2	806.392	-0.0004	0	34.84	0.026	K	LAADDFR	T					File: ~Y:\CORE\RAW_DATA_2023_QE\P1481_Sigrun_Lange\P1481_B.raw~; SpectrumID: ~1897~; PrecursorID: ~0~; scans: ~9319~
5	1::sp|cRAP050|Q14525|KT33B_HUMAN	Keratin, type I cuticular Ha3-II OS=Homo sapiens GN=KRT33B PE=2 SV=3	56	47325	3	3	1	1	87	1545	1	0	0	404.203	806.392	2	806.392	0	0	38.49	0.011	K	LAADDFR	T					File: ~Y:\CORE\RAW_DATA_2023_QE\P1481_Sigrun_Lange\P1481_B.raw~; SpectrumID: ~2040~; PrecursorID: ~0~; scans: ~9809~
5	1::sp|cRAP050|Q14525|KT33B_HUMAN	Keratin, type I cuticular Ha3-II OS=Homo sapiens GN=KRT33B PE=2 SV=3	56	47325	3	3	1	1	88	1490	2	0	0	404.204	806.393	2	806.392	0.0003	0	44.69	0.0027	K	LAADDFR	T					File: ~Y:\CORE\RAW_DATA_2023_QE\P1481_Sigrun_Lange\P1481_B.raw~; SpectrumID: ~1979~; PrecursorID: ~0~; scans: ~9563~
5	1::sp|cRAP051|P02534|K1M1_SHEEP	Keratin, type I microfibrillar 48 kDa, component 8C-1 OS=Ovis aries PE=1 SV=2	56	48070	3	3	1	1	86	1414	1	0	0	404.203	806.392	2	806.392	-0.0004	0	34.84	0.026	K	LAADDFR	T					File: ~Y:\CORE\RAW_DATA_2023_QE\P1481_Sigrun_Lange\P1481_B.raw~; SpectrumID: ~1897~; PrecursorID: ~0~; scans: ~9319~
5	1::sp|cRAP051|P02534|K1M1_SHEEP	Keratin, type I microfibrillar 48 kDa, component 8C-1 OS=Ovis aries PE=1 SV=2	56	48070	3	3	1	1	87	1545	1	0	0	404.203	806.392	2	806.392	0	0	38.49	0.011	K	LAADDFR	T					File: ~Y:\CORE\RAW_DATA_2023_QE\P1481_Sigrun_Lange\P1481_B.raw~; SpectrumID: ~2040~; PrecursorID: ~0~; scans: ~9809~
5	1::sp|cRAP051|P02534|K1M1_SHEEP	Keratin, type I microfibrillar 48 kDa, component 8C-1 OS=Ovis aries PE=1 SV=2	56	48070	3	3	1	1	88	1490	2	0	0	404.204	806.393	2	806.392	0.0003	0	44.69	0.0027	K	LAADDFR	T					File: ~Y:\CORE\RAW_DATA_2023_QE\P1481_Sigrun_Lange\P1481_B.raw~; SpectrumID: ~1979~; PrecursorID: ~0~; scans: ~9563~
6	1::sp|cRAP053|P35908|K22E_HUMAN	Keratin, type II cytoskeletal 2 epidermal OS=Homo sapiens GN=KRT2 PE=1 SV=2	681	65678	24	24	13	13	159	2420	1	1	0	414.218	826.421	2	826.423	-0.0014	0	54.2	0.00019	K	FASFIDK	V					File: ~Y:\CORE\RAW_DATA_2023_QE\P1481_Sigrun_Lange\P1481_B.raw~; SpectrumID: ~2945~; PrecursorID: ~0~; scans: ~11820~
6	1::sp|cRAP053|P35908|K22E_HUMAN	Keratin, type II cytoskeletal 2 epidermal OS=Homo sapiens GN=KRT2 PE=1 SV=2	681	65678	24	24	13	13	160	2169	1	1	0	414.218	826.422	2	826.423	-0.0005	0	41.23	0.0037	K	FASFIDK	V					File: ~Y:\CORE\RAW_DATA_2023_QE\P1481_Sigrun_Lange\P1481_B.raw~; SpectrumID: ~2688~; PrecursorID: ~0~; scans: ~11325~
6	1::sp|cRAP053|P35908|K22E_HUMAN	Keratin, type II cytoskeletal 2 epidermal OS=Homo sapiens GN=KRT2 PE=1 SV=2	681	65678	24	24	13	13	161	2042	1	1	0	414.218	826.422	2	826.423	-0.0002	0	45.93	0.0012	K	FASFIDK	V					File: ~Y:\CORE\RAW_DATA_2023_QE\P1481_Sigrun_Lange\P1481_B.raw~; SpectrumID: ~2560~; PrecursorID: ~0~; scans: ~11072~
6	1::sp|cRAP053|P35908|K22E_HUMAN	Keratin, type II cytoskeletal 2 epidermal OS=Homo sapiens GN=KRT2 PE=1 SV=2	681	65678	24	24	13	13	162	2295	1	1	0	414.219	826.423	2	826.423	0.0001	0	38.42	0.007	K	FASFIDK	V					File: ~Y:\CORE\RAW_DATA_2023_QE\P1481_Sigrun_Lange\P1481_B.raw~; SpectrumID: ~2817~; PrecursorID: ~0~; scans: ~11573~
6	1::sp|cRAP053|P35908|K22E_HUMAN	Keratin, type II cytoskeletal 2 epidermal OS=Homo sapiens GN=KRT2 PE=1 SV=2	681	65678	24	24	13	13	183	1530	1	1	1	416.25	830.486	2	830.486	-0.0002	0	47.89	0.0018	R	SLVGLGGTK	S					File: ~Y:\CORE\RAW_DATA_2023_QE\P1481_Sigrun_Lange\P1481_B.raw~; SpectrumID: ~2022~; PrecursorID: ~0~; scans: ~9732~
6	1::sp|cRAP053|P35908|K22E_HUMAN	Keratin, type II cytoskeletal 2 epidermal OS=Homo sapiens GN=KRT2 PE=1 SV=2	681	65678	24	24	13	13	590	1736	1	0	0	487.269	972.523	2	972.524	-0.0006	0	39.67	0.028	K	IEISELNR	V					File: ~Y:\CORE\RAW_DATA_2023_QE\P1481_Sigrun_Lange\P1481_B.raw~; SpectrumID: ~2242~; PrecursorID: ~0~; scans: ~10420~
6	1::sp|cRAP053|P35908|K22E_HUMAN	Keratin, type II cytoskeletal 2 epidermal OS=Homo sapiens GN=KRT2 PE=1 SV=2	681	65678	24	24	13	13	591	1841	1	0	0	487.269	972.524	2	972.524	-0.0001	0	43.11	0.013	K	IEISELNR	V					File: ~Y:\CORE\RAW_DATA_2023_QE\P1481_Sigrun_Lange\P1481_B.raw~; SpectrumID: ~2353~; PrecursorID: ~0~; scans: ~10671~
6	1::sp|cRAP053|P35908|K22E_HUMAN	Keratin, type II cytoskeletal 2 epidermal OS=Homo sapiens GN=KRT2 PE=1 SV=2	681	65678	24	24	13	13	952	1189	1	1	1	554.275	1106.54	2	1106.54	-0.0005	0	43.64	0.0086	K	AQYEEIAQR	S					File: ~Y:\CORE\RAW_DATA_2023_QE\P1481_Sigrun_Lange\P1481_B.raw~; SpectrumID: ~1647~; PrecursorID: ~0~; scans: ~8411~
6	1::sp|cRAP053|P35908|K22E_HUMAN	Keratin, type II cytoskeletal 2 epidermal OS=Homo sapiens GN=KRT2 PE=1 SV=2	681	65678	24	24	13	13	1151	1971	1	1	1	597.309	1192.6	2	1192.61	-0.0053	0	37.21	0.038	K	YEELQVTVGR	H					File: ~Y:\CORE\RAW_DATA_2023_QE\P1481_Sigrun_Lange\P1481_B.raw~; SpectrumID: ~2489~; PrecursorID: ~0~; scans: ~10946~
6	1::sp|cRAP053|P35908|K22E_HUMAN	Keratin, type II cytoskeletal 2 epidermal OS=Homo sapiens GN=KRT2 PE=1 SV=2	681	65678	24	24	13	13	1152	1972	1	1	1	597.309	1192.6	2	1192.61	-0.0053	0	49.83	0.0021	K	YEELQVTVGR	H					File: ~Y:\CORE\RAW_DATA_2023_QE\P1481_Sigrun_Lange\P1481_B.raw~; SpectrumID: ~2490~; PrecursorID: ~0~; scans: ~10947~
6	1::sp|cRAP053|P35908|K22E_HUMAN	Keratin, type II cytoskeletal 2 epidermal OS=Homo sapiens GN=KRT2 PE=1 SV=2	681	65678	24	24	13	13	1153	2110	1	1	1	597.312	1192.61	2	1192.61	0.0002	0	70.71	1.7e-05	K	YEELQVTVGR	H					File: ~Y:\CORE\RAW_DATA_2023_QE\P1481_Sigrun_Lange\P1481_B.raw~; SpectrumID: ~2629~; PrecursorID: ~0~; scans: ~11199~
6	1::sp|cRAP053|P35908|K22E_HUMAN	Keratin, type II cytoskeletal 2 epidermal OS=Homo sapiens GN=KRT2 PE=1 SV=2	681	65678	24	24	13	13	1210	2145	1	1	1	604.811	1207.61	2	1207.61	-0.0019	0	60.92	0.00018	R	TAAENDFVTLK	K					File: ~Y:\CORE\RAW_DATA_2023_QE\P1481_Sigrun_Lange\P1481_B.raw~; SpectrumID: ~2664~; PrecursorID: ~0~; scans: ~11256~
6	1::sp|cRAP053|P35908|K22E_HUMAN	Keratin, type II cytoskeletal 2 epidermal OS=Homo sapiens GN=KRT2 PE=1 SV=2	681	65678	24	24	13	13	1329	1274	1	1	1	627.807	1253.6	2	1253.6	-0.0001	0	74.97	4.8e-06	R	GFSSGSAVVSGGSR	R					File: ~Y:\CORE\RAW_DATA_2023_QE\P1481_Sigrun_Lange\P1481_B.raw~; SpectrumID: ~1738~; PrecursorID: ~0~; scans: ~8823~
6	1::sp|cRAP053|P35908|K22E_HUMAN	Keratin, type II cytoskeletal 2 epidermal OS=Homo sapiens GN=KRT2 PE=1 SV=2	681	65678	24	24	13	13	1330	1209	1	1	1	627.808	1253.6	2	1253.6	0.0017	0	72.63	9.5e-06	R	GFSSGSAVVSGGSR	R					File: ~Y:\CORE\RAW_DATA_2023_QE\P1481_Sigrun_Lange\P1481_B.raw~; SpectrumID: ~1669~; PrecursorID: ~0~; scans: ~8582~
6	1::sp|cRAP053|P35908|K22E_HUMAN	Keratin, type II cytoskeletal 2 epidermal OS=Homo sapiens GN=KRT2 PE=1 SV=2	681	65678	24	24	13	13	1345	3705	1	1	0	632.351	1262.69	2	1262.69	0.0004	0	76.29	3.4e-06	K	LALDVEIATYR	K					File: ~Y:\CORE\RAW_DATA_2023_QE\P1481_Sigrun_Lange\P1481_B.raw~; SpectrumID: ~4239~; PrecursorID: ~0~; scans: ~14040~
6	1::sp|cRAP053|P35908|K22E_HUMAN	Keratin, type II cytoskeletal 2 epidermal OS=Homo sapiens GN=KRT2 PE=1 SV=2	681	65678	24	24	13	13	1346	3873	1	1	0	632.351	1262.69	2	1262.69	0.0007	0	63.51	6.5e-05	K	LALDVEIATYR	K					File: ~Y:\CORE\RAW_DATA_2023_QE\P1481_Sigrun_Lange\P1481_B.raw~; SpectrumID: ~4407~; PrecursorID: ~0~; scans: ~14302~
6	1::sp|cRAP053|P35908|K22E_HUMAN	Keratin, type II cytoskeletal 2 epidermal OS=Homo sapiens GN=KRT2 PE=1 SV=2	681	65678	24	24	13	13	1557	1922	1	1	1	665.322	1328.63	2	1328.63	-0.0018	0	66.39	3.3e-05	K	NVQDAIADAEQR	G					File: ~Y:\CORE\RAW_DATA_2023_QE\P1481_Sigrun_Lange\P1481_B.raw~; SpectrumID: ~2437~; PrecursorID: ~0~; scans: ~10846~
6	1::sp|cRAP053|P35908|K22E_HUMAN	Keratin, type II cytoskeletal 2 epidermal OS=Homo sapiens GN=KRT2 PE=1 SV=2	681	65678	24	24	13	13	1558	1805	1	1	1	665.326	1328.64	2	1328.63	0.006	0	64.73	5.3e-05	K	NVQDAIADAEQR	G					File: ~Y:\CORE\RAW_DATA_2023_QE\P1481_Sigrun_Lange\P1481_B.raw~; SpectrumID: ~2317~; PrecursorID: ~0~; scans: ~10595~
6	1::sp|cRAP053|P35908|K22E_HUMAN	Keratin, type II cytoskeletal 2 epidermal OS=Homo sapiens GN=KRT2 PE=1 SV=2	681	65678	24	24	13	13	1559	2065	1	1	1	665.327	1328.64	2	1328.63	0.0074	0	36.95	0.033	K	NVQDAIADAEQR	G					File: ~Y:\CORE\RAW_DATA_2023_QE\P1481_Sigrun_Lange\P1481_B.raw~; SpectrumID: ~2583~; PrecursorID: ~0~; scans: ~11110~
6	1::sp|cRAP053|P35908|K22E_HUMAN	Keratin, type II cytoskeletal 2 epidermal OS=Homo sapiens GN=KRT2 PE=1 SV=2	681	65678	24	24	13	13	1560	5486	1	1	1	665.369	1328.72	2	1328.72	0.0044	0	50.95	0.0015	R	NLDLDSIIAEVK	A					File: ~Y:\CORE\RAW_DATA_2023_QE\P1481_Sigrun_Lange\P1481_B.raw~; SpectrumID: ~6180~; PrecursorID: ~0~; scans: ~16916~
6	1::sp|cRAP053|P35908|K22E_HUMAN	Keratin, type II cytoskeletal 2 epidermal OS=Homo sapiens GN=KRT2 PE=1 SV=2	681	65678	24	24	13	13	1698	3090	1	1	1	686.36	1370.71	2	1370.7	0.0011	0	55	0.00065	K	LNDLEEALQQAK	E					File: ~Y:\CORE\RAW_DATA_2023_QE\P1481_Sigrun_Lange\P1481_B.raw~; SpectrumID: ~3623~; PrecursorID: ~0~; scans: ~12993~
6	1::sp|cRAP053|P35908|K22E_HUMAN	Keratin, type II cytoskeletal 2 epidermal OS=Homo sapiens GN=KRT2 PE=1 SV=2	681	65678	24	24	13	13	1980	5236	1	1	1	730.903	1459.79	2	1459.79	-0.0016	0	97.44	3.1e-08	K	VDLLNQEIEFLK	V					File: ~Y:\CORE\RAW_DATA_2023_QE\P1481_Sigrun_Lange\P1481_B.raw~; SpectrumID: ~5887~; PrecursorID: ~0~; scans: ~16513~
6	1::sp|cRAP053|P35908|K22E_HUMAN	Keratin, type II cytoskeletal 2 epidermal OS=Homo sapiens GN=KRT2 PE=1 SV=2	681	65678	24	24	13	13	2015	1906	1	0	0	738.396	1474.78	2	1474.78	-0.0012	0	79.47	2.5e-06	R	FLEQQNQVLQTK	W					File: ~Y:\CORE\RAW_DATA_2023_QE\P1481_Sigrun_Lange\P1481_B.raw~; SpectrumID: ~2421~; PrecursorID: ~0~; scans: ~10815~
6	1::sp|cRAP053|P35908|K22E_HUMAN	Keratin, type II cytoskeletal 2 epidermal OS=Homo sapiens GN=KRT2 PE=1 SV=2	681	65678	24	24	13	13	2016	2039	1	0	0	738.396	1474.78	2	1474.78	-0.001	0	73.4	1e-05	R	FLEQQNQVLQTK	W					File: ~Y:\CORE\RAW_DATA_2023_QE\P1481_Sigrun_Lange\P1481_B.raw~; SpectrumID: ~2557~; PrecursorID: ~0~; scans: ~11067~
6	2::tr|A0A0G2JWX4|A0A0G2JWX4_RAT	Keratin, type II cytoskeletal 2 epidermal OS=Rattus norvegicus OX=10116 GN=Krt2 PE=1 SV=2	200	69590	4	4	2	2	1329	1274	1	0	1	627.807	1253.6	2	1253.6	-0.0001	0	74.97	4.8e-06	R	GFSSGSAVVSGGSR	R					File: ~Y:\CORE\RAW_DATA_2023_QE\P1481_Sigrun_Lange\P1481_B.raw~; SpectrumID: ~1738~; PrecursorID: ~0~; scans: ~8823~
6	2::tr|A0A0G2JWX4|A0A0G2JWX4_RAT	Keratin, type II cytoskeletal 2 epidermal OS=Rattus norvegicus OX=10116 GN=Krt2 PE=1 SV=2	200	69590	4	4	2	2	1330	1209	1	0	1	627.808	1253.6	2	1253.6	0.0017	0	72.63	9.5e-06	R	GFSSGSAVVSGGSR	R					File: ~Y:\CORE\RAW_DATA_2023_QE\P1481_Sigrun_Lange\P1481_B.raw~; SpectrumID: ~1669~; PrecursorID: ~0~; scans: ~8582~
6	2::tr|A0A0G2JWX4|A0A0G2JWX4_RAT	Keratin, type II cytoskeletal 2 epidermal OS=Rattus norvegicus OX=10116 GN=Krt2 PE=1 SV=2	200	69590	4	4	2	2	1345	3705	1	0	0	632.351	1262.69	2	1262.69	0.0004	0	76.29	3.4e-06	K	LALDVEIATYR	K					File: ~Y:\CORE\RAW_DATA_2023_QE\P1481_Sigrun_Lange\P1481_B.raw~; SpectrumID: ~4239~; PrecursorID: ~0~; scans: ~14040~
6	2::tr|A0A0G2JWX4|A0A0G2JWX4_RAT	Keratin, type II cytoskeletal 2 epidermal OS=Rattus norvegicus OX=10116 GN=Krt2 PE=1 SV=2	200	69590	4	4	2	2	1346	3873	1	0	0	632.351	1262.69	2	1262.69	0.0007	0	63.51	6.5e-05	K	LALDVEIATYR	K					File: ~Y:\CORE\RAW_DATA_2023_QE\P1481_Sigrun_Lange\P1481_B.raw~; SpectrumID: ~4407~; PrecursorID: ~0~; scans: ~14302~
6	2::sp|Q6IG02|K22E_RAT	Keratin, type II cytoskeletal 2 epidermal OS=Rattus norvegicus OX=10116 GN=Krt2 PE=3 SV=1	200	69484	4	4	2	2	1329	1274	1	0	1	627.807	1253.6	2	1253.6	-0.0001	0	74.97	4.8e-06	R	GFSSGSAVVSGGSR	R					File: ~Y:\CORE\RAW_DATA_2023_QE\P1481_Sigrun_Lange\P1481_B.raw~; SpectrumID: ~1738~; PrecursorID: ~0~; scans: ~8823~
6	2::sp|Q6IG02|K22E_RAT	Keratin, type II cytoskeletal 2 epidermal OS=Rattus norvegicus OX=10116 GN=Krt2 PE=3 SV=1	200	69484	4	4	2	2	1330	1209	1	0	1	627.808	1253.6	2	1253.6	0.0017	0	72.63	9.5e-06	R	GFSSGSAVVSGGSR	R					File: ~Y:\CORE\RAW_DATA_2023_QE\P1481_Sigrun_Lange\P1481_B.raw~; SpectrumID: ~1669~; PrecursorID: ~0~; scans: ~8582~
6	2::sp|Q6IG02|K22E_RAT	Keratin, type II cytoskeletal 2 epidermal OS=Rattus norvegicus OX=10116 GN=Krt2 PE=3 SV=1	200	69484	4	4	2	2	1345	3705	1	0	0	632.351	1262.69	2	1262.69	0.0004	0	76.29	3.4e-06	K	LALDVEIATYR	K					File: ~Y:\CORE\RAW_DATA_2023_QE\P1481_Sigrun_Lange\P1481_B.raw~; SpectrumID: ~4239~; PrecursorID: ~0~; scans: ~14040~
6	2::sp|Q6IG02|K22E_RAT	Keratin, type II cytoskeletal 2 epidermal OS=Rattus norvegicus OX=10116 GN=Krt2 PE=3 SV=1	200	69484	4	4	2	2	1346	3873	1	0	0	632.351	1262.69	2	1262.69	0.0007	0	63.51	6.5e-05	K	LALDVEIATYR	K					File: ~Y:\CORE\RAW_DATA_2023_QE\P1481_Sigrun_Lange\P1481_B.raw~; SpectrumID: ~4407~; PrecursorID: ~0~; scans: ~14302~
6	2::tr|A0A0G2JZQ9|A0A0G2JZQ9_RAT	Keratin, type II cytoskeletal 1b OS=Rattus norvegicus OX=10116 GN=Krt77 PE=4 SV=1	179	62161	6	6	2	2	159	2420	1	0	0	414.218	826.421	2	826.423	-0.0014	0	54.2	0.00019	K	FASFIDK	V					File: ~Y:\CORE\RAW_DATA_2023_QE\P1481_Sigrun_Lange\P1481_B.raw~; SpectrumID: ~2945~; PrecursorID: ~0~; scans: ~11820~
6	2::tr|A0A0G2JZQ9|A0A0G2JZQ9_RAT	Keratin, type II cytoskeletal 1b OS=Rattus norvegicus OX=10116 GN=Krt77 PE=4 SV=1	179	62161	6	6	2	2	160	2169	1	0	0	414.218	826.422	2	826.423	-0.0005	0	41.23	0.0037	K	FASFIDK	V					File: ~Y:\CORE\RAW_DATA_2023_QE\P1481_Sigrun_Lange\P1481_B.raw~; SpectrumID: ~2688~; PrecursorID: ~0~; scans: ~11325~
6	2::tr|A0A0G2JZQ9|A0A0G2JZQ9_RAT	Keratin, type II cytoskeletal 1b OS=Rattus norvegicus OX=10116 GN=Krt77 PE=4 SV=1	179	62161	6	6	2	2	161	2042	1	0	0	414.218	826.422	2	826.423	-0.0002	0	45.93	0.0012	K	FASFIDK	V					File: ~Y:\CORE\RAW_DATA_2023_QE\P1481_Sigrun_Lange\P1481_B.raw~; SpectrumID: ~2560~; PrecursorID: ~0~; scans: ~11072~
6	2::tr|A0A0G2JZQ9|A0A0G2JZQ9_RAT	Keratin, type II cytoskeletal 1b OS=Rattus norvegicus OX=10116 GN=Krt77 PE=4 SV=1	179	62161	6	6	2	2	162	2295	1	0	0	414.219	826.423	2	826.423	0.0001	0	38.42	0.007	K	FASFIDK	V					File: ~Y:\CORE\RAW_DATA_2023_QE\P1481_Sigrun_Lange\P1481_B.raw~; SpectrumID: ~2817~; PrecursorID: ~0~; scans: ~11573~
6	2::tr|A0A0G2JZQ9|A0A0G2JZQ9_RAT	Keratin, type II cytoskeletal 1b OS=Rattus norvegicus OX=10116 GN=Krt77 PE=4 SV=1	179	62161	6	6	2	2	2015	1906	1	0	0	738.396	1474.78	2	1474.78	-0.0012	0	79.47	2.5e-06	R	FLEQQNQVLQTK	W					File: ~Y:\CORE\RAW_DATA_2023_QE\P1481_Sigrun_Lange\P1481_B.raw~; SpectrumID: ~2421~; PrecursorID: ~0~; scans: ~10815~
6	2::tr|A0A0G2JZQ9|A0A0G2JZQ9_RAT	Keratin, type II cytoskeletal 1b OS=Rattus norvegicus OX=10116 GN=Krt77 PE=4 SV=1	179	62161	6	6	2	2	2016	2039	1	0	0	738.396	1474.78	2	1474.78	-0.001	0	73.4	1e-05	R	FLEQQNQVLQTK	W					File: ~Y:\CORE\RAW_DATA_2023_QE\P1481_Sigrun_Lange\P1481_B.raw~; SpectrumID: ~2557~; PrecursorID: ~0~; scans: ~11067~
6	2::sp|Q6IG01|K2C1B_RAT	Keratin, type II cytoskeletal 1b OS=Rattus norvegicus OX=10116 GN=Krt77 PE=3 SV=1	179	57391	6	6	2	2	159	2420	1	0	0	414.218	826.421	2	826.423	-0.0014	0	54.2	0.00019	K	FASFIDK	V					File: ~Y:\CORE\RAW_DATA_2023_QE\P1481_Sigrun_Lange\P1481_B.raw~; SpectrumID: ~2945~; PrecursorID: ~0~; scans: ~11820~
6	2::sp|Q6IG01|K2C1B_RAT	Keratin, type II cytoskeletal 1b OS=Rattus norvegicus OX=10116 GN=Krt77 PE=3 SV=1	179	57391	6	6	2	2	160	2169	1	0	0	414.218	826.422	2	826.423	-0.0005	0	41.23	0.0037	K	FASFIDK	V					File: ~Y:\CORE\RAW_DATA_2023_QE\P1481_Sigrun_Lange\P1481_B.raw~; SpectrumID: ~2688~; PrecursorID: ~0~; scans: ~11325~
6	2::sp|Q6IG01|K2C1B_RAT	Keratin, type II cytoskeletal 1b OS=Rattus norvegicus OX=10116 GN=Krt77 PE=3 SV=1	179	57391	6	6	2	2	161	2042	1	0	0	414.218	826.422	2	826.423	-0.0002	0	45.93	0.0012	K	FASFIDK	V					File: ~Y:\CORE\RAW_DATA_2023_QE\P1481_Sigrun_Lange\P1481_B.raw~; SpectrumID: ~2560~; PrecursorID: ~0~; scans: ~11072~
6	2::sp|Q6IG01|K2C1B_RAT	Keratin, type II cytoskeletal 1b OS=Rattus norvegicus OX=10116 GN=Krt77 PE=3 SV=1	179	57391	6	6	2	2	162	2295	1	0	0	414.219	826.423	2	826.423	0.0001	0	38.42	0.007	K	FASFIDK	V					File: ~Y:\CORE\RAW_DATA_2023_QE\P1481_Sigrun_Lange\P1481_B.raw~; SpectrumID: ~2817~; PrecursorID: ~0~; scans: ~11573~
6	2::sp|Q6IG01|K2C1B_RAT	Keratin, type II cytoskeletal 1b OS=Rattus norvegicus OX=10116 GN=Krt77 PE=3 SV=1	179	57391	6	6	2	2	2015	1906	1	0	0	738.396	1474.78	2	1474.78	-0.0012	0	79.47	2.5e-06	R	FLEQQNQVLQTK	W					File: ~Y:\CORE\RAW_DATA_2023_QE\P1481_Sigrun_Lange\P1481_B.raw~; SpectrumID: ~2421~; PrecursorID: ~0~; scans: ~10815~
6	2::sp|Q6IG01|K2C1B_RAT	Keratin, type II cytoskeletal 1b OS=Rattus norvegicus OX=10116 GN=Krt77 PE=3 SV=1	179	57391	6	6	2	2	2016	2039	1	0	0	738.396	1474.78	2	1474.78	-0.001	0	73.4	1e-05	R	FLEQQNQVLQTK	W					File: ~Y:\CORE\RAW_DATA_2023_QE\P1481_Sigrun_Lange\P1481_B.raw~; SpectrumID: ~2557~; PrecursorID: ~0~; scans: ~11067~
6	2::tr|A0A0G2K6P7|A0A0G2K6P7_RAT	Keratin, type II cytoskeletal 4 OS=Rattus norvegicus OX=10116 GN=Krt4 PE=3 SV=2	166	57081	6	6	2	2	159	2420	1	0	0	414.218	826.421	2	826.423	-0.0014	0	54.2	0.00019	K	FASFIDK	V					File: ~Y:\CORE\RAW_DATA_2023_QE\P1481_Sigrun_Lange\P1481_B.raw~; SpectrumID: ~2945~; PrecursorID: ~0~; scans: ~11820~
6	2::tr|A0A0G2K6P7|A0A0G2K6P7_RAT	Keratin, type II cytoskeletal 4 OS=Rattus norvegicus OX=10116 GN=Krt4 PE=3 SV=2	166	57081	6	6	2	2	160	2169	1	0	0	414.218	826.422	2	826.423	-0.0005	0	41.23	0.0037	K	FASFIDK	V					File: ~Y:\CORE\RAW_DATA_2023_QE\P1481_Sigrun_Lange\P1481_B.raw~; SpectrumID: ~2688~; PrecursorID: ~0~; scans: ~11325~
6	2::tr|A0A0G2K6P7|A0A0G2K6P7_RAT	Keratin, type II cytoskeletal 4 OS=Rattus norvegicus OX=10116 GN=Krt4 PE=3 SV=2	166	57081	6	6	2	2	161	2042	1	0	0	414.218	826.422	2	826.423	-0.0002	0	45.93	0.0012	K	FASFIDK	V					File: ~Y:\CORE\RAW_DATA_2023_QE\P1481_Sigrun_Lange\P1481_B.raw~; SpectrumID: ~2560~; PrecursorID: ~0~; scans: ~11072~
6	2::tr|A0A0G2K6P7|A0A0G2K6P7_RAT	Keratin, type II cytoskeletal 4 OS=Rattus norvegicus OX=10116 GN=Krt4 PE=3 SV=2	166	57081	6	6	2	2	162	2295	1	0	0	414.219	826.423	2	826.423	0.0001	0	38.42	0.007	K	FASFIDK	V					File: ~Y:\CORE\RAW_DATA_2023_QE\P1481_Sigrun_Lange\P1481_B.raw~; SpectrumID: ~2817~; PrecursorID: ~0~; scans: ~11573~
6	2::tr|A0A0G2K6P7|A0A0G2K6P7_RAT	Keratin, type II cytoskeletal 4 OS=Rattus norvegicus OX=10116 GN=Krt4 PE=3 SV=2	166	57081	6	6	2	2	1345	3705	1	0	0	632.351	1262.69	2	1262.69	0.0004	0	76.29	3.4e-06	K	LALDVEIATYR	K					File: ~Y:\CORE\RAW_DATA_2023_QE\P1481_Sigrun_Lange\P1481_B.raw~; SpectrumID: ~4239~; PrecursorID: ~0~; scans: ~14040~
6	2::tr|A0A0G2K6P7|A0A0G2K6P7_RAT	Keratin, type II cytoskeletal 4 OS=Rattus norvegicus OX=10116 GN=Krt4 PE=3 SV=2	166	57081	6	6	2	2	1346	3873	1	0	0	632.351	1262.69	2	1262.69	0.0007	0	63.51	6.5e-05	K	LALDVEIATYR	K					File: ~Y:\CORE\RAW_DATA_2023_QE\P1481_Sigrun_Lange\P1481_B.raw~; SpectrumID: ~4407~; PrecursorID: ~0~; scans: ~14302~
6	2::sp|Q6IG00|K2C4_RAT	Keratin, type II cytoskeletal 4 OS=Rattus norvegicus OX=10116 GN=Krt4 PE=3 SV=1	166	57973	6	6	2	2	159	2420	1	0	0	414.218	826.421	2	826.423	-0.0014	0	54.2	0.00019	K	FASFIDK	V					File: ~Y:\CORE\RAW_DATA_2023_QE\P1481_Sigrun_Lange\P1481_B.raw~; SpectrumID: ~2945~; PrecursorID: ~0~; scans: ~11820~
6	2::sp|Q6IG00|K2C4_RAT	Keratin, type II cytoskeletal 4 OS=Rattus norvegicus OX=10116 GN=Krt4 PE=3 SV=1	166	57973	6	6	2	2	160	2169	1	0	0	414.218	826.422	2	826.423	-0.0005	0	41.23	0.0037	K	FASFIDK	V					File: ~Y:\CORE\RAW_DATA_2023_QE\P1481_Sigrun_Lange\P1481_B.raw~; SpectrumID: ~2688~; PrecursorID: ~0~; scans: ~11325~
6	2::sp|Q6IG00|K2C4_RAT	Keratin, type II cytoskeletal 4 OS=Rattus norvegicus OX=10116 GN=Krt4 PE=3 SV=1	166	57973	6	6	2	2	161	2042	1	0	0	414.218	826.422	2	826.423	-0.0002	0	45.93	0.0012	K	FASFIDK	V					File: ~Y:\CORE\RAW_DATA_2023_QE\P1481_Sigrun_Lange\P1481_B.raw~; SpectrumID: ~2560~; PrecursorID: ~0~; scans: ~11072~
6	2::sp|Q6IG00|K2C4_RAT	Keratin, type II cytoskeletal 4 OS=Rattus norvegicus OX=10116 GN=Krt4 PE=3 SV=1	166	57973	6	6	2	2	162	2295	1	0	0	414.219	826.423	2	826.423	0.0001	0	38.42	0.007	K	FASFIDK	V					File: ~Y:\CORE\RAW_DATA_2023_QE\P1481_Sigrun_Lange\P1481_B.raw~; SpectrumID: ~2817~; PrecursorID: ~0~; scans: ~11573~
6	2::sp|Q6IG00|K2C4_RAT	Keratin, type II cytoskeletal 4 OS=Rattus norvegicus OX=10116 GN=Krt4 PE=3 SV=1	166	57973	6	6	2	2	1345	3705	1	0	0	632.351	1262.69	2	1262.69	0.0004	0	76.29	3.4e-06	K	LALDVEIATYR	K					File: ~Y:\CORE\RAW_DATA_2023_QE\P1481_Sigrun_Lange\P1481_B.raw~; SpectrumID: ~4239~; PrecursorID: ~0~; scans: ~14040~
6	2::sp|Q6IG00|K2C4_RAT	Keratin, type II cytoskeletal 4 OS=Rattus norvegicus OX=10116 GN=Krt4 PE=3 SV=1	166	57973	6	6	2	2	1346	3873	1	0	0	632.351	1262.69	2	1262.69	0.0007	0	63.51	6.5e-05	K	LALDVEIATYR	K					File: ~Y:\CORE\RAW_DATA_2023_QE\P1481_Sigrun_Lange\P1481_B.raw~; SpectrumID: ~4407~; PrecursorID: ~0~; scans: ~14302~
6	2::tr|Q6IFZ5|Q6IFZ5_RAT	Keratin 76 OS=Rattus norvegicus OX=10116 GN=Krt76 PE=2 SV=1	166	62291	6	6	2	2	159	2420	1	0	0	414.218	826.421	2	826.423	-0.0014	0	54.2	0.00019	K	FASFIDK	V					File: ~Y:\CORE\RAW_DATA_2023_QE\P1481_Sigrun_Lange\P1481_B.raw~; SpectrumID: ~2945~; PrecursorID: ~0~; scans: ~11820~
6	2::tr|Q6IFZ5|Q6IFZ5_RAT	Keratin 76 OS=Rattus norvegicus OX=10116 GN=Krt76 PE=2 SV=1	166	62291	6	6	2	2	160	2169	1	0	0	414.218	826.422	2	826.423	-0.0005	0	41.23	0.0037	K	FASFIDK	V					File: ~Y:\CORE\RAW_DATA_2023_QE\P1481_Sigrun_Lange\P1481_B.raw~; SpectrumID: ~2688~; PrecursorID: ~0~; scans: ~11325~
6	2::tr|Q6IFZ5|Q6IFZ5_RAT	Keratin 76 OS=Rattus norvegicus OX=10116 GN=Krt76 PE=2 SV=1	166	62291	6	6	2	2	161	2042	1	0	0	414.218	826.422	2	826.423	-0.0002	0	45.93	0.0012	K	FASFIDK	V					File: ~Y:\CORE\RAW_DATA_2023_QE\P1481_Sigrun_Lange\P1481_B.raw~; SpectrumID: ~2560~; PrecursorID: ~0~; scans: ~11072~
6	2::tr|Q6IFZ5|Q6IFZ5_RAT	Keratin 76 OS=Rattus norvegicus OX=10116 GN=Krt76 PE=2 SV=1	166	62291	6	6	2	2	162	2295	1	0	0	414.219	826.423	2	826.423	0.0001	0	38.42	0.007	K	FASFIDK	V					File: ~Y:\CORE\RAW_DATA_2023_QE\P1481_Sigrun_Lange\P1481_B.raw~; SpectrumID: ~2817~; PrecursorID: ~0~; scans: ~11573~
6	2::tr|Q6IFZ5|Q6IFZ5_RAT	Keratin 76 OS=Rattus norvegicus OX=10116 GN=Krt76 PE=2 SV=1	166	62291	6	6	2	2	1345	3705	1	0	0	632.351	1262.69	2	1262.69	0.0004	0	76.29	3.4e-06	K	LALDVEIATYR	K					File: ~Y:\CORE\RAW_DATA_2023_QE\P1481_Sigrun_Lange\P1481_B.raw~; SpectrumID: ~4239~; PrecursorID: ~0~; scans: ~14040~
6	2::tr|Q6IFZ5|Q6IFZ5_RAT	Keratin 76 OS=Rattus norvegicus OX=10116 GN=Krt76 PE=2 SV=1	166	62291	6	6	2	2	1346	3873	1	0	0	632.351	1262.69	2	1262.69	0.0007	0	63.51	6.5e-05	K	LALDVEIATYR	K					File: ~Y:\CORE\RAW_DATA_2023_QE\P1481_Sigrun_Lange\P1481_B.raw~; SpectrumID: ~4407~; PrecursorID: ~0~; scans: ~14302~
6	2::tr|A0A0G2K0I4|A0A0G2K0I4_RAT	Keratin 84 OS=Rattus norvegicus OX=10116 GN=Krt84 PE=3 SV=1	93	66260	4	4	1	1	159	2420	1	0	0	414.218	826.421	2	826.423	-0.0014	0	54.2	0.00019	K	FASFIDK	V					File: ~Y:\CORE\RAW_DATA_2023_QE\P1481_Sigrun_Lange\P1481_B.raw~; SpectrumID: ~2945~; PrecursorID: ~0~; scans: ~11820~
6	2::tr|A0A0G2K0I4|A0A0G2K0I4_RAT	Keratin 84 OS=Rattus norvegicus OX=10116 GN=Krt84 PE=3 SV=1	93	66260	4	4	1	1	160	2169	1	0	0	414.218	826.422	2	826.423	-0.0005	0	41.23	0.0037	K	FASFIDK	V					File: ~Y:\CORE\RAW_DATA_2023_QE\P1481_Sigrun_Lange\P1481_B.raw~; SpectrumID: ~2688~; PrecursorID: ~0~; scans: ~11325~
6	2::tr|A0A0G2K0I4|A0A0G2K0I4_RAT	Keratin 84 OS=Rattus norvegicus OX=10116 GN=Krt84 PE=3 SV=1	93	66260	4	4	1	1	161	2042	1	0	0	414.218	826.422	2	826.423	-0.0002	0	45.93	0.0012	K	FASFIDK	V					File: ~Y:\CORE\RAW_DATA_2023_QE\P1481_Sigrun_Lange\P1481_B.raw~; SpectrumID: ~2560~; PrecursorID: ~0~; scans: ~11072~
6	2::tr|A0A0G2K0I4|A0A0G2K0I4_RAT	Keratin 84 OS=Rattus norvegicus OX=10116 GN=Krt84 PE=3 SV=1	93	66260	4	4	1	1	162	2295	1	0	0	414.219	826.423	2	826.423	0.0001	0	38.42	0.007	K	FASFIDK	V					File: ~Y:\CORE\RAW_DATA_2023_QE\P1481_Sigrun_Lange\P1481_B.raw~; SpectrumID: ~2817~; PrecursorID: ~0~; scans: ~11573~
6	2::tr|A0A0G2KAX7|A0A0G2KAX7_RAT	Keratin, type II cytoskeletal 7 OS=Rattus norvegicus OX=10116 GN=Krt7 PE=1 SV=1	93	44719	4	4	1	1	159	2420	1	0	0	414.218	826.421	2	826.423	-0.0014	0	54.2	0.00019	K	FASFIDK	V					File: ~Y:\CORE\RAW_DATA_2023_QE\P1481_Sigrun_Lange\P1481_B.raw~; SpectrumID: ~2945~; PrecursorID: ~0~; scans: ~11820~
6	2::tr|A0A0G2KAX7|A0A0G2KAX7_RAT	Keratin, type II cytoskeletal 7 OS=Rattus norvegicus OX=10116 GN=Krt7 PE=1 SV=1	93	44719	4	4	1	1	160	2169	1	0	0	414.218	826.422	2	826.423	-0.0005	0	41.23	0.0037	K	FASFIDK	V					File: ~Y:\CORE\RAW_DATA_2023_QE\P1481_Sigrun_Lange\P1481_B.raw~; SpectrumID: ~2688~; PrecursorID: ~0~; scans: ~11325~
6	2::tr|A0A0G2KAX7|A0A0G2KAX7_RAT	Keratin, type II cytoskeletal 7 OS=Rattus norvegicus OX=10116 GN=Krt7 PE=1 SV=1	93	44719	4	4	1	1	161	2042	1	0	0	414.218	826.422	2	826.423	-0.0002	0	45.93	0.0012	K	FASFIDK	V					File: ~Y:\CORE\RAW_DATA_2023_QE\P1481_Sigrun_Lange\P1481_B.raw~; SpectrumID: ~2560~; PrecursorID: ~0~; scans: ~11072~
6	2::tr|A0A0G2KAX7|A0A0G2KAX7_RAT	Keratin, type II cytoskeletal 7 OS=Rattus norvegicus OX=10116 GN=Krt7 PE=1 SV=1	93	44719	4	4	1	1	162	2295	1	0	0	414.219	826.423	2	826.423	0.0001	0	38.42	0.007	K	FASFIDK	V					File: ~Y:\CORE\RAW_DATA_2023_QE\P1481_Sigrun_Lange\P1481_B.raw~; SpectrumID: ~2817~; PrecursorID: ~0~; scans: ~11573~
6	2::tr|A0A8I6ABD6|A0A8I6ABD6_RAT	Keratin 76 OS=Rattus norvegicus OX=10116 GN=Krt76 PE=4 SV=1	93	26676	4	4	1	1	159	2420	1	0	0	414.218	826.421	2	826.423	-0.0014	0	54.2	0.00019	K	FASFIDK	V					File: ~Y:\CORE\RAW_DATA_2023_QE\P1481_Sigrun_Lange\P1481_B.raw~; SpectrumID: ~2945~; PrecursorID: ~0~; scans: ~11820~
6	2::tr|A0A8I6ABD6|A0A8I6ABD6_RAT	Keratin 76 OS=Rattus norvegicus OX=10116 GN=Krt76 PE=4 SV=1	93	26676	4	4	1	1	160	2169	1	0	0	414.218	826.422	2	826.423	-0.0005	0	41.23	0.0037	K	FASFIDK	V					File: ~Y:\CORE\RAW_DATA_2023_QE\P1481_Sigrun_Lange\P1481_B.raw~; SpectrumID: ~2688~; PrecursorID: ~0~; scans: ~11325~
6	2::tr|A0A8I6ABD6|A0A8I6ABD6_RAT	Keratin 76 OS=Rattus norvegicus OX=10116 GN=Krt76 PE=4 SV=1	93	26676	4	4	1	1	161	2042	1	0	0	414.218	826.422	2	826.423	-0.0002	0	45.93	0.0012	K	FASFIDK	V					File: ~Y:\CORE\RAW_DATA_2023_QE\P1481_Sigrun_Lange\P1481_B.raw~; SpectrumID: ~2560~; PrecursorID: ~0~; scans: ~11072~
6	2::tr|A0A8I6ABD6|A0A8I6ABD6_RAT	Keratin 76 OS=Rattus norvegicus OX=10116 GN=Krt76 PE=4 SV=1	93	26676	4	4	1	1	162	2295	1	0	0	414.219	826.423	2	826.423	0.0001	0	38.42	0.007	K	FASFIDK	V					File: ~Y:\CORE\RAW_DATA_2023_QE\P1481_Sigrun_Lange\P1481_B.raw~; SpectrumID: ~2817~; PrecursorID: ~0~; scans: ~11573~
6	2::tr|D3ZSY5|D3ZSY5_RAT	Keratin 84 OS=Rattus norvegicus OX=10116 GN=Krt84 PE=2 SV=2	93	61961	4	4	1	1	159	2420	1	0	0	414.218	826.421	2	826.423	-0.0014	0	54.2	0.00019	K	FASFIDK	V					File: ~Y:\CORE\RAW_DATA_2023_QE\P1481_Sigrun_Lange\P1481_B.raw~; SpectrumID: ~2945~; PrecursorID: ~0~; scans: ~11820~
6	2::tr|D3ZSY5|D3ZSY5_RAT	Keratin 84 OS=Rattus norvegicus OX=10116 GN=Krt84 PE=2 SV=2	93	61961	4	4	1	1	160	2169	1	0	0	414.218	826.422	2	826.423	-0.0005	0	41.23	0.0037	K	FASFIDK	V					File: ~Y:\CORE\RAW_DATA_2023_QE\P1481_Sigrun_Lange\P1481_B.raw~; SpectrumID: ~2688~; PrecursorID: ~0~; scans: ~11325~
6	2::tr|D3ZSY5|D3ZSY5_RAT	Keratin 84 OS=Rattus norvegicus OX=10116 GN=Krt84 PE=2 SV=2	93	61961	4	4	1	1	161	2042	1	0	0	414.218	826.422	2	826.423	-0.0002	0	45.93	0.0012	K	FASFIDK	V					File: ~Y:\CORE\RAW_DATA_2023_QE\P1481_Sigrun_Lange\P1481_B.raw~; SpectrumID: ~2560~; PrecursorID: ~0~; scans: ~11072~
6	2::tr|D3ZSY5|D3ZSY5_RAT	Keratin 84 OS=Rattus norvegicus OX=10116 GN=Krt84 PE=2 SV=2	93	61961	4	4	1	1	162	2295	1	0	0	414.219	826.423	2	826.423	0.0001	0	38.42	0.007	K	FASFIDK	V					File: ~Y:\CORE\RAW_DATA_2023_QE\P1481_Sigrun_Lange\P1481_B.raw~; SpectrumID: ~2817~; PrecursorID: ~0~; scans: ~11573~
6	2::tr|D3ZXB7|D3ZXB7_RAT	Keratin 71 OS=Rattus norvegicus OX=10116 GN=Krt71 PE=3 SV=3	93	58114	4	4	1	1	159	2420	1	0	0	414.218	826.421	2	826.423	-0.0014	0	54.2	0.00019	K	FASFIDK	V					File: ~Y:\CORE\RAW_DATA_2023_QE\P1481_Sigrun_Lange\P1481_B.raw~; SpectrumID: ~2945~; PrecursorID: ~0~; scans: ~11820~
6	2::tr|D3ZXB7|D3ZXB7_RAT	Keratin 71 OS=Rattus norvegicus OX=10116 GN=Krt71 PE=3 SV=3	93	58114	4	4	1	1	160	2169	1	0	0	414.218	826.422	2	826.423	-0.0005	0	41.23	0.0037	K	FASFIDK	V					File: ~Y:\CORE\RAW_DATA_2023_QE\P1481_Sigrun_Lange\P1481_B.raw~; SpectrumID: ~2688~; PrecursorID: ~0~; scans: ~11325~
6	2::tr|D3ZXB7|D3ZXB7_RAT	Keratin 71 OS=Rattus norvegicus OX=10116 GN=Krt71 PE=3 SV=3	93	58114	4	4	1	1	161	2042	1	0	0	414.218	826.422	2	826.423	-0.0002	0	45.93	0.0012	K	FASFIDK	V					File: ~Y:\CORE\RAW_DATA_2023_QE\P1481_Sigrun_Lange\P1481_B.raw~; SpectrumID: ~2560~; PrecursorID: ~0~; scans: ~11072~
6	2::tr|D3ZXB7|D3ZXB7_RAT	Keratin 71 OS=Rattus norvegicus OX=10116 GN=Krt71 PE=3 SV=3	93	58114	4	4	1	1	162	2295	1	0	0	414.219	826.423	2	826.423	0.0001	0	38.42	0.007	K	FASFIDK	V					File: ~Y:\CORE\RAW_DATA_2023_QE\P1481_Sigrun_Lange\P1481_B.raw~; SpectrumID: ~2817~; PrecursorID: ~0~; scans: ~11573~
6	2::tr|G3V712|G3V712_RAT	Keratin complex 2, basic, gene 7, isoform CRA_a OS=Rattus norvegicus OX=10116 GN=Krt7 PE=1 SV=1	93	50832	4	4	1	1	159	2420	1	0	0	414.218	826.421	2	826.423	-0.0014	0	54.2	0.00019	K	FASFIDK	V					File: ~Y:\CORE\RAW_DATA_2023_QE\P1481_Sigrun_Lange\P1481_B.raw~; SpectrumID: ~2945~; PrecursorID: ~0~; scans: ~11820~
6	2::tr|G3V712|G3V712_RAT	Keratin complex 2, basic, gene 7, isoform CRA_a OS=Rattus norvegicus OX=10116 GN=Krt7 PE=1 SV=1	93	50832	4	4	1	1	160	2169	1	0	0	414.218	826.422	2	826.423	-0.0005	0	41.23	0.0037	K	FASFIDK	V					File: ~Y:\CORE\RAW_DATA_2023_QE\P1481_Sigrun_Lange\P1481_B.raw~; SpectrumID: ~2688~; PrecursorID: ~0~; scans: ~11325~
6	2::tr|G3V712|G3V712_RAT	Keratin complex 2, basic, gene 7, isoform CRA_a OS=Rattus norvegicus OX=10116 GN=Krt7 PE=1 SV=1	93	50832	4	4	1	1	161	2042	1	0	0	414.218	826.422	2	826.423	-0.0002	0	45.93	0.0012	K	FASFIDK	V					File: ~Y:\CORE\RAW_DATA_2023_QE\P1481_Sigrun_Lange\P1481_B.raw~; SpectrumID: ~2560~; PrecursorID: ~0~; scans: ~11072~
6	2::tr|G3V712|G3V712_RAT	Keratin complex 2, basic, gene 7, isoform CRA_a OS=Rattus norvegicus OX=10116 GN=Krt7 PE=1 SV=1	93	50832	4	4	1	1	162	2295	1	0	0	414.219	826.423	2	826.423	0.0001	0	38.42	0.007	K	FASFIDK	V					File: ~Y:\CORE\RAW_DATA_2023_QE\P1481_Sigrun_Lange\P1481_B.raw~; SpectrumID: ~2817~; PrecursorID: ~0~; scans: ~11573~
6	2::tr|U3R7A7|U3R7A7_RAT	Keratin 71 OS=Rattus norvegicus OX=10116 GN=Krt71 PE=2 SV=1	93	57799	4	4	1	1	159	2420	1	0	0	414.218	826.421	2	826.423	-0.0014	0	54.2	0.00019	K	FASFIDK	V					File: ~Y:\CORE\RAW_DATA_2023_QE\P1481_Sigrun_Lange\P1481_B.raw~; SpectrumID: ~2945~; PrecursorID: ~0~; scans: ~11820~
6	2::tr|U3R7A7|U3R7A7_RAT	Keratin 71 OS=Rattus norvegicus OX=10116 GN=Krt71 PE=2 SV=1	93	57799	4	4	1	1	160	2169	1	0	0	414.218	826.422	2	826.423	-0.0005	0	41.23	0.0037	K	FASFIDK	V					File: ~Y:\CORE\RAW_DATA_2023_QE\P1481_Sigrun_Lange\P1481_B.raw~; SpectrumID: ~2688~; PrecursorID: ~0~; scans: ~11325~
6	2::tr|U3R7A7|U3R7A7_RAT	Keratin 71 OS=Rattus norvegicus OX=10116 GN=Krt71 PE=2 SV=1	93	57799	4	4	1	1	161	2042	1	0	0	414.218	826.422	2	826.423	-0.0002	0	45.93	0.0012	K	FASFIDK	V					File: ~Y:\CORE\RAW_DATA_2023_QE\P1481_Sigrun_Lange\P1481_B.raw~; SpectrumID: ~2560~; PrecursorID: ~0~; scans: ~11072~
6	2::tr|U3R7A7|U3R7A7_RAT	Keratin 71 OS=Rattus norvegicus OX=10116 GN=Krt71 PE=2 SV=1	93	57799	4	4	1	1	162	2295	1	0	0	414.219	826.423	2	826.423	0.0001	0	38.42	0.007	K	FASFIDK	V					File: ~Y:\CORE\RAW_DATA_2023_QE\P1481_Sigrun_Lange\P1481_B.raw~; SpectrumID: ~2817~; PrecursorID: ~0~; scans: ~11573~
6	2::tr|U5LJQ0|U5LJQ0_RAT	Keratin 71 OS=Rattus norvegicus OX=10116 GN=Krt71 PE=2 SV=1	93	57913	4	4	1	1	159	2420	1	0	0	414.218	826.421	2	826.423	-0.0014	0	54.2	0.00019	K	FASFIDK	V					File: ~Y:\CORE\RAW_DATA_2023_QE\P1481_Sigrun_Lange\P1481_B.raw~; SpectrumID: ~2945~; PrecursorID: ~0~; scans: ~11820~
6	2::tr|U5LJQ0|U5LJQ0_RAT	Keratin 71 OS=Rattus norvegicus OX=10116 GN=Krt71 PE=2 SV=1	93	57913	4	4	1	1	160	2169	1	0	0	414.218	826.422	2	826.423	-0.0005	0	41.23	0.0037	K	FASFIDK	V					File: ~Y:\CORE\RAW_DATA_2023_QE\P1481_Sigrun_Lange\P1481_B.raw~; SpectrumID: ~2688~; PrecursorID: ~0~; scans: ~11325~
6	2::tr|U5LJQ0|U5LJQ0_RAT	Keratin 71 OS=Rattus norvegicus OX=10116 GN=Krt71 PE=2 SV=1	93	57913	4	4	1	1	161	2042	1	0	0	414.218	826.422	2	826.423	-0.0002	0	45.93	0.0012	K	FASFIDK	V					File: ~Y:\CORE\RAW_DATA_2023_QE\P1481_Sigrun_Lange\P1481_B.raw~; SpectrumID: ~2560~; PrecursorID: ~0~; scans: ~11072~
6	2::tr|U5LJQ0|U5LJQ0_RAT	Keratin 71 OS=Rattus norvegicus OX=10116 GN=Krt71 PE=2 SV=1	93	57913	4	4	1	1	162	2295	1	0	0	414.219	826.423	2	826.423	0.0001	0	38.42	0.007	K	FASFIDK	V					File: ~Y:\CORE\RAW_DATA_2023_QE\P1481_Sigrun_Lange\P1481_B.raw~; SpectrumID: ~2817~; PrecursorID: ~0~; scans: ~11573~
6	1::sp|cRAP071|Q9NSB2|KRT84_HUMAN	Keratin, type II cuticular Hb4 OS=Homo sapiens GN=KRT84 PE=2 SV=2	93	65942	4	4	1	1	159	2420	1	0	0	414.218	826.421	2	826.423	-0.0014	0	54.2	0.00019	K	FASFIDK	V					File: ~Y:\CORE\RAW_DATA_2023_QE\P1481_Sigrun_Lange\P1481_B.raw~; SpectrumID: ~2945~; PrecursorID: ~0~; scans: ~11820~
6	1::sp|cRAP071|Q9NSB2|KRT84_HUMAN	Keratin, type II cuticular Hb4 OS=Homo sapiens GN=KRT84 PE=2 SV=2	93	65942	4	4	1	1	160	2169	1	0	0	414.218	826.422	2	826.423	-0.0005	0	41.23	0.0037	K	FASFIDK	V					File: ~Y:\CORE\RAW_DATA_2023_QE\P1481_Sigrun_Lange\P1481_B.raw~; SpectrumID: ~2688~; PrecursorID: ~0~; scans: ~11325~
6	1::sp|cRAP071|Q9NSB2|KRT84_HUMAN	Keratin, type II cuticular Hb4 OS=Homo sapiens GN=KRT84 PE=2 SV=2	93	65942	4	4	1	1	161	2042	1	0	0	414.218	826.422	2	826.423	-0.0002	0	45.93	0.0012	K	FASFIDK	V					File: ~Y:\CORE\RAW_DATA_2023_QE\P1481_Sigrun_Lange\P1481_B.raw~; SpectrumID: ~2560~; PrecursorID: ~0~; scans: ~11072~
6	1::sp|cRAP071|Q9NSB2|KRT84_HUMAN	Keratin, type II cuticular Hb4 OS=Homo sapiens GN=KRT84 PE=2 SV=2	93	65942	4	4	1	1	162	2295	1	0	0	414.219	826.423	2	826.423	0.0001	0	38.42	0.007	K	FASFIDK	V					File: ~Y:\CORE\RAW_DATA_2023_QE\P1481_Sigrun_Lange\P1481_B.raw~; SpectrumID: ~2817~; PrecursorID: ~0~; scans: ~11573~
7	2::tr|A0A0G2JST3|A0A0G2JST3_RAT	Keratin, type II cytoskeletal 1 OS=Rattus norvegicus OX=10116 GN=Krt1 PE=1 SV=1	418	65059	14	14	7	7	159	2420	1	0	0	414.218	826.421	2	826.423	-0.0014	0	54.2	0.00019	K	FASFIDK	V					File: ~Y:\CORE\RAW_DATA_2023_QE\P1481_Sigrun_Lange\P1481_B.raw~; SpectrumID: ~2945~; PrecursorID: ~0~; scans: ~11820~
7	2::tr|A0A0G2JST3|A0A0G2JST3_RAT	Keratin, type II cytoskeletal 1 OS=Rattus norvegicus OX=10116 GN=Krt1 PE=1 SV=1	418	65059	14	14	7	7	160	2169	1	0	0	414.218	826.422	2	826.423	-0.0005	0	41.23	0.0037	K	FASFIDK	V					File: ~Y:\CORE\RAW_DATA_2023_QE\P1481_Sigrun_Lange\P1481_B.raw~; SpectrumID: ~2688~; PrecursorID: ~0~; scans: ~11325~
7	2::tr|A0A0G2JST3|A0A0G2JST3_RAT	Keratin, type II cytoskeletal 1 OS=Rattus norvegicus OX=10116 GN=Krt1 PE=1 SV=1	418	65059	14	14	7	7	161	2042	1	0	0	414.218	826.422	2	826.423	-0.0002	0	45.93	0.0012	K	FASFIDK	V					File: ~Y:\CORE\RAW_DATA_2023_QE\P1481_Sigrun_Lange\P1481_B.raw~; SpectrumID: ~2560~; PrecursorID: ~0~; scans: ~11072~
7	2::tr|A0A0G2JST3|A0A0G2JST3_RAT	Keratin, type II cytoskeletal 1 OS=Rattus norvegicus OX=10116 GN=Krt1 PE=1 SV=1	418	65059	14	14	7	7	162	2295	1	0	0	414.219	826.423	2	826.423	0.0001	0	38.42	0.007	K	FASFIDK	V					File: ~Y:\CORE\RAW_DATA_2023_QE\P1481_Sigrun_Lange\P1481_B.raw~; SpectrumID: ~2817~; PrecursorID: ~0~; scans: ~11573~
7	2::tr|A0A0G2JST3|A0A0G2JST3_RAT	Keratin, type II cytoskeletal 1 OS=Rattus norvegicus OX=10116 GN=Krt1 PE=1 SV=1	418	65059	14	14	7	7	1045	2052	1	0	0	571.263	1140.51	2	1140.51	-0.0002	0	44.42	0.0036	R	DYQELMNTK	L					File: ~Y:\CORE\RAW_DATA_2023_QE\P1481_Sigrun_Lange\P1481_B.raw~; SpectrumID: ~2570~; PrecursorID: ~0~; scans: ~11089~
7	2::tr|A0A0G2JST3|A0A0G2JST3_RAT	Keratin, type II cytoskeletal 1 OS=Rattus norvegicus OX=10116 GN=Krt1 PE=1 SV=1	418	65059	14	14	7	7	1046	1917	1	0	0	571.264	1140.51	2	1140.51	0.0006	0	45.94	0.0025	R	DYQELMNTK	L					File: ~Y:\CORE\RAW_DATA_2023_QE\P1481_Sigrun_Lange\P1481_B.raw~; SpectrumID: ~2432~; PrecursorID: ~0~; scans: ~10835~
7	2::tr|A0A0G2JST3|A0A0G2JST3_RAT	Keratin, type II cytoskeletal 1 OS=Rattus norvegicus OX=10116 GN=Krt1 PE=1 SV=1	418	65059	14	14	7	7	1353	2165	1	0	0	633.321	1264.63	2	1264.63	-0.0022	0	75.78	6e-06	R	TNAENEFVTIK	K					File: ~Y:\CORE\RAW_DATA_2023_QE\P1481_Sigrun_Lange\P1481_B.raw~; SpectrumID: ~2684~; PrecursorID: ~0~; scans: ~11313~
7	2::tr|A0A0G2JST3|A0A0G2JST3_RAT	Keratin, type II cytoskeletal 1 OS=Rattus norvegicus OX=10116 GN=Krt1 PE=1 SV=1	418	65059	14	14	7	7	1354	2289	1	0	0	633.322	1264.63	2	1264.63	0.0006	0	80.97	1.7e-06	R	TNAENEFVTIK	K					File: ~Y:\CORE\RAW_DATA_2023_QE\P1481_Sigrun_Lange\P1481_B.raw~; SpectrumID: ~2810~; PrecursorID: ~0~; scans: ~11561~
7	2::tr|A0A0G2JST3|A0A0G2JST3_RAT	Keratin, type II cytoskeletal 1 OS=Rattus norvegicus OX=10116 GN=Krt1 PE=1 SV=1	418	65059	14	14	7	7	1355	2035	1	0	0	633.324	1264.63	2	1264.63	0.0032	0	75.27	6.5e-06	R	TNAENEFVTIK	K					File: ~Y:\CORE\RAW_DATA_2023_QE\P1481_Sigrun_Lange\P1481_B.raw~; SpectrumID: ~2553~; PrecursorID: ~0~; scans: ~11059~
7	2::tr|A0A0G2JST3|A0A0G2JST3_RAT	Keratin, type II cytoskeletal 1 OS=Rattus norvegicus OX=10116 GN=Krt1 PE=1 SV=1	418	65059	14	14	7	7	1745	3458	2	0	1	692.848	1383.68	2	1383.7	-0.0226	1	59.15	0.00023	K	SLNDKFASFIDK	V					File: ~Y:\CORE\RAW_DATA_2023_QE\P1481_Sigrun_Lange\P1481_B.raw~; SpectrumID: ~3991~; PrecursorID: ~0~; scans: ~13686~
7	2::tr|A0A0G2JST3|A0A0G2JST3_RAT	Keratin, type II cytoskeletal 1 OS=Rattus norvegicus OX=10116 GN=Krt1 PE=1 SV=1	418	65059	14	14	7	7	1773	1595	1	0	0	465.248	1392.72	3	1392.72	-0.0015	1	38.6	0.027	R	TNAENEFVTIKK	D					File: ~Y:\CORE\RAW_DATA_2023_QE\P1481_Sigrun_Lange\P1481_B.raw~; SpectrumID: ~2091~; PrecursorID: ~0~; scans: ~9995~
7	2::tr|A0A0G2JST3|A0A0G2JST3_RAT	Keratin, type II cytoskeletal 1 OS=Rattus norvegicus OX=10116 GN=Krt1 PE=1 SV=1	418	65059	14	14	7	7	2015	1906	1	0	0	738.396	1474.78	2	1474.78	-0.0012	0	79.47	2.5e-06	R	FLEQQNQVLQTK	W					File: ~Y:\CORE\RAW_DATA_2023_QE\P1481_Sigrun_Lange\P1481_B.raw~; SpectrumID: ~2421~; PrecursorID: ~0~; scans: ~10815~
7	2::tr|A0A0G2JST3|A0A0G2JST3_RAT	Keratin, type II cytoskeletal 1 OS=Rattus norvegicus OX=10116 GN=Krt1 PE=1 SV=1	418	65059	14	14	7	7	2016	2039	1	0	0	738.396	1474.78	2	1474.78	-0.001	0	73.4	1e-05	R	FLEQQNQVLQTK	W					File: ~Y:\CORE\RAW_DATA_2023_QE\P1481_Sigrun_Lange\P1481_B.raw~; SpectrumID: ~2557~; PrecursorID: ~0~; scans: ~11067~
7	2::tr|A0A0G2JST3|A0A0G2JST3_RAT	Keratin, type II cytoskeletal 1 OS=Rattus norvegicus OX=10116 GN=Krt1 PE=1 SV=1	418	65059	14	14	7	7	2516	3633	1	1	1	547.626	1639.86	3	1639.86	-0.0007	2	41.46	0.013	K	SLNDKFASFIDKVR	F	Deamidated (NQ)	0.00100000000000.0			File: ~Y:\CORE\RAW_DATA_2023_QE\P1481_Sigrun_Lange\P1481_B.raw~; SpectrumID: ~4166~; PrecursorID: ~0~; scans: ~13934~
8	2::tr|A0A8I5ZMI8|A0A8I5ZMI8_RAT	Keratin, type II cytoskeletal 6A-like OS=Rattus norvegicus OX=10116 GN=LOC120093742 PE=3 SV=1	364	59627	14	14	5	5	159	2420	1	0	0	414.218	826.421	2	826.423	-0.0014	0	54.2	0.00019	K	FASFIDK	V					File: ~Y:\CORE\RAW_DATA_2023_QE\P1481_Sigrun_Lange\P1481_B.raw~; SpectrumID: ~2945~; PrecursorID: ~0~; scans: ~11820~
8	2::tr|A0A8I5ZMI8|A0A8I5ZMI8_RAT	Keratin, type II cytoskeletal 6A-like OS=Rattus norvegicus OX=10116 GN=LOC120093742 PE=3 SV=1	364	59627	14	14	5	5	160	2169	1	0	0	414.218	826.422	2	826.423	-0.0005	0	41.23	0.0037	K	FASFIDK	V					File: ~Y:\CORE\RAW_DATA_2023_QE\P1481_Sigrun_Lange\P1481_B.raw~; SpectrumID: ~2688~; PrecursorID: ~0~; scans: ~11325~
8	2::tr|A0A8I5ZMI8|A0A8I5ZMI8_RAT	Keratin, type II cytoskeletal 6A-like OS=Rattus norvegicus OX=10116 GN=LOC120093742 PE=3 SV=1	364	59627	14	14	5	5	161	2042	1	0	0	414.218	826.422	2	826.423	-0.0002	0	45.93	0.0012	K	FASFIDK	V					File: ~Y:\CORE\RAW_DATA_2023_QE\P1481_Sigrun_Lange\P1481_B.raw~; SpectrumID: ~2560~; PrecursorID: ~0~; scans: ~11072~
8	2::tr|A0A8I5ZMI8|A0A8I5ZMI8_RAT	Keratin, type II cytoskeletal 6A-like OS=Rattus norvegicus OX=10116 GN=LOC120093742 PE=3 SV=1	364	59627	14	14	5	5	162	2295	1	0	0	414.219	826.423	2	826.423	0.0001	0	38.42	0.007	K	FASFIDK	V					File: ~Y:\CORE\RAW_DATA_2023_QE\P1481_Sigrun_Lange\P1481_B.raw~; SpectrumID: ~2817~; PrecursorID: ~0~; scans: ~11573~
8	2::tr|A0A8I5ZMI8|A0A8I5ZMI8_RAT	Keratin, type II cytoskeletal 6A-like OS=Rattus norvegicus OX=10116 GN=LOC120093742 PE=3 SV=1	364	59627	14	14	5	5	729	1343	1	1	0	513.732	1025.45	2	1025.45	-0.0001	0	42.25	0.0051	K	DVDAAYMNK	V					File: ~Y:\CORE\RAW_DATA_2023_QE\P1481_Sigrun_Lange\P1481_B.raw~; SpectrumID: ~1817~; PrecursorID: ~0~; scans: ~9094~
8	2::tr|A0A8I5ZMI8|A0A8I5ZMI8_RAT	Keratin, type II cytoskeletal 6A-like OS=Rattus norvegicus OX=10116 GN=LOC120093742 PE=3 SV=1	364	59627	14	14	5	5	1129	1832	1	0	0	590.303	1178.59	2	1178.59	-0.0022	0	42.05	0.012	K	YEELQITAGR	H					File: ~Y:\CORE\RAW_DATA_2023_QE\P1481_Sigrun_Lange\P1481_B.raw~; SpectrumID: ~2344~; PrecursorID: ~0~; scans: ~10654~
8	2::tr|A0A8I5ZMI8|A0A8I5ZMI8_RAT	Keratin, type II cytoskeletal 6A-like OS=Rattus norvegicus OX=10116 GN=LOC120093742 PE=3 SV=1	364	59627	14	14	5	5	1130	2209	1	0	0	590.303	1178.59	2	1178.59	-0.0012	0	67.23	3.6e-05	K	YEELQITAGR	H					File: ~Y:\CORE\RAW_DATA_2023_QE\P1481_Sigrun_Lange\P1481_B.raw~; SpectrumID: ~2728~; PrecursorID: ~0~; scans: ~11409~
8	2::tr|A0A8I5ZMI8|A0A8I5ZMI8_RAT	Keratin, type II cytoskeletal 6A-like OS=Rattus norvegicus OX=10116 GN=LOC120093742 PE=3 SV=1	364	59627	14	14	5	5	1131	2087	1	0	0	590.303	1178.59	2	1178.59	-0.001	0	75.34	5.7e-06	K	YEELQITAGR	H					File: ~Y:\CORE\RAW_DATA_2023_QE\P1481_Sigrun_Lange\P1481_B.raw~; SpectrumID: ~2606~; PrecursorID: ~0~; scans: ~11157~
8	2::tr|A0A8I5ZMI8|A0A8I5ZMI8_RAT	Keratin, type II cytoskeletal 6A-like OS=Rattus norvegicus OX=10116 GN=LOC120093742 PE=3 SV=1	364	59627	14	14	5	5	1132	1949	1	0	0	590.303	1178.59	2	1178.59	-0.0007	0	69.69	2.1e-05	K	YEELQITAGR	H					File: ~Y:\CORE\RAW_DATA_2023_QE\P1481_Sigrun_Lange\P1481_B.raw~; SpectrumID: ~2466~; PrecursorID: ~0~; scans: ~10904~
8	2::tr|A0A8I5ZMI8|A0A8I5ZMI8_RAT	Keratin, type II cytoskeletal 6A-like OS=Rattus norvegicus OX=10116 GN=LOC120093742 PE=3 SV=1	364	59627	14	14	5	5	1134	2334	1	0	0	590.305	1178.6	2	1178.59	0.0029	0	42.34	0.011	K	YEELQITAGR	H					File: ~Y:\CORE\RAW_DATA_2023_QE\P1481_Sigrun_Lange\P1481_B.raw~; SpectrumID: ~2858~; PrecursorID: ~0~; scans: ~11659~
8	2::tr|A0A8I5ZMI8|A0A8I5ZMI8_RAT	Keratin, type II cytoskeletal 6A-like OS=Rattus norvegicus OX=10116 GN=LOC120093742 PE=3 SV=1	364	59627	14	14	5	5	1345	3705	1	0	0	632.351	1262.69	2	1262.69	0.0004	0	76.29	3.4e-06	K	LALDVEIATYR	T					File: ~Y:\CORE\RAW_DATA_2023_QE\P1481_Sigrun_Lange\P1481_B.raw~; SpectrumID: ~4239~; PrecursorID: ~0~; scans: ~14040~
8	2::tr|A0A8I5ZMI8|A0A8I5ZMI8_RAT	Keratin, type II cytoskeletal 6A-like OS=Rattus norvegicus OX=10116 GN=LOC120093742 PE=3 SV=1	364	59627	14	14	5	5	1346	3873	1	0	0	632.351	1262.69	2	1262.69	0.0007	0	63.51	6.5e-05	K	LALDVEIATYR	T					File: ~Y:\CORE\RAW_DATA_2023_QE\P1481_Sigrun_Lange\P1481_B.raw~; SpectrumID: ~4407~; PrecursorID: ~0~; scans: ~14302~
8	2::tr|A0A8I5ZMI8|A0A8I5ZMI8_RAT	Keratin, type II cytoskeletal 6A-like OS=Rattus norvegicus OX=10116 GN=LOC120093742 PE=3 SV=1	364	59627	14	14	5	5	1451	5485	1	0	0	651.861	1301.71	2	1301.71	0.0003	0	75.06	7.2e-06	R	SLDLDSIIAEVK	A					File: ~Y:\CORE\RAW_DATA_2023_QE\P1481_Sigrun_Lange\P1481_B.raw~; SpectrumID: ~6179~; PrecursorID: ~0~; scans: ~16915~
8	2::tr|A0A8I5ZMI8|A0A8I5ZMI8_RAT	Keratin, type II cytoskeletal 6A-like OS=Rattus norvegicus OX=10116 GN=LOC120093742 PE=3 SV=1	364	59627	14	14	5	5	1452	4042	1	0	0	651.863	1301.71	2	1301.71	0.003	0	51.37	0.0014	R	SLDLDSIIAEVK	A					File: ~Y:\CORE\RAW_DATA_2023_QE\P1481_Sigrun_Lange\P1481_B.raw~; SpectrumID: ~4576~; PrecursorID: ~0~; scans: ~14592~
8	2::tr|A0A0G2JUG1|A0A0G2JUG1_RAT	IF rod domain-containing protein OS=Rattus norvegicus OX=10116 GN=AABR07001416.1 PE=3 SV=2	354	57076	13	13	4	4	159	2420	1	0	0	414.218	826.421	2	826.423	-0.0014	0	54.2	0.00019	K	FASFIDK	V					File: ~Y:\CORE\RAW_DATA_2023_QE\P1481_Sigrun_Lange\P1481_B.raw~; SpectrumID: ~2945~; PrecursorID: ~0~; scans: ~11820~
8	2::tr|A0A0G2JUG1|A0A0G2JUG1_RAT	IF rod domain-containing protein OS=Rattus norvegicus OX=10116 GN=AABR07001416.1 PE=3 SV=2	354	57076	13	13	4	4	160	2169	1	0	0	414.218	826.422	2	826.423	-0.0005	0	41.23	0.0037	K	FASFIDK	V					File: ~Y:\CORE\RAW_DATA_2023_QE\P1481_Sigrun_Lange\P1481_B.raw~; SpectrumID: ~2688~; PrecursorID: ~0~; scans: ~11325~
8	2::tr|A0A0G2JUG1|A0A0G2JUG1_RAT	IF rod domain-containing protein OS=Rattus norvegicus OX=10116 GN=AABR07001416.1 PE=3 SV=2	354	57076	13	13	4	4	161	2042	1	0	0	414.218	826.422	2	826.423	-0.0002	0	45.93	0.0012	K	FASFIDK	V					File: ~Y:\CORE\RAW_DATA_2023_QE\P1481_Sigrun_Lange\P1481_B.raw~; SpectrumID: ~2560~; PrecursorID: ~0~; scans: ~11072~
8	2::tr|A0A0G2JUG1|A0A0G2JUG1_RAT	IF rod domain-containing protein OS=Rattus norvegicus OX=10116 GN=AABR07001416.1 PE=3 SV=2	354	57076	13	13	4	4	162	2295	1	0	0	414.219	826.423	2	826.423	0.0001	0	38.42	0.007	K	FASFIDK	V					File: ~Y:\CORE\RAW_DATA_2023_QE\P1481_Sigrun_Lange\P1481_B.raw~; SpectrumID: ~2817~; PrecursorID: ~0~; scans: ~11573~
8	2::tr|A0A0G2JUG1|A0A0G2JUG1_RAT	IF rod domain-containing protein OS=Rattus norvegicus OX=10116 GN=AABR07001416.1 PE=3 SV=2	354	57076	13	13	4	4	1129	1832	1	0	0	590.303	1178.59	2	1178.59	-0.0022	0	42.05	0.012	K	YEELQITAGR	H					File: ~Y:\CORE\RAW_DATA_2023_QE\P1481_Sigrun_Lange\P1481_B.raw~; SpectrumID: ~2344~; PrecursorID: ~0~; scans: ~10654~
8	2::tr|A0A0G2JUG1|A0A0G2JUG1_RAT	IF rod domain-containing protein OS=Rattus norvegicus OX=10116 GN=AABR07001416.1 PE=3 SV=2	354	57076	13	13	4	4	1130	2209	1	0	0	590.303	1178.59	2	1178.59	-0.0012	0	67.23	3.6e-05	K	YEELQITAGR	H					File: ~Y:\CORE\RAW_DATA_2023_QE\P1481_Sigrun_Lange\P1481_B.raw~; SpectrumID: ~2728~; PrecursorID: ~0~; scans: ~11409~
8	2::tr|A0A0G2JUG1|A0A0G2JUG1_RAT	IF rod domain-containing protein OS=Rattus norvegicus OX=10116 GN=AABR07001416.1 PE=3 SV=2	354	57076	13	13	4	4	1131	2087	1	0	0	590.303	1178.59	2	1178.59	-0.001	0	75.34	5.7e-06	K	YEELQITAGR	H					File: ~Y:\CORE\RAW_DATA_2023_QE\P1481_Sigrun_Lange\P1481_B.raw~; SpectrumID: ~2606~; PrecursorID: ~0~; scans: ~11157~
8	2::tr|A0A0G2JUG1|A0A0G2JUG1_RAT	IF rod domain-containing protein OS=Rattus norvegicus OX=10116 GN=AABR07001416.1 PE=3 SV=2	354	57076	13	13	4	4	1132	1949	1	0	0	590.303	1178.59	2	1178.59	-0.0007	0	69.69	2.1e-05	K	YEELQITAGR	H					File: ~Y:\CORE\RAW_DATA_2023_QE\P1481_Sigrun_Lange\P1481_B.raw~; SpectrumID: ~2466~; PrecursorID: ~0~; scans: ~10904~
8	2::tr|A0A0G2JUG1|A0A0G2JUG1_RAT	IF rod domain-containing protein OS=Rattus norvegicus OX=10116 GN=AABR07001416.1 PE=3 SV=2	354	57076	13	13	4	4	1134	2334	1	0	0	590.305	1178.6	2	1178.59	0.0029	0	42.34	0.011	K	YEELQITAGR	H					File: ~Y:\CORE\RAW_DATA_2023_QE\P1481_Sigrun_Lange\P1481_B.raw~; SpectrumID: ~2858~; PrecursorID: ~0~; scans: ~11659~
8	2::tr|A0A0G2JUG1|A0A0G2JUG1_RAT	IF rod domain-containing protein OS=Rattus norvegicus OX=10116 GN=AABR07001416.1 PE=3 SV=2	354	57076	13	13	4	4	1345	3705	1	0	0	632.351	1262.69	2	1262.69	0.0004	0	76.29	3.4e-06	K	LALDVEIATYR	R					File: ~Y:\CORE\RAW_DATA_2023_QE\P1481_Sigrun_Lange\P1481_B.raw~; SpectrumID: ~4239~; PrecursorID: ~0~; scans: ~14040~
8	2::tr|A0A0G2JUG1|A0A0G2JUG1_RAT	IF rod domain-containing protein OS=Rattus norvegicus OX=10116 GN=AABR07001416.1 PE=3 SV=2	354	57076	13	13	4	4	1346	3873	1	0	0	632.351	1262.69	2	1262.69	0.0007	0	63.51	6.5e-05	K	LALDVEIATYR	R					File: ~Y:\CORE\RAW_DATA_2023_QE\P1481_Sigrun_Lange\P1481_B.raw~; SpectrumID: ~4407~; PrecursorID: ~0~; scans: ~14302~
8	2::tr|A0A0G2JUG1|A0A0G2JUG1_RAT	IF rod domain-containing protein OS=Rattus norvegicus OX=10116 GN=AABR07001416.1 PE=3 SV=2	354	57076	13	13	4	4	1451	5485	1	0	0	651.861	1301.71	2	1301.71	0.0003	0	75.06	7.2e-06	R	SLDLDSIIAEVK	A					File: ~Y:\CORE\RAW_DATA_2023_QE\P1481_Sigrun_Lange\P1481_B.raw~; SpectrumID: ~6179~; PrecursorID: ~0~; scans: ~16915~
8	2::tr|A0A0G2JUG1|A0A0G2JUG1_RAT	IF rod domain-containing protein OS=Rattus norvegicus OX=10116 GN=AABR07001416.1 PE=3 SV=2	354	57076	13	13	4	4	1452	4042	1	0	0	651.863	1301.71	2	1301.71	0.003	0	51.37	0.0014	R	SLDLDSIIAEVK	A					File: ~Y:\CORE\RAW_DATA_2023_QE\P1481_Sigrun_Lange\P1481_B.raw~; SpectrumID: ~4576~; PrecursorID: ~0~; scans: ~14592~
8	2::tr|A0A8I6AP90|A0A8I6AP90_RAT	Keratin, type II cytoskeletal 6A-like OS=Rattus norvegicus OX=10116 GN=LOC102553726 PE=3 SV=1	354	59667	13	13	4	4	159	2420	1	0	0	414.218	826.421	2	826.423	-0.0014	0	54.2	0.00019	K	FASFIDK	V					File: ~Y:\CORE\RAW_DATA_2023_QE\P1481_Sigrun_Lange\P1481_B.raw~; SpectrumID: ~2945~; PrecursorID: ~0~; scans: ~11820~
8	2::tr|A0A8I6AP90|A0A8I6AP90_RAT	Keratin, type II cytoskeletal 6A-like OS=Rattus norvegicus OX=10116 GN=LOC102553726 PE=3 SV=1	354	59667	13	13	4	4	160	2169	1	0	0	414.218	826.422	2	826.423	-0.0005	0	41.23	0.0037	K	FASFIDK	V					File: ~Y:\CORE\RAW_DATA_2023_QE\P1481_Sigrun_Lange\P1481_B.raw~; SpectrumID: ~2688~; PrecursorID: ~0~; scans: ~11325~
8	2::tr|A0A8I6AP90|A0A8I6AP90_RAT	Keratin, type II cytoskeletal 6A-like OS=Rattus norvegicus OX=10116 GN=LOC102553726 PE=3 SV=1	354	59667	13	13	4	4	161	2042	1	0	0	414.218	826.422	2	826.423	-0.0002	0	45.93	0.0012	K	FASFIDK	V					File: ~Y:\CORE\RAW_DATA_2023_QE\P1481_Sigrun_Lange\P1481_B.raw~; SpectrumID: ~2560~; PrecursorID: ~0~; scans: ~11072~
8	2::tr|A0A8I6AP90|A0A8I6AP90_RAT	Keratin, type II cytoskeletal 6A-like OS=Rattus norvegicus OX=10116 GN=LOC102553726 PE=3 SV=1	354	59667	13	13	4	4	162	2295	1	0	0	414.219	826.423	2	826.423	0.0001	0	38.42	0.007	K	FASFIDK	V					File: ~Y:\CORE\RAW_DATA_2023_QE\P1481_Sigrun_Lange\P1481_B.raw~; SpectrumID: ~2817~; PrecursorID: ~0~; scans: ~11573~
8	2::tr|A0A8I6AP90|A0A8I6AP90_RAT	Keratin, type II cytoskeletal 6A-like OS=Rattus norvegicus OX=10116 GN=LOC102553726 PE=3 SV=1	354	59667	13	13	4	4	1129	1832	1	0	0	590.303	1178.59	2	1178.59	-0.0022	0	42.05	0.012	K	YEELQITAGR	H					File: ~Y:\CORE\RAW_DATA_2023_QE\P1481_Sigrun_Lange\P1481_B.raw~; SpectrumID: ~2344~; PrecursorID: ~0~; scans: ~10654~
8	2::tr|A0A8I6AP90|A0A8I6AP90_RAT	Keratin, type II cytoskeletal 6A-like OS=Rattus norvegicus OX=10116 GN=LOC102553726 PE=3 SV=1	354	59667	13	13	4	4	1130	2209	1	0	0	590.303	1178.59	2	1178.59	-0.0012	0	67.23	3.6e-05	K	YEELQITAGR	H					File: ~Y:\CORE\RAW_DATA_2023_QE\P1481_Sigrun_Lange\P1481_B.raw~; SpectrumID: ~2728~; PrecursorID: ~0~; scans: ~11409~
8	2::tr|A0A8I6AP90|A0A8I6AP90_RAT	Keratin, type II cytoskeletal 6A-like OS=Rattus norvegicus OX=10116 GN=LOC102553726 PE=3 SV=1	354	59667	13	13	4	4	1131	2087	1	0	0	590.303	1178.59	2	1178.59	-0.001	0	75.34	5.7e-06	K	YEELQITAGR	H					File: ~Y:\CORE\RAW_DATA_2023_QE\P1481_Sigrun_Lange\P1481_B.raw~; SpectrumID: ~2606~; PrecursorID: ~0~; scans: ~11157~
8	2::tr|A0A8I6AP90|A0A8I6AP90_RAT	Keratin, type II cytoskeletal 6A-like OS=Rattus norvegicus OX=10116 GN=LOC102553726 PE=3 SV=1	354	59667	13	13	4	4	1132	1949	1	0	0	590.303	1178.59	2	1178.59	-0.0007	0	69.69	2.1e-05	K	YEELQITAGR	H					File: ~Y:\CORE\RAW_DATA_2023_QE\P1481_Sigrun_Lange\P1481_B.raw~; SpectrumID: ~2466~; PrecursorID: ~0~; scans: ~10904~
8	2::tr|A0A8I6AP90|A0A8I6AP90_RAT	Keratin, type II cytoskeletal 6A-like OS=Rattus norvegicus OX=10116 GN=LOC102553726 PE=3 SV=1	354	59667	13	13	4	4	1134	2334	1	0	0	590.305	1178.6	2	1178.59	0.0029	0	42.34	0.011	K	YEELQITAGR	H					File: ~Y:\CORE\RAW_DATA_2023_QE\P1481_Sigrun_Lange\P1481_B.raw~; SpectrumID: ~2858~; PrecursorID: ~0~; scans: ~11659~
8	2::tr|A0A8I6AP90|A0A8I6AP90_RAT	Keratin, type II cytoskeletal 6A-like OS=Rattus norvegicus OX=10116 GN=LOC102553726 PE=3 SV=1	354	59667	13	13	4	4	1345	3705	1	0	0	632.351	1262.69	2	1262.69	0.0004	0	76.29	3.4e-06	K	LALDVEIATYR	T					File: ~Y:\CORE\RAW_DATA_2023_QE\P1481_Sigrun_Lange\P1481_B.raw~; SpectrumID: ~4239~; PrecursorID: ~0~; scans: ~14040~
8	2::tr|A0A8I6AP90|A0A8I6AP90_RAT	Keratin, type II cytoskeletal 6A-like OS=Rattus norvegicus OX=10116 GN=LOC102553726 PE=3 SV=1	354	59667	13	13	4	4	1346	3873	1	0	0	632.351	1262.69	2	1262.69	0.0007	0	63.51	6.5e-05	K	LALDVEIATYR	T					File: ~Y:\CORE\RAW_DATA_2023_QE\P1481_Sigrun_Lange\P1481_B.raw~; SpectrumID: ~4407~; PrecursorID: ~0~; scans: ~14302~
8	2::tr|A0A8I6AP90|A0A8I6AP90_RAT	Keratin, type II cytoskeletal 6A-like OS=Rattus norvegicus OX=10116 GN=LOC102553726 PE=3 SV=1	354	59667	13	13	4	4	1451	5485	1	0	0	651.861	1301.71	2	1301.71	0.0003	0	75.06	7.2e-06	R	SLDLDSIIAEVK	A					File: ~Y:\CORE\RAW_DATA_2023_QE\P1481_Sigrun_Lange\P1481_B.raw~; SpectrumID: ~6179~; PrecursorID: ~0~; scans: ~16915~
8	2::tr|A0A8I6AP90|A0A8I6AP90_RAT	Keratin, type II cytoskeletal 6A-like OS=Rattus norvegicus OX=10116 GN=LOC102553726 PE=3 SV=1	354	59667	13	13	4	4	1452	4042	1	0	0	651.863	1301.71	2	1301.71	0.003	0	51.37	0.0014	R	SLDLDSIIAEVK	A					File: ~Y:\CORE\RAW_DATA_2023_QE\P1481_Sigrun_Lange\P1481_B.raw~; SpectrumID: ~4576~; PrecursorID: ~0~; scans: ~14592~
8	2::tr|A0A0G2JW69|A0A0G2JW69_RAT	Keratin 79 OS=Rattus norvegicus OX=10116 GN=Krt79 PE=1 SV=2	150	54727	6	6	2	2	159	2420	1	0	0	414.218	826.421	2	826.423	-0.0014	0	54.2	0.00019	K	FASFIDK	V					File: ~Y:\CORE\RAW_DATA_2023_QE\P1481_Sigrun_Lange\P1481_B.raw~; SpectrumID: ~2945~; PrecursorID: ~0~; scans: ~11820~
8	2::tr|A0A0G2JW69|A0A0G2JW69_RAT	Keratin 79 OS=Rattus norvegicus OX=10116 GN=Krt79 PE=1 SV=2	150	54727	6	6	2	2	160	2169	1	0	0	414.218	826.422	2	826.423	-0.0005	0	41.23	0.0037	K	FASFIDK	V					File: ~Y:\CORE\RAW_DATA_2023_QE\P1481_Sigrun_Lange\P1481_B.raw~; SpectrumID: ~2688~; PrecursorID: ~0~; scans: ~11325~
8	2::tr|A0A0G2JW69|A0A0G2JW69_RAT	Keratin 79 OS=Rattus norvegicus OX=10116 GN=Krt79 PE=1 SV=2	150	54727	6	6	2	2	161	2042	1	0	0	414.218	826.422	2	826.423	-0.0002	0	45.93	0.0012	K	FASFIDK	V					File: ~Y:\CORE\RAW_DATA_2023_QE\P1481_Sigrun_Lange\P1481_B.raw~; SpectrumID: ~2560~; PrecursorID: ~0~; scans: ~11072~
8	2::tr|A0A0G2JW69|A0A0G2JW69_RAT	Keratin 79 OS=Rattus norvegicus OX=10116 GN=Krt79 PE=1 SV=2	150	54727	6	6	2	2	162	2295	1	0	0	414.219	826.423	2	826.423	0.0001	0	38.42	0.007	K	FASFIDK	V					File: ~Y:\CORE\RAW_DATA_2023_QE\P1481_Sigrun_Lange\P1481_B.raw~; SpectrumID: ~2817~; PrecursorID: ~0~; scans: ~11573~
8	2::tr|A0A0G2JW69|A0A0G2JW69_RAT	Keratin 79 OS=Rattus norvegicus OX=10116 GN=Krt79 PE=1 SV=2	150	54727	6	6	2	2	1451	5485	1	0	0	651.861	1301.71	2	1301.71	0.0003	0	75.06	7.2e-06	R	SLDLDSIIAEVK	A					File: ~Y:\CORE\RAW_DATA_2023_QE\P1481_Sigrun_Lange\P1481_B.raw~; SpectrumID: ~6179~; PrecursorID: ~0~; scans: ~16915~
8	2::tr|A0A0G2JW69|A0A0G2JW69_RAT	Keratin 79 OS=Rattus norvegicus OX=10116 GN=Krt79 PE=1 SV=2	150	54727	6	6	2	2	1452	4042	1	0	0	651.863	1301.71	2	1301.71	0.003	0	51.37	0.0014	R	SLDLDSIIAEVK	A					File: ~Y:\CORE\RAW_DATA_2023_QE\P1481_Sigrun_Lange\P1481_B.raw~; SpectrumID: ~4576~; PrecursorID: ~0~; scans: ~14592~
8	2::tr|A0A8I5ZR22|A0A8I5ZR22_RAT	Keratin 79 OS=Rattus norvegicus OX=10116 GN=Krt79 PE=1 SV=1	150	57502	6	6	2	2	159	2420	1	0	0	414.218	826.421	2	826.423	-0.0014	0	54.2	0.00019	K	FASFIDK	V					File: ~Y:\CORE\RAW_DATA_2023_QE\P1481_Sigrun_Lange\P1481_B.raw~; SpectrumID: ~2945~; PrecursorID: ~0~; scans: ~11820~
8	2::tr|A0A8I5ZR22|A0A8I5ZR22_RAT	Keratin 79 OS=Rattus norvegicus OX=10116 GN=Krt79 PE=1 SV=1	150	57502	6	6	2	2	160	2169	1	0	0	414.218	826.422	2	826.423	-0.0005	0	41.23	0.0037	K	FASFIDK	V					File: ~Y:\CORE\RAW_DATA_2023_QE\P1481_Sigrun_Lange\P1481_B.raw~; SpectrumID: ~2688~; PrecursorID: ~0~; scans: ~11325~
8	2::tr|A0A8I5ZR22|A0A8I5ZR22_RAT	Keratin 79 OS=Rattus norvegicus OX=10116 GN=Krt79 PE=1 SV=1	150	57502	6	6	2	2	161	2042	1	0	0	414.218	826.422	2	826.423	-0.0002	0	45.93	0.0012	K	FASFIDK	V					File: ~Y:\CORE\RAW_DATA_2023_QE\P1481_Sigrun_Lange\P1481_B.raw~; SpectrumID: ~2560~; PrecursorID: ~0~; scans: ~11072~
8	2::tr|A0A8I5ZR22|A0A8I5ZR22_RAT	Keratin 79 OS=Rattus norvegicus OX=10116 GN=Krt79 PE=1 SV=1	150	57502	6	6	2	2	162	2295	1	0	0	414.219	826.423	2	826.423	0.0001	0	38.42	0.007	K	FASFIDK	V					File: ~Y:\CORE\RAW_DATA_2023_QE\P1481_Sigrun_Lange\P1481_B.raw~; SpectrumID: ~2817~; PrecursorID: ~0~; scans: ~11573~
8	2::tr|A0A8I5ZR22|A0A8I5ZR22_RAT	Keratin 79 OS=Rattus norvegicus OX=10116 GN=Krt79 PE=1 SV=1	150	57502	6	6	2	2	1451	5485	1	0	0	651.861	1301.71	2	1301.71	0.0003	0	75.06	7.2e-06	R	SLDLDSIIAEVK	A					File: ~Y:\CORE\RAW_DATA_2023_QE\P1481_Sigrun_Lange\P1481_B.raw~; SpectrumID: ~6179~; PrecursorID: ~0~; scans: ~16915~
8	2::tr|A0A8I5ZR22|A0A8I5ZR22_RAT	Keratin 79 OS=Rattus norvegicus OX=10116 GN=Krt79 PE=1 SV=1	150	57502	6	6	2	2	1452	4042	1	0	0	651.863	1301.71	2	1301.71	0.003	0	51.37	0.0014	R	SLDLDSIIAEVK	A					File: ~Y:\CORE\RAW_DATA_2023_QE\P1481_Sigrun_Lange\P1481_B.raw~; SpectrumID: ~4576~; PrecursorID: ~0~; scans: ~14592~
8	2::sp|Q6IG04|K2C72_RAT	Keratin, type II cytoskeletal 72 OS=Rattus norvegicus OX=10116 GN=Krt72 PE=3 SV=2	104	57386	5	5	2	2	159	2420	1	0	0	414.218	826.421	2	826.423	-0.0014	0	54.2	0.00019	K	FASFIDK	V					File: ~Y:\CORE\RAW_DATA_2023_QE\P1481_Sigrun_Lange\P1481_B.raw~; SpectrumID: ~2945~; PrecursorID: ~0~; scans: ~11820~
8	2::sp|Q6IG04|K2C72_RAT	Keratin, type II cytoskeletal 72 OS=Rattus norvegicus OX=10116 GN=Krt72 PE=3 SV=2	104	57386	5	5	2	2	160	2169	1	0	0	414.218	826.422	2	826.423	-0.0005	0	41.23	0.0037	K	FASFIDK	V					File: ~Y:\CORE\RAW_DATA_2023_QE\P1481_Sigrun_Lange\P1481_B.raw~; SpectrumID: ~2688~; PrecursorID: ~0~; scans: ~11325~
8	2::sp|Q6IG04|K2C72_RAT	Keratin, type II cytoskeletal 72 OS=Rattus norvegicus OX=10116 GN=Krt72 PE=3 SV=2	104	57386	5	5	2	2	161	2042	1	0	0	414.218	826.422	2	826.423	-0.0002	0	45.93	0.0012	K	FASFIDK	V					File: ~Y:\CORE\RAW_DATA_2023_QE\P1481_Sigrun_Lange\P1481_B.raw~; SpectrumID: ~2560~; PrecursorID: ~0~; scans: ~11072~
8	2::sp|Q6IG04|K2C72_RAT	Keratin, type II cytoskeletal 72 OS=Rattus norvegicus OX=10116 GN=Krt72 PE=3 SV=2	104	57386	5	5	2	2	162	2295	1	0	0	414.219	826.423	2	826.423	0.0001	0	38.42	0.007	K	FASFIDK	V					File: ~Y:\CORE\RAW_DATA_2023_QE\P1481_Sigrun_Lange\P1481_B.raw~; SpectrumID: ~2817~; PrecursorID: ~0~; scans: ~11573~
8	2::sp|Q6IG04|K2C72_RAT	Keratin, type II cytoskeletal 72 OS=Rattus norvegicus OX=10116 GN=Krt72 PE=3 SV=2	104	57386	5	5	2	2	729	1343	1	0	0	513.732	1025.45	2	1025.45	-0.0001	0	42.25	0.0051	K	DVDAAYMNK	V					File: ~Y:\CORE\RAW_DATA_2023_QE\P1481_Sigrun_Lange\P1481_B.raw~; SpectrumID: ~1817~; PrecursorID: ~0~; scans: ~9094~
9	1::sp|cRAP087|P02769|ALBU_BOVIN	Serum albumin OS=Bos taurus GN=ALB PE=1 SV=4	352	71244	13	13	7	7	40	1351	1	1	1	395.237	788.459	2	788.464	-0.0053	0	32.44	0.022	K	LVTDLTK	V					File: ~Y:\CORE\RAW_DATA_2023_QE\P1481_Sigrun_Lange\P1481_B.raw~; SpectrumID: ~1825~; PrecursorID: ~0~; scans: ~9110~
9	1::sp|cRAP087|P02769|ALBU_BOVIN	Serum albumin OS=Bos taurus GN=ALB PE=1 SV=4	352	71244	13	13	7	7	687	3573	1	1	1	507.814	1013.61	2	1013.61	0.0017	0	40.66	0.0081	K	QTALVELLK	H					File: ~Y:\CORE\RAW_DATA_2023_QE\P1481_Sigrun_Lange\P1481_B.raw~; SpectrumID: ~4106~; PrecursorID: ~0~; scans: ~13856~
9	1::sp|cRAP087|P02769|ALBU_BOVIN	Serum albumin OS=Bos taurus GN=ALB PE=1 SV=4	352	71244	13	13	7	7	688	3393	1	1	1	507.815	1013.61	2	1013.61	0.0028	0	64.56	3.6e-05	K	QTALVELLK	H					File: ~Y:\CORE\RAW_DATA_2023_QE\P1481_Sigrun_Lange\P1481_B.raw~; SpectrumID: ~3926~; PrecursorID: ~0~; scans: ~13589~
9	1::sp|cRAP087|P02769|ALBU_BOVIN	Serum albumin OS=Bos taurus GN=ALB PE=1 SV=4	352	71244	13	13	7	7	1098	2861	1	1	1	582.319	1162.62	2	1162.62	0.0008	0	41.68	0.011	K	LVNELTEFAK	T					File: ~Y:\CORE\RAW_DATA_2023_QE\P1481_Sigrun_Lange\P1481_B.raw~; SpectrumID: ~3392~; PrecursorID: ~0~; scans: ~12623~
9	1::sp|cRAP087|P02769|ALBU_BOVIN	Serum albumin OS=Bos taurus GN=ALB PE=1 SV=4	352	71244	13	13	7	7	1099	3017	1	1	1	582.321	1162.63	2	1162.62	0.0042	0	63.92	5.7e-05	K	LVNELTEFAK	T					File: ~Y:\CORE\RAW_DATA_2023_QE\P1481_Sigrun_Lange\P1481_B.raw~; SpectrumID: ~3550~; PrecursorID: ~0~; scans: ~12883~
9	1::sp|cRAP087|P02769|ALBU_BOVIN	Serum albumin OS=Bos taurus GN=ALB PE=1 SV=4	352	71244	13	13	7	7	1897	3030	1	1	1	480.609	1438.8	3	1438.8	0.0003	1	43.6	0.004	R	RHPEYAVSVLLR	L					File: ~Y:\CORE\RAW_DATA_2023_QE\P1481_Sigrun_Lange\P1481_B.raw~; SpectrumID: ~3563~; PrecursorID: ~0~; scans: ~12911~
9	1::sp|cRAP087|P02769|ALBU_BOVIN	Serum albumin OS=Bos taurus GN=ALB PE=1 SV=4	352	71244	13	13	7	7	1898	3358	1	1	1	480.61	1438.81	3	1438.8	0.0043	1	41.64	0.0053	R	RHPEYAVSVLLR	L					File: ~Y:\CORE\RAW_DATA_2023_QE\P1481_Sigrun_Lange\P1481_B.raw~; SpectrumID: ~3891~; PrecursorID: ~0~; scans: ~13527~
9	1::sp|cRAP087|P02769|ALBU_BOVIN	Serum albumin OS=Bos taurus GN=ALB PE=1 SV=4	352	71244	13	13	7	7	2034	3961	1	1	1	740.399	1478.78	2	1478.79	-0.005	0	74.27	6.8e-06	K	LGEYGFQNALIVR	Y					File: ~Y:\CORE\RAW_DATA_2023_QE\P1481_Sigrun_Lange\P1481_B.raw~; SpectrumID: ~4495~; PrecursorID: ~0~; scans: ~14436~
9	1::sp|cRAP087|P02769|ALBU_BOVIN	Serum albumin OS=Bos taurus GN=ALB PE=1 SV=4	352	71244	13	13	7	7	2308	6072	1	1	1	784.377	1566.74	2	1566.74	0.0034	0	48.25	0.0033	K	DAFLGSFLYEYSR	R					File: ~Y:\CORE\RAW_DATA_2023_QE\P1481_Sigrun_Lange\P1481_B.raw~; SpectrumID: ~6960~; PrecursorID: ~0~; scans: ~17884~
9	1::sp|cRAP087|P02769|ALBU_BOVIN	Serum albumin OS=Bos taurus GN=ALB PE=1 SV=4	352	71244	13	13	7	7	2510	2300	1	1	1	547.317	1638.93	3	1638.93	-0.0025	1	65.92	1.6e-05	R	KVPQVSTPTLVEVSR	S					File: ~Y:\CORE\RAW_DATA_2023_QE\P1481_Sigrun_Lange\P1481_B.raw~; SpectrumID: ~2822~; PrecursorID: ~0~; scans: ~11582~
9	1::sp|cRAP087|P02769|ALBU_BOVIN	Serum albumin OS=Bos taurus GN=ALB PE=1 SV=4	352	71244	13	13	7	7	2511	2173	1	1	1	547.317	1638.93	3	1638.93	-0.0003	1	42.35	0.0036	R	KVPQVSTPTLVEVSR	S					File: ~Y:\CORE\RAW_DATA_2023_QE\P1481_Sigrun_Lange\P1481_B.raw~; SpectrumID: ~2692~; PrecursorID: ~0~; scans: ~11333~
9	1::sp|cRAP087|P02769|ALBU_BOVIN	Serum albumin OS=Bos taurus GN=ALB PE=1 SV=4	352	71244	13	13	7	7	2513	2433	1	1	1	547.318	1638.93	3	1638.93	0.0008	1	37.46	0.01	R	KVPQVSTPTLVEVSR	S					File: ~Y:\CORE\RAW_DATA_2023_QE\P1481_Sigrun_Lange\P1481_B.raw~; SpectrumID: ~2958~; PrecursorID: ~0~; scans: ~11844~
9	1::sp|cRAP087|P02769|ALBU_BOVIN	Serum albumin OS=Bos taurus GN=ALB PE=1 SV=4	352	71244	13	13	7	7	2514	2047	1	1	1	547.318	1638.93	3	1638.93	0.0017	1	42.09	0.0034	R	KVPQVSTPTLVEVSR	S					File: ~Y:\CORE\RAW_DATA_2023_QE\P1481_Sigrun_Lange\P1481_B.raw~; SpectrumID: ~2565~; PrecursorID: ~0~; scans: ~11079~
9	1::sp|cRAP002|P02768|ALBU_HUMAN	Serum albumin OS=Homo sapiens GN=ALB PE=1 SV=2	148	71317	5	5	2	2	40	1351	1	0	1	395.237	788.459	2	788.464	-0.0053	0	32.44	0.022	K	LVTDLTK	V					File: ~Y:\CORE\RAW_DATA_2023_QE\P1481_Sigrun_Lange\P1481_B.raw~; SpectrumID: ~1825~; PrecursorID: ~0~; scans: ~9110~
9	1::sp|cRAP002|P02768|ALBU_HUMAN	Serum albumin OS=Homo sapiens GN=ALB PE=1 SV=2	148	71317	5	5	2	2	2510	2300	1	0	1	547.317	1638.93	3	1638.93	-0.0025	1	65.92	1.6e-05	K	KVPQVSTPTLVEVSR	N					File: ~Y:\CORE\RAW_DATA_2023_QE\P1481_Sigrun_Lange\P1481_B.raw~; SpectrumID: ~2822~; PrecursorID: ~0~; scans: ~11582~
9	1::sp|cRAP002|P02768|ALBU_HUMAN	Serum albumin OS=Homo sapiens GN=ALB PE=1 SV=2	148	71317	5	5	2	2	2511	2173	1	0	1	547.317	1638.93	3	1638.93	-0.0003	1	42.35	0.0036	K	KVPQVSTPTLVEVSR	N					File: ~Y:\CORE\RAW_DATA_2023_QE\P1481_Sigrun_Lange\P1481_B.raw~; SpectrumID: ~2692~; PrecursorID: ~0~; scans: ~11333~
9	1::sp|cRAP002|P02768|ALBU_HUMAN	Serum albumin OS=Homo sapiens GN=ALB PE=1 SV=2	148	71317	5	5	2	2	2513	2433	1	0	1	547.318	1638.93	3	1638.93	0.0008	1	37.46	0.01	K	KVPQVSTPTLVEVSR	N					File: ~Y:\CORE\RAW_DATA_2023_QE\P1481_Sigrun_Lange\P1481_B.raw~; SpectrumID: ~2958~; PrecursorID: ~0~; scans: ~11844~
9	1::sp|cRAP002|P02768|ALBU_HUMAN	Serum albumin OS=Homo sapiens GN=ALB PE=1 SV=2	148	71317	5	5	2	2	2514	2047	1	0	1	547.318	1638.93	3	1638.93	0.0017	1	42.09	0.0034	K	KVPQVSTPTLVEVSR	N					File: ~Y:\CORE\RAW_DATA_2023_QE\P1481_Sigrun_Lange\P1481_B.raw~; SpectrumID: ~2565~; PrecursorID: ~0~; scans: ~11079~
10	1::sp|cRAP040|O77727|K1C15_SHEEP	Keratin, type I cytoskeletal 15 OS=Ovis aries GN=KRT15 PE=2 SV=1	336	48740	11	11	4	4	86	1414	1	0	0	404.203	806.392	2	806.392	-0.0004	0	34.84	0.026	R	LAADDFR	L					File: ~Y:\CORE\RAW_DATA_2023_QE\P1481_Sigrun_Lange\P1481_B.raw~; SpectrumID: ~1897~; PrecursorID: ~0~; scans: ~9319~
10	1::sp|cRAP040|O77727|K1C15_SHEEP	Keratin, type I cytoskeletal 15 OS=Ovis aries GN=KRT15 PE=2 SV=1	336	48740	11	11	4	4	87	1545	1	0	0	404.203	806.392	2	806.392	0	0	38.49	0.011	R	LAADDFR	L					File: ~Y:\CORE\RAW_DATA_2023_QE\P1481_Sigrun_Lange\P1481_B.raw~; SpectrumID: ~2040~; PrecursorID: ~0~; scans: ~9809~
10	1::sp|cRAP040|O77727|K1C15_SHEEP	Keratin, type I cytoskeletal 15 OS=Ovis aries GN=KRT15 PE=2 SV=1	336	48740	11	11	4	4	88	1490	2	0	0	404.204	806.393	2	806.392	0.0003	0	44.69	0.0027	R	LAADDFR	L					File: ~Y:\CORE\RAW_DATA_2023_QE\P1481_Sigrun_Lange\P1481_B.raw~; SpectrumID: ~1979~; PrecursorID: ~0~; scans: ~9563~
10	1::sp|cRAP040|O77727|K1C15_SHEEP	Keratin, type I cytoskeletal 15 OS=Ovis aries GN=KRT15 PE=2 SV=1	336	48740	11	11	4	4	754	2694	1	0	0	516.303	1030.59	2	1030.59	-0.0002	0	55.61	0.00032	R	VLDELTLTK	T					File: ~Y:\CORE\RAW_DATA_2023_QE\P1481_Sigrun_Lange\P1481_B.raw~; SpectrumID: ~3224~; PrecursorID: ~0~; scans: ~12313~
10	1::sp|cRAP040|O77727|K1C15_SHEEP	Keratin, type I cytoskeletal 15 OS=Ovis aries GN=KRT15 PE=2 SV=1	336	48740	11	11	4	4	1172	2297	1	0	0	601.311	1200.61	2	1200.61	-0.0026	0	41	0.016	R	QSVEADINGLR	R					File: ~Y:\CORE\RAW_DATA_2023_QE\P1481_Sigrun_Lange\P1481_B.raw~; SpectrumID: ~2819~; PrecursorID: ~0~; scans: ~11577~
10	1::sp|cRAP040|O77727|K1C15_SHEEP	Keratin, type I cytoskeletal 15 OS=Ovis aries GN=KRT15 PE=2 SV=1	336	48740	11	11	4	4	1173	2170	1	0	0	601.312	1200.61	2	1200.61	-0.0012	0	72.13	1.3e-05	R	QSVEADINGLR	R					File: ~Y:\CORE\RAW_DATA_2023_QE\P1481_Sigrun_Lange\P1481_B.raw~; SpectrumID: ~2689~; PrecursorID: ~0~; scans: ~11328~
10	1::sp|cRAP040|O77727|K1C15_SHEEP	Keratin, type I cytoskeletal 15 OS=Ovis aries GN=KRT15 PE=2 SV=1	336	48740	11	11	4	4	1174	2043	1	0	0	601.312	1200.61	2	1200.61	-0.0003	0	77.08	3.8e-06	R	QSVEADINGLR	R					File: ~Y:\CORE\RAW_DATA_2023_QE\P1481_Sigrun_Lange\P1481_B.raw~; SpectrumID: ~2561~; PrecursorID: ~0~; scans: ~11074~
10	1::sp|cRAP040|O77727|K1C15_SHEEP	Keratin, type I cytoskeletal 15 OS=Ovis aries GN=KRT15 PE=2 SV=1	336	48740	11	11	4	4	1176	1910	1	0	0	601.313	1200.61	2	1200.61	0.0019	0	57.87	0.00036	R	QSVEADINGLR	R					File: ~Y:\CORE\RAW_DATA_2023_QE\P1481_Sigrun_Lange\P1481_B.raw~; SpectrumID: ~2425~; PrecursorID: ~0~; scans: ~10820~
10	1::sp|cRAP040|O77727|K1C15_SHEEP	Keratin, type I cytoskeletal 15 OS=Ovis aries GN=KRT15 PE=2 SV=1	336	48740	11	11	4	4	1190	1663	1	0	0	601.806	1201.6	2	1201.59	0.0043	0	80.47	2e-06	R	QSVEADINGLR	R	Deamidated (NQ)	0.00000001000.0			File: ~Y:\CORE\RAW_DATA_2023_QE\P1481_Sigrun_Lange\P1481_B.raw~; SpectrumID: ~2163~; PrecursorID: ~0~; scans: ~10243~
10	1::sp|cRAP040|O77727|K1C15_SHEEP	Keratin, type I cytoskeletal 15 OS=Ovis aries GN=KRT15 PE=2 SV=1	336	48740	11	11	4	4	1447	1779	1	1	1	651.331	1300.65	2	1300.65	-0.0036	0	81.64	1.4e-06	R	ALEEANADLEVK	I					File: ~Y:\CORE\RAW_DATA_2023_QE\P1481_Sigrun_Lange\P1481_B.raw~; SpectrumID: ~2288~; PrecursorID: ~0~; scans: ~10531~
10	1::sp|cRAP040|O77727|K1C15_SHEEP	Keratin, type I cytoskeletal 15 OS=Ovis aries GN=KRT15 PE=2 SV=1	336	48740	11	11	4	4	1448	1680	1	1	1	651.333	1300.65	2	1300.65	0.0001	0	66.02	6e-05	R	ALEEANADLEVK	I					File: ~Y:\CORE\RAW_DATA_2023_QE\P1481_Sigrun_Lange\P1481_B.raw~; SpectrumID: ~2183~; PrecursorID: ~0~; scans: ~10282~
11	2::tr|A0A8L2Q9T0|A0A8L2Q9T0_RAT	Keratin 16 OS=Rattus norvegicus OX=10116 GN=Krt16 PE=4 SV=1	279	48238	17	17	4	4	86	1414	1	0	0	404.203	806.392	2	806.392	-0.0004	0	34.84	0.026	R	LAADDFR	L					File: ~Y:\CORE\RAW_DATA_2023_QE\P1481_Sigrun_Lange\P1481_B.raw~; SpectrumID: ~1897~; PrecursorID: ~0~; scans: ~9319~
11	2::tr|A0A8L2Q9T0|A0A8L2Q9T0_RAT	Keratin 16 OS=Rattus norvegicus OX=10116 GN=Krt16 PE=4 SV=1	279	48238	17	17	4	4	87	1545	1	0	0	404.203	806.392	2	806.392	0	0	38.49	0.011	R	LAADDFR	L					File: ~Y:\CORE\RAW_DATA_2023_QE\P1481_Sigrun_Lange\P1481_B.raw~; SpectrumID: ~2040~; PrecursorID: ~0~; scans: ~9809~
11	2::tr|A0A8L2Q9T0|A0A8L2Q9T0_RAT	Keratin 16 OS=Rattus norvegicus OX=10116 GN=Krt16 PE=4 SV=1	279	48238	17	17	4	4	88	1490	2	0	0	404.204	806.393	2	806.392	0.0003	0	44.69	0.0027	R	LAADDFR	L					File: ~Y:\CORE\RAW_DATA_2023_QE\P1481_Sigrun_Lange\P1481_B.raw~; SpectrumID: ~1979~; PrecursorID: ~0~; scans: ~9563~
11	2::tr|A0A8L2Q9T0|A0A8L2Q9T0_RAT	Keratin 16 OS=Rattus norvegicus OX=10116 GN=Krt16 PE=4 SV=1	279	48238	17	17	4	4	90	1270	1	0	0	405.222	808.429	2	808.433	-0.0036	0	38.06	0.0052	R	LASYLDK	V					File: ~Y:\CORE\RAW_DATA_2023_QE\P1481_Sigrun_Lange\P1481_B.raw~; SpectrumID: ~1734~; PrecursorID: ~0~; scans: ~8813~
11	2::tr|A0A8L2Q9T0|A0A8L2Q9T0_RAT	Keratin 16 OS=Rattus norvegicus OX=10116 GN=Krt16 PE=4 SV=1	279	48238	17	17	4	4	91	1332	1	0	0	405.223	808.432	2	808.433	-0.0008	0	36.32	0.0077	R	LASYLDK	V					File: ~Y:\CORE\RAW_DATA_2023_QE\P1481_Sigrun_Lange\P1481_B.raw~; SpectrumID: ~1806~; PrecursorID: ~0~; scans: ~9060~
11	2::tr|A0A8L2Q9T0|A0A8L2Q9T0_RAT	Keratin 16 OS=Rattus norvegicus OX=10116 GN=Krt16 PE=4 SV=1	279	48238	17	17	4	4	92	1413	1	0	0	405.224	808.433	2	808.433	0.0005	0	35.77	0.0088	R	LASYLDK	V					File: ~Y:\CORE\RAW_DATA_2023_QE\P1481_Sigrun_Lange\P1481_B.raw~; SpectrumID: ~1895~; PrecursorID: ~0~; scans: ~9304~
11	2::tr|A0A8L2Q9T0|A0A8L2Q9T0_RAT	Keratin 16 OS=Rattus norvegicus OX=10116 GN=Krt16 PE=4 SV=1	279	48238	17	17	4	4	744	2772	1	1	0	515.301	1028.59	2	1028.59	0.0002	0	59.43	0.00019	R	VLDELTLAR	T					File: ~Y:\CORE\RAW_DATA_2023_QE\P1481_Sigrun_Lange\P1481_B.raw~; SpectrumID: ~3303~; PrecursorID: ~0~; scans: ~12463~
11	2::tr|A0A8L2Q9T0|A0A8L2Q9T0_RAT	Keratin 16 OS=Rattus norvegicus OX=10116 GN=Krt16 PE=4 SV=1	279	48238	17	17	4	4	745	2921	1	1	0	515.301	1028.59	2	1028.59	0.0005	0	46.99	0.0034	R	VLDELTLAR	T					File: ~Y:\CORE\RAW_DATA_2023_QE\P1481_Sigrun_Lange\P1481_B.raw~; SpectrumID: ~3453~; PrecursorID: ~0~; scans: ~12718~
11	2::tr|A0A8L2Q9T0|A0A8L2Q9T0_RAT	Keratin 16 OS=Rattus norvegicus OX=10116 GN=Krt16 PE=4 SV=1	279	48238	17	17	4	4	898	1305	1	0	0	545.765	1089.52	2	1089.52	-0.0085	0	57.22	0.00043	K	VTMQNLNDR	L					File: ~Y:\CORE\RAW_DATA_2023_QE\P1481_Sigrun_Lange\P1481_B.raw~; SpectrumID: ~1775~; PrecursorID: ~0~; scans: ~8922~
11	2::tr|A0A8L2Q9T0|A0A8L2Q9T0_RAT	Keratin 16 OS=Rattus norvegicus OX=10116 GN=Krt16 PE=4 SV=1	279	48238	17	17	4	4	899	1232	1	0	0	545.768	1089.52	2	1089.52	-0.0016	0	47.24	0.0043	K	VTMQNLNDR	L					File: ~Y:\CORE\RAW_DATA_2023_QE\P1481_Sigrun_Lange\P1481_B.raw~; SpectrumID: ~1694~; PrecursorID: ~0~; scans: ~8679~
11	2::tr|A0A8L2Q9T0|A0A8L2Q9T0_RAT	Keratin 16 OS=Rattus norvegicus OX=10116 GN=Krt16 PE=4 SV=1	279	48238	17	17	4	4	900	1187	1	0	0	545.769	1089.52	2	1089.52	-0.0002	0	39.62	0.025	K	VTMQNLNDR	L					File: ~Y:\CORE\RAW_DATA_2023_QE\P1481_Sigrun_Lange\P1481_B.raw~; SpectrumID: ~1645~; PrecursorID: ~0~; scans: ~8406~
11	2::tr|A0A8L2Q9T0|A0A8L2Q9T0_RAT	Keratin 16 OS=Rattus norvegicus OX=10116 GN=Krt16 PE=4 SV=1	279	48238	17	17	4	4	902	1194	1	0	0	546.27	1090.53	2	1090.51	0.018	0	40.85	0.018	K	VTMQNLNDR	L	Deamidated (NQ)	0.000100000.0			File: ~Y:\CORE\RAW_DATA_2023_QE\P1481_Sigrun_Lange\P1481_B.raw~; SpectrumID: ~1653~; PrecursorID: ~0~; scans: ~8432~
11	2::tr|A0A8L2Q9T0|A0A8L2Q9T0_RAT	Keratin 16 OS=Rattus norvegicus OX=10116 GN=Krt16 PE=4 SV=1	279	48238	17	17	4	4	945	836	1	0	0	553.765	1105.52	2	1105.52	-0.0022	0	41.47	0.014	K	VTMQNLNDR	L	Oxidation (M)	0.003000000.0			File: ~Y:\CORE\RAW_DATA_2023_QE\P1481_Sigrun_Lange\P1481_B.raw~; SpectrumID: ~1160~; PrecursorID: ~0~; scans: ~7005~
11	2::tr|A0A8L2Q9T0|A0A8L2Q9T0_RAT	Keratin 16 OS=Rattus norvegicus OX=10116 GN=Krt16 PE=4 SV=1	279	48238	17	17	4	4	946	1022	1	0	0	553.766	1105.52	2	1105.52	-0.0015	0	78.05	3e-06	K	VTMQNLNDR	L	Oxidation (M)	0.003000000.0			File: ~Y:\CORE\RAW_DATA_2023_QE\P1481_Sigrun_Lange\P1481_B.raw~; SpectrumID: ~1425~; PrecursorID: ~0~; scans: ~7721~
11	2::tr|A0A8L2Q9T0|A0A8L2Q9T0_RAT	Keratin 16 OS=Rattus norvegicus OX=10116 GN=Krt16 PE=4 SV=1	279	48238	17	17	4	4	947	687	1	0	0	553.766	1105.52	2	1105.52	-0.0002	0	36.77	0.042	K	VTMQNLNDR	L	Oxidation (M)	0.003000000.0			File: ~Y:\CORE\RAW_DATA_2023_QE\P1481_Sigrun_Lange\P1481_B.raw~; SpectrumID: ~944~; PrecursorID: ~0~; scans: ~6532~
11	2::tr|A0A8L2Q9T0|A0A8L2Q9T0_RAT	Keratin 16 OS=Rattus norvegicus OX=10116 GN=Krt16 PE=4 SV=1	279	48238	17	17	4	4	948	907	1	0	0	553.767	1105.52	2	1105.52	0	0	52.19	0.0012	K	VTMQNLNDR	L	Oxidation (M)	0.003000000.0			File: ~Y:\CORE\RAW_DATA_2023_QE\P1481_Sigrun_Lange\P1481_B.raw~; SpectrumID: ~1266~; PrecursorID: ~0~; scans: ~7245~
11	2::tr|A0A8L2Q9T0|A0A8L2Q9T0_RAT	Keratin 16 OS=Rattus norvegicus OX=10116 GN=Krt16 PE=4 SV=1	279	48238	17	17	4	4	949	968	1	0	0	553.768	1105.52	2	1105.52	0.0019	0	41.52	0.014	K	VTMQNLNDR	L	Oxidation (M)	0.003000000.0			File: ~Y:\CORE\RAW_DATA_2023_QE\P1481_Sigrun_Lange\P1481_B.raw~; SpectrumID: ~1350~; PrecursorID: ~0~; scans: ~7483~
11	2::tr|A0A0G2JT54|A0A0G2JT54_RAT	Keratin 14 OS=Rattus norvegicus OX=10116 GN=Ka11 PE=3 SV=2	236	51851	14	14	3	3	86	1414	1	0	0	404.203	806.392	2	806.392	-0.0004	0	34.84	0.026	R	LAADDFR	T					File: ~Y:\CORE\RAW_DATA_2023_QE\P1481_Sigrun_Lange\P1481_B.raw~; SpectrumID: ~1897~; PrecursorID: ~0~; scans: ~9319~
11	2::tr|A0A0G2JT54|A0A0G2JT54_RAT	Keratin 14 OS=Rattus norvegicus OX=10116 GN=Ka11 PE=3 SV=2	236	51851	14	14	3	3	87	1545	1	0	0	404.203	806.392	2	806.392	0	0	38.49	0.011	R	LAADDFR	T					File: ~Y:\CORE\RAW_DATA_2023_QE\P1481_Sigrun_Lange\P1481_B.raw~; SpectrumID: ~2040~; PrecursorID: ~0~; scans: ~9809~
11	2::tr|A0A0G2JT54|A0A0G2JT54_RAT	Keratin 14 OS=Rattus norvegicus OX=10116 GN=Ka11 PE=3 SV=2	236	51851	14	14	3	3	88	1490	2	0	0	404.204	806.393	2	806.392	0.0003	0	44.69	0.0027	R	LAADDFR	T					File: ~Y:\CORE\RAW_DATA_2023_QE\P1481_Sigrun_Lange\P1481_B.raw~; SpectrumID: ~1979~; PrecursorID: ~0~; scans: ~9563~
11	2::tr|A0A0G2JT54|A0A0G2JT54_RAT	Keratin 14 OS=Rattus norvegicus OX=10116 GN=Ka11 PE=3 SV=2	236	51851	14	14	3	3	744	2772	1	0	0	515.301	1028.59	2	1028.59	0.0002	0	59.43	0.00019	R	VLDELTLAR	A					File: ~Y:\CORE\RAW_DATA_2023_QE\P1481_Sigrun_Lange\P1481_B.raw~; SpectrumID: ~3303~; PrecursorID: ~0~; scans: ~12463~
11	2::tr|A0A0G2JT54|A0A0G2JT54_RAT	Keratin 14 OS=Rattus norvegicus OX=10116 GN=Ka11 PE=3 SV=2	236	51851	14	14	3	3	745	2921	1	0	0	515.301	1028.59	2	1028.59	0.0005	0	46.99	0.0034	R	VLDELTLAR	A					File: ~Y:\CORE\RAW_DATA_2023_QE\P1481_Sigrun_Lange\P1481_B.raw~; SpectrumID: ~3453~; PrecursorID: ~0~; scans: ~12718~
11	2::tr|A0A0G2JT54|A0A0G2JT54_RAT	Keratin 14 OS=Rattus norvegicus OX=10116 GN=Ka11 PE=3 SV=2	236	51851	14	14	3	3	898	1305	1	0	0	545.765	1089.52	2	1089.52	-0.0085	0	57.22	0.00043	K	VTMQNLNDR	L					File: ~Y:\CORE\RAW_DATA_2023_QE\P1481_Sigrun_Lange\P1481_B.raw~; SpectrumID: ~1775~; PrecursorID: ~0~; scans: ~8922~
11	2::tr|A0A0G2JT54|A0A0G2JT54_RAT	Keratin 14 OS=Rattus norvegicus OX=10116 GN=Ka11 PE=3 SV=2	236	51851	14	14	3	3	899	1232	1	0	0	545.768	1089.52	2	1089.52	-0.0016	0	47.24	0.0043	K	VTMQNLNDR	L					File: ~Y:\CORE\RAW_DATA_2023_QE\P1481_Sigrun_Lange\P1481_B.raw~; SpectrumID: ~1694~; PrecursorID: ~0~; scans: ~8679~
11	2::tr|A0A0G2JT54|A0A0G2JT54_RAT	Keratin 14 OS=Rattus norvegicus OX=10116 GN=Ka11 PE=3 SV=2	236	51851	14	14	3	3	900	1187	1	0	0	545.769	1089.52	2	1089.52	-0.0002	0	39.62	0.025	K	VTMQNLNDR	L					File: ~Y:\CORE\RAW_DATA_2023_QE\P1481_Sigrun_Lange\P1481_B.raw~; SpectrumID: ~1645~; PrecursorID: ~0~; scans: ~8406~
11	2::tr|A0A0G2JT54|A0A0G2JT54_RAT	Keratin 14 OS=Rattus norvegicus OX=10116 GN=Ka11 PE=3 SV=2	236	51851	14	14	3	3	902	1194	1	0	0	546.27	1090.53	2	1090.51	0.018	0	40.85	0.018	K	VTMQNLNDR	L	Deamidated (NQ)	0.000100000.0			File: ~Y:\CORE\RAW_DATA_2023_QE\P1481_Sigrun_Lange\P1481_B.raw~; SpectrumID: ~1653~; PrecursorID: ~0~; scans: ~8432~
11	2::tr|A0A0G2JT54|A0A0G2JT54_RAT	Keratin 14 OS=Rattus norvegicus OX=10116 GN=Ka11 PE=3 SV=2	236	51851	14	14	3	3	945	836	1	0	0	553.765	1105.52	2	1105.52	-0.0022	0	41.47	0.014	K	VTMQNLNDR	L	Oxidation (M)	0.003000000.0			File: ~Y:\CORE\RAW_DATA_2023_QE\P1481_Sigrun_Lange\P1481_B.raw~; SpectrumID: ~1160~; PrecursorID: ~0~; scans: ~7005~
11	2::tr|A0A0G2JT54|A0A0G2JT54_RAT	Keratin 14 OS=Rattus norvegicus OX=10116 GN=Ka11 PE=3 SV=2	236	51851	14	14	3	3	946	1022	1	0	0	553.766	1105.52	2	1105.52	-0.0015	0	78.05	3e-06	K	VTMQNLNDR	L	Oxidation (M)	0.003000000.0			File: ~Y:\CORE\RAW_DATA_2023_QE\P1481_Sigrun_Lange\P1481_B.raw~; SpectrumID: ~1425~; PrecursorID: ~0~; scans: ~7721~
11	2::tr|A0A0G2JT54|A0A0G2JT54_RAT	Keratin 14 OS=Rattus norvegicus OX=10116 GN=Ka11 PE=3 SV=2	236	51851	14	14	3	3	947	687	1	0	0	553.766	1105.52	2	1105.52	-0.0002	0	36.77	0.042	K	VTMQNLNDR	L	Oxidation (M)	0.003000000.0			File: ~Y:\CORE\RAW_DATA_2023_QE\P1481_Sigrun_Lange\P1481_B.raw~; SpectrumID: ~944~; PrecursorID: ~0~; scans: ~6532~
11	2::tr|A0A0G2JT54|A0A0G2JT54_RAT	Keratin 14 OS=Rattus norvegicus OX=10116 GN=Ka11 PE=3 SV=2	236	51851	14	14	3	3	948	907	1	0	0	553.767	1105.52	2	1105.52	0	0	52.19	0.0012	K	VTMQNLNDR	L	Oxidation (M)	0.003000000.0			File: ~Y:\CORE\RAW_DATA_2023_QE\P1481_Sigrun_Lange\P1481_B.raw~; SpectrumID: ~1266~; PrecursorID: ~0~; scans: ~7245~
11	2::tr|A0A0G2JT54|A0A0G2JT54_RAT	Keratin 14 OS=Rattus norvegicus OX=10116 GN=Ka11 PE=3 SV=2	236	51851	14	14	3	3	949	968	1	0	0	553.768	1105.52	2	1105.52	0.0019	0	41.52	0.014	K	VTMQNLNDR	L	Oxidation (M)	0.003000000.0			File: ~Y:\CORE\RAW_DATA_2023_QE\P1481_Sigrun_Lange\P1481_B.raw~; SpectrumID: ~1350~; PrecursorID: ~0~; scans: ~7483~
11	2::tr|A0A0G2JW58|A0A0G2JW58_RAT	Keratin 14 OS=Rattus norvegicus OX=10116 GN=Ka11 PE=3 SV=2	236	49733	14	14	3	3	86	1414	1	0	0	404.203	806.392	2	806.392	-0.0004	0	34.84	0.026	R	LAADDFR	T					File: ~Y:\CORE\RAW_DATA_2023_QE\P1481_Sigrun_Lange\P1481_B.raw~; SpectrumID: ~1897~; PrecursorID: ~0~; scans: ~9319~
11	2::tr|A0A0G2JW58|A0A0G2JW58_RAT	Keratin 14 OS=Rattus norvegicus OX=10116 GN=Ka11 PE=3 SV=2	236	49733	14	14	3	3	87	1545	1	0	0	404.203	806.392	2	806.392	0	0	38.49	0.011	R	LAADDFR	T					File: ~Y:\CORE\RAW_DATA_2023_QE\P1481_Sigrun_Lange\P1481_B.raw~; SpectrumID: ~2040~; PrecursorID: ~0~; scans: ~9809~
11	2::tr|A0A0G2JW58|A0A0G2JW58_RAT	Keratin 14 OS=Rattus norvegicus OX=10116 GN=Ka11 PE=3 SV=2	236	49733	14	14	3	3	88	1490	2	0	0	404.204	806.393	2	806.392	0.0003	0	44.69	0.0027	R	LAADDFR	T					File: ~Y:\CORE\RAW_DATA_2023_QE\P1481_Sigrun_Lange\P1481_B.raw~; SpectrumID: ~1979~; PrecursorID: ~0~; scans: ~9563~
11	2::tr|A0A0G2JW58|A0A0G2JW58_RAT	Keratin 14 OS=Rattus norvegicus OX=10116 GN=Ka11 PE=3 SV=2	236	49733	14	14	3	3	744	2772	1	0	0	515.301	1028.59	2	1028.59	0.0002	0	59.43	0.00019	R	VLDELTLAR	A					File: ~Y:\CORE\RAW_DATA_2023_QE\P1481_Sigrun_Lange\P1481_B.raw~; SpectrumID: ~3303~; PrecursorID: ~0~; scans: ~12463~
11	2::tr|A0A0G2JW58|A0A0G2JW58_RAT	Keratin 14 OS=Rattus norvegicus OX=10116 GN=Ka11 PE=3 SV=2	236	49733	14	14	3	3	745	2921	1	0	0	515.301	1028.59	2	1028.59	0.0005	0	46.99	0.0034	R	VLDELTLAR	A					File: ~Y:\CORE\RAW_DATA_2023_QE\P1481_Sigrun_Lange\P1481_B.raw~; SpectrumID: ~3453~; PrecursorID: ~0~; scans: ~12718~
11	2::tr|A0A0G2JW58|A0A0G2JW58_RAT	Keratin 14 OS=Rattus norvegicus OX=10116 GN=Ka11 PE=3 SV=2	236	49733	14	14	3	3	898	1305	1	0	0	545.765	1089.52	2	1089.52	-0.0085	0	57.22	0.00043	K	VTMQNLNDR	L					File: ~Y:\CORE\RAW_DATA_2023_QE\P1481_Sigrun_Lange\P1481_B.raw~; SpectrumID: ~1775~; PrecursorID: ~0~; scans: ~8922~
11	2::tr|A0A0G2JW58|A0A0G2JW58_RAT	Keratin 14 OS=Rattus norvegicus OX=10116 GN=Ka11 PE=3 SV=2	236	49733	14	14	3	3	899	1232	1	0	0	545.768	1089.52	2	1089.52	-0.0016	0	47.24	0.0043	K	VTMQNLNDR	L					File: ~Y:\CORE\RAW_DATA_2023_QE\P1481_Sigrun_Lange\P1481_B.raw~; SpectrumID: ~1694~; PrecursorID: ~0~; scans: ~8679~
11	2::tr|A0A0G2JW58|A0A0G2JW58_RAT	Keratin 14 OS=Rattus norvegicus OX=10116 GN=Ka11 PE=3 SV=2	236	49733	14	14	3	3	900	1187	1	0	0	545.769	1089.52	2	1089.52	-0.0002	0	39.62	0.025	K	VTMQNLNDR	L					File: ~Y:\CORE\RAW_DATA_2023_QE\P1481_Sigrun_Lange\P1481_B.raw~; SpectrumID: ~1645~; PrecursorID: ~0~; scans: ~8406~
11	2::tr|A0A0G2JW58|A0A0G2JW58_RAT	Keratin 14 OS=Rattus norvegicus OX=10116 GN=Ka11 PE=3 SV=2	236	49733	14	14	3	3	902	1194	1	0	0	546.27	1090.53	2	1090.51	0.018	0	40.85	0.018	K	VTMQNLNDR	L	Deamidated (NQ)	0.000100000.0			File: ~Y:\CORE\RAW_DATA_2023_QE\P1481_Sigrun_Lange\P1481_B.raw~; SpectrumID: ~1653~; PrecursorID: ~0~; scans: ~8432~
11	2::tr|A0A0G2JW58|A0A0G2JW58_RAT	Keratin 14 OS=Rattus norvegicus OX=10116 GN=Ka11 PE=3 SV=2	236	49733	14	14	3	3	945	836	1	0	0	553.765	1105.52	2	1105.52	-0.0022	0	41.47	0.014	K	VTMQNLNDR	L	Oxidation (M)	0.003000000.0			File: ~Y:\CORE\RAW_DATA_2023_QE\P1481_Sigrun_Lange\P1481_B.raw~; SpectrumID: ~1160~; PrecursorID: ~0~; scans: ~7005~
11	2::tr|A0A0G2JW58|A0A0G2JW58_RAT	Keratin 14 OS=Rattus norvegicus OX=10116 GN=Ka11 PE=3 SV=2	236	49733	14	14	3	3	946	1022	1	0	0	553.766	1105.52	2	1105.52	-0.0015	0	78.05	3e-06	K	VTMQNLNDR	L	Oxidation (M)	0.003000000.0			File: ~Y:\CORE\RAW_DATA_2023_QE\P1481_Sigrun_Lange\P1481_B.raw~; SpectrumID: ~1425~; PrecursorID: ~0~; scans: ~7721~
11	2::tr|A0A0G2JW58|A0A0G2JW58_RAT	Keratin 14 OS=Rattus norvegicus OX=10116 GN=Ka11 PE=3 SV=2	236	49733	14	14	3	3	947	687	1	0	0	553.766	1105.52	2	1105.52	-0.0002	0	36.77	0.042	K	VTMQNLNDR	L	Oxidation (M)	0.003000000.0			File: ~Y:\CORE\RAW_DATA_2023_QE\P1481_Sigrun_Lange\P1481_B.raw~; SpectrumID: ~944~; PrecursorID: ~0~; scans: ~6532~
11	2::tr|A0A0G2JW58|A0A0G2JW58_RAT	Keratin 14 OS=Rattus norvegicus OX=10116 GN=Ka11 PE=3 SV=2	236	49733	14	14	3	3	948	907	1	0	0	553.767	1105.52	2	1105.52	0	0	52.19	0.0012	K	VTMQNLNDR	L	Oxidation (M)	0.003000000.0			File: ~Y:\CORE\RAW_DATA_2023_QE\P1481_Sigrun_Lange\P1481_B.raw~; SpectrumID: ~1266~; PrecursorID: ~0~; scans: ~7245~
11	2::tr|A0A0G2JW58|A0A0G2JW58_RAT	Keratin 14 OS=Rattus norvegicus OX=10116 GN=Ka11 PE=3 SV=2	236	49733	14	14	3	3	949	968	1	0	0	553.768	1105.52	2	1105.52	0.0019	0	41.52	0.014	K	VTMQNLNDR	L	Oxidation (M)	0.003000000.0			File: ~Y:\CORE\RAW_DATA_2023_QE\P1481_Sigrun_Lange\P1481_B.raw~; SpectrumID: ~1350~; PrecursorID: ~0~; scans: ~7483~
11	2::tr|A0A0G2JXJ9|A0A0G2JXJ9_RAT	Keratin 16 OS=Rattus norvegicus OX=10116 GN=Krt14 PE=1 SV=2	236	47569	14	14	3	3	86	1414	1	0	0	404.203	806.392	2	806.392	-0.0004	0	34.84	0.026	R	LAADDFR	T					File: ~Y:\CORE\RAW_DATA_2023_QE\P1481_Sigrun_Lange\P1481_B.raw~; SpectrumID: ~1897~; PrecursorID: ~0~; scans: ~9319~
11	2::tr|A0A0G2JXJ9|A0A0G2JXJ9_RAT	Keratin 16 OS=Rattus norvegicus OX=10116 GN=Krt14 PE=1 SV=2	236	47569	14	14	3	3	87	1545	1	0	0	404.203	806.392	2	806.392	0	0	38.49	0.011	R	LAADDFR	T					File: ~Y:\CORE\RAW_DATA_2023_QE\P1481_Sigrun_Lange\P1481_B.raw~; SpectrumID: ~2040~; PrecursorID: ~0~; scans: ~9809~
11	2::tr|A0A0G2JXJ9|A0A0G2JXJ9_RAT	Keratin 16 OS=Rattus norvegicus OX=10116 GN=Krt14 PE=1 SV=2	236	47569	14	14	3	3	88	1490	2	0	0	404.204	806.393	2	806.392	0.0003	0	44.69	0.0027	R	LAADDFR	T					File: ~Y:\CORE\RAW_DATA_2023_QE\P1481_Sigrun_Lange\P1481_B.raw~; SpectrumID: ~1979~; PrecursorID: ~0~; scans: ~9563~
11	2::tr|A0A0G2JXJ9|A0A0G2JXJ9_RAT	Keratin 16 OS=Rattus norvegicus OX=10116 GN=Krt14 PE=1 SV=2	236	47569	14	14	3	3	744	2772	1	0	0	515.301	1028.59	2	1028.59	0.0002	0	59.43	0.00019	R	VLDELTLAR	T					File: ~Y:\CORE\RAW_DATA_2023_QE\P1481_Sigrun_Lange\P1481_B.raw~; SpectrumID: ~3303~; PrecursorID: ~0~; scans: ~12463~
11	2::tr|A0A0G2JXJ9|A0A0G2JXJ9_RAT	Keratin 16 OS=Rattus norvegicus OX=10116 GN=Krt14 PE=1 SV=2	236	47569	14	14	3	3	745	2921	1	0	0	515.301	1028.59	2	1028.59	0.0005	0	46.99	0.0034	R	VLDELTLAR	T					File: ~Y:\CORE\RAW_DATA_2023_QE\P1481_Sigrun_Lange\P1481_B.raw~; SpectrumID: ~3453~; PrecursorID: ~0~; scans: ~12718~
11	2::tr|A0A0G2JXJ9|A0A0G2JXJ9_RAT	Keratin 16 OS=Rattus norvegicus OX=10116 GN=Krt14 PE=1 SV=2	236	47569	14	14	3	3	898	1305	1	0	0	545.765	1089.52	2	1089.52	-0.0085	0	57.22	0.00043	K	VTMQNLNDR	L					File: ~Y:\CORE\RAW_DATA_2023_QE\P1481_Sigrun_Lange\P1481_B.raw~; SpectrumID: ~1775~; PrecursorID: ~0~; scans: ~8922~
11	2::tr|A0A0G2JXJ9|A0A0G2JXJ9_RAT	Keratin 16 OS=Rattus norvegicus OX=10116 GN=Krt14 PE=1 SV=2	236	47569	14	14	3	3	899	1232	1	0	0	545.768	1089.52	2	1089.52	-0.0016	0	47.24	0.0043	K	VTMQNLNDR	L					File: ~Y:\CORE\RAW_DATA_2023_QE\P1481_Sigrun_Lange\P1481_B.raw~; SpectrumID: ~1694~; PrecursorID: ~0~; scans: ~8679~
11	2::tr|A0A0G2JXJ9|A0A0G2JXJ9_RAT	Keratin 16 OS=Rattus norvegicus OX=10116 GN=Krt14 PE=1 SV=2	236	47569	14	14	3	3	900	1187	1	0	0	545.769	1089.52	2	1089.52	-0.0002	0	39.62	0.025	K	VTMQNLNDR	L					File: ~Y:\CORE\RAW_DATA_2023_QE\P1481_Sigrun_Lange\P1481_B.raw~; SpectrumID: ~1645~; PrecursorID: ~0~; scans: ~8406~
11	2::tr|A0A0G2JXJ9|A0A0G2JXJ9_RAT	Keratin 16 OS=Rattus norvegicus OX=10116 GN=Krt14 PE=1 SV=2	236	47569	14	14	3	3	902	1194	1	0	0	546.27	1090.53	2	1090.51	0.018	0	40.85	0.018	K	VTMQNLNDR	L	Deamidated (NQ)	0.000100000.0			File: ~Y:\CORE\RAW_DATA_2023_QE\P1481_Sigrun_Lange\P1481_B.raw~; SpectrumID: ~1653~; PrecursorID: ~0~; scans: ~8432~
11	2::tr|A0A0G2JXJ9|A0A0G2JXJ9_RAT	Keratin 16 OS=Rattus norvegicus OX=10116 GN=Krt14 PE=1 SV=2	236	47569	14	14	3	3	945	836	1	0	0	553.765	1105.52	2	1105.52	-0.0022	0	41.47	0.014	K	VTMQNLNDR	L	Oxidation (M)	0.003000000.0			File: ~Y:\CORE\RAW_DATA_2023_QE\P1481_Sigrun_Lange\P1481_B.raw~; SpectrumID: ~1160~; PrecursorID: ~0~; scans: ~7005~
11	2::tr|A0A0G2JXJ9|A0A0G2JXJ9_RAT	Keratin 16 OS=Rattus norvegicus OX=10116 GN=Krt14 PE=1 SV=2	236	47569	14	14	3	3	946	1022	1	0	0	553.766	1105.52	2	1105.52	-0.0015	0	78.05	3e-06	K	VTMQNLNDR	L	Oxidation (M)	0.003000000.0			File: ~Y:\CORE\RAW_DATA_2023_QE\P1481_Sigrun_Lange\P1481_B.raw~; SpectrumID: ~1425~; PrecursorID: ~0~; scans: ~7721~
11	2::tr|A0A0G2JXJ9|A0A0G2JXJ9_RAT	Keratin 16 OS=Rattus norvegicus OX=10116 GN=Krt14 PE=1 SV=2	236	47569	14	14	3	3	947	687	1	0	0	553.766	1105.52	2	1105.52	-0.0002	0	36.77	0.042	K	VTMQNLNDR	L	Oxidation (M)	0.003000000.0			File: ~Y:\CORE\RAW_DATA_2023_QE\P1481_Sigrun_Lange\P1481_B.raw~; SpectrumID: ~944~; PrecursorID: ~0~; scans: ~6532~
11	2::tr|A0A0G2JXJ9|A0A0G2JXJ9_RAT	Keratin 16 OS=Rattus norvegicus OX=10116 GN=Krt14 PE=1 SV=2	236	47569	14	14	3	3	948	907	1	0	0	553.767	1105.52	2	1105.52	0	0	52.19	0.0012	K	VTMQNLNDR	L	Oxidation (M)	0.003000000.0			File: ~Y:\CORE\RAW_DATA_2023_QE\P1481_Sigrun_Lange\P1481_B.raw~; SpectrumID: ~1266~; PrecursorID: ~0~; scans: ~7245~
11	2::tr|A0A0G2JXJ9|A0A0G2JXJ9_RAT	Keratin 16 OS=Rattus norvegicus OX=10116 GN=Krt14 PE=1 SV=2	236	47569	14	14	3	3	949	968	1	0	0	553.768	1105.52	2	1105.52	0.0019	0	41.52	0.014	K	VTMQNLNDR	L	Oxidation (M)	0.003000000.0			File: ~Y:\CORE\RAW_DATA_2023_QE\P1481_Sigrun_Lange\P1481_B.raw~; SpectrumID: ~1350~; PrecursorID: ~0~; scans: ~7483~
11	2::tr|A0A8I6A5I5|A0A8I6A5I5_RAT	Keratin 14 OS=Rattus norvegicus OX=10116 GN=Krt16 PE=1 SV=1	236	47553	14	14	3	3	86	1414	1	0	0	404.203	806.392	2	806.392	-0.0004	0	34.84	0.026	R	LAADDFR	T					File: ~Y:\CORE\RAW_DATA_2023_QE\P1481_Sigrun_Lange\P1481_B.raw~; SpectrumID: ~1897~; PrecursorID: ~0~; scans: ~9319~
11	2::tr|A0A8I6A5I5|A0A8I6A5I5_RAT	Keratin 14 OS=Rattus norvegicus OX=10116 GN=Krt16 PE=1 SV=1	236	47553	14	14	3	3	87	1545	1	0	0	404.203	806.392	2	806.392	0	0	38.49	0.011	R	LAADDFR	T					File: ~Y:\CORE\RAW_DATA_2023_QE\P1481_Sigrun_Lange\P1481_B.raw~; SpectrumID: ~2040~; PrecursorID: ~0~; scans: ~9809~
11	2::tr|A0A8I6A5I5|A0A8I6A5I5_RAT	Keratin 14 OS=Rattus norvegicus OX=10116 GN=Krt16 PE=1 SV=1	236	47553	14	14	3	3	88	1490	2	0	0	404.204	806.393	2	806.392	0.0003	0	44.69	0.0027	R	LAADDFR	T					File: ~Y:\CORE\RAW_DATA_2023_QE\P1481_Sigrun_Lange\P1481_B.raw~; SpectrumID: ~1979~; PrecursorID: ~0~; scans: ~9563~
11	2::tr|A0A8I6A5I5|A0A8I6A5I5_RAT	Keratin 14 OS=Rattus norvegicus OX=10116 GN=Krt16 PE=1 SV=1	236	47553	14	14	3	3	744	2772	1	0	0	515.301	1028.59	2	1028.59	0.0002	0	59.43	0.00019	R	VLDELTLAR	A					File: ~Y:\CORE\RAW_DATA_2023_QE\P1481_Sigrun_Lange\P1481_B.raw~; SpectrumID: ~3303~; PrecursorID: ~0~; scans: ~12463~
11	2::tr|A0A8I6A5I5|A0A8I6A5I5_RAT	Keratin 14 OS=Rattus norvegicus OX=10116 GN=Krt16 PE=1 SV=1	236	47553	14	14	3	3	745	2921	1	0	0	515.301	1028.59	2	1028.59	0.0005	0	46.99	0.0034	R	VLDELTLAR	A					File: ~Y:\CORE\RAW_DATA_2023_QE\P1481_Sigrun_Lange\P1481_B.raw~; SpectrumID: ~3453~; PrecursorID: ~0~; scans: ~12718~
11	2::tr|A0A8I6A5I5|A0A8I6A5I5_RAT	Keratin 14 OS=Rattus norvegicus OX=10116 GN=Krt16 PE=1 SV=1	236	47553	14	14	3	3	898	1305	1	0	0	545.765	1089.52	2	1089.52	-0.0085	0	57.22	0.00043	K	VTMQNLNDR	L					File: ~Y:\CORE\RAW_DATA_2023_QE\P1481_Sigrun_Lange\P1481_B.raw~; SpectrumID: ~1775~; PrecursorID: ~0~; scans: ~8922~
11	2::tr|A0A8I6A5I5|A0A8I6A5I5_RAT	Keratin 14 OS=Rattus norvegicus OX=10116 GN=Krt16 PE=1 SV=1	236	47553	14	14	3	3	899	1232	1	0	0	545.768	1089.52	2	1089.52	-0.0016	0	47.24	0.0043	K	VTMQNLNDR	L					File: ~Y:\CORE\RAW_DATA_2023_QE\P1481_Sigrun_Lange\P1481_B.raw~; SpectrumID: ~1694~; PrecursorID: ~0~; scans: ~8679~
11	2::tr|A0A8I6A5I5|A0A8I6A5I5_RAT	Keratin 14 OS=Rattus norvegicus OX=10116 GN=Krt16 PE=1 SV=1	236	47553	14	14	3	3	900	1187	1	0	0	545.769	1089.52	2	1089.52	-0.0002	0	39.62	0.025	K	VTMQNLNDR	L					File: ~Y:\CORE\RAW_DATA_2023_QE\P1481_Sigrun_Lange\P1481_B.raw~; SpectrumID: ~1645~; PrecursorID: ~0~; scans: ~8406~
11	2::tr|A0A8I6A5I5|A0A8I6A5I5_RAT	Keratin 14 OS=Rattus norvegicus OX=10116 GN=Krt16 PE=1 SV=1	236	47553	14	14	3	3	902	1194	1	0	0	546.27	1090.53	2	1090.51	0.018	0	40.85	0.018	K	VTMQNLNDR	L	Deamidated (NQ)	0.000100000.0			File: ~Y:\CORE\RAW_DATA_2023_QE\P1481_Sigrun_Lange\P1481_B.raw~; SpectrumID: ~1653~; PrecursorID: ~0~; scans: ~8432~
11	2::tr|A0A8I6A5I5|A0A8I6A5I5_RAT	Keratin 14 OS=Rattus norvegicus OX=10116 GN=Krt16 PE=1 SV=1	236	47553	14	14	3	3	945	836	1	0	0	553.765	1105.52	2	1105.52	-0.0022	0	41.47	0.014	K	VTMQNLNDR	L	Oxidation (M)	0.003000000.0			File: ~Y:\CORE\RAW_DATA_2023_QE\P1481_Sigrun_Lange\P1481_B.raw~; SpectrumID: ~1160~; PrecursorID: ~0~; scans: ~7005~
11	2::tr|A0A8I6A5I5|A0A8I6A5I5_RAT	Keratin 14 OS=Rattus norvegicus OX=10116 GN=Krt16 PE=1 SV=1	236	47553	14	14	3	3	946	1022	1	0	0	553.766	1105.52	2	1105.52	-0.0015	0	78.05	3e-06	K	VTMQNLNDR	L	Oxidation (M)	0.003000000.0			File: ~Y:\CORE\RAW_DATA_2023_QE\P1481_Sigrun_Lange\P1481_B.raw~; SpectrumID: ~1425~; PrecursorID: ~0~; scans: ~7721~
11	2::tr|A0A8I6A5I5|A0A8I6A5I5_RAT	Keratin 14 OS=Rattus norvegicus OX=10116 GN=Krt16 PE=1 SV=1	236	47553	14	14	3	3	947	687	1	0	0	553.766	1105.52	2	1105.52	-0.0002	0	36.77	0.042	K	VTMQNLNDR	L	Oxidation (M)	0.003000000.0			File: ~Y:\CORE\RAW_DATA_2023_QE\P1481_Sigrun_Lange\P1481_B.raw~; SpectrumID: ~944~; PrecursorID: ~0~; scans: ~6532~
11	2::tr|A0A8I6A5I5|A0A8I6A5I5_RAT	Keratin 14 OS=Rattus norvegicus OX=10116 GN=Krt16 PE=1 SV=1	236	47553	14	14	3	3	948	907	1	0	0	553.767	1105.52	2	1105.52	0	0	52.19	0.0012	K	VTMQNLNDR	L	Oxidation (M)	0.003000000.0			File: ~Y:\CORE\RAW_DATA_2023_QE\P1481_Sigrun_Lange\P1481_B.raw~; SpectrumID: ~1266~; PrecursorID: ~0~; scans: ~7245~
11	2::tr|A0A8I6A5I5|A0A8I6A5I5_RAT	Keratin 14 OS=Rattus norvegicus OX=10116 GN=Krt16 PE=1 SV=1	236	47553	14	14	3	3	949	968	1	0	0	553.768	1105.52	2	1105.52	0.0019	0	41.52	0.014	K	VTMQNLNDR	L	Oxidation (M)	0.003000000.0			File: ~Y:\CORE\RAW_DATA_2023_QE\P1481_Sigrun_Lange\P1481_B.raw~; SpectrumID: ~1350~; PrecursorID: ~0~; scans: ~7483~
11	2::sp|Q6IFV1|K1C14_RAT	Keratin, type I cytoskeletal 14 OS=Rattus norvegicus OX=10116 GN=Krt14 PE=2 SV=1	236	52936	14	14	3	3	86	1414	1	0	0	404.203	806.392	2	806.392	-0.0004	0	34.84	0.026	R	LAADDFR	T					File: ~Y:\CORE\RAW_DATA_2023_QE\P1481_Sigrun_Lange\P1481_B.raw~; SpectrumID: ~1897~; PrecursorID: ~0~; scans: ~9319~
11	2::sp|Q6IFV1|K1C14_RAT	Keratin, type I cytoskeletal 14 OS=Rattus norvegicus OX=10116 GN=Krt14 PE=2 SV=1	236	52936	14	14	3	3	87	1545	1	0	0	404.203	806.392	2	806.392	0	0	38.49	0.011	R	LAADDFR	T					File: ~Y:\CORE\RAW_DATA_2023_QE\P1481_Sigrun_Lange\P1481_B.raw~; SpectrumID: ~2040~; PrecursorID: ~0~; scans: ~9809~
11	2::sp|Q6IFV1|K1C14_RAT	Keratin, type I cytoskeletal 14 OS=Rattus norvegicus OX=10116 GN=Krt14 PE=2 SV=1	236	52936	14	14	3	3	88	1490	2	0	0	404.204	806.393	2	806.392	0.0003	0	44.69	0.0027	R	LAADDFR	T					File: ~Y:\CORE\RAW_DATA_2023_QE\P1481_Sigrun_Lange\P1481_B.raw~; SpectrumID: ~1979~; PrecursorID: ~0~; scans: ~9563~
11	2::sp|Q6IFV1|K1C14_RAT	Keratin, type I cytoskeletal 14 OS=Rattus norvegicus OX=10116 GN=Krt14 PE=2 SV=1	236	52936	14	14	3	3	744	2772	1	0	0	515.301	1028.59	2	1028.59	0.0002	0	59.43	0.00019	R	VLDELTLAR	A					File: ~Y:\CORE\RAW_DATA_2023_QE\P1481_Sigrun_Lange\P1481_B.raw~; SpectrumID: ~3303~; PrecursorID: ~0~; scans: ~12463~
11	2::sp|Q6IFV1|K1C14_RAT	Keratin, type I cytoskeletal 14 OS=Rattus norvegicus OX=10116 GN=Krt14 PE=2 SV=1	236	52936	14	14	3	3	745	2921	1	0	0	515.301	1028.59	2	1028.59	0.0005	0	46.99	0.0034	R	VLDELTLAR	A					File: ~Y:\CORE\RAW_DATA_2023_QE\P1481_Sigrun_Lange\P1481_B.raw~; SpectrumID: ~3453~; PrecursorID: ~0~; scans: ~12718~
11	2::sp|Q6IFV1|K1C14_RAT	Keratin, type I cytoskeletal 14 OS=Rattus norvegicus OX=10116 GN=Krt14 PE=2 SV=1	236	52936	14	14	3	3	898	1305	1	0	0	545.765	1089.52	2	1089.52	-0.0085	0	57.22	0.00043	K	VTMQNLNDR	L					File: ~Y:\CORE\RAW_DATA_2023_QE\P1481_Sigrun_Lange\P1481_B.raw~; SpectrumID: ~1775~; PrecursorID: ~0~; scans: ~8922~
11	2::sp|Q6IFV1|K1C14_RAT	Keratin, type I cytoskeletal 14 OS=Rattus norvegicus OX=10116 GN=Krt14 PE=2 SV=1	236	52936	14	14	3	3	899	1232	1	0	0	545.768	1089.52	2	1089.52	-0.0016	0	47.24	0.0043	K	VTMQNLNDR	L					File: ~Y:\CORE\RAW_DATA_2023_QE\P1481_Sigrun_Lange\P1481_B.raw~; SpectrumID: ~1694~; PrecursorID: ~0~; scans: ~8679~
11	2::sp|Q6IFV1|K1C14_RAT	Keratin, type I cytoskeletal 14 OS=Rattus norvegicus OX=10116 GN=Krt14 PE=2 SV=1	236	52936	14	14	3	3	900	1187	1	0	0	545.769	1089.52	2	1089.52	-0.0002	0	39.62	0.025	K	VTMQNLNDR	L					File: ~Y:\CORE\RAW_DATA_2023_QE\P1481_Sigrun_Lange\P1481_B.raw~; SpectrumID: ~1645~; PrecursorID: ~0~; scans: ~8406~
11	2::sp|Q6IFV1|K1C14_RAT	Keratin, type I cytoskeletal 14 OS=Rattus norvegicus OX=10116 GN=Krt14 PE=2 SV=1	236	52936	14	14	3	3	902	1194	1	0	0	546.27	1090.53	2	1090.51	0.018	0	40.85	0.018	K	VTMQNLNDR	L	Deamidated (NQ)	0.000100000.0			File: ~Y:\CORE\RAW_DATA_2023_QE\P1481_Sigrun_Lange\P1481_B.raw~; SpectrumID: ~1653~; PrecursorID: ~0~; scans: ~8432~
11	2::sp|Q6IFV1|K1C14_RAT	Keratin, type I cytoskeletal 14 OS=Rattus norvegicus OX=10116 GN=Krt14 PE=2 SV=1	236	52936	14	14	3	3	945	836	1	0	0	553.765	1105.52	2	1105.52	-0.0022	0	41.47	0.014	K	VTMQNLNDR	L	Oxidation (M)	0.003000000.0			File: ~Y:\CORE\RAW_DATA_2023_QE\P1481_Sigrun_Lange\P1481_B.raw~; SpectrumID: ~1160~; PrecursorID: ~0~; scans: ~7005~
11	2::sp|Q6IFV1|K1C14_RAT	Keratin, type I cytoskeletal 14 OS=Rattus norvegicus OX=10116 GN=Krt14 PE=2 SV=1	236	52936	14	14	3	3	946	1022	1	0	0	553.766	1105.52	2	1105.52	-0.0015	0	78.05	3e-06	K	VTMQNLNDR	L	Oxidation (M)	0.003000000.0			File: ~Y:\CORE\RAW_DATA_2023_QE\P1481_Sigrun_Lange\P1481_B.raw~; SpectrumID: ~1425~; PrecursorID: ~0~; scans: ~7721~
11	2::sp|Q6IFV1|K1C14_RAT	Keratin, type I cytoskeletal 14 OS=Rattus norvegicus OX=10116 GN=Krt14 PE=2 SV=1	236	52936	14	14	3	3	947	687	1	0	0	553.766	1105.52	2	1105.52	-0.0002	0	36.77	0.042	K	VTMQNLNDR	L	Oxidation (M)	0.003000000.0			File: ~Y:\CORE\RAW_DATA_2023_QE\P1481_Sigrun_Lange\P1481_B.raw~; SpectrumID: ~944~; PrecursorID: ~0~; scans: ~6532~
11	2::sp|Q6IFV1|K1C14_RAT	Keratin, type I cytoskeletal 14 OS=Rattus norvegicus OX=10116 GN=Krt14 PE=2 SV=1	236	52936	14	14	3	3	948	907	1	0	0	553.767	1105.52	2	1105.52	0	0	52.19	0.0012	K	VTMQNLNDR	L	Oxidation (M)	0.003000000.0			File: ~Y:\CORE\RAW_DATA_2023_QE\P1481_Sigrun_Lange\P1481_B.raw~; SpectrumID: ~1266~; PrecursorID: ~0~; scans: ~7245~
11	2::sp|Q6IFV1|K1C14_RAT	Keratin, type I cytoskeletal 14 OS=Rattus norvegicus OX=10116 GN=Krt14 PE=2 SV=1	236	52936	14	14	3	3	949	968	1	0	0	553.768	1105.52	2	1105.52	0.0019	0	41.52	0.014	K	VTMQNLNDR	L	Oxidation (M)	0.003000000.0			File: ~Y:\CORE\RAW_DATA_2023_QE\P1481_Sigrun_Lange\P1481_B.raw~; SpectrumID: ~1350~; PrecursorID: ~0~; scans: ~7483~
11	2::tr|A0A0G2K9Q9|A0A0G2K9Q9_RAT	Keratin, type I cytoskeletal 17 OS=Rattus norvegicus OX=10116 GN=Krt17 PE=1 SV=2	138	47080	8	8	3	3	86	1414	1	0	0	404.203	806.392	2	806.392	-0.0004	0	34.84	0.026	R	LAADDFR	T					File: ~Y:\CORE\RAW_DATA_2023_QE\P1481_Sigrun_Lange\P1481_B.raw~; SpectrumID: ~1897~; PrecursorID: ~0~; scans: ~9319~
11	2::tr|A0A0G2K9Q9|A0A0G2K9Q9_RAT	Keratin, type I cytoskeletal 17 OS=Rattus norvegicus OX=10116 GN=Krt17 PE=1 SV=2	138	47080	8	8	3	3	87	1545	1	0	0	404.203	806.392	2	806.392	0	0	38.49	0.011	R	LAADDFR	T					File: ~Y:\CORE\RAW_DATA_2023_QE\P1481_Sigrun_Lange\P1481_B.raw~; SpectrumID: ~2040~; PrecursorID: ~0~; scans: ~9809~
11	2::tr|A0A0G2K9Q9|A0A0G2K9Q9_RAT	Keratin, type I cytoskeletal 17 OS=Rattus norvegicus OX=10116 GN=Krt17 PE=1 SV=2	138	47080	8	8	3	3	88	1490	2	0	0	404.204	806.393	2	806.392	0.0003	0	44.69	0.0027	R	LAADDFR	T					File: ~Y:\CORE\RAW_DATA_2023_QE\P1481_Sigrun_Lange\P1481_B.raw~; SpectrumID: ~1979~; PrecursorID: ~0~; scans: ~9563~
11	2::tr|A0A0G2K9Q9|A0A0G2K9Q9_RAT	Keratin, type I cytoskeletal 17 OS=Rattus norvegicus OX=10116 GN=Krt17 PE=1 SV=2	138	47080	8	8	3	3	90	1270	1	0	0	405.222	808.429	2	808.433	-0.0036	0	38.06	0.0052	R	LASYLDK	V					File: ~Y:\CORE\RAW_DATA_2023_QE\P1481_Sigrun_Lange\P1481_B.raw~; SpectrumID: ~1734~; PrecursorID: ~0~; scans: ~8813~
11	2::tr|A0A0G2K9Q9|A0A0G2K9Q9_RAT	Keratin, type I cytoskeletal 17 OS=Rattus norvegicus OX=10116 GN=Krt17 PE=1 SV=2	138	47080	8	8	3	3	91	1332	1	0	0	405.223	808.432	2	808.433	-0.0008	0	36.32	0.0077	R	LASYLDK	V					File: ~Y:\CORE\RAW_DATA_2023_QE\P1481_Sigrun_Lange\P1481_B.raw~; SpectrumID: ~1806~; PrecursorID: ~0~; scans: ~9060~
11	2::tr|A0A0G2K9Q9|A0A0G2K9Q9_RAT	Keratin, type I cytoskeletal 17 OS=Rattus norvegicus OX=10116 GN=Krt17 PE=1 SV=2	138	47080	8	8	3	3	92	1413	1	0	0	405.224	808.433	2	808.433	0.0005	0	35.77	0.0088	R	LASYLDK	V					File: ~Y:\CORE\RAW_DATA_2023_QE\P1481_Sigrun_Lange\P1481_B.raw~; SpectrumID: ~1895~; PrecursorID: ~0~; scans: ~9304~
11	2::tr|A0A0G2K9Q9|A0A0G2K9Q9_RAT	Keratin, type I cytoskeletal 17 OS=Rattus norvegicus OX=10116 GN=Krt17 PE=1 SV=2	138	47080	8	8	3	3	744	2772	1	0	0	515.301	1028.59	2	1028.59	0.0002	0	59.43	0.00019	R	VLDELTLAR	A					File: ~Y:\CORE\RAW_DATA_2023_QE\P1481_Sigrun_Lange\P1481_B.raw~; SpectrumID: ~3303~; PrecursorID: ~0~; scans: ~12463~
11	2::tr|A0A0G2K9Q9|A0A0G2K9Q9_RAT	Keratin, type I cytoskeletal 17 OS=Rattus norvegicus OX=10116 GN=Krt17 PE=1 SV=2	138	47080	8	8	3	3	745	2921	1	0	0	515.301	1028.59	2	1028.59	0.0005	0	46.99	0.0034	R	VLDELTLAR	A					File: ~Y:\CORE\RAW_DATA_2023_QE\P1481_Sigrun_Lange\P1481_B.raw~; SpectrumID: ~3453~; PrecursorID: ~0~; scans: ~12718~
11	2::tr|A0A8I5ZN82|A0A8I5ZN82_RAT	Keratin, type I cytoskeletal 17 OS=Rattus norvegicus OX=10116 GN=Krt17 PE=3 SV=1	138	45504	8	8	3	3	86	1414	1	0	0	404.203	806.392	2	806.392	-0.0004	0	34.84	0.026	R	LAADDFR	T					File: ~Y:\CORE\RAW_DATA_2023_QE\P1481_Sigrun_Lange\P1481_B.raw~; SpectrumID: ~1897~; PrecursorID: ~0~; scans: ~9319~
11	2::tr|A0A8I5ZN82|A0A8I5ZN82_RAT	Keratin, type I cytoskeletal 17 OS=Rattus norvegicus OX=10116 GN=Krt17 PE=3 SV=1	138	45504	8	8	3	3	87	1545	1	0	0	404.203	806.392	2	806.392	0	0	38.49	0.011	R	LAADDFR	T					File: ~Y:\CORE\RAW_DATA_2023_QE\P1481_Sigrun_Lange\P1481_B.raw~; SpectrumID: ~2040~; PrecursorID: ~0~; scans: ~9809~
11	2::tr|A0A8I5ZN82|A0A8I5ZN82_RAT	Keratin, type I cytoskeletal 17 OS=Rattus norvegicus OX=10116 GN=Krt17 PE=3 SV=1	138	45504	8	8	3	3	88	1490	2	0	0	404.204	806.393	2	806.392	0.0003	0	44.69	0.0027	R	LAADDFR	T					File: ~Y:\CORE\RAW_DATA_2023_QE\P1481_Sigrun_Lange\P1481_B.raw~; SpectrumID: ~1979~; PrecursorID: ~0~; scans: ~9563~
11	2::tr|A0A8I5ZN82|A0A8I5ZN82_RAT	Keratin, type I cytoskeletal 17 OS=Rattus norvegicus OX=10116 GN=Krt17 PE=3 SV=1	138	45504	8	8	3	3	90	1270	1	0	0	405.222	808.429	2	808.433	-0.0036	0	38.06	0.0052	R	LASYLDK	V					File: ~Y:\CORE\RAW_DATA_2023_QE\P1481_Sigrun_Lange\P1481_B.raw~; SpectrumID: ~1734~; PrecursorID: ~0~; scans: ~8813~
11	2::tr|A0A8I5ZN82|A0A8I5ZN82_RAT	Keratin, type I cytoskeletal 17 OS=Rattus norvegicus OX=10116 GN=Krt17 PE=3 SV=1	138	45504	8	8	3	3	91	1332	1	0	0	405.223	808.432	2	808.433	-0.0008	0	36.32	0.0077	R	LASYLDK	V					File: ~Y:\CORE\RAW_DATA_2023_QE\P1481_Sigrun_Lange\P1481_B.raw~; SpectrumID: ~1806~; PrecursorID: ~0~; scans: ~9060~
11	2::tr|A0A8I5ZN82|A0A8I5ZN82_RAT	Keratin, type I cytoskeletal 17 OS=Rattus norvegicus OX=10116 GN=Krt17 PE=3 SV=1	138	45504	8	8	3	3	92	1413	1	0	0	405.224	808.433	2	808.433	0.0005	0	35.77	0.0088	R	LASYLDK	V					File: ~Y:\CORE\RAW_DATA_2023_QE\P1481_Sigrun_Lange\P1481_B.raw~; SpectrumID: ~1895~; PrecursorID: ~0~; scans: ~9304~
11	2::tr|A0A8I5ZN82|A0A8I5ZN82_RAT	Keratin, type I cytoskeletal 17 OS=Rattus norvegicus OX=10116 GN=Krt17 PE=3 SV=1	138	45504	8	8	3	3	744	2772	1	0	0	515.301	1028.59	2	1028.59	0.0002	0	59.43	0.00019	R	VLDELTLAR	A					File: ~Y:\CORE\RAW_DATA_2023_QE\P1481_Sigrun_Lange\P1481_B.raw~; SpectrumID: ~3303~; PrecursorID: ~0~; scans: ~12463~
11	2::tr|A0A8I5ZN82|A0A8I5ZN82_RAT	Keratin, type I cytoskeletal 17 OS=Rattus norvegicus OX=10116 GN=Krt17 PE=3 SV=1	138	45504	8	8	3	3	745	2921	1	0	0	515.301	1028.59	2	1028.59	0.0005	0	46.99	0.0034	R	VLDELTLAR	A					File: ~Y:\CORE\RAW_DATA_2023_QE\P1481_Sigrun_Lange\P1481_B.raw~; SpectrumID: ~3453~; PrecursorID: ~0~; scans: ~12718~
11	2::tr|A0A8I6GIB2|A0A8I6GIB2_RAT	Keratin 14 OS=Rattus norvegicus OX=10116 GN=Krt16 PE=1 SV=1	138	48471	8	8	3	3	86	1414	1	0	0	404.203	806.392	2	806.392	-0.0004	0	34.84	0.026	R	LAADDFR	L					File: ~Y:\CORE\RAW_DATA_2023_QE\P1481_Sigrun_Lange\P1481_B.raw~; SpectrumID: ~1897~; PrecursorID: ~0~; scans: ~9319~
11	2::tr|A0A8I6GIB2|A0A8I6GIB2_RAT	Keratin 14 OS=Rattus norvegicus OX=10116 GN=Krt16 PE=1 SV=1	138	48471	8	8	3	3	87	1545	1	0	0	404.203	806.392	2	806.392	0	0	38.49	0.011	R	LAADDFR	L					File: ~Y:\CORE\RAW_DATA_2023_QE\P1481_Sigrun_Lange\P1481_B.raw~; SpectrumID: ~2040~; PrecursorID: ~0~; scans: ~9809~
11	2::tr|A0A8I6GIB2|A0A8I6GIB2_RAT	Keratin 14 OS=Rattus norvegicus OX=10116 GN=Krt16 PE=1 SV=1	138	48471	8	8	3	3	88	1490	2	0	0	404.204	806.393	2	806.392	0.0003	0	44.69	0.0027	R	LAADDFR	L					File: ~Y:\CORE\RAW_DATA_2023_QE\P1481_Sigrun_Lange\P1481_B.raw~; SpectrumID: ~1979~; PrecursorID: ~0~; scans: ~9563~
11	2::tr|A0A8I6GIB2|A0A8I6GIB2_RAT	Keratin 14 OS=Rattus norvegicus OX=10116 GN=Krt16 PE=1 SV=1	138	48471	8	8	3	3	90	1270	1	0	0	405.222	808.429	2	808.433	-0.0036	0	38.06	0.0052	R	LASYLDK	V					File: ~Y:\CORE\RAW_DATA_2023_QE\P1481_Sigrun_Lange\P1481_B.raw~; SpectrumID: ~1734~; PrecursorID: ~0~; scans: ~8813~
11	2::tr|A0A8I6GIB2|A0A8I6GIB2_RAT	Keratin 14 OS=Rattus norvegicus OX=10116 GN=Krt16 PE=1 SV=1	138	48471	8	8	3	3	91	1332	1	0	0	405.223	808.432	2	808.433	-0.0008	0	36.32	0.0077	R	LASYLDK	V					File: ~Y:\CORE\RAW_DATA_2023_QE\P1481_Sigrun_Lange\P1481_B.raw~; SpectrumID: ~1806~; PrecursorID: ~0~; scans: ~9060~
11	2::tr|A0A8I6GIB2|A0A8I6GIB2_RAT	Keratin 14 OS=Rattus norvegicus OX=10116 GN=Krt16 PE=1 SV=1	138	48471	8	8	3	3	92	1413	1	0	0	405.224	808.433	2	808.433	0.0005	0	35.77	0.0088	R	LASYLDK	V					File: ~Y:\CORE\RAW_DATA_2023_QE\P1481_Sigrun_Lange\P1481_B.raw~; SpectrumID: ~1895~; PrecursorID: ~0~; scans: ~9304~
11	2::tr|A0A8I6GIB2|A0A8I6GIB2_RAT	Keratin 14 OS=Rattus norvegicus OX=10116 GN=Krt16 PE=1 SV=1	138	48471	8	8	3	3	744	2772	1	0	0	515.301	1028.59	2	1028.59	0.0002	0	59.43	0.00019	R	VLDELTLAR	T					File: ~Y:\CORE\RAW_DATA_2023_QE\P1481_Sigrun_Lange\P1481_B.raw~; SpectrumID: ~3303~; PrecursorID: ~0~; scans: ~12463~
11	2::tr|A0A8I6GIB2|A0A8I6GIB2_RAT	Keratin 14 OS=Rattus norvegicus OX=10116 GN=Krt16 PE=1 SV=1	138	48471	8	8	3	3	745	2921	1	0	0	515.301	1028.59	2	1028.59	0.0005	0	46.99	0.0034	R	VLDELTLAR	T					File: ~Y:\CORE\RAW_DATA_2023_QE\P1481_Sigrun_Lange\P1481_B.raw~; SpectrumID: ~3453~; PrecursorID: ~0~; scans: ~12718~
11	2::sp|Q6IFU8|K1C17_RAT	Keratin, type I cytoskeletal 17 OS=Rattus norvegicus OX=10116 GN=Krt17 PE=1 SV=1	138	48378	8	8	3	3	86	1414	1	0	0	404.203	806.392	2	806.392	-0.0004	0	34.84	0.026	R	LAADDFR	T					File: ~Y:\CORE\RAW_DATA_2023_QE\P1481_Sigrun_Lange\P1481_B.raw~; SpectrumID: ~1897~; PrecursorID: ~0~; scans: ~9319~
11	2::sp|Q6IFU8|K1C17_RAT	Keratin, type I cytoskeletal 17 OS=Rattus norvegicus OX=10116 GN=Krt17 PE=1 SV=1	138	48378	8	8	3	3	87	1545	1	0	0	404.203	806.392	2	806.392	0	0	38.49	0.011	R	LAADDFR	T					File: ~Y:\CORE\RAW_DATA_2023_QE\P1481_Sigrun_Lange\P1481_B.raw~; SpectrumID: ~2040~; PrecursorID: ~0~; scans: ~9809~
11	2::sp|Q6IFU8|K1C17_RAT	Keratin, type I cytoskeletal 17 OS=Rattus norvegicus OX=10116 GN=Krt17 PE=1 SV=1	138	48378	8	8	3	3	88	1490	2	0	0	404.204	806.393	2	806.392	0.0003	0	44.69	0.0027	R	LAADDFR	T					File: ~Y:\CORE\RAW_DATA_2023_QE\P1481_Sigrun_Lange\P1481_B.raw~; SpectrumID: ~1979~; PrecursorID: ~0~; scans: ~9563~
11	2::sp|Q6IFU8|K1C17_RAT	Keratin, type I cytoskeletal 17 OS=Rattus norvegicus OX=10116 GN=Krt17 PE=1 SV=1	138	48378	8	8	3	3	90	1270	1	0	0	405.222	808.429	2	808.433	-0.0036	0	38.06	0.0052	R	LASYLDK	V					File: ~Y:\CORE\RAW_DATA_2023_QE\P1481_Sigrun_Lange\P1481_B.raw~; SpectrumID: ~1734~; PrecursorID: ~0~; scans: ~8813~
11	2::sp|Q6IFU8|K1C17_RAT	Keratin, type I cytoskeletal 17 OS=Rattus norvegicus OX=10116 GN=Krt17 PE=1 SV=1	138	48378	8	8	3	3	91	1332	1	0	0	405.223	808.432	2	808.433	-0.0008	0	36.32	0.0077	R	LASYLDK	V					File: ~Y:\CORE\RAW_DATA_2023_QE\P1481_Sigrun_Lange\P1481_B.raw~; SpectrumID: ~1806~; PrecursorID: ~0~; scans: ~9060~
11	2::sp|Q6IFU8|K1C17_RAT	Keratin, type I cytoskeletal 17 OS=Rattus norvegicus OX=10116 GN=Krt17 PE=1 SV=1	138	48378	8	8	3	3	92	1413	1	0	0	405.224	808.433	2	808.433	0.0005	0	35.77	0.0088	R	LASYLDK	V					File: ~Y:\CORE\RAW_DATA_2023_QE\P1481_Sigrun_Lange\P1481_B.raw~; SpectrumID: ~1895~; PrecursorID: ~0~; scans: ~9304~
11	2::sp|Q6IFU8|K1C17_RAT	Keratin, type I cytoskeletal 17 OS=Rattus norvegicus OX=10116 GN=Krt17 PE=1 SV=1	138	48378	8	8	3	3	744	2772	1	0	0	515.301	1028.59	2	1028.59	0.0002	0	59.43	0.00019	R	VLDELTLAR	A					File: ~Y:\CORE\RAW_DATA_2023_QE\P1481_Sigrun_Lange\P1481_B.raw~; SpectrumID: ~3303~; PrecursorID: ~0~; scans: ~12463~
11	2::sp|Q6IFU8|K1C17_RAT	Keratin, type I cytoskeletal 17 OS=Rattus norvegicus OX=10116 GN=Krt17 PE=1 SV=1	138	48378	8	8	3	3	745	2921	1	0	0	515.301	1028.59	2	1028.59	0.0005	0	46.99	0.0034	R	VLDELTLAR	A					File: ~Y:\CORE\RAW_DATA_2023_QE\P1481_Sigrun_Lange\P1481_B.raw~; SpectrumID: ~3453~; PrecursorID: ~0~; scans: ~12718~
11	2::tr|A0A0G2K4H9|A0A0G2K4H9_RAT	Keratin, type I cytoskeletal 12 OS=Rattus norvegicus OX=10116 GN=Krt12 PE=3 SV=1	73	52370	2	2	1	1	744	2772	1	0	0	515.301	1028.59	2	1028.59	0.0002	0	59.43	0.00019	R	VLDELTLAR	A					File: ~Y:\CORE\RAW_DATA_2023_QE\P1481_Sigrun_Lange\P1481_B.raw~; SpectrumID: ~3303~; PrecursorID: ~0~; scans: ~12463~
11	2::tr|A0A0G2K4H9|A0A0G2K4H9_RAT	Keratin, type I cytoskeletal 12 OS=Rattus norvegicus OX=10116 GN=Krt12 PE=3 SV=1	73	52370	2	2	1	1	745	2921	1	0	0	515.301	1028.59	2	1028.59	0.0005	0	46.99	0.0034	R	VLDELTLAR	A					File: ~Y:\CORE\RAW_DATA_2023_QE\P1481_Sigrun_Lange\P1481_B.raw~; SpectrumID: ~3453~; PrecursorID: ~0~; scans: ~12718~
11	2::sp|Q6IFW5|K1C12_RAT	Keratin, type I cytoskeletal 12 OS=Rattus norvegicus OX=10116 GN=Krt12 PE=3 SV=1	73	49132	2	2	1	1	744	2772	1	0	0	515.301	1028.59	2	1028.59	0.0002	0	59.43	0.00019	R	VLDELTLAR	A					File: ~Y:\CORE\RAW_DATA_2023_QE\P1481_Sigrun_Lange\P1481_B.raw~; SpectrumID: ~3303~; PrecursorID: ~0~; scans: ~12463~
11	2::sp|Q6IFW5|K1C12_RAT	Keratin, type I cytoskeletal 12 OS=Rattus norvegicus OX=10116 GN=Krt12 PE=3 SV=1	73	49132	2	2	1	1	745	2921	1	0	0	515.301	1028.59	2	1028.59	0.0005	0	46.99	0.0034	R	VLDELTLAR	A					File: ~Y:\CORE\RAW_DATA_2023_QE\P1481_Sigrun_Lange\P1481_B.raw~; SpectrumID: ~3453~; PrecursorID: ~0~; scans: ~12718~
12	2::sp|Q6P6Q2|K2C5_RAT	Keratin, type II cytoskeletal 5 OS=Rattus norvegicus OX=10116 GN=Krt5 PE=1 SV=1	247	61959	10	10	5	5	159	2420	1	0	0	414.218	826.421	2	826.423	-0.0014	0	54.2	0.00019	K	FASFIDK	V					File: ~Y:\CORE\RAW_DATA_2023_QE\P1481_Sigrun_Lange\P1481_B.raw~; SpectrumID: ~2945~; PrecursorID: ~0~; scans: ~11820~
12	2::sp|Q6P6Q2|K2C5_RAT	Keratin, type II cytoskeletal 5 OS=Rattus norvegicus OX=10116 GN=Krt5 PE=1 SV=1	247	61959	10	10	5	5	160	2169	1	0	0	414.218	826.422	2	826.423	-0.0005	0	41.23	0.0037	K	FASFIDK	V					File: ~Y:\CORE\RAW_DATA_2023_QE\P1481_Sigrun_Lange\P1481_B.raw~; SpectrumID: ~2688~; PrecursorID: ~0~; scans: ~11325~
12	2::sp|Q6P6Q2|K2C5_RAT	Keratin, type II cytoskeletal 5 OS=Rattus norvegicus OX=10116 GN=Krt5 PE=1 SV=1	247	61959	10	10	5	5	161	2042	1	0	0	414.218	826.422	2	826.423	-0.0002	0	45.93	0.0012	K	FASFIDK	V					File: ~Y:\CORE\RAW_DATA_2023_QE\P1481_Sigrun_Lange\P1481_B.raw~; SpectrumID: ~2560~; PrecursorID: ~0~; scans: ~11072~
12	2::sp|Q6P6Q2|K2C5_RAT	Keratin, type II cytoskeletal 5 OS=Rattus norvegicus OX=10116 GN=Krt5 PE=1 SV=1	247	61959	10	10	5	5	162	2295	1	0	0	414.219	826.423	2	826.423	0.0001	0	38.42	0.007	K	FASFIDK	V					File: ~Y:\CORE\RAW_DATA_2023_QE\P1481_Sigrun_Lange\P1481_B.raw~; SpectrumID: ~2817~; PrecursorID: ~0~; scans: ~11573~
12	2::sp|Q6P6Q2|K2C5_RAT	Keratin, type II cytoskeletal 5 OS=Rattus norvegicus OX=10116 GN=Krt5 PE=1 SV=1	247	61959	10	10	5	5	729	1343	1	0	0	513.732	1025.45	2	1025.45	-0.0001	0	42.25	0.0051	K	DVDAAYMNK	V					File: ~Y:\CORE\RAW_DATA_2023_QE\P1481_Sigrun_Lange\P1481_B.raw~; SpectrumID: ~1817~; PrecursorID: ~0~; scans: ~9094~
12	2::sp|Q6P6Q2|K2C5_RAT	Keratin, type II cytoskeletal 5 OS=Rattus norvegicus OX=10116 GN=Krt5 PE=1 SV=1	247	61959	10	10	5	5	1193	2590	1	1	1	602.321	1202.63	2	1202.63	-0.0017	0	49.4	0.0028	K	WTLLQEQGTK	T					File: ~Y:\CORE\RAW_DATA_2023_QE\P1481_Sigrun_Lange\P1481_B.raw~; SpectrumID: ~3120~; PrecursorID: ~0~; scans: ~12158~
12	2::sp|Q6P6Q2|K2C5_RAT	Keratin, type II cytoskeletal 5 OS=Rattus norvegicus OX=10116 GN=Krt5 PE=1 SV=1	247	61959	10	10	5	5	1345	3705	1	0	0	632.351	1262.69	2	1262.69	0.0004	0	76.29	3.4e-06	K	LALDVEIATYR	K					File: ~Y:\CORE\RAW_DATA_2023_QE\P1481_Sigrun_Lange\P1481_B.raw~; SpectrumID: ~4239~; PrecursorID: ~0~; scans: ~14040~
12	2::sp|Q6P6Q2|K2C5_RAT	Keratin, type II cytoskeletal 5 OS=Rattus norvegicus OX=10116 GN=Krt5 PE=1 SV=1	247	61959	10	10	5	5	1346	3873	1	0	0	632.351	1262.69	2	1262.69	0.0007	0	63.51	6.5e-05	K	LALDVEIATYR	K					File: ~Y:\CORE\RAW_DATA_2023_QE\P1481_Sigrun_Lange\P1481_B.raw~; SpectrumID: ~4407~; PrecursorID: ~0~; scans: ~14302~
12	2::sp|Q6P6Q2|K2C5_RAT	Keratin, type II cytoskeletal 5 OS=Rattus norvegicus OX=10116 GN=Krt5 PE=1 SV=1	247	61959	10	10	5	5	1451	5485	1	0	0	651.861	1301.71	2	1301.71	0.0003	0	75.06	7.2e-06	R	SLDLDSIIAEVK	A					File: ~Y:\CORE\RAW_DATA_2023_QE\P1481_Sigrun_Lange\P1481_B.raw~; SpectrumID: ~6179~; PrecursorID: ~0~; scans: ~16915~
12	2::sp|Q6P6Q2|K2C5_RAT	Keratin, type II cytoskeletal 5 OS=Rattus norvegicus OX=10116 GN=Krt5 PE=1 SV=1	247	61959	10	10	5	5	1452	4042	1	0	0	651.863	1301.71	2	1301.71	0.003	0	51.37	0.0014	R	SLDLDSIIAEVK	A					File: ~Y:\CORE\RAW_DATA_2023_QE\P1481_Sigrun_Lange\P1481_B.raw~; SpectrumID: ~4576~; PrecursorID: ~0~; scans: ~14592~
12	2::tr|F7FFV2|F7FFV2_RAT	Keratin, type II cytoskeletal 5 (Fragment) OS=Rattus norvegicus OX=10116 GN=Krt5 PE=1 SV=2	185	44102	6	6	4	4	729	1343	1	0	0	513.732	1025.45	2	1025.45	-0.0001	0	42.25	0.0051	K	DVDAAYMNK	V					File: ~Y:\CORE\RAW_DATA_2023_QE\P1481_Sigrun_Lange\P1481_B.raw~; SpectrumID: ~1817~; PrecursorID: ~0~; scans: ~9094~
12	2::tr|F7FFV2|F7FFV2_RAT	Keratin, type II cytoskeletal 5 (Fragment) OS=Rattus norvegicus OX=10116 GN=Krt5 PE=1 SV=2	185	44102	6	6	4	4	1193	2590	1	0	1	602.321	1202.63	2	1202.63	-0.0017	0	49.4	0.0028	K	WTLLQEQGTK	T					File: ~Y:\CORE\RAW_DATA_2023_QE\P1481_Sigrun_Lange\P1481_B.raw~; SpectrumID: ~3120~; PrecursorID: ~0~; scans: ~12158~
12	2::tr|F7FFV2|F7FFV2_RAT	Keratin, type II cytoskeletal 5 (Fragment) OS=Rattus norvegicus OX=10116 GN=Krt5 PE=1 SV=2	185	44102	6	6	4	4	1345	3705	1	0	0	632.351	1262.69	2	1262.69	0.0004	0	76.29	3.4e-06	K	LALDVEIATYR	K					File: ~Y:\CORE\RAW_DATA_2023_QE\P1481_Sigrun_Lange\P1481_B.raw~; SpectrumID: ~4239~; PrecursorID: ~0~; scans: ~14040~
12	2::tr|F7FFV2|F7FFV2_RAT	Keratin, type II cytoskeletal 5 (Fragment) OS=Rattus norvegicus OX=10116 GN=Krt5 PE=1 SV=2	185	44102	6	6	4	4	1346	3873	1	0	0	632.351	1262.69	2	1262.69	0.0007	0	63.51	6.5e-05	K	LALDVEIATYR	K					File: ~Y:\CORE\RAW_DATA_2023_QE\P1481_Sigrun_Lange\P1481_B.raw~; SpectrumID: ~4407~; PrecursorID: ~0~; scans: ~14302~
12	2::tr|F7FFV2|F7FFV2_RAT	Keratin, type II cytoskeletal 5 (Fragment) OS=Rattus norvegicus OX=10116 GN=Krt5 PE=1 SV=2	185	44102	6	6	4	4	1451	5485	1	0	0	651.861	1301.71	2	1301.71	0.0003	0	75.06	7.2e-06	R	SLDLDSIIAEVK	A					File: ~Y:\CORE\RAW_DATA_2023_QE\P1481_Sigrun_Lange\P1481_B.raw~; SpectrumID: ~6179~; PrecursorID: ~0~; scans: ~16915~
12	2::tr|F7FFV2|F7FFV2_RAT	Keratin, type II cytoskeletal 5 (Fragment) OS=Rattus norvegicus OX=10116 GN=Krt5 PE=1 SV=2	185	44102	6	6	4	4	1452	4042	1	0	0	651.863	1301.71	2	1301.71	0.003	0	51.37	0.0014	R	SLDLDSIIAEVK	A					File: ~Y:\CORE\RAW_DATA_2023_QE\P1481_Sigrun_Lange\P1481_B.raw~; SpectrumID: ~4576~; PrecursorID: ~0~; scans: ~14592~
13	2::sp|Q6IG05|K2C75_RAT	Keratin, type II cytoskeletal 75 OS=Rattus norvegicus OX=10116 GN=Krt75 PE=3 SV=2	236	59219	9	9	4	4	159	2420	1	0	0	414.218	826.421	2	826.423	-0.0014	0	54.2	0.00019	K	FASFIDK	V					File: ~Y:\CORE\RAW_DATA_2023_QE\P1481_Sigrun_Lange\P1481_B.raw~; SpectrumID: ~2945~; PrecursorID: ~0~; scans: ~11820~
13	2::sp|Q6IG05|K2C75_RAT	Keratin, type II cytoskeletal 75 OS=Rattus norvegicus OX=10116 GN=Krt75 PE=3 SV=2	236	59219	9	9	4	4	160	2169	1	0	0	414.218	826.422	2	826.423	-0.0005	0	41.23	0.0037	K	FASFIDK	V					File: ~Y:\CORE\RAW_DATA_2023_QE\P1481_Sigrun_Lange\P1481_B.raw~; SpectrumID: ~2688~; PrecursorID: ~0~; scans: ~11325~
13	2::sp|Q6IG05|K2C75_RAT	Keratin, type II cytoskeletal 75 OS=Rattus norvegicus OX=10116 GN=Krt75 PE=3 SV=2	236	59219	9	9	4	4	161	2042	1	0	0	414.218	826.422	2	826.423	-0.0002	0	45.93	0.0012	K	FASFIDK	V					File: ~Y:\CORE\RAW_DATA_2023_QE\P1481_Sigrun_Lange\P1481_B.raw~; SpectrumID: ~2560~; PrecursorID: ~0~; scans: ~11072~
13	2::sp|Q6IG05|K2C75_RAT	Keratin, type II cytoskeletal 75 OS=Rattus norvegicus OX=10116 GN=Krt75 PE=3 SV=2	236	59219	9	9	4	4	162	2295	1	0	0	414.219	826.423	2	826.423	0.0001	0	38.42	0.007	K	FASFIDK	V					File: ~Y:\CORE\RAW_DATA_2023_QE\P1481_Sigrun_Lange\P1481_B.raw~; SpectrumID: ~2817~; PrecursorID: ~0~; scans: ~11573~
13	2::sp|Q6IG05|K2C75_RAT	Keratin, type II cytoskeletal 75 OS=Rattus norvegicus OX=10116 GN=Krt75 PE=3 SV=2	236	59219	9	9	4	4	1101	1547	1	1	1	583.293	1164.57	2	1164.58	-0.0051	0	47.68	0.0033	K	YEELQVTAGR	H					File: ~Y:\CORE\RAW_DATA_2023_QE\P1481_Sigrun_Lange\P1481_B.raw~; SpectrumID: ~2042~; PrecursorID: ~0~; scans: ~9814~
13	2::sp|Q6IG05|K2C75_RAT	Keratin, type II cytoskeletal 75 OS=Rattus norvegicus OX=10116 GN=Krt75 PE=3 SV=2	236	59219	9	9	4	4	1345	3705	1	0	0	632.351	1262.69	2	1262.69	0.0004	0	76.29	3.4e-06	K	LALDVEIATYR	K					File: ~Y:\CORE\RAW_DATA_2023_QE\P1481_Sigrun_Lange\P1481_B.raw~; SpectrumID: ~4239~; PrecursorID: ~0~; scans: ~14040~
13	2::sp|Q6IG05|K2C75_RAT	Keratin, type II cytoskeletal 75 OS=Rattus norvegicus OX=10116 GN=Krt75 PE=3 SV=2	236	59219	9	9	4	4	1346	3873	1	0	0	632.351	1262.69	2	1262.69	0.0007	0	63.51	6.5e-05	K	LALDVEIATYR	K					File: ~Y:\CORE\RAW_DATA_2023_QE\P1481_Sigrun_Lange\P1481_B.raw~; SpectrumID: ~4407~; PrecursorID: ~0~; scans: ~14302~
13	2::sp|Q6IG05|K2C75_RAT	Keratin, type II cytoskeletal 75 OS=Rattus norvegicus OX=10116 GN=Krt75 PE=3 SV=2	236	59219	9	9	4	4	1451	5485	1	0	0	651.861	1301.71	2	1301.71	0.0003	0	75.06	7.2e-06	R	SLDLDSIIAEVK	A					File: ~Y:\CORE\RAW_DATA_2023_QE\P1481_Sigrun_Lange\P1481_B.raw~; SpectrumID: ~6179~; PrecursorID: ~0~; scans: ~16915~
13	2::sp|Q6IG05|K2C75_RAT	Keratin, type II cytoskeletal 75 OS=Rattus norvegicus OX=10116 GN=Krt75 PE=3 SV=2	236	59219	9	9	4	4	1452	4042	1	0	0	651.863	1301.71	2	1301.71	0.003	0	51.37	0.0014	R	SLDLDSIIAEVK	A					File: ~Y:\CORE\RAW_DATA_2023_QE\P1481_Sigrun_Lange\P1481_B.raw~; SpectrumID: ~4576~; PrecursorID: ~0~; scans: ~14592~
14	1::sp|cRAP_P22629|SAV_STRAV	Streptavidin OS=Streptomyces avidinii OX=1895 PE=1 SV=1	136	18822	3	3	1	1	3832	6422	1	1	1	1077.51	2153	2	2153.01	-0.0067	0	45.19	0.0079	R	YDSAPATDGSGTALGWTVAWK	N					File: ~Y:\CORE\RAW_DATA_2023_QE\P1481_Sigrun_Lange\P1481_B.raw~; SpectrumID: ~7377~; PrecursorID: ~0~; scans: ~18623~
14	1::sp|cRAP_P22629|SAV_STRAV	Streptavidin OS=Streptomyces avidinii OX=1895 PE=1 SV=1	136	18822	3	3	1	1	3833	6472	1	1	1	1077.51	2153	2	2153.01	-0.0057	0	71.01	2.1e-05	R	YDSAPATDGSGTALGWTVAWK	N					File: ~Y:\CORE\RAW_DATA_2023_QE\P1481_Sigrun_Lange\P1481_B.raw~; SpectrumID: ~7428~; PrecursorID: ~0~; scans: ~18878~
14	1::sp|cRAP_P22629|SAV_STRAV	Streptavidin OS=Streptomyces avidinii OX=1895 PE=1 SV=1	136	18822	3	3	1	1	3834	6204	1	1	1	1077.51	2153.01	2	2153.01	0.0001	0	64.24	0.0001	R	YDSAPATDGSGTALGWTVAWK	N					File: ~Y:\CORE\RAW_DATA_2023_QE\P1481_Sigrun_Lange\P1481_B.raw~; SpectrumID: ~7137~; PrecursorID: ~0~; scans: ~18100~
15	2::tr|A0A096P6M7|A0A096P6M7_RAT	Anionic trypsin-2-like OS=Rattus norvegicus OX=10116 GN=LOC102554637 PE=4 SV=2	136	26701	5	5	1	1	1124	3590	1	1	1	588.321	1174.63	2	1174.63	0.0006	0	74.55	7.6e-06	K	TLNNDIMLIK	L	Deamidated (NQ)	0.0010000000.0			File: ~Y:\CORE\RAW_DATA_2023_QE\P1481_Sigrun_Lange\P1481_B.raw~; SpectrumID: ~4123~; PrecursorID: ~0~; scans: ~13880~
15	2::tr|A0A096P6M7|A0A096P6M7_RAT	Anionic trypsin-2-like OS=Rattus norvegicus OX=10116 GN=LOC102554637 PE=4 SV=2	136	26701	5	5	1	1	1125	3412	1	1	1	588.323	1174.63	2	1174.63	0.0054	0	61.37	0.00014	K	TLNNDIMLIK	L	Deamidated (NQ)	0.0010000000.0			File: ~Y:\CORE\RAW_DATA_2023_QE\P1481_Sigrun_Lange\P1481_B.raw~; SpectrumID: ~3945~; PrecursorID: ~0~; scans: ~13617~
15	2::tr|A0A096P6M7|A0A096P6M7_RAT	Anionic trypsin-2-like OS=Rattus norvegicus OX=10116 GN=LOC102554637 PE=4 SV=2	136	26701	5	5	1	1	1145	3158	1	1	1	596.318	1190.62	2	1190.62	-0.0009	0	38.61	0.029	K	TLNNDIMLIK	L	Deamidated (NQ); Oxidation (M)	0.0010003000.0			File: ~Y:\CORE\RAW_DATA_2023_QE\P1481_Sigrun_Lange\P1481_B.raw~; SpectrumID: ~3691~; PrecursorID: ~0~; scans: ~13091~
15	2::tr|A0A096P6M7|A0A096P6M7_RAT	Anionic trypsin-2-like OS=Rattus norvegicus OX=10116 GN=LOC102554637 PE=4 SV=2	136	26701	5	5	1	1	1146	2933	1	1	1	596.318	1190.62	2	1190.62	-0.0002	0	50.17	0.002	K	TLNNDIMLIK	L	Deamidated (NQ); Oxidation (M)	0.0010003000.0			File: ~Y:\CORE\RAW_DATA_2023_QE\P1481_Sigrun_Lange\P1481_B.raw~; SpectrumID: ~3465~; PrecursorID: ~0~; scans: ~12738~
15	2::tr|A0A096P6M7|A0A096P6M7_RAT	Anionic trypsin-2-like OS=Rattus norvegicus OX=10116 GN=LOC102554637 PE=4 SV=2	136	26701	5	5	1	1	1148	3582	1	1	1	596.817	1191.62	2	1191.61	0.0143	0	36.6	0.041	K	TLNNDIMLIK	L	2 Deamidated (NQ); Oxidation (M)	0.0011003000.0			File: ~Y:\CORE\RAW_DATA_2023_QE\P1481_Sigrun_Lange\P1481_B.raw~; SpectrumID: ~4115~; PrecursorID: ~0~; scans: ~13869~
16	2::sp|Q6IFU7|K1C42_RAT	Keratin, type I cytoskeletal 42 OS=Rattus norvegicus OX=10116 GN=Krt42 PE=3 SV=1	122	50524	6	6	3	3	86	1414	1	0	0	404.203	806.392	2	806.392	-0.0004	0	34.84	0.026	R	LAADDFR	T					File: ~Y:\CORE\RAW_DATA_2023_QE\P1481_Sigrun_Lange\P1481_B.raw~; SpectrumID: ~1897~; PrecursorID: ~0~; scans: ~9319~
16	2::sp|Q6IFU7|K1C42_RAT	Keratin, type I cytoskeletal 42 OS=Rattus norvegicus OX=10116 GN=Krt42 PE=3 SV=1	122	50524	6	6	3	3	87	1545	1	0	0	404.203	806.392	2	806.392	0	0	38.49	0.011	R	LAADDFR	T					File: ~Y:\CORE\RAW_DATA_2023_QE\P1481_Sigrun_Lange\P1481_B.raw~; SpectrumID: ~2040~; PrecursorID: ~0~; scans: ~9809~
16	2::sp|Q6IFU7|K1C42_RAT	Keratin, type I cytoskeletal 42 OS=Rattus norvegicus OX=10116 GN=Krt42 PE=3 SV=1	122	50524	6	6	3	3	88	1490	2	0	0	404.204	806.393	2	806.392	0.0003	0	44.69	0.0027	R	LAADDFR	T					File: ~Y:\CORE\RAW_DATA_2023_QE\P1481_Sigrun_Lange\P1481_B.raw~; SpectrumID: ~1979~; PrecursorID: ~0~; scans: ~9563~
16	2::sp|Q6IFU7|K1C42_RAT	Keratin, type I cytoskeletal 42 OS=Rattus norvegicus OX=10116 GN=Krt42 PE=3 SV=1	122	50524	6	6	3	3	744	2772	1	0	0	515.301	1028.59	2	1028.59	0.0002	0	59.43	0.00019	R	VLDELTLAR	A					File: ~Y:\CORE\RAW_DATA_2023_QE\P1481_Sigrun_Lange\P1481_B.raw~; SpectrumID: ~3303~; PrecursorID: ~0~; scans: ~12463~
16	2::sp|Q6IFU7|K1C42_RAT	Keratin, type I cytoskeletal 42 OS=Rattus norvegicus OX=10116 GN=Krt42 PE=3 SV=1	122	50524	6	6	3	3	745	2921	1	0	0	515.301	1028.59	2	1028.59	0.0005	0	46.99	0.0034	R	VLDELTLAR	A					File: ~Y:\CORE\RAW_DATA_2023_QE\P1481_Sigrun_Lange\P1481_B.raw~; SpectrumID: ~3453~; PrecursorID: ~0~; scans: ~12718~
16	2::sp|Q6IFU7|K1C42_RAT	Keratin, type I cytoskeletal 42 OS=Rattus norvegicus OX=10116 GN=Krt42 PE=3 SV=1	122	50524	6	6	3	3	1108	4546	1	1	1	586.766	1171.52	2	1171.52	-0.0005	0	55.39	0.00024	K	DAEEWFFTK	T					File: ~Y:\CORE\RAW_DATA_2023_QE\P1481_Sigrun_Lange\P1481_B.raw~; SpectrumID: ~5090~; PrecursorID: ~0~; scans: ~15428~
17	2::tr|A0A8I6A591|A0A8I6A591_RAT	Myelin basic protein OS=Rattus norvegicus OX=10116 GN=Mbp PE=1 SV=1	91	27295	4	4	3	3	793	3239	1	1	1	523.778	1045.54	2	1045.54	0.0019	0	47.45	0.0048	R	DTGILDSIGR	F					File: ~Y:\CORE\RAW_DATA_2023_QE\P1481_Sigrun_Lange\P1481_B.raw~; SpectrumID: ~3772~; PrecursorID: ~0~; scans: ~13263~
17	2::tr|A0A8I6A591|A0A8I6A591_RAT	Myelin basic protein OS=Rattus norvegicus OX=10116 GN=Mbp PE=1 SV=1	91	27295	4	4	3	3	882	1374	1	1	1	541.771	1081.53	2	1081.52	0.0089	1	38.56	0.02	R	FFSGDRGAPK	R	Deamidated (R)	0.0000020000.0			File: ~Y:\CORE\RAW_DATA_2023_QE\P1481_Sigrun_Lange\P1481_B.raw~; SpectrumID: ~1848~; PrecursorID: ~0~; scans: ~9156~
17	2::tr|A0A8I6A591|A0A8I6A591_RAT	Myelin basic protein OS=Rattus norvegicus OX=10116 GN=Mbp PE=1 SV=1	91	27295	4	4	3	3	1976	2957	1	1	1	487.577	1459.71	3	1459.71	-0.0004	0	38	0.039	R	TQDENPVVHFFK	N					File: ~Y:\CORE\RAW_DATA_2023_QE\P1481_Sigrun_Lange\P1481_B.raw~; SpectrumID: ~3489~; PrecursorID: ~0~; scans: ~12776~
17	2::tr|A0A8I6A591|A0A8I6A591_RAT	Myelin basic protein OS=Rattus norvegicus OX=10116 GN=Mbp PE=1 SV=1	91	27295	4	4	3	3	1979	3253	1	1	1	487.578	1459.71	3	1459.71	0.0026	0	39.13	0.03	R	TQDENPVVHFFK	N					File: ~Y:\CORE\RAW_DATA_2023_QE\P1481_Sigrun_Lange\P1481_B.raw~; SpectrumID: ~3786~; PrecursorID: ~0~; scans: ~13300~
17	2::tr|A0A0G2JX70|A0A0G2JX70_RAT	Myelin basic protein OS=Rattus norvegicus OX=10116 GN=Mbp PE=1 SV=1	58	25081	2	2	2	2	793	3239	1	0	1	523.778	1045.54	2	1045.54	0.0019	0	47.45	0.0048	R	DTGILDSIGR	F					File: ~Y:\CORE\RAW_DATA_2023_QE\P1481_Sigrun_Lange\P1481_B.raw~; SpectrumID: ~3772~; PrecursorID: ~0~; scans: ~13263~
17	2::tr|A0A0G2JX70|A0A0G2JX70_RAT	Myelin basic protein OS=Rattus norvegicus OX=10116 GN=Mbp PE=1 SV=1	58	25081	2	2	2	2	882	1374	1	0	1	541.771	1081.53	2	1081.52	0.0089	1	38.56	0.02	R	FFSGDRGAPK	R	Deamidated (R)	0.0000020000.0			File: ~Y:\CORE\RAW_DATA_2023_QE\P1481_Sigrun_Lange\P1481_B.raw~; SpectrumID: ~1848~; PrecursorID: ~0~; scans: ~9156~
17	2::tr|Q5XFW1|Q5XFW1_RAT	Myelin basic protein OS=Rattus norvegicus OX=10116 GN=Mbp PE=1 SV=1	58	21303	2	2	2	2	793	3239	1	0	1	523.778	1045.54	2	1045.54	0.0019	0	47.45	0.0048	R	DTGILDSIGR	F					File: ~Y:\CORE\RAW_DATA_2023_QE\P1481_Sigrun_Lange\P1481_B.raw~; SpectrumID: ~3772~; PrecursorID: ~0~; scans: ~13263~
17	2::tr|Q5XFW1|Q5XFW1_RAT	Myelin basic protein OS=Rattus norvegicus OX=10116 GN=Mbp PE=1 SV=1	58	21303	2	2	2	2	882	1374	1	0	1	541.771	1081.53	2	1081.52	0.0089	1	38.56	0.02	R	FFSGDRGAPK	R	Deamidated (R)	0.0000020000.0			File: ~Y:\CORE\RAW_DATA_2023_QE\P1481_Sigrun_Lange\P1481_B.raw~; SpectrumID: ~1848~; PrecursorID: ~0~; scans: ~9156~
18	2::tr|Q71DI1|Q71DI1_RAT	Dermcidin OS=Rattus norvegicus OX=10116 PE=2 SV=1	91	11391	3	3	1	1	999	1042	1	1	1	564.767	1127.52	2	1127.52	-0.0014	0	47.82	0.0015	K	ENAGEDPGLAR	Q					File: ~Y:\CORE\RAW_DATA_2023_QE\P1481_Sigrun_Lange\P1481_B.raw~; SpectrumID: ~1450~; PrecursorID: ~0~; scans: ~7819~
18	2::tr|Q71DI1|Q71DI1_RAT	Dermcidin OS=Rattus norvegicus OX=10116 PE=2 SV=1	91	11391	3	3	1	1	1001	1102	1	1	1	564.768	1127.52	2	1127.52	0.0004	0	54.56	0.00034	K	ENAGEDPGLAR	Q					File: ~Y:\CORE\RAW_DATA_2023_QE\P1481_Sigrun_Lange\P1481_B.raw~; SpectrumID: ~1527~; PrecursorID: ~0~; scans: ~8062~
18	2::tr|Q71DI1|Q71DI1_RAT	Dermcidin OS=Rattus norvegicus OX=10116 PE=2 SV=1	91	11391	3	3	1	1	1004	989	1	1	1	565.268	1128.52	2	1128.5	0.0176	0	39.62	0.0097	K	ENAGEDPGLAR	Q	Deamidated (NQ)	0.01000000000.0			File: ~Y:\CORE\RAW_DATA_2023_QE\P1481_Sigrun_Lange\P1481_B.raw~; SpectrumID: ~1381~; PrecursorID: ~0~; scans: ~7581~
19	2::tr|Q6IE07|Q6IE07_RAT	Trypsin X5 OS=Rattus norvegicus OX=10116 GN=Prss59 PE=2 SV=1	83	28745	3	3	1	1	252	2429	1	1	1	423.741	845.467	2	845.468	-0.001	0	57.89	0.00028	K	NDLMLIK	L					File: ~Y:\CORE\RAW_DATA_2023_QE\P1481_Sigrun_Lange\P1481_B.raw~; SpectrumID: ~2954~; PrecursorID: ~0~; scans: ~11836~
19	2::tr|Q6IE07|Q6IE07_RAT	Trypsin X5 OS=Rattus norvegicus OX=10116 GN=Prss59 PE=2 SV=1	83	28745	3	3	1	1	253	2303	1	1	1	423.741	845.468	2	845.468	0.0002	0	59.55	0.00019	K	NDLMLIK	L					File: ~Y:\CORE\RAW_DATA_2023_QE\P1481_Sigrun_Lange\P1481_B.raw~; SpectrumID: ~2825~; PrecursorID: ~0~; scans: ~11591~
19	2::tr|Q6IE07|Q6IE07_RAT	Trypsin X5 OS=Rattus norvegicus OX=10116 GN=Prss59 PE=2 SV=1	83	28745	3	3	1	1	254	3557	1	1	1	424.233	846.452	2	846.452	0	0	36.03	0.046	K	NDLMLIK	L	Deamidated (NQ)	0.1000000.0			File: ~Y:\CORE\RAW_DATA_2023_QE\P1481_Sigrun_Lange\P1481_B.raw~; SpectrumID: ~4090~; PrecursorID: ~0~; scans: ~13835~
20	2::sp|P60203|MYPR_RAT	Myelin proteolipid protein OS=Rattus norvegicus OX=10116 GN=Plp1 PE=1 SV=2	70	30855	2	2	2	2	711	1077	1	1	1	509.78	1017.55	2	1017.55	0.0008	0	52.61	0.0013	K	GLSATVTGGQK	G					File: ~Y:\CORE\RAW_DATA_2023_QE\P1481_Sigrun_Lange\P1481_B.raw~; SpectrumID: ~1497~; PrecursorID: ~0~; scans: ~7961~
20	2::sp|P60203|MYPR_RAT	Myelin proteolipid protein OS=Rattus norvegicus OX=10116 GN=Plp1 PE=1 SV=2	70	30855	2	2	2	2	1480	1600	1	1	1	654.815	1307.62	2	1307.61	0.0019	0	45.59	0.0056	K	TSASIGSLCADAR	M					File: ~Y:\CORE\RAW_DATA_2023_QE\P1481_Sigrun_Lange\P1481_B.raw~; SpectrumID: ~2096~; PrecursorID: ~0~; scans: ~10005~
20	2::tr|Q63437|Q63437_RAT	Proteolipid protein (Fragment) OS=Rattus norvegicus OX=10116 PE=4 SV=1	53	9735	1	1	1	1	711	1077	1	0	1	509.78	1017.55	2	1017.55	0.0008	0	52.61	0.0013	K	GLSATVTGGQK	G					File: ~Y:\CORE\RAW_DATA_2023_QE\P1481_Sigrun_Lange\P1481_B.raw~; SpectrumID: ~1497~; PrecursorID: ~0~; scans: ~7961~
20	2::tr|Q63441|Q63441_RAT	Myelin proteolipid (Fragment) OS=Rattus norvegicus OX=10116 PE=4 SV=1	53	7277	1	1	1	1	711	1077	1	0	1	509.78	1017.55	2	1017.55	0.0008	0	52.61	0.0013	K	GLSATVTGGQK	G					File: ~Y:\CORE\RAW_DATA_2023_QE\P1481_Sigrun_Lange\P1481_B.raw~; SpectrumID: ~1497~; PrecursorID: ~0~; scans: ~7961~
20	2::tr|A0A097BVK2|A0A097BVK2_RAT	Proteolipid protein 1 transcript variant 2 OS=Rattus norvegicus OX=10116 GN=Plp1 PE=2 SV=1	46	26940	1	1	1	1	1480	1600	1	0	1	654.815	1307.62	2	1307.61	0.0019	0	45.59	0.0056	K	TSASIGSLCADAR	M					File: ~Y:\CORE\RAW_DATA_2023_QE\P1481_Sigrun_Lange\P1481_B.raw~; SpectrumID: ~2096~; PrecursorID: ~0~; scans: ~10005~
20	2::tr|Q63440|Q63440_RAT	Rat myelin proteolipid protein (Fragment) OS=Rattus norvegicus OX=10116 PE=2 SV=1	46	10637	1	1	1	1	1480	1600	1	0	1	654.815	1307.62	2	1307.61	0.0019	0	45.59	0.0056	K	TSASIGSLCADAR	M					File: ~Y:\CORE\RAW_DATA_2023_QE\P1481_Sigrun_Lange\P1481_B.raw~; SpectrumID: ~2096~; PrecursorID: ~0~; scans: ~10005~
21	2::tr|A0A8I6ALV8|A0A8I6ALV8_RAT	Tubulin alpha chain OS=Rattus norvegicus OX=10116 GN=Tuba1b PE=3 SV=1	67	50657	2	2	2	2	699	2228	1	1	1	508.293	1014.57	2	1014.57	-0.0002	0	45.37	0.0052	K	DVNAAIATIK	T					File: ~Y:\CORE\RAW_DATA_2023_QE\P1481_Sigrun_Lange\P1481_B.raw~; SpectrumID: ~2748~; PrecursorID: ~0~; scans: ~11459~
21	2::tr|A0A8I6ALV8|A0A8I6ALV8_RAT	Tubulin alpha chain OS=Rattus norvegicus OX=10116 GN=Tuba1b PE=3 SV=1	67	50657	2	2	2	2	890	4621	1	1	1	543.313	1084.61	2	1084.61	-0.0003	0	51.53	0.00083	K	EIIDLVLDR	I					File: ~Y:\CORE\RAW_DATA_2023_QE\P1481_Sigrun_Lange\P1481_B.raw~; SpectrumID: ~5167~; PrecursorID: ~0~; scans: ~15529~
21	2::tr|A0A8I6A1R5|A0A8I6A1R5_RAT	Tubulin alpha chain OS=Rattus norvegicus OX=10116 GN=Tuba3a PE=3 SV=1	45	55225	1	1	1	1	699	2228	1	0	1	508.293	1014.57	2	1014.57	-0.0002	0	45.37	0.0052	K	DVNAAIATIK	T					File: ~Y:\CORE\RAW_DATA_2023_QE\P1481_Sigrun_Lange\P1481_B.raw~; SpectrumID: ~2748~; PrecursorID: ~0~; scans: ~11459~
21	2::tr|A0A8I6A3U6|A0A8I6A3U6_RAT	Tubulin alpha chain OS=Rattus norvegicus OX=10116 GN=Tuba3b PE=3 SV=1	45	49840	1	1	1	1	699	2228	1	0	1	508.293	1014.57	2	1014.57	-0.0002	0	45.37	0.0052	K	DVNAAIATIK	T					File: ~Y:\CORE\RAW_DATA_2023_QE\P1481_Sigrun_Lange\P1481_B.raw~; SpectrumID: ~2748~; PrecursorID: ~0~; scans: ~11459~
21	2::tr|A0A8I6AF82|A0A8I6AF82_RAT	Tubulin alpha chain OS=Rattus norvegicus OX=10116 PE=1 SV=1	45	46102	1	1	1	1	699	2228	1	0	1	508.293	1014.57	2	1014.57	-0.0002	0	45.37	0.0052	K	DVNAAIATIK	T					File: ~Y:\CORE\RAW_DATA_2023_QE\P1481_Sigrun_Lange\P1481_B.raw~; SpectrumID: ~2748~; PrecursorID: ~0~; scans: ~11459~
21	2::sp|Q68FR8|TBA3_RAT	Tubulin alpha-3 chain OS=Rattus norvegicus OX=10116 GN=Tuba3b PE=2 SV=1	45	50612	1	1	1	1	699	2228	1	0	1	508.293	1014.57	2	1014.57	-0.0002	0	45.37	0.0052	K	DVNAAIATIK	T					File: ~Y:\CORE\RAW_DATA_2023_QE\P1481_Sigrun_Lange\P1481_B.raw~; SpectrumID: ~2748~; PrecursorID: ~0~; scans: ~11459~
21	2::tr|A0A0H2UHM7|A0A0H2UHM7_RAT	Tubulin alpha chain OS=Rattus norvegicus OX=10116 GN=Tuba1c PE=3 SV=2	45	41309	1	1	1	1	699	2228	1	0	1	508.293	1014.57	2	1014.57	-0.0002	0	45.37	0.0052	K	DVNAAIATIK	T					File: ~Y:\CORE\RAW_DATA_2023_QE\P1481_Sigrun_Lange\P1481_B.raw~; SpectrumID: ~2748~; PrecursorID: ~0~; scans: ~11459~
22	2::tr|A0A8I6AAG2|A0A8I6AAG2_RAT	Ankyrin repeat domain 63 OS=Rattus norvegicus OX=10116 GN=Ankrd63 PE=4 SV=1	66	41257	2	2	2	2	536	3367	1	1	1	474.765	947.515	2	947.508	0.0071	0	36.26	0.033	R	FVLDALDR	S					File: ~Y:\CORE\RAW_DATA_2023_QE\P1481_Sigrun_Lange\P1481_B.raw~; SpectrumID: ~3900~; PrecursorID: ~0~; scans: ~13543~
22	2::tr|A0A8I6AAG2|A0A8I6AAG2_RAT	Ankyrin repeat domain 63 OS=Rattus norvegicus OX=10116 GN=Ankrd63 PE=4 SV=1	66	41257	2	2	2	2	1107	2747	1	1	1	586.345	1170.68	2	1170.67	0.0033	0	61.8	8e-05	R	AGLTALQLAASR	G					File: ~Y:\CORE\RAW_DATA_2023_QE\P1481_Sigrun_Lange\P1481_B.raw~; SpectrumID: ~3278~; PrecursorID: ~0~; scans: ~12412~
23	2::tr|D4A565|D4A565_RAT	NADH dehydrogenase [ubiquinone] 1 beta subcomplex subunit 5, mitochondrial OS=Rattus norvegicus OX=10116 GN=Ndufb5 PE=3 SV=2	62	27884	1	1	1	1	1300	3401	1	1	1	622.858	1243.7	2	1243.7	-0.0006	0	61.64	0.00012	K	TLAILQIESEK	A					File: ~Y:\CORE\RAW_DATA_2023_QE\P1481_Sigrun_Lange\P1481_B.raw~; SpectrumID: ~3934~; PrecursorID: ~0~; scans: ~13601~
24	1::sp|cRAP013|P02662|CASA1_BOVIN	Alpha-S1-casein OS=Bos taurus GN=CSN1S1 PE=1 SV=2	61	24570	2	2	2	2	1363	5376	1	1	1	634.357	1266.7	2	1266.7	0.0015	0	50.49	0.00083	R	YLGYLEQLLR	L					File: ~Y:\CORE\RAW_DATA_2023_QE\P1481_Sigrun_Lange\P1481_B.raw~; SpectrumID: ~6051~; PrecursorID: ~0~; scans: ~16734~
24	1::sp|cRAP013|P02662|CASA1_BOVIN	Alpha-S1-casein OS=Bos taurus GN=CSN1S1 PE=1 SV=2	61	24570	2	2	2	2	1746	5877	1	1	1	692.867	1383.72	2	1383.72	-0.0031	0	35.55	0.049	R	FFVAPFPEVFGK	E					File: ~Y:\CORE\RAW_DATA_2023_QE\P1481_Sigrun_Lange\P1481_B.raw~; SpectrumID: ~6645~; PrecursorID: ~0~; scans: ~17517~
25	2::tr|A0A8I5Y8E3|A0A8I5Y8E3_RAT	Tubulin beta chain OS=Rattus norvegicus OX=10116 GN=Tubb4b PE=1 SV=1	56	61266	2	2	2	2	1005	2442	1	1	1	565.8	1129.58	2	1129.59	-0.0031	0	40.91	0.019	R	FPGQLNADLR	K					File: ~Y:\CORE\RAW_DATA_2023_QE\P1481_Sigrun_Lange\P1481_B.raw~; SpectrumID: ~2967~; PrecursorID: ~0~; scans: ~11858~
25	2::tr|A0A8I5Y8E3|A0A8I5Y8E3_RAT	Tubulin beta chain OS=Rattus norvegicus OX=10116 GN=Tubb4b PE=1 SV=1	56	61266	2	2	2	2	1054	3709	1	1	1	572.322	1142.63	2	1142.63	0.0019	0	36.96	0.036	K	LAVNMVPFPR	L					File: ~Y:\CORE\RAW_DATA_2023_QE\P1481_Sigrun_Lange\P1481_B.raw~; SpectrumID: ~4243~; PrecursorID: ~0~; scans: ~14046~
26	2::tr|A0A8I5Y643|A0A8I5Y643_RAT	ADP/ATP translocase OS=Rattus norvegicus OX=10116 GN=Slc25a6 PE=1 SV=1	53	33326	1	1	1	1	1918	4931	1	1	1	723.872	1445.73	2	1445.73	-0.004	0	53.15	0.0013	R	YFPTQALNFAFK	D					File: ~Y:\CORE\RAW_DATA_2023_QE\P1481_Sigrun_Lange\P1481_B.raw~; SpectrumID: ~5534~; PrecursorID: ~0~; scans: ~16010~
27	2::tr|A0A0H2UHF7|A0A0H2UHF7_RAT	40S ribosomal protein S6 OS=Rattus norvegicus OX=10116 GN=Rps6 PE=1 SV=1	42	28866	1	1	1	1	1410	3176	1	1	1	642.843	1283.67	2	1283.67	-0.0015	0	41.87	0.0092	K	DIPGLTDTTVPR	R					File: ~Y:\CORE\RAW_DATA_2023_QE\P1481_Sigrun_Lange\P1481_B.raw~; SpectrumID: ~3709~; PrecursorID: ~0~; scans: ~13119~
28	2::tr|A0A8I5ZNF9|A0A8I5ZNF9_RAT	Dynamin-1-like protein OS=Rattus norvegicus OX=10116 GN=Dnm1l PE=1 SV=1	40	80203	1	1	1	1	829	2763	1	1	1	531.281	1060.55	2	1060.54	0.0081	1	40.35	0.023	R	SQLDINNKK	S	2 Deamidated (NQ)	0.000001100.0			File: ~Y:\CORE\RAW_DATA_2023_QE\P1481_Sigrun_Lange\P1481_B.raw~; SpectrumID: ~3294~; PrecursorID: ~0~; scans: ~12451~
29	2::tr|A0A8I6G776|A0A8I6G776_RAT	Ribosomal protein L19 OS=Rattus norvegicus OX=10116 GN=Rpl19 PE=1 SV=1	39	23666	1	1	1	1	611	1111	1	1	1	493.765	985.516	2	985.519	-0.0031	0	39.3	0.015	K	LLADQAEAR	R					File: ~Y:\CORE\RAW_DATA_2023_QE\P1481_Sigrun_Lange\P1481_B.raw~; SpectrumID: ~1538~; PrecursorID: ~0~; scans: ~8081~
30	2::tr|D4A0T0|D4A0T0_RAT	NADH dehydrogenase [ubiquinone] 1 beta subcomplex subunit 10 OS=Rattus norvegicus OX=10116 GN=Ndufb10 PE=1 SV=1	37	21131	1	1	1	1	2537	6096	1	1	1	823.45	1644.89	2	1644.89	-0.0018	0	37.23	0.037	K	AYDLVVDWPVTLVR	E					File: ~Y:\CORE\RAW_DATA_2023_QE\P1481_Sigrun_Lange\P1481_B.raw~; SpectrumID: ~6989~; PrecursorID: ~0~; scans: ~17918~
31	2::tr|A0A8I5ZXA2|A0A8I5ZXA2_RAT	ATP synthase subunit alpha OS=Rattus norvegicus OX=10116 GN=Atp5f1a PE=1 SV=1	36	58300	1	1	1	1	730	2630	1	1	1	513.803	1025.59	2	1025.59	0.0053	0	36.41	0.013	K	AVDSLVPIGR	G					File: ~Y:\CORE\RAW_DATA_2023_QE\P1481_Sigrun_Lange\P1481_B.raw~; SpectrumID: ~3160~; PrecursorID: ~0~; scans: ~12214~
32	2::tr|D3ZF07|D3ZF07_RAT	60S ribosomal protein L27a OS=Rattus norvegicus OX=10116 GN=RGD1562402 PE=3 SV=3	36	16691	1	1	1	1	1072	4737	1	1	1	577.331	1152.65	2	1152.65	-0.0025	0	35.83	0.022	K	NGVAPIIDVVR	S	Deamidated (NQ)	0.10000000000.0			File: ~Y:\CORE\RAW_DATA_2023_QE\P1481_Sigrun_Lange\P1481_B.raw~; SpectrumID: ~5299~; PrecursorID: ~0~; scans: ~15699~
33	2::sp|Q62720|ZNT1_RAT	Zinc transporter 1 OS=Rattus norvegicus OX=10116 GN=Slc30a1 PE=2 SV=1	32	56133	1	1	1	1	1497	4276	1	1	1	656.399	1310.78	2	1310.78	0.0015	0	32.35	0.02	K	ESALILLQTVPK	Q					File: ~Y:\CORE\RAW_DATA_2023_QE\P1481_Sigrun_Lange\P1481_B.raw~; SpectrumID: ~4812~; PrecursorID: ~0~; scans: ~14992~
