# Supplementary material for: Brain-Region-Specific Differences in Protein Citrullination/Deimination in a Pre-Motor Parkinson’s Disease Rat Model
Source: Int J Mol Sci. 2024 Oct 17;25(20):11168. doi: 10.3390/ijms252011168 (PMC11509057; doi:10.3390/ijms252011168)
Supplement: Supplementary file 1 [file ijms-25-11168-s001.zip › Table_S2.xlsx]

## Sheet: P1317_2_B_CTX
Table S2. LC-MS/MS analysis of F95-enriched proteins in cortex of pre-motor PD-model rats
Peak list format	Mascot generic
Search type	MIS
Mascot version	2.7.0
Database	1::cRAP 2::CCP_Rattus_norvegicus
Fasta file	1::cRAP_20190401.fasta 2::CCP_Rattus_norvegicus_20220926.fasta
Total sequences	56540
Total residues	31255508
Sequences after taxonomy filter	56540
Number of queries	11391
Fixed modifications	--------------------------------------------------------
Identifier	Name	Delta	Neutral loss
1	Carbamidomethyl (C)	57.0215
Variable modifications	--------------------------------------------------------
Identifier	Name	Delta	Neutral loss(es)
1	Deamidated (NQ)	0.984016
2	Deamidated (R)	0.984016	0	43.0058
3	Oxidation (M)	15.9949	0	63.9983
Search Parameters	--------------------------------------------------------
Taxonomy filter	All entries
Enzyme	Trypsin
Maximum Missed Cleavages	2
Fixed modifications	Carbamidomethyl (C)
Variable modifications	Deamidated (NQ),Deamidated (R),Oxidation (M)
Peptide Mass Tolerance	20
Peptide Mass Tolerance Units	ppm
Fragment Mass Tolerance	0.1
Fragment Mass Tolerance Units	Da
Mass values	Monoisotopic
Instrument type	ESI-ORBITRAP-HCD
Format parameters	--------------------------------------------------------
Significance threshold	0.5
Max. number of hits	0
Min. number of sig. unique sequences	1
Use MudPIT protein scoring	0
Ions score cut-off	-1
Include same-set proteins	0
Include sub-set proteins	1
Include unassigned	0
Require bold red	1
Use homology threshold	0
Group protein families	0
Show duplicate peptides	1
Protein hits	--------------------------------------------------------
prot_hit_num	prot_acc	prot_desc	prot_score	prot_mass	prot_matches	prot_matches_sig	prot_sequences	prot_sequences_sig	prot_cover	prot_len	pep_query	pep_index	pep_rank	pep_isbold	pep_isunique	pep_exp_mz	pep_exp_mr	pep_exp_z	pep_calc_mr	pep_delta	pep_miss	pep_score	pep_expect	pep_res_before	pep_seq	pep_res_after	pep_var_mod	pep_var_mod_pos	pep_summed_mod_pos	pep_local_mod_pos	pep_scan_title
1	2::tr|A0A8I5ZMW1|A0A8I5ZMW1_RAT	Dmx-like 2 OS=Rattus norvegicus OX=10116 GN=Dmxl2 PE=1 SV=1	3309	342215	100	100	64	64	32	3035	62	3692	1	1	1	384.2	766.385	2	766.386	-0.0016	0	15.69	0.36	K	SDAFLSK	D					File: ~Y:\CORE\RAW_DATA_2022_QE\P1317_Sigrun_Lange\P1317_2_B_ctx.raw~; SpectrumID: ~3927~; PrecursorID: ~0~; scans: ~12689~
1	2::tr|A0A8I5ZMW1|A0A8I5ZMW1_RAT	Dmx-like 2 OS=Rattus norvegicus OX=10116 GN=Dmxl2 PE=1 SV=1	3309	342215	100	100	64	64	32	3035	308	6907	1	1	1	404.756	807.498	2	807.497	0.0017	0	28.02	0.009	K	LALHNIK	N					File: ~Y:\CORE\RAW_DATA_2022_QE\P1317_Sigrun_Lange\P1317_2_B_ctx.raw~; SpectrumID: ~7156~; PrecursorID: ~0~; scans: ~17114~
1	2::tr|A0A8I5ZMW1|A0A8I5ZMW1_RAT	Dmx-like 2 OS=Rattus norvegicus OX=10116 GN=Dmxl2 PE=1 SV=1	3309	342215	100	100	64	64	32	3035	605	7736	1	1	1	425.244	848.473	2	848.476	-0.0028	0	32.51	0.037	K	NAFSLLGK	Q					File: ~Y:\CORE\RAW_DATA_2022_QE\P1317_Sigrun_Lange\P1317_2_B_ctx.raw~; SpectrumID: ~7986~; PrecursorID: ~0~; scans: ~18060~
1	2::tr|A0A8I5ZMW1|A0A8I5ZMW1_RAT	Dmx-like 2 OS=Rattus norvegicus OX=10116 GN=Dmxl2 PE=1 SV=1	3309	342215	100	100	64	64	32	3035	821	8337	1	1	1	440.784	879.554	2	879.554	-0.0005	0	30.46	0.01	K	AILSHLVK	C					File: ~Y:\CORE\RAW_DATA_2022_QE\P1317_Sigrun_Lange\P1317_2_B_ctx.raw~; SpectrumID: ~8587~; PrecursorID: ~0~; scans: ~18717~
1	2::tr|A0A8I5ZMW1|A0A8I5ZMW1_RAT	Dmx-like 2 OS=Rattus norvegicus OX=10116 GN=Dmxl2 PE=1 SV=1	3309	342215	100	100	64	64	32	3035	903	1717	1	1	1	449.687	897.36	2	897.365	-0.0049	0	27.52	0.043	K	DGTGFNCK	R					File: ~Y:\CORE\RAW_DATA_2022_QE\P1317_Sigrun_Lange\P1317_2_B_ctx.raw~; SpectrumID: ~1874~; PrecursorID: ~0~; scans: ~9062~
1	2::tr|A0A8I5ZMW1|A0A8I5ZMW1_RAT	Dmx-like 2 OS=Rattus norvegicus OX=10116 GN=Dmxl2 PE=1 SV=1	3309	342215	100	100	64	64	32	3035	904	2087	1	1	1	449.69	897.365	2	897.365	-0.0004	0	25.53	0.068	K	DGTGFNCK	R					File: ~Y:\CORE\RAW_DATA_2022_QE\P1317_Sigrun_Lange\P1317_2_B_ctx.raw~; SpectrumID: ~2279~; PrecursorID: ~0~; scans: ~9787~
1	2::tr|A0A8I5ZMW1|A0A8I5ZMW1_RAT	Dmx-like 2 OS=Rattus norvegicus OX=10116 GN=Dmxl2 PE=1 SV=1	3309	342215	100	100	64	64	32	3035	1273	1891	1	1	1	475.762	949.51	2	949.508	0.0015	0	26.09	0.28	R	TISVSGSTAK	D					File: ~Y:\CORE\RAW_DATA_2022_QE\P1317_Sigrun_Lange\P1317_2_B_ctx.raw~; SpectrumID: ~2067~; PrecursorID: ~0~; scans: ~9411~
1	2::tr|A0A8I5ZMW1|A0A8I5ZMW1_RAT	Dmx-like 2 OS=Rattus norvegicus OX=10116 GN=Dmxl2 PE=1 SV=1	3309	342215	100	100	64	64	32	3035	1274	2028	1	1	1	475.762	949.51	2	949.508	0.0016	0	28.5	0.16	R	TISVSGSTAK	D					File: ~Y:\CORE\RAW_DATA_2022_QE\P1317_Sigrun_Lange\P1317_2_B_ctx.raw~; SpectrumID: ~2218~; PrecursorID: ~0~; scans: ~9674~
1	2::tr|A0A8I5ZMW1|A0A8I5ZMW1_RAT	Dmx-like 2 OS=Rattus norvegicus OX=10116 GN=Dmxl2 PE=1 SV=1	3309	342215	100	100	64	64	32	3035	1275	2297	1	1	1	475.763	949.512	2	949.508	0.0039	0	27.9	0.18	R	TISVSGSTAK	D					File: ~Y:\CORE\RAW_DATA_2022_QE\P1317_Sigrun_Lange\P1317_2_B_ctx.raw~; SpectrumID: ~2496~; PrecursorID: ~0~; scans: ~10213~
1	2::tr|A0A8I5ZMW1|A0A8I5ZMW1_RAT	Dmx-like 2 OS=Rattus norvegicus OX=10116 GN=Dmxl2 PE=1 SV=1	3309	342215	100	100	64	64	32	3035	1424	2117	1	1	1	485.707	969.398	2	969.404	-0.0055	0	20.29	0.33	K	SSDDIDYR	G					File: ~Y:\CORE\RAW_DATA_2022_QE\P1317_Sigrun_Lange\P1317_2_B_ctx.raw~; SpectrumID: ~2309~; PrecursorID: ~0~; scans: ~9848~
1	2::tr|A0A8I5ZMW1|A0A8I5ZMW1_RAT	Dmx-like 2 OS=Rattus norvegicus OX=10116 GN=Dmxl2 PE=1 SV=1	3309	342215	100	100	64	64	32	3035	1436	3874	1	1	1	486.283	970.551	2	970.556	-0.005	0	33.91	0.05	K	QQLLISGGR	K					File: ~Y:\CORE\RAW_DATA_2022_QE\P1317_Sigrun_Lange\P1317_2_B_ctx.raw~; SpectrumID: ~4113~; PrecursorID: ~0~; scans: ~12967~
1	2::tr|A0A8I5ZMW1|A0A8I5ZMW1_RAT	Dmx-like 2 OS=Rattus norvegicus OX=10116 GN=Dmxl2 PE=1 SV=1	3309	342215	100	100	64	64	32	3035	1630	9532	1	1	1	497.802	993.589	2	993.59	-0.0008	0	49.77	0.00034	K	FFLVVIEK	D					File: ~Y:\CORE\RAW_DATA_2022_QE\P1317_Sigrun_Lange\P1317_2_B_ctx.raw~; SpectrumID: ~9793~; PrecursorID: ~0~; scans: ~20080~
1	2::tr|A0A8I5ZMW1|A0A8I5ZMW1_RAT	Dmx-like 2 OS=Rattus norvegicus OX=10116 GN=Dmxl2 PE=1 SV=1	3309	342215	100	100	64	64	32	3035	2181	9580	1	1	1	538.279	1074.54	2	1074.54	-0.0006	0	56.72	0.00052	R	AMGIGWWVR	N					File: ~Y:\CORE\RAW_DATA_2022_QE\P1317_Sigrun_Lange\P1317_2_B_ctx.raw~; SpectrumID: ~9842~; PrecursorID: ~0~; scans: ~20132~
1	2::tr|A0A8I5ZMW1|A0A8I5ZMW1_RAT	Dmx-like 2 OS=Rattus norvegicus OX=10116 GN=Dmxl2 PE=1 SV=1	3309	342215	100	100	64	64	32	3035	2448	5583	1	1	1	554.764	1107.51	2	1107.52	-0.0062	0	47.54	0.0028	K	DQLDFVSER	M					File: ~Y:\CORE\RAW_DATA_2022_QE\P1317_Sigrun_Lange\P1317_2_B_ctx.raw~; SpectrumID: ~5831~; PrecursorID: ~0~; scans: ~15488~
1	2::tr|A0A8I5ZMW1|A0A8I5ZMW1_RAT	Dmx-like 2 OS=Rattus norvegicus OX=10116 GN=Dmxl2 PE=1 SV=1	3309	342215	100	100	64	64	32	3035	2449	5346	2	1	1	554.765	1107.52	2	1107.52	-0.0043	0	34.27	0.059	K	DQLDFVSER	M					File: ~Y:\CORE\RAW_DATA_2022_QE\P1317_Sigrun_Lange\P1317_2_B_ctx.raw~; SpectrumID: ~5592~; PrecursorID: ~0~; scans: ~15177~
1	2::tr|A0A8I5ZMW1|A0A8I5ZMW1_RAT	Dmx-like 2 OS=Rattus norvegicus OX=10116 GN=Dmxl2 PE=1 SV=1	3309	342215	100	100	64	64	32	3035	2548	8958	1	1	1	561.792	1121.57	2	1121.57	-0.0004	0	48.77	0.0026	R	MWAAVFGGGVK	L					File: ~Y:\CORE\RAW_DATA_2022_QE\P1317_Sigrun_Lange\P1317_2_B_ctx.raw~; SpectrumID: ~9208~; PrecursorID: ~0~; scans: ~19463~
1	2::tr|A0A8I5ZMW1|A0A8I5ZMW1_RAT	Dmx-like 2 OS=Rattus norvegicus OX=10116 GN=Dmxl2 PE=1 SV=1	3309	342215	100	100	64	64	32	3035	2767	9197	1	1	1	384.219	1149.64	3	1149.64	-0.004	1	33.01	0.054	K	RLHPDPFLR	S					File: ~Y:\CORE\RAW_DATA_2022_QE\P1317_Sigrun_Lange\P1317_2_B_ctx.raw~; SpectrumID: ~9448~; PrecursorID: ~0~; scans: ~19717~
1	2::tr|A0A8I5ZMW1|A0A8I5ZMW1_RAT	Dmx-like 2 OS=Rattus norvegicus OX=10116 GN=Dmxl2 PE=1 SV=1	3309	342215	100	100	64	64	32	3035	2930	4716	1	1	1	584.788	1167.56	2	1167.56	0.0023	0	29.03	0.19	R	LFSCGADGTLK	T					File: ~Y:\CORE\RAW_DATA_2022_QE\P1317_Sigrun_Lange\P1317_2_B_ctx.raw~; SpectrumID: ~4961~; PrecursorID: ~0~; scans: ~14288~
1	2::tr|A0A8I5ZMW1|A0A8I5ZMW1_RAT	Dmx-like 2 OS=Rattus norvegicus OX=10116 GN=Dmxl2 PE=1 SV=1	3309	342215	100	100	64	64	32	3035	3296	3437	1	1	1	605.799	1209.58	2	1209.59	-0.0044	0	59.1	0.00023	R	TLATGYEVDGGK	L					File: ~Y:\CORE\RAW_DATA_2022_QE\P1317_Sigrun_Lange\P1317_2_B_ctx.raw~; SpectrumID: ~3669~; PrecursorID: ~0~; scans: ~12295~
1	2::tr|A0A8I5ZMW1|A0A8I5ZMW1_RAT	Dmx-like 2 OS=Rattus norvegicus OX=10116 GN=Dmxl2 PE=1 SV=1	3309	342215	100	100	64	64	32	3035	3297	3622	1	1	1	605.8	1209.58	2	1209.59	-0.0028	0	53.19	0.00087	R	TLATGYEVDGGK	L					File: ~Y:\CORE\RAW_DATA_2022_QE\P1317_Sigrun_Lange\P1317_2_B_ctx.raw~; SpectrumID: ~3857~; PrecursorID: ~0~; scans: ~12582~
1	2::tr|A0A8I5ZMW1|A0A8I5ZMW1_RAT	Dmx-like 2 OS=Rattus norvegicus OX=10116 GN=Dmxl2 PE=1 SV=1	3309	342215	100	100	64	64	32	3035	3299	3813	1	1	1	605.802	1209.59	2	1209.59	0.002	0	46.81	0.0039	R	TLATGYEVDGGK	L					File: ~Y:\CORE\RAW_DATA_2022_QE\P1317_Sigrun_Lange\P1317_2_B_ctx.raw~; SpectrumID: ~4052~; PrecursorID: ~0~; scans: ~12871~
1	2::tr|A0A8I5ZMW1|A0A8I5ZMW1_RAT	Dmx-like 2 OS=Rattus norvegicus OX=10116 GN=Dmxl2 PE=1 SV=1	3309	342215	100	100	64	64	32	3035	3300	3272	1	1	1	605.803	1209.59	2	1209.59	0.0036	0	50.46	0.0017	R	TLATGYEVDGGK	L					File: ~Y:\CORE\RAW_DATA_2022_QE\P1317_Sigrun_Lange\P1317_2_B_ctx.raw~; SpectrumID: ~3501~; PrecursorID: ~0~; scans: ~12018~
1	2::tr|A0A8I5ZMW1|A0A8I5ZMW1_RAT	Dmx-like 2 OS=Rattus norvegicus OX=10116 GN=Dmxl2 PE=1 SV=1	3309	342215	100	100	64	64	32	3035	3301	4220	1	1	1	605.803	1209.59	2	1209.59	0.0043	0	37.75	0.032	R	TLATGYEVDGGK	L					File: ~Y:\CORE\RAW_DATA_2022_QE\P1317_Sigrun_Lange\P1317_2_B_ctx.raw~; SpectrumID: ~4461~; PrecursorID: ~0~; scans: ~13525~
1	2::tr|A0A8I5ZMW1|A0A8I5ZMW1_RAT	Dmx-like 2 OS=Rattus norvegicus OX=10116 GN=Dmxl2 PE=1 SV=1	3309	342215	100	100	64	64	32	3035	3302	3114	1	1	1	605.804	1209.59	2	1209.59	0.0062	0	46.27	0.0048	R	TLATGYEVDGGK	L					File: ~Y:\CORE\RAW_DATA_2022_QE\P1317_Sigrun_Lange\P1317_2_B_ctx.raw~; SpectrumID: ~3341~; PrecursorID: ~0~; scans: ~11737~
1	2::tr|A0A8I5ZMW1|A0A8I5ZMW1_RAT	Dmx-like 2 OS=Rattus norvegicus OX=10116 GN=Dmxl2 PE=1 SV=1	3309	342215	100	100	64	64	32	3035	3303	4030	1	1	1	605.805	1209.59	2	1209.59	0.007	0	36.14	0.047	R	TLATGYEVDGGK	L					File: ~Y:\CORE\RAW_DATA_2022_QE\P1317_Sigrun_Lange\P1317_2_B_ctx.raw~; SpectrumID: ~4271~; PrecursorID: ~0~; scans: ~13207~
1	2::tr|A0A8I5ZMW1|A0A8I5ZMW1_RAT	Dmx-like 2 OS=Rattus norvegicus OX=10116 GN=Dmxl2 PE=1 SV=1	3309	342215	100	100	64	64	32	3035	3453	6605	1	1	1	614.346	1226.68	2	1226.68	0.0002	0	66.1	3.2e-05	R	VLPSAFNIPNR	I					File: ~Y:\CORE\RAW_DATA_2022_QE\P1317_Sigrun_Lange\P1317_2_B_ctx.raw~; SpectrumID: ~6854~; PrecursorID: ~0~; scans: ~16758~
1	2::tr|A0A8I5ZMW1|A0A8I5ZMW1_RAT	Dmx-like 2 OS=Rattus norvegicus OX=10116 GN=Dmxl2 PE=1 SV=1	3309	342215	100	100	64	64	32	3035	3454	6868	1	1	1	614.347	1226.68	2	1226.68	0.0015	0	68.03	2.1e-05	R	VLPSAFNIPNR	I					File: ~Y:\CORE\RAW_DATA_2022_QE\P1317_Sigrun_Lange\P1317_2_B_ctx.raw~; SpectrumID: ~7117~; PrecursorID: ~0~; scans: ~17068~
1	2::tr|A0A8I5ZMW1|A0A8I5ZMW1_RAT	Dmx-like 2 OS=Rattus norvegicus OX=10116 GN=Dmxl2 PE=1 SV=1	3309	342215	100	100	64	64	32	3035	3580	9544	1	1	1	620.821	1239.63	2	1239.63	-0.0011	0	44.21	0.0064	R	FQLYNWLEK	E					File: ~Y:\CORE\RAW_DATA_2022_QE\P1317_Sigrun_Lange\P1317_2_B_ctx.raw~; SpectrumID: ~9805~; PrecursorID: ~0~; scans: ~20093~
1	2::tr|A0A8I5ZMW1|A0A8I5ZMW1_RAT	Dmx-like 2 OS=Rattus norvegicus OX=10116 GN=Dmxl2 PE=1 SV=1	3309	342215	100	100	64	64	32	3035	3792	6724	1	1	1	631.841	1261.67	2	1261.67	0.0009	0	41.94	0.012	K	QEVLQETFIR	Y					File: ~Y:\CORE\RAW_DATA_2022_QE\P1317_Sigrun_Lange\P1317_2_B_ctx.raw~; SpectrumID: ~6973~; PrecursorID: ~0~; scans: ~16900~
1	2::tr|A0A8I5ZMW1|A0A8I5ZMW1_RAT	Dmx-like 2 OS=Rattus norvegicus OX=10116 GN=Dmxl2 PE=1 SV=1	3309	342215	100	100	64	64	32	3035	3799	6989	1	1	1	632.345	1262.68	2	1262.65	0.0249	0	39.18	0.023	K	QEVLQETFIR	Y	Deamidated (NQ)	0.0000100000.0			File: ~Y:\CORE\RAW_DATA_2022_QE\P1317_Sigrun_Lange\P1317_2_B_ctx.raw~; SpectrumID: ~7239~; PrecursorID: ~0~; scans: ~17210~
1	2::tr|A0A8I5ZMW1|A0A8I5ZMW1_RAT	Dmx-like 2 OS=Rattus norvegicus OX=10116 GN=Dmxl2 PE=1 SV=1	3309	342215	100	100	64	64	32	3035	3902	2219	1	1	1	638.321	1274.63	2	1274.65	-0.0201	0	30.1	0.26	R	LSGIVNDQTNSK	D					File: ~Y:\CORE\RAW_DATA_2022_QE\P1317_Sigrun_Lange\P1317_2_B_ctx.raw~; SpectrumID: ~2414~; PrecursorID: ~0~; scans: ~10043~
1	2::tr|A0A8I5ZMW1|A0A8I5ZMW1_RAT	Dmx-like 2 OS=Rattus norvegicus OX=10116 GN=Dmxl2 PE=1 SV=1	3309	342215	100	100	64	64	32	3035	3907	3206	1	1	1	638.326	1274.64	2	1274.65	-0.0094	0	54.7	0.00089	R	LSGIVNDQTNSK	D					File: ~Y:\CORE\RAW_DATA_2022_QE\P1317_Sigrun_Lange\P1317_2_B_ctx.raw~; SpectrumID: ~3434~; PrecursorID: ~0~; scans: ~11900~
1	2::tr|A0A8I5ZMW1|A0A8I5ZMW1_RAT	Dmx-like 2 OS=Rattus norvegicus OX=10116 GN=Dmxl2 PE=1 SV=1	3309	342215	100	100	64	64	32	3035	3909	2492	1	1	1	638.33	1274.65	2	1274.65	-0.0014	0	67.3	5.1e-05	R	LSGIVNDQTNSK	D					File: ~Y:\CORE\RAW_DATA_2022_QE\P1317_Sigrun_Lange\P1317_2_B_ctx.raw~; SpectrumID: ~2698~; PrecursorID: ~0~; scans: ~10587~
1	2::tr|A0A8I5ZMW1|A0A8I5ZMW1_RAT	Dmx-like 2 OS=Rattus norvegicus OX=10116 GN=Dmxl2 PE=1 SV=1	3309	342215	100	100	64	64	32	3035	3910	2784	1	1	1	638.331	1274.65	2	1274.65	-0.0002	0	74.67	9.7e-06	R	LSGIVNDQTNSK	D					File: ~Y:\CORE\RAW_DATA_2022_QE\P1317_Sigrun_Lange\P1317_2_B_ctx.raw~; SpectrumID: ~2999~; PrecursorID: ~0~; scans: ~11131~
1	2::tr|A0A8I5ZMW1|A0A8I5ZMW1_RAT	Dmx-like 2 OS=Rattus norvegicus OX=10116 GN=Dmxl2 PE=1 SV=1	3309	342215	100	100	64	64	32	3035	3911	3015	1	1	1	638.333	1274.65	2	1274.65	0.0047	0	54.94	0.00088	R	LSGIVNDQTNSK	D					File: ~Y:\CORE\RAW_DATA_2022_QE\P1317_Sigrun_Lange\P1317_2_B_ctx.raw~; SpectrumID: ~3239~; PrecursorID: ~0~; scans: ~11566~
1	2::tr|A0A8I5ZMW1|A0A8I5ZMW1_RAT	Dmx-like 2 OS=Rattus norvegicus OX=10116 GN=Dmxl2 PE=1 SV=1	3309	342215	100	100	64	64	32	3035	3919	6194	1	1	1	638.815	1275.62	2	1275.62	-0.0006	0	49.48	0.0029	K	AMLEPENTPFK	S					File: ~Y:\CORE\RAW_DATA_2022_QE\P1317_Sigrun_Lange\P1317_2_B_ctx.raw~; SpectrumID: ~6443~; PrecursorID: ~0~; scans: ~16274~
1	2::tr|A0A8I5ZMW1|A0A8I5ZMW1_RAT	Dmx-like 2 OS=Rattus norvegicus OX=10116 GN=Dmxl2 PE=1 SV=1	3309	342215	100	100	64	64	32	3035	3920	6450	1	1	1	638.816	1275.62	2	1275.62	-0.0002	0	33.75	0.11	K	AMLEPENTPFK	S					File: ~Y:\CORE\RAW_DATA_2022_QE\P1317_Sigrun_Lange\P1317_2_B_ctx.raw~; SpectrumID: ~6699~; PrecursorID: ~0~; scans: ~16576~
1	2::tr|A0A8I5ZMW1|A0A8I5ZMW1_RAT	Dmx-like 2 OS=Rattus norvegicus OX=10116 GN=Dmxl2 PE=1 SV=1	3309	342215	100	100	64	64	32	3035	3924	2638	1	1	1	638.83	1275.65	2	1275.63	0.0147	0	57.81	0.00044	R	LSGIVNDQTNSK	D	Deamidated (NQ)	0.000001000000.0			File: ~Y:\CORE\RAW_DATA_2022_QE\P1317_Sigrun_Lange\P1317_2_B_ctx.raw~; SpectrumID: ~2850~; PrecursorID: ~0~; scans: ~10857~
1	2::tr|A0A8I5ZMW1|A0A8I5ZMW1_RAT	Dmx-like 2 OS=Rattus norvegicus OX=10116 GN=Dmxl2 PE=1 SV=1	3309	342215	100	100	64	64	32	3035	3928	2356	1	1	1	638.832	1275.65	2	1275.63	0.019	0	45.13	0.0077	R	LSGIVNDQTNSK	D	Deamidated (NQ)	0.000001000000.0			File: ~Y:\CORE\RAW_DATA_2022_QE\P1317_Sigrun_Lange\P1317_2_B_ctx.raw~; SpectrumID: ~2556~; PrecursorID: ~0~; scans: ~10315~
1	2::tr|A0A8I5ZMW1|A0A8I5ZMW1_RAT	Dmx-like 2 OS=Rattus norvegicus OX=10116 GN=Dmxl2 PE=1 SV=1	3309	342215	100	100	64	64	32	3035	4036	8147	1	1	1	430.906	1289.7	3	1289.7	-0.0002	0	28.45	0.24	K	SAFTTVLTVSHK	F					File: ~Y:\CORE\RAW_DATA_2022_QE\P1317_Sigrun_Lange\P1317_2_B_ctx.raw~; SpectrumID: ~8397~; PrecursorID: ~0~; scans: ~18511~
1	2::tr|A0A8I5ZMW1|A0A8I5ZMW1_RAT	Dmx-like 2 OS=Rattus norvegicus OX=10116 GN=Dmxl2 PE=1 SV=1	3309	342215	100	100	64	64	32	3035	4038	8179	1	1	1	645.86	1289.7	2	1289.7	0.0065	0	56.31	0.00028	K	SAFTTVLTVSHK	F					File: ~Y:\CORE\RAW_DATA_2022_QE\P1317_Sigrun_Lange\P1317_2_B_ctx.raw~; SpectrumID: ~8429~; PrecursorID: ~0~; scans: ~18546~
1	2::tr|A0A8I5ZMW1|A0A8I5ZMW1_RAT	Dmx-like 2 OS=Rattus norvegicus OX=10116 GN=Dmxl2 PE=1 SV=1	3309	342215	100	100	64	64	32	3035	4107	8246	1	1	1	433.585	1297.73	3	1297.74	-0.0034	1	24.9	0.31	K	NIADKINLIER	K					File: ~Y:\CORE\RAW_DATA_2022_QE\P1317_Sigrun_Lange\P1317_2_B_ctx.raw~; SpectrumID: ~8496~; PrecursorID: ~0~; scans: ~18619~
1	2::tr|A0A8I5ZMW1|A0A8I5ZMW1_RAT	Dmx-like 2 OS=Rattus norvegicus OX=10116 GN=Dmxl2 PE=1 SV=1	3309	342215	100	100	64	64	32	3035	4481	6119	1	1	1	450.575	1348.7	3	1348.7	0.0045	0	28.48	0.3	K	SSIIPQDPHEVK	R					File: ~Y:\CORE\RAW_DATA_2022_QE\P1317_Sigrun_Lange\P1317_2_B_ctx.raw~; SpectrumID: ~6368~; PrecursorID: ~0~; scans: ~16175~
1	2::tr|A0A8I5ZMW1|A0A8I5ZMW1_RAT	Dmx-like 2 OS=Rattus norvegicus OX=10116 GN=Dmxl2 PE=1 SV=1	3309	342215	100	100	64	64	32	3035	4554	8865	1	1	1	452.902	1355.69	3	1355.69	-0.001	1	34.77	0.06	R	MKLDHELSLDR	E					File: ~Y:\CORE\RAW_DATA_2022_QE\P1317_Sigrun_Lange\P1317_2_B_ctx.raw~; SpectrumID: ~9115~; PrecursorID: ~0~; scans: ~19364~
1	2::tr|A0A8I5ZMW1|A0A8I5ZMW1_RAT	Dmx-like 2 OS=Rattus norvegicus OX=10116 GN=Dmxl2 PE=1 SV=1	3309	342215	100	100	64	64	32	3035	4779	8535	1	1	1	693.326	1384.64	2	1384.64	0.0007	0	43.65	0.0066	K	ESDMIMAFSINK	A					File: ~Y:\CORE\RAW_DATA_2022_QE\P1317_Sigrun_Lange\P1317_2_B_ctx.raw~; SpectrumID: ~8785~; PrecursorID: ~0~; scans: ~18949~
1	2::tr|A0A8I5ZMW1|A0A8I5ZMW1_RAT	Dmx-like 2 OS=Rattus norvegicus OX=10116 GN=Dmxl2 PE=1 SV=1	3309	342215	100	100	64	64	32	3035	5017	6420	1	1	1	708.328	1414.64	2	1414.64	-0.0001	0	33.6	0.052	K	NIMMYACVNATK	D					File: ~Y:\CORE\RAW_DATA_2022_QE\P1317_Sigrun_Lange\P1317_2_B_ctx.raw~; SpectrumID: ~6669~; PrecursorID: ~0~; scans: ~16540~
1	2::tr|A0A8I5ZMW1|A0A8I5ZMW1_RAT	Dmx-like 2 OS=Rattus norvegicus OX=10116 GN=Dmxl2 PE=1 SV=1	3309	342215	100	100	64	64	32	3035	5186	9145	1	1	1	480.609	1438.81	3	1438.8	0.0009	0	31.51	0.065	R	IQHALETIHHLK	N					File: ~Y:\CORE\RAW_DATA_2022_QE\P1317_Sigrun_Lange\P1317_2_B_ctx.raw~; SpectrumID: ~9396~; PrecursorID: ~0~; scans: ~19662~
1	2::tr|A0A8I5ZMW1|A0A8I5ZMW1_RAT	Dmx-like 2 OS=Rattus norvegicus OX=10116 GN=Dmxl2 PE=1 SV=1	3309	342215	100	100	64	64	32	3035	5187	8998	1	1	1	720.427	1438.84	2	1438.84	-0.001	0	48.74	0.00067	K	DGVAVITLPLGGSIK	Q					File: ~Y:\CORE\RAW_DATA_2022_QE\P1317_Sigrun_Lange\P1317_2_B_ctx.raw~; SpectrumID: ~9248~; PrecursorID: ~0~; scans: ~19507~
1	2::tr|A0A8I5ZMW1|A0A8I5ZMW1_RAT	Dmx-like 2 OS=Rattus norvegicus OX=10116 GN=Dmxl2 PE=1 SV=1	3309	342215	100	100	64	64	32	3035	5214	7735	1	1	1	482.252	1443.73	3	1443.75	-0.0127	1	34.38	0.094	R	KLLDELSDPEASK	L					File: ~Y:\CORE\RAW_DATA_2022_QE\P1317_Sigrun_Lange\P1317_2_B_ctx.raw~; SpectrumID: ~7985~; PrecursorID: ~0~; scans: ~18059~
1	2::tr|A0A8I5ZMW1|A0A8I5ZMW1_RAT	Dmx-like 2 OS=Rattus norvegicus OX=10116 GN=Dmxl2 PE=1 SV=1	3309	342215	100	100	64	64	32	3035	5264	4788	1	1	1	725.349	1448.68	2	1448.68	0.006	0	53.68	0.001	K	QSEVEADLGYPGGK	A					File: ~Y:\CORE\RAW_DATA_2022_QE\P1317_Sigrun_Lange\P1317_2_B_ctx.raw~; SpectrumID: ~5033~; PrecursorID: ~0~; scans: ~14395~
1	2::tr|A0A8I5ZMW1|A0A8I5ZMW1_RAT	Dmx-like 2 OS=Rattus norvegicus OX=10116 GN=Dmxl2 PE=1 SV=1	3309	342215	100	100	64	64	32	3035	5630	5951	1	1	1	751.895	1501.78	2	1501.78	-0.0018	0	63.59	0.00011	R	IPVAFPSGDANSLSK	N					File: ~Y:\CORE\RAW_DATA_2022_QE\P1317_Sigrun_Lange\P1317_2_B_ctx.raw~; SpectrumID: ~6199~; PrecursorID: ~0~; scans: ~15960~
1	2::tr|A0A8I5ZMW1|A0A8I5ZMW1_RAT	Dmx-like 2 OS=Rattus norvegicus OX=10116 GN=Dmxl2 PE=1 SV=1	3309	342215	100	100	64	64	32	3035	5631	6186	1	1	1	751.897	1501.78	2	1501.78	0.0026	0	48.39	0.0036	R	IPVAFPSGDANSLSK	N					File: ~Y:\CORE\RAW_DATA_2022_QE\P1317_Sigrun_Lange\P1317_2_B_ctx.raw~; SpectrumID: ~6435~; PrecursorID: ~0~; scans: ~16264~
1	2::tr|A0A8I5ZMW1|A0A8I5ZMW1_RAT	Dmx-like 2 OS=Rattus norvegicus OX=10116 GN=Dmxl2 PE=1 SV=1	3309	342215	100	100	64	64	32	3035	5632	5714	1	1	1	751.899	1501.78	2	1501.78	0.0058	0	52.06	0.0015	R	IPVAFPSGDANSLSK	N					File: ~Y:\CORE\RAW_DATA_2022_QE\P1317_Sigrun_Lange\P1317_2_B_ctx.raw~; SpectrumID: ~5962~; PrecursorID: ~0~; scans: ~15658~
1	2::tr|A0A8I5ZMW1|A0A8I5ZMW1_RAT	Dmx-like 2 OS=Rattus norvegicus OX=10116 GN=Dmxl2 PE=1 SV=1	3309	342215	100	100	64	64	32	3035	5657	7550	1	1	1	502.609	1504.81	3	1504.8	0.0067	1	36.31	0.043	K	SSIIPQDPHEVKR	R					File: ~Y:\CORE\RAW_DATA_2022_QE\P1317_Sigrun_Lange\P1317_2_B_ctx.raw~; SpectrumID: ~7800~; PrecursorID: ~0~; scans: ~17852~
1	2::tr|A0A8I5ZMW1|A0A8I5ZMW1_RAT	Dmx-like 2 OS=Rattus norvegicus OX=10116 GN=Dmxl2 PE=1 SV=1	3309	342215	100	100	64	64	32	3035	5837	7642	1	1	1	509.61	1525.81	3	1525.78	0.0276	0	29.08	0.21	R	SSVLVTHAELMPDK	T					File: ~Y:\CORE\RAW_DATA_2022_QE\P1317_Sigrun_Lange\P1317_2_B_ctx.raw~; SpectrumID: ~7892~; PrecursorID: ~0~; scans: ~17956~
1	2::tr|A0A8I5ZMW1|A0A8I5ZMW1_RAT	Dmx-like 2 OS=Rattus norvegicus OX=10116 GN=Dmxl2 PE=1 SV=1	3309	342215	100	100	64	64	32	3035	5973	5700	1	1	1	775.908	1549.8	2	1549.8	0.0034	0	78.29	3.3e-06	K	FLLQESQQETTVK	Q					File: ~Y:\CORE\RAW_DATA_2022_QE\P1317_Sigrun_Lange\P1317_2_B_ctx.raw~; SpectrumID: ~5948~; PrecursorID: ~0~; scans: ~15640~
1	2::tr|A0A8I5ZMW1|A0A8I5ZMW1_RAT	Dmx-like 2 OS=Rattus norvegicus OX=10116 GN=Dmxl2 PE=1 SV=1	3309	342215	100	100	64	64	32	3035	5974	5461	1	1	1	775.91	1549.81	2	1549.8	0.007	0	54.55	0.00075	K	FLLQESQQETTVK	Q					File: ~Y:\CORE\RAW_DATA_2022_QE\P1317_Sigrun_Lange\P1317_2_B_ctx.raw~; SpectrumID: ~5709~; PrecursorID: ~0~; scans: ~15327~
1	2::tr|A0A8I5ZMW1|A0A8I5ZMW1_RAT	Dmx-like 2 OS=Rattus norvegicus OX=10116 GN=Dmxl2 PE=1 SV=1	3309	342215	100	100	64	64	32	3035	5975	5939	1	1	1	775.912	1549.81	2	1549.8	0.01	0	59.96	0.0002	K	FLLQESQQETTVK	Q					File: ~Y:\CORE\RAW_DATA_2022_QE\P1317_Sigrun_Lange\P1317_2_B_ctx.raw~; SpectrumID: ~6187~; PrecursorID: ~0~; scans: ~15945~
1	2::tr|A0A8I5ZMW1|A0A8I5ZMW1_RAT	Dmx-like 2 OS=Rattus norvegicus OX=10116 GN=Dmxl2 PE=1 SV=1	3309	342215	100	100	64	64	32	3035	6433	8803	1	1	1	407.457	1625.8	4	1625.8	0.0006	0	40.45	0.023	R	QLMHTFQAHDSAIK	A					File: ~Y:\CORE\RAW_DATA_2022_QE\P1317_Sigrun_Lange\P1317_2_B_ctx.raw~; SpectrumID: ~9053~; PrecursorID: ~0~; scans: ~19299~
1	2::tr|A0A8I5ZMW1|A0A8I5ZMW1_RAT	Dmx-like 2 OS=Rattus norvegicus OX=10116 GN=Dmxl2 PE=1 SV=1	3309	342215	100	100	64	64	32	3035	6434	8810	1	1	1	542.941	1625.8	3	1625.8	0.004	0	45.72	0.0065	R	QLMHTFQAHDSAIK	A					File: ~Y:\CORE\RAW_DATA_2022_QE\P1317_Sigrun_Lange\P1317_2_B_ctx.raw~; SpectrumID: ~9060~; PrecursorID: ~0~; scans: ~19306~
1	2::tr|A0A8I5ZMW1|A0A8I5ZMW1_RAT	Dmx-like 2 OS=Rattus norvegicus OX=10116 GN=Dmxl2 PE=1 SV=1	3309	342215	100	100	64	64	32	3035	6446	10178	1	1	1	814.935	1627.86	2	1627.86	-0.005	0	93.14	1.1e-07	R	FEQSAAFFLLAGSLK	D					File: ~Y:\CORE\RAW_DATA_2022_QE\P1317_Sigrun_Lange\P1317_2_B_ctx.raw~; SpectrumID: ~10462~; PrecursorID: ~0~; scans: ~20783~
1	2::tr|A0A8I5ZMW1|A0A8I5ZMW1_RAT	Dmx-like 2 OS=Rattus norvegicus OX=10116 GN=Dmxl2 PE=1 SV=1	3309	342215	100	100	64	64	32	3035	6447	10182	1	1	1	543.626	1627.86	3	1627.86	-0.0041	0	63.24	0.0001	R	FEQSAAFFLLAGSLK	D					File: ~Y:\CORE\RAW_DATA_2022_QE\P1317_Sigrun_Lange\P1317_2_B_ctx.raw~; SpectrumID: ~10466~; PrecursorID: ~0~; scans: ~20787~
1	2::tr|A0A8I5ZMW1|A0A8I5ZMW1_RAT	Dmx-like 2 OS=Rattus norvegicus OX=10116 GN=Dmxl2 PE=1 SV=1	3309	342215	100	100	64	64	32	3035	6565	8883	1	1	1	549.237	1644.69	3	1644.7	-0.0099	0	49.15	0.00067	K	MTTFFSHNFNEDR	W					File: ~Y:\CORE\RAW_DATA_2022_QE\P1317_Sigrun_Lange\P1317_2_B_ctx.raw~; SpectrumID: ~9133~; PrecursorID: ~0~; scans: ~19383~
1	2::tr|A0A8I5ZMW1|A0A8I5ZMW1_RAT	Dmx-like 2 OS=Rattus norvegicus OX=10116 GN=Dmxl2 PE=1 SV=1	3309	342215	100	100	64	64	32	3035	6640	6219	1	1	1	829.932	1657.85	2	1657.85	-0.0021	0	81.22	2e-06	K	AAEGISSDSLLSVPGQK	N					File: ~Y:\CORE\RAW_DATA_2022_QE\P1317_Sigrun_Lange\P1317_2_B_ctx.raw~; SpectrumID: ~6468~; PrecursorID: ~0~; scans: ~16304~
1	2::tr|A0A8I5ZMW1|A0A8I5ZMW1_RAT	Dmx-like 2 OS=Rattus norvegicus OX=10116 GN=Dmxl2 PE=1 SV=1	3309	342215	100	100	64	64	32	3035	6641	5984	1	1	1	829.933	1657.85	2	1657.85	-0.0018	0	82.42	1.5e-06	K	AAEGISSDSLLSVPGQK	N					File: ~Y:\CORE\RAW_DATA_2022_QE\P1317_Sigrun_Lange\P1317_2_B_ctx.raw~; SpectrumID: ~6232~; PrecursorID: ~0~; scans: ~15999~
1	2::tr|A0A8I5ZMW1|A0A8I5ZMW1_RAT	Dmx-like 2 OS=Rattus norvegicus OX=10116 GN=Dmxl2 PE=1 SV=1	3309	342215	100	100	64	64	32	3035	7091	7111	1	1	1	872.926	1743.84	2	1743.86	-0.0207	0	75.67	6.7e-06	R	NIGAGVMQIEISQDNR	L					File: ~Y:\CORE\RAW_DATA_2022_QE\P1317_Sigrun_Lange\P1317_2_B_ctx.raw~; SpectrumID: ~7361~; PrecursorID: ~0~; scans: ~17350~
1	2::tr|A0A8I5ZMW1|A0A8I5ZMW1_RAT	Dmx-like 2 OS=Rattus norvegicus OX=10116 GN=Dmxl2 PE=1 SV=1	3309	342215	100	100	64	64	32	3035	7092	6834	1	1	1	872.935	1743.86	2	1743.86	-0.0018	0	96.08	6.9e-08	R	NIGAGVMQIEISQDNR	L					File: ~Y:\CORE\RAW_DATA_2022_QE\P1317_Sigrun_Lange\P1317_2_B_ctx.raw~; SpectrumID: ~7083~; PrecursorID: ~0~; scans: ~17027~
1	2::tr|A0A8I5ZMW1|A0A8I5ZMW1_RAT	Dmx-like 2 OS=Rattus norvegicus OX=10116 GN=Dmxl2 PE=1 SV=1	3309	342215	100	100	64	64	32	3035	7094	6846	1	1	1	872.94	1743.87	2	1743.86	0.0081	0	115.51	8e-10	R	NIGAGVMQIEISQDNR	L					File: ~Y:\CORE\RAW_DATA_2022_QE\P1317_Sigrun_Lange\P1317_2_B_ctx.raw~; SpectrumID: ~7095~; PrecursorID: ~0~; scans: ~17041~
1	2::tr|A0A8I5ZMW1|A0A8I5ZMW1_RAT	Dmx-like 2 OS=Rattus norvegicus OX=10116 GN=Dmxl2 PE=1 SV=1	3309	342215	100	100	64	64	32	3035	7191	9839	1	1	1	883.421	1764.83	2	1764.83	-0.0026	0	54.25	0.00093	K	SCNPVVFSFYNYLR	T					File: ~Y:\CORE\RAW_DATA_2022_QE\P1317_Sigrun_Lange\P1317_2_B_ctx.raw~; SpectrumID: ~10109~; PrecursorID: ~0~; scans: ~20412~
1	2::tr|A0A8I5ZMW1|A0A8I5ZMW1_RAT	Dmx-like 2 OS=Rattus norvegicus OX=10116 GN=Dmxl2 PE=1 SV=1	3309	342215	100	100	64	64	32	3035	7539	8357	1	1	1	915.984	1829.95	2	1829.95	0.0019	0	85.46	6.8e-07	R	VDPIGPLSYTGGVSELAR	I					File: ~Y:\CORE\RAW_DATA_2022_QE\P1317_Sigrun_Lange\P1317_2_B_ctx.raw~; SpectrumID: ~8607~; PrecursorID: ~0~; scans: ~18738~
1	2::tr|A0A8I5ZMW1|A0A8I5ZMW1_RAT	Dmx-like 2 OS=Rattus norvegicus OX=10116 GN=Dmxl2 PE=1 SV=1	3309	342215	100	100	64	64	32	3035	7667	8969	1	1	1	621.986	1862.94	3	1862.92	0.0174	0	30.11	0.29	K	EIAALHEICNHESVIK	E	Deamidated (NQ)	0.0000000001000000.0			File: ~Y:\CORE\RAW_DATA_2022_QE\P1317_Sigrun_Lange\P1317_2_B_ctx.raw~; SpectrumID: ~9219~; PrecursorID: ~0~; scans: ~19475~
1	2::tr|A0A8I5ZMW1|A0A8I5ZMW1_RAT	Dmx-like 2 OS=Rattus norvegicus OX=10116 GN=Dmxl2 PE=1 SV=1	3309	342215	100	100	64	64	32	3035	7931	7354	1	1	1	645.293	1932.86	3	1932.86	-0.003	0	47.6	0.0026	R	GSVCNVLLTSCHDGVCR	L					File: ~Y:\CORE\RAW_DATA_2022_QE\P1317_Sigrun_Lange\P1317_2_B_ctx.raw~; SpectrumID: ~7604~; PrecursorID: ~0~; scans: ~17635~
1	2::tr|A0A8I5ZMW1|A0A8I5ZMW1_RAT	Dmx-like 2 OS=Rattus norvegicus OX=10116 GN=Dmxl2 PE=1 SV=1	3309	342215	100	100	64	64	32	3035	7932	7638	1	1	1	645.295	1932.86	3	1932.86	0.0021	0	34.57	0.056	R	GSVCNVLLTSCHDGVCR	L					File: ~Y:\CORE\RAW_DATA_2022_QE\P1317_Sigrun_Lange\P1317_2_B_ctx.raw~; SpectrumID: ~7888~; PrecursorID: ~0~; scans: ~17951~
1	2::tr|A0A8I5ZMW1|A0A8I5ZMW1_RAT	Dmx-like 2 OS=Rattus norvegicus OX=10116 GN=Dmxl2 PE=1 SV=1	3309	342215	100	100	64	64	32	3035	7933	7440	1	1	1	967.439	1932.86	2	1932.86	0.003	0	35.67	0.043	R	GSVCNVLLTSCHDGVCR	L					File: ~Y:\CORE\RAW_DATA_2022_QE\P1317_Sigrun_Lange\P1317_2_B_ctx.raw~; SpectrumID: ~7690~; PrecursorID: ~0~; scans: ~17729~
1	2::tr|A0A8I5ZMW1|A0A8I5ZMW1_RAT	Dmx-like 2 OS=Rattus norvegicus OX=10116 GN=Dmxl2 PE=1 SV=1	3309	342215	100	100	64	64	32	3035	7958	9541	1	1	1	971.039	1940.06	2	1940.06	0.0011	0	76.43	2.4e-06	R	LVYSQPLDLPEAVEVIR	A					File: ~Y:\CORE\RAW_DATA_2022_QE\P1317_Sigrun_Lange\P1317_2_B_ctx.raw~; SpectrumID: ~9802~; PrecursorID: ~0~; scans: ~20090~
1	2::tr|A0A8I5ZMW1|A0A8I5ZMW1_RAT	Dmx-like 2 OS=Rattus norvegicus OX=10116 GN=Dmxl2 PE=1 SV=1	3309	342215	100	100	64	64	32	3035	8023	6966	1	1	1	653.331	1956.97	3	1956.96	0.0138	1	45.63	0.0073	K	CIAGEVAIVRDPDAGEGTK	R					File: ~Y:\CORE\RAW_DATA_2022_QE\P1317_Sigrun_Lange\P1317_2_B_ctx.raw~; SpectrumID: ~7215~; PrecursorID: ~0~; scans: ~17183~
1	2::tr|A0A8I5ZMW1|A0A8I5ZMW1_RAT	Dmx-like 2 OS=Rattus norvegicus OX=10116 GN=Dmxl2 PE=1 SV=1	3309	342215	100	100	64	64	32	3035	8087	9485	1	1	1	659.007	1974	3	1974	-0.0014	0	61.51	0.00021	R	TFHDPNAIYSELILWR	V					File: ~Y:\CORE\RAW_DATA_2022_QE\P1317_Sigrun_Lange\P1317_2_B_ctx.raw~; SpectrumID: ~9745~; PrecursorID: ~0~; scans: ~20030~
1	2::tr|A0A8I5ZMW1|A0A8I5ZMW1_RAT	Dmx-like 2 OS=Rattus norvegicus OX=10116 GN=Dmxl2 PE=1 SV=1	3309	342215	100	100	64	64	32	3035	8088	9511	2	1	1	988.015	1974.02	2	1974	0.0154	0	33.98	0.11	R	TFHDPNAIYSELILWR	V					File: ~Y:\CORE\RAW_DATA_2022_QE\P1317_Sigrun_Lange\P1317_2_B_ctx.raw~; SpectrumID: ~9771~; PrecursorID: ~0~; scans: ~20057~
1	2::tr|A0A8I5ZMW1|A0A8I5ZMW1_RAT	Dmx-like 2 OS=Rattus norvegicus OX=10116 GN=Dmxl2 PE=1 SV=1	3309	342215	100	100	64	64	32	3035	8321	8854	1	1	1	684.011	2049.01	3	2049.01	0.0034	0	54.55	0.0011	K	VINLSQYGPAYFGQEHAR	V					File: ~Y:\CORE\RAW_DATA_2022_QE\P1317_Sigrun_Lange\P1317_2_B_ctx.raw~; SpectrumID: ~9104~; PrecursorID: ~0~; scans: ~19352~
1	2::tr|A0A8I5ZMW1|A0A8I5ZMW1_RAT	Dmx-like 2 OS=Rattus norvegicus OX=10116 GN=Dmxl2 PE=1 SV=1	3309	342215	100	100	64	64	32	3035	8329	8860	1	1	1	684.679	2051.01	3	2050.97	0.0393	0	45.53	0.0083	K	VINLSQYGPAYFGQEHAR	V	2 Deamidated (NQ)	0.001001000000000000.0			File: ~Y:\CORE\RAW_DATA_2022_QE\P1317_Sigrun_Lange\P1317_2_B_ctx.raw~; SpectrumID: ~9110~; PrecursorID: ~0~; scans: ~19359~
1	2::tr|A0A8I5ZMW1|A0A8I5ZMW1_RAT	Dmx-like 2 OS=Rattus norvegicus OX=10116 GN=Dmxl2 PE=1 SV=1	3309	342215	100	100	64	64	32	3035	8875	9624	1	1	1	1118.55	2235.09	2	2235.09	-0.003	0	114.65	1.1e-09	R	LFESEFETSSTYISILNQK	I					File: ~Y:\CORE\RAW_DATA_2022_QE\P1317_Sigrun_Lange\P1317_2_B_ctx.raw~; SpectrumID: ~9888~; PrecursorID: ~0~; scans: ~20180~
1	2::tr|A0A8I5ZMW1|A0A8I5ZMW1_RAT	Dmx-like 2 OS=Rattus norvegicus OX=10116 GN=Dmxl2 PE=1 SV=1	3309	342215	100	100	64	64	32	3035	8903	8294	1	1	1	562.52	2246.05	4	2246.05	-0.0012	0	41	0.021	R	MTSHPVHQYYLTGAQDGSVR	M					File: ~Y:\CORE\RAW_DATA_2022_QE\P1317_Sigrun_Lange\P1317_2_B_ctx.raw~; SpectrumID: ~8544~; PrecursorID: ~0~; scans: ~18671~
1	2::tr|A0A8I5ZMW1|A0A8I5ZMW1_RAT	Dmx-like 2 OS=Rattus norvegicus OX=10116 GN=Dmxl2 PE=1 SV=1	3309	342215	100	100	64	64	32	3035	8904	8278	1	1	1	749.694	2246.06	3	2246.05	0.0053	0	48.8	0.0035	R	MTSHPVHQYYLTGAQDGSVR	M					File: ~Y:\CORE\RAW_DATA_2022_QE\P1317_Sigrun_Lange\P1317_2_B_ctx.raw~; SpectrumID: ~8528~; PrecursorID: ~0~; scans: ~18653~
1	2::tr|A0A8I5ZMW1|A0A8I5ZMW1_RAT	Dmx-like 2 OS=Rattus norvegicus OX=10116 GN=Dmxl2 PE=1 SV=1	3309	342215	100	100	64	64	32	3035	9033	7214	1	1	1	1138.52	2275.03	2	2275.03	0.0034	0	45.69	0.006	K	ALALDSCEEYFTTGSAEGNIK	V					File: ~Y:\CORE\RAW_DATA_2022_QE\P1317_Sigrun_Lange\P1317_2_B_ctx.raw~; SpectrumID: ~7464~; PrecursorID: ~0~; scans: ~17476~
1	2::tr|A0A8I5ZMW1|A0A8I5ZMW1_RAT	Dmx-like 2 OS=Rattus norvegicus OX=10116 GN=Dmxl2 PE=1 SV=1	3309	342215	100	100	64	64	32	3035	9138	6527	1	1	1	771.376	2311.11	3	2311.12	-0.016	0	39.17	0.036	K	DNSSTVSIVGRPVAVSCSYTGR	L					File: ~Y:\CORE\RAW_DATA_2022_QE\P1317_Sigrun_Lange\P1317_2_B_ctx.raw~; SpectrumID: ~6776~; PrecursorID: ~0~; scans: ~16667~
1	2::tr|A0A8I5ZMW1|A0A8I5ZMW1_RAT	Dmx-like 2 OS=Rattus norvegicus OX=10116 GN=Dmxl2 PE=1 SV=1	3309	342215	100	100	64	64	32	3035	9148	10256	1	1	1	1157.62	2313.22	2	2313.22	-0.0001	0	111.58	1.2e-09	R	SIDLVSSVDGTPSLPVSLSWVR	D					File: ~Y:\CORE\RAW_DATA_2022_QE\P1317_Sigrun_Lange\P1317_2_B_ctx.raw~; SpectrumID: ~10540~; PrecursorID: ~0~; scans: ~20865~
1	2::tr|A0A8I5ZMW1|A0A8I5ZMW1_RAT	Dmx-like 2 OS=Rattus norvegicus OX=10116 GN=Dmxl2 PE=1 SV=1	3309	342215	100	100	64	64	32	3035	9277	8471	1	1	1	786.68	2357.02	3	2357.01	0.0056	0	47.5	0.002	R	LDWGEDHDGALEEDDGGGLVMK	A					File: ~Y:\CORE\RAW_DATA_2022_QE\P1317_Sigrun_Lange\P1317_2_B_ctx.raw~; SpectrumID: ~8721~; PrecursorID: ~0~; scans: ~18863~
1	2::tr|A0A8I5ZMW1|A0A8I5ZMW1_RAT	Dmx-like 2 OS=Rattus norvegicus OX=10116 GN=Dmxl2 PE=1 SV=1	3309	342215	100	100	64	64	32	3035	9340	8922	1	1	1	795.386	2383.14	3	2383.15	-0.0111	0	32.69	0.16	K	ETEIFFQPSQGYRPPPFSEK	F					File: ~Y:\CORE\RAW_DATA_2022_QE\P1317_Sigrun_Lange\P1317_2_B_ctx.raw~; SpectrumID: ~9172~; PrecursorID: ~0~; scans: ~19425~
1	2::tr|A0A8I5ZMW1|A0A8I5ZMW1_RAT	Dmx-like 2 OS=Rattus norvegicus OX=10116 GN=Dmxl2 PE=1 SV=1	3309	342215	100	100	64	64	32	3035	9581	8298	1	1	1	826.058	2475.15	3	2475.15	0.0006	0	70.88	2.1e-05	K	ATSDFAFITSSSLVATSGQSNDNR	N					File: ~Y:\CORE\RAW_DATA_2022_QE\P1317_Sigrun_Lange\P1317_2_B_ctx.raw~; SpectrumID: ~8548~; PrecursorID: ~0~; scans: ~18675~
1	2::tr|A0A8I5ZMW1|A0A8I5ZMW1_RAT	Dmx-like 2 OS=Rattus norvegicus OX=10116 GN=Dmxl2 PE=1 SV=1	3309	342215	100	100	64	64	32	3035	9853	8741	1	1	1	648.302	2589.18	4	2589.19	-0.013	0	43.59	0.0094	K	VESELLDHEEMVDKPDIGSYER	H					File: ~Y:\CORE\RAW_DATA_2022_QE\P1317_Sigrun_Lange\P1317_2_B_ctx.raw~; SpectrumID: ~8991~; PrecursorID: ~0~; scans: ~19234~
1	2::tr|A0A8I5ZMW1|A0A8I5ZMW1_RAT	Dmx-like 2 OS=Rattus norvegicus OX=10116 GN=Dmxl2 PE=1 SV=1	3309	342215	100	100	64	64	32	3035	9854	8763	1	1	1	864.08	2589.22	3	2589.19	0.0285	0	31.79	0.19	K	VESELLDHEEMVDKPDIGSYER	H					File: ~Y:\CORE\RAW_DATA_2022_QE\P1317_Sigrun_Lange\P1317_2_B_ctx.raw~; SpectrumID: ~9013~; PrecursorID: ~0~; scans: ~19257~
1	2::tr|A0A8I5ZMW1|A0A8I5ZMW1_RAT	Dmx-like 2 OS=Rattus norvegicus OX=10116 GN=Dmxl2 PE=1 SV=1	3309	342215	100	100	64	64	32	3035	9970	9090	1	1	1	661.078	2640.28	4	2640.29	-0.0016	1	44.37	0.011	K	EKETEIFFQPSQGYRPPPFSEK	F					File: ~Y:\CORE\RAW_DATA_2022_QE\P1317_Sigrun_Lange\P1317_2_B_ctx.raw~; SpectrumID: ~9340~; PrecursorID: ~0~; scans: ~19603~
1	2::tr|A0A8I5ZMW1|A0A8I5ZMW1_RAT	Dmx-like 2 OS=Rattus norvegicus OX=10116 GN=Dmxl2 PE=1 SV=1	3309	342215	100	100	64	64	32	3035	10444	10162	1	1	1	972.154	2913.44	3	2913.44	0.0013	0	77.68	5.3e-06	R	DYTEIDSIPPLPLHALLAADQDTSYR	I					File: ~Y:\CORE\RAW_DATA_2022_QE\P1317_Sigrun_Lange\P1317_2_B_ctx.raw~; SpectrumID: ~10445~; PrecursorID: ~0~; scans: ~20765~
1	2::tr|A0A8I5ZMW1|A0A8I5ZMW1_RAT	Dmx-like 2 OS=Rattus norvegicus OX=10116 GN=Dmxl2 PE=1 SV=1	3309	342215	100	100	64	64	32	3035	10498	5857	1	1	1	991.113	2970.32	3	2970.32	-0.0017	0	45.06	0.005	K	NMESSSETSSSVSSMPHSSSIANLQTASK	L					File: ~Y:\CORE\RAW_DATA_2022_QE\P1317_Sigrun_Lange\P1317_2_B_ctx.raw~; SpectrumID: ~6105~; PrecursorID: ~0~; scans: ~15841~
1	2::tr|A0A8I5ZMW1|A0A8I5ZMW1_RAT	Dmx-like 2 OS=Rattus norvegicus OX=10116 GN=Dmxl2 PE=1 SV=1	3309	342215	100	100	64	64	32	3035	10500	6096	1	1	1	991.45	2971.33	3	2971.3	0.0256	0	63.88	7e-05	K	NMESSSETSSSVSSMPHSSSIANLQTASK	L	Deamidated (NQ)	0.10000000000000000000000000000.0			File: ~Y:\CORE\RAW_DATA_2022_QE\P1317_Sigrun_Lange\P1317_2_B_ctx.raw~; SpectrumID: ~6345~; PrecursorID: ~0~; scans: ~16146~
1	2::tr|A0A8I5ZMW1|A0A8I5ZMW1_RAT	Dmx-like 2 OS=Rattus norvegicus OX=10116 GN=Dmxl2 PE=1 SV=1	3309	342215	100	100	64	64	32	3035	10645	10230	1	1	1	1038.18	3111.51	3	3111.51	-0.0054	0	42.61	0.017	R	LLTATDSIQLWAPPGSDILEEEEEVDNK	V					File: ~Y:\CORE\RAW_DATA_2022_QE\P1317_Sigrun_Lange\P1317_2_B_ctx.raw~; SpectrumID: ~10514~; PrecursorID: ~0~; scans: ~20837~
1	2::tr|A0A8I5ZMW1|A0A8I5ZMW1_RAT	Dmx-like 2 OS=Rattus norvegicus OX=10116 GN=Dmxl2 PE=1 SV=1	3309	342215	100	100	64	64	32	3035	10653	9157	1	1	1	1043.51	3127.51	3	3127.51	0.0031	0	92.64	1.6e-07	K	MDHFEGPPPNYVNTYPTDLSVGAGPAILR	N					File: ~Y:\CORE\RAW_DATA_2022_QE\P1317_Sigrun_Lange\P1317_2_B_ctx.raw~; SpectrumID: ~9408~; PrecursorID: ~0~; scans: ~19675~
1	2::tr|A0A8I5ZMW1|A0A8I5ZMW1_RAT	Dmx-like 2 OS=Rattus norvegicus OX=10116 GN=Dmxl2 PE=1 SV=1	3309	342215	100	100	64	64	32	3035	10722	8819	1	1	1	1078.17	3231.48	3	3231.45	0.0288	0	51.25	0.0018	R	ASDPSALLTPQEEDCAEGDTEVDVIAEQLK	F	2 Deamidated (NQ)	0.000000000010000000000000000100.0			File: ~Y:\CORE\RAW_DATA_2022_QE\P1317_Sigrun_Lange\P1317_2_B_ctx.raw~; SpectrumID: ~9069~; PrecursorID: ~0~; scans: ~19316~
1	2::tr|A0A8I5ZMW1|A0A8I5ZMW1_RAT	Dmx-like 2 OS=Rattus norvegicus OX=10116 GN=Dmxl2 PE=1 SV=1	3309	342215	100	100	64	64	32	3035	11026	10237	1	1	1	921.199	3680.77	4	3680.74	0.0228	0	74.25	1.1e-05	R	LWAETLLPEDCLLGEQICETTTSSVASNLSSAGK	H	Deamidated (NQ)	0.0000000000000001000000000000000000.0			File: ~Y:\CORE\RAW_DATA_2022_QE\P1317_Sigrun_Lange\P1317_2_B_ctx.raw~; SpectrumID: ~10521~; PrecursorID: ~0~; scans: ~20845~
1	2::tr|A0A8I5ZMW1|A0A8I5ZMW1_RAT	Dmx-like 2 OS=Rattus norvegicus OX=10116 GN=Dmxl2 PE=1 SV=1	3309	342215	100	100	64	64	32	3035	11350	9115	1	1	1	917.031	4580.12	5	4580.09	0.029	1	59.61	0.00018	K	KPQSYEDHIESQPEDQYSELFQVQEITTDDIDLEPEKR	E	2 Deamidated (NQ)	0.00000000000100000000000100000000000000.0			File: ~Y:\CORE\RAW_DATA_2022_QE\P1317_Sigrun_Lange\P1317_2_B_ctx.raw~; SpectrumID: ~9365~; PrecursorID: ~0~; scans: ~19629~	emPAI	1.63
1	2::tr|F1M3W5|F1M3W5_RAT	Dmx-like 2 OS=Rattus norvegicus OX=10116 GN=Dmxl2 PE=1 SV=3	3255	344670	99	99	63	63	31.3	3056	62	3692	1	0	1	384.2	766.385	2	766.386	-0.0016	0	15.69	0.36	K	SDAFLSK	D					File: ~Y:\CORE\RAW_DATA_2022_QE\P1317_Sigrun_Lange\P1317_2_B_ctx.raw~; SpectrumID: ~3927~; PrecursorID: ~0~; scans: ~12689~
1	2::tr|F1M3W5|F1M3W5_RAT	Dmx-like 2 OS=Rattus norvegicus OX=10116 GN=Dmxl2 PE=1 SV=3	3255	344670	99	99	63	63	31.3	3056	308	6907	1	0	1	404.756	807.498	2	807.497	0.0017	0	28.02	0.009	K	LALHNIK	N					File: ~Y:\CORE\RAW_DATA_2022_QE\P1317_Sigrun_Lange\P1317_2_B_ctx.raw~; SpectrumID: ~7156~; PrecursorID: ~0~; scans: ~17114~
1	2::tr|F1M3W5|F1M3W5_RAT	Dmx-like 2 OS=Rattus norvegicus OX=10116 GN=Dmxl2 PE=1 SV=3	3255	344670	99	99	63	63	31.3	3056	605	7736	1	0	1	425.244	848.473	2	848.476	-0.0028	0	32.51	0.037	K	NAFSLLGK	Q					File: ~Y:\CORE\RAW_DATA_2022_QE\P1317_Sigrun_Lange\P1317_2_B_ctx.raw~; SpectrumID: ~7986~; PrecursorID: ~0~; scans: ~18060~
1	2::tr|F1M3W5|F1M3W5_RAT	Dmx-like 2 OS=Rattus norvegicus OX=10116 GN=Dmxl2 PE=1 SV=3	3255	344670	99	99	63	63	31.3	3056	821	8337	1	0	1	440.784	879.554	2	879.554	-0.0005	0	30.46	0.01	K	AILSHLVK	C					File: ~Y:\CORE\RAW_DATA_2022_QE\P1317_Sigrun_Lange\P1317_2_B_ctx.raw~; SpectrumID: ~8587~; PrecursorID: ~0~; scans: ~18717~
1	2::tr|F1M3W5|F1M3W5_RAT	Dmx-like 2 OS=Rattus norvegicus OX=10116 GN=Dmxl2 PE=1 SV=3	3255	344670	99	99	63	63	31.3	3056	903	1717	1	0	1	449.687	897.36	2	897.365	-0.0049	0	27.52	0.043	K	DGTGFNCK	R					File: ~Y:\CORE\RAW_DATA_2022_QE\P1317_Sigrun_Lange\P1317_2_B_ctx.raw~; SpectrumID: ~1874~; PrecursorID: ~0~; scans: ~9062~
1	2::tr|F1M3W5|F1M3W5_RAT	Dmx-like 2 OS=Rattus norvegicus OX=10116 GN=Dmxl2 PE=1 SV=3	3255	344670	99	99	63	63	31.3	3056	904	2087	1	0	1	449.69	897.365	2	897.365	-0.0004	0	25.53	0.068	K	DGTGFNCK	R					File: ~Y:\CORE\RAW_DATA_2022_QE\P1317_Sigrun_Lange\P1317_2_B_ctx.raw~; SpectrumID: ~2279~; PrecursorID: ~0~; scans: ~9787~
1	2::tr|F1M3W5|F1M3W5_RAT	Dmx-like 2 OS=Rattus norvegicus OX=10116 GN=Dmxl2 PE=1 SV=3	3255	344670	99	99	63	63	31.3	3056	1273	1891	1	0	1	475.762	949.51	2	949.508	0.0015	0	26.09	0.28	R	TISVSGSTAK	D					File: ~Y:\CORE\RAW_DATA_2022_QE\P1317_Sigrun_Lange\P1317_2_B_ctx.raw~; SpectrumID: ~2067~; PrecursorID: ~0~; scans: ~9411~
1	2::tr|F1M3W5|F1M3W5_RAT	Dmx-like 2 OS=Rattus norvegicus OX=10116 GN=Dmxl2 PE=1 SV=3	3255	344670	99	99	63	63	31.3	3056	1274	2028	1	0	1	475.762	949.51	2	949.508	0.0016	0	28.5	0.16	R	TISVSGSTAK	D					File: ~Y:\CORE\RAW_DATA_2022_QE\P1317_Sigrun_Lange\P1317_2_B_ctx.raw~; SpectrumID: ~2218~; PrecursorID: ~0~; scans: ~9674~
1	2::tr|F1M3W5|F1M3W5_RAT	Dmx-like 2 OS=Rattus norvegicus OX=10116 GN=Dmxl2 PE=1 SV=3	3255	344670	99	99	63	63	31.3	3056	1275	2297	1	0	1	475.763	949.512	2	949.508	0.0039	0	27.9	0.18	R	TISVSGSTAK	D					File: ~Y:\CORE\RAW_DATA_2022_QE\P1317_Sigrun_Lange\P1317_2_B_ctx.raw~; SpectrumID: ~2496~; PrecursorID: ~0~; scans: ~10213~
1	2::tr|F1M3W5|F1M3W5_RAT	Dmx-like 2 OS=Rattus norvegicus OX=10116 GN=Dmxl2 PE=1 SV=3	3255	344670	99	99	63	63	31.3	3056	1424	2117	1	0	1	485.707	969.398	2	969.404	-0.0055	0	20.29	0.33	K	SSDDIDYR	G					File: ~Y:\CORE\RAW_DATA_2022_QE\P1317_Sigrun_Lange\P1317_2_B_ctx.raw~; SpectrumID: ~2309~; PrecursorID: ~0~; scans: ~9848~
1	2::tr|F1M3W5|F1M3W5_RAT	Dmx-like 2 OS=Rattus norvegicus OX=10116 GN=Dmxl2 PE=1 SV=3	3255	344670	99	99	63	63	31.3	3056	1436	3874	1	0	1	486.283	970.551	2	970.556	-0.005	0	33.91	0.05	K	QQLLISGGR	K					File: ~Y:\CORE\RAW_DATA_2022_QE\P1317_Sigrun_Lange\P1317_2_B_ctx.raw~; SpectrumID: ~4113~; PrecursorID: ~0~; scans: ~12967~
1	2::tr|F1M3W5|F1M3W5_RAT	Dmx-like 2 OS=Rattus norvegicus OX=10116 GN=Dmxl2 PE=1 SV=3	3255	344670	99	99	63	63	31.3	3056	1630	9532	1	0	1	497.802	993.589	2	993.59	-0.0008	0	49.77	0.00034	K	FFLVVIEK	D					File: ~Y:\CORE\RAW_DATA_2022_QE\P1317_Sigrun_Lange\P1317_2_B_ctx.raw~; SpectrumID: ~9793~; PrecursorID: ~0~; scans: ~20080~
1	2::tr|F1M3W5|F1M3W5_RAT	Dmx-like 2 OS=Rattus norvegicus OX=10116 GN=Dmxl2 PE=1 SV=3	3255	344670	99	99	63	63	31.3	3056	2181	9580	1	0	1	538.279	1074.54	2	1074.54	-0.0006	0	56.72	0.00052	R	AMGIGWWVR	N					File: ~Y:\CORE\RAW_DATA_2022_QE\P1317_Sigrun_Lange\P1317_2_B_ctx.raw~; SpectrumID: ~9842~; PrecursorID: ~0~; scans: ~20132~
1	2::tr|F1M3W5|F1M3W5_RAT	Dmx-like 2 OS=Rattus norvegicus OX=10116 GN=Dmxl2 PE=1 SV=3	3255	344670	99	99	63	63	31.3	3056	2448	5583	1	0	1	554.764	1107.51	2	1107.52	-0.0062	0	47.54	0.0028	K	DQLDFVSER	M					File: ~Y:\CORE\RAW_DATA_2022_QE\P1317_Sigrun_Lange\P1317_2_B_ctx.raw~; SpectrumID: ~5831~; PrecursorID: ~0~; scans: ~15488~
1	2::tr|F1M3W5|F1M3W5_RAT	Dmx-like 2 OS=Rattus norvegicus OX=10116 GN=Dmxl2 PE=1 SV=3	3255	344670	99	99	63	63	31.3	3056	2449	5346	2	0	1	554.765	1107.52	2	1107.52	-0.0043	0	34.27	0.059	K	DQLDFVSER	M					File: ~Y:\CORE\RAW_DATA_2022_QE\P1317_Sigrun_Lange\P1317_2_B_ctx.raw~; SpectrumID: ~5592~; PrecursorID: ~0~; scans: ~15177~
1	2::tr|F1M3W5|F1M3W5_RAT	Dmx-like 2 OS=Rattus norvegicus OX=10116 GN=Dmxl2 PE=1 SV=3	3255	344670	99	99	63	63	31.3	3056	2548	8958	1	0	1	561.792	1121.57	2	1121.57	-0.0004	0	48.77	0.0026	R	MWAAVFGGGVK	L					File: ~Y:\CORE\RAW_DATA_2022_QE\P1317_Sigrun_Lange\P1317_2_B_ctx.raw~; SpectrumID: ~9208~; PrecursorID: ~0~; scans: ~19463~
1	2::tr|F1M3W5|F1M3W5_RAT	Dmx-like 2 OS=Rattus norvegicus OX=10116 GN=Dmxl2 PE=1 SV=3	3255	344670	99	99	63	63	31.3	3056	2767	9197	1	0	1	384.219	1149.64	3	1149.64	-0.004	1	33.01	0.054	K	RLHPDPFLR	S					File: ~Y:\CORE\RAW_DATA_2022_QE\P1317_Sigrun_Lange\P1317_2_B_ctx.raw~; SpectrumID: ~9448~; PrecursorID: ~0~; scans: ~19717~
1	2::tr|F1M3W5|F1M3W5_RAT	Dmx-like 2 OS=Rattus norvegicus OX=10116 GN=Dmxl2 PE=1 SV=3	3255	344670	99	99	63	63	31.3	3056	2930	4716	1	0	1	584.788	1167.56	2	1167.56	0.0023	0	29.03	0.19	R	LFSCGADGTLK	T					File: ~Y:\CORE\RAW_DATA_2022_QE\P1317_Sigrun_Lange\P1317_2_B_ctx.raw~; SpectrumID: ~4961~; PrecursorID: ~0~; scans: ~14288~
1	2::tr|F1M3W5|F1M3W5_RAT	Dmx-like 2 OS=Rattus norvegicus OX=10116 GN=Dmxl2 PE=1 SV=3	3255	344670	99	99	63	63	31.3	3056	3296	3437	1	0	1	605.799	1209.58	2	1209.59	-0.0044	0	59.1	0.00023	R	TLATGYEVDGGK	L					File: ~Y:\CORE\RAW_DATA_2022_QE\P1317_Sigrun_Lange\P1317_2_B_ctx.raw~; SpectrumID: ~3669~; PrecursorID: ~0~; scans: ~12295~
1	2::tr|F1M3W5|F1M3W5_RAT	Dmx-like 2 OS=Rattus norvegicus OX=10116 GN=Dmxl2 PE=1 SV=3	3255	344670	99	99	63	63	31.3	3056	3297	3622	1	0	1	605.8	1209.58	2	1209.59	-0.0028	0	53.19	0.00087	R	TLATGYEVDGGK	L					File: ~Y:\CORE\RAW_DATA_2022_QE\P1317_Sigrun_Lange\P1317_2_B_ctx.raw~; SpectrumID: ~3857~; PrecursorID: ~0~; scans: ~12582~
1	2::tr|F1M3W5|F1M3W5_RAT	Dmx-like 2 OS=Rattus norvegicus OX=10116 GN=Dmxl2 PE=1 SV=3	3255	344670	99	99	63	63	31.3	3056	3299	3813	1	0	1	605.802	1209.59	2	1209.59	0.002	0	46.81	0.0039	R	TLATGYEVDGGK	L					File: ~Y:\CORE\RAW_DATA_2022_QE\P1317_Sigrun_Lange\P1317_2_B_ctx.raw~; SpectrumID: ~4052~; PrecursorID: ~0~; scans: ~12871~
1	2::tr|F1M3W5|F1M3W5_RAT	Dmx-like 2 OS=Rattus norvegicus OX=10116 GN=Dmxl2 PE=1 SV=3	3255	344670	99	99	63	63	31.3	3056	3300	3272	1	0	1	605.803	1209.59	2	1209.59	0.0036	0	50.46	0.0017	R	TLATGYEVDGGK	L					File: ~Y:\CORE\RAW_DATA_2022_QE\P1317_Sigrun_Lange\P1317_2_B_ctx.raw~; SpectrumID: ~3501~; PrecursorID: ~0~; scans: ~12018~
1	2::tr|F1M3W5|F1M3W5_RAT	Dmx-like 2 OS=Rattus norvegicus OX=10116 GN=Dmxl2 PE=1 SV=3	3255	344670	99	99	63	63	31.3	3056	3301	4220	1	0	1	605.803	1209.59	2	1209.59	0.0043	0	37.75	0.032	R	TLATGYEVDGGK	L					File: ~Y:\CORE\RAW_DATA_2022_QE\P1317_Sigrun_Lange\P1317_2_B_ctx.raw~; SpectrumID: ~4461~; PrecursorID: ~0~; scans: ~13525~
1	2::tr|F1M3W5|F1M3W5_RAT	Dmx-like 2 OS=Rattus norvegicus OX=10116 GN=Dmxl2 PE=1 SV=3	3255	344670	99	99	63	63	31.3	3056	3302	3114	1	0	1	605.804	1209.59	2	1209.59	0.0062	0	46.27	0.0048	R	TLATGYEVDGGK	L					File: ~Y:\CORE\RAW_DATA_2022_QE\P1317_Sigrun_Lange\P1317_2_B_ctx.raw~; SpectrumID: ~3341~; PrecursorID: ~0~; scans: ~11737~
1	2::tr|F1M3W5|F1M3W5_RAT	Dmx-like 2 OS=Rattus norvegicus OX=10116 GN=Dmxl2 PE=1 SV=3	3255	344670	99	99	63	63	31.3	3056	3303	4030	1	0	1	605.805	1209.59	2	1209.59	0.007	0	36.14	0.047	R	TLATGYEVDGGK	L					File: ~Y:\CORE\RAW_DATA_2022_QE\P1317_Sigrun_Lange\P1317_2_B_ctx.raw~; SpectrumID: ~4271~; PrecursorID: ~0~; scans: ~13207~
1	2::tr|F1M3W5|F1M3W5_RAT	Dmx-like 2 OS=Rattus norvegicus OX=10116 GN=Dmxl2 PE=1 SV=3	3255	344670	99	99	63	63	31.3	3056	3453	6605	1	0	1	614.346	1226.68	2	1226.68	0.0002	0	66.1	3.2e-05	R	VLPSAFNIPNR	I					File: ~Y:\CORE\RAW_DATA_2022_QE\P1317_Sigrun_Lange\P1317_2_B_ctx.raw~; SpectrumID: ~6854~; PrecursorID: ~0~; scans: ~16758~
1	2::tr|F1M3W5|F1M3W5_RAT	Dmx-like 2 OS=Rattus norvegicus OX=10116 GN=Dmxl2 PE=1 SV=3	3255	344670	99	99	63	63	31.3	3056	3454	6868	1	0	1	614.347	1226.68	2	1226.68	0.0015	0	68.03	2.1e-05	R	VLPSAFNIPNR	I					File: ~Y:\CORE\RAW_DATA_2022_QE\P1317_Sigrun_Lange\P1317_2_B_ctx.raw~; SpectrumID: ~7117~; PrecursorID: ~0~; scans: ~17068~
1	2::tr|F1M3W5|F1M3W5_RAT	Dmx-like 2 OS=Rattus norvegicus OX=10116 GN=Dmxl2 PE=1 SV=3	3255	344670	99	99	63	63	31.3	3056	3580	9544	1	0	1	620.821	1239.63	2	1239.63	-0.0011	0	44.21	0.0064	R	FQLYNWLEK	E					File: ~Y:\CORE\RAW_DATA_2022_QE\P1317_Sigrun_Lange\P1317_2_B_ctx.raw~; SpectrumID: ~9805~; PrecursorID: ~0~; scans: ~20093~
1	2::tr|F1M3W5|F1M3W5_RAT	Dmx-like 2 OS=Rattus norvegicus OX=10116 GN=Dmxl2 PE=1 SV=3	3255	344670	99	99	63	63	31.3	3056	3792	6724	1	0	1	631.841	1261.67	2	1261.67	0.0009	0	41.94	0.012	K	QEVLQETFIR	Y					File: ~Y:\CORE\RAW_DATA_2022_QE\P1317_Sigrun_Lange\P1317_2_B_ctx.raw~; SpectrumID: ~6973~; PrecursorID: ~0~; scans: ~16900~
1	2::tr|F1M3W5|F1M3W5_RAT	Dmx-like 2 OS=Rattus norvegicus OX=10116 GN=Dmxl2 PE=1 SV=3	3255	344670	99	99	63	63	31.3	3056	3799	6989	1	0	1	632.345	1262.68	2	1262.65	0.0249	0	39.18	0.023	K	QEVLQETFIR	Y	Deamidated (NQ)	0.0000100000.0			File: ~Y:\CORE\RAW_DATA_2022_QE\P1317_Sigrun_Lange\P1317_2_B_ctx.raw~; SpectrumID: ~7239~; PrecursorID: ~0~; scans: ~17210~
1	2::tr|F1M3W5|F1M3W5_RAT	Dmx-like 2 OS=Rattus norvegicus OX=10116 GN=Dmxl2 PE=1 SV=3	3255	344670	99	99	63	63	31.3	3056	3902	2219	1	0	1	638.321	1274.63	2	1274.65	-0.0201	0	30.1	0.26	R	LSGIVNDQTNSK	D					File: ~Y:\CORE\RAW_DATA_2022_QE\P1317_Sigrun_Lange\P1317_2_B_ctx.raw~; SpectrumID: ~2414~; PrecursorID: ~0~; scans: ~10043~
1	2::tr|F1M3W5|F1M3W5_RAT	Dmx-like 2 OS=Rattus norvegicus OX=10116 GN=Dmxl2 PE=1 SV=3	3255	344670	99	99	63	63	31.3	3056	3907	3206	1	0	1	638.326	1274.64	2	1274.65	-0.0094	0	54.7	0.00089	R	LSGIVNDQTNSK	D					File: ~Y:\CORE\RAW_DATA_2022_QE\P1317_Sigrun_Lange\P1317_2_B_ctx.raw~; SpectrumID: ~3434~; PrecursorID: ~0~; scans: ~11900~
1	2::tr|F1M3W5|F1M3W5_RAT	Dmx-like 2 OS=Rattus norvegicus OX=10116 GN=Dmxl2 PE=1 SV=3	3255	344670	99	99	63	63	31.3	3056	3909	2492	1	0	1	638.33	1274.65	2	1274.65	-0.0014	0	67.3	5.1e-05	R	LSGIVNDQTNSK	D					File: ~Y:\CORE\RAW_DATA_2022_QE\P1317_Sigrun_Lange\P1317_2_B_ctx.raw~; SpectrumID: ~2698~; PrecursorID: ~0~; scans: ~10587~
1	2::tr|F1M3W5|F1M3W5_RAT	Dmx-like 2 OS=Rattus norvegicus OX=10116 GN=Dmxl2 PE=1 SV=3	3255	344670	99	99	63	63	31.3	3056	3910	2784	1	0	1	638.331	1274.65	2	1274.65	-0.0002	0	74.67	9.7e-06	R	LSGIVNDQTNSK	D					File: ~Y:\CORE\RAW_DATA_2022_QE\P1317_Sigrun_Lange\P1317_2_B_ctx.raw~; SpectrumID: ~2999~; PrecursorID: ~0~; scans: ~11131~
1	2::tr|F1M3W5|F1M3W5_RAT	Dmx-like 2 OS=Rattus norvegicus OX=10116 GN=Dmxl2 PE=1 SV=3	3255	344670	99	99	63	63	31.3	3056	3911	3015	1	0	1	638.333	1274.65	2	1274.65	0.0047	0	54.94	0.00088	R	LSGIVNDQTNSK	D					File: ~Y:\CORE\RAW_DATA_2022_QE\P1317_Sigrun_Lange\P1317_2_B_ctx.raw~; SpectrumID: ~3239~; PrecursorID: ~0~; scans: ~11566~
1	2::tr|F1M3W5|F1M3W5_RAT	Dmx-like 2 OS=Rattus norvegicus OX=10116 GN=Dmxl2 PE=1 SV=3	3255	344670	99	99	63	63	31.3	3056	3919	6194	1	0	1	638.815	1275.62	2	1275.62	-0.0006	0	49.48	0.0029	K	AMLEPENTPFK	S					File: ~Y:\CORE\RAW_DATA_2022_QE\P1317_Sigrun_Lange\P1317_2_B_ctx.raw~; SpectrumID: ~6443~; PrecursorID: ~0~; scans: ~16274~
1	2::tr|F1M3W5|F1M3W5_RAT	Dmx-like 2 OS=Rattus norvegicus OX=10116 GN=Dmxl2 PE=1 SV=3	3255	344670	99	99	63	63	31.3	3056	3920	6450	1	0	1	638.816	1275.62	2	1275.62	-0.0002	0	33.75	0.11	K	AMLEPENTPFK	S					File: ~Y:\CORE\RAW_DATA_2022_QE\P1317_Sigrun_Lange\P1317_2_B_ctx.raw~; SpectrumID: ~6699~; PrecursorID: ~0~; scans: ~16576~
1	2::tr|F1M3W5|F1M3W5_RAT	Dmx-like 2 OS=Rattus norvegicus OX=10116 GN=Dmxl2 PE=1 SV=3	3255	344670	99	99	63	63	31.3	3056	3924	2638	1	0	1	638.83	1275.65	2	1275.63	0.0147	0	57.81	0.00044	R	LSGIVNDQTNSK	D	Deamidated (NQ)	0.000001000000.0			File: ~Y:\CORE\RAW_DATA_2022_QE\P1317_Sigrun_Lange\P1317_2_B_ctx.raw~; SpectrumID: ~2850~; PrecursorID: ~0~; scans: ~10857~
1	2::tr|F1M3W5|F1M3W5_RAT	Dmx-like 2 OS=Rattus norvegicus OX=10116 GN=Dmxl2 PE=1 SV=3	3255	344670	99	99	63	63	31.3	3056	3928	2356	1	0	1	638.832	1275.65	2	1275.63	0.019	0	45.13	0.0077	R	LSGIVNDQTNSK	D	Deamidated (NQ)	0.000001000000.0			File: ~Y:\CORE\RAW_DATA_2022_QE\P1317_Sigrun_Lange\P1317_2_B_ctx.raw~; SpectrumID: ~2556~; PrecursorID: ~0~; scans: ~10315~
1	2::tr|F1M3W5|F1M3W5_RAT	Dmx-like 2 OS=Rattus norvegicus OX=10116 GN=Dmxl2 PE=1 SV=3	3255	344670	99	99	63	63	31.3	3056	4036	8147	1	0	1	430.906	1289.7	3	1289.7	-0.0002	0	28.45	0.24	K	SAFTTVLTVSHK	F					File: ~Y:\CORE\RAW_DATA_2022_QE\P1317_Sigrun_Lange\P1317_2_B_ctx.raw~; SpectrumID: ~8397~; PrecursorID: ~0~; scans: ~18511~
1	2::tr|F1M3W5|F1M3W5_RAT	Dmx-like 2 OS=Rattus norvegicus OX=10116 GN=Dmxl2 PE=1 SV=3	3255	344670	99	99	63	63	31.3	3056	4038	8179	1	0	1	645.86	1289.7	2	1289.7	0.0065	0	56.31	0.00028	K	SAFTTVLTVSHK	F					File: ~Y:\CORE\RAW_DATA_2022_QE\P1317_Sigrun_Lange\P1317_2_B_ctx.raw~; SpectrumID: ~8429~; PrecursorID: ~0~; scans: ~18546~
1	2::tr|F1M3W5|F1M3W5_RAT	Dmx-like 2 OS=Rattus norvegicus OX=10116 GN=Dmxl2 PE=1 SV=3	3255	344670	99	99	63	63	31.3	3056	4107	8246	1	0	1	433.585	1297.73	3	1297.74	-0.0034	1	24.9	0.31	K	NIADKINLIER	K					File: ~Y:\CORE\RAW_DATA_2022_QE\P1317_Sigrun_Lange\P1317_2_B_ctx.raw~; SpectrumID: ~8496~; PrecursorID: ~0~; scans: ~18619~
1	2::tr|F1M3W5|F1M3W5_RAT	Dmx-like 2 OS=Rattus norvegicus OX=10116 GN=Dmxl2 PE=1 SV=3	3255	344670	99	99	63	63	31.3	3056	4481	6119	1	0	1	450.575	1348.7	3	1348.7	0.0045	0	28.48	0.3	K	SSIIPQDPHEVK	R					File: ~Y:\CORE\RAW_DATA_2022_QE\P1317_Sigrun_Lange\P1317_2_B_ctx.raw~; SpectrumID: ~6368~; PrecursorID: ~0~; scans: ~16175~
1	2::tr|F1M3W5|F1M3W5_RAT	Dmx-like 2 OS=Rattus norvegicus OX=10116 GN=Dmxl2 PE=1 SV=3	3255	344670	99	99	63	63	31.3	3056	4554	8865	1	0	1	452.902	1355.69	3	1355.69	-0.001	1	34.77	0.06	R	MKLDHELSLDR	E					File: ~Y:\CORE\RAW_DATA_2022_QE\P1317_Sigrun_Lange\P1317_2_B_ctx.raw~; SpectrumID: ~9115~; PrecursorID: ~0~; scans: ~19364~
1	2::tr|F1M3W5|F1M3W5_RAT	Dmx-like 2 OS=Rattus norvegicus OX=10116 GN=Dmxl2 PE=1 SV=3	3255	344670	99	99	63	63	31.3	3056	4779	8535	1	0	1	693.326	1384.64	2	1384.64	0.0007	0	43.65	0.0066	K	ESDMIMAFSINK	A					File: ~Y:\CORE\RAW_DATA_2022_QE\P1317_Sigrun_Lange\P1317_2_B_ctx.raw~; SpectrumID: ~8785~; PrecursorID: ~0~; scans: ~18949~
1	2::tr|F1M3W5|F1M3W5_RAT	Dmx-like 2 OS=Rattus norvegicus OX=10116 GN=Dmxl2 PE=1 SV=3	3255	344670	99	99	63	63	31.3	3056	5017	6420	1	0	1	708.328	1414.64	2	1414.64	-0.0001	0	33.6	0.052	K	NIMMYACVNATK	D					File: ~Y:\CORE\RAW_DATA_2022_QE\P1317_Sigrun_Lange\P1317_2_B_ctx.raw~; SpectrumID: ~6669~; PrecursorID: ~0~; scans: ~16540~
1	2::tr|F1M3W5|F1M3W5_RAT	Dmx-like 2 OS=Rattus norvegicus OX=10116 GN=Dmxl2 PE=1 SV=3	3255	344670	99	99	63	63	31.3	3056	5186	9145	1	0	1	480.609	1438.81	3	1438.8	0.0009	0	31.51	0.065	R	IQHALETIHHLK	N					File: ~Y:\CORE\RAW_DATA_2022_QE\P1317_Sigrun_Lange\P1317_2_B_ctx.raw~; SpectrumID: ~9396~; PrecursorID: ~0~; scans: ~19662~
1	2::tr|F1M3W5|F1M3W5_RAT	Dmx-like 2 OS=Rattus norvegicus OX=10116 GN=Dmxl2 PE=1 SV=3	3255	344670	99	99	63	63	31.3	3056	5187	8998	1	0	1	720.427	1438.84	2	1438.84	-0.001	0	48.74	0.00067	K	DGVAVITLPLGGSIK	Q					File: ~Y:\CORE\RAW_DATA_2022_QE\P1317_Sigrun_Lange\P1317_2_B_ctx.raw~; SpectrumID: ~9248~; PrecursorID: ~0~; scans: ~19507~
1	2::tr|F1M3W5|F1M3W5_RAT	Dmx-like 2 OS=Rattus norvegicus OX=10116 GN=Dmxl2 PE=1 SV=3	3255	344670	99	99	63	63	31.3	3056	5214	7735	1	0	1	482.252	1443.73	3	1443.75	-0.0127	1	34.38	0.094	R	KLLDELSDPEASK	L					File: ~Y:\CORE\RAW_DATA_2022_QE\P1317_Sigrun_Lange\P1317_2_B_ctx.raw~; SpectrumID: ~7985~; PrecursorID: ~0~; scans: ~18059~
1	2::tr|F1M3W5|F1M3W5_RAT	Dmx-like 2 OS=Rattus norvegicus OX=10116 GN=Dmxl2 PE=1 SV=3	3255	344670	99	99	63	63	31.3	3056	5630	5951	1	0	1	751.895	1501.78	2	1501.78	-0.0018	0	63.59	0.00011	R	IPVAFPSGDANSLSK	N					File: ~Y:\CORE\RAW_DATA_2022_QE\P1317_Sigrun_Lange\P1317_2_B_ctx.raw~; SpectrumID: ~6199~; PrecursorID: ~0~; scans: ~15960~
1	2::tr|F1M3W5|F1M3W5_RAT	Dmx-like 2 OS=Rattus norvegicus OX=10116 GN=Dmxl2 PE=1 SV=3	3255	344670	99	99	63	63	31.3	3056	5631	6186	1	0	1	751.897	1501.78	2	1501.78	0.0026	0	48.39	0.0036	R	IPVAFPSGDANSLSK	N					File: ~Y:\CORE\RAW_DATA_2022_QE\P1317_Sigrun_Lange\P1317_2_B_ctx.raw~; SpectrumID: ~6435~; PrecursorID: ~0~; scans: ~16264~
1	2::tr|F1M3W5|F1M3W5_RAT	Dmx-like 2 OS=Rattus norvegicus OX=10116 GN=Dmxl2 PE=1 SV=3	3255	344670	99	99	63	63	31.3	3056	5632	5714	1	0	1	751.899	1501.78	2	1501.78	0.0058	0	52.06	0.0015	R	IPVAFPSGDANSLSK	N					File: ~Y:\CORE\RAW_DATA_2022_QE\P1317_Sigrun_Lange\P1317_2_B_ctx.raw~; SpectrumID: ~5962~; PrecursorID: ~0~; scans: ~15658~
1	2::tr|F1M3W5|F1M3W5_RAT	Dmx-like 2 OS=Rattus norvegicus OX=10116 GN=Dmxl2 PE=1 SV=3	3255	344670	99	99	63	63	31.3	3056	5657	7550	1	0	1	502.609	1504.81	3	1504.8	0.0067	1	36.31	0.043	K	SSIIPQDPHEVKR	R					File: ~Y:\CORE\RAW_DATA_2022_QE\P1317_Sigrun_Lange\P1317_2_B_ctx.raw~; SpectrumID: ~7800~; PrecursorID: ~0~; scans: ~17852~
1	2::tr|F1M3W5|F1M3W5_RAT	Dmx-like 2 OS=Rattus norvegicus OX=10116 GN=Dmxl2 PE=1 SV=3	3255	344670	99	99	63	63	31.3	3056	5837	7642	1	0	1	509.61	1525.81	3	1525.78	0.0276	0	29.08	0.21	R	SSVLVTHAELMPDK	T					File: ~Y:\CORE\RAW_DATA_2022_QE\P1317_Sigrun_Lange\P1317_2_B_ctx.raw~; SpectrumID: ~7892~; PrecursorID: ~0~; scans: ~17956~
1	2::tr|F1M3W5|F1M3W5_RAT	Dmx-like 2 OS=Rattus norvegicus OX=10116 GN=Dmxl2 PE=1 SV=3	3255	344670	99	99	63	63	31.3	3056	5973	5700	1	0	1	775.908	1549.8	2	1549.8	0.0034	0	78.29	3.3e-06	K	FLLQESQQETTVK	Q					File: ~Y:\CORE\RAW_DATA_2022_QE\P1317_Sigrun_Lange\P1317_2_B_ctx.raw~; SpectrumID: ~5948~; PrecursorID: ~0~; scans: ~15640~
1	2::tr|F1M3W5|F1M3W5_RAT	Dmx-like 2 OS=Rattus norvegicus OX=10116 GN=Dmxl2 PE=1 SV=3	3255	344670	99	99	63	63	31.3	3056	5974	5461	1	0	1	775.91	1549.81	2	1549.8	0.007	0	54.55	0.00075	K	FLLQESQQETTVK	Q					File: ~Y:\CORE\RAW_DATA_2022_QE\P1317_Sigrun_Lange\P1317_2_B_ctx.raw~; SpectrumID: ~5709~; PrecursorID: ~0~; scans: ~15327~
1	2::tr|F1M3W5|F1M3W5_RAT	Dmx-like 2 OS=Rattus norvegicus OX=10116 GN=Dmxl2 PE=1 SV=3	3255	344670	99	99	63	63	31.3	3056	5975	5939	1	0	1	775.912	1549.81	2	1549.8	0.01	0	59.96	0.0002	K	FLLQESQQETTVK	Q					File: ~Y:\CORE\RAW_DATA_2022_QE\P1317_Sigrun_Lange\P1317_2_B_ctx.raw~; SpectrumID: ~6187~; PrecursorID: ~0~; scans: ~15945~
1	2::tr|F1M3W5|F1M3W5_RAT	Dmx-like 2 OS=Rattus norvegicus OX=10116 GN=Dmxl2 PE=1 SV=3	3255	344670	99	99	63	63	31.3	3056	6433	8803	1	0	1	407.457	1625.8	4	1625.8	0.0006	0	40.45	0.023	R	QLMHTFQAHDSAIK	A					File: ~Y:\CORE\RAW_DATA_2022_QE\P1317_Sigrun_Lange\P1317_2_B_ctx.raw~; SpectrumID: ~9053~; PrecursorID: ~0~; scans: ~19299~
1	2::tr|F1M3W5|F1M3W5_RAT	Dmx-like 2 OS=Rattus norvegicus OX=10116 GN=Dmxl2 PE=1 SV=3	3255	344670	99	99	63	63	31.3	3056	6434	8810	1	0	1	542.941	1625.8	3	1625.8	0.004	0	45.72	0.0065	R	QLMHTFQAHDSAIK	A					File: ~Y:\CORE\RAW_DATA_2022_QE\P1317_Sigrun_Lange\P1317_2_B_ctx.raw~; SpectrumID: ~9060~; PrecursorID: ~0~; scans: ~19306~
1	2::tr|F1M3W5|F1M3W5_RAT	Dmx-like 2 OS=Rattus norvegicus OX=10116 GN=Dmxl2 PE=1 SV=3	3255	344670	99	99	63	63	31.3	3056	6446	10178	1	0	1	814.935	1627.86	2	1627.86	-0.005	0	93.14	1.1e-07	R	FEQSAAFFLLAGSLK	D					File: ~Y:\CORE\RAW_DATA_2022_QE\P1317_Sigrun_Lange\P1317_2_B_ctx.raw~; SpectrumID: ~10462~; PrecursorID: ~0~; scans: ~20783~
1	2::tr|F1M3W5|F1M3W5_RAT	Dmx-like 2 OS=Rattus norvegicus OX=10116 GN=Dmxl2 PE=1 SV=3	3255	344670	99	99	63	63	31.3	3056	6447	10182	1	0	1	543.626	1627.86	3	1627.86	-0.0041	0	63.24	0.0001	R	FEQSAAFFLLAGSLK	D					File: ~Y:\CORE\RAW_DATA_2022_QE\P1317_Sigrun_Lange\P1317_2_B_ctx.raw~; SpectrumID: ~10466~; PrecursorID: ~0~; scans: ~20787~
1	2::tr|F1M3W5|F1M3W5_RAT	Dmx-like 2 OS=Rattus norvegicus OX=10116 GN=Dmxl2 PE=1 SV=3	3255	344670	99	99	63	63	31.3	3056	6565	8883	1	0	1	549.237	1644.69	3	1644.7	-0.0099	0	49.15	0.00067	K	MTTFFSHNFNEDR	W					File: ~Y:\CORE\RAW_DATA_2022_QE\P1317_Sigrun_Lange\P1317_2_B_ctx.raw~; SpectrumID: ~9133~; PrecursorID: ~0~; scans: ~19383~
1	2::tr|F1M3W5|F1M3W5_RAT	Dmx-like 2 OS=Rattus norvegicus OX=10116 GN=Dmxl2 PE=1 SV=3	3255	344670	99	99	63	63	31.3	3056	6640	6219	1	0	1	829.932	1657.85	2	1657.85	-0.0021	0	81.22	2e-06	K	AAEGISSDSLLSVPGQK	N					File: ~Y:\CORE\RAW_DATA_2022_QE\P1317_Sigrun_Lange\P1317_2_B_ctx.raw~; SpectrumID: ~6468~; PrecursorID: ~0~; scans: ~16304~
1	2::tr|F1M3W5|F1M3W5_RAT	Dmx-like 2 OS=Rattus norvegicus OX=10116 GN=Dmxl2 PE=1 SV=3	3255	344670	99	99	63	63	31.3	3056	6641	5984	1	0	1	829.933	1657.85	2	1657.85	-0.0018	0	82.42	1.5e-06	K	AAEGISSDSLLSVPGQK	N					File: ~Y:\CORE\RAW_DATA_2022_QE\P1317_Sigrun_Lange\P1317_2_B_ctx.raw~; SpectrumID: ~6232~; PrecursorID: ~0~; scans: ~15999~
1	2::tr|F1M3W5|F1M3W5_RAT	Dmx-like 2 OS=Rattus norvegicus OX=10116 GN=Dmxl2 PE=1 SV=3	3255	344670	99	99	63	63	31.3	3056	7091	7111	1	0	1	872.926	1743.84	2	1743.86	-0.0207	0	75.67	6.7e-06	R	NIGAGVMQIEISQDNR	L					File: ~Y:\CORE\RAW_DATA_2022_QE\P1317_Sigrun_Lange\P1317_2_B_ctx.raw~; SpectrumID: ~7361~; PrecursorID: ~0~; scans: ~17350~
1	2::tr|F1M3W5|F1M3W5_RAT	Dmx-like 2 OS=Rattus norvegicus OX=10116 GN=Dmxl2 PE=1 SV=3	3255	344670	99	99	63	63	31.3	3056	7092	6834	1	0	1	872.935	1743.86	2	1743.86	-0.0018	0	96.08	6.9e-08	R	NIGAGVMQIEISQDNR	L					File: ~Y:\CORE\RAW_DATA_2022_QE\P1317_Sigrun_Lange\P1317_2_B_ctx.raw~; SpectrumID: ~7083~; PrecursorID: ~0~; scans: ~17027~
1	2::tr|F1M3W5|F1M3W5_RAT	Dmx-like 2 OS=Rattus norvegicus OX=10116 GN=Dmxl2 PE=1 SV=3	3255	344670	99	99	63	63	31.3	3056	7094	6846	1	0	1	872.94	1743.87	2	1743.86	0.0081	0	115.51	8e-10	R	NIGAGVMQIEISQDNR	L					File: ~Y:\CORE\RAW_DATA_2022_QE\P1317_Sigrun_Lange\P1317_2_B_ctx.raw~; SpectrumID: ~7095~; PrecursorID: ~0~; scans: ~17041~
1	2::tr|F1M3W5|F1M3W5_RAT	Dmx-like 2 OS=Rattus norvegicus OX=10116 GN=Dmxl2 PE=1 SV=3	3255	344670	99	99	63	63	31.3	3056	7191	9839	1	0	1	883.421	1764.83	2	1764.83	-0.0026	0	54.25	0.00093	K	SCNPVVFSFYNYLR	T					File: ~Y:\CORE\RAW_DATA_2022_QE\P1317_Sigrun_Lange\P1317_2_B_ctx.raw~; SpectrumID: ~10109~; PrecursorID: ~0~; scans: ~20412~
1	2::tr|F1M3W5|F1M3W5_RAT	Dmx-like 2 OS=Rattus norvegicus OX=10116 GN=Dmxl2 PE=1 SV=3	3255	344670	99	99	63	63	31.3	3056	7539	8357	1	0	1	915.984	1829.95	2	1829.95	0.0019	0	85.46	6.8e-07	R	VDPIGPLSYTGGVSELAR	I					File: ~Y:\CORE\RAW_DATA_2022_QE\P1317_Sigrun_Lange\P1317_2_B_ctx.raw~; SpectrumID: ~8607~; PrecursorID: ~0~; scans: ~18738~
1	2::tr|F1M3W5|F1M3W5_RAT	Dmx-like 2 OS=Rattus norvegicus OX=10116 GN=Dmxl2 PE=1 SV=3	3255	344670	99	99	63	63	31.3	3056	7667	8969	1	0	1	621.986	1862.94	3	1862.92	0.0174	0	30.11	0.29	K	EIAALHEICNHESVIK	E	Deamidated (NQ)	0.0000000001000000.0			File: ~Y:\CORE\RAW_DATA_2022_QE\P1317_Sigrun_Lange\P1317_2_B_ctx.raw~; SpectrumID: ~9219~; PrecursorID: ~0~; scans: ~19475~
1	2::tr|F1M3W5|F1M3W5_RAT	Dmx-like 2 OS=Rattus norvegicus OX=10116 GN=Dmxl2 PE=1 SV=3	3255	344670	99	99	63	63	31.3	3056	7931	7354	1	0	1	645.293	1932.86	3	1932.86	-0.003	0	47.6	0.0026	R	GSVCNVLLTSCHDGVCR	L					File: ~Y:\CORE\RAW_DATA_2022_QE\P1317_Sigrun_Lange\P1317_2_B_ctx.raw~; SpectrumID: ~7604~; PrecursorID: ~0~; scans: ~17635~
1	2::tr|F1M3W5|F1M3W5_RAT	Dmx-like 2 OS=Rattus norvegicus OX=10116 GN=Dmxl2 PE=1 SV=3	3255	344670	99	99	63	63	31.3	3056	7932	7638	1	0	1	645.295	1932.86	3	1932.86	0.0021	0	34.57	0.056	R	GSVCNVLLTSCHDGVCR	L					File: ~Y:\CORE\RAW_DATA_2022_QE\P1317_Sigrun_Lange\P1317_2_B_ctx.raw~; SpectrumID: ~7888~; PrecursorID: ~0~; scans: ~17951~
1	2::tr|F1M3W5|F1M3W5_RAT	Dmx-like 2 OS=Rattus norvegicus OX=10116 GN=Dmxl2 PE=1 SV=3	3255	344670	99	99	63	63	31.3	3056	7933	7440	1	0	1	967.439	1932.86	2	1932.86	0.003	0	35.67	0.043	R	GSVCNVLLTSCHDGVCR	L					File: ~Y:\CORE\RAW_DATA_2022_QE\P1317_Sigrun_Lange\P1317_2_B_ctx.raw~; SpectrumID: ~7690~; PrecursorID: ~0~; scans: ~17729~
1	2::tr|F1M3W5|F1M3W5_RAT	Dmx-like 2 OS=Rattus norvegicus OX=10116 GN=Dmxl2 PE=1 SV=3	3255	344670	99	99	63	63	31.3	3056	7958	9541	1	0	1	971.039	1940.06	2	1940.06	0.0011	0	76.43	2.4e-06	R	LVYSQPLDLPEAVEVIR	A					File: ~Y:\CORE\RAW_DATA_2022_QE\P1317_Sigrun_Lange\P1317_2_B_ctx.raw~; SpectrumID: ~9802~; PrecursorID: ~0~; scans: ~20090~
1	2::tr|F1M3W5|F1M3W5_RAT	Dmx-like 2 OS=Rattus norvegicus OX=10116 GN=Dmxl2 PE=1 SV=3	3255	344670	99	99	63	63	31.3	3056	8023	6966	1	0	1	653.331	1956.97	3	1956.96	0.0138	1	45.63	0.0073	K	CIAGEVAIVRDPDAGEGTK	R					File: ~Y:\CORE\RAW_DATA_2022_QE\P1317_Sigrun_Lange\P1317_2_B_ctx.raw~; SpectrumID: ~7215~; PrecursorID: ~0~; scans: ~17183~
1	2::tr|F1M3W5|F1M3W5_RAT	Dmx-like 2 OS=Rattus norvegicus OX=10116 GN=Dmxl2 PE=1 SV=3	3255	344670	99	99	63	63	31.3	3056	8087	9485	1	0	1	659.007	1974	3	1974	-0.0014	0	61.51	0.00021	R	TFHDPNAIYSELILWR	V					File: ~Y:\CORE\RAW_DATA_2022_QE\P1317_Sigrun_Lange\P1317_2_B_ctx.raw~; SpectrumID: ~9745~; PrecursorID: ~0~; scans: ~20030~
1	2::tr|F1M3W5|F1M3W5_RAT	Dmx-like 2 OS=Rattus norvegicus OX=10116 GN=Dmxl2 PE=1 SV=3	3255	344670	99	99	63	63	31.3	3056	8088	9511	2	0	1	988.015	1974.02	2	1974	0.0154	0	33.98	0.11	R	TFHDPNAIYSELILWR	V					File: ~Y:\CORE\RAW_DATA_2022_QE\P1317_Sigrun_Lange\P1317_2_B_ctx.raw~; SpectrumID: ~9771~; PrecursorID: ~0~; scans: ~20057~
1	2::tr|F1M3W5|F1M3W5_RAT	Dmx-like 2 OS=Rattus norvegicus OX=10116 GN=Dmxl2 PE=1 SV=3	3255	344670	99	99	63	63	31.3	3056	8321	8854	1	0	1	684.011	2049.01	3	2049.01	0.0034	0	54.55	0.0011	K	VINLSQYGPAYFGQEHAR	V					File: ~Y:\CORE\RAW_DATA_2022_QE\P1317_Sigrun_Lange\P1317_2_B_ctx.raw~; SpectrumID: ~9104~; PrecursorID: ~0~; scans: ~19352~
1	2::tr|F1M3W5|F1M3W5_RAT	Dmx-like 2 OS=Rattus norvegicus OX=10116 GN=Dmxl2 PE=1 SV=3	3255	344670	99	99	63	63	31.3	3056	8329	8860	1	0	1	684.679	2051.01	3	2050.97	0.0393	0	45.53	0.0083	K	VINLSQYGPAYFGQEHAR	V	2 Deamidated (NQ)	0.001001000000000000.0			File: ~Y:\CORE\RAW_DATA_2022_QE\P1317_Sigrun_Lange\P1317_2_B_ctx.raw~; SpectrumID: ~9110~; PrecursorID: ~0~; scans: ~19359~
1	2::tr|F1M3W5|F1M3W5_RAT	Dmx-like 2 OS=Rattus norvegicus OX=10116 GN=Dmxl2 PE=1 SV=3	3255	344670	99	99	63	63	31.3	3056	8875	9624	1	0	1	1118.55	2235.09	2	2235.09	-0.003	0	114.65	1.1e-09	R	LFESEFETSSTYISILNQK	I					File: ~Y:\CORE\RAW_DATA_2022_QE\P1317_Sigrun_Lange\P1317_2_B_ctx.raw~; SpectrumID: ~9888~; PrecursorID: ~0~; scans: ~20180~
1	2::tr|F1M3W5|F1M3W5_RAT	Dmx-like 2 OS=Rattus norvegicus OX=10116 GN=Dmxl2 PE=1 SV=3	3255	344670	99	99	63	63	31.3	3056	8903	8294	1	0	1	562.52	2246.05	4	2246.05	-0.0012	0	41	0.021	R	MTSHPVHQYYLTGAQDGSVR	M					File: ~Y:\CORE\RAW_DATA_2022_QE\P1317_Sigrun_Lange\P1317_2_B_ctx.raw~; SpectrumID: ~8544~; PrecursorID: ~0~; scans: ~18671~
1	2::tr|F1M3W5|F1M3W5_RAT	Dmx-like 2 OS=Rattus norvegicus OX=10116 GN=Dmxl2 PE=1 SV=3	3255	344670	99	99	63	63	31.3	3056	8904	8278	1	0	1	749.694	2246.06	3	2246.05	0.0053	0	48.8	0.0035	R	MTSHPVHQYYLTGAQDGSVR	M					File: ~Y:\CORE\RAW_DATA_2022_QE\P1317_Sigrun_Lange\P1317_2_B_ctx.raw~; SpectrumID: ~8528~; PrecursorID: ~0~; scans: ~18653~
1	2::tr|F1M3W5|F1M3W5_RAT	Dmx-like 2 OS=Rattus norvegicus OX=10116 GN=Dmxl2 PE=1 SV=3	3255	344670	99	99	63	63	31.3	3056	9033	7214	1	0	1	1138.52	2275.03	2	2275.03	0.0034	0	45.69	0.006	K	ALALDSCEEYFTTGSAEGNIK	V					File: ~Y:\CORE\RAW_DATA_2022_QE\P1317_Sigrun_Lange\P1317_2_B_ctx.raw~; SpectrumID: ~7464~; PrecursorID: ~0~; scans: ~17476~
1	2::tr|F1M3W5|F1M3W5_RAT	Dmx-like 2 OS=Rattus norvegicus OX=10116 GN=Dmxl2 PE=1 SV=3	3255	344670	99	99	63	63	31.3	3056	9138	6527	1	0	1	771.376	2311.11	3	2311.12	-0.016	0	39.17	0.036	K	DNSSTVSIVGRPVAVSCSYTGR	L					File: ~Y:\CORE\RAW_DATA_2022_QE\P1317_Sigrun_Lange\P1317_2_B_ctx.raw~; SpectrumID: ~6776~; PrecursorID: ~0~; scans: ~16667~
1	2::tr|F1M3W5|F1M3W5_RAT	Dmx-like 2 OS=Rattus norvegicus OX=10116 GN=Dmxl2 PE=1 SV=3	3255	344670	99	99	63	63	31.3	3056	9148	10256	1	0	1	1157.62	2313.22	2	2313.22	-0.0001	0	111.58	1.2e-09	R	SIDLVSSVDGTPSLPVSLSWVR	D					File: ~Y:\CORE\RAW_DATA_2022_QE\P1317_Sigrun_Lange\P1317_2_B_ctx.raw~; SpectrumID: ~10540~; PrecursorID: ~0~; scans: ~20865~
1	2::tr|F1M3W5|F1M3W5_RAT	Dmx-like 2 OS=Rattus norvegicus OX=10116 GN=Dmxl2 PE=1 SV=3	3255	344670	99	99	63	63	31.3	3056	9277	8471	1	0	1	786.68	2357.02	3	2357.01	0.0056	0	47.5	0.002	R	LDWGEDHDGALEEDDGGGLVMK	A					File: ~Y:\CORE\RAW_DATA_2022_QE\P1317_Sigrun_Lange\P1317_2_B_ctx.raw~; SpectrumID: ~8721~; PrecursorID: ~0~; scans: ~18863~
1	2::tr|F1M3W5|F1M3W5_RAT	Dmx-like 2 OS=Rattus norvegicus OX=10116 GN=Dmxl2 PE=1 SV=3	3255	344670	99	99	63	63	31.3	3056	9340	8922	1	0	1	795.386	2383.14	3	2383.15	-0.0111	0	32.69	0.16	K	ETEIFFQPSQGYRPPPFSEK	F					File: ~Y:\CORE\RAW_DATA_2022_QE\P1317_Sigrun_Lange\P1317_2_B_ctx.raw~; SpectrumID: ~9172~; PrecursorID: ~0~; scans: ~19425~
1	2::tr|F1M3W5|F1M3W5_RAT	Dmx-like 2 OS=Rattus norvegicus OX=10116 GN=Dmxl2 PE=1 SV=3	3255	344670	99	99	63	63	31.3	3056	9581	8298	1	0	1	826.058	2475.15	3	2475.15	0.0006	0	70.88	2.1e-05	K	ATSDFAFITSSSLVATSGQSNDNR	N					File: ~Y:\CORE\RAW_DATA_2022_QE\P1317_Sigrun_Lange\P1317_2_B_ctx.raw~; SpectrumID: ~8548~; PrecursorID: ~0~; scans: ~18675~
1	2::tr|F1M3W5|F1M3W5_RAT	Dmx-like 2 OS=Rattus norvegicus OX=10116 GN=Dmxl2 PE=1 SV=3	3255	344670	99	99	63	63	31.3	3056	9853	8741	1	0	1	648.302	2589.18	4	2589.19	-0.013	0	43.59	0.0094	K	VESELLDHEEMVDKPDIGSYER	H					File: ~Y:\CORE\RAW_DATA_2022_QE\P1317_Sigrun_Lange\P1317_2_B_ctx.raw~; SpectrumID: ~8991~; PrecursorID: ~0~; scans: ~19234~
1	2::tr|F1M3W5|F1M3W5_RAT	Dmx-like 2 OS=Rattus norvegicus OX=10116 GN=Dmxl2 PE=1 SV=3	3255	344670	99	99	63	63	31.3	3056	9854	8763	1	0	1	864.08	2589.22	3	2589.19	0.0285	0	31.79	0.19	K	VESELLDHEEMVDKPDIGSYER	H					File: ~Y:\CORE\RAW_DATA_2022_QE\P1317_Sigrun_Lange\P1317_2_B_ctx.raw~; SpectrumID: ~9013~; PrecursorID: ~0~; scans: ~19257~
1	2::tr|F1M3W5|F1M3W5_RAT	Dmx-like 2 OS=Rattus norvegicus OX=10116 GN=Dmxl2 PE=1 SV=3	3255	344670	99	99	63	63	31.3	3056	9970	9090	1	0	1	661.078	2640.28	4	2640.29	-0.0016	1	44.37	0.011	K	EKETEIFFQPSQGYRPPPFSEK	F					File: ~Y:\CORE\RAW_DATA_2022_QE\P1317_Sigrun_Lange\P1317_2_B_ctx.raw~; SpectrumID: ~9340~; PrecursorID: ~0~; scans: ~19603~
1	2::tr|F1M3W5|F1M3W5_RAT	Dmx-like 2 OS=Rattus norvegicus OX=10116 GN=Dmxl2 PE=1 SV=3	3255	344670	99	99	63	63	31.3	3056	10444	10162	1	0	1	972.154	2913.44	3	2913.44	0.0013	0	77.68	5.3e-06	R	DYTEIDSIPPLPLHALLAADQDTSYR	I					File: ~Y:\CORE\RAW_DATA_2022_QE\P1317_Sigrun_Lange\P1317_2_B_ctx.raw~; SpectrumID: ~10445~; PrecursorID: ~0~; scans: ~20765~
1	2::tr|F1M3W5|F1M3W5_RAT	Dmx-like 2 OS=Rattus norvegicus OX=10116 GN=Dmxl2 PE=1 SV=3	3255	344670	99	99	63	63	31.3	3056	10498	5857	1	0	1	991.113	2970.32	3	2970.32	-0.0017	0	45.06	0.005	K	NMESSSETSSSVSSMPHSSSIANLQTASK	L					File: ~Y:\CORE\RAW_DATA_2022_QE\P1317_Sigrun_Lange\P1317_2_B_ctx.raw~; SpectrumID: ~6105~; PrecursorID: ~0~; scans: ~15841~
1	2::tr|F1M3W5|F1M3W5_RAT	Dmx-like 2 OS=Rattus norvegicus OX=10116 GN=Dmxl2 PE=1 SV=3	3255	344670	99	99	63	63	31.3	3056	10500	6096	1	0	1	991.45	2971.33	3	2971.3	0.0256	0	63.88	7e-05	K	NMESSSETSSSVSSMPHSSSIANLQTASK	L	Deamidated (NQ)	0.10000000000000000000000000000.0			File: ~Y:\CORE\RAW_DATA_2022_QE\P1317_Sigrun_Lange\P1317_2_B_ctx.raw~; SpectrumID: ~6345~; PrecursorID: ~0~; scans: ~16146~
1	2::tr|F1M3W5|F1M3W5_RAT	Dmx-like 2 OS=Rattus norvegicus OX=10116 GN=Dmxl2 PE=1 SV=3	3255	344670	99	99	63	63	31.3	3056	10645	10230	1	0	1	1038.18	3111.51	3	3111.51	-0.0054	0	42.61	0.017	R	LLTATDSIQLWAPPGSDILEEEEEVDNK	V					File: ~Y:\CORE\RAW_DATA_2022_QE\P1317_Sigrun_Lange\P1317_2_B_ctx.raw~; SpectrumID: ~10514~; PrecursorID: ~0~; scans: ~20837~
1	2::tr|F1M3W5|F1M3W5_RAT	Dmx-like 2 OS=Rattus norvegicus OX=10116 GN=Dmxl2 PE=1 SV=3	3255	344670	99	99	63	63	31.3	3056	10653	9157	1	0	1	1043.51	3127.51	3	3127.51	0.0031	0	92.64	1.6e-07	K	MDHFEGPPPNYVNTYPTDLSVGAGPAILR	N					File: ~Y:\CORE\RAW_DATA_2022_QE\P1317_Sigrun_Lange\P1317_2_B_ctx.raw~; SpectrumID: ~9408~; PrecursorID: ~0~; scans: ~19675~
1	2::tr|F1M3W5|F1M3W5_RAT	Dmx-like 2 OS=Rattus norvegicus OX=10116 GN=Dmxl2 PE=1 SV=3	3255	344670	99	99	63	63	31.3	3056	10722	8819	1	0	1	1078.17	3231.48	3	3231.45	0.0288	0	51.25	0.0018	R	ASDPSALLTPQEEDCAEGDTEVDVIAEQLK	F	2 Deamidated (NQ)	0.000000000010000000000000000100.0			File: ~Y:\CORE\RAW_DATA_2022_QE\P1317_Sigrun_Lange\P1317_2_B_ctx.raw~; SpectrumID: ~9069~; PrecursorID: ~0~; scans: ~19316~
1	2::tr|F1M3W5|F1M3W5_RAT	Dmx-like 2 OS=Rattus norvegicus OX=10116 GN=Dmxl2 PE=1 SV=3	3255	344670	99	99	63	63	31.3	3056	11026	10237	1	0	1	921.199	3680.77	4	3680.74	0.0228	0	74.25	1.1e-05	R	LWAETLLPEDCLLGEQICETTTSSVASNLSSAGK	H	Deamidated (NQ)	0.0000000000000001000000000000000000.0			File: ~Y:\CORE\RAW_DATA_2022_QE\P1317_Sigrun_Lange\P1317_2_B_ctx.raw~; SpectrumID: ~10521~; PrecursorID: ~0~; scans: ~20845~
1	2::tr|F1M3W5|F1M3W5_RAT	Dmx-like 2 OS=Rattus norvegicus OX=10116 GN=Dmxl2 PE=1 SV=3	3255	344670	99	99	63	63	31.3	3056	11350	9115	1	0	1	917.031	4580.12	5	4580.09	0.029	1	59.61	0.00018	K	KPQSYEDHIESQPEDQYSELFQVQEITTDDIDLEPEKR	E	2 Deamidated (NQ)	0.00000000000100000000000100000000000000.0			File: ~Y:\CORE\RAW_DATA_2022_QE\P1317_Sigrun_Lange\P1317_2_B_ctx.raw~; SpectrumID: ~9365~; PrecursorID: ~0~; scans: ~19629~
1	2::tr|A0A8I5ZU67|A0A8I5ZU67_RAT	Dmx-like 1 OS=Rattus norvegicus OX=10116 GN=Dmxl1 PE=1 SV=1	62	345706	2	2	2	2	0.5	3064	605	7736	1	0	1	425.244	848.473	2	848.476	-0.0028	0	32.51	0.037	K	NAFSLLGK	Q					File: ~Y:\CORE\RAW_DATA_2022_QE\P1317_Sigrun_Lange\P1317_2_B_ctx.raw~; SpectrumID: ~7986~; PrecursorID: ~0~; scans: ~18060~
1	2::tr|A0A8I5ZU67|A0A8I5ZU67_RAT	Dmx-like 1 OS=Rattus norvegicus OX=10116 GN=Dmxl1 PE=1 SV=1	62	345706	2	2	2	2	0.5	3064	821	8337	1	0	1	440.784	879.554	2	879.554	-0.0005	0	30.46	0.01	K	AILSHLVK	C					File: ~Y:\CORE\RAW_DATA_2022_QE\P1317_Sigrun_Lange\P1317_2_B_ctx.raw~; SpectrumID: ~8587~; PrecursorID: ~0~; scans: ~18717~
1	2::tr|A0A8I6A9G2|A0A8I6A9G2_RAT	Dmx-like 1 OS=Rattus norvegicus OX=10116 GN=Dmxl1 PE=1 SV=1	62	340772	2	2	2	2	0.5	3016	605	7736	1	0	1	425.244	848.473	2	848.476	-0.0028	0	32.51	0.037	K	NAFSLLGK	Q					File: ~Y:\CORE\RAW_DATA_2022_QE\P1317_Sigrun_Lange\P1317_2_B_ctx.raw~; SpectrumID: ~7986~; PrecursorID: ~0~; scans: ~18060~
1	2::tr|A0A8I6A9G2|A0A8I6A9G2_RAT	Dmx-like 1 OS=Rattus norvegicus OX=10116 GN=Dmxl1 PE=1 SV=1	62	340772	2	2	2	2	0.5	3016	821	8337	1	0	1	440.784	879.554	2	879.554	-0.0005	0	30.46	0.01	K	AILSHLVK	C					File: ~Y:\CORE\RAW_DATA_2022_QE\P1317_Sigrun_Lange\P1317_2_B_ctx.raw~; SpectrumID: ~8587~; PrecursorID: ~0~; scans: ~18717~
1	2::tr|D4AA13|D4AA13_RAT	Dmx-like 1 OS=Rattus norvegicus OX=10116 GN=Dmxl1 PE=1 SV=2	62	344035	2	2	2	2	0.5	3047	605	7736	1	0	1	425.244	848.473	2	848.476	-0.0028	0	32.51	0.037	K	NAFSLLGK	Q					File: ~Y:\CORE\RAW_DATA_2022_QE\P1317_Sigrun_Lange\P1317_2_B_ctx.raw~; SpectrumID: ~7986~; PrecursorID: ~0~; scans: ~18060~
1	2::tr|D4AA13|D4AA13_RAT	Dmx-like 1 OS=Rattus norvegicus OX=10116 GN=Dmxl1 PE=1 SV=2	62	344035	2	2	2	2	0.5	3047	821	8337	1	0	1	440.784	879.554	2	879.554	-0.0005	0	30.46	0.01	K	AILSHLVK	C					File: ~Y:\CORE\RAW_DATA_2022_QE\P1317_Sigrun_Lange\P1317_2_B_ctx.raw~; SpectrumID: ~8587~; PrecursorID: ~0~; scans: ~18717~
2	2::tr|A0A8I6GM66|A0A8I6GM66_RAT	Anion exchange protein OS=Rattus norvegicus OX=10116 GN=Slc4a10 PE=3 SV=1	2379	126827	94	94	40	40	42.7	1118	216	6158	1	1	0	396.242	790.47	2	790.47	-0.0003	0	30.28	0.02	R	TVVAFVR	L					File: ~Y:\CORE\RAW_DATA_2022_QE\P1317_Sigrun_Lange\P1317_2_B_ctx.raw~; SpectrumID: ~6407~; PrecursorID: ~0~; scans: ~16225~
2	2::tr|A0A8I6GM66|A0A8I6GM66_RAT	Anion exchange protein OS=Rattus norvegicus OX=10116 GN=Slc4a10 PE=3 SV=1	2379	126827	94	94	40	40	42.7	1118	217	5886	1	1	0	396.242	790.47	2	790.47	-0.0001	0	33.34	0.0097	R	TVVAFVR	L					File: ~Y:\CORE\RAW_DATA_2022_QE\P1317_Sigrun_Lange\P1317_2_B_ctx.raw~; SpectrumID: ~6134~; PrecursorID: ~0~; scans: ~15878~
2	2::tr|A0A8I6GM66|A0A8I6GM66_RAT	Anion exchange protein OS=Rattus norvegicus OX=10116 GN=Slc4a10 PE=3 SV=1	2379	126827	94	94	40	40	42.7	1118	448	6478	4	1	0	414.223	826.431	2	826.437	-0.006	0	21.78	0.36	R	VHEALMK	Q					File: ~Y:\CORE\RAW_DATA_2022_QE\P1317_Sigrun_Lange\P1317_2_B_ctx.raw~; SpectrumID: ~6727~; PrecursorID: ~0~; scans: ~16610~
2	2::tr|A0A8I6GM66|A0A8I6GM66_RAT	Anion exchange protein OS=Rattus norvegicus OX=10116 GN=Slc4a10 PE=3 SV=1	2379	126827	94	94	40	40	42.7	1118	601	7162	1	1	0	424.734	847.453	2	847.455	-0.0024	0	31.59	0.11	K	GIQLFDR	I					File: ~Y:\CORE\RAW_DATA_2022_QE\P1317_Sigrun_Lange\P1317_2_B_ctx.raw~; SpectrumID: ~7412~; PrecursorID: ~0~; scans: ~17412~
2	2::tr|A0A8I6GM66|A0A8I6GM66_RAT	Anion exchange protein OS=Rattus norvegicus OX=10116 GN=Slc4a10 PE=3 SV=1	2379	126827	94	94	40	40	42.7	1118	1576	3410	1	1	0	496.207	990.399	2	990.404	-0.0049	0	39.95	0.0025	R	EGEDAEWR	E					File: ~Y:\CORE\RAW_DATA_2022_QE\P1317_Sigrun_Lange\P1317_2_B_ctx.raw~; SpectrumID: ~3642~; PrecursorID: ~0~; scans: ~12254~
2	2::tr|A0A8I6GM66|A0A8I6GM66_RAT	Anion exchange protein OS=Rattus norvegicus OX=10116 GN=Slc4a10 PE=3 SV=1	2379	126827	94	94	40	40	42.7	1118	1577	2760	1	1	0	496.207	990.4	2	990.404	-0.0045	0	31.33	0.018	R	EGEDAEWR	E					File: ~Y:\CORE\RAW_DATA_2022_QE\P1317_Sigrun_Lange\P1317_2_B_ctx.raw~; SpectrumID: ~2975~; PrecursorID: ~0~; scans: ~11082~
2	2::tr|A0A8I6GM66|A0A8I6GM66_RAT	Anion exchange protein OS=Rattus norvegicus OX=10116 GN=Slc4a10 PE=3 SV=1	2379	126827	94	94	40	40	42.7	1118	1578	3087	1	1	0	496.208	990.402	2	990.404	-0.002	0	39.76	0.0026	R	EGEDAEWR	E					File: ~Y:\CORE\RAW_DATA_2022_QE\P1317_Sigrun_Lange\P1317_2_B_ctx.raw~; SpectrumID: ~3313~; PrecursorID: ~0~; scans: ~11695~
2	2::tr|A0A8I6GM66|A0A8I6GM66_RAT	Anion exchange protein OS=Rattus norvegicus OX=10116 GN=Slc4a10 PE=3 SV=1	2379	126827	94	94	40	40	42.7	1118	1579	2592	1	1	0	496.209	990.403	2	990.404	-0.0018	0	25.82	0.065	R	EGEDAEWR	E					File: ~Y:\CORE\RAW_DATA_2022_QE\P1317_Sigrun_Lange\P1317_2_B_ctx.raw~; SpectrumID: ~2803~; PrecursorID: ~0~; scans: ~10774~
2	2::tr|A0A8I6GM66|A0A8I6GM66_RAT	Anion exchange protein OS=Rattus norvegicus OX=10116 GN=Slc4a10 PE=3 SV=1	2379	126827	94	94	40	40	42.7	1118	1580	3247	1	1	0	496.209	990.404	2	990.404	0.0001	0	40.18	0.0025	R	EGEDAEWR	E					File: ~Y:\CORE\RAW_DATA_2022_QE\P1317_Sigrun_Lange\P1317_2_B_ctx.raw~; SpectrumID: ~3476~; PrecursorID: ~0~; scans: ~11976~
2	2::tr|A0A8I6GM66|A0A8I6GM66_RAT	Anion exchange protein OS=Rattus norvegicus OX=10116 GN=Slc4a10 PE=3 SV=1	2379	126827	94	94	40	40	42.7	1118	1581	3595	1	1	0	496.21	990.405	2	990.404	0.0004	0	40.24	0.0025	R	EGEDAEWR	E					File: ~Y:\CORE\RAW_DATA_2022_QE\P1317_Sigrun_Lange\P1317_2_B_ctx.raw~; SpectrumID: ~3829~; PrecursorID: ~0~; scans: ~12541~
2	2::tr|A0A8I6GM66|A0A8I6GM66_RAT	Anion exchange protein OS=Rattus norvegicus OX=10116 GN=Slc4a10 PE=3 SV=1	2379	126827	94	94	40	40	42.7	1118	1582	2940	1	1	0	496.212	990.408	2	990.404	0.0041	0	36.13	0.011	R	EGEDAEWR	E					File: ~Y:\CORE\RAW_DATA_2022_QE\P1317_Sigrun_Lange\P1317_2_B_ctx.raw~; SpectrumID: ~3163~; PrecursorID: ~0~; scans: ~11424~
2	2::tr|A0A8I6GM66|A0A8I6GM66_RAT	Anion exchange protein OS=Rattus norvegicus OX=10116 GN=Slc4a10 PE=3 SV=1	2379	126827	94	94	40	40	42.7	1118	1583	4001	1	1	0	496.212	990.409	2	990.404	0.0044	0	51.22	0.00035	R	EGEDAEWR	E					File: ~Y:\CORE\RAW_DATA_2022_QE\P1317_Sigrun_Lange\P1317_2_B_ctx.raw~; SpectrumID: ~4242~; PrecursorID: ~0~; scans: ~13161~
2	2::tr|A0A8I6GM66|A0A8I6GM66_RAT	Anion exchange protein OS=Rattus norvegicus OX=10116 GN=Slc4a10 PE=3 SV=1	2379	126827	94	94	40	40	42.7	1118	1584	3795	1	1	0	496.213	990.412	2	990.404	0.0073	0	39.59	0.0051	R	EGEDAEWR	E					File: ~Y:\CORE\RAW_DATA_2022_QE\P1317_Sigrun_Lange\P1317_2_B_ctx.raw~; SpectrumID: ~4034~; PrecursorID: ~0~; scans: ~12848~
2	2::tr|A0A8I6GM66|A0A8I6GM66_RAT	Anion exchange protein OS=Rattus norvegicus OX=10116 GN=Slc4a10 PE=3 SV=1	2379	126827	94	94	40	40	42.7	1118	1760	9738	1	1	0	507.769	1013.52	2	1013.53	-0.0019	0	35.1	0.032	K	LMDFLFTK	R					File: ~Y:\CORE\RAW_DATA_2022_QE\P1317_Sigrun_Lange\P1317_2_B_ctx.raw~; SpectrumID: ~10006~; PrecursorID: ~0~; scans: ~20304~
2	2::tr|A0A8I6GM66|A0A8I6GM66_RAT	Anion exchange protein OS=Rattus norvegicus OX=10116 GN=Slc4a10 PE=3 SV=1	2379	126827	94	94	40	40	42.7	1118	1793	5970	1	1	0	509.26	1016.5	2	1016.5	0.0011	0	35.92	0.073	R	SLHGEYVGR	A					File: ~Y:\CORE\RAW_DATA_2022_QE\P1317_Sigrun_Lange\P1317_2_B_ctx.raw~; SpectrumID: ~6218~; PrecursorID: ~0~; scans: ~15983~
2	2::tr|A0A8I6GM66|A0A8I6GM66_RAT	Anion exchange protein OS=Rattus norvegicus OX=10116 GN=Slc4a10 PE=3 SV=1	2379	126827	94	94	40	40	42.7	1118	1796	8248	1	1	0	509.754	1017.49	2	1017.5	-0.0014	0	35.88	0.062	R	EVDLHFMK	K					File: ~Y:\CORE\RAW_DATA_2022_QE\P1317_Sigrun_Lange\P1317_2_B_ctx.raw~; SpectrumID: ~8498~; PrecursorID: ~0~; scans: ~18621~
2	2::tr|A0A8I6GM66|A0A8I6GM66_RAT	Anion exchange protein OS=Rattus norvegicus OX=10116 GN=Slc4a10 PE=3 SV=1	2379	126827	94	94	40	40	42.7	1118	1862	2253	1	1	0	513.741	1025.47	2	1025.47	0.0011	0	84.73	3.5e-07	R	ENSTVDFSK	G					File: ~Y:\CORE\RAW_DATA_2022_QE\P1317_Sigrun_Lange\P1317_2_B_ctx.raw~; SpectrumID: ~2450~; PrecursorID: ~0~; scans: ~10114~
2	2::tr|A0A8I6GM66|A0A8I6GM66_RAT	Anion exchange protein OS=Rattus norvegicus OX=10116 GN=Slc4a10 PE=3 SV=1	2379	126827	94	94	40	40	42.7	1118	1863	2386	1	1	0	513.742	1025.47	2	1025.47	0.0021	0	84.96	3.8e-07	R	ENSTVDFSK	G					File: ~Y:\CORE\RAW_DATA_2022_QE\P1317_Sigrun_Lange\P1317_2_B_ctx.raw~; SpectrumID: ~2586~; PrecursorID: ~0~; scans: ~10375~
2	2::tr|A0A8I6GM66|A0A8I6GM66_RAT	Anion exchange protein OS=Rattus norvegicus OX=10116 GN=Slc4a10 PE=3 SV=1	2379	126827	94	94	40	40	42.7	1118	1975	1896	1	1	0	523.739	1045.46	2	1045.47	-0.005	0	51.98	0.00049	R	NDEEAVVDR	G					File: ~Y:\CORE\RAW_DATA_2022_QE\P1317_Sigrun_Lange\P1317_2_B_ctx.raw~; SpectrumID: ~2072~; PrecursorID: ~0~; scans: ~9421~
2	2::tr|A0A8I6GM66|A0A8I6GM66_RAT	Anion exchange protein OS=Rattus norvegicus OX=10116 GN=Slc4a10 PE=3 SV=1	2379	126827	94	94	40	40	42.7	1118	2280	9773	1	1	0	544.839	1087.66	2	1087.66	-0.0013	0	67.01	5.4e-06	R	IFGGLILDIK	R					File: ~Y:\CORE\RAW_DATA_2022_QE\P1317_Sigrun_Lange\P1317_2_B_ctx.raw~; SpectrumID: ~10042~; PrecursorID: ~0~; scans: ~20342~
2	2::tr|A0A8I6GM66|A0A8I6GM66_RAT	Anion exchange protein OS=Rattus norvegicus OX=10116 GN=Slc4a10 PE=3 SV=1	2379	126827	94	94	40	40	42.7	1118	2681	9332	1	1	0	571.817	1141.62	2	1141.62	-0.0013	1	58.25	0.00019	R	KLMDFLFTK	R					File: ~Y:\CORE\RAW_DATA_2022_QE\P1317_Sigrun_Lange\P1317_2_B_ctx.raw~; SpectrumID: ~9586~; PrecursorID: ~0~; scans: ~19863~
2	2::tr|A0A8I6GM66|A0A8I6GM66_RAT	Anion exchange protein OS=Rattus norvegicus OX=10116 GN=Slc4a10 PE=3 SV=1	2379	126827	94	94	40	40	42.7	1118	2961	9761	1	1	0	586.78	1171.55	2	1171.55	0.0004	0	51.58	0.00072	K	APFFWSDFR	D					File: ~Y:\CORE\RAW_DATA_2022_QE\P1317_Sigrun_Lange\P1317_2_B_ctx.raw~; SpectrumID: ~10030~; PrecursorID: ~0~; scans: ~20329~
2	2::tr|A0A8I6GM66|A0A8I6GM66_RAT	Anion exchange protein OS=Rattus norvegicus OX=10116 GN=Slc4a10 PE=3 SV=1	2379	126827	94	94	40	40	42.7	1118	3198	8467	1	1	0	600.817	1199.62	2	1199.62	-0.0001	0	49.03	0.0023	K	EYGLSYLSLR	A					File: ~Y:\CORE\RAW_DATA_2022_QE\P1317_Sigrun_Lange\P1317_2_B_ctx.raw~; SpectrumID: ~8717~; PrecursorID: ~0~; scans: ~18858~
2	2::tr|A0A8I6GM66|A0A8I6GM66_RAT	Anion exchange protein OS=Rattus norvegicus OX=10116 GN=Slc4a10 PE=3 SV=1	2379	126827	94	94	40	40	42.7	1118	3878	8283	1	1	0	636.375	1270.74	2	1270.74	-0.0044	0	39.64	0.012	K	LQVPSVFKPTR	D					File: ~Y:\CORE\RAW_DATA_2022_QE\P1317_Sigrun_Lange\P1317_2_B_ctx.raw~; SpectrumID: ~8533~; PrecursorID: ~0~; scans: ~18658~
2	2::tr|A0A8I6GM66|A0A8I6GM66_RAT	Anion exchange protein OS=Rattus norvegicus OX=10116 GN=Slc4a10 PE=3 SV=1	2379	126827	94	94	40	40	42.7	1118	3879	8204	1	1	0	424.586	1270.74	3	1270.74	-0.0027	0	39.27	0.013	K	LQVPSVFKPTR	D					File: ~Y:\CORE\RAW_DATA_2022_QE\P1317_Sigrun_Lange\P1317_2_B_ctx.raw~; SpectrumID: ~8454~; PrecursorID: ~0~; scans: ~18574~
2	2::tr|A0A8I6GM66|A0A8I6GM66_RAT	Anion exchange protein OS=Rattus norvegicus OX=10116 GN=Slc4a10 PE=3 SV=1	2379	126827	94	94	40	40	42.7	1118	3880	8482	1	1	0	424.587	1270.74	3	1270.74	-0.0012	0	41.62	0.0077	K	LQVPSVFKPTR	D					File: ~Y:\CORE\RAW_DATA_2022_QE\P1317_Sigrun_Lange\P1317_2_B_ctx.raw~; SpectrumID: ~8732~; PrecursorID: ~0~; scans: ~18876~
2	2::tr|A0A8I6GM66|A0A8I6GM66_RAT	Anion exchange protein OS=Rattus norvegicus OX=10116 GN=Slc4a10 PE=3 SV=1	2379	126827	94	94	40	40	42.7	1118	3966	2715	1	1	0	641.262	1280.51	2	1280.52	-0.007	0	63.27	1.2e-05	K	FEEDVEDGGER	W					File: ~Y:\CORE\RAW_DATA_2022_QE\P1317_Sigrun_Lange\P1317_2_B_ctx.raw~; SpectrumID: ~2929~; PrecursorID: ~0~; scans: ~10999~
2	2::tr|A0A8I6GM66|A0A8I6GM66_RAT	Anion exchange protein OS=Rattus norvegicus OX=10116 GN=Slc4a10 PE=3 SV=1	2379	126827	94	94	40	40	42.7	1118	3967	2566	1	1	0	641.266	1280.52	2	1280.52	0.0014	0	63.46	1.6e-05	K	FEEDVEDGGER	W					File: ~Y:\CORE\RAW_DATA_2022_QE\P1317_Sigrun_Lange\P1317_2_B_ctx.raw~; SpectrumID: ~2775~; PrecursorID: ~0~; scans: ~10725~
2	2::tr|A0A8I6GM66|A0A8I6GM66_RAT	Anion exchange protein OS=Rattus norvegicus OX=10116 GN=Slc4a10 PE=3 SV=1	2379	126827	94	94	40	40	42.7	1118	3968	2284	1	1	0	641.266	1280.52	2	1280.52	0.0022	0	59.55	4.1e-05	K	FEEDVEDGGER	W					File: ~Y:\CORE\RAW_DATA_2022_QE\P1317_Sigrun_Lange\P1317_2_B_ctx.raw~; SpectrumID: ~2483~; PrecursorID: ~0~; scans: ~10185~
2	2::tr|A0A8I6GM66|A0A8I6GM66_RAT	Anion exchange protein OS=Rattus norvegicus OX=10116 GN=Slc4a10 PE=3 SV=1	2379	126827	94	94	40	40	42.7	1118	3969	2860	1	1	0	641.266	1280.52	2	1280.52	0.0024	0	63.24	1.7e-05	K	FEEDVEDGGER	W					File: ~Y:\CORE\RAW_DATA_2022_QE\P1317_Sigrun_Lange\P1317_2_B_ctx.raw~; SpectrumID: ~3078~; PrecursorID: ~0~; scans: ~11275~
2	2::tr|A0A8I6GM66|A0A8I6GM66_RAT	Anion exchange protein OS=Rattus norvegicus OX=10116 GN=Slc4a10 PE=3 SV=1	2379	126827	94	94	40	40	42.7	1118	3970	3003	1	1	0	641.267	1280.52	2	1280.52	0.0041	0	63	1.8e-05	K	FEEDVEDGGER	W					File: ~Y:\CORE\RAW_DATA_2022_QE\P1317_Sigrun_Lange\P1317_2_B_ctx.raw~; SpectrumID: ~3226~; PrecursorID: ~0~; scans: ~11537~
2	2::tr|A0A8I6GM66|A0A8I6GM66_RAT	Anion exchange protein OS=Rattus norvegicus OX=10116 GN=Slc4a10 PE=3 SV=1	2379	126827	94	94	40	40	42.7	1118	3971	3313	1	1	0	641.267	1280.52	2	1280.52	0.0042	0	62.51	2.1e-05	K	FEEDVEDGGER	W					File: ~Y:\CORE\RAW_DATA_2022_QE\P1317_Sigrun_Lange\P1317_2_B_ctx.raw~; SpectrumID: ~3543~; PrecursorID: ~0~; scans: ~12090~
2	2::tr|A0A8I6GM66|A0A8I6GM66_RAT	Anion exchange protein OS=Rattus norvegicus OX=10116 GN=Slc4a10 PE=3 SV=1	2379	126827	94	94	40	40	42.7	1118	3972	2429	1	1	0	641.267	1280.52	2	1280.52	0.0044	0	63.12	2e-05	K	FEEDVEDGGER	W					File: ~Y:\CORE\RAW_DATA_2022_QE\P1317_Sigrun_Lange\P1317_2_B_ctx.raw~; SpectrumID: ~2632~; PrecursorID: ~0~; scans: ~10454~
2	2::tr|A0A8I6GM66|A0A8I6GM66_RAT	Anion exchange protein OS=Rattus norvegicus OX=10116 GN=Slc4a10 PE=3 SV=1	2379	126827	94	94	40	40	42.7	1118	3973	3155	1	1	0	641.269	1280.52	2	1280.52	0.0071	0	63.22	2e-05	K	FEEDVEDGGER	W					File: ~Y:\CORE\RAW_DATA_2022_QE\P1317_Sigrun_Lange\P1317_2_B_ctx.raw~; SpectrumID: ~3382~; PrecursorID: ~0~; scans: ~11809~
2	2::tr|A0A8I6GM66|A0A8I6GM66_RAT	Anion exchange protein OS=Rattus norvegicus OX=10116 GN=Slc4a10 PE=3 SV=1	2379	126827	94	94	40	40	42.7	1118	4118	9294	1	1	0	650.827	1299.64	2	1299.64	-0.0005	1	38.82	0.023	R	KAPFFWSDFR	D					File: ~Y:\CORE\RAW_DATA_2022_QE\P1317_Sigrun_Lange\P1317_2_B_ctx.raw~; SpectrumID: ~9545~; PrecursorID: ~0~; scans: ~19820~
2	2::tr|A0A8I6GM66|A0A8I6GM66_RAT	Anion exchange protein OS=Rattus norvegicus OX=10116 GN=Slc4a10 PE=3 SV=1	2379	126827	94	94	40	40	42.7	1118	4609	9241	1	1	0	683.401	1364.79	2	1364.79	-0.0048	0	42.06	0.0033	R	TLFIGVHVPLGGR	K					File: ~Y:\CORE\RAW_DATA_2022_QE\P1317_Sigrun_Lange\P1317_2_B_ctx.raw~; SpectrumID: ~9492~; PrecursorID: ~0~; scans: ~19763~
2	2::tr|A0A8I6GM66|A0A8I6GM66_RAT	Anion exchange protein OS=Rattus norvegicus OX=10116 GN=Slc4a10 PE=3 SV=1	2379	126827	94	94	40	40	42.7	1118	4610	9225	1	1	0	455.938	1364.79	3	1364.79	-0.0018	0	34.37	0.019	R	TLFIGVHVPLGGR	K					File: ~Y:\CORE\RAW_DATA_2022_QE\P1317_Sigrun_Lange\P1317_2_B_ctx.raw~; SpectrumID: ~9476~; PrecursorID: ~0~; scans: ~19746~
2	2::tr|A0A8I6GM66|A0A8I6GM66_RAT	Anion exchange protein OS=Rattus norvegicus OX=10116 GN=Slc4a10 PE=3 SV=1	2379	126827	94	94	40	40	42.7	1118	5113	2039	1	1	0	716.322	1430.63	2	1430.63	-0.0052	0	47.52	0.0017	K	LESECSAPGEQPK	F					File: ~Y:\CORE\RAW_DATA_2022_QE\P1317_Sigrun_Lange\P1317_2_B_ctx.raw~; SpectrumID: ~2229~; PrecursorID: ~0~; scans: ~9696~
2	2::tr|A0A8I6GM66|A0A8I6GM66_RAT	Anion exchange protein OS=Rattus norvegicus OX=10116 GN=Slc4a10 PE=3 SV=1	2379	126827	94	94	40	40	42.7	1118	5114	1762	1	1	0	716.323	1430.63	2	1430.63	-0.004	0	37.11	0.019	K	LESECSAPGEQPK	F					File: ~Y:\CORE\RAW_DATA_2022_QE\P1317_Sigrun_Lange\P1317_2_B_ctx.raw~; SpectrumID: ~1929~; PrecursorID: ~0~; scans: ~9170~
2	2::tr|A0A8I6GM66|A0A8I6GM66_RAT	Anion exchange protein OS=Rattus norvegicus OX=10116 GN=Slc4a10 PE=3 SV=1	2379	126827	94	94	40	40	42.7	1118	5115	1640	1	1	0	716.324	1430.63	2	1430.63	-0.0021	0	48.42	0.0014	K	LESECSAPGEQPK	F					File: ~Y:\CORE\RAW_DATA_2022_QE\P1317_Sigrun_Lange\P1317_2_B_ctx.raw~; SpectrumID: ~1787~; PrecursorID: ~0~; scans: ~8911~
2	2::tr|A0A8I6GM66|A0A8I6GM66_RAT	Anion exchange protein OS=Rattus norvegicus OX=10116 GN=Slc4a10 PE=3 SV=1	2379	126827	94	94	40	40	42.7	1118	5117	1903	1	1	0	716.325	1430.64	2	1430.63	0.0015	0	51.06	0.00084	K	LESECSAPGEQPK	F					File: ~Y:\CORE\RAW_DATA_2022_QE\P1317_Sigrun_Lange\P1317_2_B_ctx.raw~; SpectrumID: ~2079~; PrecursorID: ~0~; scans: ~9434~
2	2::tr|A0A8I6GM66|A0A8I6GM66_RAT	Anion exchange protein OS=Rattus norvegicus OX=10116 GN=Slc4a10 PE=3 SV=1	2379	126827	94	94	40	40	42.7	1118	5310	5577	1	1	0	728.366	1454.72	2	1454.72	-0.0012	0	77.69	3.4e-06	K	DQGAQMEPLLPTR	N					File: ~Y:\CORE\RAW_DATA_2022_QE\P1317_Sigrun_Lange\P1317_2_B_ctx.raw~; SpectrumID: ~5825~; PrecursorID: ~0~; scans: ~15480~
2	2::tr|A0A8I6GM66|A0A8I6GM66_RAT	Anion exchange protein OS=Rattus norvegicus OX=10116 GN=Slc4a10 PE=3 SV=1	2379	126827	94	94	40	40	42.7	1118	5311	5814	1	1	0	728.367	1454.72	2	1454.72	0	0	73	1e-05	K	DQGAQMEPLLPTR	N					File: ~Y:\CORE\RAW_DATA_2022_QE\P1317_Sigrun_Lange\P1317_2_B_ctx.raw~; SpectrumID: ~6062~; PrecursorID: ~0~; scans: ~15786~
2	2::tr|A0A8I6GM66|A0A8I6GM66_RAT	Anion exchange protein OS=Rattus norvegicus OX=10116 GN=Slc4a10 PE=3 SV=1	2379	126827	94	94	40	40	42.7	1118	5312	5341	1	1	0	728.373	1454.73	2	1454.72	0.0125	0	42.07	0.012	K	DQGAQMEPLLPTR	N					File: ~Y:\CORE\RAW_DATA_2022_QE\P1317_Sigrun_Lange\P1317_2_B_ctx.raw~; SpectrumID: ~5587~; PrecursorID: ~0~; scans: ~15171~
2	2::tr|A0A8I6GM66|A0A8I6GM66_RAT	Anion exchange protein OS=Rattus norvegicus OX=10116 GN=Slc4a10 PE=3 SV=1	2379	126827	94	94	40	40	42.7	1118	5408	5901	1	1	0	736.354	1470.69	2	1470.71	-0.0196	0	39.62	0.019	K	DQGAQMEPLLPTR	N	Oxidation (M)	0.0000030000000.0			File: ~Y:\CORE\RAW_DATA_2022_QE\P1317_Sigrun_Lange\P1317_2_B_ctx.raw~; SpectrumID: ~6149~; PrecursorID: ~0~; scans: ~15897~
2	2::tr|A0A8I6GM66|A0A8I6GM66_RAT	Anion exchange protein OS=Rattus norvegicus OX=10116 GN=Slc4a10 PE=3 SV=1	2379	126827	94	94	40	40	42.7	1118	5409	5853	1	1	0	736.364	1470.71	2	1470.71	-0.0013	0	27.43	0.34	K	DQGAQMEPLLPTR	N	Oxidation (M)	0.0000030000000.0			File: ~Y:\CORE\RAW_DATA_2022_QE\P1317_Sigrun_Lange\P1317_2_B_ctx.raw~; SpectrumID: ~6101~; PrecursorID: ~0~; scans: ~15835~
2	2::tr|A0A8I6GM66|A0A8I6GM66_RAT	Anion exchange protein OS=Rattus norvegicus OX=10116 GN=Slc4a10 PE=3 SV=1	2379	126827	94	94	40	40	42.7	1118	5603	8376	1	1	0	499.909	1496.7	3	1496.7	0.0028	1	63.34	8.9e-05	K	THFEKEDLEGHR	T					File: ~Y:\CORE\RAW_DATA_2022_QE\P1317_Sigrun_Lange\P1317_2_B_ctx.raw~; SpectrumID: ~8626~; PrecursorID: ~0~; scans: ~18759~
2	2::tr|A0A8I6GM66|A0A8I6GM66_RAT	Anion exchange protein OS=Rattus norvegicus OX=10116 GN=Slc4a10 PE=3 SV=1	2379	126827	94	94	40	40	42.7	1118	5966	6449	1	1	0	775.355	1548.69	2	1548.7	-0.0028	0	86.54	3.5e-07	R	DDPSVINISDEMSK	T					File: ~Y:\CORE\RAW_DATA_2022_QE\P1317_Sigrun_Lange\P1317_2_B_ctx.raw~; SpectrumID: ~6698~; PrecursorID: ~0~; scans: ~16575~
2	2::tr|A0A8I6GM66|A0A8I6GM66_RAT	Anion exchange protein OS=Rattus norvegicus OX=10116 GN=Slc4a10 PE=3 SV=1	2379	126827	94	94	40	40	42.7	1118	5967	6193	1	1	0	775.355	1548.7	2	1548.7	-0.0017	0	75.67	4.4e-06	R	DDPSVINISDEMSK	T					File: ~Y:\CORE\RAW_DATA_2022_QE\P1317_Sigrun_Lange\P1317_2_B_ctx.raw~; SpectrumID: ~6442~; PrecursorID: ~0~; scans: ~16273~
2	2::tr|A0A8I6GM66|A0A8I6GM66_RAT	Anion exchange protein OS=Rattus norvegicus OX=10116 GN=Slc4a10 PE=3 SV=1	2379	126827	94	94	40	40	42.7	1118	5968	5959	1	1	0	775.357	1548.7	2	1548.7	0.0016	0	44.9	0.0054	R	DDPSVINISDEMSK	T					File: ~Y:\CORE\RAW_DATA_2022_QE\P1317_Sigrun_Lange\P1317_2_B_ctx.raw~; SpectrumID: ~6207~; PrecursorID: ~0~; scans: ~15969~
2	2::tr|A0A8I6GM66|A0A8I6GM66_RAT	Anion exchange protein OS=Rattus norvegicus OX=10116 GN=Slc4a10 PE=3 SV=1	2379	126827	94	94	40	40	42.7	1118	6055	10218	1	1	0	781.873	1561.73	2	1561.73	-0.0021	0	66.31	5.5e-05	R	ELSWLDDLMPESK	K					File: ~Y:\CORE\RAW_DATA_2022_QE\P1317_Sigrun_Lange\P1317_2_B_ctx.raw~; SpectrumID: ~10502~; PrecursorID: ~0~; scans: ~20825~
2	2::tr|A0A8I6GM66|A0A8I6GM66_RAT	Anion exchange protein OS=Rattus norvegicus OX=10116 GN=Slc4a10 PE=3 SV=1	2379	126827	94	94	40	40	42.7	1118	6071	6097	1	1	0	783.348	1564.68	2	1564.69	-0.0114	0	28.22	0.17	R	DDPSVINISDEMSK	T	Oxidation (M)	0.00000000000300.0			File: ~Y:\CORE\RAW_DATA_2022_QE\P1317_Sigrun_Lange\P1317_2_B_ctx.raw~; SpectrumID: ~6346~; PrecursorID: ~0~; scans: ~16147~
2	2::tr|A0A8I6GM66|A0A8I6GM66_RAT	Anion exchange protein OS=Rattus norvegicus OX=10116 GN=Slc4a10 PE=3 SV=1	2379	126827	94	94	40	40	42.7	1118	6146	10265	1	1	0	789.87	1577.72	2	1577.73	-0.0034	0	51.45	0.0014	R	ELSWLDDLMPESK	K	Oxidation (M)	0.0000000030000.0			File: ~Y:\CORE\RAW_DATA_2022_QE\P1317_Sigrun_Lange\P1317_2_B_ctx.raw~; SpectrumID: ~10549~; PrecursorID: ~0~; scans: ~20874~
2	2::tr|A0A8I6GM66|A0A8I6GM66_RAT	Anion exchange protein OS=Rattus norvegicus OX=10116 GN=Slc4a10 PE=3 SV=1	2379	126827	94	94	40	40	42.7	1118	6403	8914	1	1	0	810.908	1619.8	2	1619.8	0.0041	0	88.86	3.9e-07	K	TAMWGNLLVTADNSK	E					File: ~Y:\CORE\RAW_DATA_2022_QE\P1317_Sigrun_Lange\P1317_2_B_ctx.raw~; SpectrumID: ~9164~; PrecursorID: ~0~; scans: ~19417~
2	2::tr|A0A8I6GM66|A0A8I6GM66_RAT	Anion exchange protein OS=Rattus norvegicus OX=10116 GN=Slc4a10 PE=3 SV=1	2379	126827	94	94	40	40	42.7	1118	6414	8643	1	1	0	811.405	1620.8	2	1620.78	0.0148	0	72.76	1.5e-05	K	TAMWGNLLVTADNSK	E	Deamidated (NQ)	0.000001000000000.0			File: ~Y:\CORE\RAW_DATA_2022_QE\P1317_Sigrun_Lange\P1317_2_B_ctx.raw~; SpectrumID: ~8893~; PrecursorID: ~0~; scans: ~19116~
2	2::tr|A0A8I6GM66|A0A8I6GM66_RAT	Anion exchange protein OS=Rattus norvegicus OX=10116 GN=Slc4a10 PE=3 SV=1	2379	126827	94	94	40	40	42.7	1118	6876	8795	1	1	0	854.893	1707.77	2	1707.77	-0.0029	1	46.06	0.0046	R	WLKFEEDVEDGGER	W					File: ~Y:\CORE\RAW_DATA_2022_QE\P1317_Sigrun_Lange\P1317_2_B_ctx.raw~; SpectrumID: ~9045~; PrecursorID: ~0~; scans: ~19290~
2	2::tr|A0A8I6GM66|A0A8I6GM66_RAT	Anion exchange protein OS=Rattus norvegicus OX=10116 GN=Slc4a10 PE=3 SV=1	2379	126827	94	94	40	40	42.7	1118	6877	8782	1	1	0	570.266	1707.78	3	1707.77	0.0021	1	56.06	0.00048	R	WLKFEEDVEDGGER	W					File: ~Y:\CORE\RAW_DATA_2022_QE\P1317_Sigrun_Lange\P1317_2_B_ctx.raw~; SpectrumID: ~9032~; PrecursorID: ~0~; scans: ~19277~
2	2::tr|A0A8I6GM66|A0A8I6GM66_RAT	Anion exchange protein OS=Rattus norvegicus OX=10116 GN=Slc4a10 PE=3 SV=1	2379	126827	94	94	40	40	42.7	1118	7504	2068	1	1	0	914.43	1826.85	2	1826.86	-0.0129	0	31.7	0.13	K	NAGQVVSPQSAPACAENK	N					File: ~Y:\CORE\RAW_DATA_2022_QE\P1317_Sigrun_Lange\P1317_2_B_ctx.raw~; SpectrumID: ~2259~; PrecursorID: ~0~; scans: ~9750~
2	2::tr|A0A8I6GM66|A0A8I6GM66_RAT	Anion exchange protein OS=Rattus norvegicus OX=10116 GN=Slc4a10 PE=3 SV=1	2379	126827	94	94	40	40	42.7	1118	7505	2368	1	1	0	914.433	1826.85	2	1826.86	-0.0057	0	52.64	0.0011	K	NAGQVVSPQSAPACAENK	N					File: ~Y:\CORE\RAW_DATA_2022_QE\P1317_Sigrun_Lange\P1317_2_B_ctx.raw~; SpectrumID: ~2568~; PrecursorID: ~0~; scans: ~10344~
2	2::tr|A0A8I6GM66|A0A8I6GM66_RAT	Anion exchange protein OS=Rattus norvegicus OX=10116 GN=Slc4a10 PE=3 SV=1	2379	126827	94	94	40	40	42.7	1118	7506	2809	1	1	0	914.434	1826.85	2	1826.86	-0.0045	0	43.41	0.0095	K	NAGQVVSPQSAPACAENK	N					File: ~Y:\CORE\RAW_DATA_2022_QE\P1317_Sigrun_Lange\P1317_2_B_ctx.raw~; SpectrumID: ~3026~; PrecursorID: ~0~; scans: ~11176~
2	2::tr|A0A8I6GM66|A0A8I6GM66_RAT	Anion exchange protein OS=Rattus norvegicus OX=10116 GN=Slc4a10 PE=3 SV=1	2379	126827	94	94	40	40	42.7	1118	7507	2509	1	1	0	914.434	1826.85	2	1826.86	-0.0045	0	73.21	1e-05	K	NAGQVVSPQSAPACAENK	N					File: ~Y:\CORE\RAW_DATA_2022_QE\P1317_Sigrun_Lange\P1317_2_B_ctx.raw~; SpectrumID: ~2717~; PrecursorID: ~0~; scans: ~10621~
2	2::tr|A0A8I6GM66|A0A8I6GM66_RAT	Anion exchange protein OS=Rattus norvegicus OX=10116 GN=Slc4a10 PE=3 SV=1	2379	126827	94	94	40	40	42.7	1118	7508	2654	1	1	0	914.438	1826.86	2	1826.86	0.0039	0	43.14	0.012	K	NAGQVVSPQSAPACAENK	N					File: ~Y:\CORE\RAW_DATA_2022_QE\P1317_Sigrun_Lange\P1317_2_B_ctx.raw~; SpectrumID: ~2866~; PrecursorID: ~0~; scans: ~10891~
2	2::tr|A0A8I6GM66|A0A8I6GM66_RAT	Anion exchange protein OS=Rattus norvegicus OX=10116 GN=Slc4a10 PE=3 SV=1	2379	126827	94	94	40	40	42.7	1118	7509	2238	1	1	0	914.44	1826.86	2	1826.86	0.0065	0	53.91	0.00099	K	NAGQVVSPQSAPACAENK	N					File: ~Y:\CORE\RAW_DATA_2022_QE\P1317_Sigrun_Lange\P1317_2_B_ctx.raw~; SpectrumID: ~2434~; PrecursorID: ~0~; scans: ~10082~
2	2::tr|A0A8I6GM66|A0A8I6GM66_RAT	Anion exchange protein OS=Rattus norvegicus OX=10116 GN=Slc4a10 PE=3 SV=1	2379	126827	94	94	40	40	42.7	1118	7510	2505	1	1	0	914.44	1826.87	2	1826.86	0.0071	0	53.27	0.0011	K	NAGQVVSPQSAPACAENK	N					File: ~Y:\CORE\RAW_DATA_2022_QE\P1317_Sigrun_Lange\P1317_2_B_ctx.raw~; SpectrumID: ~2713~; PrecursorID: ~0~; scans: ~10616~
2	2::tr|A0A8I6GM66|A0A8I6GM66_RAT	Anion exchange protein OS=Rattus norvegicus OX=10116 GN=Slc4a10 PE=3 SV=1	2379	126827	94	94	40	40	42.7	1118	7654	10262	1	1	0	930.551	1859.09	2	1859.09	-0.0008	0	101.16	2e-09	R	LSPAVLLQGLAEVPIPSR	F					File: ~Y:\CORE\RAW_DATA_2022_QE\P1317_Sigrun_Lange\P1317_2_B_ctx.raw~; SpectrumID: ~10546~; PrecursorID: ~0~; scans: ~20871~
2	2::tr|A0A8I6GM66|A0A8I6GM66_RAT	Anion exchange protein OS=Rattus norvegicus OX=10116 GN=Slc4a10 PE=3 SV=1	2379	126827	94	94	40	40	42.7	1118	7655	10266	1	1	0	620.703	1859.09	3	1859.09	0.0006	0	61.73	1.7e-05	R	LSPAVLLQGLAEVPIPSR	F					File: ~Y:\CORE\RAW_DATA_2022_QE\P1317_Sigrun_Lange\P1317_2_B_ctx.raw~; SpectrumID: ~10550~; PrecursorID: ~0~; scans: ~20875~
2	2::tr|A0A8I6GM66|A0A8I6GM66_RAT	Anion exchange protein OS=Rattus norvegicus OX=10116 GN=Slc4a10 PE=3 SV=1	2379	126827	94	94	40	40	42.7	1118	7949	9386	1	1	0	647.319	1938.93	3	1938.94	-0.0054	0	102.31	1.6e-08	R	SIATLMTDEVFHDVAYK	A					File: ~Y:\CORE\RAW_DATA_2022_QE\P1317_Sigrun_Lange\P1317_2_B_ctx.raw~; SpectrumID: ~9642~; PrecursorID: ~0~; scans: ~19922~
2	2::tr|A0A8I6GM66|A0A8I6GM66_RAT	Anion exchange protein OS=Rattus norvegicus OX=10116 GN=Slc4a10 PE=3 SV=1	2379	126827	94	94	40	40	42.7	1118	7951	9388	1	1	0	970.477	1938.94	2	1938.94	0.0003	0	87.79	4.5e-07	R	SIATLMTDEVFHDVAYK	A					File: ~Y:\CORE\RAW_DATA_2022_QE\P1317_Sigrun_Lange\P1317_2_B_ctx.raw~; SpectrumID: ~9644~; PrecursorID: ~0~; scans: ~19924~
2	2::tr|A0A8I6GM66|A0A8I6GM66_RAT	Anion exchange protein OS=Rattus norvegicus OX=10116 GN=Slc4a10 PE=3 SV=1	2379	126827	94	94	40	40	42.7	1118	8012	8901	1	1	0	652.647	1954.92	3	1954.93	-0.015	0	72.09	1.4e-05	R	SIATLMTDEVFHDVAYK	A	Oxidation (M)	0.00000300000000000.0			File: ~Y:\CORE\RAW_DATA_2022_QE\P1317_Sigrun_Lange\P1317_2_B_ctx.raw~; SpectrumID: ~9151~; PrecursorID: ~0~; scans: ~19403~
2	2::tr|A0A8I6GM66|A0A8I6GM66_RAT	Anion exchange protein OS=Rattus norvegicus OX=10116 GN=Slc4a10 PE=3 SV=1	2379	126827	94	94	40	40	42.7	1118	8108	4302	1	1	0	990.92	1979.82	2	1979.83	-0.0098	0	89.96	5.9e-08	R	DSGLEDGGESPSFDTPSQR	V					File: ~Y:\CORE\RAW_DATA_2022_QE\P1317_Sigrun_Lange\P1317_2_B_ctx.raw~; SpectrumID: ~4543~; PrecursorID: ~0~; scans: ~13649~
2	2::tr|A0A8I6GM66|A0A8I6GM66_RAT	Anion exchange protein OS=Rattus norvegicus OX=10116 GN=Slc4a10 PE=3 SV=1	2379	126827	94	94	40	40	42.7	1118	8109	4479	1	1	0	990.92	1979.83	2	1979.83	-0.0093	0	99.93	6e-09	R	DSGLEDGGESPSFDTPSQR	V					File: ~Y:\CORE\RAW_DATA_2022_QE\P1317_Sigrun_Lange\P1317_2_B_ctx.raw~; SpectrumID: ~4722~; PrecursorID: ~0~; scans: ~13934~
2	2::tr|A0A8I6GM66|A0A8I6GM66_RAT	Anion exchange protein OS=Rattus norvegicus OX=10116 GN=Slc4a10 PE=3 SV=1	2379	126827	94	94	40	40	42.7	1118	8110	4130	1	1	0	990.921	1979.83	2	1979.83	-0.0067	0	103.33	2.8e-09	R	DSGLEDGGESPSFDTPSQR	V					File: ~Y:\CORE\RAW_DATA_2022_QE\P1317_Sigrun_Lange\P1317_2_B_ctx.raw~; SpectrumID: ~4371~; PrecursorID: ~0~; scans: ~13371~
2	2::tr|A0A8I6GM66|A0A8I6GM66_RAT	Anion exchange protein OS=Rattus norvegicus OX=10116 GN=Slc4a10 PE=3 SV=1	2379	126827	94	94	40	40	42.7	1118	8111	3937	1	1	0	990.927	1979.84	2	1979.83	0.004	0	51.02	0.00065	R	DSGLEDGGESPSFDTPSQR	V					File: ~Y:\CORE\RAW_DATA_2022_QE\P1317_Sigrun_Lange\P1317_2_B_ctx.raw~; SpectrumID: ~4178~; PrecursorID: ~0~; scans: ~13067~
2	2::tr|A0A8I6GM66|A0A8I6GM66_RAT	Anion exchange protein OS=Rattus norvegicus OX=10116 GN=Slc4a10 PE=3 SV=1	2379	126827	94	94	40	40	42.7	1118	8112	3954	1	1	0	990.931	1979.85	2	1979.83	0.0133	0	93.74	4.2e-08	R	DSGLEDGGESPSFDTPSQR	V					File: ~Y:\CORE\RAW_DATA_2022_QE\P1317_Sigrun_Lange\P1317_2_B_ctx.raw~; SpectrumID: ~4195~; PrecursorID: ~0~; scans: ~13091~
2	2::tr|A0A8I6GM66|A0A8I6GM66_RAT	Anion exchange protein OS=Rattus norvegicus OX=10116 GN=Slc4a10 PE=3 SV=1	2379	126827	94	94	40	40	42.7	1118	8571	10306	1	1	0	1070.57	2139.12	2	2139.12	-0.0041	0	91.44	1.6e-07	K	IPPGAEASNILVGELEFLDR	T					File: ~Y:\CORE\RAW_DATA_2022_QE\P1317_Sigrun_Lange\P1317_2_B_ctx.raw~; SpectrumID: ~10590~; PrecursorID: ~0~; scans: ~20917~
2	2::tr|A0A8I6GM66|A0A8I6GM66_RAT	Anion exchange protein OS=Rattus norvegicus OX=10116 GN=Slc4a10 PE=3 SV=1	2379	126827	94	94	40	40	42.7	1118	8572	10297	1	1	0	714.047	2139.12	3	2139.12	-0.0026	0	68.54	3e-05	K	IPPGAEASNILVGELEFLDR	T					File: ~Y:\CORE\RAW_DATA_2022_QE\P1317_Sigrun_Lange\P1317_2_B_ctx.raw~; SpectrumID: ~10581~; PrecursorID: ~0~; scans: ~20908~
2	2::tr|A0A8I6GM66|A0A8I6GM66_RAT	Anion exchange protein OS=Rattus norvegicus OX=10116 GN=Slc4a10 PE=3 SV=1	2379	126827	94	94	40	40	42.7	1118	8983	5482	1	1	0	755.997	2264.97	3	2264.98	-0.009	1	23.15	0.45	R	ERDSGLEDGGESPSFDTPSQR	V					File: ~Y:\CORE\RAW_DATA_2022_QE\P1317_Sigrun_Lange\P1317_2_B_ctx.raw~; SpectrumID: ~5730~; PrecursorID: ~0~; scans: ~15355~
2	2::tr|A0A8I6GM66|A0A8I6GM66_RAT	Anion exchange protein OS=Rattus norvegicus OX=10116 GN=Slc4a10 PE=3 SV=1	2379	126827	94	94	40	40	42.7	1118	9007	9547	1	1	0	756.744	2267.21	3	2267.22	-0.0061	1	59.98	0.00015	K	KIPPGAEASNILVGELEFLDR	T					File: ~Y:\CORE\RAW_DATA_2022_QE\P1317_Sigrun_Lange\P1317_2_B_ctx.raw~; SpectrumID: ~9808~; PrecursorID: ~0~; scans: ~20096~
2	2::tr|A0A8I6GM66|A0A8I6GM66_RAT	Anion exchange protein OS=Rattus norvegicus OX=10116 GN=Slc4a10 PE=3 SV=1	2379	126827	94	94	40	40	42.7	1118	9391	3878	1	1	0	801.046	2400.12	3	2400.1	0.0182	1	38.24	0.038	K	NAGQVVSPQSAPACAENKNDVSR	E	2 Deamidated (NQ)	0.00000000100000000010000.0			File: ~Y:\CORE\RAW_DATA_2022_QE\P1317_Sigrun_Lange\P1317_2_B_ctx.raw~; SpectrumID: ~4117~; PrecursorID: ~0~; scans: ~12976~
2	2::tr|A0A8I6GM66|A0A8I6GM66_RAT	Anion exchange protein OS=Rattus norvegicus OX=10116 GN=Slc4a10 PE=3 SV=1	2379	126827	94	94	40	40	42.7	1118	9604	7225	1	1	0	828.726	2483.16	3	2483.16	-0.0021	1	27.85	0.46	K	DQGAQMEPLLPTRNDEEAVVDR	G	Deamidated (R)	0.0000000000002000000000.0			File: ~Y:\CORE\RAW_DATA_2022_QE\P1317_Sigrun_Lange\P1317_2_B_ctx.raw~; SpectrumID: ~7475~; PrecursorID: ~0~; scans: ~17489~
2	2::tr|A0A8I6GM66|A0A8I6GM66_RAT	Anion exchange protein OS=Rattus norvegicus OX=10116 GN=Slc4a10 PE=3 SV=1	2379	126827	94	94	40	40	42.7	1118	10059	8430	1	1	0	673.321	2689.25	4	2689.26	-0.005	0	34.93	0.088	K	TPSLPNGTAAHGGPEQHGGHSGPELQR	T	Deamidated (NQ)	0.000000000000000100000000000.0			File: ~Y:\CORE\RAW_DATA_2022_QE\P1317_Sigrun_Lange\P1317_2_B_ctx.raw~; SpectrumID: ~8680~; PrecursorID: ~0~; scans: ~18818~
2	2::tr|A0A8I6GM66|A0A8I6GM66_RAT	Anion exchange protein OS=Rattus norvegicus OX=10116 GN=Slc4a10 PE=3 SV=1	2379	126827	94	94	40	40	42.7	1118	10062	8372	1	1	0	538.861	2689.27	5	2689.26	0.0079	0	39.47	0.034	K	TPSLPNGTAAHGGPEQHGGHSGPELQR	T	Deamidated (NQ)	0.000001000000000000000000000.0			File: ~Y:\CORE\RAW_DATA_2022_QE\P1317_Sigrun_Lange\P1317_2_B_ctx.raw~; SpectrumID: ~8622~; PrecursorID: ~0~; scans: ~18755~
2	2::tr|A0A8I6GM66|A0A8I6GM66_RAT	Anion exchange protein OS=Rattus norvegicus OX=10116 GN=Slc4a10 PE=3 SV=1	2379	126827	94	94	40	40	42.7	1118	10238	9019	1	1	0	931.091	2790.25	3	2790.25	0.0048	0	85.57	5.3e-07	K	EEEQSMLAMEDEGTVQLPLEGHYR	D					File: ~Y:\CORE\RAW_DATA_2022_QE\P1317_Sigrun_Lange\P1317_2_B_ctx.raw~; SpectrumID: ~9269~; PrecursorID: ~0~; scans: ~19529~
2	2::tr|A0A8I6GM66|A0A8I6GM66_RAT	Anion exchange protein OS=Rattus norvegicus OX=10116 GN=Slc4a10 PE=3 SV=1	2379	126827	94	94	40	40	42.7	1118	10240	8904	1	1	0	931.76	2792.26	3	2792.22	0.0439	0	42.94	0.01	K	EEEQSMLAMEDEGTVQLPLEGHYR	D	2 Deamidated (NQ)	0.000100000000000100000000.0			File: ~Y:\CORE\RAW_DATA_2022_QE\P1317_Sigrun_Lange\P1317_2_B_ctx.raw~; SpectrumID: ~9154~; PrecursorID: ~0~; scans: ~19406~
2	2::tr|A0A8I6GM66|A0A8I6GM66_RAT	Anion exchange protein OS=Rattus norvegicus OX=10116 GN=Slc4a10 PE=3 SV=1	2379	126827	94	94	40	40	42.7	1118	10281	8869	1	1	0	564.471	2817.32	5	2817.35	-0.0377	1	38.34	0.037	R	KTPSLPNGTAAHGGPEQHGGHSGPELQR	T	Deamidated (NQ)	0.0000000000000000100000000000.0			File: ~Y:\CORE\RAW_DATA_2022_QE\P1317_Sigrun_Lange\P1317_2_B_ctx.raw~; SpectrumID: ~9119~; PrecursorID: ~0~; scans: ~19368~
2	2::tr|A0A8I6GM66|A0A8I6GM66_RAT	Anion exchange protein OS=Rattus norvegicus OX=10116 GN=Slc4a10 PE=3 SV=1	2379	126827	94	94	40	40	42.7	1118	10282	9086	1	1	0	705.346	2817.35	4	2817.35	-0.001	1	58.05	0.00048	R	KTPSLPNGTAAHGGPEQHGGHSGPELQR	T	Deamidated (NQ)	0.0000001000000000000000000000.0			File: ~Y:\CORE\RAW_DATA_2022_QE\P1317_Sigrun_Lange\P1317_2_B_ctx.raw~; SpectrumID: ~9336~; PrecursorID: ~0~; scans: ~19599~
2	2::tr|A0A8I6GM66|A0A8I6GM66_RAT	Anion exchange protein OS=Rattus norvegicus OX=10116 GN=Slc4a10 PE=3 SV=1	2379	126827	94	94	40	40	42.7	1118	10283	9093	1	1	0	470.567	2817.36	6	2817.35	0.0023	1	69.73	3.3e-05	R	KTPSLPNGTAAHGGPEQHGGHSGPELQR	T	Deamidated (NQ)	0.0000000000000000100000000000.0			File: ~Y:\CORE\RAW_DATA_2022_QE\P1317_Sigrun_Lange\P1317_2_B_ctx.raw~; SpectrumID: ~9343~; PrecursorID: ~0~; scans: ~19606~
2	2::tr|A0A8I6GM66|A0A8I6GM66_RAT	Anion exchange protein OS=Rattus norvegicus OX=10116 GN=Slc4a10 PE=3 SV=1	2379	126827	94	94	40	40	42.7	1118	10751	10289	1	1	0	1094.88	3281.63	3	3281.62	0.0094	1	76.2	6.3e-06	K	DRNDLVSGIDEFLDQVTVLPPGEWDPSIR	I					File: ~Y:\CORE\RAW_DATA_2022_QE\P1317_Sigrun_Lange\P1317_2_B_ctx.raw~; SpectrumID: ~10573~; PrecursorID: ~0~; scans: ~20899~
2	2::tr|A0A8I6GM66|A0A8I6GM66_RAT	Anion exchange protein OS=Rattus norvegicus OX=10116 GN=Slc4a10 PE=3 SV=1	2379	126827	94	94	40	40	42.7	1118	10952	9990	1	1	0	1191.22	3570.63	3	3570.62	0.0003	0	30.35	0.17	R	VQFILGTEDDDEEHIPHDLFTELDEICWR	E					File: ~Y:\CORE\RAW_DATA_2022_QE\P1317_Sigrun_Lange\P1317_2_B_ctx.raw~; SpectrumID: ~10267~; PrecursorID: ~0~; scans: ~20578~
2	2::tr|A0A8I6GM66|A0A8I6GM66_RAT	Anion exchange protein OS=Rattus norvegicus OX=10116 GN=Slc4a10 PE=3 SV=1	2379	126827	94	94	40	40	42.7	1118	10953	9985	1	1	0	893.664	3570.63	4	3570.62	0.0017	0	46.1	0.0045	R	VQFILGTEDDDEEHIPHDLFTELDEICWR	E					File: ~Y:\CORE\RAW_DATA_2022_QE\P1317_Sigrun_Lange\P1317_2_B_ctx.raw~; SpectrumID: ~10262~; PrecursorID: ~0~; scans: ~20573~
2	2::tr|A0A8I6GM66|A0A8I6GM66_RAT	Anion exchange protein OS=Rattus norvegicus OX=10116 GN=Slc4a10 PE=3 SV=1	2379	126827	94	94	40	40	42.7	1118	10980	9146	1	1	0	721.74	3603.66	5	3603.67	-0.0073	2	53.2	0.0011	K	KLEDAEKEEEQSMLAMEDEGTVQLPLEGHYR	D					File: ~Y:\CORE\RAW_DATA_2022_QE\P1317_Sigrun_Lange\P1317_2_B_ctx.raw~; SpectrumID: ~9397~; PrecursorID: ~0~; scans: ~19663~
2	2::tr|A0A8I6GM66|A0A8I6GM66_RAT	Anion exchange protein OS=Rattus norvegicus OX=10116 GN=Slc4a10 PE=3 SV=1	2379	126827	94	94	40	40	42.7	1118	10982	9127	1	1	0	902.174	3604.67	4	3604.65	0.0121	2	89.68	2.3e-07	K	KLEDAEKEEEQSMLAMEDEGTVQLPLEGHYR	D	Deamidated (NQ)	0.0000000000100000000000000000000.0			File: ~Y:\CORE\RAW_DATA_2022_QE\P1317_Sigrun_Lange\P1317_2_B_ctx.raw~; SpectrumID: ~9378~; PrecursorID: ~0~; scans: ~19643~
2	2::tr|A0A8I6GM66|A0A8I6GM66_RAT	Anion exchange protein OS=Rattus norvegicus OX=10116 GN=Slc4a10 PE=3 SV=1	2379	126827	94	94	40	40	42.7	1118	11293	10374	1	1	0	1083.03	4328.08	4	4328.06	0.0212	0	46.38	0.0052	R	SCILNGTVLLDMHANTLEEIADMVLDQQVSSGQLNEDVR	H	Deamidated (NQ)	0.000000000000001000000000000000000000000.0			File: ~Y:\CORE\RAW_DATA_2022_QE\P1317_Sigrun_Lange\P1317_2_B_ctx.raw~; SpectrumID: ~10658~; PrecursorID: ~0~; scans: ~20999~
2	2::tr|A0A8I6GM66|A0A8I6GM66_RAT	Anion exchange protein OS=Rattus norvegicus OX=10116 GN=Slc4a10 PE=3 SV=1	2379	126827	94	94	40	40	42.7	1118	11294	10351	1	1	0	1083.27	4329.05	4	4329.05	0.0064	0	74.24	8e-06	R	SCILNGTVLLDMHANTLEEIADMVLDQQVSSGQLNEDVR	H	2 Deamidated (NQ)	0.000010000000001000000000000000000000000.0			File: ~Y:\CORE\RAW_DATA_2022_QE\P1317_Sigrun_Lange\P1317_2_B_ctx.raw~; SpectrumID: ~10635~; PrecursorID: ~0~; scans: ~20967~	emPAI	5.38
2	2::tr|D4AD03|D4AD03_RAT	Anion exchange protein OS=Rattus norvegicus OX=10116 GN=Slc4a10 PE=1 SV=3	2222	125282	87	87	37	37	41.2	1104	216	6158	1	0	0	396.242	790.47	2	790.47	-0.0003	0	30.28	0.02	R	TVVAFVR	L					File: ~Y:\CORE\RAW_DATA_2022_QE\P1317_Sigrun_Lange\P1317_2_B_ctx.raw~; SpectrumID: ~6407~; PrecursorID: ~0~; scans: ~16225~
2	2::tr|D4AD03|D4AD03_RAT	Anion exchange protein OS=Rattus norvegicus OX=10116 GN=Slc4a10 PE=1 SV=3	2222	125282	87	87	37	37	41.2	1104	217	5886	1	0	0	396.242	790.47	2	790.47	-0.0001	0	33.34	0.0097	R	TVVAFVR	L					File: ~Y:\CORE\RAW_DATA_2022_QE\P1317_Sigrun_Lange\P1317_2_B_ctx.raw~; SpectrumID: ~6134~; PrecursorID: ~0~; scans: ~15878~
2	2::tr|D4AD03|D4AD03_RAT	Anion exchange protein OS=Rattus norvegicus OX=10116 GN=Slc4a10 PE=1 SV=3	2222	125282	87	87	37	37	41.2	1104	448	6478	4	0	0	414.223	826.431	2	826.437	-0.006	0	21.78	0.36	R	VHEALMK	Q					File: ~Y:\CORE\RAW_DATA_2022_QE\P1317_Sigrun_Lange\P1317_2_B_ctx.raw~; SpectrumID: ~6727~; PrecursorID: ~0~; scans: ~16610~
2	2::tr|D4AD03|D4AD03_RAT	Anion exchange protein OS=Rattus norvegicus OX=10116 GN=Slc4a10 PE=1 SV=3	2222	125282	87	87	37	37	41.2	1104	601	7162	1	0	0	424.734	847.453	2	847.455	-0.0024	0	31.59	0.11	K	GIQLFDR	I					File: ~Y:\CORE\RAW_DATA_2022_QE\P1317_Sigrun_Lange\P1317_2_B_ctx.raw~; SpectrumID: ~7412~; PrecursorID: ~0~; scans: ~17412~
2	2::tr|D4AD03|D4AD03_RAT	Anion exchange protein OS=Rattus norvegicus OX=10116 GN=Slc4a10 PE=1 SV=3	2222	125282	87	87	37	37	41.2	1104	1576	3410	1	0	0	496.207	990.399	2	990.404	-0.0049	0	39.95	0.0025	R	EGEDAEWR	E					File: ~Y:\CORE\RAW_DATA_2022_QE\P1317_Sigrun_Lange\P1317_2_B_ctx.raw~; SpectrumID: ~3642~; PrecursorID: ~0~; scans: ~12254~
2	2::tr|D4AD03|D4AD03_RAT	Anion exchange protein OS=Rattus norvegicus OX=10116 GN=Slc4a10 PE=1 SV=3	2222	125282	87	87	37	37	41.2	1104	1577	2760	1	0	0	496.207	990.4	2	990.404	-0.0045	0	31.33	0.018	R	EGEDAEWR	E					File: ~Y:\CORE\RAW_DATA_2022_QE\P1317_Sigrun_Lange\P1317_2_B_ctx.raw~; SpectrumID: ~2975~; PrecursorID: ~0~; scans: ~11082~
2	2::tr|D4AD03|D4AD03_RAT	Anion exchange protein OS=Rattus norvegicus OX=10116 GN=Slc4a10 PE=1 SV=3	2222	125282	87	87	37	37	41.2	1104	1578	3087	1	0	0	496.208	990.402	2	990.404	-0.002	0	39.76	0.0026	R	EGEDAEWR	E					File: ~Y:\CORE\RAW_DATA_2022_QE\P1317_Sigrun_Lange\P1317_2_B_ctx.raw~; SpectrumID: ~3313~; PrecursorID: ~0~; scans: ~11695~
2	2::tr|D4AD03|D4AD03_RAT	Anion exchange protein OS=Rattus norvegicus OX=10116 GN=Slc4a10 PE=1 SV=3	2222	125282	87	87	37	37	41.2	1104	1579	2592	1	0	0	496.209	990.403	2	990.404	-0.0018	0	25.82	0.065	R	EGEDAEWR	E					File: ~Y:\CORE\RAW_DATA_2022_QE\P1317_Sigrun_Lange\P1317_2_B_ctx.raw~; SpectrumID: ~2803~; PrecursorID: ~0~; scans: ~10774~
2	2::tr|D4AD03|D4AD03_RAT	Anion exchange protein OS=Rattus norvegicus OX=10116 GN=Slc4a10 PE=1 SV=3	2222	125282	87	87	37	37	41.2	1104	1580	3247	1	0	0	496.209	990.404	2	990.404	0.0001	0	40.18	0.0025	R	EGEDAEWR	E					File: ~Y:\CORE\RAW_DATA_2022_QE\P1317_Sigrun_Lange\P1317_2_B_ctx.raw~; SpectrumID: ~3476~; PrecursorID: ~0~; scans: ~11976~
2	2::tr|D4AD03|D4AD03_RAT	Anion exchange protein OS=Rattus norvegicus OX=10116 GN=Slc4a10 PE=1 SV=3	2222	125282	87	87	37	37	41.2	1104	1581	3595	1	0	0	496.21	990.405	2	990.404	0.0004	0	40.24	0.0025	R	EGEDAEWR	E					File: ~Y:\CORE\RAW_DATA_2022_QE\P1317_Sigrun_Lange\P1317_2_B_ctx.raw~; SpectrumID: ~3829~; PrecursorID: ~0~; scans: ~12541~
2	2::tr|D4AD03|D4AD03_RAT	Anion exchange protein OS=Rattus norvegicus OX=10116 GN=Slc4a10 PE=1 SV=3	2222	125282	87	87	37	37	41.2	1104	1582	2940	1	0	0	496.212	990.408	2	990.404	0.0041	0	36.13	0.011	R	EGEDAEWR	E					File: ~Y:\CORE\RAW_DATA_2022_QE\P1317_Sigrun_Lange\P1317_2_B_ctx.raw~; SpectrumID: ~3163~; PrecursorID: ~0~; scans: ~11424~
2	2::tr|D4AD03|D4AD03_RAT	Anion exchange protein OS=Rattus norvegicus OX=10116 GN=Slc4a10 PE=1 SV=3	2222	125282	87	87	37	37	41.2	1104	1583	4001	1	0	0	496.212	990.409	2	990.404	0.0044	0	51.22	0.00035	R	EGEDAEWR	E					File: ~Y:\CORE\RAW_DATA_2022_QE\P1317_Sigrun_Lange\P1317_2_B_ctx.raw~; SpectrumID: ~4242~; PrecursorID: ~0~; scans: ~13161~
2	2::tr|D4AD03|D4AD03_RAT	Anion exchange protein OS=Rattus norvegicus OX=10116 GN=Slc4a10 PE=1 SV=3	2222	125282	87	87	37	37	41.2	1104	1584	3795	1	0	0	496.213	990.412	2	990.404	0.0073	0	39.59	0.0051	R	EGEDAEWR	E					File: ~Y:\CORE\RAW_DATA_2022_QE\P1317_Sigrun_Lange\P1317_2_B_ctx.raw~; SpectrumID: ~4034~; PrecursorID: ~0~; scans: ~12848~
2	2::tr|D4AD03|D4AD03_RAT	Anion exchange protein OS=Rattus norvegicus OX=10116 GN=Slc4a10 PE=1 SV=3	2222	125282	87	87	37	37	41.2	1104	1760	9738	1	0	0	507.769	1013.52	2	1013.53	-0.0019	0	35.1	0.032	K	LMDFLFTK	R					File: ~Y:\CORE\RAW_DATA_2022_QE\P1317_Sigrun_Lange\P1317_2_B_ctx.raw~; SpectrumID: ~10006~; PrecursorID: ~0~; scans: ~20304~
2	2::tr|D4AD03|D4AD03_RAT	Anion exchange protein OS=Rattus norvegicus OX=10116 GN=Slc4a10 PE=1 SV=3	2222	125282	87	87	37	37	41.2	1104	1793	5970	1	0	0	509.26	1016.5	2	1016.5	0.0011	0	35.92	0.073	R	SLHGEYVGR	A					File: ~Y:\CORE\RAW_DATA_2022_QE\P1317_Sigrun_Lange\P1317_2_B_ctx.raw~; SpectrumID: ~6218~; PrecursorID: ~0~; scans: ~15983~
2	2::tr|D4AD03|D4AD03_RAT	Anion exchange protein OS=Rattus norvegicus OX=10116 GN=Slc4a10 PE=1 SV=3	2222	125282	87	87	37	37	41.2	1104	1796	8248	1	0	0	509.754	1017.49	2	1017.5	-0.0014	0	35.88	0.062	R	EVDLHFMK	K					File: ~Y:\CORE\RAW_DATA_2022_QE\P1317_Sigrun_Lange\P1317_2_B_ctx.raw~; SpectrumID: ~8498~; PrecursorID: ~0~; scans: ~18621~
2	2::tr|D4AD03|D4AD03_RAT	Anion exchange protein OS=Rattus norvegicus OX=10116 GN=Slc4a10 PE=1 SV=3	2222	125282	87	87	37	37	41.2	1104	1862	2253	1	0	0	513.741	1025.47	2	1025.47	0.0011	0	84.73	3.5e-07	R	ENSTVDFSK	G					File: ~Y:\CORE\RAW_DATA_2022_QE\P1317_Sigrun_Lange\P1317_2_B_ctx.raw~; SpectrumID: ~2450~; PrecursorID: ~0~; scans: ~10114~
2	2::tr|D4AD03|D4AD03_RAT	Anion exchange protein OS=Rattus norvegicus OX=10116 GN=Slc4a10 PE=1 SV=3	2222	125282	87	87	37	37	41.2	1104	1863	2386	1	0	0	513.742	1025.47	2	1025.47	0.0021	0	84.96	3.8e-07	R	ENSTVDFSK	G					File: ~Y:\CORE\RAW_DATA_2022_QE\P1317_Sigrun_Lange\P1317_2_B_ctx.raw~; SpectrumID: ~2586~; PrecursorID: ~0~; scans: ~10375~
2	2::tr|D4AD03|D4AD03_RAT	Anion exchange protein OS=Rattus norvegicus OX=10116 GN=Slc4a10 PE=1 SV=3	2222	125282	87	87	37	37	41.2	1104	2280	9773	1	0	0	544.839	1087.66	2	1087.66	-0.0013	0	67.01	5.4e-06	R	IFGGLILDIK	R					File: ~Y:\CORE\RAW_DATA_2022_QE\P1317_Sigrun_Lange\P1317_2_B_ctx.raw~; SpectrumID: ~10042~; PrecursorID: ~0~; scans: ~20342~
2	2::tr|D4AD03|D4AD03_RAT	Anion exchange protein OS=Rattus norvegicus OX=10116 GN=Slc4a10 PE=1 SV=3	2222	125282	87	87	37	37	41.2	1104	2681	9332	1	0	0	571.817	1141.62	2	1141.62	-0.0013	1	58.25	0.00019	R	KLMDFLFTK	R					File: ~Y:\CORE\RAW_DATA_2022_QE\P1317_Sigrun_Lange\P1317_2_B_ctx.raw~; SpectrumID: ~9586~; PrecursorID: ~0~; scans: ~19863~
2	2::tr|D4AD03|D4AD03_RAT	Anion exchange protein OS=Rattus norvegicus OX=10116 GN=Slc4a10 PE=1 SV=3	2222	125282	87	87	37	37	41.2	1104	2961	9761	1	0	0	586.78	1171.55	2	1171.55	0.0004	0	51.58	0.00072	K	APFFWSDFR	D					File: ~Y:\CORE\RAW_DATA_2022_QE\P1317_Sigrun_Lange\P1317_2_B_ctx.raw~; SpectrumID: ~10030~; PrecursorID: ~0~; scans: ~20329~
2	2::tr|D4AD03|D4AD03_RAT	Anion exchange protein OS=Rattus norvegicus OX=10116 GN=Slc4a10 PE=1 SV=3	2222	125282	87	87	37	37	41.2	1104	3198	8467	1	0	0	600.817	1199.62	2	1199.62	-0.0001	0	49.03	0.0023	K	EYGLSYLSLR	A					File: ~Y:\CORE\RAW_DATA_2022_QE\P1317_Sigrun_Lange\P1317_2_B_ctx.raw~; SpectrumID: ~8717~; PrecursorID: ~0~; scans: ~18858~
2	2::tr|D4AD03|D4AD03_RAT	Anion exchange protein OS=Rattus norvegicus OX=10116 GN=Slc4a10 PE=1 SV=3	2222	125282	87	87	37	37	41.2	1104	3878	8283	1	0	0	636.375	1270.74	2	1270.74	-0.0044	0	39.64	0.012	K	LQVPSVFKPTR	D					File: ~Y:\CORE\RAW_DATA_2022_QE\P1317_Sigrun_Lange\P1317_2_B_ctx.raw~; SpectrumID: ~8533~; PrecursorID: ~0~; scans: ~18658~
2	2::tr|D4AD03|D4AD03_RAT	Anion exchange protein OS=Rattus norvegicus OX=10116 GN=Slc4a10 PE=1 SV=3	2222	125282	87	87	37	37	41.2	1104	3879	8204	1	0	0	424.586	1270.74	3	1270.74	-0.0027	0	39.27	0.013	K	LQVPSVFKPTR	D					File: ~Y:\CORE\RAW_DATA_2022_QE\P1317_Sigrun_Lange\P1317_2_B_ctx.raw~; SpectrumID: ~8454~; PrecursorID: ~0~; scans: ~18574~
2	2::tr|D4AD03|D4AD03_RAT	Anion exchange protein OS=Rattus norvegicus OX=10116 GN=Slc4a10 PE=1 SV=3	2222	125282	87	87	37	37	41.2	1104	3880	8482	1	0	0	424.587	1270.74	3	1270.74	-0.0012	0	41.62	0.0077	K	LQVPSVFKPTR	D					File: ~Y:\CORE\RAW_DATA_2022_QE\P1317_Sigrun_Lange\P1317_2_B_ctx.raw~; SpectrumID: ~8732~; PrecursorID: ~0~; scans: ~18876~
2	2::tr|D4AD03|D4AD03_RAT	Anion exchange protein OS=Rattus norvegicus OX=10116 GN=Slc4a10 PE=1 SV=3	2222	125282	87	87	37	37	41.2	1104	3966	2715	1	0	0	641.262	1280.51	2	1280.52	-0.007	0	63.27	1.2e-05	K	FEEDVEDGGER	W					File: ~Y:\CORE\RAW_DATA_2022_QE\P1317_Sigrun_Lange\P1317_2_B_ctx.raw~; SpectrumID: ~2929~; PrecursorID: ~0~; scans: ~10999~
2	2::tr|D4AD03|D4AD03_RAT	Anion exchange protein OS=Rattus norvegicus OX=10116 GN=Slc4a10 PE=1 SV=3	2222	125282	87	87	37	37	41.2	1104	3967	2566	1	0	0	641.266	1280.52	2	1280.52	0.0014	0	63.46	1.6e-05	K	FEEDVEDGGER	W					File: ~Y:\CORE\RAW_DATA_2022_QE\P1317_Sigrun_Lange\P1317_2_B_ctx.raw~; SpectrumID: ~2775~; PrecursorID: ~0~; scans: ~10725~
2	2::tr|D4AD03|D4AD03_RAT	Anion exchange protein OS=Rattus norvegicus OX=10116 GN=Slc4a10 PE=1 SV=3	2222	125282	87	87	37	37	41.2	1104	3968	2284	1	0	0	641.266	1280.52	2	1280.52	0.0022	0	59.55	4.1e-05	K	FEEDVEDGGER	W					File: ~Y:\CORE\RAW_DATA_2022_QE\P1317_Sigrun_Lange\P1317_2_B_ctx.raw~; SpectrumID: ~2483~; PrecursorID: ~0~; scans: ~10185~
2	2::tr|D4AD03|D4AD03_RAT	Anion exchange protein OS=Rattus norvegicus OX=10116 GN=Slc4a10 PE=1 SV=3	2222	125282	87	87	37	37	41.2	1104	3969	2860	1	0	0	641.266	1280.52	2	1280.52	0.0024	0	63.24	1.7e-05	K	FEEDVEDGGER	W					File: ~Y:\CORE\RAW_DATA_2022_QE\P1317_Sigrun_Lange\P1317_2_B_ctx.raw~; SpectrumID: ~3078~; PrecursorID: ~0~; scans: ~11275~
2	2::tr|D4AD03|D4AD03_RAT	Anion exchange protein OS=Rattus norvegicus OX=10116 GN=Slc4a10 PE=1 SV=3	2222	125282	87	87	37	37	41.2	1104	3970	3003	1	0	0	641.267	1280.52	2	1280.52	0.0041	0	63	1.8e-05	K	FEEDVEDGGER	W					File: ~Y:\CORE\RAW_DATA_2022_QE\P1317_Sigrun_Lange\P1317_2_B_ctx.raw~; SpectrumID: ~3226~; PrecursorID: ~0~; scans: ~11537~
2	2::tr|D4AD03|D4AD03_RAT	Anion exchange protein OS=Rattus norvegicus OX=10116 GN=Slc4a10 PE=1 SV=3	2222	125282	87	87	37	37	41.2	1104	3971	3313	1	0	0	641.267	1280.52	2	1280.52	0.0042	0	62.51	2.1e-05	K	FEEDVEDGGER	W					File: ~Y:\CORE\RAW_DATA_2022_QE\P1317_Sigrun_Lange\P1317_2_B_ctx.raw~; SpectrumID: ~3543~; PrecursorID: ~0~; scans: ~12090~
2	2::tr|D4AD03|D4AD03_RAT	Anion exchange protein OS=Rattus norvegicus OX=10116 GN=Slc4a10 PE=1 SV=3	2222	125282	87	87	37	37	41.2	1104	3972	2429	1	0	0	641.267	1280.52	2	1280.52	0.0044	0	63.12	2e-05	K	FEEDVEDGGER	W					File: ~Y:\CORE\RAW_DATA_2022_QE\P1317_Sigrun_Lange\P1317_2_B_ctx.raw~; SpectrumID: ~2632~; PrecursorID: ~0~; scans: ~10454~
2	2::tr|D4AD03|D4AD03_RAT	Anion exchange protein OS=Rattus norvegicus OX=10116 GN=Slc4a10 PE=1 SV=3	2222	125282	87	87	37	37	41.2	1104	3973	3155	1	0	0	641.269	1280.52	2	1280.52	0.0071	0	63.22	2e-05	K	FEEDVEDGGER	W					File: ~Y:\CORE\RAW_DATA_2022_QE\P1317_Sigrun_Lange\P1317_2_B_ctx.raw~; SpectrumID: ~3382~; PrecursorID: ~0~; scans: ~11809~
2	2::tr|D4AD03|D4AD03_RAT	Anion exchange protein OS=Rattus norvegicus OX=10116 GN=Slc4a10 PE=1 SV=3	2222	125282	87	87	37	37	41.2	1104	4118	9294	1	0	0	650.827	1299.64	2	1299.64	-0.0005	1	38.82	0.023	R	KAPFFWSDFR	D					File: ~Y:\CORE\RAW_DATA_2022_QE\P1317_Sigrun_Lange\P1317_2_B_ctx.raw~; SpectrumID: ~9545~; PrecursorID: ~0~; scans: ~19820~
2	2::tr|D4AD03|D4AD03_RAT	Anion exchange protein OS=Rattus norvegicus OX=10116 GN=Slc4a10 PE=1 SV=3	2222	125282	87	87	37	37	41.2	1104	4609	9241	1	0	0	683.401	1364.79	2	1364.79	-0.0048	0	42.06	0.0033	R	TLFIGVHVPLGGR	K					File: ~Y:\CORE\RAW_DATA_2022_QE\P1317_Sigrun_Lange\P1317_2_B_ctx.raw~; SpectrumID: ~9492~; PrecursorID: ~0~; scans: ~19763~
2	2::tr|D4AD03|D4AD03_RAT	Anion exchange protein OS=Rattus norvegicus OX=10116 GN=Slc4a10 PE=1 SV=3	2222	125282	87	87	37	37	41.2	1104	4610	9225	1	0	0	455.938	1364.79	3	1364.79	-0.0018	0	34.37	0.019	R	TLFIGVHVPLGGR	K					File: ~Y:\CORE\RAW_DATA_2022_QE\P1317_Sigrun_Lange\P1317_2_B_ctx.raw~; SpectrumID: ~9476~; PrecursorID: ~0~; scans: ~19746~
2	2::tr|D4AD03|D4AD03_RAT	Anion exchange protein OS=Rattus norvegicus OX=10116 GN=Slc4a10 PE=1 SV=3	2222	125282	87	87	37	37	41.2	1104	5113	2039	1	0	0	716.322	1430.63	2	1430.63	-0.0052	0	47.52	0.0017	K	LESECSAPGEQPK	F					File: ~Y:\CORE\RAW_DATA_2022_QE\P1317_Sigrun_Lange\P1317_2_B_ctx.raw~; SpectrumID: ~2229~; PrecursorID: ~0~; scans: ~9696~
2	2::tr|D4AD03|D4AD03_RAT	Anion exchange protein OS=Rattus norvegicus OX=10116 GN=Slc4a10 PE=1 SV=3	2222	125282	87	87	37	37	41.2	1104	5114	1762	1	0	0	716.323	1430.63	2	1430.63	-0.004	0	37.11	0.019	K	LESECSAPGEQPK	F					File: ~Y:\CORE\RAW_DATA_2022_QE\P1317_Sigrun_Lange\P1317_2_B_ctx.raw~; SpectrumID: ~1929~; PrecursorID: ~0~; scans: ~9170~
2	2::tr|D4AD03|D4AD03_RAT	Anion exchange protein OS=Rattus norvegicus OX=10116 GN=Slc4a10 PE=1 SV=3	2222	125282	87	87	37	37	41.2	1104	5115	1640	1	0	0	716.324	1430.63	2	1430.63	-0.0021	0	48.42	0.0014	K	LESECSAPGEQPK	F					File: ~Y:\CORE\RAW_DATA_2022_QE\P1317_Sigrun_Lange\P1317_2_B_ctx.raw~; SpectrumID: ~1787~; PrecursorID: ~0~; scans: ~8911~
2	2::tr|D4AD03|D4AD03_RAT	Anion exchange protein OS=Rattus norvegicus OX=10116 GN=Slc4a10 PE=1 SV=3	2222	125282	87	87	37	37	41.2	1104	5117	1903	1	0	0	716.325	1430.64	2	1430.63	0.0015	0	51.06	0.00084	K	LESECSAPGEQPK	F					File: ~Y:\CORE\RAW_DATA_2022_QE\P1317_Sigrun_Lange\P1317_2_B_ctx.raw~; SpectrumID: ~2079~; PrecursorID: ~0~; scans: ~9434~
2	2::tr|D4AD03|D4AD03_RAT	Anion exchange protein OS=Rattus norvegicus OX=10116 GN=Slc4a10 PE=1 SV=3	2222	125282	87	87	37	37	41.2	1104	5603	8376	1	0	0	499.909	1496.7	3	1496.7	0.0028	1	63.34	8.9e-05	K	THFEKEDLEGHR	T					File: ~Y:\CORE\RAW_DATA_2022_QE\P1317_Sigrun_Lange\P1317_2_B_ctx.raw~; SpectrumID: ~8626~; PrecursorID: ~0~; scans: ~18759~
2	2::tr|D4AD03|D4AD03_RAT	Anion exchange protein OS=Rattus norvegicus OX=10116 GN=Slc4a10 PE=1 SV=3	2222	125282	87	87	37	37	41.2	1104	5966	6449	1	0	0	775.355	1548.69	2	1548.7	-0.0028	0	86.54	3.5e-07	R	DDPSVINISDEMSK	T					File: ~Y:\CORE\RAW_DATA_2022_QE\P1317_Sigrun_Lange\P1317_2_B_ctx.raw~; SpectrumID: ~6698~; PrecursorID: ~0~; scans: ~16575~
2	2::tr|D4AD03|D4AD03_RAT	Anion exchange protein OS=Rattus norvegicus OX=10116 GN=Slc4a10 PE=1 SV=3	2222	125282	87	87	37	37	41.2	1104	5967	6193	1	0	0	775.355	1548.7	2	1548.7	-0.0017	0	75.67	4.4e-06	R	DDPSVINISDEMSK	T					File: ~Y:\CORE\RAW_DATA_2022_QE\P1317_Sigrun_Lange\P1317_2_B_ctx.raw~; SpectrumID: ~6442~; PrecursorID: ~0~; scans: ~16273~
2	2::tr|D4AD03|D4AD03_RAT	Anion exchange protein OS=Rattus norvegicus OX=10116 GN=Slc4a10 PE=1 SV=3	2222	125282	87	87	37	37	41.2	1104	5968	5959	1	0	0	775.357	1548.7	2	1548.7	0.0016	0	44.9	0.0054	R	DDPSVINISDEMSK	T					File: ~Y:\CORE\RAW_DATA_2022_QE\P1317_Sigrun_Lange\P1317_2_B_ctx.raw~; SpectrumID: ~6207~; PrecursorID: ~0~; scans: ~15969~
2	2::tr|D4AD03|D4AD03_RAT	Anion exchange protein OS=Rattus norvegicus OX=10116 GN=Slc4a10 PE=1 SV=3	2222	125282	87	87	37	37	41.2	1104	6055	10218	1	0	0	781.873	1561.73	2	1561.73	-0.0021	0	66.31	5.5e-05	R	ELSWLDDLMPESK	K					File: ~Y:\CORE\RAW_DATA_2022_QE\P1317_Sigrun_Lange\P1317_2_B_ctx.raw~; SpectrumID: ~10502~; PrecursorID: ~0~; scans: ~20825~
2	2::tr|D4AD03|D4AD03_RAT	Anion exchange protein OS=Rattus norvegicus OX=10116 GN=Slc4a10 PE=1 SV=3	2222	125282	87	87	37	37	41.2	1104	6071	6097	1	0	0	783.348	1564.68	2	1564.69	-0.0114	0	28.22	0.17	R	DDPSVINISDEMSK	T	Oxidation (M)	0.00000000000300.0			File: ~Y:\CORE\RAW_DATA_2022_QE\P1317_Sigrun_Lange\P1317_2_B_ctx.raw~; SpectrumID: ~6346~; PrecursorID: ~0~; scans: ~16147~
2	2::tr|D4AD03|D4AD03_RAT	Anion exchange protein OS=Rattus norvegicus OX=10116 GN=Slc4a10 PE=1 SV=3	2222	125282	87	87	37	37	41.2	1104	6146	10265	1	0	0	789.87	1577.72	2	1577.73	-0.0034	0	51.45	0.0014	R	ELSWLDDLMPESK	K	Oxidation (M)	0.0000000030000.0			File: ~Y:\CORE\RAW_DATA_2022_QE\P1317_Sigrun_Lange\P1317_2_B_ctx.raw~; SpectrumID: ~10549~; PrecursorID: ~0~; scans: ~20874~
2	2::tr|D4AD03|D4AD03_RAT	Anion exchange protein OS=Rattus norvegicus OX=10116 GN=Slc4a10 PE=1 SV=3	2222	125282	87	87	37	37	41.2	1104	6403	8914	1	0	0	810.908	1619.8	2	1619.8	0.0041	0	88.86	3.9e-07	K	TAMWGNLLVTADNSK	E					File: ~Y:\CORE\RAW_DATA_2022_QE\P1317_Sigrun_Lange\P1317_2_B_ctx.raw~; SpectrumID: ~9164~; PrecursorID: ~0~; scans: ~19417~
2	2::tr|D4AD03|D4AD03_RAT	Anion exchange protein OS=Rattus norvegicus OX=10116 GN=Slc4a10 PE=1 SV=3	2222	125282	87	87	37	37	41.2	1104	6414	8643	1	0	0	811.405	1620.8	2	1620.78	0.0148	0	72.76	1.5e-05	K	TAMWGNLLVTADNSK	E	Deamidated (NQ)	0.000001000000000.0			File: ~Y:\CORE\RAW_DATA_2022_QE\P1317_Sigrun_Lange\P1317_2_B_ctx.raw~; SpectrumID: ~8893~; PrecursorID: ~0~; scans: ~19116~
2	2::tr|D4AD03|D4AD03_RAT	Anion exchange protein OS=Rattus norvegicus OX=10116 GN=Slc4a10 PE=1 SV=3	2222	125282	87	87	37	37	41.2	1104	6876	8795	1	0	0	854.893	1707.77	2	1707.77	-0.0029	1	46.06	0.0046	R	WLKFEEDVEDGGER	W					File: ~Y:\CORE\RAW_DATA_2022_QE\P1317_Sigrun_Lange\P1317_2_B_ctx.raw~; SpectrumID: ~9045~; PrecursorID: ~0~; scans: ~19290~
2	2::tr|D4AD03|D4AD03_RAT	Anion exchange protein OS=Rattus norvegicus OX=10116 GN=Slc4a10 PE=1 SV=3	2222	125282	87	87	37	37	41.2	1104	6877	8782	1	0	0	570.266	1707.78	3	1707.77	0.0021	1	56.06	0.00048	R	WLKFEEDVEDGGER	W					File: ~Y:\CORE\RAW_DATA_2022_QE\P1317_Sigrun_Lange\P1317_2_B_ctx.raw~; SpectrumID: ~9032~; PrecursorID: ~0~; scans: ~19277~
2	2::tr|D4AD03|D4AD03_RAT	Anion exchange protein OS=Rattus norvegicus OX=10116 GN=Slc4a10 PE=1 SV=3	2222	125282	87	87	37	37	41.2	1104	7504	2068	1	0	0	914.43	1826.85	2	1826.86	-0.0129	0	31.7	0.13	K	NAGQVVSPQSAPACAENK	N					File: ~Y:\CORE\RAW_DATA_2022_QE\P1317_Sigrun_Lange\P1317_2_B_ctx.raw~; SpectrumID: ~2259~; PrecursorID: ~0~; scans: ~9750~
2	2::tr|D4AD03|D4AD03_RAT	Anion exchange protein OS=Rattus norvegicus OX=10116 GN=Slc4a10 PE=1 SV=3	2222	125282	87	87	37	37	41.2	1104	7505	2368	1	0	0	914.433	1826.85	2	1826.86	-0.0057	0	52.64	0.0011	K	NAGQVVSPQSAPACAENK	N					File: ~Y:\CORE\RAW_DATA_2022_QE\P1317_Sigrun_Lange\P1317_2_B_ctx.raw~; SpectrumID: ~2568~; PrecursorID: ~0~; scans: ~10344~
2	2::tr|D4AD03|D4AD03_RAT	Anion exchange protein OS=Rattus norvegicus OX=10116 GN=Slc4a10 PE=1 SV=3	2222	125282	87	87	37	37	41.2	1104	7506	2809	1	0	0	914.434	1826.85	2	1826.86	-0.0045	0	43.41	0.0095	K	NAGQVVSPQSAPACAENK	N					File: ~Y:\CORE\RAW_DATA_2022_QE\P1317_Sigrun_Lange\P1317_2_B_ctx.raw~; SpectrumID: ~3026~; PrecursorID: ~0~; scans: ~11176~
2	2::tr|D4AD03|D4AD03_RAT	Anion exchange protein OS=Rattus norvegicus OX=10116 GN=Slc4a10 PE=1 SV=3	2222	125282	87	87	37	37	41.2	1104	7507	2509	1	0	0	914.434	1826.85	2	1826.86	-0.0045	0	73.21	1e-05	K	NAGQVVSPQSAPACAENK	N					File: ~Y:\CORE\RAW_DATA_2022_QE\P1317_Sigrun_Lange\P1317_2_B_ctx.raw~; SpectrumID: ~2717~; PrecursorID: ~0~; scans: ~10621~
2	2::tr|D4AD03|D4AD03_RAT	Anion exchange protein OS=Rattus norvegicus OX=10116 GN=Slc4a10 PE=1 SV=3	2222	125282	87	87	37	37	41.2	1104	7508	2654	1	0	0	914.438	1826.86	2	1826.86	0.0039	0	43.14	0.012	K	NAGQVVSPQSAPACAENK	N					File: ~Y:\CORE\RAW_DATA_2022_QE\P1317_Sigrun_Lange\P1317_2_B_ctx.raw~; SpectrumID: ~2866~; PrecursorID: ~0~; scans: ~10891~
2	2::tr|D4AD03|D4AD03_RAT	Anion exchange protein OS=Rattus norvegicus OX=10116 GN=Slc4a10 PE=1 SV=3	2222	125282	87	87	37	37	41.2	1104	7509	2238	1	0	0	914.44	1826.86	2	1826.86	0.0065	0	53.91	0.00099	K	NAGQVVSPQSAPACAENK	N					File: ~Y:\CORE\RAW_DATA_2022_QE\P1317_Sigrun_Lange\P1317_2_B_ctx.raw~; SpectrumID: ~2434~; PrecursorID: ~0~; scans: ~10082~
2	2::tr|D4AD03|D4AD03_RAT	Anion exchange protein OS=Rattus norvegicus OX=10116 GN=Slc4a10 PE=1 SV=3	2222	125282	87	87	37	37	41.2	1104	7510	2505	1	0	0	914.44	1826.87	2	1826.86	0.0071	0	53.27	0.0011	K	NAGQVVSPQSAPACAENK	N					File: ~Y:\CORE\RAW_DATA_2022_QE\P1317_Sigrun_Lange\P1317_2_B_ctx.raw~; SpectrumID: ~2713~; PrecursorID: ~0~; scans: ~10616~
2	2::tr|D4AD03|D4AD03_RAT	Anion exchange protein OS=Rattus norvegicus OX=10116 GN=Slc4a10 PE=1 SV=3	2222	125282	87	87	37	37	41.2	1104	7654	10262	1	0	0	930.551	1859.09	2	1859.09	-0.0008	0	101.16	2e-09	R	LSPAVLLQGLAEVPIPSR	F					File: ~Y:\CORE\RAW_DATA_2022_QE\P1317_Sigrun_Lange\P1317_2_B_ctx.raw~; SpectrumID: ~10546~; PrecursorID: ~0~; scans: ~20871~
2	2::tr|D4AD03|D4AD03_RAT	Anion exchange protein OS=Rattus norvegicus OX=10116 GN=Slc4a10 PE=1 SV=3	2222	125282	87	87	37	37	41.2	1104	7655	10266	1	0	0	620.703	1859.09	3	1859.09	0.0006	0	61.73	1.7e-05	R	LSPAVLLQGLAEVPIPSR	F					File: ~Y:\CORE\RAW_DATA_2022_QE\P1317_Sigrun_Lange\P1317_2_B_ctx.raw~; SpectrumID: ~10550~; PrecursorID: ~0~; scans: ~20875~
2	2::tr|D4AD03|D4AD03_RAT	Anion exchange protein OS=Rattus norvegicus OX=10116 GN=Slc4a10 PE=1 SV=3	2222	125282	87	87	37	37	41.2	1104	7949	9386	1	0	0	647.319	1938.93	3	1938.94	-0.0054	0	102.31	1.6e-08	R	SIATLMTDEVFHDVAYK	A					File: ~Y:\CORE\RAW_DATA_2022_QE\P1317_Sigrun_Lange\P1317_2_B_ctx.raw~; SpectrumID: ~9642~; PrecursorID: ~0~; scans: ~19922~
2	2::tr|D4AD03|D4AD03_RAT	Anion exchange protein OS=Rattus norvegicus OX=10116 GN=Slc4a10 PE=1 SV=3	2222	125282	87	87	37	37	41.2	1104	7951	9388	1	0	0	970.477	1938.94	2	1938.94	0.0003	0	87.79	4.5e-07	R	SIATLMTDEVFHDVAYK	A					File: ~Y:\CORE\RAW_DATA_2022_QE\P1317_Sigrun_Lange\P1317_2_B_ctx.raw~; SpectrumID: ~9644~; PrecursorID: ~0~; scans: ~19924~
2	2::tr|D4AD03|D4AD03_RAT	Anion exchange protein OS=Rattus norvegicus OX=10116 GN=Slc4a10 PE=1 SV=3	2222	125282	87	87	37	37	41.2	1104	8012	8901	1	0	0	652.647	1954.92	3	1954.93	-0.015	0	72.09	1.4e-05	R	SIATLMTDEVFHDVAYK	A	Oxidation (M)	0.00000300000000000.0			File: ~Y:\CORE\RAW_DATA_2022_QE\P1317_Sigrun_Lange\P1317_2_B_ctx.raw~; SpectrumID: ~9151~; PrecursorID: ~0~; scans: ~19403~
2	2::tr|D4AD03|D4AD03_RAT	Anion exchange protein OS=Rattus norvegicus OX=10116 GN=Slc4a10 PE=1 SV=3	2222	125282	87	87	37	37	41.2	1104	8108	4302	1	0	0	990.92	1979.82	2	1979.83	-0.0098	0	89.96	5.9e-08	R	DSGLEDGGESPSFDTPSQR	V					File: ~Y:\CORE\RAW_DATA_2022_QE\P1317_Sigrun_Lange\P1317_2_B_ctx.raw~; SpectrumID: ~4543~; PrecursorID: ~0~; scans: ~13649~
2	2::tr|D4AD03|D4AD03_RAT	Anion exchange protein OS=Rattus norvegicus OX=10116 GN=Slc4a10 PE=1 SV=3	2222	125282	87	87	37	37	41.2	1104	8109	4479	1	0	0	990.92	1979.83	2	1979.83	-0.0093	0	99.93	6e-09	R	DSGLEDGGESPSFDTPSQR	V					File: ~Y:\CORE\RAW_DATA_2022_QE\P1317_Sigrun_Lange\P1317_2_B_ctx.raw~; SpectrumID: ~4722~; PrecursorID: ~0~; scans: ~13934~
2	2::tr|D4AD03|D4AD03_RAT	Anion exchange protein OS=Rattus norvegicus OX=10116 GN=Slc4a10 PE=1 SV=3	2222	125282	87	87	37	37	41.2	1104	8110	4130	1	0	0	990.921	1979.83	2	1979.83	-0.0067	0	103.33	2.8e-09	R	DSGLEDGGESPSFDTPSQR	V					File: ~Y:\CORE\RAW_DATA_2022_QE\P1317_Sigrun_Lange\P1317_2_B_ctx.raw~; SpectrumID: ~4371~; PrecursorID: ~0~; scans: ~13371~
2	2::tr|D4AD03|D4AD03_RAT	Anion exchange protein OS=Rattus norvegicus OX=10116 GN=Slc4a10 PE=1 SV=3	2222	125282	87	87	37	37	41.2	1104	8111	3937	1	0	0	990.927	1979.84	2	1979.83	0.004	0	51.02	0.00065	R	DSGLEDGGESPSFDTPSQR	V					File: ~Y:\CORE\RAW_DATA_2022_QE\P1317_Sigrun_Lange\P1317_2_B_ctx.raw~; SpectrumID: ~4178~; PrecursorID: ~0~; scans: ~13067~
2	2::tr|D4AD03|D4AD03_RAT	Anion exchange protein OS=Rattus norvegicus OX=10116 GN=Slc4a10 PE=1 SV=3	2222	125282	87	87	37	37	41.2	1104	8112	3954	1	0	0	990.931	1979.85	2	1979.83	0.0133	0	93.74	4.2e-08	R	DSGLEDGGESPSFDTPSQR	V					File: ~Y:\CORE\RAW_DATA_2022_QE\P1317_Sigrun_Lange\P1317_2_B_ctx.raw~; SpectrumID: ~4195~; PrecursorID: ~0~; scans: ~13091~
2	2::tr|D4AD03|D4AD03_RAT	Anion exchange protein OS=Rattus norvegicus OX=10116 GN=Slc4a10 PE=1 SV=3	2222	125282	87	87	37	37	41.2	1104	8571	10306	1	0	0	1070.57	2139.12	2	2139.12	-0.0041	0	91.44	1.6e-07	K	IPPGAEASNILVGELEFLDR	T					File: ~Y:\CORE\RAW_DATA_2022_QE\P1317_Sigrun_Lange\P1317_2_B_ctx.raw~; SpectrumID: ~10590~; PrecursorID: ~0~; scans: ~20917~
2	2::tr|D4AD03|D4AD03_RAT	Anion exchange protein OS=Rattus norvegicus OX=10116 GN=Slc4a10 PE=1 SV=3	2222	125282	87	87	37	37	41.2	1104	8572	10297	1	0	0	714.047	2139.12	3	2139.12	-0.0026	0	68.54	3e-05	K	IPPGAEASNILVGELEFLDR	T					File: ~Y:\CORE\RAW_DATA_2022_QE\P1317_Sigrun_Lange\P1317_2_B_ctx.raw~; SpectrumID: ~10581~; PrecursorID: ~0~; scans: ~20908~
2	2::tr|D4AD03|D4AD03_RAT	Anion exchange protein OS=Rattus norvegicus OX=10116 GN=Slc4a10 PE=1 SV=3	2222	125282	87	87	37	37	41.2	1104	8983	5482	1	0	0	755.997	2264.97	3	2264.98	-0.009	1	23.15	0.45	R	ERDSGLEDGGESPSFDTPSQR	V					File: ~Y:\CORE\RAW_DATA_2022_QE\P1317_Sigrun_Lange\P1317_2_B_ctx.raw~; SpectrumID: ~5730~; PrecursorID: ~0~; scans: ~15355~
2	2::tr|D4AD03|D4AD03_RAT	Anion exchange protein OS=Rattus norvegicus OX=10116 GN=Slc4a10 PE=1 SV=3	2222	125282	87	87	37	37	41.2	1104	9007	9547	1	0	0	756.744	2267.21	3	2267.22	-0.0061	1	59.98	0.00015	K	KIPPGAEASNILVGELEFLDR	T					File: ~Y:\CORE\RAW_DATA_2022_QE\P1317_Sigrun_Lange\P1317_2_B_ctx.raw~; SpectrumID: ~9808~; PrecursorID: ~0~; scans: ~20096~
2	2::tr|D4AD03|D4AD03_RAT	Anion exchange protein OS=Rattus norvegicus OX=10116 GN=Slc4a10 PE=1 SV=3	2222	125282	87	87	37	37	41.2	1104	9391	3878	1	0	0	801.046	2400.12	3	2400.1	0.0182	1	38.24	0.038	K	NAGQVVSPQSAPACAENKNDVSR	E	2 Deamidated (NQ)	0.00000000100000000010000.0			File: ~Y:\CORE\RAW_DATA_2022_QE\P1317_Sigrun_Lange\P1317_2_B_ctx.raw~; SpectrumID: ~4117~; PrecursorID: ~0~; scans: ~12976~
2	2::tr|D4AD03|D4AD03_RAT	Anion exchange protein OS=Rattus norvegicus OX=10116 GN=Slc4a10 PE=1 SV=3	2222	125282	87	87	37	37	41.2	1104	10059	8430	1	0	0	673.321	2689.25	4	2689.26	-0.005	0	34.93	0.088	K	TPSLPNGTAAHGGPEQHGGHSGPELQR	T	Deamidated (NQ)	0.000000000000000100000000000.0			File: ~Y:\CORE\RAW_DATA_2022_QE\P1317_Sigrun_Lange\P1317_2_B_ctx.raw~; SpectrumID: ~8680~; PrecursorID: ~0~; scans: ~18818~
2	2::tr|D4AD03|D4AD03_RAT	Anion exchange protein OS=Rattus norvegicus OX=10116 GN=Slc4a10 PE=1 SV=3	2222	125282	87	87	37	37	41.2	1104	10062	8372	1	0	0	538.861	2689.27	5	2689.26	0.0079	0	39.47	0.034	K	TPSLPNGTAAHGGPEQHGGHSGPELQR	T	Deamidated (NQ)	0.000001000000000000000000000.0			File: ~Y:\CORE\RAW_DATA_2022_QE\P1317_Sigrun_Lange\P1317_2_B_ctx.raw~; SpectrumID: ~8622~; PrecursorID: ~0~; scans: ~18755~
2	2::tr|D4AD03|D4AD03_RAT	Anion exchange protein OS=Rattus norvegicus OX=10116 GN=Slc4a10 PE=1 SV=3	2222	125282	87	87	37	37	41.2	1104	10238	9019	1	0	0	931.091	2790.25	3	2790.25	0.0048	0	85.57	5.3e-07	K	EEEQSMLAMEDEGTVQLPLEGHYR	D					File: ~Y:\CORE\RAW_DATA_2022_QE\P1317_Sigrun_Lange\P1317_2_B_ctx.raw~; SpectrumID: ~9269~; PrecursorID: ~0~; scans: ~19529~
2	2::tr|D4AD03|D4AD03_RAT	Anion exchange protein OS=Rattus norvegicus OX=10116 GN=Slc4a10 PE=1 SV=3	2222	125282	87	87	37	37	41.2	1104	10240	8904	1	0	0	931.76	2792.26	3	2792.22	0.0439	0	42.94	0.01	K	EEEQSMLAMEDEGTVQLPLEGHYR	D	2 Deamidated (NQ)	0.000100000000000100000000.0			File: ~Y:\CORE\RAW_DATA_2022_QE\P1317_Sigrun_Lange\P1317_2_B_ctx.raw~; SpectrumID: ~9154~; PrecursorID: ~0~; scans: ~19406~
2	2::tr|D4AD03|D4AD03_RAT	Anion exchange protein OS=Rattus norvegicus OX=10116 GN=Slc4a10 PE=1 SV=3	2222	125282	87	87	37	37	41.2	1104	10281	8869	1	0	0	564.471	2817.32	5	2817.35	-0.0377	1	38.34	0.037	R	KTPSLPNGTAAHGGPEQHGGHSGPELQR	T	Deamidated (NQ)	0.0000000000000000100000000000.0			File: ~Y:\CORE\RAW_DATA_2022_QE\P1317_Sigrun_Lange\P1317_2_B_ctx.raw~; SpectrumID: ~9119~; PrecursorID: ~0~; scans: ~19368~
2	2::tr|D4AD03|D4AD03_RAT	Anion exchange protein OS=Rattus norvegicus OX=10116 GN=Slc4a10 PE=1 SV=3	2222	125282	87	87	37	37	41.2	1104	10282	9086	1	0	0	705.346	2817.35	4	2817.35	-0.001	1	58.05	0.00048	R	KTPSLPNGTAAHGGPEQHGGHSGPELQR	T	Deamidated (NQ)	0.0000001000000000000000000000.0			File: ~Y:\CORE\RAW_DATA_2022_QE\P1317_Sigrun_Lange\P1317_2_B_ctx.raw~; SpectrumID: ~9336~; PrecursorID: ~0~; scans: ~19599~
2	2::tr|D4AD03|D4AD03_RAT	Anion exchange protein OS=Rattus norvegicus OX=10116 GN=Slc4a10 PE=1 SV=3	2222	125282	87	87	37	37	41.2	1104	10283	9093	1	0	0	470.567	2817.36	6	2817.35	0.0023	1	69.73	3.3e-05	R	KTPSLPNGTAAHGGPEQHGGHSGPELQR	T	Deamidated (NQ)	0.0000000000000000100000000000.0			File: ~Y:\CORE\RAW_DATA_2022_QE\P1317_Sigrun_Lange\P1317_2_B_ctx.raw~; SpectrumID: ~9343~; PrecursorID: ~0~; scans: ~19606~
2	2::tr|D4AD03|D4AD03_RAT	Anion exchange protein OS=Rattus norvegicus OX=10116 GN=Slc4a10 PE=1 SV=3	2222	125282	87	87	37	37	41.2	1104	10751	10289	1	0	0	1094.88	3281.63	3	3281.62	0.0094	1	76.2	6.3e-06	K	DRNDLVSGIDEFLDQVTVLPPGEWDPSIR	I					File: ~Y:\CORE\RAW_DATA_2022_QE\P1317_Sigrun_Lange\P1317_2_B_ctx.raw~; SpectrumID: ~10573~; PrecursorID: ~0~; scans: ~20899~
2	2::tr|D4AD03|D4AD03_RAT	Anion exchange protein OS=Rattus norvegicus OX=10116 GN=Slc4a10 PE=1 SV=3	2222	125282	87	87	37	37	41.2	1104	10952	9990	1	0	0	1191.22	3570.63	3	3570.62	0.0003	0	30.35	0.17	R	VQFILGTEDDDEEHIPHDLFTELDEICWR	E					File: ~Y:\CORE\RAW_DATA_2022_QE\P1317_Sigrun_Lange\P1317_2_B_ctx.raw~; SpectrumID: ~10267~; PrecursorID: ~0~; scans: ~20578~
2	2::tr|D4AD03|D4AD03_RAT	Anion exchange protein OS=Rattus norvegicus OX=10116 GN=Slc4a10 PE=1 SV=3	2222	125282	87	87	37	37	41.2	1104	10953	9985	1	0	0	893.664	3570.63	4	3570.62	0.0017	0	46.1	0.0045	R	VQFILGTEDDDEEHIPHDLFTELDEICWR	E					File: ~Y:\CORE\RAW_DATA_2022_QE\P1317_Sigrun_Lange\P1317_2_B_ctx.raw~; SpectrumID: ~10262~; PrecursorID: ~0~; scans: ~20573~
2	2::tr|D4AD03|D4AD03_RAT	Anion exchange protein OS=Rattus norvegicus OX=10116 GN=Slc4a10 PE=1 SV=3	2222	125282	87	87	37	37	41.2	1104	10980	9146	1	0	0	721.74	3603.66	5	3603.67	-0.0073	2	53.2	0.0011	K	KLEDAEKEEEQSMLAMEDEGTVQLPLEGHYR	D					File: ~Y:\CORE\RAW_DATA_2022_QE\P1317_Sigrun_Lange\P1317_2_B_ctx.raw~; SpectrumID: ~9397~; PrecursorID: ~0~; scans: ~19663~
2	2::tr|D4AD03|D4AD03_RAT	Anion exchange protein OS=Rattus norvegicus OX=10116 GN=Slc4a10 PE=1 SV=3	2222	125282	87	87	37	37	41.2	1104	10982	9127	1	0	0	902.174	3604.67	4	3604.65	0.0121	2	89.68	2.3e-07	K	KLEDAEKEEEQSMLAMEDEGTVQLPLEGHYR	D	Deamidated (NQ)	0.0000000000100000000000000000000.0			File: ~Y:\CORE\RAW_DATA_2022_QE\P1317_Sigrun_Lange\P1317_2_B_ctx.raw~; SpectrumID: ~9378~; PrecursorID: ~0~; scans: ~19643~
2	2::tr|D4AD03|D4AD03_RAT	Anion exchange protein OS=Rattus norvegicus OX=10116 GN=Slc4a10 PE=1 SV=3	2222	125282	87	87	37	37	41.2	1104	11293	10374	1	0	0	1083.03	4328.08	4	4328.06	0.0212	0	46.38	0.0052	R	SCILNGTVLLDMHANTLEEIADMVLDQQVSSGQLNEDVR	H	Deamidated (NQ)	0.000000000000001000000000000000000000000.0			File: ~Y:\CORE\RAW_DATA_2022_QE\P1317_Sigrun_Lange\P1317_2_B_ctx.raw~; SpectrumID: ~10658~; PrecursorID: ~0~; scans: ~20999~
2	2::tr|D4AD03|D4AD03_RAT	Anion exchange protein OS=Rattus norvegicus OX=10116 GN=Slc4a10 PE=1 SV=3	2222	125282	87	87	37	37	41.2	1104	11294	10351	1	0	0	1083.27	4329.05	4	4329.05	0.0064	0	74.24	8e-06	R	SCILNGTVLLDMHANTLEEIADMVLDQQVSSGQLNEDVR	H	2 Deamidated (NQ)	0.000010000000001000000000000000000000000.0			File: ~Y:\CORE\RAW_DATA_2022_QE\P1317_Sigrun_Lange\P1317_2_B_ctx.raw~; SpectrumID: ~10635~; PrecursorID: ~0~; scans: ~20967~
2	2::sp|Q80ZA5-5|S4A10_RAT	Isoform 5 of Sodium-driven chloride bicarbonate exchanger OS=Rattus norvegicus OX=10116 GN=Slc4a10	2029	119741	84	84	36	36	39.6	1054	216	6158	1	0	0	396.242	790.47	2	790.47	-0.0003	0	30.28	0.02	R	TVVAFVR	L					File: ~Y:\CORE\RAW_DATA_2022_QE\P1317_Sigrun_Lange\P1317_2_B_ctx.raw~; SpectrumID: ~6407~; PrecursorID: ~0~; scans: ~16225~
2	2::sp|Q80ZA5-5|S4A10_RAT	Isoform 5 of Sodium-driven chloride bicarbonate exchanger OS=Rattus norvegicus OX=10116 GN=Slc4a10	2029	119741	84	84	36	36	39.6	1054	217	5886	1	0	0	396.242	790.47	2	790.47	-0.0001	0	33.34	0.0097	R	TVVAFVR	L					File: ~Y:\CORE\RAW_DATA_2022_QE\P1317_Sigrun_Lange\P1317_2_B_ctx.raw~; SpectrumID: ~6134~; PrecursorID: ~0~; scans: ~15878~
2	2::sp|Q80ZA5-5|S4A10_RAT	Isoform 5 of Sodium-driven chloride bicarbonate exchanger OS=Rattus norvegicus OX=10116 GN=Slc4a10	2029	119741	84	84	36	36	39.6	1054	448	6478	4	0	0	414.223	826.431	2	826.437	-0.006	0	21.78	0.36	R	VHEALMK	Q					File: ~Y:\CORE\RAW_DATA_2022_QE\P1317_Sigrun_Lange\P1317_2_B_ctx.raw~; SpectrumID: ~6727~; PrecursorID: ~0~; scans: ~16610~
2	2::sp|Q80ZA5-5|S4A10_RAT	Isoform 5 of Sodium-driven chloride bicarbonate exchanger OS=Rattus norvegicus OX=10116 GN=Slc4a10	2029	119741	84	84	36	36	39.6	1054	601	7162	1	0	0	424.734	847.453	2	847.455	-0.0024	0	31.59	0.11	K	GIQLFDR	I					File: ~Y:\CORE\RAW_DATA_2022_QE\P1317_Sigrun_Lange\P1317_2_B_ctx.raw~; SpectrumID: ~7412~; PrecursorID: ~0~; scans: ~17412~
2	2::sp|Q80ZA5-5|S4A10_RAT	Isoform 5 of Sodium-driven chloride bicarbonate exchanger OS=Rattus norvegicus OX=10116 GN=Slc4a10	2029	119741	84	84	36	36	39.6	1054	1576	3410	1	0	0	496.207	990.399	2	990.404	-0.0049	0	39.95	0.0025	R	EGEDAEWR	E					File: ~Y:\CORE\RAW_DATA_2022_QE\P1317_Sigrun_Lange\P1317_2_B_ctx.raw~; SpectrumID: ~3642~; PrecursorID: ~0~; scans: ~12254~
2	2::sp|Q80ZA5-5|S4A10_RAT	Isoform 5 of Sodium-driven chloride bicarbonate exchanger OS=Rattus norvegicus OX=10116 GN=Slc4a10	2029	119741	84	84	36	36	39.6	1054	1577	2760	1	0	0	496.207	990.4	2	990.404	-0.0045	0	31.33	0.018	R	EGEDAEWR	E					File: ~Y:\CORE\RAW_DATA_2022_QE\P1317_Sigrun_Lange\P1317_2_B_ctx.raw~; SpectrumID: ~2975~; PrecursorID: ~0~; scans: ~11082~
2	2::sp|Q80ZA5-5|S4A10_RAT	Isoform 5 of Sodium-driven chloride bicarbonate exchanger OS=Rattus norvegicus OX=10116 GN=Slc4a10	2029	119741	84	84	36	36	39.6	1054	1578	3087	1	0	0	496.208	990.402	2	990.404	-0.002	0	39.76	0.0026	R	EGEDAEWR	E					File: ~Y:\CORE\RAW_DATA_2022_QE\P1317_Sigrun_Lange\P1317_2_B_ctx.raw~; SpectrumID: ~3313~; PrecursorID: ~0~; scans: ~11695~
2	2::sp|Q80ZA5-5|S4A10_RAT	Isoform 5 of Sodium-driven chloride bicarbonate exchanger OS=Rattus norvegicus OX=10116 GN=Slc4a10	2029	119741	84	84	36	36	39.6	1054	1579	2592	1	0	0	496.209	990.403	2	990.404	-0.0018	0	25.82	0.065	R	EGEDAEWR	E					File: ~Y:\CORE\RAW_DATA_2022_QE\P1317_Sigrun_Lange\P1317_2_B_ctx.raw~; SpectrumID: ~2803~; PrecursorID: ~0~; scans: ~10774~
2	2::sp|Q80ZA5-5|S4A10_RAT	Isoform 5 of Sodium-driven chloride bicarbonate exchanger OS=Rattus norvegicus OX=10116 GN=Slc4a10	2029	119741	84	84	36	36	39.6	1054	1580	3247	1	0	0	496.209	990.404	2	990.404	0.0001	0	40.18	0.0025	R	EGEDAEWR	E					File: ~Y:\CORE\RAW_DATA_2022_QE\P1317_Sigrun_Lange\P1317_2_B_ctx.raw~; SpectrumID: ~3476~; PrecursorID: ~0~; scans: ~11976~
2	2::sp|Q80ZA5-5|S4A10_RAT	Isoform 5 of Sodium-driven chloride bicarbonate exchanger OS=Rattus norvegicus OX=10116 GN=Slc4a10	2029	119741	84	84	36	36	39.6	1054	1581	3595	1	0	0	496.21	990.405	2	990.404	0.0004	0	40.24	0.0025	R	EGEDAEWR	E					File: ~Y:\CORE\RAW_DATA_2022_QE\P1317_Sigrun_Lange\P1317_2_B_ctx.raw~; SpectrumID: ~3829~; PrecursorID: ~0~; scans: ~12541~
2	2::sp|Q80ZA5-5|S4A10_RAT	Isoform 5 of Sodium-driven chloride bicarbonate exchanger OS=Rattus norvegicus OX=10116 GN=Slc4a10	2029	119741	84	84	36	36	39.6	1054	1582	2940	1	0	0	496.212	990.408	2	990.404	0.0041	0	36.13	0.011	R	EGEDAEWR	E					File: ~Y:\CORE\RAW_DATA_2022_QE\P1317_Sigrun_Lange\P1317_2_B_ctx.raw~; SpectrumID: ~3163~; PrecursorID: ~0~; scans: ~11424~
2	2::sp|Q80ZA5-5|S4A10_RAT	Isoform 5 of Sodium-driven chloride bicarbonate exchanger OS=Rattus norvegicus OX=10116 GN=Slc4a10	2029	119741	84	84	36	36	39.6	1054	1583	4001	1	0	0	496.212	990.409	2	990.404	0.0044	0	51.22	0.00035	R	EGEDAEWR	E					File: ~Y:\CORE\RAW_DATA_2022_QE\P1317_Sigrun_Lange\P1317_2_B_ctx.raw~; SpectrumID: ~4242~; PrecursorID: ~0~; scans: ~13161~
2	2::sp|Q80ZA5-5|S4A10_RAT	Isoform 5 of Sodium-driven chloride bicarbonate exchanger OS=Rattus norvegicus OX=10116 GN=Slc4a10	2029	119741	84	84	36	36	39.6	1054	1584	3795	1	0	0	496.213	990.412	2	990.404	0.0073	0	39.59	0.0051	R	EGEDAEWR	E					File: ~Y:\CORE\RAW_DATA_2022_QE\P1317_Sigrun_Lange\P1317_2_B_ctx.raw~; SpectrumID: ~4034~; PrecursorID: ~0~; scans: ~12848~
2	2::sp|Q80ZA5-5|S4A10_RAT	Isoform 5 of Sodium-driven chloride bicarbonate exchanger OS=Rattus norvegicus OX=10116 GN=Slc4a10	2029	119741	84	84	36	36	39.6	1054	1760	9738	1	0	0	507.769	1013.52	2	1013.53	-0.0019	0	35.1	0.032	K	LMDFLFTK	R					File: ~Y:\CORE\RAW_DATA_2022_QE\P1317_Sigrun_Lange\P1317_2_B_ctx.raw~; SpectrumID: ~10006~; PrecursorID: ~0~; scans: ~20304~
2	2::sp|Q80ZA5-5|S4A10_RAT	Isoform 5 of Sodium-driven chloride bicarbonate exchanger OS=Rattus norvegicus OX=10116 GN=Slc4a10	2029	119741	84	84	36	36	39.6	1054	1793	5970	1	0	0	509.26	1016.5	2	1016.5	0.0011	0	35.92	0.073	R	SLHGEYVGR	A					File: ~Y:\CORE\RAW_DATA_2022_QE\P1317_Sigrun_Lange\P1317_2_B_ctx.raw~; SpectrumID: ~6218~; PrecursorID: ~0~; scans: ~15983~
2	2::sp|Q80ZA5-5|S4A10_RAT	Isoform 5 of Sodium-driven chloride bicarbonate exchanger OS=Rattus norvegicus OX=10116 GN=Slc4a10	2029	119741	84	84	36	36	39.6	1054	1796	8248	1	0	0	509.754	1017.49	2	1017.5	-0.0014	0	35.88	0.062	R	EVDLHFMK	K					File: ~Y:\CORE\RAW_DATA_2022_QE\P1317_Sigrun_Lange\P1317_2_B_ctx.raw~; SpectrumID: ~8498~; PrecursorID: ~0~; scans: ~18621~
2	2::sp|Q80ZA5-5|S4A10_RAT	Isoform 5 of Sodium-driven chloride bicarbonate exchanger OS=Rattus norvegicus OX=10116 GN=Slc4a10	2029	119741	84	84	36	36	39.6	1054	1862	2253	1	0	0	513.741	1025.47	2	1025.47	0.0011	0	84.73	3.5e-07	R	ENSTVDFSK	G					File: ~Y:\CORE\RAW_DATA_2022_QE\P1317_Sigrun_Lange\P1317_2_B_ctx.raw~; SpectrumID: ~2450~; PrecursorID: ~0~; scans: ~10114~
2	2::sp|Q80ZA5-5|S4A10_RAT	Isoform 5 of Sodium-driven chloride bicarbonate exchanger OS=Rattus norvegicus OX=10116 GN=Slc4a10	2029	119741	84	84	36	36	39.6	1054	1863	2386	1	0	0	513.742	1025.47	2	1025.47	0.0021	0	84.96	3.8e-07	R	ENSTVDFSK	G					File: ~Y:\CORE\RAW_DATA_2022_QE\P1317_Sigrun_Lange\P1317_2_B_ctx.raw~; SpectrumID: ~2586~; PrecursorID: ~0~; scans: ~10375~
2	2::sp|Q80ZA5-5|S4A10_RAT	Isoform 5 of Sodium-driven chloride bicarbonate exchanger OS=Rattus norvegicus OX=10116 GN=Slc4a10	2029	119741	84	84	36	36	39.6	1054	1975	1896	1	0	0	523.739	1045.46	2	1045.47	-0.005	0	51.98	0.00049	R	NDEEAVVDR	G					File: ~Y:\CORE\RAW_DATA_2022_QE\P1317_Sigrun_Lange\P1317_2_B_ctx.raw~; SpectrumID: ~2072~; PrecursorID: ~0~; scans: ~9421~
2	2::sp|Q80ZA5-5|S4A10_RAT	Isoform 5 of Sodium-driven chloride bicarbonate exchanger OS=Rattus norvegicus OX=10116 GN=Slc4a10	2029	119741	84	84	36	36	39.6	1054	2280	9773	1	0	0	544.839	1087.66	2	1087.66	-0.0013	0	67.01	5.4e-06	R	IFGGLILDIK	R					File: ~Y:\CORE\RAW_DATA_2022_QE\P1317_Sigrun_Lange\P1317_2_B_ctx.raw~; SpectrumID: ~10042~; PrecursorID: ~0~; scans: ~20342~
2	2::sp|Q80ZA5-5|S4A10_RAT	Isoform 5 of Sodium-driven chloride bicarbonate exchanger OS=Rattus norvegicus OX=10116 GN=Slc4a10	2029	119741	84	84	36	36	39.6	1054	2681	9332	1	0	0	571.817	1141.62	2	1141.62	-0.0013	1	58.25	0.00019	R	KLMDFLFTK	R					File: ~Y:\CORE\RAW_DATA_2022_QE\P1317_Sigrun_Lange\P1317_2_B_ctx.raw~; SpectrumID: ~9586~; PrecursorID: ~0~; scans: ~19863~
2	2::sp|Q80ZA5-5|S4A10_RAT	Isoform 5 of Sodium-driven chloride bicarbonate exchanger OS=Rattus norvegicus OX=10116 GN=Slc4a10	2029	119741	84	84	36	36	39.6	1054	2961	9761	1	0	0	586.78	1171.55	2	1171.55	0.0004	0	51.58	0.00072	K	APFFWSDFR	D					File: ~Y:\CORE\RAW_DATA_2022_QE\P1317_Sigrun_Lange\P1317_2_B_ctx.raw~; SpectrumID: ~10030~; PrecursorID: ~0~; scans: ~20329~
2	2::sp|Q80ZA5-5|S4A10_RAT	Isoform 5 of Sodium-driven chloride bicarbonate exchanger OS=Rattus norvegicus OX=10116 GN=Slc4a10	2029	119741	84	84	36	36	39.6	1054	3198	8467	1	0	0	600.817	1199.62	2	1199.62	-0.0001	0	49.03	0.0023	K	EYGLSYLSLR	A					File: ~Y:\CORE\RAW_DATA_2022_QE\P1317_Sigrun_Lange\P1317_2_B_ctx.raw~; SpectrumID: ~8717~; PrecursorID: ~0~; scans: ~18858~
2	2::sp|Q80ZA5-5|S4A10_RAT	Isoform 5 of Sodium-driven chloride bicarbonate exchanger OS=Rattus norvegicus OX=10116 GN=Slc4a10	2029	119741	84	84	36	36	39.6	1054	3878	8283	1	0	0	636.375	1270.74	2	1270.74	-0.0044	0	39.64	0.012	K	LQVPSVFKPTR	D					File: ~Y:\CORE\RAW_DATA_2022_QE\P1317_Sigrun_Lange\P1317_2_B_ctx.raw~; SpectrumID: ~8533~; PrecursorID: ~0~; scans: ~18658~
2	2::sp|Q80ZA5-5|S4A10_RAT	Isoform 5 of Sodium-driven chloride bicarbonate exchanger OS=Rattus norvegicus OX=10116 GN=Slc4a10	2029	119741	84	84	36	36	39.6	1054	3879	8204	1	0	0	424.586	1270.74	3	1270.74	-0.0027	0	39.27	0.013	K	LQVPSVFKPTR	D					File: ~Y:\CORE\RAW_DATA_2022_QE\P1317_Sigrun_Lange\P1317_2_B_ctx.raw~; SpectrumID: ~8454~; PrecursorID: ~0~; scans: ~18574~
2	2::sp|Q80ZA5-5|S4A10_RAT	Isoform 5 of Sodium-driven chloride bicarbonate exchanger OS=Rattus norvegicus OX=10116 GN=Slc4a10	2029	119741	84	84	36	36	39.6	1054	3880	8482	1	0	0	424.587	1270.74	3	1270.74	-0.0012	0	41.62	0.0077	K	LQVPSVFKPTR	D					File: ~Y:\CORE\RAW_DATA_2022_QE\P1317_Sigrun_Lange\P1317_2_B_ctx.raw~; SpectrumID: ~8732~; PrecursorID: ~0~; scans: ~18876~
2	2::sp|Q80ZA5-5|S4A10_RAT	Isoform 5 of Sodium-driven chloride bicarbonate exchanger OS=Rattus norvegicus OX=10116 GN=Slc4a10	2029	119741	84	84	36	36	39.6	1054	3966	2715	1	0	0	641.262	1280.51	2	1280.52	-0.007	0	63.27	1.2e-05	K	FEEDVEDGGER	W					File: ~Y:\CORE\RAW_DATA_2022_QE\P1317_Sigrun_Lange\P1317_2_B_ctx.raw~; SpectrumID: ~2929~; PrecursorID: ~0~; scans: ~10999~
2	2::sp|Q80ZA5-5|S4A10_RAT	Isoform 5 of Sodium-driven chloride bicarbonate exchanger OS=Rattus norvegicus OX=10116 GN=Slc4a10	2029	119741	84	84	36	36	39.6	1054	3967	2566	1	0	0	641.266	1280.52	2	1280.52	0.0014	0	63.46	1.6e-05	K	FEEDVEDGGER	W					File: ~Y:\CORE\RAW_DATA_2022_QE\P1317_Sigrun_Lange\P1317_2_B_ctx.raw~; SpectrumID: ~2775~; PrecursorID: ~0~; scans: ~10725~
2	2::sp|Q80ZA5-5|S4A10_RAT	Isoform 5 of Sodium-driven chloride bicarbonate exchanger OS=Rattus norvegicus OX=10116 GN=Slc4a10	2029	119741	84	84	36	36	39.6	1054	3968	2284	1	0	0	641.266	1280.52	2	1280.52	0.0022	0	59.55	4.1e-05	K	FEEDVEDGGER	W					File: ~Y:\CORE\RAW_DATA_2022_QE\P1317_Sigrun_Lange\P1317_2_B_ctx.raw~; SpectrumID: ~2483~; PrecursorID: ~0~; scans: ~10185~
2	2::sp|Q80ZA5-5|S4A10_RAT	Isoform 5 of Sodium-driven chloride bicarbonate exchanger OS=Rattus norvegicus OX=10116 GN=Slc4a10	2029	119741	84	84	36	36	39.6	1054	3969	2860	1	0	0	641.266	1280.52	2	1280.52	0.0024	0	63.24	1.7e-05	K	FEEDVEDGGER	W					File: ~Y:\CORE\RAW_DATA_2022_QE\P1317_Sigrun_Lange\P1317_2_B_ctx.raw~; SpectrumID: ~3078~; PrecursorID: ~0~; scans: ~11275~
2	2::sp|Q80ZA5-5|S4A10_RAT	Isoform 5 of Sodium-driven chloride bicarbonate exchanger OS=Rattus norvegicus OX=10116 GN=Slc4a10	2029	119741	84	84	36	36	39.6	1054	3970	3003	1	0	0	641.267	1280.52	2	1280.52	0.0041	0	63	1.8e-05	K	FEEDVEDGGER	W					File: ~Y:\CORE\RAW_DATA_2022_QE\P1317_Sigrun_Lange\P1317_2_B_ctx.raw~; SpectrumID: ~3226~; PrecursorID: ~0~; scans: ~11537~
2	2::sp|Q80ZA5-5|S4A10_RAT	Isoform 5 of Sodium-driven chloride bicarbonate exchanger OS=Rattus norvegicus OX=10116 GN=Slc4a10	2029	119741	84	84	36	36	39.6	1054	3971	3313	1	0	0	641.267	1280.52	2	1280.52	0.0042	0	62.51	2.1e-05	K	FEEDVEDGGER	W					File: ~Y:\CORE\RAW_DATA_2022_QE\P1317_Sigrun_Lange\P1317_2_B_ctx.raw~; SpectrumID: ~3543~; PrecursorID: ~0~; scans: ~12090~
2	2::sp|Q80ZA5-5|S4A10_RAT	Isoform 5 of Sodium-driven chloride bicarbonate exchanger OS=Rattus norvegicus OX=10116 GN=Slc4a10	2029	119741	84	84	36	36	39.6	1054	3972	2429	1	0	0	641.267	1280.52	2	1280.52	0.0044	0	63.12	2e-05	K	FEEDVEDGGER	W					File: ~Y:\CORE\RAW_DATA_2022_QE\P1317_Sigrun_Lange\P1317_2_B_ctx.raw~; SpectrumID: ~2632~; PrecursorID: ~0~; scans: ~10454~
2	2::sp|Q80ZA5-5|S4A10_RAT	Isoform 5 of Sodium-driven chloride bicarbonate exchanger OS=Rattus norvegicus OX=10116 GN=Slc4a10	2029	119741	84	84	36	36	39.6	1054	3973	3155	1	0	0	641.269	1280.52	2	1280.52	0.0071	0	63.22	2e-05	K	FEEDVEDGGER	W					File: ~Y:\CORE\RAW_DATA_2022_QE\P1317_Sigrun_Lange\P1317_2_B_ctx.raw~; SpectrumID: ~3382~; PrecursorID: ~0~; scans: ~11809~
2	2::sp|Q80ZA5-5|S4A10_RAT	Isoform 5 of Sodium-driven chloride bicarbonate exchanger OS=Rattus norvegicus OX=10116 GN=Slc4a10	2029	119741	84	84	36	36	39.6	1054	4118	9294	1	0	0	650.827	1299.64	2	1299.64	-0.0005	1	38.82	0.023	R	KAPFFWSDFR	D					File: ~Y:\CORE\RAW_DATA_2022_QE\P1317_Sigrun_Lange\P1317_2_B_ctx.raw~; SpectrumID: ~9545~; PrecursorID: ~0~; scans: ~19820~
2	2::sp|Q80ZA5-5|S4A10_RAT	Isoform 5 of Sodium-driven chloride bicarbonate exchanger OS=Rattus norvegicus OX=10116 GN=Slc4a10	2029	119741	84	84	36	36	39.6	1054	4609	9241	1	0	0	683.401	1364.79	2	1364.79	-0.0048	0	42.06	0.0033	R	TLFIGVHVPLGGR	K					File: ~Y:\CORE\RAW_DATA_2022_QE\P1317_Sigrun_Lange\P1317_2_B_ctx.raw~; SpectrumID: ~9492~; PrecursorID: ~0~; scans: ~19763~
2	2::sp|Q80ZA5-5|S4A10_RAT	Isoform 5 of Sodium-driven chloride bicarbonate exchanger OS=Rattus norvegicus OX=10116 GN=Slc4a10	2029	119741	84	84	36	36	39.6	1054	4610	9225	1	0	0	455.938	1364.79	3	1364.79	-0.0018	0	34.37	0.019	R	TLFIGVHVPLGGR	K					File: ~Y:\CORE\RAW_DATA_2022_QE\P1317_Sigrun_Lange\P1317_2_B_ctx.raw~; SpectrumID: ~9476~; PrecursorID: ~0~; scans: ~19746~
2	2::sp|Q80ZA5-5|S4A10_RAT	Isoform 5 of Sodium-driven chloride bicarbonate exchanger OS=Rattus norvegicus OX=10116 GN=Slc4a10	2029	119741	84	84	36	36	39.6	1054	5113	2039	1	0	0	716.322	1430.63	2	1430.63	-0.0052	0	47.52	0.0017	K	LESECSAPGEQPK	F					File: ~Y:\CORE\RAW_DATA_2022_QE\P1317_Sigrun_Lange\P1317_2_B_ctx.raw~; SpectrumID: ~2229~; PrecursorID: ~0~; scans: ~9696~
2	2::sp|Q80ZA5-5|S4A10_RAT	Isoform 5 of Sodium-driven chloride bicarbonate exchanger OS=Rattus norvegicus OX=10116 GN=Slc4a10	2029	119741	84	84	36	36	39.6	1054	5114	1762	1	0	0	716.323	1430.63	2	1430.63	-0.004	0	37.11	0.019	K	LESECSAPGEQPK	F					File: ~Y:\CORE\RAW_DATA_2022_QE\P1317_Sigrun_Lange\P1317_2_B_ctx.raw~; SpectrumID: ~1929~; PrecursorID: ~0~; scans: ~9170~
2	2::sp|Q80ZA5-5|S4A10_RAT	Isoform 5 of Sodium-driven chloride bicarbonate exchanger OS=Rattus norvegicus OX=10116 GN=Slc4a10	2029	119741	84	84	36	36	39.6	1054	5115	1640	1	0	0	716.324	1430.63	2	1430.63	-0.0021	0	48.42	0.0014	K	LESECSAPGEQPK	F					File: ~Y:\CORE\RAW_DATA_2022_QE\P1317_Sigrun_Lange\P1317_2_B_ctx.raw~; SpectrumID: ~1787~; PrecursorID: ~0~; scans: ~8911~
2	2::sp|Q80ZA5-5|S4A10_RAT	Isoform 5 of Sodium-driven chloride bicarbonate exchanger OS=Rattus norvegicus OX=10116 GN=Slc4a10	2029	119741	84	84	36	36	39.6	1054	5117	1903	1	0	0	716.325	1430.64	2	1430.63	0.0015	0	51.06	0.00084	K	LESECSAPGEQPK	F					File: ~Y:\CORE\RAW_DATA_2022_QE\P1317_Sigrun_Lange\P1317_2_B_ctx.raw~; SpectrumID: ~2079~; PrecursorID: ~0~; scans: ~9434~
2	2::sp|Q80ZA5-5|S4A10_RAT	Isoform 5 of Sodium-driven chloride bicarbonate exchanger OS=Rattus norvegicus OX=10116 GN=Slc4a10	2029	119741	84	84	36	36	39.6	1054	5310	5577	1	0	0	728.366	1454.72	2	1454.72	-0.0012	0	77.69	3.4e-06	K	DQGAQMEPLLPTR	N					File: ~Y:\CORE\RAW_DATA_2022_QE\P1317_Sigrun_Lange\P1317_2_B_ctx.raw~; SpectrumID: ~5825~; PrecursorID: ~0~; scans: ~15480~
2	2::sp|Q80ZA5-5|S4A10_RAT	Isoform 5 of Sodium-driven chloride bicarbonate exchanger OS=Rattus norvegicus OX=10116 GN=Slc4a10	2029	119741	84	84	36	36	39.6	1054	5311	5814	1	0	0	728.367	1454.72	2	1454.72	0	0	73	1e-05	K	DQGAQMEPLLPTR	N					File: ~Y:\CORE\RAW_DATA_2022_QE\P1317_Sigrun_Lange\P1317_2_B_ctx.raw~; SpectrumID: ~6062~; PrecursorID: ~0~; scans: ~15786~
2	2::sp|Q80ZA5-5|S4A10_RAT	Isoform 5 of Sodium-driven chloride bicarbonate exchanger OS=Rattus norvegicus OX=10116 GN=Slc4a10	2029	119741	84	84	36	36	39.6	1054	5312	5341	1	0	0	728.373	1454.73	2	1454.72	0.0125	0	42.07	0.012	K	DQGAQMEPLLPTR	N					File: ~Y:\CORE\RAW_DATA_2022_QE\P1317_Sigrun_Lange\P1317_2_B_ctx.raw~; SpectrumID: ~5587~; PrecursorID: ~0~; scans: ~15171~
2	2::sp|Q80ZA5-5|S4A10_RAT	Isoform 5 of Sodium-driven chloride bicarbonate exchanger OS=Rattus norvegicus OX=10116 GN=Slc4a10	2029	119741	84	84	36	36	39.6	1054	5408	5901	1	0	0	736.354	1470.69	2	1470.71	-0.0196	0	39.62	0.019	K	DQGAQMEPLLPTR	N	Oxidation (M)	0.0000030000000.0			File: ~Y:\CORE\RAW_DATA_2022_QE\P1317_Sigrun_Lange\P1317_2_B_ctx.raw~; SpectrumID: ~6149~; PrecursorID: ~0~; scans: ~15897~
2	2::sp|Q80ZA5-5|S4A10_RAT	Isoform 5 of Sodium-driven chloride bicarbonate exchanger OS=Rattus norvegicus OX=10116 GN=Slc4a10	2029	119741	84	84	36	36	39.6	1054	5409	5853	1	0	0	736.364	1470.71	2	1470.71	-0.0013	0	27.43	0.34	K	DQGAQMEPLLPTR	N	Oxidation (M)	0.0000030000000.0			File: ~Y:\CORE\RAW_DATA_2022_QE\P1317_Sigrun_Lange\P1317_2_B_ctx.raw~; SpectrumID: ~6101~; PrecursorID: ~0~; scans: ~15835~
2	2::sp|Q80ZA5-5|S4A10_RAT	Isoform 5 of Sodium-driven chloride bicarbonate exchanger OS=Rattus norvegicus OX=10116 GN=Slc4a10	2029	119741	84	84	36	36	39.6	1054	5603	8376	1	0	0	499.909	1496.7	3	1496.7	0.0028	1	63.34	8.9e-05	K	THFEKEDLEGHR	T					File: ~Y:\CORE\RAW_DATA_2022_QE\P1317_Sigrun_Lange\P1317_2_B_ctx.raw~; SpectrumID: ~8626~; PrecursorID: ~0~; scans: ~18759~
2	2::sp|Q80ZA5-5|S4A10_RAT	Isoform 5 of Sodium-driven chloride bicarbonate exchanger OS=Rattus norvegicus OX=10116 GN=Slc4a10	2029	119741	84	84	36	36	39.6	1054	6055	10218	1	0	0	781.873	1561.73	2	1561.73	-0.0021	0	66.31	5.5e-05	R	ELSWLDDLMPESK	K					File: ~Y:\CORE\RAW_DATA_2022_QE\P1317_Sigrun_Lange\P1317_2_B_ctx.raw~; SpectrumID: ~10502~; PrecursorID: ~0~; scans: ~20825~
2	2::sp|Q80ZA5-5|S4A10_RAT	Isoform 5 of Sodium-driven chloride bicarbonate exchanger OS=Rattus norvegicus OX=10116 GN=Slc4a10	2029	119741	84	84	36	36	39.6	1054	6146	10265	1	0	0	789.87	1577.72	2	1577.73	-0.0034	0	51.45	0.0014	R	ELSWLDDLMPESK	K	Oxidation (M)	0.0000000030000.0			File: ~Y:\CORE\RAW_DATA_2022_QE\P1317_Sigrun_Lange\P1317_2_B_ctx.raw~; SpectrumID: ~10549~; PrecursorID: ~0~; scans: ~20874~
2	2::sp|Q80ZA5-5|S4A10_RAT	Isoform 5 of Sodium-driven chloride bicarbonate exchanger OS=Rattus norvegicus OX=10116 GN=Slc4a10	2029	119741	84	84	36	36	39.6	1054	6876	8795	1	0	0	854.893	1707.77	2	1707.77	-0.0029	1	46.06	0.0046	R	WLKFEEDVEDGGER	W					File: ~Y:\CORE\RAW_DATA_2022_QE\P1317_Sigrun_Lange\P1317_2_B_ctx.raw~; SpectrumID: ~9045~; PrecursorID: ~0~; scans: ~19290~
2	2::sp|Q80ZA5-5|S4A10_RAT	Isoform 5 of Sodium-driven chloride bicarbonate exchanger OS=Rattus norvegicus OX=10116 GN=Slc4a10	2029	119741	84	84	36	36	39.6	1054	6877	8782	1	0	0	570.266	1707.78	3	1707.77	0.0021	1	56.06	0.00048	R	WLKFEEDVEDGGER	W					File: ~Y:\CORE\RAW_DATA_2022_QE\P1317_Sigrun_Lange\P1317_2_B_ctx.raw~; SpectrumID: ~9032~; PrecursorID: ~0~; scans: ~19277~
2	2::sp|Q80ZA5-5|S4A10_RAT	Isoform 5 of Sodium-driven chloride bicarbonate exchanger OS=Rattus norvegicus OX=10116 GN=Slc4a10	2029	119741	84	84	36	36	39.6	1054	7504	2068	1	0	0	914.43	1826.85	2	1826.86	-0.0129	0	31.7	0.13	K	NAGQVVSPQSAPACAENK	N					File: ~Y:\CORE\RAW_DATA_2022_QE\P1317_Sigrun_Lange\P1317_2_B_ctx.raw~; SpectrumID: ~2259~; PrecursorID: ~0~; scans: ~9750~
2	2::sp|Q80ZA5-5|S4A10_RAT	Isoform 5 of Sodium-driven chloride bicarbonate exchanger OS=Rattus norvegicus OX=10116 GN=Slc4a10	2029	119741	84	84	36	36	39.6	1054	7505	2368	1	0	0	914.433	1826.85	2	1826.86	-0.0057	0	52.64	0.0011	K	NAGQVVSPQSAPACAENK	N					File: ~Y:\CORE\RAW_DATA_2022_QE\P1317_Sigrun_Lange\P1317_2_B_ctx.raw~; SpectrumID: ~2568~; PrecursorID: ~0~; scans: ~10344~
2	2::sp|Q80ZA5-5|S4A10_RAT	Isoform 5 of Sodium-driven chloride bicarbonate exchanger OS=Rattus norvegicus OX=10116 GN=Slc4a10	2029	119741	84	84	36	36	39.6	1054	7506	2809	1	0	0	914.434	1826.85	2	1826.86	-0.0045	0	43.41	0.0095	K	NAGQVVSPQSAPACAENK	N					File: ~Y:\CORE\RAW_DATA_2022_QE\P1317_Sigrun_Lange\P1317_2_B_ctx.raw~; SpectrumID: ~3026~; PrecursorID: ~0~; scans: ~11176~
2	2::sp|Q80ZA5-5|S4A10_RAT	Isoform 5 of Sodium-driven chloride bicarbonate exchanger OS=Rattus norvegicus OX=10116 GN=Slc4a10	2029	119741	84	84	36	36	39.6	1054	7507	2509	1	0	0	914.434	1826.85	2	1826.86	-0.0045	0	73.21	1e-05	K	NAGQVVSPQSAPACAENK	N					File: ~Y:\CORE\RAW_DATA_2022_QE\P1317_Sigrun_Lange\P1317_2_B_ctx.raw~; SpectrumID: ~2717~; PrecursorID: ~0~; scans: ~10621~
2	2::sp|Q80ZA5-5|S4A10_RAT	Isoform 5 of Sodium-driven chloride bicarbonate exchanger OS=Rattus norvegicus OX=10116 GN=Slc4a10	2029	119741	84	84	36	36	39.6	1054	7508	2654	1	0	0	914.438	1826.86	2	1826.86	0.0039	0	43.14	0.012	K	NAGQVVSPQSAPACAENK	N					File: ~Y:\CORE\RAW_DATA_2022_QE\P1317_Sigrun_Lange\P1317_2_B_ctx.raw~; SpectrumID: ~2866~; PrecursorID: ~0~; scans: ~10891~
2	2::sp|Q80ZA5-5|S4A10_RAT	Isoform 5 of Sodium-driven chloride bicarbonate exchanger OS=Rattus norvegicus OX=10116 GN=Slc4a10	2029	119741	84	84	36	36	39.6	1054	7509	2238	1	0	0	914.44	1826.86	2	1826.86	0.0065	0	53.91	0.00099	K	NAGQVVSPQSAPACAENK	N					File: ~Y:\CORE\RAW_DATA_2022_QE\P1317_Sigrun_Lange\P1317_2_B_ctx.raw~; SpectrumID: ~2434~; PrecursorID: ~0~; scans: ~10082~
2	2::sp|Q80ZA5-5|S4A10_RAT	Isoform 5 of Sodium-driven chloride bicarbonate exchanger OS=Rattus norvegicus OX=10116 GN=Slc4a10	2029	119741	84	84	36	36	39.6	1054	7510	2505	1	0	0	914.44	1826.87	2	1826.86	0.0071	0	53.27	0.0011	K	NAGQVVSPQSAPACAENK	N					File: ~Y:\CORE\RAW_DATA_2022_QE\P1317_Sigrun_Lange\P1317_2_B_ctx.raw~; SpectrumID: ~2713~; PrecursorID: ~0~; scans: ~10616~
2	2::sp|Q80ZA5-5|S4A10_RAT	Isoform 5 of Sodium-driven chloride bicarbonate exchanger OS=Rattus norvegicus OX=10116 GN=Slc4a10	2029	119741	84	84	36	36	39.6	1054	7654	10262	1	0	0	930.551	1859.09	2	1859.09	-0.0008	0	101.16	2e-09	R	LSPAVLLQGLAEVPIPSR	F					File: ~Y:\CORE\RAW_DATA_2022_QE\P1317_Sigrun_Lange\P1317_2_B_ctx.raw~; SpectrumID: ~10546~; PrecursorID: ~0~; scans: ~20871~
2	2::sp|Q80ZA5-5|S4A10_RAT	Isoform 5 of Sodium-driven chloride bicarbonate exchanger OS=Rattus norvegicus OX=10116 GN=Slc4a10	2029	119741	84	84	36	36	39.6	1054	7655	10266	1	0	0	620.703	1859.09	3	1859.09	0.0006	0	61.73	1.7e-05	R	LSPAVLLQGLAEVPIPSR	F					File: ~Y:\CORE\RAW_DATA_2022_QE\P1317_Sigrun_Lange\P1317_2_B_ctx.raw~; SpectrumID: ~10550~; PrecursorID: ~0~; scans: ~20875~
2	2::sp|Q80ZA5-5|S4A10_RAT	Isoform 5 of Sodium-driven chloride bicarbonate exchanger OS=Rattus norvegicus OX=10116 GN=Slc4a10	2029	119741	84	84	36	36	39.6	1054	7949	9386	1	0	0	647.319	1938.93	3	1938.94	-0.0054	0	102.31	1.6e-08	R	SIATLMTDEVFHDVAYK	A					File: ~Y:\CORE\RAW_DATA_2022_QE\P1317_Sigrun_Lange\P1317_2_B_ctx.raw~; SpectrumID: ~9642~; PrecursorID: ~0~; scans: ~19922~
2	2::sp|Q80ZA5-5|S4A10_RAT	Isoform 5 of Sodium-driven chloride bicarbonate exchanger OS=Rattus norvegicus OX=10116 GN=Slc4a10	2029	119741	84	84	36	36	39.6	1054	7951	9388	1	0	0	970.477	1938.94	2	1938.94	0.0003	0	87.79	4.5e-07	R	SIATLMTDEVFHDVAYK	A					File: ~Y:\CORE\RAW_DATA_2022_QE\P1317_Sigrun_Lange\P1317_2_B_ctx.raw~; SpectrumID: ~9644~; PrecursorID: ~0~; scans: ~19924~
2	2::sp|Q80ZA5-5|S4A10_RAT	Isoform 5 of Sodium-driven chloride bicarbonate exchanger OS=Rattus norvegicus OX=10116 GN=Slc4a10	2029	119741	84	84	36	36	39.6	1054	8012	8901	1	0	0	652.647	1954.92	3	1954.93	-0.015	0	72.09	1.4e-05	R	SIATLMTDEVFHDVAYK	A	Oxidation (M)	0.00000300000000000.0			File: ~Y:\CORE\RAW_DATA_2022_QE\P1317_Sigrun_Lange\P1317_2_B_ctx.raw~; SpectrumID: ~9151~; PrecursorID: ~0~; scans: ~19403~
2	2::sp|Q80ZA5-5|S4A10_RAT	Isoform 5 of Sodium-driven chloride bicarbonate exchanger OS=Rattus norvegicus OX=10116 GN=Slc4a10	2029	119741	84	84	36	36	39.6	1054	8108	4302	1	0	0	990.92	1979.82	2	1979.83	-0.0098	0	89.96	5.9e-08	R	DSGLEDGGESPSFDTPSQR	V					File: ~Y:\CORE\RAW_DATA_2022_QE\P1317_Sigrun_Lange\P1317_2_B_ctx.raw~; SpectrumID: ~4543~; PrecursorID: ~0~; scans: ~13649~
2	2::sp|Q80ZA5-5|S4A10_RAT	Isoform 5 of Sodium-driven chloride bicarbonate exchanger OS=Rattus norvegicus OX=10116 GN=Slc4a10	2029	119741	84	84	36	36	39.6	1054	8109	4479	1	0	0	990.92	1979.83	2	1979.83	-0.0093	0	99.93	6e-09	R	DSGLEDGGESPSFDTPSQR	V					File: ~Y:\CORE\RAW_DATA_2022_QE\P1317_Sigrun_Lange\P1317_2_B_ctx.raw~; SpectrumID: ~4722~; PrecursorID: ~0~; scans: ~13934~
2	2::sp|Q80ZA5-5|S4A10_RAT	Isoform 5 of Sodium-driven chloride bicarbonate exchanger OS=Rattus norvegicus OX=10116 GN=Slc4a10	2029	119741	84	84	36	36	39.6	1054	8110	4130	1	0	0	990.921	1979.83	2	1979.83	-0.0067	0	103.33	2.8e-09	R	DSGLEDGGESPSFDTPSQR	V					File: ~Y:\CORE\RAW_DATA_2022_QE\P1317_Sigrun_Lange\P1317_2_B_ctx.raw~; SpectrumID: ~4371~; PrecursorID: ~0~; scans: ~13371~
2	2::sp|Q80ZA5-5|S4A10_RAT	Isoform 5 of Sodium-driven chloride bicarbonate exchanger OS=Rattus norvegicus OX=10116 GN=Slc4a10	2029	119741	84	84	36	36	39.6	1054	8111	3937	1	0	0	990.927	1979.84	2	1979.83	0.004	0	51.02	0.00065	R	DSGLEDGGESPSFDTPSQR	V					File: ~Y:\CORE\RAW_DATA_2022_QE\P1317_Sigrun_Lange\P1317_2_B_ctx.raw~; SpectrumID: ~4178~; PrecursorID: ~0~; scans: ~13067~
2	2::sp|Q80ZA5-5|S4A10_RAT	Isoform 5 of Sodium-driven chloride bicarbonate exchanger OS=Rattus norvegicus OX=10116 GN=Slc4a10	2029	119741	84	84	36	36	39.6	1054	8112	3954	1	0	0	990.931	1979.85	2	1979.83	0.0133	0	93.74	4.2e-08	R	DSGLEDGGESPSFDTPSQR	V					File: ~Y:\CORE\RAW_DATA_2022_QE\P1317_Sigrun_Lange\P1317_2_B_ctx.raw~; SpectrumID: ~4195~; PrecursorID: ~0~; scans: ~13091~
2	2::sp|Q80ZA5-5|S4A10_RAT	Isoform 5 of Sodium-driven chloride bicarbonate exchanger OS=Rattus norvegicus OX=10116 GN=Slc4a10	2029	119741	84	84	36	36	39.6	1054	8571	10306	1	0	0	1070.57	2139.12	2	2139.12	-0.0041	0	91.44	1.6e-07	K	IPPGAEASNILVGELEFLDR	T					File: ~Y:\CORE\RAW_DATA_2022_QE\P1317_Sigrun_Lange\P1317_2_B_ctx.raw~; SpectrumID: ~10590~; PrecursorID: ~0~; scans: ~20917~
2	2::sp|Q80ZA5-5|S4A10_RAT	Isoform 5 of Sodium-driven chloride bicarbonate exchanger OS=Rattus norvegicus OX=10116 GN=Slc4a10	2029	119741	84	84	36	36	39.6	1054	8572	10297	1	0	0	714.047	2139.12	3	2139.12	-0.0026	0	68.54	3e-05	K	IPPGAEASNILVGELEFLDR	T					File: ~Y:\CORE\RAW_DATA_2022_QE\P1317_Sigrun_Lange\P1317_2_B_ctx.raw~; SpectrumID: ~10581~; PrecursorID: ~0~; scans: ~20908~
2	2::sp|Q80ZA5-5|S4A10_RAT	Isoform 5 of Sodium-driven chloride bicarbonate exchanger OS=Rattus norvegicus OX=10116 GN=Slc4a10	2029	119741	84	84	36	36	39.6	1054	8983	5482	1	0	0	755.997	2264.97	3	2264.98	-0.009	1	23.15	0.45	R	ERDSGLEDGGESPSFDTPSQR	V					File: ~Y:\CORE\RAW_DATA_2022_QE\P1317_Sigrun_Lange\P1317_2_B_ctx.raw~; SpectrumID: ~5730~; PrecursorID: ~0~; scans: ~15355~
2	2::sp|Q80ZA5-5|S4A10_RAT	Isoform 5 of Sodium-driven chloride bicarbonate exchanger OS=Rattus norvegicus OX=10116 GN=Slc4a10	2029	119741	84	84	36	36	39.6	1054	9007	9547	1	0	0	756.744	2267.21	3	2267.22	-0.0061	1	59.98	0.00015	K	KIPPGAEASNILVGELEFLDR	T					File: ~Y:\CORE\RAW_DATA_2022_QE\P1317_Sigrun_Lange\P1317_2_B_ctx.raw~; SpectrumID: ~9808~; PrecursorID: ~0~; scans: ~20096~
2	2::sp|Q80ZA5-5|S4A10_RAT	Isoform 5 of Sodium-driven chloride bicarbonate exchanger OS=Rattus norvegicus OX=10116 GN=Slc4a10	2029	119741	84	84	36	36	39.6	1054	9391	3878	1	0	0	801.046	2400.12	3	2400.1	0.0182	1	38.24	0.038	K	NAGQVVSPQSAPACAENKNDVSR	E	2 Deamidated (NQ)	0.00000000100000000010000.0			File: ~Y:\CORE\RAW_DATA_2022_QE\P1317_Sigrun_Lange\P1317_2_B_ctx.raw~; SpectrumID: ~4117~; PrecursorID: ~0~; scans: ~12976~
2	2::sp|Q80ZA5-5|S4A10_RAT	Isoform 5 of Sodium-driven chloride bicarbonate exchanger OS=Rattus norvegicus OX=10116 GN=Slc4a10	2029	119741	84	84	36	36	39.6	1054	9604	7225	1	0	0	828.726	2483.16	3	2483.16	-0.0021	1	27.85	0.46	K	DQGAQMEPLLPTRNDEEAVVDR	G	Deamidated (R)	0.0000000000002000000000.0			File: ~Y:\CORE\RAW_DATA_2022_QE\P1317_Sigrun_Lange\P1317_2_B_ctx.raw~; SpectrumID: ~7475~; PrecursorID: ~0~; scans: ~17489~
2	2::sp|Q80ZA5-5|S4A10_RAT	Isoform 5 of Sodium-driven chloride bicarbonate exchanger OS=Rattus norvegicus OX=10116 GN=Slc4a10	2029	119741	84	84	36	36	39.6	1054	10059	8430	1	0	0	673.321	2689.25	4	2689.26	-0.005	0	34.93	0.088	K	TPSLPNGTAAHGGPEQHGGHSGPELQR	T	Deamidated (NQ)	0.000000000000000100000000000.0			File: ~Y:\CORE\RAW_DATA_2022_QE\P1317_Sigrun_Lange\P1317_2_B_ctx.raw~; SpectrumID: ~8680~; PrecursorID: ~0~; scans: ~18818~
2	2::sp|Q80ZA5-5|S4A10_RAT	Isoform 5 of Sodium-driven chloride bicarbonate exchanger OS=Rattus norvegicus OX=10116 GN=Slc4a10	2029	119741	84	84	36	36	39.6	1054	10062	8372	1	0	0	538.861	2689.27	5	2689.26	0.0079	0	39.47	0.034	K	TPSLPNGTAAHGGPEQHGGHSGPELQR	T	Deamidated (NQ)	0.000001000000000000000000000.0			File: ~Y:\CORE\RAW_DATA_2022_QE\P1317_Sigrun_Lange\P1317_2_B_ctx.raw~; SpectrumID: ~8622~; PrecursorID: ~0~; scans: ~18755~
2	2::sp|Q80ZA5-5|S4A10_RAT	Isoform 5 of Sodium-driven chloride bicarbonate exchanger OS=Rattus norvegicus OX=10116 GN=Slc4a10	2029	119741	84	84	36	36	39.6	1054	10281	8869	1	0	0	564.471	2817.32	5	2817.35	-0.0377	1	38.34	0.037	R	KTPSLPNGTAAHGGPEQHGGHSGPELQR	T	Deamidated (NQ)	0.0000000000000000100000000000.0			File: ~Y:\CORE\RAW_DATA_2022_QE\P1317_Sigrun_Lange\P1317_2_B_ctx.raw~; SpectrumID: ~9119~; PrecursorID: ~0~; scans: ~19368~
2	2::sp|Q80ZA5-5|S4A10_RAT	Isoform 5 of Sodium-driven chloride bicarbonate exchanger OS=Rattus norvegicus OX=10116 GN=Slc4a10	2029	119741	84	84	36	36	39.6	1054	10282	9086	1	0	0	705.346	2817.35	4	2817.35	-0.001	1	58.05	0.00048	R	KTPSLPNGTAAHGGPEQHGGHSGPELQR	T	Deamidated (NQ)	0.0000001000000000000000000000.0			File: ~Y:\CORE\RAW_DATA_2022_QE\P1317_Sigrun_Lange\P1317_2_B_ctx.raw~; SpectrumID: ~9336~; PrecursorID: ~0~; scans: ~19599~
2	2::sp|Q80ZA5-5|S4A10_RAT	Isoform 5 of Sodium-driven chloride bicarbonate exchanger OS=Rattus norvegicus OX=10116 GN=Slc4a10	2029	119741	84	84	36	36	39.6	1054	10283	9093	1	0	0	470.567	2817.36	6	2817.35	0.0023	1	69.73	3.3e-05	R	KTPSLPNGTAAHGGPEQHGGHSGPELQR	T	Deamidated (NQ)	0.0000000000000000100000000000.0			File: ~Y:\CORE\RAW_DATA_2022_QE\P1317_Sigrun_Lange\P1317_2_B_ctx.raw~; SpectrumID: ~9343~; PrecursorID: ~0~; scans: ~19606~
2	2::sp|Q80ZA5-5|S4A10_RAT	Isoform 5 of Sodium-driven chloride bicarbonate exchanger OS=Rattus norvegicus OX=10116 GN=Slc4a10	2029	119741	84	84	36	36	39.6	1054	10751	10289	1	0	0	1094.88	3281.63	3	3281.62	0.0094	1	76.2	6.3e-06	K	DRNDLVSGIDEFLDQVTVLPPGEWDPSIR	I					File: ~Y:\CORE\RAW_DATA_2022_QE\P1317_Sigrun_Lange\P1317_2_B_ctx.raw~; SpectrumID: ~10573~; PrecursorID: ~0~; scans: ~20899~
2	2::sp|Q80ZA5-5|S4A10_RAT	Isoform 5 of Sodium-driven chloride bicarbonate exchanger OS=Rattus norvegicus OX=10116 GN=Slc4a10	2029	119741	84	84	36	36	39.6	1054	10952	9990	1	0	0	1191.22	3570.63	3	3570.62	0.0003	0	30.35	0.17	R	VQFILGTEDDDEEHIPHDLFTELDEICWR	E					File: ~Y:\CORE\RAW_DATA_2022_QE\P1317_Sigrun_Lange\P1317_2_B_ctx.raw~; SpectrumID: ~10267~; PrecursorID: ~0~; scans: ~20578~
2	2::sp|Q80ZA5-5|S4A10_RAT	Isoform 5 of Sodium-driven chloride bicarbonate exchanger OS=Rattus norvegicus OX=10116 GN=Slc4a10	2029	119741	84	84	36	36	39.6	1054	10953	9985	1	0	0	893.664	3570.63	4	3570.62	0.0017	0	46.1	0.0045	R	VQFILGTEDDDEEHIPHDLFTELDEICWR	E					File: ~Y:\CORE\RAW_DATA_2022_QE\P1317_Sigrun_Lange\P1317_2_B_ctx.raw~; SpectrumID: ~10262~; PrecursorID: ~0~; scans: ~20573~
2	2::sp|Q80ZA5-5|S4A10_RAT	Isoform 5 of Sodium-driven chloride bicarbonate exchanger OS=Rattus norvegicus OX=10116 GN=Slc4a10	2029	119741	84	84	36	36	39.6	1054	11293	10374	1	0	0	1083.03	4328.08	4	4328.06	0.0212	0	46.38	0.0052	R	SCILNGTVLLDMHANTLEEIADMVLDQQVSSGQLNEDVR	H	Deamidated (NQ)	0.000000000000001000000000000000000000000.0			File: ~Y:\CORE\RAW_DATA_2022_QE\P1317_Sigrun_Lange\P1317_2_B_ctx.raw~; SpectrumID: ~10658~; PrecursorID: ~0~; scans: ~20999~
2	2::sp|Q80ZA5-5|S4A10_RAT	Isoform 5 of Sodium-driven chloride bicarbonate exchanger OS=Rattus norvegicus OX=10116 GN=Slc4a10	2029	119741	84	84	36	36	39.6	1054	11294	10351	1	0	0	1083.27	4329.05	4	4329.05	0.0064	0	74.24	8e-06	R	SCILNGTVLLDMHANTLEEIADMVLDQQVSSGQLNEDVR	H	2 Deamidated (NQ)	0.000010000000001000000000000000000000000.0			File: ~Y:\CORE\RAW_DATA_2022_QE\P1317_Sigrun_Lange\P1317_2_B_ctx.raw~; SpectrumID: ~10635~; PrecursorID: ~0~; scans: ~20967~
2	2::tr|A0A8I6A5G1|A0A8I6A5G1_RAT	Anion exchange protein OS=Rattus norvegicus OX=10116 GN=Slc4a10 PE=3 SV=1	1701	108166	55	55	28	28	33.3	958	216	6158	1	0	0	396.242	790.47	2	790.47	-0.0003	0	30.28	0.02	R	TVVAFVR	L					File: ~Y:\CORE\RAW_DATA_2022_QE\P1317_Sigrun_Lange\P1317_2_B_ctx.raw~; SpectrumID: ~6407~; PrecursorID: ~0~; scans: ~16225~
2	2::tr|A0A8I6A5G1|A0A8I6A5G1_RAT	Anion exchange protein OS=Rattus norvegicus OX=10116 GN=Slc4a10 PE=3 SV=1	1701	108166	55	55	28	28	33.3	958	217	5886	1	0	0	396.242	790.47	2	790.47	-0.0001	0	33.34	0.0097	R	TVVAFVR	L					File: ~Y:\CORE\RAW_DATA_2022_QE\P1317_Sigrun_Lange\P1317_2_B_ctx.raw~; SpectrumID: ~6134~; PrecursorID: ~0~; scans: ~15878~
2	2::tr|A0A8I6A5G1|A0A8I6A5G1_RAT	Anion exchange protein OS=Rattus norvegicus OX=10116 GN=Slc4a10 PE=3 SV=1	1701	108166	55	55	28	28	33.3	958	448	6478	4	0	0	414.223	826.431	2	826.437	-0.006	0	21.78	0.36	R	VHEALMK	Q					File: ~Y:\CORE\RAW_DATA_2022_QE\P1317_Sigrun_Lange\P1317_2_B_ctx.raw~; SpectrumID: ~6727~; PrecursorID: ~0~; scans: ~16610~
2	2::tr|A0A8I6A5G1|A0A8I6A5G1_RAT	Anion exchange protein OS=Rattus norvegicus OX=10116 GN=Slc4a10 PE=3 SV=1	1701	108166	55	55	28	28	33.3	958	601	7162	1	0	0	424.734	847.453	2	847.455	-0.0024	0	31.59	0.11	K	GIQLFDR	I					File: ~Y:\CORE\RAW_DATA_2022_QE\P1317_Sigrun_Lange\P1317_2_B_ctx.raw~; SpectrumID: ~7412~; PrecursorID: ~0~; scans: ~17412~
2	2::tr|A0A8I6A5G1|A0A8I6A5G1_RAT	Anion exchange protein OS=Rattus norvegicus OX=10116 GN=Slc4a10 PE=3 SV=1	1701	108166	55	55	28	28	33.3	958	1760	9738	1	0	0	507.769	1013.52	2	1013.53	-0.0019	0	35.1	0.032	K	LMDFLFTK	R					File: ~Y:\CORE\RAW_DATA_2022_QE\P1317_Sigrun_Lange\P1317_2_B_ctx.raw~; SpectrumID: ~10006~; PrecursorID: ~0~; scans: ~20304~
2	2::tr|A0A8I6A5G1|A0A8I6A5G1_RAT	Anion exchange protein OS=Rattus norvegicus OX=10116 GN=Slc4a10 PE=3 SV=1	1701	108166	55	55	28	28	33.3	958	1793	5970	1	0	0	509.26	1016.5	2	1016.5	0.0011	0	35.92	0.073	R	SLHGEYVGR	A					File: ~Y:\CORE\RAW_DATA_2022_QE\P1317_Sigrun_Lange\P1317_2_B_ctx.raw~; SpectrumID: ~6218~; PrecursorID: ~0~; scans: ~15983~
2	2::tr|A0A8I6A5G1|A0A8I6A5G1_RAT	Anion exchange protein OS=Rattus norvegicus OX=10116 GN=Slc4a10 PE=3 SV=1	1701	108166	55	55	28	28	33.3	958	1796	8248	1	0	0	509.754	1017.49	2	1017.5	-0.0014	0	35.88	0.062	R	EVDLHFMK	K					File: ~Y:\CORE\RAW_DATA_2022_QE\P1317_Sigrun_Lange\P1317_2_B_ctx.raw~; SpectrumID: ~8498~; PrecursorID: ~0~; scans: ~18621~
2	2::tr|A0A8I6A5G1|A0A8I6A5G1_RAT	Anion exchange protein OS=Rattus norvegicus OX=10116 GN=Slc4a10 PE=3 SV=1	1701	108166	55	55	28	28	33.3	958	1862	2253	1	0	0	513.741	1025.47	2	1025.47	0.0011	0	84.73	3.5e-07	R	ENSTVDFSK	G					File: ~Y:\CORE\RAW_DATA_2022_QE\P1317_Sigrun_Lange\P1317_2_B_ctx.raw~; SpectrumID: ~2450~; PrecursorID: ~0~; scans: ~10114~
2	2::tr|A0A8I6A5G1|A0A8I6A5G1_RAT	Anion exchange protein OS=Rattus norvegicus OX=10116 GN=Slc4a10 PE=3 SV=1	1701	108166	55	55	28	28	33.3	958	1863	2386	1	0	0	513.742	1025.47	2	1025.47	0.0021	0	84.96	3.8e-07	R	ENSTVDFSK	G					File: ~Y:\CORE\RAW_DATA_2022_QE\P1317_Sigrun_Lange\P1317_2_B_ctx.raw~; SpectrumID: ~2586~; PrecursorID: ~0~; scans: ~10375~
2	2::tr|A0A8I6A5G1|A0A8I6A5G1_RAT	Anion exchange protein OS=Rattus norvegicus OX=10116 GN=Slc4a10 PE=3 SV=1	1701	108166	55	55	28	28	33.3	958	2280	9773	1	0	0	544.839	1087.66	2	1087.66	-0.0013	0	67.01	5.4e-06	R	IFGGLILDIK	R					File: ~Y:\CORE\RAW_DATA_2022_QE\P1317_Sigrun_Lange\P1317_2_B_ctx.raw~; SpectrumID: ~10042~; PrecursorID: ~0~; scans: ~20342~
2	2::tr|A0A8I6A5G1|A0A8I6A5G1_RAT	Anion exchange protein OS=Rattus norvegicus OX=10116 GN=Slc4a10 PE=3 SV=1	1701	108166	55	55	28	28	33.3	958	2681	9332	1	0	0	571.817	1141.62	2	1141.62	-0.0013	1	58.25	0.00019	R	KLMDFLFTK	R					File: ~Y:\CORE\RAW_DATA_2022_QE\P1317_Sigrun_Lange\P1317_2_B_ctx.raw~; SpectrumID: ~9586~; PrecursorID: ~0~; scans: ~19863~
2	2::tr|A0A8I6A5G1|A0A8I6A5G1_RAT	Anion exchange protein OS=Rattus norvegicus OX=10116 GN=Slc4a10 PE=3 SV=1	1701	108166	55	55	28	28	33.3	958	2961	9761	1	0	0	586.78	1171.55	2	1171.55	0.0004	0	51.58	0.00072	K	APFFWSDFR	D					File: ~Y:\CORE\RAW_DATA_2022_QE\P1317_Sigrun_Lange\P1317_2_B_ctx.raw~; SpectrumID: ~10030~; PrecursorID: ~0~; scans: ~20329~
2	2::tr|A0A8I6A5G1|A0A8I6A5G1_RAT	Anion exchange protein OS=Rattus norvegicus OX=10116 GN=Slc4a10 PE=3 SV=1	1701	108166	55	55	28	28	33.3	958	3198	8467	1	0	0	600.817	1199.62	2	1199.62	-0.0001	0	49.03	0.0023	K	EYGLSYLSLR	A					File: ~Y:\CORE\RAW_DATA_2022_QE\P1317_Sigrun_Lange\P1317_2_B_ctx.raw~; SpectrumID: ~8717~; PrecursorID: ~0~; scans: ~18858~
2	2::tr|A0A8I6A5G1|A0A8I6A5G1_RAT	Anion exchange protein OS=Rattus norvegicus OX=10116 GN=Slc4a10 PE=3 SV=1	1701	108166	55	55	28	28	33.3	958	3878	8283	1	0	0	636.375	1270.74	2	1270.74	-0.0044	0	39.64	0.012	K	LQVPSVFKPTR	D					File: ~Y:\CORE\RAW_DATA_2022_QE\P1317_Sigrun_Lange\P1317_2_B_ctx.raw~; SpectrumID: ~8533~; PrecursorID: ~0~; scans: ~18658~
2	2::tr|A0A8I6A5G1|A0A8I6A5G1_RAT	Anion exchange protein OS=Rattus norvegicus OX=10116 GN=Slc4a10 PE=3 SV=1	1701	108166	55	55	28	28	33.3	958	3879	8204	1	0	0	424.586	1270.74	3	1270.74	-0.0027	0	39.27	0.013	K	LQVPSVFKPTR	D					File: ~Y:\CORE\RAW_DATA_2022_QE\P1317_Sigrun_Lange\P1317_2_B_ctx.raw~; SpectrumID: ~8454~; PrecursorID: ~0~; scans: ~18574~
2	2::tr|A0A8I6A5G1|A0A8I6A5G1_RAT	Anion exchange protein OS=Rattus norvegicus OX=10116 GN=Slc4a10 PE=3 SV=1	1701	108166	55	55	28	28	33.3	958	3880	8482	1	0	0	424.587	1270.74	3	1270.74	-0.0012	0	41.62	0.0077	K	LQVPSVFKPTR	D					File: ~Y:\CORE\RAW_DATA_2022_QE\P1317_Sigrun_Lange\P1317_2_B_ctx.raw~; SpectrumID: ~8732~; PrecursorID: ~0~; scans: ~18876~
2	2::tr|A0A8I6A5G1|A0A8I6A5G1_RAT	Anion exchange protein OS=Rattus norvegicus OX=10116 GN=Slc4a10 PE=3 SV=1	1701	108166	55	55	28	28	33.3	958	4118	9294	1	0	0	650.827	1299.64	2	1299.64	-0.0005	1	38.82	0.023	R	KAPFFWSDFR	D					File: ~Y:\CORE\RAW_DATA_2022_QE\P1317_Sigrun_Lange\P1317_2_B_ctx.raw~; SpectrumID: ~9545~; PrecursorID: ~0~; scans: ~19820~
2	2::tr|A0A8I6A5G1|A0A8I6A5G1_RAT	Anion exchange protein OS=Rattus norvegicus OX=10116 GN=Slc4a10 PE=3 SV=1	1701	108166	55	55	28	28	33.3	958	5113	2039	1	0	0	716.322	1430.63	2	1430.63	-0.0052	0	47.52	0.0017	K	LESECSAPGEQPK	F					File: ~Y:\CORE\RAW_DATA_2022_QE\P1317_Sigrun_Lange\P1317_2_B_ctx.raw~; SpectrumID: ~2229~; PrecursorID: ~0~; scans: ~9696~
2	2::tr|A0A8I6A5G1|A0A8I6A5G1_RAT	Anion exchange protein OS=Rattus norvegicus OX=10116 GN=Slc4a10 PE=3 SV=1	1701	108166	55	55	28	28	33.3	958	5114	1762	1	0	0	716.323	1430.63	2	1430.63	-0.004	0	37.11	0.019	K	LESECSAPGEQPK	F					File: ~Y:\CORE\RAW_DATA_2022_QE\P1317_Sigrun_Lange\P1317_2_B_ctx.raw~; SpectrumID: ~1929~; PrecursorID: ~0~; scans: ~9170~
2	2::tr|A0A8I6A5G1|A0A8I6A5G1_RAT	Anion exchange protein OS=Rattus norvegicus OX=10116 GN=Slc4a10 PE=3 SV=1	1701	108166	55	55	28	28	33.3	958	5115	1640	1	0	0	716.324	1430.63	2	1430.63	-0.0021	0	48.42	0.0014	K	LESECSAPGEQPK	F					File: ~Y:\CORE\RAW_DATA_2022_QE\P1317_Sigrun_Lange\P1317_2_B_ctx.raw~; SpectrumID: ~1787~; PrecursorID: ~0~; scans: ~8911~
2	2::tr|A0A8I6A5G1|A0A8I6A5G1_RAT	Anion exchange protein OS=Rattus norvegicus OX=10116 GN=Slc4a10 PE=3 SV=1	1701	108166	55	55	28	28	33.3	958	5117	1903	1	0	0	716.325	1430.64	2	1430.63	0.0015	0	51.06	0.00084	K	LESECSAPGEQPK	F					File: ~Y:\CORE\RAW_DATA_2022_QE\P1317_Sigrun_Lange\P1317_2_B_ctx.raw~; SpectrumID: ~2079~; PrecursorID: ~0~; scans: ~9434~
2	2::tr|A0A8I6A5G1|A0A8I6A5G1_RAT	Anion exchange protein OS=Rattus norvegicus OX=10116 GN=Slc4a10 PE=3 SV=1	1701	108166	55	55	28	28	33.3	958	5966	6449	1	0	0	775.355	1548.69	2	1548.7	-0.0028	0	86.54	3.5e-07	R	DDPSVINISDEMSK	T					File: ~Y:\CORE\RAW_DATA_2022_QE\P1317_Sigrun_Lange\P1317_2_B_ctx.raw~; SpectrumID: ~6698~; PrecursorID: ~0~; scans: ~16575~
2	2::tr|A0A8I6A5G1|A0A8I6A5G1_RAT	Anion exchange protein OS=Rattus norvegicus OX=10116 GN=Slc4a10 PE=3 SV=1	1701	108166	55	55	28	28	33.3	958	5967	6193	1	0	0	775.355	1548.7	2	1548.7	-0.0017	0	75.67	4.4e-06	R	DDPSVINISDEMSK	T					File: ~Y:\CORE\RAW_DATA_2022_QE\P1317_Sigrun_Lange\P1317_2_B_ctx.raw~; SpectrumID: ~6442~; PrecursorID: ~0~; scans: ~16273~
2	2::tr|A0A8I6A5G1|A0A8I6A5G1_RAT	Anion exchange protein OS=Rattus norvegicus OX=10116 GN=Slc4a10 PE=3 SV=1	1701	108166	55	55	28	28	33.3	958	5968	5959	1	0	0	775.357	1548.7	2	1548.7	0.0016	0	44.9	0.0054	R	DDPSVINISDEMSK	T					File: ~Y:\CORE\RAW_DATA_2022_QE\P1317_Sigrun_Lange\P1317_2_B_ctx.raw~; SpectrumID: ~6207~; PrecursorID: ~0~; scans: ~15969~
2	2::tr|A0A8I6A5G1|A0A8I6A5G1_RAT	Anion exchange protein OS=Rattus norvegicus OX=10116 GN=Slc4a10 PE=3 SV=1	1701	108166	55	55	28	28	33.3	958	6055	10218	1	0	0	781.873	1561.73	2	1561.73	-0.0021	0	66.31	5.5e-05	R	ELSWLDDLMPESK	K					File: ~Y:\CORE\RAW_DATA_2022_QE\P1317_Sigrun_Lange\P1317_2_B_ctx.raw~; SpectrumID: ~10502~; PrecursorID: ~0~; scans: ~20825~
2	2::tr|A0A8I6A5G1|A0A8I6A5G1_RAT	Anion exchange protein OS=Rattus norvegicus OX=10116 GN=Slc4a10 PE=3 SV=1	1701	108166	55	55	28	28	33.3	958	6071	6097	1	0	0	783.348	1564.68	2	1564.69	-0.0114	0	28.22	0.17	R	DDPSVINISDEMSK	T	Oxidation (M)	0.00000000000300.0			File: ~Y:\CORE\RAW_DATA_2022_QE\P1317_Sigrun_Lange\P1317_2_B_ctx.raw~; SpectrumID: ~6346~; PrecursorID: ~0~; scans: ~16147~
2	2::tr|A0A8I6A5G1|A0A8I6A5G1_RAT	Anion exchange protein OS=Rattus norvegicus OX=10116 GN=Slc4a10 PE=3 SV=1	1701	108166	55	55	28	28	33.3	958	6146	10265	1	0	0	789.87	1577.72	2	1577.73	-0.0034	0	51.45	0.0014	R	ELSWLDDLMPESK	K	Oxidation (M)	0.0000000030000.0			File: ~Y:\CORE\RAW_DATA_2022_QE\P1317_Sigrun_Lange\P1317_2_B_ctx.raw~; SpectrumID: ~10549~; PrecursorID: ~0~; scans: ~20874~
2	2::tr|A0A8I6A5G1|A0A8I6A5G1_RAT	Anion exchange protein OS=Rattus norvegicus OX=10116 GN=Slc4a10 PE=3 SV=1	1701	108166	55	55	28	28	33.3	958	6403	8914	1	0	0	810.908	1619.8	2	1619.8	0.0041	0	88.86	3.9e-07	K	TAMWGNLLVTADNSK	E					File: ~Y:\CORE\RAW_DATA_2022_QE\P1317_Sigrun_Lange\P1317_2_B_ctx.raw~; SpectrumID: ~9164~; PrecursorID: ~0~; scans: ~19417~
2	2::tr|A0A8I6A5G1|A0A8I6A5G1_RAT	Anion exchange protein OS=Rattus norvegicus OX=10116 GN=Slc4a10 PE=3 SV=1	1701	108166	55	55	28	28	33.3	958	6414	8643	1	0	0	811.405	1620.8	2	1620.78	0.0148	0	72.76	1.5e-05	K	TAMWGNLLVTADNSK	E	Deamidated (NQ)	0.000001000000000.0			File: ~Y:\CORE\RAW_DATA_2022_QE\P1317_Sigrun_Lange\P1317_2_B_ctx.raw~; SpectrumID: ~8893~; PrecursorID: ~0~; scans: ~19116~
2	2::tr|A0A8I6A5G1|A0A8I6A5G1_RAT	Anion exchange protein OS=Rattus norvegicus OX=10116 GN=Slc4a10 PE=3 SV=1	1701	108166	55	55	28	28	33.3	958	7504	2068	1	0	0	914.43	1826.85	2	1826.86	-0.0129	0	31.7	0.13	K	NAGQVVSPQSAPACAENK	N					File: ~Y:\CORE\RAW_DATA_2022_QE\P1317_Sigrun_Lange\P1317_2_B_ctx.raw~; SpectrumID: ~2259~; PrecursorID: ~0~; scans: ~9750~
2	2::tr|A0A8I6A5G1|A0A8I6A5G1_RAT	Anion exchange protein OS=Rattus norvegicus OX=10116 GN=Slc4a10 PE=3 SV=1	1701	108166	55	55	28	28	33.3	958	7505	2368	1	0	0	914.433	1826.85	2	1826.86	-0.0057	0	52.64	0.0011	K	NAGQVVSPQSAPACAENK	N					File: ~Y:\CORE\RAW_DATA_2022_QE\P1317_Sigrun_Lange\P1317_2_B_ctx.raw~; SpectrumID: ~2568~; PrecursorID: ~0~; scans: ~10344~
2	2::tr|A0A8I6A5G1|A0A8I6A5G1_RAT	Anion exchange protein OS=Rattus norvegicus OX=10116 GN=Slc4a10 PE=3 SV=1	1701	108166	55	55	28	28	33.3	958	7506	2809	1	0	0	914.434	1826.85	2	1826.86	-0.0045	0	43.41	0.0095	K	NAGQVVSPQSAPACAENK	N					File: ~Y:\CORE\RAW_DATA_2022_QE\P1317_Sigrun_Lange\P1317_2_B_ctx.raw~; SpectrumID: ~3026~; PrecursorID: ~0~; scans: ~11176~
2	2::tr|A0A8I6A5G1|A0A8I6A5G1_RAT	Anion exchange protein OS=Rattus norvegicus OX=10116 GN=Slc4a10 PE=3 SV=1	1701	108166	55	55	28	28	33.3	958	7507	2509	1	0	0	914.434	1826.85	2	1826.86	-0.0045	0	73.21	1e-05	K	NAGQVVSPQSAPACAENK	N					File: ~Y:\CORE\RAW_DATA_2022_QE\P1317_Sigrun_Lange\P1317_2_B_ctx.raw~; SpectrumID: ~2717~; PrecursorID: ~0~; scans: ~10621~
2	2::tr|A0A8I6A5G1|A0A8I6A5G1_RAT	Anion exchange protein OS=Rattus norvegicus OX=10116 GN=Slc4a10 PE=3 SV=1	1701	108166	55	55	28	28	33.3	958	7508	2654	1	0	0	914.438	1826.86	2	1826.86	0.0039	0	43.14	0.012	K	NAGQVVSPQSAPACAENK	N					File: ~Y:\CORE\RAW_DATA_2022_QE\P1317_Sigrun_Lange\P1317_2_B_ctx.raw~; SpectrumID: ~2866~; PrecursorID: ~0~; scans: ~10891~
2	2::tr|A0A8I6A5G1|A0A8I6A5G1_RAT	Anion exchange protein OS=Rattus norvegicus OX=10116 GN=Slc4a10 PE=3 SV=1	1701	108166	55	55	28	28	33.3	958	7509	2238	1	0	0	914.44	1826.86	2	1826.86	0.0065	0	53.91	0.00099	K	NAGQVVSPQSAPACAENK	N					File: ~Y:\CORE\RAW_DATA_2022_QE\P1317_Sigrun_Lange\P1317_2_B_ctx.raw~; SpectrumID: ~2434~; PrecursorID: ~0~; scans: ~10082~
2	2::tr|A0A8I6A5G1|A0A8I6A5G1_RAT	Anion exchange protein OS=Rattus norvegicus OX=10116 GN=Slc4a10 PE=3 SV=1	1701	108166	55	55	28	28	33.3	958	7510	2505	1	0	0	914.44	1826.87	2	1826.86	0.0071	0	53.27	0.0011	K	NAGQVVSPQSAPACAENK	N					File: ~Y:\CORE\RAW_DATA_2022_QE\P1317_Sigrun_Lange\P1317_2_B_ctx.raw~; SpectrumID: ~2713~; PrecursorID: ~0~; scans: ~10616~
2	2::tr|A0A8I6A5G1|A0A8I6A5G1_RAT	Anion exchange protein OS=Rattus norvegicus OX=10116 GN=Slc4a10 PE=3 SV=1	1701	108166	55	55	28	28	33.3	958	7654	10262	1	0	0	930.551	1859.09	2	1859.09	-0.0008	0	101.16	2e-09	R	LSPAVLLQGLAEVPIPSR	F					File: ~Y:\CORE\RAW_DATA_2022_QE\P1317_Sigrun_Lange\P1317_2_B_ctx.raw~; SpectrumID: ~10546~; PrecursorID: ~0~; scans: ~20871~
2	2::tr|A0A8I6A5G1|A0A8I6A5G1_RAT	Anion exchange protein OS=Rattus norvegicus OX=10116 GN=Slc4a10 PE=3 SV=1	1701	108166	55	55	28	28	33.3	958	7655	10266	1	0	0	620.703	1859.09	3	1859.09	0.0006	0	61.73	1.7e-05	R	LSPAVLLQGLAEVPIPSR	F					File: ~Y:\CORE\RAW_DATA_2022_QE\P1317_Sigrun_Lange\P1317_2_B_ctx.raw~; SpectrumID: ~10550~; PrecursorID: ~0~; scans: ~20875~
2	2::tr|A0A8I6A5G1|A0A8I6A5G1_RAT	Anion exchange protein OS=Rattus norvegicus OX=10116 GN=Slc4a10 PE=3 SV=1	1701	108166	55	55	28	28	33.3	958	7949	9386	1	0	0	647.319	1938.93	3	1938.94	-0.0054	0	102.31	1.6e-08	R	SIATLMTDEVFHDVAYK	A					File: ~Y:\CORE\RAW_DATA_2022_QE\P1317_Sigrun_Lange\P1317_2_B_ctx.raw~; SpectrumID: ~9642~; PrecursorID: ~0~; scans: ~19922~
2	2::tr|A0A8I6A5G1|A0A8I6A5G1_RAT	Anion exchange protein OS=Rattus norvegicus OX=10116 GN=Slc4a10 PE=3 SV=1	1701	108166	55	55	28	28	33.3	958	7951	9388	1	0	0	970.477	1938.94	2	1938.94	0.0003	0	87.79	4.5e-07	R	SIATLMTDEVFHDVAYK	A					File: ~Y:\CORE\RAW_DATA_2022_QE\P1317_Sigrun_Lange\P1317_2_B_ctx.raw~; SpectrumID: ~9644~; PrecursorID: ~0~; scans: ~19924~
2	2::tr|A0A8I6A5G1|A0A8I6A5G1_RAT	Anion exchange protein OS=Rattus norvegicus OX=10116 GN=Slc4a10 PE=3 SV=1	1701	108166	55	55	28	28	33.3	958	8012	8901	1	0	0	652.647	1954.92	3	1954.93	-0.015	0	72.09	1.4e-05	R	SIATLMTDEVFHDVAYK	A	Oxidation (M)	0.00000300000000000.0			File: ~Y:\CORE\RAW_DATA_2022_QE\P1317_Sigrun_Lange\P1317_2_B_ctx.raw~; SpectrumID: ~9151~; PrecursorID: ~0~; scans: ~19403~
2	2::tr|A0A8I6A5G1|A0A8I6A5G1_RAT	Anion exchange protein OS=Rattus norvegicus OX=10116 GN=Slc4a10 PE=3 SV=1	1701	108166	55	55	28	28	33.3	958	8571	10306	1	0	0	1070.57	2139.12	2	2139.12	-0.0041	0	91.44	1.6e-07	K	IPPGAEASNILVGELEFLDR	T					File: ~Y:\CORE\RAW_DATA_2022_QE\P1317_Sigrun_Lange\P1317_2_B_ctx.raw~; SpectrumID: ~10590~; PrecursorID: ~0~; scans: ~20917~
2	2::tr|A0A8I6A5G1|A0A8I6A5G1_RAT	Anion exchange protein OS=Rattus norvegicus OX=10116 GN=Slc4a10 PE=3 SV=1	1701	108166	55	55	28	28	33.3	958	8572	10297	1	0	0	714.047	2139.12	3	2139.12	-0.0026	0	68.54	3e-05	K	IPPGAEASNILVGELEFLDR	T					File: ~Y:\CORE\RAW_DATA_2022_QE\P1317_Sigrun_Lange\P1317_2_B_ctx.raw~; SpectrumID: ~10581~; PrecursorID: ~0~; scans: ~20908~
2	2::tr|A0A8I6A5G1|A0A8I6A5G1_RAT	Anion exchange protein OS=Rattus norvegicus OX=10116 GN=Slc4a10 PE=3 SV=1	1701	108166	55	55	28	28	33.3	958	9007	9547	1	0	0	756.744	2267.21	3	2267.22	-0.0061	1	59.98	0.00015	K	KIPPGAEASNILVGELEFLDR	T					File: ~Y:\CORE\RAW_DATA_2022_QE\P1317_Sigrun_Lange\P1317_2_B_ctx.raw~; SpectrumID: ~9808~; PrecursorID: ~0~; scans: ~20096~
2	2::tr|A0A8I6A5G1|A0A8I6A5G1_RAT	Anion exchange protein OS=Rattus norvegicus OX=10116 GN=Slc4a10 PE=3 SV=1	1701	108166	55	55	28	28	33.3	958	9391	3878	1	0	0	801.046	2400.12	3	2400.1	0.0182	1	38.24	0.038	K	NAGQVVSPQSAPACAENKNDVSR	E	2 Deamidated (NQ)	0.00000000100000000010000.0			File: ~Y:\CORE\RAW_DATA_2022_QE\P1317_Sigrun_Lange\P1317_2_B_ctx.raw~; SpectrumID: ~4117~; PrecursorID: ~0~; scans: ~12976~
2	2::tr|A0A8I6A5G1|A0A8I6A5G1_RAT	Anion exchange protein OS=Rattus norvegicus OX=10116 GN=Slc4a10 PE=3 SV=1	1701	108166	55	55	28	28	33.3	958	10059	8430	1	0	0	673.321	2689.25	4	2689.26	-0.005	0	34.93	0.088	K	TPSLPNGTAAHGGPEQHGGHSGPELQR	T	Deamidated (NQ)	0.000000000000000100000000000.0			File: ~Y:\CORE\RAW_DATA_2022_QE\P1317_Sigrun_Lange\P1317_2_B_ctx.raw~; SpectrumID: ~8680~; PrecursorID: ~0~; scans: ~18818~
2	2::tr|A0A8I6A5G1|A0A8I6A5G1_RAT	Anion exchange protein OS=Rattus norvegicus OX=10116 GN=Slc4a10 PE=3 SV=1	1701	108166	55	55	28	28	33.3	958	10062	8372	1	0	0	538.861	2689.27	5	2689.26	0.0079	0	39.47	0.034	K	TPSLPNGTAAHGGPEQHGGHSGPELQR	T	Deamidated (NQ)	0.000001000000000000000000000.0			File: ~Y:\CORE\RAW_DATA_2022_QE\P1317_Sigrun_Lange\P1317_2_B_ctx.raw~; SpectrumID: ~8622~; PrecursorID: ~0~; scans: ~18755~
2	2::tr|A0A8I6A5G1|A0A8I6A5G1_RAT	Anion exchange protein OS=Rattus norvegicus OX=10116 GN=Slc4a10 PE=3 SV=1	1701	108166	55	55	28	28	33.3	958	10238	9019	1	0	0	931.091	2790.25	3	2790.25	0.0048	0	85.57	5.3e-07	K	EEEQSMLAMEDEGTVQLPLEGHYR	D					File: ~Y:\CORE\RAW_DATA_2022_QE\P1317_Sigrun_Lange\P1317_2_B_ctx.raw~; SpectrumID: ~9269~; PrecursorID: ~0~; scans: ~19529~
2	2::tr|A0A8I6A5G1|A0A8I6A5G1_RAT	Anion exchange protein OS=Rattus norvegicus OX=10116 GN=Slc4a10 PE=3 SV=1	1701	108166	55	55	28	28	33.3	958	10240	8904	1	0	0	931.76	2792.26	3	2792.22	0.0439	0	42.94	0.01	K	EEEQSMLAMEDEGTVQLPLEGHYR	D	2 Deamidated (NQ)	0.000100000000000100000000.0			File: ~Y:\CORE\RAW_DATA_2022_QE\P1317_Sigrun_Lange\P1317_2_B_ctx.raw~; SpectrumID: ~9154~; PrecursorID: ~0~; scans: ~19406~
2	2::tr|A0A8I6A5G1|A0A8I6A5G1_RAT	Anion exchange protein OS=Rattus norvegicus OX=10116 GN=Slc4a10 PE=3 SV=1	1701	108166	55	55	28	28	33.3	958	10281	8869	1	0	0	564.471	2817.32	5	2817.35	-0.0377	1	38.34	0.037	R	KTPSLPNGTAAHGGPEQHGGHSGPELQR	T	Deamidated (NQ)	0.0000000000000000100000000000.0			File: ~Y:\CORE\RAW_DATA_2022_QE\P1317_Sigrun_Lange\P1317_2_B_ctx.raw~; SpectrumID: ~9119~; PrecursorID: ~0~; scans: ~19368~
2	2::tr|A0A8I6A5G1|A0A8I6A5G1_RAT	Anion exchange protein OS=Rattus norvegicus OX=10116 GN=Slc4a10 PE=3 SV=1	1701	108166	55	55	28	28	33.3	958	10282	9086	1	0	0	705.346	2817.35	4	2817.35	-0.001	1	58.05	0.00048	R	KTPSLPNGTAAHGGPEQHGGHSGPELQR	T	Deamidated (NQ)	0.0000001000000000000000000000.0			File: ~Y:\CORE\RAW_DATA_2022_QE\P1317_Sigrun_Lange\P1317_2_B_ctx.raw~; SpectrumID: ~9336~; PrecursorID: ~0~; scans: ~19599~
2	2::tr|A0A8I6A5G1|A0A8I6A5G1_RAT	Anion exchange protein OS=Rattus norvegicus OX=10116 GN=Slc4a10 PE=3 SV=1	1701	108166	55	55	28	28	33.3	958	10283	9093	1	0	0	470.567	2817.36	6	2817.35	0.0023	1	69.73	3.3e-05	R	KTPSLPNGTAAHGGPEQHGGHSGPELQR	T	Deamidated (NQ)	0.0000000000000000100000000000.0			File: ~Y:\CORE\RAW_DATA_2022_QE\P1317_Sigrun_Lange\P1317_2_B_ctx.raw~; SpectrumID: ~9343~; PrecursorID: ~0~; scans: ~19606~
2	2::tr|A0A8I6A5G1|A0A8I6A5G1_RAT	Anion exchange protein OS=Rattus norvegicus OX=10116 GN=Slc4a10 PE=3 SV=1	1701	108166	55	55	28	28	33.3	958	10751	10289	1	0	0	1094.88	3281.63	3	3281.62	0.0094	1	76.2	6.3e-06	K	DRNDLVSGIDEFLDQVTVLPPGEWDPSIR	I					File: ~Y:\CORE\RAW_DATA_2022_QE\P1317_Sigrun_Lange\P1317_2_B_ctx.raw~; SpectrumID: ~10573~; PrecursorID: ~0~; scans: ~20899~
2	2::tr|A0A8I6A5G1|A0A8I6A5G1_RAT	Anion exchange protein OS=Rattus norvegicus OX=10116 GN=Slc4a10 PE=3 SV=1	1701	108166	55	55	28	28	33.3	958	10980	9146	1	0	0	721.74	3603.66	5	3603.67	-0.0073	2	53.2	0.0011	K	KLEDAEKEEEQSMLAMEDEGTVQLPLEGHYR	D					File: ~Y:\CORE\RAW_DATA_2022_QE\P1317_Sigrun_Lange\P1317_2_B_ctx.raw~; SpectrumID: ~9397~; PrecursorID: ~0~; scans: ~19663~
2	2::tr|A0A8I6A5G1|A0A8I6A5G1_RAT	Anion exchange protein OS=Rattus norvegicus OX=10116 GN=Slc4a10 PE=3 SV=1	1701	108166	55	55	28	28	33.3	958	10982	9127	1	0	0	902.174	3604.67	4	3604.65	0.0121	2	89.68	2.3e-07	K	KLEDAEKEEEQSMLAMEDEGTVQLPLEGHYR	D	Deamidated (NQ)	0.0000000000100000000000000000000.0			File: ~Y:\CORE\RAW_DATA_2022_QE\P1317_Sigrun_Lange\P1317_2_B_ctx.raw~; SpectrumID: ~9378~; PrecursorID: ~0~; scans: ~19643~
2	2::tr|W0NXI0|W0NXI0_RAT	Anion exchange protein OS=Rattus norvegicus OX=10116 GN=Slc4a10 PE=2 SV=1	1701	107685	55	55	28	28	33.4	954	216	6158	1	0	0	396.242	790.47	2	790.47	-0.0003	0	30.28	0.02	R	TVVAFVR	L					File: ~Y:\CORE\RAW_DATA_2022_QE\P1317_Sigrun_Lange\P1317_2_B_ctx.raw~; SpectrumID: ~6407~; PrecursorID: ~0~; scans: ~16225~
2	2::tr|W0NXI0|W0NXI0_RAT	Anion exchange protein OS=Rattus norvegicus OX=10116 GN=Slc4a10 PE=2 SV=1	1701	107685	55	55	28	28	33.4	954	217	5886	1	0	0	396.242	790.47	2	790.47	-0.0001	0	33.34	0.0097	R	TVVAFVR	L					File: ~Y:\CORE\RAW_DATA_2022_QE\P1317_Sigrun_Lange\P1317_2_B_ctx.raw~; SpectrumID: ~6134~; PrecursorID: ~0~; scans: ~15878~
2	2::tr|W0NXI0|W0NXI0_RAT	Anion exchange protein OS=Rattus norvegicus OX=10116 GN=Slc4a10 PE=2 SV=1	1701	107685	55	55	28	28	33.4	954	448	6478	4	0	0	414.223	826.431	2	826.437	-0.006	0	21.78	0.36	R	VHEALMK	Q					File: ~Y:\CORE\RAW_DATA_2022_QE\P1317_Sigrun_Lange\P1317_2_B_ctx.raw~; SpectrumID: ~6727~; PrecursorID: ~0~; scans: ~16610~
2	2::tr|W0NXI0|W0NXI0_RAT	Anion exchange protein OS=Rattus norvegicus OX=10116 GN=Slc4a10 PE=2 SV=1	1701	107685	55	55	28	28	33.4	954	601	7162	1	0	0	424.734	847.453	2	847.455	-0.0024	0	31.59	0.11	K	GIQLFDR	I					File: ~Y:\CORE\RAW_DATA_2022_QE\P1317_Sigrun_Lange\P1317_2_B_ctx.raw~; SpectrumID: ~7412~; PrecursorID: ~0~; scans: ~17412~
2	2::tr|W0NXI0|W0NXI0_RAT	Anion exchange protein OS=Rattus norvegicus OX=10116 GN=Slc4a10 PE=2 SV=1	1701	107685	55	55	28	28	33.4	954	1760	9738	1	0	0	507.769	1013.52	2	1013.53	-0.0019	0	35.1	0.032	K	LMDFLFTK	R					File: ~Y:\CORE\RAW_DATA_2022_QE\P1317_Sigrun_Lange\P1317_2_B_ctx.raw~; SpectrumID: ~10006~; PrecursorID: ~0~; scans: ~20304~
2	2::tr|W0NXI0|W0NXI0_RAT	Anion exchange protein OS=Rattus norvegicus OX=10116 GN=Slc4a10 PE=2 SV=1	1701	107685	55	55	28	28	33.4	954	1793	5970	1	0	0	509.26	1016.5	2	1016.5	0.0011	0	35.92	0.073	R	SLHGEYVGR	A					File: ~Y:\CORE\RAW_DATA_2022_QE\P1317_Sigrun_Lange\P1317_2_B_ctx.raw~; SpectrumID: ~6218~; PrecursorID: ~0~; scans: ~15983~
2	2::tr|W0NXI0|W0NXI0_RAT	Anion exchange protein OS=Rattus norvegicus OX=10116 GN=Slc4a10 PE=2 SV=1	1701	107685	55	55	28	28	33.4	954	1796	8248	1	0	0	509.754	1017.49	2	1017.5	-0.0014	0	35.88	0.062	R	EVDLHFMK	K					File: ~Y:\CORE\RAW_DATA_2022_QE\P1317_Sigrun_Lange\P1317_2_B_ctx.raw~; SpectrumID: ~8498~; PrecursorID: ~0~; scans: ~18621~
2	2::tr|W0NXI0|W0NXI0_RAT	Anion exchange protein OS=Rattus norvegicus OX=10116 GN=Slc4a10 PE=2 SV=1	1701	107685	55	55	28	28	33.4	954	1862	2253	1	0	0	513.741	1025.47	2	1025.47	0.0011	0	84.73	3.5e-07	R	ENSTVDFSK	G					File: ~Y:\CORE\RAW_DATA_2022_QE\P1317_Sigrun_Lange\P1317_2_B_ctx.raw~; SpectrumID: ~2450~; PrecursorID: ~0~; scans: ~10114~
2	2::tr|W0NXI0|W0NXI0_RAT	Anion exchange protein OS=Rattus norvegicus OX=10116 GN=Slc4a10 PE=2 SV=1	1701	107685	55	55	28	28	33.4	954	1863	2386	1	0	0	513.742	1025.47	2	1025.47	0.0021	0	84.96	3.8e-07	R	ENSTVDFSK	G					File: ~Y:\CORE\RAW_DATA_2022_QE\P1317_Sigrun_Lange\P1317_2_B_ctx.raw~; SpectrumID: ~2586~; PrecursorID: ~0~; scans: ~10375~
2	2::tr|W0NXI0|W0NXI0_RAT	Anion exchange protein OS=Rattus norvegicus OX=10116 GN=Slc4a10 PE=2 SV=1	1701	107685	55	55	28	28	33.4	954	2280	9773	1	0	0	544.839	1087.66	2	1087.66	-0.0013	0	67.01	5.4e-06	R	IFGGLILDIK	R					File: ~Y:\CORE\RAW_DATA_2022_QE\P1317_Sigrun_Lange\P1317_2_B_ctx.raw~; SpectrumID: ~10042~; PrecursorID: ~0~; scans: ~20342~
2	2::tr|W0NXI0|W0NXI0_RAT	Anion exchange protein OS=Rattus norvegicus OX=10116 GN=Slc4a10 PE=2 SV=1	1701	107685	55	55	28	28	33.4	954	2681	9332	1	0	0	571.817	1141.62	2	1141.62	-0.0013	1	58.25	0.00019	R	KLMDFLFTK	R					File: ~Y:\CORE\RAW_DATA_2022_QE\P1317_Sigrun_Lange\P1317_2_B_ctx.raw~; SpectrumID: ~9586~; PrecursorID: ~0~; scans: ~19863~
2	2::tr|W0NXI0|W0NXI0_RAT	Anion exchange protein OS=Rattus norvegicus OX=10116 GN=Slc4a10 PE=2 SV=1	1701	107685	55	55	28	28	33.4	954	2961	9761	1	0	0	586.78	1171.55	2	1171.55	0.0004	0	51.58	0.00072	K	APFFWSDFR	D					File: ~Y:\CORE\RAW_DATA_2022_QE\P1317_Sigrun_Lange\P1317_2_B_ctx.raw~; SpectrumID: ~10030~; PrecursorID: ~0~; scans: ~20329~
2	2::tr|W0NXI0|W0NXI0_RAT	Anion exchange protein OS=Rattus norvegicus OX=10116 GN=Slc4a10 PE=2 SV=1	1701	107685	55	55	28	28	33.4	954	3198	8467	1	0	0	600.817	1199.62	2	1199.62	-0.0001	0	49.03	0.0023	K	EYGLSYLSLR	A					File: ~Y:\CORE\RAW_DATA_2022_QE\P1317_Sigrun_Lange\P1317_2_B_ctx.raw~; SpectrumID: ~8717~; PrecursorID: ~0~; scans: ~18858~
2	2::tr|W0NXI0|W0NXI0_RAT	Anion exchange protein OS=Rattus norvegicus OX=10116 GN=Slc4a10 PE=2 SV=1	1701	107685	55	55	28	28	33.4	954	3878	8283	1	0	0	636.375	1270.74	2	1270.74	-0.0044	0	39.64	0.012	K	LQVPSVFKPTR	D					File: ~Y:\CORE\RAW_DATA_2022_QE\P1317_Sigrun_Lange\P1317_2_B_ctx.raw~; SpectrumID: ~8533~; PrecursorID: ~0~; scans: ~18658~
2	2::tr|W0NXI0|W0NXI0_RAT	Anion exchange protein OS=Rattus norvegicus OX=10116 GN=Slc4a10 PE=2 SV=1	1701	107685	55	55	28	28	33.4	954	3879	8204	1	0	0	424.586	1270.74	3	1270.74	-0.0027	0	39.27	0.013	K	LQVPSVFKPTR	D					File: ~Y:\CORE\RAW_DATA_2022_QE\P1317_Sigrun_Lange\P1317_2_B_ctx.raw~; SpectrumID: ~8454~; PrecursorID: ~0~; scans: ~18574~
2	2::tr|W0NXI0|W0NXI0_RAT	Anion exchange protein OS=Rattus norvegicus OX=10116 GN=Slc4a10 PE=2 SV=1	1701	107685	55	55	28	28	33.4	954	3880	8482	1	0	0	424.587	1270.74	3	1270.74	-0.0012	0	41.62	0.0077	K	LQVPSVFKPTR	D					File: ~Y:\CORE\RAW_DATA_2022_QE\P1317_Sigrun_Lange\P1317_2_B_ctx.raw~; SpectrumID: ~8732~; PrecursorID: ~0~; scans: ~18876~
2	2::tr|W0NXI0|W0NXI0_RAT	Anion exchange protein OS=Rattus norvegicus OX=10116 GN=Slc4a10 PE=2 SV=1	1701	107685	55	55	28	28	33.4	954	4118	9294	1	0	0	650.827	1299.64	2	1299.64	-0.0005	1	38.82	0.023	R	KAPFFWSDFR	D					File: ~Y:\CORE\RAW_DATA_2022_QE\P1317_Sigrun_Lange\P1317_2_B_ctx.raw~; SpectrumID: ~9545~; PrecursorID: ~0~; scans: ~19820~
2	2::tr|W0NXI0|W0NXI0_RAT	Anion exchange protein OS=Rattus norvegicus OX=10116 GN=Slc4a10 PE=2 SV=1	1701	107685	55	55	28	28	33.4	954	5113	2039	1	0	0	716.322	1430.63	2	1430.63	-0.0052	0	47.52	0.0017	K	LESECSAPGEQPK	F					File: ~Y:\CORE\RAW_DATA_2022_QE\P1317_Sigrun_Lange\P1317_2_B_ctx.raw~; SpectrumID: ~2229~; PrecursorID: ~0~; scans: ~9696~
2	2::tr|W0NXI0|W0NXI0_RAT	Anion exchange protein OS=Rattus norvegicus OX=10116 GN=Slc4a10 PE=2 SV=1	1701	107685	55	55	28	28	33.4	954	5114	1762	1	0	0	716.323	1430.63	2	1430.63	-0.004	0	37.11	0.019	K	LESECSAPGEQPK	F					File: ~Y:\CORE\RAW_DATA_2022_QE\P1317_Sigrun_Lange\P1317_2_B_ctx.raw~; SpectrumID: ~1929~; PrecursorID: ~0~; scans: ~9170~
2	2::tr|W0NXI0|W0NXI0_RAT	Anion exchange protein OS=Rattus norvegicus OX=10116 GN=Slc4a10 PE=2 SV=1	1701	107685	55	55	28	28	33.4	954	5115	1640	1	0	0	716.324	1430.63	2	1430.63	-0.0021	0	48.42	0.0014	K	LESECSAPGEQPK	F					File: ~Y:\CORE\RAW_DATA_2022_QE\P1317_Sigrun_Lange\P1317_2_B_ctx.raw~; SpectrumID: ~1787~; PrecursorID: ~0~; scans: ~8911~
2	2::tr|W0NXI0|W0NXI0_RAT	Anion exchange protein OS=Rattus norvegicus OX=10116 GN=Slc4a10 PE=2 SV=1	1701	107685	55	55	28	28	33.4	954	5117	1903	1	0	0	716.325	1430.64	2	1430.63	0.0015	0	51.06	0.00084	K	LESECSAPGEQPK	F					File: ~Y:\CORE\RAW_DATA_2022_QE\P1317_Sigrun_Lange\P1317_2_B_ctx.raw~; SpectrumID: ~2079~; PrecursorID: ~0~; scans: ~9434~
2	2::tr|W0NXI0|W0NXI0_RAT	Anion exchange protein OS=Rattus norvegicus OX=10116 GN=Slc4a10 PE=2 SV=1	1701	107685	55	55	28	28	33.4	954	5966	6449	1	0	0	775.355	1548.69	2	1548.7	-0.0028	0	86.54	3.5e-07	R	DDPSVINISDEMSK	T					File: ~Y:\CORE\RAW_DATA_2022_QE\P1317_Sigrun_Lange\P1317_2_B_ctx.raw~; SpectrumID: ~6698~; PrecursorID: ~0~; scans: ~16575~
2	2::tr|W0NXI0|W0NXI0_RAT	Anion exchange protein OS=Rattus norvegicus OX=10116 GN=Slc4a10 PE=2 SV=1	1701	107685	55	55	28	28	33.4	954	5967	6193	1	0	0	775.355	1548.7	2	1548.7	-0.0017	0	75.67	4.4e-06	R	DDPSVINISDEMSK	T					File: ~Y:\CORE\RAW_DATA_2022_QE\P1317_Sigrun_Lange\P1317_2_B_ctx.raw~; SpectrumID: ~6442~; PrecursorID: ~0~; scans: ~16273~
2	2::tr|W0NXI0|W0NXI0_RAT	Anion exchange protein OS=Rattus norvegicus OX=10116 GN=Slc4a10 PE=2 SV=1	1701	107685	55	55	28	28	33.4	954	5968	5959	1	0	0	775.357	1548.7	2	1548.7	0.0016	0	44.9	0.0054	R	DDPSVINISDEMSK	T					File: ~Y:\CORE\RAW_DATA_2022_QE\P1317_Sigrun_Lange\P1317_2_B_ctx.raw~; SpectrumID: ~6207~; PrecursorID: ~0~; scans: ~15969~
2	2::tr|W0NXI0|W0NXI0_RAT	Anion exchange protein OS=Rattus norvegicus OX=10116 GN=Slc4a10 PE=2 SV=1	1701	107685	55	55	28	28	33.4	954	6055	10218	1	0	0	781.873	1561.73	2	1561.73	-0.0021	0	66.31	5.5e-05	R	ELSWLDDLMPESK	K					File: ~Y:\CORE\RAW_DATA_2022_QE\P1317_Sigrun_Lange\P1317_2_B_ctx.raw~; SpectrumID: ~10502~; PrecursorID: ~0~; scans: ~20825~
2	2::tr|W0NXI0|W0NXI0_RAT	Anion exchange protein OS=Rattus norvegicus OX=10116 GN=Slc4a10 PE=2 SV=1	1701	107685	55	55	28	28	33.4	954	6071	6097	1	0	0	783.348	1564.68	2	1564.69	-0.0114	0	28.22	0.17	R	DDPSVINISDEMSK	T	Oxidation (M)	0.00000000000300.0			File: ~Y:\CORE\RAW_DATA_2022_QE\P1317_Sigrun_Lange\P1317_2_B_ctx.raw~; SpectrumID: ~6346~; PrecursorID: ~0~; scans: ~16147~
2	2::tr|W0NXI0|W0NXI0_RAT	Anion exchange protein OS=Rattus norvegicus OX=10116 GN=Slc4a10 PE=2 SV=1	1701	107685	55	55	28	28	33.4	954	6146	10265	1	0	0	789.87	1577.72	2	1577.73	-0.0034	0	51.45	0.0014	R	ELSWLDDLMPESK	K	Oxidation (M)	0.0000000030000.0			File: ~Y:\CORE\RAW_DATA_2022_QE\P1317_Sigrun_Lange\P1317_2_B_ctx.raw~; SpectrumID: ~10549~; PrecursorID: ~0~; scans: ~20874~
2	2::tr|W0NXI0|W0NXI0_RAT	Anion exchange protein OS=Rattus norvegicus OX=10116 GN=Slc4a10 PE=2 SV=1	1701	107685	55	55	28	28	33.4	954	6403	8914	1	0	0	810.908	1619.8	2	1619.8	0.0041	0	88.86	3.9e-07	K	TAMWGNLLVTADNSK	E					File: ~Y:\CORE\RAW_DATA_2022_QE\P1317_Sigrun_Lange\P1317_2_B_ctx.raw~; SpectrumID: ~9164~; PrecursorID: ~0~; scans: ~19417~
2	2::tr|W0NXI0|W0NXI0_RAT	Anion exchange protein OS=Rattus norvegicus OX=10116 GN=Slc4a10 PE=2 SV=1	1701	107685	55	55	28	28	33.4	954	6414	8643	1	0	0	811.405	1620.8	2	1620.78	0.0148	0	72.76	1.5e-05	K	TAMWGNLLVTADNSK	E	Deamidated (NQ)	0.000001000000000.0			File: ~Y:\CORE\RAW_DATA_2022_QE\P1317_Sigrun_Lange\P1317_2_B_ctx.raw~; SpectrumID: ~8893~; PrecursorID: ~0~; scans: ~19116~
2	2::tr|W0NXI0|W0NXI0_RAT	Anion exchange protein OS=Rattus norvegicus OX=10116 GN=Slc4a10 PE=2 SV=1	1701	107685	55	55	28	28	33.4	954	7504	2068	1	0	0	914.43	1826.85	2	1826.86	-0.0129	0	31.7	0.13	K	NAGQVVSPQSAPACAENK	N					File: ~Y:\CORE\RAW_DATA_2022_QE\P1317_Sigrun_Lange\P1317_2_B_ctx.raw~; SpectrumID: ~2259~; PrecursorID: ~0~; scans: ~9750~
2	2::tr|W0NXI0|W0NXI0_RAT	Anion exchange protein OS=Rattus norvegicus OX=10116 GN=Slc4a10 PE=2 SV=1	1701	107685	55	55	28	28	33.4	954	7505	2368	1	0	0	914.433	1826.85	2	1826.86	-0.0057	0	52.64	0.0011	K	NAGQVVSPQSAPACAENK	N					File: ~Y:\CORE\RAW_DATA_2022_QE\P1317_Sigrun_Lange\P1317_2_B_ctx.raw~; SpectrumID: ~2568~; PrecursorID: ~0~; scans: ~10344~
2	2::tr|W0NXI0|W0NXI0_RAT	Anion exchange protein OS=Rattus norvegicus OX=10116 GN=Slc4a10 PE=2 SV=1	1701	107685	55	55	28	28	33.4	954	7506	2809	1	0	0	914.434	1826.85	2	1826.86	-0.0045	0	43.41	0.0095	K	NAGQVVSPQSAPACAENK	N					File: ~Y:\CORE\RAW_DATA_2022_QE\P1317_Sigrun_Lange\P1317_2_B_ctx.raw~; SpectrumID: ~3026~; PrecursorID: ~0~; scans: ~11176~
2	2::tr|W0NXI0|W0NXI0_RAT	Anion exchange protein OS=Rattus norvegicus OX=10116 GN=Slc4a10 PE=2 SV=1	1701	107685	55	55	28	28	33.4	954	7507	2509	1	0	0	914.434	1826.85	2	1826.86	-0.0045	0	73.21	1e-05	K	NAGQVVSPQSAPACAENK	N					File: ~Y:\CORE\RAW_DATA_2022_QE\P1317_Sigrun_Lange\P1317_2_B_ctx.raw~; SpectrumID: ~2717~; PrecursorID: ~0~; scans: ~10621~
2	2::tr|W0NXI0|W0NXI0_RAT	Anion exchange protein OS=Rattus norvegicus OX=10116 GN=Slc4a10 PE=2 SV=1	1701	107685	55	55	28	28	33.4	954	7508	2654	1	0	0	914.438	1826.86	2	1826.86	0.0039	0	43.14	0.012	K	NAGQVVSPQSAPACAENK	N					File: ~Y:\CORE\RAW_DATA_2022_QE\P1317_Sigrun_Lange\P1317_2_B_ctx.raw~; SpectrumID: ~2866~; PrecursorID: ~0~; scans: ~10891~
2	2::tr|W0NXI0|W0NXI0_RAT	Anion exchange protein OS=Rattus norvegicus OX=10116 GN=Slc4a10 PE=2 SV=1	1701	107685	55	55	28	28	33.4	954	7509	2238	1	0	0	914.44	1826.86	2	1826.86	0.0065	0	53.91	0.00099	K	NAGQVVSPQSAPACAENK	N					File: ~Y:\CORE\RAW_DATA_2022_QE\P1317_Sigrun_Lange\P1317_2_B_ctx.raw~; SpectrumID: ~2434~; PrecursorID: ~0~; scans: ~10082~
2	2::tr|W0NXI0|W0NXI0_RAT	Anion exchange protein OS=Rattus norvegicus OX=10116 GN=Slc4a10 PE=2 SV=1	1701	107685	55	55	28	28	33.4	954	7510	2505	1	0	0	914.44	1826.87	2	1826.86	0.0071	0	53.27	0.0011	K	NAGQVVSPQSAPACAENK	N					File: ~Y:\CORE\RAW_DATA_2022_QE\P1317_Sigrun_Lange\P1317_2_B_ctx.raw~; SpectrumID: ~2713~; PrecursorID: ~0~; scans: ~10616~
2	2::tr|W0NXI0|W0NXI0_RAT	Anion exchange protein OS=Rattus norvegicus OX=10116 GN=Slc4a10 PE=2 SV=1	1701	107685	55	55	28	28	33.4	954	7654	10262	1	0	0	930.551	1859.09	2	1859.09	-0.0008	0	101.16	2e-09	R	LSPAVLLQGLAEVPIPSR	F					File: ~Y:\CORE\RAW_DATA_2022_QE\P1317_Sigrun_Lange\P1317_2_B_ctx.raw~; SpectrumID: ~10546~; PrecursorID: ~0~; scans: ~20871~
2	2::tr|W0NXI0|W0NXI0_RAT	Anion exchange protein OS=Rattus norvegicus OX=10116 GN=Slc4a10 PE=2 SV=1	1701	107685	55	55	28	28	33.4	954	7655	10266	1	0	0	620.703	1859.09	3	1859.09	0.0006	0	61.73	1.7e-05	R	LSPAVLLQGLAEVPIPSR	F					File: ~Y:\CORE\RAW_DATA_2022_QE\P1317_Sigrun_Lange\P1317_2_B_ctx.raw~; SpectrumID: ~10550~; PrecursorID: ~0~; scans: ~20875~
2	2::tr|W0NXI0|W0NXI0_RAT	Anion exchange protein OS=Rattus norvegicus OX=10116 GN=Slc4a10 PE=2 SV=1	1701	107685	55	55	28	28	33.4	954	7949	9386	1	0	0	647.319	1938.93	3	1938.94	-0.0054	0	102.31	1.6e-08	R	SIATLMTDEVFHDVAYK	A					File: ~Y:\CORE\RAW_DATA_2022_QE\P1317_Sigrun_Lange\P1317_2_B_ctx.raw~; SpectrumID: ~9642~; PrecursorID: ~0~; scans: ~19922~
2	2::tr|W0NXI0|W0NXI0_RAT	Anion exchange protein OS=Rattus norvegicus OX=10116 GN=Slc4a10 PE=2 SV=1	1701	107685	55	55	28	28	33.4	954	7951	9388	1	0	0	970.477	1938.94	2	1938.94	0.0003	0	87.79	4.5e-07	R	SIATLMTDEVFHDVAYK	A					File: ~Y:\CORE\RAW_DATA_2022_QE\P1317_Sigrun_Lange\P1317_2_B_ctx.raw~; SpectrumID: ~9644~; PrecursorID: ~0~; scans: ~19924~
2	2::tr|W0NXI0|W0NXI0_RAT	Anion exchange protein OS=Rattus norvegicus OX=10116 GN=Slc4a10 PE=2 SV=1	1701	107685	55	55	28	28	33.4	954	8012	8901	1	0	0	652.647	1954.92	3	1954.93	-0.015	0	72.09	1.4e-05	R	SIATLMTDEVFHDVAYK	A	Oxidation (M)	0.00000300000000000.0			File: ~Y:\CORE\RAW_DATA_2022_QE\P1317_Sigrun_Lange\P1317_2_B_ctx.raw~; SpectrumID: ~9151~; PrecursorID: ~0~; scans: ~19403~
2	2::tr|W0NXI0|W0NXI0_RAT	Anion exchange protein OS=Rattus norvegicus OX=10116 GN=Slc4a10 PE=2 SV=1	1701	107685	55	55	28	28	33.4	954	8571	10306	1	0	0	1070.57	2139.12	2	2139.12	-0.0041	0	91.44	1.6e-07	K	IPPGAEASNILVGELEFLDR	T					File: ~Y:\CORE\RAW_DATA_2022_QE\P1317_Sigrun_Lange\P1317_2_B_ctx.raw~; SpectrumID: ~10590~; PrecursorID: ~0~; scans: ~20917~
2	2::tr|W0NXI0|W0NXI0_RAT	Anion exchange protein OS=Rattus norvegicus OX=10116 GN=Slc4a10 PE=2 SV=1	1701	107685	55	55	28	28	33.4	954	8572	10297	1	0	0	714.047	2139.12	3	2139.12	-0.0026	0	68.54	3e-05	K	IPPGAEASNILVGELEFLDR	T					File: ~Y:\CORE\RAW_DATA_2022_QE\P1317_Sigrun_Lange\P1317_2_B_ctx.raw~; SpectrumID: ~10581~; PrecursorID: ~0~; scans: ~20908~
2	2::tr|W0NXI0|W0NXI0_RAT	Anion exchange protein OS=Rattus norvegicus OX=10116 GN=Slc4a10 PE=2 SV=1	1701	107685	55	55	28	28	33.4	954	9007	9547	1	0	0	756.744	2267.21	3	2267.22	-0.0061	1	59.98	0.00015	K	KIPPGAEASNILVGELEFLDR	T					File: ~Y:\CORE\RAW_DATA_2022_QE\P1317_Sigrun_Lange\P1317_2_B_ctx.raw~; SpectrumID: ~9808~; PrecursorID: ~0~; scans: ~20096~
2	2::tr|W0NXI0|W0NXI0_RAT	Anion exchange protein OS=Rattus norvegicus OX=10116 GN=Slc4a10 PE=2 SV=1	1701	107685	55	55	28	28	33.4	954	9391	3878	1	0	0	801.046	2400.12	3	2400.1	0.0182	1	38.24	0.038	K	NAGQVVSPQSAPACAENKNDVSR	E	2 Deamidated (NQ)	0.00000000100000000010000.0			File: ~Y:\CORE\RAW_DATA_2022_QE\P1317_Sigrun_Lange\P1317_2_B_ctx.raw~; SpectrumID: ~4117~; PrecursorID: ~0~; scans: ~12976~
2	2::tr|W0NXI0|W0NXI0_RAT	Anion exchange protein OS=Rattus norvegicus OX=10116 GN=Slc4a10 PE=2 SV=1	1701	107685	55	55	28	28	33.4	954	10059	8430	1	0	0	673.321	2689.25	4	2689.26	-0.005	0	34.93	0.088	K	TPSLPNGTAAHGGPEQHGGHSGPELQR	T	Deamidated (NQ)	0.000000000000000100000000000.0			File: ~Y:\CORE\RAW_DATA_2022_QE\P1317_Sigrun_Lange\P1317_2_B_ctx.raw~; SpectrumID: ~8680~; PrecursorID: ~0~; scans: ~18818~
2	2::tr|W0NXI0|W0NXI0_RAT	Anion exchange protein OS=Rattus norvegicus OX=10116 GN=Slc4a10 PE=2 SV=1	1701	107685	55	55	28	28	33.4	954	10062	8372	1	0	0	538.861	2689.27	5	2689.26	0.0079	0	39.47	0.034	K	TPSLPNGTAAHGGPEQHGGHSGPELQR	T	Deamidated (NQ)	0.000001000000000000000000000.0			File: ~Y:\CORE\RAW_DATA_2022_QE\P1317_Sigrun_Lange\P1317_2_B_ctx.raw~; SpectrumID: ~8622~; PrecursorID: ~0~; scans: ~18755~
2	2::tr|W0NXI0|W0NXI0_RAT	Anion exchange protein OS=Rattus norvegicus OX=10116 GN=Slc4a10 PE=2 SV=1	1701	107685	55	55	28	28	33.4	954	10238	9019	1	0	0	931.091	2790.25	3	2790.25	0.0048	0	85.57	5.3e-07	K	EEEQSMLAMEDEGTVQLPLEGHYR	D					File: ~Y:\CORE\RAW_DATA_2022_QE\P1317_Sigrun_Lange\P1317_2_B_ctx.raw~; SpectrumID: ~9269~; PrecursorID: ~0~; scans: ~19529~
2	2::tr|W0NXI0|W0NXI0_RAT	Anion exchange protein OS=Rattus norvegicus OX=10116 GN=Slc4a10 PE=2 SV=1	1701	107685	55	55	28	28	33.4	954	10240	8904	1	0	0	931.76	2792.26	3	2792.22	0.0439	0	42.94	0.01	K	EEEQSMLAMEDEGTVQLPLEGHYR	D	2 Deamidated (NQ)	0.000100000000000100000000.0			File: ~Y:\CORE\RAW_DATA_2022_QE\P1317_Sigrun_Lange\P1317_2_B_ctx.raw~; SpectrumID: ~9154~; PrecursorID: ~0~; scans: ~19406~
2	2::tr|W0NXI0|W0NXI0_RAT	Anion exchange protein OS=Rattus norvegicus OX=10116 GN=Slc4a10 PE=2 SV=1	1701	107685	55	55	28	28	33.4	954	10281	8869	1	0	0	564.471	2817.32	5	2817.35	-0.0377	1	38.34	0.037	R	KTPSLPNGTAAHGGPEQHGGHSGPELQR	T	Deamidated (NQ)	0.0000000000000000100000000000.0			File: ~Y:\CORE\RAW_DATA_2022_QE\P1317_Sigrun_Lange\P1317_2_B_ctx.raw~; SpectrumID: ~9119~; PrecursorID: ~0~; scans: ~19368~
2	2::tr|W0NXI0|W0NXI0_RAT	Anion exchange protein OS=Rattus norvegicus OX=10116 GN=Slc4a10 PE=2 SV=1	1701	107685	55	55	28	28	33.4	954	10282	9086	1	0	0	705.346	2817.35	4	2817.35	-0.001	1	58.05	0.00048	R	KTPSLPNGTAAHGGPEQHGGHSGPELQR	T	Deamidated (NQ)	0.0000001000000000000000000000.0			File: ~Y:\CORE\RAW_DATA_2022_QE\P1317_Sigrun_Lange\P1317_2_B_ctx.raw~; SpectrumID: ~9336~; PrecursorID: ~0~; scans: ~19599~
2	2::tr|W0NXI0|W0NXI0_RAT	Anion exchange protein OS=Rattus norvegicus OX=10116 GN=Slc4a10 PE=2 SV=1	1701	107685	55	55	28	28	33.4	954	10283	9093	1	0	0	470.567	2817.36	6	2817.35	0.0023	1	69.73	3.3e-05	R	KTPSLPNGTAAHGGPEQHGGHSGPELQR	T	Deamidated (NQ)	0.0000000000000000100000000000.0			File: ~Y:\CORE\RAW_DATA_2022_QE\P1317_Sigrun_Lange\P1317_2_B_ctx.raw~; SpectrumID: ~9343~; PrecursorID: ~0~; scans: ~19606~
2	2::tr|W0NXI0|W0NXI0_RAT	Anion exchange protein OS=Rattus norvegicus OX=10116 GN=Slc4a10 PE=2 SV=1	1701	107685	55	55	28	28	33.4	954	10751	10289	1	0	0	1094.88	3281.63	3	3281.62	0.0094	1	76.2	6.3e-06	K	DRNDLVSGIDEFLDQVTVLPPGEWDPSIR	I					File: ~Y:\CORE\RAW_DATA_2022_QE\P1317_Sigrun_Lange\P1317_2_B_ctx.raw~; SpectrumID: ~10573~; PrecursorID: ~0~; scans: ~20899~
2	2::tr|W0NXI0|W0NXI0_RAT	Anion exchange protein OS=Rattus norvegicus OX=10116 GN=Slc4a10 PE=2 SV=1	1701	107685	55	55	28	28	33.4	954	10980	9146	1	0	0	721.74	3603.66	5	3603.67	-0.0073	2	53.2	0.0011	K	KLEDAEKEEEQSMLAMEDEGTVQLPLEGHYR	D					File: ~Y:\CORE\RAW_DATA_2022_QE\P1317_Sigrun_Lange\P1317_2_B_ctx.raw~; SpectrumID: ~9397~; PrecursorID: ~0~; scans: ~19663~
2	2::tr|W0NXI0|W0NXI0_RAT	Anion exchange protein OS=Rattus norvegicus OX=10116 GN=Slc4a10 PE=2 SV=1	1701	107685	55	55	28	28	33.4	954	10982	9127	1	0	0	902.174	3604.67	4	3604.65	0.0121	2	89.68	2.3e-07	K	KLEDAEKEEEQSMLAMEDEGTVQLPLEGHYR	D	Deamidated (NQ)	0.0000000000100000000000000000000.0			File: ~Y:\CORE\RAW_DATA_2022_QE\P1317_Sigrun_Lange\P1317_2_B_ctx.raw~; SpectrumID: ~9378~; PrecursorID: ~0~; scans: ~19643~
2	2::tr|W0NT44|W0NT44_RAT	Anion exchange protein OS=Rattus norvegicus OX=10116 GN=Slc4a10 PE=1 SV=1	1351	103308	45	45	24	24	28.3	915	216	6158	1	0	0	396.242	790.47	2	790.47	-0.0003	0	30.28	0.02	R	TVVAFVR	L					File: ~Y:\CORE\RAW_DATA_2022_QE\P1317_Sigrun_Lange\P1317_2_B_ctx.raw~; SpectrumID: ~6407~; PrecursorID: ~0~; scans: ~16225~
2	2::tr|W0NT44|W0NT44_RAT	Anion exchange protein OS=Rattus norvegicus OX=10116 GN=Slc4a10 PE=1 SV=1	1351	103308	45	45	24	24	28.3	915	217	5886	1	0	0	396.242	790.47	2	790.47	-0.0001	0	33.34	0.0097	R	TVVAFVR	L					File: ~Y:\CORE\RAW_DATA_2022_QE\P1317_Sigrun_Lange\P1317_2_B_ctx.raw~; SpectrumID: ~6134~; PrecursorID: ~0~; scans: ~15878~
2	2::tr|W0NT44|W0NT44_RAT	Anion exchange protein OS=Rattus norvegicus OX=10116 GN=Slc4a10 PE=1 SV=1	1351	103308	45	45	24	24	28.3	915	448	6478	4	0	0	414.223	826.431	2	826.437	-0.006	0	21.78	0.36	R	VHEALMK	Q					File: ~Y:\CORE\RAW_DATA_2022_QE\P1317_Sigrun_Lange\P1317_2_B_ctx.raw~; SpectrumID: ~6727~; PrecursorID: ~0~; scans: ~16610~
2	2::tr|W0NT44|W0NT44_RAT	Anion exchange protein OS=Rattus norvegicus OX=10116 GN=Slc4a10 PE=1 SV=1	1351	103308	45	45	24	24	28.3	915	601	7162	1	0	0	424.734	847.453	2	847.455	-0.0024	0	31.59	0.11	K	GIQLFDR	I					File: ~Y:\CORE\RAW_DATA_2022_QE\P1317_Sigrun_Lange\P1317_2_B_ctx.raw~; SpectrumID: ~7412~; PrecursorID: ~0~; scans: ~17412~
2	2::tr|W0NT44|W0NT44_RAT	Anion exchange protein OS=Rattus norvegicus OX=10116 GN=Slc4a10 PE=1 SV=1	1351	103308	45	45	24	24	28.3	915	1760	9738	1	0	0	507.769	1013.52	2	1013.53	-0.0019	0	35.1	0.032	K	LMDFLFTK	R					File: ~Y:\CORE\RAW_DATA_2022_QE\P1317_Sigrun_Lange\P1317_2_B_ctx.raw~; SpectrumID: ~10006~; PrecursorID: ~0~; scans: ~20304~
2	2::tr|W0NT44|W0NT44_RAT	Anion exchange protein OS=Rattus norvegicus OX=10116 GN=Slc4a10 PE=1 SV=1	1351	103308	45	45	24	24	28.3	915	1793	5970	1	0	0	509.26	1016.5	2	1016.5	0.0011	0	35.92	0.073	R	SLHGEYVGR	A					File: ~Y:\CORE\RAW_DATA_2022_QE\P1317_Sigrun_Lange\P1317_2_B_ctx.raw~; SpectrumID: ~6218~; PrecursorID: ~0~; scans: ~15983~
2	2::tr|W0NT44|W0NT44_RAT	Anion exchange protein OS=Rattus norvegicus OX=10116 GN=Slc4a10 PE=1 SV=1	1351	103308	45	45	24	24	28.3	915	1796	8248	1	0	0	509.754	1017.49	2	1017.5	-0.0014	0	35.88	0.062	R	EVDLHFMK	K					File: ~Y:\CORE\RAW_DATA_2022_QE\P1317_Sigrun_Lange\P1317_2_B_ctx.raw~; SpectrumID: ~8498~; PrecursorID: ~0~; scans: ~18621~
2	2::tr|W0NT44|W0NT44_RAT	Anion exchange protein OS=Rattus norvegicus OX=10116 GN=Slc4a10 PE=1 SV=1	1351	103308	45	45	24	24	28.3	915	1862	2253	1	0	0	513.741	1025.47	2	1025.47	0.0011	0	84.73	3.5e-07	R	ENSTVDFSK	G					File: ~Y:\CORE\RAW_DATA_2022_QE\P1317_Sigrun_Lange\P1317_2_B_ctx.raw~; SpectrumID: ~2450~; PrecursorID: ~0~; scans: ~10114~
2	2::tr|W0NT44|W0NT44_RAT	Anion exchange protein OS=Rattus norvegicus OX=10116 GN=Slc4a10 PE=1 SV=1	1351	103308	45	45	24	24	28.3	915	1863	2386	1	0	0	513.742	1025.47	2	1025.47	0.0021	0	84.96	3.8e-07	R	ENSTVDFSK	G					File: ~Y:\CORE\RAW_DATA_2022_QE\P1317_Sigrun_Lange\P1317_2_B_ctx.raw~; SpectrumID: ~2586~; PrecursorID: ~0~; scans: ~10375~
2	2::tr|W0NT44|W0NT44_RAT	Anion exchange protein OS=Rattus norvegicus OX=10116 GN=Slc4a10 PE=1 SV=1	1351	103308	45	45	24	24	28.3	915	2280	9773	1	0	0	544.839	1087.66	2	1087.66	-0.0013	0	67.01	5.4e-06	R	IFGGLILDIK	R					File: ~Y:\CORE\RAW_DATA_2022_QE\P1317_Sigrun_Lange\P1317_2_B_ctx.raw~; SpectrumID: ~10042~; PrecursorID: ~0~; scans: ~20342~
2	2::tr|W0NT44|W0NT44_RAT	Anion exchange protein OS=Rattus norvegicus OX=10116 GN=Slc4a10 PE=1 SV=1	1351	103308	45	45	24	24	28.3	915	2681	9332	1	0	0	571.817	1141.62	2	1141.62	-0.0013	1	58.25	0.00019	R	KLMDFLFTK	R					File: ~Y:\CORE\RAW_DATA_2022_QE\P1317_Sigrun_Lange\P1317_2_B_ctx.raw~; SpectrumID: ~9586~; PrecursorID: ~0~; scans: ~19863~
2	2::tr|W0NT44|W0NT44_RAT	Anion exchange protein OS=Rattus norvegicus OX=10116 GN=Slc4a10 PE=1 SV=1	1351	103308	45	45	24	24	28.3	915	2961	9761	1	0	0	586.78	1171.55	2	1171.55	0.0004	0	51.58	0.00072	K	APFFWSDFR	D					File: ~Y:\CORE\RAW_DATA_2022_QE\P1317_Sigrun_Lange\P1317_2_B_ctx.raw~; SpectrumID: ~10030~; PrecursorID: ~0~; scans: ~20329~
2	2::tr|W0NT44|W0NT44_RAT	Anion exchange protein OS=Rattus norvegicus OX=10116 GN=Slc4a10 PE=1 SV=1	1351	103308	45	45	24	24	28.3	915	3198	8467	1	0	0	600.817	1199.62	2	1199.62	-0.0001	0	49.03	0.0023	K	EYGLSYLSLR	A					File: ~Y:\CORE\RAW_DATA_2022_QE\P1317_Sigrun_Lange\P1317_2_B_ctx.raw~; SpectrumID: ~8717~; PrecursorID: ~0~; scans: ~18858~
2	2::tr|W0NT44|W0NT44_RAT	Anion exchange protein OS=Rattus norvegicus OX=10116 GN=Slc4a10 PE=1 SV=1	1351	103308	45	45	24	24	28.3	915	3878	8283	1	0	0	636.375	1270.74	2	1270.74	-0.0044	0	39.64	0.012	K	LQVPSVFKPTR	D					File: ~Y:\CORE\RAW_DATA_2022_QE\P1317_Sigrun_Lange\P1317_2_B_ctx.raw~; SpectrumID: ~8533~; PrecursorID: ~0~; scans: ~18658~
2	2::tr|W0NT44|W0NT44_RAT	Anion exchange protein OS=Rattus norvegicus OX=10116 GN=Slc4a10 PE=1 SV=1	1351	103308	45	45	24	24	28.3	915	3879	8204	1	0	0	424.586	1270.74	3	1270.74	-0.0027	0	39.27	0.013	K	LQVPSVFKPTR	D					File: ~Y:\CORE\RAW_DATA_2022_QE\P1317_Sigrun_Lange\P1317_2_B_ctx.raw~; SpectrumID: ~8454~; PrecursorID: ~0~; scans: ~18574~
2	2::tr|W0NT44|W0NT44_RAT	Anion exchange protein OS=Rattus norvegicus OX=10116 GN=Slc4a10 PE=1 SV=1	1351	103308	45	45	24	24	28.3	915	3880	8482	1	0	0	424.587	1270.74	3	1270.74	-0.0012	0	41.62	0.0077	K	LQVPSVFKPTR	D					File: ~Y:\CORE\RAW_DATA_2022_QE\P1317_Sigrun_Lange\P1317_2_B_ctx.raw~; SpectrumID: ~8732~; PrecursorID: ~0~; scans: ~18876~
2	2::tr|W0NT44|W0NT44_RAT	Anion exchange protein OS=Rattus norvegicus OX=10116 GN=Slc4a10 PE=1 SV=1	1351	103308	45	45	24	24	28.3	915	4118	9294	1	0	0	650.827	1299.64	2	1299.64	-0.0005	1	38.82	0.023	R	KAPFFWSDFR	D					File: ~Y:\CORE\RAW_DATA_2022_QE\P1317_Sigrun_Lange\P1317_2_B_ctx.raw~; SpectrumID: ~9545~; PrecursorID: ~0~; scans: ~19820~
2	2::tr|W0NT44|W0NT44_RAT	Anion exchange protein OS=Rattus norvegicus OX=10116 GN=Slc4a10 PE=1 SV=1	1351	103308	45	45	24	24	28.3	915	5113	2039	1	0	0	716.322	1430.63	2	1430.63	-0.0052	0	47.52	0.0017	K	LESECSAPGEQPK	F					File: ~Y:\CORE\RAW_DATA_2022_QE\P1317_Sigrun_Lange\P1317_2_B_ctx.raw~; SpectrumID: ~2229~; PrecursorID: ~0~; scans: ~9696~
2	2::tr|W0NT44|W0NT44_RAT	Anion exchange protein OS=Rattus norvegicus OX=10116 GN=Slc4a10 PE=1 SV=1	1351	103308	45	45	24	24	28.3	915	5114	1762	1	0	0	716.323	1430.63	2	1430.63	-0.004	0	37.11	0.019	K	LESECSAPGEQPK	F					File: ~Y:\CORE\RAW_DATA_2022_QE\P1317_Sigrun_Lange\P1317_2_B_ctx.raw~; SpectrumID: ~1929~; PrecursorID: ~0~; scans: ~9170~
2	2::tr|W0NT44|W0NT44_RAT	Anion exchange protein OS=Rattus norvegicus OX=10116 GN=Slc4a10 PE=1 SV=1	1351	103308	45	45	24	24	28.3	915	5115	1640	1	0	0	716.324	1430.63	2	1430.63	-0.0021	0	48.42	0.0014	K	LESECSAPGEQPK	F					File: ~Y:\CORE\RAW_DATA_2022_QE\P1317_Sigrun_Lange\P1317_2_B_ctx.raw~; SpectrumID: ~1787~; PrecursorID: ~0~; scans: ~8911~
2	2::tr|W0NT44|W0NT44_RAT	Anion exchange protein OS=Rattus norvegicus OX=10116 GN=Slc4a10 PE=1 SV=1	1351	103308	45	45	24	24	28.3	915	5117	1903	1	0	0	716.325	1430.64	2	1430.63	0.0015	0	51.06	0.00084	K	LESECSAPGEQPK	F					File: ~Y:\CORE\RAW_DATA_2022_QE\P1317_Sigrun_Lange\P1317_2_B_ctx.raw~; SpectrumID: ~2079~; PrecursorID: ~0~; scans: ~9434~
2	2::tr|W0NT44|W0NT44_RAT	Anion exchange protein OS=Rattus norvegicus OX=10116 GN=Slc4a10 PE=1 SV=1	1351	103308	45	45	24	24	28.3	915	6055	10218	1	0	0	781.873	1561.73	2	1561.73	-0.0021	0	66.31	5.5e-05	R	ELSWLDDLMPESK	K					File: ~Y:\CORE\RAW_DATA_2022_QE\P1317_Sigrun_Lange\P1317_2_B_ctx.raw~; SpectrumID: ~10502~; PrecursorID: ~0~; scans: ~20825~
2	2::tr|W0NT44|W0NT44_RAT	Anion exchange protein OS=Rattus norvegicus OX=10116 GN=Slc4a10 PE=1 SV=1	1351	103308	45	45	24	24	28.3	915	6146	10265	1	0	0	789.87	1577.72	2	1577.73	-0.0034	0	51.45	0.0014	R	ELSWLDDLMPESK	K	Oxidation (M)	0.0000000030000.0			File: ~Y:\CORE\RAW_DATA_2022_QE\P1317_Sigrun_Lange\P1317_2_B_ctx.raw~; SpectrumID: ~10549~; PrecursorID: ~0~; scans: ~20874~
2	2::tr|W0NT44|W0NT44_RAT	Anion exchange protein OS=Rattus norvegicus OX=10116 GN=Slc4a10 PE=1 SV=1	1351	103308	45	45	24	24	28.3	915	7504	2068	1	0	0	914.43	1826.85	2	1826.86	-0.0129	0	31.7	0.13	K	NAGQVVSPQSAPACAENK	N					File: ~Y:\CORE\RAW_DATA_2022_QE\P1317_Sigrun_Lange\P1317_2_B_ctx.raw~; SpectrumID: ~2259~; PrecursorID: ~0~; scans: ~9750~
2	2::tr|W0NT44|W0NT44_RAT	Anion exchange protein OS=Rattus norvegicus OX=10116 GN=Slc4a10 PE=1 SV=1	1351	103308	45	45	24	24	28.3	915	7505	2368	1	0	0	914.433	1826.85	2	1826.86	-0.0057	0	52.64	0.0011	K	NAGQVVSPQSAPACAENK	N					File: ~Y:\CORE\RAW_DATA_2022_QE\P1317_Sigrun_Lange\P1317_2_B_ctx.raw~; SpectrumID: ~2568~; PrecursorID: ~0~; scans: ~10344~
2	2::tr|W0NT44|W0NT44_RAT	Anion exchange protein OS=Rattus norvegicus OX=10116 GN=Slc4a10 PE=1 SV=1	1351	103308	45	45	24	24	28.3	915	7506	2809	1	0	0	914.434	1826.85	2	1826.86	-0.0045	0	43.41	0.0095	K	NAGQVVSPQSAPACAENK	N					File: ~Y:\CORE\RAW_DATA_2022_QE\P1317_Sigrun_Lange\P1317_2_B_ctx.raw~; SpectrumID: ~3026~; PrecursorID: ~0~; scans: ~11176~
2	2::tr|W0NT44|W0NT44_RAT	Anion exchange protein OS=Rattus norvegicus OX=10116 GN=Slc4a10 PE=1 SV=1	1351	103308	45	45	24	24	28.3	915	7507	2509	1	0	0	914.434	1826.85	2	1826.86	-0.0045	0	73.21	1e-05	K	NAGQVVSPQSAPACAENK	N					File: ~Y:\CORE\RAW_DATA_2022_QE\P1317_Sigrun_Lange\P1317_2_B_ctx.raw~; SpectrumID: ~2717~; PrecursorID: ~0~; scans: ~10621~
2	2::tr|W0NT44|W0NT44_RAT	Anion exchange protein OS=Rattus norvegicus OX=10116 GN=Slc4a10 PE=1 SV=1	1351	103308	45	45	24	24	28.3	915	7508	2654	1	0	0	914.438	1826.86	2	1826.86	0.0039	0	43.14	0.012	K	NAGQVVSPQSAPACAENK	N					File: ~Y:\CORE\RAW_DATA_2022_QE\P1317_Sigrun_Lange\P1317_2_B_ctx.raw~; SpectrumID: ~2866~; PrecursorID: ~0~; scans: ~10891~
2	2::tr|W0NT44|W0NT44_RAT	Anion exchange protein OS=Rattus norvegicus OX=10116 GN=Slc4a10 PE=1 SV=1	1351	103308	45	45	24	24	28.3	915	7509	2238	1	0	0	914.44	1826.86	2	1826.86	0.0065	0	53.91	0.00099	K	NAGQVVSPQSAPACAENK	N					File: ~Y:\CORE\RAW_DATA_2022_QE\P1317_Sigrun_Lange\P1317_2_B_ctx.raw~; SpectrumID: ~2434~; PrecursorID: ~0~; scans: ~10082~
2	2::tr|W0NT44|W0NT44_RAT	Anion exchange protein OS=Rattus norvegicus OX=10116 GN=Slc4a10 PE=1 SV=1	1351	103308	45	45	24	24	28.3	915	7510	2505	1	0	0	914.44	1826.87	2	1826.86	0.0071	0	53.27	0.0011	K	NAGQVVSPQSAPACAENK	N					File: ~Y:\CORE\RAW_DATA_2022_QE\P1317_Sigrun_Lange\P1317_2_B_ctx.raw~; SpectrumID: ~2713~; PrecursorID: ~0~; scans: ~10616~
2	2::tr|W0NT44|W0NT44_RAT	Anion exchange protein OS=Rattus norvegicus OX=10116 GN=Slc4a10 PE=1 SV=1	1351	103308	45	45	24	24	28.3	915	7654	10262	1	0	0	930.551	1859.09	2	1859.09	-0.0008	0	101.16	2e-09	R	LSPAVLLQGLAEVPIPSR	F					File: ~Y:\CORE\RAW_DATA_2022_QE\P1317_Sigrun_Lange\P1317_2_B_ctx.raw~; SpectrumID: ~10546~; PrecursorID: ~0~; scans: ~20871~
2	2::tr|W0NT44|W0NT44_RAT	Anion exchange protein OS=Rattus norvegicus OX=10116 GN=Slc4a10 PE=1 SV=1	1351	103308	45	45	24	24	28.3	915	7655	10266	1	0	0	620.703	1859.09	3	1859.09	0.0006	0	61.73	1.7e-05	R	LSPAVLLQGLAEVPIPSR	F					File: ~Y:\CORE\RAW_DATA_2022_QE\P1317_Sigrun_Lange\P1317_2_B_ctx.raw~; SpectrumID: ~10550~; PrecursorID: ~0~; scans: ~20875~
2	2::tr|W0NT44|W0NT44_RAT	Anion exchange protein OS=Rattus norvegicus OX=10116 GN=Slc4a10 PE=1 SV=1	1351	103308	45	45	24	24	28.3	915	7949	9386	1	0	0	647.319	1938.93	3	1938.94	-0.0054	0	102.31	1.6e-08	R	SIATLMTDEVFHDVAYK	A					File: ~Y:\CORE\RAW_DATA_2022_QE\P1317_Sigrun_Lange\P1317_2_B_ctx.raw~; SpectrumID: ~9642~; PrecursorID: ~0~; scans: ~19922~
2	2::tr|W0NT44|W0NT44_RAT	Anion exchange protein OS=Rattus norvegicus OX=10116 GN=Slc4a10 PE=1 SV=1	1351	103308	45	45	24	24	28.3	915	7951	9388	1	0	0	970.477	1938.94	2	1938.94	0.0003	0	87.79	4.5e-07	R	SIATLMTDEVFHDVAYK	A					File: ~Y:\CORE\RAW_DATA_2022_QE\P1317_Sigrun_Lange\P1317_2_B_ctx.raw~; SpectrumID: ~9644~; PrecursorID: ~0~; scans: ~19924~
2	2::tr|W0NT44|W0NT44_RAT	Anion exchange protein OS=Rattus norvegicus OX=10116 GN=Slc4a10 PE=1 SV=1	1351	103308	45	45	24	24	28.3	915	8012	8901	1	0	0	652.647	1954.92	3	1954.93	-0.015	0	72.09	1.4e-05	R	SIATLMTDEVFHDVAYK	A	Oxidation (M)	0.00000300000000000.0			File: ~Y:\CORE\RAW_DATA_2022_QE\P1317_Sigrun_Lange\P1317_2_B_ctx.raw~; SpectrumID: ~9151~; PrecursorID: ~0~; scans: ~19403~
2	2::tr|W0NT44|W0NT44_RAT	Anion exchange protein OS=Rattus norvegicus OX=10116 GN=Slc4a10 PE=1 SV=1	1351	103308	45	45	24	24	28.3	915	8571	10306	1	0	0	1070.57	2139.12	2	2139.12	-0.0041	0	91.44	1.6e-07	K	IPPGAEASNILVGELEFLDR	T					File: ~Y:\CORE\RAW_DATA_2022_QE\P1317_Sigrun_Lange\P1317_2_B_ctx.raw~; SpectrumID: ~10590~; PrecursorID: ~0~; scans: ~20917~
2	2::tr|W0NT44|W0NT44_RAT	Anion exchange protein OS=Rattus norvegicus OX=10116 GN=Slc4a10 PE=1 SV=1	1351	103308	45	45	24	24	28.3	915	8572	10297	1	0	0	714.047	2139.12	3	2139.12	-0.0026	0	68.54	3e-05	K	IPPGAEASNILVGELEFLDR	T					File: ~Y:\CORE\RAW_DATA_2022_QE\P1317_Sigrun_Lange\P1317_2_B_ctx.raw~; SpectrumID: ~10581~; PrecursorID: ~0~; scans: ~20908~
2	2::tr|W0NT44|W0NT44_RAT	Anion exchange protein OS=Rattus norvegicus OX=10116 GN=Slc4a10 PE=1 SV=1	1351	103308	45	45	24	24	28.3	915	9007	9547	1	0	0	756.744	2267.21	3	2267.22	-0.0061	1	59.98	0.00015	K	KIPPGAEASNILVGELEFLDR	T					File: ~Y:\CORE\RAW_DATA_2022_QE\P1317_Sigrun_Lange\P1317_2_B_ctx.raw~; SpectrumID: ~9808~; PrecursorID: ~0~; scans: ~20096~
2	2::tr|W0NT44|W0NT44_RAT	Anion exchange protein OS=Rattus norvegicus OX=10116 GN=Slc4a10 PE=1 SV=1	1351	103308	45	45	24	24	28.3	915	9391	3878	1	0	0	801.046	2400.12	3	2400.1	0.0182	1	38.24	0.038	K	NAGQVVSPQSAPACAENKNDVSR	E	2 Deamidated (NQ)	0.00000000100000000010000.0			File: ~Y:\CORE\RAW_DATA_2022_QE\P1317_Sigrun_Lange\P1317_2_B_ctx.raw~; SpectrumID: ~4117~; PrecursorID: ~0~; scans: ~12976~
2	2::tr|W0NT44|W0NT44_RAT	Anion exchange protein OS=Rattus norvegicus OX=10116 GN=Slc4a10 PE=1 SV=1	1351	103308	45	45	24	24	28.3	915	10059	8430	1	0	0	673.321	2689.25	4	2689.26	-0.005	0	34.93	0.088	K	TPSLPNGTAAHGGPEQHGGHSGPELQR	T	Deamidated (NQ)	0.000000000000000100000000000.0			File: ~Y:\CORE\RAW_DATA_2022_QE\P1317_Sigrun_Lange\P1317_2_B_ctx.raw~; SpectrumID: ~8680~; PrecursorID: ~0~; scans: ~18818~
2	2::tr|W0NT44|W0NT44_RAT	Anion exchange protein OS=Rattus norvegicus OX=10116 GN=Slc4a10 PE=1 SV=1	1351	103308	45	45	24	24	28.3	915	10062	8372	1	0	0	538.861	2689.27	5	2689.26	0.0079	0	39.47	0.034	K	TPSLPNGTAAHGGPEQHGGHSGPELQR	T	Deamidated (NQ)	0.000001000000000000000000000.0			File: ~Y:\CORE\RAW_DATA_2022_QE\P1317_Sigrun_Lange\P1317_2_B_ctx.raw~; SpectrumID: ~8622~; PrecursorID: ~0~; scans: ~18755~
2	2::tr|W0NT44|W0NT44_RAT	Anion exchange protein OS=Rattus norvegicus OX=10116 GN=Slc4a10 PE=1 SV=1	1351	103308	45	45	24	24	28.3	915	10281	8869	1	0	0	564.471	2817.32	5	2817.35	-0.0377	1	38.34	0.037	R	KTPSLPNGTAAHGGPEQHGGHSGPELQR	T	Deamidated (NQ)	0.0000000000000000100000000000.0			File: ~Y:\CORE\RAW_DATA_2022_QE\P1317_Sigrun_Lange\P1317_2_B_ctx.raw~; SpectrumID: ~9119~; PrecursorID: ~0~; scans: ~19368~
2	2::tr|W0NT44|W0NT44_RAT	Anion exchange protein OS=Rattus norvegicus OX=10116 GN=Slc4a10 PE=1 SV=1	1351	103308	45	45	24	24	28.3	915	10282	9086	1	0	0	705.346	2817.35	4	2817.35	-0.001	1	58.05	0.00048	R	KTPSLPNGTAAHGGPEQHGGHSGPELQR	T	Deamidated (NQ)	0.0000001000000000000000000000.0			File: ~Y:\CORE\RAW_DATA_2022_QE\P1317_Sigrun_Lange\P1317_2_B_ctx.raw~; SpectrumID: ~9336~; PrecursorID: ~0~; scans: ~19599~
2	2::tr|W0NT44|W0NT44_RAT	Anion exchange protein OS=Rattus norvegicus OX=10116 GN=Slc4a10 PE=1 SV=1	1351	103308	45	45	24	24	28.3	915	10283	9093	1	0	0	470.567	2817.36	6	2817.35	0.0023	1	69.73	3.3e-05	R	KTPSLPNGTAAHGGPEQHGGHSGPELQR	T	Deamidated (NQ)	0.0000000000000000100000000000.0			File: ~Y:\CORE\RAW_DATA_2022_QE\P1317_Sigrun_Lange\P1317_2_B_ctx.raw~; SpectrumID: ~9343~; PrecursorID: ~0~; scans: ~19606~
2	2::tr|W0NT44|W0NT44_RAT	Anion exchange protein OS=Rattus norvegicus OX=10116 GN=Slc4a10 PE=1 SV=1	1351	103308	45	45	24	24	28.3	915	10751	10289	1	0	0	1094.88	3281.63	3	3281.62	0.0094	1	76.2	6.3e-06	K	DRNDLVSGIDEFLDQVTVLPPGEWDPSIR	I					File: ~Y:\CORE\RAW_DATA_2022_QE\P1317_Sigrun_Lange\P1317_2_B_ctx.raw~; SpectrumID: ~10573~; PrecursorID: ~0~; scans: ~20899~
3	2::sp|Q80ZA5-2|S4A10_RAT	Isoform 2 of Sodium-driven chloride bicarbonate exchanger OS=Rattus norvegicus OX=10116 GN=Slc4a10	2373	125620	94	94	40	40	43	1106	216	6158	1	0	0	396.242	790.47	2	790.47	-0.0003	0	30.28	0.02	R	TVVAFVR	L					File: ~Y:\CORE\RAW_DATA_2022_QE\P1317_Sigrun_Lange\P1317_2_B_ctx.raw~; SpectrumID: ~6407~; PrecursorID: ~0~; scans: ~16225~
3	2::sp|Q80ZA5-2|S4A10_RAT	Isoform 2 of Sodium-driven chloride bicarbonate exchanger OS=Rattus norvegicus OX=10116 GN=Slc4a10	2373	125620	94	94	40	40	43	1106	217	5886	1	0	0	396.242	790.47	2	790.47	-0.0001	0	33.34	0.0097	R	TVVAFVR	L					File: ~Y:\CORE\RAW_DATA_2022_QE\P1317_Sigrun_Lange\P1317_2_B_ctx.raw~; SpectrumID: ~6134~; PrecursorID: ~0~; scans: ~15878~
3	2::sp|Q80ZA5-2|S4A10_RAT	Isoform 2 of Sodium-driven chloride bicarbonate exchanger OS=Rattus norvegicus OX=10116 GN=Slc4a10	2373	125620	94	94	40	40	43	1106	448	6478	4	0	0	414.223	826.431	2	826.437	-0.006	0	21.78	0.36	R	VHEALMK	Q					File: ~Y:\CORE\RAW_DATA_2022_QE\P1317_Sigrun_Lange\P1317_2_B_ctx.raw~; SpectrumID: ~6727~; PrecursorID: ~0~; scans: ~16610~
3	2::sp|Q80ZA5-2|S4A10_RAT	Isoform 2 of Sodium-driven chloride bicarbonate exchanger OS=Rattus norvegicus OX=10116 GN=Slc4a10	2373	125620	94	94	40	40	43	1106	601	7162	1	0	0	424.734	847.453	2	847.455	-0.0024	0	31.59	0.11	K	GIQLFDR	I					File: ~Y:\CORE\RAW_DATA_2022_QE\P1317_Sigrun_Lange\P1317_2_B_ctx.raw~; SpectrumID: ~7412~; PrecursorID: ~0~; scans: ~17412~
3	2::sp|Q80ZA5-2|S4A10_RAT	Isoform 2 of Sodium-driven chloride bicarbonate exchanger OS=Rattus norvegicus OX=10116 GN=Slc4a10	2373	125620	94	94	40	40	43	1106	863	8172	1	1	0	445.234	888.453	2	888.453	-0.0001	0	30.33	0.23	K	VDLHFMK	K					File: ~Y:\CORE\RAW_DATA_2022_QE\P1317_Sigrun_Lange\P1317_2_B_ctx.raw~; SpectrumID: ~8422~; PrecursorID: ~0~; scans: ~18539~
3	2::sp|Q80ZA5-2|S4A10_RAT	Isoform 2 of Sodium-driven chloride bicarbonate exchanger OS=Rattus norvegicus OX=10116 GN=Slc4a10	2373	125620	94	94	40	40	43	1106	1576	3410	1	0	0	496.207	990.399	2	990.404	-0.0049	0	39.95	0.0025	R	EGEDAEWR	E					File: ~Y:\CORE\RAW_DATA_2022_QE\P1317_Sigrun_Lange\P1317_2_B_ctx.raw~; SpectrumID: ~3642~; PrecursorID: ~0~; scans: ~12254~
3	2::sp|Q80ZA5-2|S4A10_RAT	Isoform 2 of Sodium-driven chloride bicarbonate exchanger OS=Rattus norvegicus OX=10116 GN=Slc4a10	2373	125620	94	94	40	40	43	1106	1577	2760	1	0	0	496.207	990.4	2	990.404	-0.0045	0	31.33	0.018	R	EGEDAEWR	E					File: ~Y:\CORE\RAW_DATA_2022_QE\P1317_Sigrun_Lange\P1317_2_B_ctx.raw~; SpectrumID: ~2975~; PrecursorID: ~0~; scans: ~11082~
3	2::sp|Q80ZA5-2|S4A10_RAT	Isoform 2 of Sodium-driven chloride bicarbonate exchanger OS=Rattus norvegicus OX=10116 GN=Slc4a10	2373	125620	94	94	40	40	43	1106	1578	3087	1	0	0	496.208	990.402	2	990.404	-0.002	0	39.76	0.0026	R	EGEDAEWR	E					File: ~Y:\CORE\RAW_DATA_2022_QE\P1317_Sigrun_Lange\P1317_2_B_ctx.raw~; SpectrumID: ~3313~; PrecursorID: ~0~; scans: ~11695~
3	2::sp|Q80ZA5-2|S4A10_RAT	Isoform 2 of Sodium-driven chloride bicarbonate exchanger OS=Rattus norvegicus OX=10116 GN=Slc4a10	2373	125620	94	94	40	40	43	1106	1579	2592	1	0	0	496.209	990.403	2	990.404	-0.0018	0	25.82	0.065	R	EGEDAEWR	E					File: ~Y:\CORE\RAW_DATA_2022_QE\P1317_Sigrun_Lange\P1317_2_B_ctx.raw~; SpectrumID: ~2803~; PrecursorID: ~0~; scans: ~10774~
3	2::sp|Q80ZA5-2|S4A10_RAT	Isoform 2 of Sodium-driven chloride bicarbonate exchanger OS=Rattus norvegicus OX=10116 GN=Slc4a10	2373	125620	94	94	40	40	43	1106	1580	3247	1	0	0	496.209	990.404	2	990.404	0.0001	0	40.18	0.0025	R	EGEDAEWR	E					File: ~Y:\CORE\RAW_DATA_2022_QE\P1317_Sigrun_Lange\P1317_2_B_ctx.raw~; SpectrumID: ~3476~; PrecursorID: ~0~; scans: ~11976~
3	2::sp|Q80ZA5-2|S4A10_RAT	Isoform 2 of Sodium-driven chloride bicarbonate exchanger OS=Rattus norvegicus OX=10116 GN=Slc4a10	2373	125620	94	94	40	40	43	1106	1581	3595	1	0	0	496.21	990.405	2	990.404	0.0004	0	40.24	0.0025	R	EGEDAEWR	E					File: ~Y:\CORE\RAW_DATA_2022_QE\P1317_Sigrun_Lange\P1317_2_B_ctx.raw~; SpectrumID: ~3829~; PrecursorID: ~0~; scans: ~12541~
3	2::sp|Q80ZA5-2|S4A10_RAT	Isoform 2 of Sodium-driven chloride bicarbonate exchanger OS=Rattus norvegicus OX=10116 GN=Slc4a10	2373	125620	94	94	40	40	43	1106	1582	2940	1	0	0	496.212	990.408	2	990.404	0.0041	0	36.13	0.011	R	EGEDAEWR	E					File: ~Y:\CORE\RAW_DATA_2022_QE\P1317_Sigrun_Lange\P1317_2_B_ctx.raw~; SpectrumID: ~3163~; PrecursorID: ~0~; scans: ~11424~
3	2::sp|Q80ZA5-2|S4A10_RAT	Isoform 2 of Sodium-driven chloride bicarbonate exchanger OS=Rattus norvegicus OX=10116 GN=Slc4a10	2373	125620	94	94	40	40	43	1106	1583	4001	1	0	0	496.212	990.409	2	990.404	0.0044	0	51.22	0.00035	R	EGEDAEWR	E					File: ~Y:\CORE\RAW_DATA_2022_QE\P1317_Sigrun_Lange\P1317_2_B_ctx.raw~; SpectrumID: ~4242~; PrecursorID: ~0~; scans: ~13161~
3	2::sp|Q80ZA5-2|S4A10_RAT	Isoform 2 of Sodium-driven chloride bicarbonate exchanger OS=Rattus norvegicus OX=10116 GN=Slc4a10	2373	125620	94	94	40	40	43	1106	1584	3795	1	0	0	496.213	990.412	2	990.404	0.0073	0	39.59	0.0051	R	EGEDAEWR	E					File: ~Y:\CORE\RAW_DATA_2022_QE\P1317_Sigrun_Lange\P1317_2_B_ctx.raw~; SpectrumID: ~4034~; PrecursorID: ~0~; scans: ~12848~
3	2::sp|Q80ZA5-2|S4A10_RAT	Isoform 2 of Sodium-driven chloride bicarbonate exchanger OS=Rattus norvegicus OX=10116 GN=Slc4a10	2373	125620	94	94	40	40	43	1106	1760	9738	1	0	0	507.769	1013.52	2	1013.53	-0.0019	0	35.1	0.032	K	LMDFLFTK	R					File: ~Y:\CORE\RAW_DATA_2022_QE\P1317_Sigrun_Lange\P1317_2_B_ctx.raw~; SpectrumID: ~10006~; PrecursorID: ~0~; scans: ~20304~
3	2::sp|Q80ZA5-2|S4A10_RAT	Isoform 2 of Sodium-driven chloride bicarbonate exchanger OS=Rattus norvegicus OX=10116 GN=Slc4a10	2373	125620	94	94	40	40	43	1106	1793	5970	1	0	0	509.26	1016.5	2	1016.5	0.0011	0	35.92	0.073	R	SLHGEYVGR	A					File: ~Y:\CORE\RAW_DATA_2022_QE\P1317_Sigrun_Lange\P1317_2_B_ctx.raw~; SpectrumID: ~6218~; PrecursorID: ~0~; scans: ~15983~
3	2::sp|Q80ZA5-2|S4A10_RAT	Isoform 2 of Sodium-driven chloride bicarbonate exchanger OS=Rattus norvegicus OX=10116 GN=Slc4a10	2373	125620	94	94	40	40	43	1106	1862	2253	1	0	0	513.741	1025.47	2	1025.47	0.0011	0	84.73	3.5e-07	R	ENSTVDFSK	V					File: ~Y:\CORE\RAW_DATA_2022_QE\P1317_Sigrun_Lange\P1317_2_B_ctx.raw~; SpectrumID: ~2450~; PrecursorID: ~0~; scans: ~10114~
3	2::sp|Q80ZA5-2|S4A10_RAT	Isoform 2 of Sodium-driven chloride bicarbonate exchanger OS=Rattus norvegicus OX=10116 GN=Slc4a10	2373	125620	94	94	40	40	43	1106	1863	2386	1	0	0	513.742	1025.47	2	1025.47	0.0021	0	84.96	3.8e-07	R	ENSTVDFSK	V					File: ~Y:\CORE\RAW_DATA_2022_QE\P1317_Sigrun_Lange\P1317_2_B_ctx.raw~; SpectrumID: ~2586~; PrecursorID: ~0~; scans: ~10375~
3	2::sp|Q80ZA5-2|S4A10_RAT	Isoform 2 of Sodium-driven chloride bicarbonate exchanger OS=Rattus norvegicus OX=10116 GN=Slc4a10	2373	125620	94	94	40	40	43	1106	1975	1896	1	0	0	523.739	1045.46	2	1045.47	-0.005	0	51.98	0.00049	R	NDEEAVVDR	G					File: ~Y:\CORE\RAW_DATA_2022_QE\P1317_Sigrun_Lange\P1317_2_B_ctx.raw~; SpectrumID: ~2072~; PrecursorID: ~0~; scans: ~9421~
3	2::sp|Q80ZA5-2|S4A10_RAT	Isoform 2 of Sodium-driven chloride bicarbonate exchanger OS=Rattus norvegicus OX=10116 GN=Slc4a10	2373	125620	94	94	40	40	43	1106	2280	9773	1	0	0	544.839	1087.66	2	1087.66	-0.0013	0	67.01	5.4e-06	R	IFGGLILDIK	R					File: ~Y:\CORE\RAW_DATA_2022_QE\P1317_Sigrun_Lange\P1317_2_B_ctx.raw~; SpectrumID: ~10042~; PrecursorID: ~0~; scans: ~20342~
3	2::sp|Q80ZA5-2|S4A10_RAT	Isoform 2 of Sodium-driven chloride bicarbonate exchanger OS=Rattus norvegicus OX=10116 GN=Slc4a10	2373	125620	94	94	40	40	43	1106	2681	9332	1	0	0	571.817	1141.62	2	1141.62	-0.0013	1	58.25	0.00019	R	KLMDFLFTK	R					File: ~Y:\CORE\RAW_DATA_2022_QE\P1317_Sigrun_Lange\P1317_2_B_ctx.raw~; SpectrumID: ~9586~; PrecursorID: ~0~; scans: ~19863~
3	2::sp|Q80ZA5-2|S4A10_RAT	Isoform 2 of Sodium-driven chloride bicarbonate exchanger OS=Rattus norvegicus OX=10116 GN=Slc4a10	2373	125620	94	94	40	40	43	1106	2961	9761	1	0	0	586.78	1171.55	2	1171.55	0.0004	0	51.58	0.00072	K	APFFWSDFR	D					File: ~Y:\CORE\RAW_DATA_2022_QE\P1317_Sigrun_Lange\P1317_2_B_ctx.raw~; SpectrumID: ~10030~; PrecursorID: ~0~; scans: ~20329~
3	2::sp|Q80ZA5-2|S4A10_RAT	Isoform 2 of Sodium-driven chloride bicarbonate exchanger OS=Rattus norvegicus OX=10116 GN=Slc4a10	2373	125620	94	94	40	40	43	1106	3198	8467	1	0	0	600.817	1199.62	2	1199.62	-0.0001	0	49.03	0.0023	K	EYGLSYLSLR	A					File: ~Y:\CORE\RAW_DATA_2022_QE\P1317_Sigrun_Lange\P1317_2_B_ctx.raw~; SpectrumID: ~8717~; PrecursorID: ~0~; scans: ~18858~
3	2::sp|Q80ZA5-2|S4A10_RAT	Isoform 2 of Sodium-driven chloride bicarbonate exchanger OS=Rattus norvegicus OX=10116 GN=Slc4a10	2373	125620	94	94	40	40	43	1106	3878	8283	1	0	0	636.375	1270.74	2	1270.74	-0.0044	0	39.64	0.012	K	LQVPSVFKPTR	D					File: ~Y:\CORE\RAW_DATA_2022_QE\P1317_Sigrun_Lange\P1317_2_B_ctx.raw~; SpectrumID: ~8533~; PrecursorID: ~0~; scans: ~18658~
3	2::sp|Q80ZA5-2|S4A10_RAT	Isoform 2 of Sodium-driven chloride bicarbonate exchanger OS=Rattus norvegicus OX=10116 GN=Slc4a10	2373	125620	94	94	40	40	43	1106	3879	8204	1	0	0	424.586	1270.74	3	1270.74	-0.0027	0	39.27	0.013	K	LQVPSVFKPTR	D					File: ~Y:\CORE\RAW_DATA_2022_QE\P1317_Sigrun_Lange\P1317_2_B_ctx.raw~; SpectrumID: ~8454~; PrecursorID: ~0~; scans: ~18574~
3	2::sp|Q80ZA5-2|S4A10_RAT	Isoform 2 of Sodium-driven chloride bicarbonate exchanger OS=Rattus norvegicus OX=10116 GN=Slc4a10	2373	125620	94	94	40	40	43	1106	3880	8482	1	0	0	424.587	1270.74	3	1270.74	-0.0012	0	41.62	0.0077	K	LQVPSVFKPTR	D					File: ~Y:\CORE\RAW_DATA_2022_QE\P1317_Sigrun_Lange\P1317_2_B_ctx.raw~; SpectrumID: ~8732~; PrecursorID: ~0~; scans: ~18876~
3	2::sp|Q80ZA5-2|S4A10_RAT	Isoform 2 of Sodium-driven chloride bicarbonate exchanger OS=Rattus norvegicus OX=10116 GN=Slc4a10	2373	125620	94	94	40	40	43	1106	3966	2715	1	0	0	641.262	1280.51	2	1280.52	-0.007	0	63.27	1.2e-05	K	FEEDVEDGGER	W					File: ~Y:\CORE\RAW_DATA_2022_QE\P1317_Sigrun_Lange\P1317_2_B_ctx.raw~; SpectrumID: ~2929~; PrecursorID: ~0~; scans: ~10999~
3	2::sp|Q80ZA5-2|S4A10_RAT	Isoform 2 of Sodium-driven chloride bicarbonate exchanger OS=Rattus norvegicus OX=10116 GN=Slc4a10	2373	125620	94	94	40	40	43	1106	3967	2566	1	0	0	641.266	1280.52	2	1280.52	0.0014	0	63.46	1.6e-05	K	FEEDVEDGGER	W					File: ~Y:\CORE\RAW_DATA_2022_QE\P1317_Sigrun_Lange\P1317_2_B_ctx.raw~; SpectrumID: ~2775~; PrecursorID: ~0~; scans: ~10725~
3	2::sp|Q80ZA5-2|S4A10_RAT	Isoform 2 of Sodium-driven chloride bicarbonate exchanger OS=Rattus norvegicus OX=10116 GN=Slc4a10	2373	125620	94	94	40	40	43	1106	3968	2284	1	0	0	641.266	1280.52	2	1280.52	0.0022	0	59.55	4.1e-05	K	FEEDVEDGGER	W					File: ~Y:\CORE\RAW_DATA_2022_QE\P1317_Sigrun_Lange\P1317_2_B_ctx.raw~; SpectrumID: ~2483~; PrecursorID: ~0~; scans: ~10185~
3	2::sp|Q80ZA5-2|S4A10_RAT	Isoform 2 of Sodium-driven chloride bicarbonate exchanger OS=Rattus norvegicus OX=10116 GN=Slc4a10	2373	125620	94	94	40	40	43	1106	3969	2860	1	0	0	641.266	1280.52	2	1280.52	0.0024	0	63.24	1.7e-05	K	FEEDVEDGGER	W					File: ~Y:\CORE\RAW_DATA_2022_QE\P1317_Sigrun_Lange\P1317_2_B_ctx.raw~; SpectrumID: ~3078~; PrecursorID: ~0~; scans: ~11275~
3	2::sp|Q80ZA5-2|S4A10_RAT	Isoform 2 of Sodium-driven chloride bicarbonate exchanger OS=Rattus norvegicus OX=10116 GN=Slc4a10	2373	125620	94	94	40	40	43	1106	3970	3003	1	0	0	641.267	1280.52	2	1280.52	0.0041	0	63	1.8e-05	K	FEEDVEDGGER	W					File: ~Y:\CORE\RAW_DATA_2022_QE\P1317_Sigrun_Lange\P1317_2_B_ctx.raw~; SpectrumID: ~3226~; PrecursorID: ~0~; scans: ~11537~
3	2::sp|Q80ZA5-2|S4A10_RAT	Isoform 2 of Sodium-driven chloride bicarbonate exchanger OS=Rattus norvegicus OX=10116 GN=Slc4a10	2373	125620	94	94	40	40	43	1106	3971	3313	1	0	0	641.267	1280.52	2	1280.52	0.0042	0	62.51	2.1e-05	K	FEEDVEDGGER	W					File: ~Y:\CORE\RAW_DATA_2022_QE\P1317_Sigrun_Lange\P1317_2_B_ctx.raw~; SpectrumID: ~3543~; PrecursorID: ~0~; scans: ~12090~
3	2::sp|Q80ZA5-2|S4A10_RAT	Isoform 2 of Sodium-driven chloride bicarbonate exchanger OS=Rattus norvegicus OX=10116 GN=Slc4a10	2373	125620	94	94	40	40	43	1106	3972	2429	1	0	0	641.267	1280.52	2	1280.52	0.0044	0	63.12	2e-05	K	FEEDVEDGGER	W					File: ~Y:\CORE\RAW_DATA_2022_QE\P1317_Sigrun_Lange\P1317_2_B_ctx.raw~; SpectrumID: ~2632~; PrecursorID: ~0~; scans: ~10454~
3	2::sp|Q80ZA5-2|S4A10_RAT	Isoform 2 of Sodium-driven chloride bicarbonate exchanger OS=Rattus norvegicus OX=10116 GN=Slc4a10	2373	125620	94	94	40	40	43	1106	3973	3155	1	0	0	641.269	1280.52	2	1280.52	0.0071	0	63.22	2e-05	K	FEEDVEDGGER	W					File: ~Y:\CORE\RAW_DATA_2022_QE\P1317_Sigrun_Lange\P1317_2_B_ctx.raw~; SpectrumID: ~3382~; PrecursorID: ~0~; scans: ~11809~
3	2::sp|Q80ZA5-2|S4A10_RAT	Isoform 2 of Sodium-driven chloride bicarbonate exchanger OS=Rattus norvegicus OX=10116 GN=Slc4a10	2373	125620	94	94	40	40	43	1106	4118	9294	1	0	0	650.827	1299.64	2	1299.64	-0.0005	1	38.82	0.023	R	KAPFFWSDFR	D					File: ~Y:\CORE\RAW_DATA_2022_QE\P1317_Sigrun_Lange\P1317_2_B_ctx.raw~; SpectrumID: ~9545~; PrecursorID: ~0~; scans: ~19820~
3	2::sp|Q80ZA5-2|S4A10_RAT	Isoform 2 of Sodium-driven chloride bicarbonate exchanger OS=Rattus norvegicus OX=10116 GN=Slc4a10	2373	125620	94	94	40	40	43	1106	4609	9241	1	0	0	683.401	1364.79	2	1364.79	-0.0048	0	42.06	0.0033	R	TLFIGVHVPLGGR	K					File: ~Y:\CORE\RAW_DATA_2022_QE\P1317_Sigrun_Lange\P1317_2_B_ctx.raw~; SpectrumID: ~9492~; PrecursorID: ~0~; scans: ~19763~
3	2::sp|Q80ZA5-2|S4A10_RAT	Isoform 2 of Sodium-driven chloride bicarbonate exchanger OS=Rattus norvegicus OX=10116 GN=Slc4a10	2373	125620	94	94	40	40	43	1106	4610	9225	1	0	0	455.938	1364.79	3	1364.79	-0.0018	0	34.37	0.019	R	TLFIGVHVPLGGR	K					File: ~Y:\CORE\RAW_DATA_2022_QE\P1317_Sigrun_Lange\P1317_2_B_ctx.raw~; SpectrumID: ~9476~; PrecursorID: ~0~; scans: ~19746~
3	2::sp|Q80ZA5-2|S4A10_RAT	Isoform 2 of Sodium-driven chloride bicarbonate exchanger OS=Rattus norvegicus OX=10116 GN=Slc4a10	2373	125620	94	94	40	40	43	1106	5113	2039	1	0	0	716.322	1430.63	2	1430.63	-0.0052	0	47.52	0.0017	K	LESECSAPGEQPK	F					File: ~Y:\CORE\RAW_DATA_2022_QE\P1317_Sigrun_Lange\P1317_2_B_ctx.raw~; SpectrumID: ~2229~; PrecursorID: ~0~; scans: ~9696~
3	2::sp|Q80ZA5-2|S4A10_RAT	Isoform 2 of Sodium-driven chloride bicarbonate exchanger OS=Rattus norvegicus OX=10116 GN=Slc4a10	2373	125620	94	94	40	40	43	1106	5114	1762	1	0	0	716.323	1430.63	2	1430.63	-0.004	0	37.11	0.019	K	LESECSAPGEQPK	F					File: ~Y:\CORE\RAW_DATA_2022_QE\P1317_Sigrun_Lange\P1317_2_B_ctx.raw~; SpectrumID: ~1929~; PrecursorID: ~0~; scans: ~9170~
3	2::sp|Q80ZA5-2|S4A10_RAT	Isoform 2 of Sodium-driven chloride bicarbonate exchanger OS=Rattus norvegicus OX=10116 GN=Slc4a10	2373	125620	94	94	40	40	43	1106	5115	1640	1	0	0	716.324	1430.63	2	1430.63	-0.0021	0	48.42	0.0014	K	LESECSAPGEQPK	F					File: ~Y:\CORE\RAW_DATA_2022_QE\P1317_Sigrun_Lange\P1317_2_B_ctx.raw~; SpectrumID: ~1787~; PrecursorID: ~0~; scans: ~8911~
3	2::sp|Q80ZA5-2|S4A10_RAT	Isoform 2 of Sodium-driven chloride bicarbonate exchanger OS=Rattus norvegicus OX=10116 GN=Slc4a10	2373	125620	94	94	40	40	43	1106	5117	1903	1	0	0	716.325	1430.64	2	1430.63	0.0015	0	51.06	0.00084	K	LESECSAPGEQPK	F					File: ~Y:\CORE\RAW_DATA_2022_QE\P1317_Sigrun_Lange\P1317_2_B_ctx.raw~; SpectrumID: ~2079~; PrecursorID: ~0~; scans: ~9434~
3	2::sp|Q80ZA5-2|S4A10_RAT	Isoform 2 of Sodium-driven chloride bicarbonate exchanger OS=Rattus norvegicus OX=10116 GN=Slc4a10	2373	125620	94	94	40	40	43	1106	5310	5577	1	0	0	728.366	1454.72	2	1454.72	-0.0012	0	77.69	3.4e-06	K	DQGAQMEPLLPTR	N					File: ~Y:\CORE\RAW_DATA_2022_QE\P1317_Sigrun_Lange\P1317_2_B_ctx.raw~; SpectrumID: ~5825~; PrecursorID: ~0~; scans: ~15480~
3	2::sp|Q80ZA5-2|S4A10_RAT	Isoform 2 of Sodium-driven chloride bicarbonate exchanger OS=Rattus norvegicus OX=10116 GN=Slc4a10	2373	125620	94	94	40	40	43	1106	5311	5814	1	0	0	728.367	1454.72	2	1454.72	0	0	73	1e-05	K	DQGAQMEPLLPTR	N					File: ~Y:\CORE\RAW_DATA_2022_QE\P1317_Sigrun_Lange\P1317_2_B_ctx.raw~; SpectrumID: ~6062~; PrecursorID: ~0~; scans: ~15786~
3	2::sp|Q80ZA5-2|S4A10_RAT	Isoform 2 of Sodium-driven chloride bicarbonate exchanger OS=Rattus norvegicus OX=10116 GN=Slc4a10	2373	125620	94	94	40	40	43	1106	5312	5341	1	0	0	728.373	1454.73	2	1454.72	0.0125	0	42.07	0.012	K	DQGAQMEPLLPTR	N					File: ~Y:\CORE\RAW_DATA_2022_QE\P1317_Sigrun_Lange\P1317_2_B_ctx.raw~; SpectrumID: ~5587~; PrecursorID: ~0~; scans: ~15171~
3	2::sp|Q80ZA5-2|S4A10_RAT	Isoform 2 of Sodium-driven chloride bicarbonate exchanger OS=Rattus norvegicus OX=10116 GN=Slc4a10	2373	125620	94	94	40	40	43	1106	5408	5901	1	0	0	736.354	1470.69	2	1470.71	-0.0196	0	39.62	0.019	K	DQGAQMEPLLPTR	N	Oxidation (M)	0.0000030000000.0			File: ~Y:\CORE\RAW_DATA_2022_QE\P1317_Sigrun_Lange\P1317_2_B_ctx.raw~; SpectrumID: ~6149~; PrecursorID: ~0~; scans: ~15897~
3	2::sp|Q80ZA5-2|S4A10_RAT	Isoform 2 of Sodium-driven chloride bicarbonate exchanger OS=Rattus norvegicus OX=10116 GN=Slc4a10	2373	125620	94	94	40	40	43	1106	5409	5853	1	0	0	736.364	1470.71	2	1470.71	-0.0013	0	27.43	0.34	K	DQGAQMEPLLPTR	N	Oxidation (M)	0.0000030000000.0			File: ~Y:\CORE\RAW_DATA_2022_QE\P1317_Sigrun_Lange\P1317_2_B_ctx.raw~; SpectrumID: ~6101~; PrecursorID: ~0~; scans: ~15835~
3	2::sp|Q80ZA5-2|S4A10_RAT	Isoform 2 of Sodium-driven chloride bicarbonate exchanger OS=Rattus norvegicus OX=10116 GN=Slc4a10	2373	125620	94	94	40	40	43	1106	5603	8376	1	0	0	499.909	1496.7	3	1496.7	0.0028	1	63.34	8.9e-05	K	THFEKEDLEGHR	T					File: ~Y:\CORE\RAW_DATA_2022_QE\P1317_Sigrun_Lange\P1317_2_B_ctx.raw~; SpectrumID: ~8626~; PrecursorID: ~0~; scans: ~18759~
3	2::sp|Q80ZA5-2|S4A10_RAT	Isoform 2 of Sodium-driven chloride bicarbonate exchanger OS=Rattus norvegicus OX=10116 GN=Slc4a10	2373	125620	94	94	40	40	43	1106	5966	6449	1	0	0	775.355	1548.69	2	1548.7	-0.0028	0	86.54	3.5e-07	R	DDPSVINISDEMSK	T					File: ~Y:\CORE\RAW_DATA_2022_QE\P1317_Sigrun_Lange\P1317_2_B_ctx.raw~; SpectrumID: ~6698~; PrecursorID: ~0~; scans: ~16575~
3	2::sp|Q80ZA5-2|S4A10_RAT	Isoform 2 of Sodium-driven chloride bicarbonate exchanger OS=Rattus norvegicus OX=10116 GN=Slc4a10	2373	125620	94	94	40	40	43	1106	5967	6193	1	0	0	775.355	1548.7	2	1548.7	-0.0017	0	75.67	4.4e-06	R	DDPSVINISDEMSK	T					File: ~Y:\CORE\RAW_DATA_2022_QE\P1317_Sigrun_Lange\P1317_2_B_ctx.raw~; SpectrumID: ~6442~; PrecursorID: ~0~; scans: ~16273~
3	2::sp|Q80ZA5-2|S4A10_RAT	Isoform 2 of Sodium-driven chloride bicarbonate exchanger OS=Rattus norvegicus OX=10116 GN=Slc4a10	2373	125620	94	94	40	40	43	1106	5968	5959	1	0	0	775.357	1548.7	2	1548.7	0.0016	0	44.9	0.0054	R	DDPSVINISDEMSK	T					File: ~Y:\CORE\RAW_DATA_2022_QE\P1317_Sigrun_Lange\P1317_2_B_ctx.raw~; SpectrumID: ~6207~; PrecursorID: ~0~; scans: ~15969~
3	2::sp|Q80ZA5-2|S4A10_RAT	Isoform 2 of Sodium-driven chloride bicarbonate exchanger OS=Rattus norvegicus OX=10116 GN=Slc4a10	2373	125620	94	94	40	40	43	1106	6055	10218	1	0	0	781.873	1561.73	2	1561.73	-0.0021	0	66.31	5.5e-05	R	ELSWLDDLMPESK	K					File: ~Y:\CORE\RAW_DATA_2022_QE\P1317_Sigrun_Lange\P1317_2_B_ctx.raw~; SpectrumID: ~10502~; PrecursorID: ~0~; scans: ~20825~
3	2::sp|Q80ZA5-2|S4A10_RAT	Isoform 2 of Sodium-driven chloride bicarbonate exchanger OS=Rattus norvegicus OX=10116 GN=Slc4a10	2373	125620	94	94	40	40	43	1106	6071	6097	1	0	0	783.348	1564.68	2	1564.69	-0.0114	0	28.22	0.17	R	DDPSVINISDEMSK	T	Oxidation (M)	0.00000000000300.0			File: ~Y:\CORE\RAW_DATA_2022_QE\P1317_Sigrun_Lange\P1317_2_B_ctx.raw~; SpectrumID: ~6346~; PrecursorID: ~0~; scans: ~16147~
3	2::sp|Q80ZA5-2|S4A10_RAT	Isoform 2 of Sodium-driven chloride bicarbonate exchanger OS=Rattus norvegicus OX=10116 GN=Slc4a10	2373	125620	94	94	40	40	43	1106	6146	10265	1	0	0	789.87	1577.72	2	1577.73	-0.0034	0	51.45	0.0014	R	ELSWLDDLMPESK	K	Oxidation (M)	0.0000000030000.0			File: ~Y:\CORE\RAW_DATA_2022_QE\P1317_Sigrun_Lange\P1317_2_B_ctx.raw~; SpectrumID: ~10549~; PrecursorID: ~0~; scans: ~20874~
3	2::sp|Q80ZA5-2|S4A10_RAT	Isoform 2 of Sodium-driven chloride bicarbonate exchanger OS=Rattus norvegicus OX=10116 GN=Slc4a10	2373	125620	94	94	40	40	43	1106	6403	8914	1	0	0	810.908	1619.8	2	1619.8	0.0041	0	88.86	3.9e-07	K	TAMWGNLLVTADNSK	E					File: ~Y:\CORE\RAW_DATA_2022_QE\P1317_Sigrun_Lange\P1317_2_B_ctx.raw~; SpectrumID: ~9164~; PrecursorID: ~0~; scans: ~19417~
3	2::sp|Q80ZA5-2|S4A10_RAT	Isoform 2 of Sodium-driven chloride bicarbonate exchanger OS=Rattus norvegicus OX=10116 GN=Slc4a10	2373	125620	94	94	40	40	43	1106	6414	8643	1	0	0	811.405	1620.8	2	1620.78	0.0148	0	72.76	1.5e-05	K	TAMWGNLLVTADNSK	E	Deamidated (NQ)	0.000001000000000.0			File: ~Y:\CORE\RAW_DATA_2022_QE\P1317_Sigrun_Lange\P1317_2_B_ctx.raw~; SpectrumID: ~8893~; PrecursorID: ~0~; scans: ~19116~
3	2::sp|Q80ZA5-2|S4A10_RAT	Isoform 2 of Sodium-driven chloride bicarbonate exchanger OS=Rattus norvegicus OX=10116 GN=Slc4a10	2373	125620	94	94	40	40	43	1106	6876	8795	1	0	0	854.893	1707.77	2	1707.77	-0.0029	1	46.06	0.0046	R	WLKFEEDVEDGGER	W					File: ~Y:\CORE\RAW_DATA_2022_QE\P1317_Sigrun_Lange\P1317_2_B_ctx.raw~; SpectrumID: ~9045~; PrecursorID: ~0~; scans: ~19290~
3	2::sp|Q80ZA5-2|S4A10_RAT	Isoform 2 of Sodium-driven chloride bicarbonate exchanger OS=Rattus norvegicus OX=10116 GN=Slc4a10	2373	125620	94	94	40	40	43	1106	6877	8782	1	0	0	570.266	1707.78	3	1707.77	0.0021	1	56.06	0.00048	R	WLKFEEDVEDGGER	W					File: ~Y:\CORE\RAW_DATA_2022_QE\P1317_Sigrun_Lange\P1317_2_B_ctx.raw~; SpectrumID: ~9032~; PrecursorID: ~0~; scans: ~19277~
3	2::sp|Q80ZA5-2|S4A10_RAT	Isoform 2 of Sodium-driven chloride bicarbonate exchanger OS=Rattus norvegicus OX=10116 GN=Slc4a10	2373	125620	94	94	40	40	43	1106	7504	2068	1	0	0	914.43	1826.85	2	1826.86	-0.0129	0	31.7	0.13	K	NAGQVVSPQSAPACAENK	N					File: ~Y:\CORE\RAW_DATA_2022_QE\P1317_Sigrun_Lange\P1317_2_B_ctx.raw~; SpectrumID: ~2259~; PrecursorID: ~0~; scans: ~9750~
3	2::sp|Q80ZA5-2|S4A10_RAT	Isoform 2 of Sodium-driven chloride bicarbonate exchanger OS=Rattus norvegicus OX=10116 GN=Slc4a10	2373	125620	94	94	40	40	43	1106	7505	2368	1	0	0	914.433	1826.85	2	1826.86	-0.0057	0	52.64	0.0011	K	NAGQVVSPQSAPACAENK	N					File: ~Y:\CORE\RAW_DATA_2022_QE\P1317_Sigrun_Lange\P1317_2_B_ctx.raw~; SpectrumID: ~2568~; PrecursorID: ~0~; scans: ~10344~
3	2::sp|Q80ZA5-2|S4A10_RAT	Isoform 2 of Sodium-driven chloride bicarbonate exchanger OS=Rattus norvegicus OX=10116 GN=Slc4a10	2373	125620	94	94	40	40	43	1106	7506	2809	1	0	0	914.434	1826.85	2	1826.86	-0.0045	0	43.41	0.0095	K	NAGQVVSPQSAPACAENK	N					File: ~Y:\CORE\RAW_DATA_2022_QE\P1317_Sigrun_Lange\P1317_2_B_ctx.raw~; SpectrumID: ~3026~; PrecursorID: ~0~; scans: ~11176~
3	2::sp|Q80ZA5-2|S4A10_RAT	Isoform 2 of Sodium-driven chloride bicarbonate exchanger OS=Rattus norvegicus OX=10116 GN=Slc4a10	2373	125620	94	94	40	40	43	1106	7507	2509	1	0	0	914.434	1826.85	2	1826.86	-0.0045	0	73.21	1e-05	K	NAGQVVSPQSAPACAENK	N					File: ~Y:\CORE\RAW_DATA_2022_QE\P1317_Sigrun_Lange\P1317_2_B_ctx.raw~; SpectrumID: ~2717~; PrecursorID: ~0~; scans: ~10621~
3	2::sp|Q80ZA5-2|S4A10_RAT	Isoform 2 of Sodium-driven chloride bicarbonate exchanger OS=Rattus norvegicus OX=10116 GN=Slc4a10	2373	125620	94	94	40	40	43	1106	7508	2654	1	0	0	914.438	1826.86	2	1826.86	0.0039	0	43.14	0.012	K	NAGQVVSPQSAPACAENK	N					File: ~Y:\CORE\RAW_DATA_2022_QE\P1317_Sigrun_Lange\P1317_2_B_ctx.raw~; SpectrumID: ~2866~; PrecursorID: ~0~; scans: ~10891~
3	2::sp|Q80ZA5-2|S4A10_RAT	Isoform 2 of Sodium-driven chloride bicarbonate exchanger OS=Rattus norvegicus OX=10116 GN=Slc4a10	2373	125620	94	94	40	40	43	1106	7509	2238	1	0	0	914.44	1826.86	2	1826.86	0.0065	0	53.91	0.00099	K	NAGQVVSPQSAPACAENK	N					File: ~Y:\CORE\RAW_DATA_2022_QE\P1317_Sigrun_Lange\P1317_2_B_ctx.raw~; SpectrumID: ~2434~; PrecursorID: ~0~; scans: ~10082~
3	2::sp|Q80ZA5-2|S4A10_RAT	Isoform 2 of Sodium-driven chloride bicarbonate exchanger OS=Rattus norvegicus OX=10116 GN=Slc4a10	2373	125620	94	94	40	40	43	1106	7510	2505	1	0	0	914.44	1826.87	2	1826.86	0.0071	0	53.27	0.0011	K	NAGQVVSPQSAPACAENK	N					File: ~Y:\CORE\RAW_DATA_2022_QE\P1317_Sigrun_Lange\P1317_2_B_ctx.raw~; SpectrumID: ~2713~; PrecursorID: ~0~; scans: ~10616~
3	2::sp|Q80ZA5-2|S4A10_RAT	Isoform 2 of Sodium-driven chloride bicarbonate exchanger OS=Rattus norvegicus OX=10116 GN=Slc4a10	2373	125620	94	94	40	40	43	1106	7654	10262	1	0	0	930.551	1859.09	2	1859.09	-0.0008	0	101.16	2e-09	R	LSPAVLLQGLAEVPIPSR	F					File: ~Y:\CORE\RAW_DATA_2022_QE\P1317_Sigrun_Lange\P1317_2_B_ctx.raw~; SpectrumID: ~10546~; PrecursorID: ~0~; scans: ~20871~
3	2::sp|Q80ZA5-2|S4A10_RAT	Isoform 2 of Sodium-driven chloride bicarbonate exchanger OS=Rattus norvegicus OX=10116 GN=Slc4a10	2373	125620	94	94	40	40	43	1106	7655	10266	1	0	0	620.703	1859.09	3	1859.09	0.0006	0	61.73	1.7e-05	R	LSPAVLLQGLAEVPIPSR	F					File: ~Y:\CORE\RAW_DATA_2022_QE\P1317_Sigrun_Lange\P1317_2_B_ctx.raw~; SpectrumID: ~10550~; PrecursorID: ~0~; scans: ~20875~
3	2::sp|Q80ZA5-2|S4A10_RAT	Isoform 2 of Sodium-driven chloride bicarbonate exchanger OS=Rattus norvegicus OX=10116 GN=Slc4a10	2373	125620	94	94	40	40	43	1106	7949	9386	1	0	0	647.319	1938.93	3	1938.94	-0.0054	0	102.31	1.6e-08	R	SIATLMTDEVFHDVAYK	A					File: ~Y:\CORE\RAW_DATA_2022_QE\P1317_Sigrun_Lange\P1317_2_B_ctx.raw~; SpectrumID: ~9642~; PrecursorID: ~0~; scans: ~19922~
3	2::sp|Q80ZA5-2|S4A10_RAT	Isoform 2 of Sodium-driven chloride bicarbonate exchanger OS=Rattus norvegicus OX=10116 GN=Slc4a10	2373	125620	94	94	40	40	43	1106	7951	9388	1	0	0	970.477	1938.94	2	1938.94	0.0003	0	87.79	4.5e-07	R	SIATLMTDEVFHDVAYK	A					File: ~Y:\CORE\RAW_DATA_2022_QE\P1317_Sigrun_Lange\P1317_2_B_ctx.raw~; SpectrumID: ~9644~; PrecursorID: ~0~; scans: ~19924~
3	2::sp|Q80ZA5-2|S4A10_RAT	Isoform 2 of Sodium-driven chloride bicarbonate exchanger OS=Rattus norvegicus OX=10116 GN=Slc4a10	2373	125620	94	94	40	40	43	1106	8012	8901	1	0	0	652.647	1954.92	3	1954.93	-0.015	0	72.09	1.4e-05	R	SIATLMTDEVFHDVAYK	A	Oxidation (M)	0.00000300000000000.0			File: ~Y:\CORE\RAW_DATA_2022_QE\P1317_Sigrun_Lange\P1317_2_B_ctx.raw~; SpectrumID: ~9151~; PrecursorID: ~0~; scans: ~19403~
3	2::sp|Q80ZA5-2|S4A10_RAT	Isoform 2 of Sodium-driven chloride bicarbonate exchanger OS=Rattus norvegicus OX=10116 GN=Slc4a10	2373	125620	94	94	40	40	43	1106	8108	4302	1	0	0	990.92	1979.82	2	1979.83	-0.0098	0	89.96	5.9e-08	R	DSGLEDGGESPSFDTPSQR	V					File: ~Y:\CORE\RAW_DATA_2022_QE\P1317_Sigrun_Lange\P1317_2_B_ctx.raw~; SpectrumID: ~4543~; PrecursorID: ~0~; scans: ~13649~
3	2::sp|Q80ZA5-2|S4A10_RAT	Isoform 2 of Sodium-driven chloride bicarbonate exchanger OS=Rattus norvegicus OX=10116 GN=Slc4a10	2373	125620	94	94	40	40	43	1106	8109	4479	1	0	0	990.92	1979.83	2	1979.83	-0.0093	0	99.93	6e-09	R	DSGLEDGGESPSFDTPSQR	V					File: ~Y:\CORE\RAW_DATA_2022_QE\P1317_Sigrun_Lange\P1317_2_B_ctx.raw~; SpectrumID: ~4722~; PrecursorID: ~0~; scans: ~13934~
3	2::sp|Q80ZA5-2|S4A10_RAT	Isoform 2 of Sodium-driven chloride bicarbonate exchanger OS=Rattus norvegicus OX=10116 GN=Slc4a10	2373	125620	94	94	40	40	43	1106	8110	4130	1	0	0	990.921	1979.83	2	1979.83	-0.0067	0	103.33	2.8e-09	R	DSGLEDGGESPSFDTPSQR	V					File: ~Y:\CORE\RAW_DATA_2022_QE\P1317_Sigrun_Lange\P1317_2_B_ctx.raw~; SpectrumID: ~4371~; PrecursorID: ~0~; scans: ~13371~
3	2::sp|Q80ZA5-2|S4A10_RAT	Isoform 2 of Sodium-driven chloride bicarbonate exchanger OS=Rattus norvegicus OX=10116 GN=Slc4a10	2373	125620	94	94	40	40	43	1106	8111	3937	1	0	0	990.927	1979.84	2	1979.83	0.004	0	51.02	0.00065	R	DSGLEDGGESPSFDTPSQR	V					File: ~Y:\CORE\RAW_DATA_2022_QE\P1317_Sigrun_Lange\P1317_2_B_ctx.raw~; SpectrumID: ~4178~; PrecursorID: ~0~; scans: ~13067~
3	2::sp|Q80ZA5-2|S4A10_RAT	Isoform 2 of Sodium-driven chloride bicarbonate exchanger OS=Rattus norvegicus OX=10116 GN=Slc4a10	2373	125620	94	94	40	40	43	1106	8112	3954	1	0	0	990.931	1979.85	2	1979.83	0.0133	0	93.74	4.2e-08	R	DSGLEDGGESPSFDTPSQR	V					File: ~Y:\CORE\RAW_DATA_2022_QE\P1317_Sigrun_Lange\P1317_2_B_ctx.raw~; SpectrumID: ~4195~; PrecursorID: ~0~; scans: ~13091~
3	2::sp|Q80ZA5-2|S4A10_RAT	Isoform 2 of Sodium-driven chloride bicarbonate exchanger OS=Rattus norvegicus OX=10116 GN=Slc4a10	2373	125620	94	94	40	40	43	1106	8571	10306	1	0	0	1070.57	2139.12	2	2139.12	-0.0041	0	91.44	1.6e-07	K	IPPGAEASNILVGELEFLDR	T					File: ~Y:\CORE\RAW_DATA_2022_QE\P1317_Sigrun_Lange\P1317_2_B_ctx.raw~; SpectrumID: ~10590~; PrecursorID: ~0~; scans: ~20917~
3	2::sp|Q80ZA5-2|S4A10_RAT	Isoform 2 of Sodium-driven chloride bicarbonate exchanger OS=Rattus norvegicus OX=10116 GN=Slc4a10	2373	125620	94	94	40	40	43	1106	8572	10297	1	0	0	714.047	2139.12	3	2139.12	-0.0026	0	68.54	3e-05	K	IPPGAEASNILVGELEFLDR	T					File: ~Y:\CORE\RAW_DATA_2022_QE\P1317_Sigrun_Lange\P1317_2_B_ctx.raw~; SpectrumID: ~10581~; PrecursorID: ~0~; scans: ~20908~
3	2::sp|Q80ZA5-2|S4A10_RAT	Isoform 2 of Sodium-driven chloride bicarbonate exchanger OS=Rattus norvegicus OX=10116 GN=Slc4a10	2373	125620	94	94	40	40	43	1106	8983	5482	1	0	0	755.997	2264.97	3	2264.98	-0.009	1	23.15	0.45	R	ERDSGLEDGGESPSFDTPSQR	V					File: ~Y:\CORE\RAW_DATA_2022_QE\P1317_Sigrun_Lange\P1317_2_B_ctx.raw~; SpectrumID: ~5730~; PrecursorID: ~0~; scans: ~15355~
3	2::sp|Q80ZA5-2|S4A10_RAT	Isoform 2 of Sodium-driven chloride bicarbonate exchanger OS=Rattus norvegicus OX=10116 GN=Slc4a10	2373	125620	94	94	40	40	43	1106	9007	9547	1	0	0	756.744	2267.21	3	2267.22	-0.0061	1	59.98	0.00015	K	KIPPGAEASNILVGELEFLDR	T					File: ~Y:\CORE\RAW_DATA_2022_QE\P1317_Sigrun_Lange\P1317_2_B_ctx.raw~; SpectrumID: ~9808~; PrecursorID: ~0~; scans: ~20096~
3	2::sp|Q80ZA5-2|S4A10_RAT	Isoform 2 of Sodium-driven chloride bicarbonate exchanger OS=Rattus norvegicus OX=10116 GN=Slc4a10	2373	125620	94	94	40	40	43	1106	9391	3878	1	0	0	801.046	2400.12	3	2400.1	0.0182	1	38.24	0.038	K	NAGQVVSPQSAPACAENKNDVSR	E	2 Deamidated (NQ)	0.00000000100000000010000.0			File: ~Y:\CORE\RAW_DATA_2022_QE\P1317_Sigrun_Lange\P1317_2_B_ctx.raw~; SpectrumID: ~4117~; PrecursorID: ~0~; scans: ~12976~
3	2::sp|Q80ZA5-2|S4A10_RAT	Isoform 2 of Sodium-driven chloride bicarbonate exchanger OS=Rattus norvegicus OX=10116 GN=Slc4a10	2373	125620	94	94	40	40	43	1106	9604	7225	1	0	0	828.726	2483.16	3	2483.16	-0.0021	1	27.85	0.46	K	DQGAQMEPLLPTRNDEEAVVDR	G	Deamidated (R)	0.0000000000002000000000.0			File: ~Y:\CORE\RAW_DATA_2022_QE\P1317_Sigrun_Lange\P1317_2_B_ctx.raw~; SpectrumID: ~7475~; PrecursorID: ~0~; scans: ~17489~
3	2::sp|Q80ZA5-2|S4A10_RAT	Isoform 2 of Sodium-driven chloride bicarbonate exchanger OS=Rattus norvegicus OX=10116 GN=Slc4a10	2373	125620	94	94	40	40	43	1106	10059	8430	1	0	0	673.321	2689.25	4	2689.26	-0.005	0	34.93	0.088	K	TPSLPNGTAAHGGPEQHGGHSGPELQR	T	Deamidated (NQ)	0.000000000000000100000000000.0			File: ~Y:\CORE\RAW_DATA_2022_QE\P1317_Sigrun_Lange\P1317_2_B_ctx.raw~; SpectrumID: ~8680~; PrecursorID: ~0~; scans: ~18818~
3	2::sp|Q80ZA5-2|S4A10_RAT	Isoform 2 of Sodium-driven chloride bicarbonate exchanger OS=Rattus norvegicus OX=10116 GN=Slc4a10	2373	125620	94	94	40	40	43	1106	10062	8372	1	0	0	538.861	2689.27	5	2689.26	0.0079	0	39.47	0.034	K	TPSLPNGTAAHGGPEQHGGHSGPELQR	T	Deamidated (NQ)	0.000001000000000000000000000.0			File: ~Y:\CORE\RAW_DATA_2022_QE\P1317_Sigrun_Lange\P1317_2_B_ctx.raw~; SpectrumID: ~8622~; PrecursorID: ~0~; scans: ~18755~
3	2::sp|Q80ZA5-2|S4A10_RAT	Isoform 2 of Sodium-driven chloride bicarbonate exchanger OS=Rattus norvegicus OX=10116 GN=Slc4a10	2373	125620	94	94	40	40	43	1106	10238	9019	1	0	0	931.091	2790.25	3	2790.25	0.0048	0	85.57	5.3e-07	K	EEEQSMLAMEDEGTVQLPLEGHYR	D					File: ~Y:\CORE\RAW_DATA_2022_QE\P1317_Sigrun_Lange\P1317_2_B_ctx.raw~; SpectrumID: ~9269~; PrecursorID: ~0~; scans: ~19529~
3	2::sp|Q80ZA5-2|S4A10_RAT	Isoform 2 of Sodium-driven chloride bicarbonate exchanger OS=Rattus norvegicus OX=10116 GN=Slc4a10	2373	125620	94	94	40	40	43	1106	10240	8904	1	0	0	931.76	2792.26	3	2792.22	0.0439	0	42.94	0.01	K	EEEQSMLAMEDEGTVQLPLEGHYR	D	2 Deamidated (NQ)	0.000100000000000100000000.0			File: ~Y:\CORE\RAW_DATA_2022_QE\P1317_Sigrun_Lange\P1317_2_B_ctx.raw~; SpectrumID: ~9154~; PrecursorID: ~0~; scans: ~19406~
3	2::sp|Q80ZA5-2|S4A10_RAT	Isoform 2 of Sodium-driven chloride bicarbonate exchanger OS=Rattus norvegicus OX=10116 GN=Slc4a10	2373	125620	94	94	40	40	43	1106	10281	8869	1	0	0	564.471	2817.32	5	2817.35	-0.0377	1	38.34	0.037	R	KTPSLPNGTAAHGGPEQHGGHSGPELQR	T	Deamidated (NQ)	0.0000000000000000100000000000.0			File: ~Y:\CORE\RAW_DATA_2022_QE\P1317_Sigrun_Lange\P1317_2_B_ctx.raw~; SpectrumID: ~9119~; PrecursorID: ~0~; scans: ~19368~
3	2::sp|Q80ZA5-2|S4A10_RAT	Isoform 2 of Sodium-driven chloride bicarbonate exchanger OS=Rattus norvegicus OX=10116 GN=Slc4a10	2373	125620	94	94	40	40	43	1106	10282	9086	1	0	0	705.346	2817.35	4	2817.35	-0.001	1	58.05	0.00048	R	KTPSLPNGTAAHGGPEQHGGHSGPELQR	T	Deamidated (NQ)	0.0000001000000000000000000000.0			File: ~Y:\CORE\RAW_DATA_2022_QE\P1317_Sigrun_Lange\P1317_2_B_ctx.raw~; SpectrumID: ~9336~; PrecursorID: ~0~; scans: ~19599~
3	2::sp|Q80ZA5-2|S4A10_RAT	Isoform 2 of Sodium-driven chloride bicarbonate exchanger OS=Rattus norvegicus OX=10116 GN=Slc4a10	2373	125620	94	94	40	40	43	1106	10283	9093	1	0	0	470.567	2817.36	6	2817.35	0.0023	1	69.73	3.3e-05	R	KTPSLPNGTAAHGGPEQHGGHSGPELQR	T	Deamidated (NQ)	0.0000000000000000100000000000.0			File: ~Y:\CORE\RAW_DATA_2022_QE\P1317_Sigrun_Lange\P1317_2_B_ctx.raw~; SpectrumID: ~9343~; PrecursorID: ~0~; scans: ~19606~
3	2::sp|Q80ZA5-2|S4A10_RAT	Isoform 2 of Sodium-driven chloride bicarbonate exchanger OS=Rattus norvegicus OX=10116 GN=Slc4a10	2373	125620	94	94	40	40	43	1106	10751	10289	1	0	0	1094.88	3281.63	3	3281.62	0.0094	1	76.2	6.3e-06	K	DRNDLVSGIDEFLDQVTVLPPGEWDPSIR	I					File: ~Y:\CORE\RAW_DATA_2022_QE\P1317_Sigrun_Lange\P1317_2_B_ctx.raw~; SpectrumID: ~10573~; PrecursorID: ~0~; scans: ~20899~
3	2::sp|Q80ZA5-2|S4A10_RAT	Isoform 2 of Sodium-driven chloride bicarbonate exchanger OS=Rattus norvegicus OX=10116 GN=Slc4a10	2373	125620	94	94	40	40	43	1106	10952	9990	1	0	0	1191.22	3570.63	3	3570.62	0.0003	0	30.35	0.17	R	VQFILGTEDDDEEHIPHDLFTELDEICWR	E					File: ~Y:\CORE\RAW_DATA_2022_QE\P1317_Sigrun_Lange\P1317_2_B_ctx.raw~; SpectrumID: ~10267~; PrecursorID: ~0~; scans: ~20578~
3	2::sp|Q80ZA5-2|S4A10_RAT	Isoform 2 of Sodium-driven chloride bicarbonate exchanger OS=Rattus norvegicus OX=10116 GN=Slc4a10	2373	125620	94	94	40	40	43	1106	10953	9985	1	0	0	893.664	3570.63	4	3570.62	0.0017	0	46.1	0.0045	R	VQFILGTEDDDEEHIPHDLFTELDEICWR	E					File: ~Y:\CORE\RAW_DATA_2022_QE\P1317_Sigrun_Lange\P1317_2_B_ctx.raw~; SpectrumID: ~10262~; PrecursorID: ~0~; scans: ~20573~
3	2::sp|Q80ZA5-2|S4A10_RAT	Isoform 2 of Sodium-driven chloride bicarbonate exchanger OS=Rattus norvegicus OX=10116 GN=Slc4a10	2373	125620	94	94	40	40	43	1106	10980	9146	1	0	0	721.74	3603.66	5	3603.67	-0.0073	2	53.2	0.0011	K	KLEDAEKEEEQSMLAMEDEGTVQLPLEGHYR	D					File: ~Y:\CORE\RAW_DATA_2022_QE\P1317_Sigrun_Lange\P1317_2_B_ctx.raw~; SpectrumID: ~9397~; PrecursorID: ~0~; scans: ~19663~
3	2::sp|Q80ZA5-2|S4A10_RAT	Isoform 2 of Sodium-driven chloride bicarbonate exchanger OS=Rattus norvegicus OX=10116 GN=Slc4a10	2373	125620	94	94	40	40	43	1106	10982	9127	1	0	0	902.174	3604.67	4	3604.65	0.0121	2	89.68	2.3e-07	K	KLEDAEKEEEQSMLAMEDEGTVQLPLEGHYR	D	Deamidated (NQ)	0.0000000000100000000000000000000.0			File: ~Y:\CORE\RAW_DATA_2022_QE\P1317_Sigrun_Lange\P1317_2_B_ctx.raw~; SpectrumID: ~9378~; PrecursorID: ~0~; scans: ~19643~
3	2::sp|Q80ZA5-2|S4A10_RAT	Isoform 2 of Sodium-driven chloride bicarbonate exchanger OS=Rattus norvegicus OX=10116 GN=Slc4a10	2373	125620	94	94	40	40	43	1106	11293	10374	1	0	0	1083.03	4328.08	4	4328.06	0.0212	0	46.38	0.0052	R	SCILNGTVLLDMHANTLEEIADMVLDQQVSSGQLNEDVR	H	Deamidated (NQ)	0.000000000000001000000000000000000000000.0			File: ~Y:\CORE\RAW_DATA_2022_QE\P1317_Sigrun_Lange\P1317_2_B_ctx.raw~; SpectrumID: ~10658~; PrecursorID: ~0~; scans: ~20999~
3	2::sp|Q80ZA5-2|S4A10_RAT	Isoform 2 of Sodium-driven chloride bicarbonate exchanger OS=Rattus norvegicus OX=10116 GN=Slc4a10	2373	125620	94	94	40	40	43	1106	11294	10351	1	0	0	1083.27	4329.05	4	4329.05	0.0064	0	74.24	8e-06	R	SCILNGTVLLDMHANTLEEIADMVLDQQVSSGQLNEDVR	H	2 Deamidated (NQ)	0.000010000000001000000000000000000000000.0			File: ~Y:\CORE\RAW_DATA_2022_QE\P1317_Sigrun_Lange\P1317_2_B_ctx.raw~; SpectrumID: ~10635~; PrecursorID: ~0~; scans: ~20967~	emPAI	5.51
3	2::tr|A0A0G2JYF0|A0A0G2JYF0_RAT	Anion exchange protein OS=Rattus norvegicus OX=10116 GN=Slc4a10 PE=1 SV=2	2269	128881	88	88	38	38	40.8	1135	216	6158	1	0	0	396.242	790.47	2	790.47	-0.0003	0	30.28	0.02	R	TVVAFVR	L					File: ~Y:\CORE\RAW_DATA_2022_QE\P1317_Sigrun_Lange\P1317_2_B_ctx.raw~; SpectrumID: ~6407~; PrecursorID: ~0~; scans: ~16225~
3	2::tr|A0A0G2JYF0|A0A0G2JYF0_RAT	Anion exchange protein OS=Rattus norvegicus OX=10116 GN=Slc4a10 PE=1 SV=2	2269	128881	88	88	38	38	40.8	1135	217	5886	1	0	0	396.242	790.47	2	790.47	-0.0001	0	33.34	0.0097	R	TVVAFVR	L					File: ~Y:\CORE\RAW_DATA_2022_QE\P1317_Sigrun_Lange\P1317_2_B_ctx.raw~; SpectrumID: ~6134~; PrecursorID: ~0~; scans: ~15878~
3	2::tr|A0A0G2JYF0|A0A0G2JYF0_RAT	Anion exchange protein OS=Rattus norvegicus OX=10116 GN=Slc4a10 PE=1 SV=2	2269	128881	88	88	38	38	40.8	1135	448	6478	4	0	0	414.223	826.431	2	826.437	-0.006	0	21.78	0.36	R	VHEALMK	Q					File: ~Y:\CORE\RAW_DATA_2022_QE\P1317_Sigrun_Lange\P1317_2_B_ctx.raw~; SpectrumID: ~6727~; PrecursorID: ~0~; scans: ~16610~
3	2::tr|A0A0G2JYF0|A0A0G2JYF0_RAT	Anion exchange protein OS=Rattus norvegicus OX=10116 GN=Slc4a10 PE=1 SV=2	2269	128881	88	88	38	38	40.8	1135	601	7162	1	0	0	424.734	847.453	2	847.455	-0.0024	0	31.59	0.11	K	GIQLFDR	I					File: ~Y:\CORE\RAW_DATA_2022_QE\P1317_Sigrun_Lange\P1317_2_B_ctx.raw~; SpectrumID: ~7412~; PrecursorID: ~0~; scans: ~17412~
3	2::tr|A0A0G2JYF0|A0A0G2JYF0_RAT	Anion exchange protein OS=Rattus norvegicus OX=10116 GN=Slc4a10 PE=1 SV=2	2269	128881	88	88	38	38	40.8	1135	863	8172	1	0	0	445.234	888.453	2	888.453	-0.0001	0	30.33	0.23	K	VDLHFMK	K					File: ~Y:\CORE\RAW_DATA_2022_QE\P1317_Sigrun_Lange\P1317_2_B_ctx.raw~; SpectrumID: ~8422~; PrecursorID: ~0~; scans: ~18539~
3	2::tr|A0A0G2JYF0|A0A0G2JYF0_RAT	Anion exchange protein OS=Rattus norvegicus OX=10116 GN=Slc4a10 PE=1 SV=2	2269	128881	88	88	38	38	40.8	1135	1576	3410	1	0	0	496.207	990.399	2	990.404	-0.0049	0	39.95	0.0025	R	EGEDAEWR	E					File: ~Y:\CORE\RAW_DATA_2022_QE\P1317_Sigrun_Lange\P1317_2_B_ctx.raw~; SpectrumID: ~3642~; PrecursorID: ~0~; scans: ~12254~
3	2::tr|A0A0G2JYF0|A0A0G2JYF0_RAT	Anion exchange protein OS=Rattus norvegicus OX=10116 GN=Slc4a10 PE=1 SV=2	2269	128881	88	88	38	38	40.8	1135	1577	2760	1	0	0	496.207	990.4	2	990.404	-0.0045	0	31.33	0.018	R	EGEDAEWR	E					File: ~Y:\CORE\RAW_DATA_2022_QE\P1317_Sigrun_Lange\P1317_2_B_ctx.raw~; SpectrumID: ~2975~; PrecursorID: ~0~; scans: ~11082~
3	2::tr|A0A0G2JYF0|A0A0G2JYF0_RAT	Anion exchange protein OS=Rattus norvegicus OX=10116 GN=Slc4a10 PE=1 SV=2	2269	128881	88	88	38	38	40.8	1135	1578	3087	1	0	0	496.208	990.402	2	990.404	-0.002	0	39.76	0.0026	R	EGEDAEWR	E					File: ~Y:\CORE\RAW_DATA_2022_QE\P1317_Sigrun_Lange\P1317_2_B_ctx.raw~; SpectrumID: ~3313~; PrecursorID: ~0~; scans: ~11695~
3	2::tr|A0A0G2JYF0|A0A0G2JYF0_RAT	Anion exchange protein OS=Rattus norvegicus OX=10116 GN=Slc4a10 PE=1 SV=2	2269	128881	88	88	38	38	40.8	1135	1579	2592	1	0	0	496.209	990.403	2	990.404	-0.0018	0	25.82	0.065	R	EGEDAEWR	E					File: ~Y:\CORE\RAW_DATA_2022_QE\P1317_Sigrun_Lange\P1317_2_B_ctx.raw~; SpectrumID: ~2803~; PrecursorID: ~0~; scans: ~10774~
3	2::tr|A0A0G2JYF0|A0A0G2JYF0_RAT	Anion exchange protein OS=Rattus norvegicus OX=10116 GN=Slc4a10 PE=1 SV=2	2269	128881	88	88	38	38	40.8	1135	1580	3247	1	0	0	496.209	990.404	2	990.404	0.0001	0	40.18	0.0025	R	EGEDAEWR	E					File: ~Y:\CORE\RAW_DATA_2022_QE\P1317_Sigrun_Lange\P1317_2_B_ctx.raw~; SpectrumID: ~3476~; PrecursorID: ~0~; scans: ~11976~
3	2::tr|A0A0G2JYF0|A0A0G2JYF0_RAT	Anion exchange protein OS=Rattus norvegicus OX=10116 GN=Slc4a10 PE=1 SV=2	2269	128881	88	88	38	38	40.8	1135	1581	3595	1	0	0	496.21	990.405	2	990.404	0.0004	0	40.24	0.0025	R	EGEDAEWR	E					File: ~Y:\CORE\RAW_DATA_2022_QE\P1317_Sigrun_Lange\P1317_2_B_ctx.raw~; SpectrumID: ~3829~; PrecursorID: ~0~; scans: ~12541~
3	2::tr|A0A0G2JYF0|A0A0G2JYF0_RAT	Anion exchange protein OS=Rattus norvegicus OX=10116 GN=Slc4a10 PE=1 SV=2	2269	128881	88	88	38	38	40.8	1135	1582	2940	1	0	0	496.212	990.408	2	990.404	0.0041	0	36.13	0.011	R	EGEDAEWR	E					File: ~Y:\CORE\RAW_DATA_2022_QE\P1317_Sigrun_Lange\P1317_2_B_ctx.raw~; SpectrumID: ~3163~; PrecursorID: ~0~; scans: ~11424~
3	2::tr|A0A0G2JYF0|A0A0G2JYF0_RAT	Anion exchange protein OS=Rattus norvegicus OX=10116 GN=Slc4a10 PE=1 SV=2	2269	128881	88	88	38	38	40.8	1135	1583	4001	1	0	0	496.212	990.409	2	990.404	0.0044	0	51.22	0.00035	R	EGEDAEWR	E					File: ~Y:\CORE\RAW_DATA_2022_QE\P1317_Sigrun_Lange\P1317_2_B_ctx.raw~; SpectrumID: ~4242~; PrecursorID: ~0~; scans: ~13161~
3	2::tr|A0A0G2JYF0|A0A0G2JYF0_RAT	Anion exchange protein OS=Rattus norvegicus OX=10116 GN=Slc4a10 PE=1 SV=2	2269	128881	88	88	38	38	40.8	1135	1584	3795	1	0	0	496.213	990.412	2	990.404	0.0073	0	39.59	0.0051	R	EGEDAEWR	E					File: ~Y:\CORE\RAW_DATA_2022_QE\P1317_Sigrun_Lange\P1317_2_B_ctx.raw~; SpectrumID: ~4034~; PrecursorID: ~0~; scans: ~12848~
3	2::tr|A0A0G2JYF0|A0A0G2JYF0_RAT	Anion exchange protein OS=Rattus norvegicus OX=10116 GN=Slc4a10 PE=1 SV=2	2269	128881	88	88	38	38	40.8	1135	1760	9738	1	0	0	507.769	1013.52	2	1013.53	-0.0019	0	35.1	0.032	K	LMDFLFTK	R					File: ~Y:\CORE\RAW_DATA_2022_QE\P1317_Sigrun_Lange\P1317_2_B_ctx.raw~; SpectrumID: ~10006~; PrecursorID: ~0~; scans: ~20304~
3	2::tr|A0A0G2JYF0|A0A0G2JYF0_RAT	Anion exchange protein OS=Rattus norvegicus OX=10116 GN=Slc4a10 PE=1 SV=2	2269	128881	88	88	38	38	40.8	1135	1793	5970	1	0	0	509.26	1016.5	2	1016.5	0.0011	0	35.92	0.073	R	SLHGEYVGR	A					File: ~Y:\CORE\RAW_DATA_2022_QE\P1317_Sigrun_Lange\P1317_2_B_ctx.raw~; SpectrumID: ~6218~; PrecursorID: ~0~; scans: ~15983~
3	2::tr|A0A0G2JYF0|A0A0G2JYF0_RAT	Anion exchange protein OS=Rattus norvegicus OX=10116 GN=Slc4a10 PE=1 SV=2	2269	128881	88	88	38	38	40.8	1135	1862	2253	1	0	0	513.741	1025.47	2	1025.47	0.0011	0	84.73	3.5e-07	R	ENSTVDFSK	V					File: ~Y:\CORE\RAW_DATA_2022_QE\P1317_Sigrun_Lange\P1317_2_B_ctx.raw~; SpectrumID: ~2450~; PrecursorID: ~0~; scans: ~10114~
3	2::tr|A0A0G2JYF0|A0A0G2JYF0_RAT	Anion exchange protein OS=Rattus norvegicus OX=10116 GN=Slc4a10 PE=1 SV=2	2269	128881	88	88	38	38	40.8	1135	1863	2386	1	0	0	513.742	1025.47	2	1025.47	0.0021	0	84.96	3.8e-07	R	ENSTVDFSK	V					File: ~Y:\CORE\RAW_DATA_2022_QE\P1317_Sigrun_Lange\P1317_2_B_ctx.raw~; SpectrumID: ~2586~; PrecursorID: ~0~; scans: ~10375~
3	2::tr|A0A0G2JYF0|A0A0G2JYF0_RAT	Anion exchange protein OS=Rattus norvegicus OX=10116 GN=Slc4a10 PE=1 SV=2	2269	128881	88	88	38	38	40.8	1135	1975	1896	1	0	0	523.739	1045.46	2	1045.47	-0.005	0	51.98	0.00049	R	NDEEAVVDR	G					File: ~Y:\CORE\RAW_DATA_2022_QE\P1317_Sigrun_Lange\P1317_2_B_ctx.raw~; SpectrumID: ~2072~; PrecursorID: ~0~; scans: ~9421~
3	2::tr|A0A0G2JYF0|A0A0G2JYF0_RAT	Anion exchange protein OS=Rattus norvegicus OX=10116 GN=Slc4a10 PE=1 SV=2	2269	128881	88	88	38	38	40.8	1135	2280	9773	1	0	0	544.839	1087.66	2	1087.66	-0.0013	0	67.01	5.4e-06	R	IFGGLILDIK	R					File: ~Y:\CORE\RAW_DATA_2022_QE\P1317_Sigrun_Lange\P1317_2_B_ctx.raw~; SpectrumID: ~10042~; PrecursorID: ~0~; scans: ~20342~
3	2::tr|A0A0G2JYF0|A0A0G2JYF0_RAT	Anion exchange protein OS=Rattus norvegicus OX=10116 GN=Slc4a10 PE=1 SV=2	2269	128881	88	88	38	38	40.8	1135	2681	9332	1	0	0	571.817	1141.62	2	1141.62	-0.0013	1	58.25	0.00019	R	KLMDFLFTK	R					File: ~Y:\CORE\RAW_DATA_2022_QE\P1317_Sigrun_Lange\P1317_2_B_ctx.raw~; SpectrumID: ~9586~; PrecursorID: ~0~; scans: ~19863~
3	2::tr|A0A0G2JYF0|A0A0G2JYF0_RAT	Anion exchange protein OS=Rattus norvegicus OX=10116 GN=Slc4a10 PE=1 SV=2	2269	128881	88	88	38	38	40.8	1135	2961	9761	1	0	0	586.78	1171.55	2	1171.55	0.0004	0	51.58	0.00072	K	APFFWSDFR	D					File: ~Y:\CORE\RAW_DATA_2022_QE\P1317_Sigrun_Lange\P1317_2_B_ctx.raw~; SpectrumID: ~10030~; PrecursorID: ~0~; scans: ~20329~
3	2::tr|A0A0G2JYF0|A0A0G2JYF0_RAT	Anion exchange protein OS=Rattus norvegicus OX=10116 GN=Slc4a10 PE=1 SV=2	2269	128881	88	88	38	38	40.8	1135	3198	8467	1	0	0	600.817	1199.62	2	1199.62	-0.0001	0	49.03	0.0023	K	EYGLSYLSLR	A					File: ~Y:\CORE\RAW_DATA_2022_QE\P1317_Sigrun_Lange\P1317_2_B_ctx.raw~; SpectrumID: ~8717~; PrecursorID: ~0~; scans: ~18858~
3	2::tr|A0A0G2JYF0|A0A0G2JYF0_RAT	Anion exchange protein OS=Rattus norvegicus OX=10116 GN=Slc4a10 PE=1 SV=2	2269	128881	88	88	38	38	40.8	1135	3878	8283	1	0	0	636.375	1270.74	2	1270.74	-0.0044	0	39.64	0.012	K	LQVPSVFKPTR	D					File: ~Y:\CORE\RAW_DATA_2022_QE\P1317_Sigrun_Lange\P1317_2_B_ctx.raw~; SpectrumID: ~8533~; PrecursorID: ~0~; scans: ~18658~
3	2::tr|A0A0G2JYF0|A0A0G2JYF0_RAT	Anion exchange protein OS=Rattus norvegicus OX=10116 GN=Slc4a10 PE=1 SV=2	2269	128881	88	88	38	38	40.8	1135	3879	8204	1	0	0	424.586	1270.74	3	1270.74	-0.0027	0	39.27	0.013	K	LQVPSVFKPTR	D					File: ~Y:\CORE\RAW_DATA_2022_QE\P1317_Sigrun_Lange\P1317_2_B_ctx.raw~; SpectrumID: ~8454~; PrecursorID: ~0~; scans: ~18574~
3	2::tr|A0A0G2JYF0|A0A0G2JYF0_RAT	Anion exchange protein OS=Rattus norvegicus OX=10116 GN=Slc4a10 PE=1 SV=2	2269	128881	88	88	38	38	40.8	1135	3880	8482	1	0	0	424.587	1270.74	3	1270.74	-0.0012	0	41.62	0.0077	K	LQVPSVFKPTR	D					File: ~Y:\CORE\RAW_DATA_2022_QE\P1317_Sigrun_Lange\P1317_2_B_ctx.raw~; SpectrumID: ~8732~; PrecursorID: ~0~; scans: ~18876~
3	2::tr|A0A0G2JYF0|A0A0G2JYF0_RAT	Anion exchange protein OS=Rattus norvegicus OX=10116 GN=Slc4a10 PE=1 SV=2	2269	128881	88	88	38	38	40.8	1135	3966	2715	1	0	0	641.262	1280.51	2	1280.52	-0.007	0	63.27	1.2e-05	K	FEEDVEDGGER	W					File: ~Y:\CORE\RAW_DATA_2022_QE\P1317_Sigrun_Lange\P1317_2_B_ctx.raw~; SpectrumID: ~2929~; PrecursorID: ~0~; scans: ~10999~
3	2::tr|A0A0G2JYF0|A0A0G2JYF0_RAT	Anion exchange protein OS=Rattus norvegicus OX=10116 GN=Slc4a10 PE=1 SV=2	2269	128881	88	88	38	38	40.8	1135	3967	2566	1	0	0	641.266	1280.52	2	1280.52	0.0014	0	63.46	1.6e-05	K	FEEDVEDGGER	W					File: ~Y:\CORE\RAW_DATA_2022_QE\P1317_Sigrun_Lange\P1317_2_B_ctx.raw~; SpectrumID: ~2775~; PrecursorID: ~0~; scans: ~10725~
3	2::tr|A0A0G2JYF0|A0A0G2JYF0_RAT	Anion exchange protein OS=Rattus norvegicus OX=10116 GN=Slc4a10 PE=1 SV=2	2269	128881	88	88	38	38	40.8	1135	3968	2284	1	0	0	641.266	1280.52	2	1280.52	0.0022	0	59.55	4.1e-05	K	FEEDVEDGGER	W					File: ~Y:\CORE\RAW_DATA_2022_QE\P1317_Sigrun_Lange\P1317_2_B_ctx.raw~; SpectrumID: ~2483~; PrecursorID: ~0~; scans: ~10185~
3	2::tr|A0A0G2JYF0|A0A0G2JYF0_RAT	Anion exchange protein OS=Rattus norvegicus OX=10116 GN=Slc4a10 PE=1 SV=2	2269	128881	88	88	38	38	40.8	1135	3969	2860	1	0	0	641.266	1280.52	2	1280.52	0.0024	0	63.24	1.7e-05	K	FEEDVEDGGER	W					File: ~Y:\CORE\RAW_DATA_2022_QE\P1317_Sigrun_Lange\P1317_2_B_ctx.raw~; SpectrumID: ~3078~; PrecursorID: ~0~; scans: ~11275~
3	2::tr|A0A0G2JYF0|A0A0G2JYF0_RAT	Anion exchange protein OS=Rattus norvegicus OX=10116 GN=Slc4a10 PE=1 SV=2	2269	128881	88	88	38	38	40.8	1135	3970	3003	1	0	0	641.267	1280.52	2	1280.52	0.0041	0	63	1.8e-05	K	FEEDVEDGGER	W					File: ~Y:\CORE\RAW_DATA_2022_QE\P1317_Sigrun_Lange\P1317_2_B_ctx.raw~; SpectrumID: ~3226~; PrecursorID: ~0~; scans: ~11537~
3	2::tr|A0A0G2JYF0|A0A0G2JYF0_RAT	Anion exchange protein OS=Rattus norvegicus OX=10116 GN=Slc4a10 PE=1 SV=2	2269	128881	88	88	38	38	40.8	1135	3971	3313	1	0	0	641.267	1280.52	2	1280.52	0.0042	0	62.51	2.1e-05	K	FEEDVEDGGER	W					File: ~Y:\CORE\RAW_DATA_2022_QE\P1317_Sigrun_Lange\P1317_2_B_ctx.raw~; SpectrumID: ~3543~; PrecursorID: ~0~; scans: ~12090~
3	2::tr|A0A0G2JYF0|A0A0G2JYF0_RAT	Anion exchange protein OS=Rattus norvegicus OX=10116 GN=Slc4a10 PE=1 SV=2	2269	128881	88	88	38	38	40.8	1135	3972	2429	1	0	0	641.267	1280.52	2	1280.52	0.0044	0	63.12	2e-05	K	FEEDVEDGGER	W					File: ~Y:\CORE\RAW_DATA_2022_QE\P1317_Sigrun_Lange\P1317_2_B_ctx.raw~; SpectrumID: ~2632~; PrecursorID: ~0~; scans: ~10454~
3	2::tr|A0A0G2JYF0|A0A0G2JYF0_RAT	Anion exchange protein OS=Rattus norvegicus OX=10116 GN=Slc4a10 PE=1 SV=2	2269	128881	88	88	38	38	40.8	1135	3973	3155	1	0	0	641.269	1280.52	2	1280.52	0.0071	0	63.22	2e-05	K	FEEDVEDGGER	W					File: ~Y:\CORE\RAW_DATA_2022_QE\P1317_Sigrun_Lange\P1317_2_B_ctx.raw~; SpectrumID: ~3382~; PrecursorID: ~0~; scans: ~11809~
3	2::tr|A0A0G2JYF0|A0A0G2JYF0_RAT	Anion exchange protein OS=Rattus norvegicus OX=10116 GN=Slc4a10 PE=1 SV=2	2269	128881	88	88	38	38	40.8	1135	4118	9294	1	0	0	650.827	1299.64	2	1299.64	-0.0005	1	38.82	0.023	R	KAPFFWSDFR	D					File: ~Y:\CORE\RAW_DATA_2022_QE\P1317_Sigrun_Lange\P1317_2_B_ctx.raw~; SpectrumID: ~9545~; PrecursorID: ~0~; scans: ~19820~
3	2::tr|A0A0G2JYF0|A0A0G2JYF0_RAT	Anion exchange protein OS=Rattus norvegicus OX=10116 GN=Slc4a10 PE=1 SV=2	2269	128881	88	88	38	38	40.8	1135	4609	9241	1	0	0	683.401	1364.79	2	1364.79	-0.0048	0	42.06	0.0033	R	TLFIGVHVPLGGR	K					File: ~Y:\CORE\RAW_DATA_2022_QE\P1317_Sigrun_Lange\P1317_2_B_ctx.raw~; SpectrumID: ~9492~; PrecursorID: ~0~; scans: ~19763~
3	2::tr|A0A0G2JYF0|A0A0G2JYF0_RAT	Anion exchange protein OS=Rattus norvegicus OX=10116 GN=Slc4a10 PE=1 SV=2	2269	128881	88	88	38	38	40.8	1135	4610	9225	1	0	0	455.938	1364.79	3	1364.79	-0.0018	0	34.37	0.019	R	TLFIGVHVPLGGR	K					File: ~Y:\CORE\RAW_DATA_2022_QE\P1317_Sigrun_Lange\P1317_2_B_ctx.raw~; SpectrumID: ~9476~; PrecursorID: ~0~; scans: ~19746~
3	2::tr|A0A0G2JYF0|A0A0G2JYF0_RAT	Anion exchange protein OS=Rattus norvegicus OX=10116 GN=Slc4a10 PE=1 SV=2	2269	128881	88	88	38	38	40.8	1135	5113	2039	1	0	0	716.322	1430.63	2	1430.63	-0.0052	0	47.52	0.0017	K	LESECSAPGEQPK	F					File: ~Y:\CORE\RAW_DATA_2022_QE\P1317_Sigrun_Lange\P1317_2_B_ctx.raw~; SpectrumID: ~2229~; PrecursorID: ~0~; scans: ~9696~
3	2::tr|A0A0G2JYF0|A0A0G2JYF0_RAT	Anion exchange protein OS=Rattus norvegicus OX=10116 GN=Slc4a10 PE=1 SV=2	2269	128881	88	88	38	38	40.8	1135	5114	1762	1	0	0	716.323	1430.63	2	1430.63	-0.004	0	37.11	0.019	K	LESECSAPGEQPK	F					File: ~Y:\CORE\RAW_DATA_2022_QE\P1317_Sigrun_Lange\P1317_2_B_ctx.raw~; SpectrumID: ~1929~; PrecursorID: ~0~; scans: ~9170~
3	2::tr|A0A0G2JYF0|A0A0G2JYF0_RAT	Anion exchange protein OS=Rattus norvegicus OX=10116 GN=Slc4a10 PE=1 SV=2	2269	128881	88	88	38	38	40.8	1135	5115	1640	1	0	0	716.324	1430.63	2	1430.63	-0.0021	0	48.42	0.0014	K	LESECSAPGEQPK	F					File: ~Y:\CORE\RAW_DATA_2022_QE\P1317_Sigrun_Lange\P1317_2_B_ctx.raw~; SpectrumID: ~1787~; PrecursorID: ~0~; scans: ~8911~
3	2::tr|A0A0G2JYF0|A0A0G2JYF0_RAT	Anion exchange protein OS=Rattus norvegicus OX=10116 GN=Slc4a10 PE=1 SV=2	2269	128881	88	88	38	38	40.8	1135	5117	1903	1	0	0	716.325	1430.64	2	1430.63	0.0015	0	51.06	0.00084	K	LESECSAPGEQPK	F					File: ~Y:\CORE\RAW_DATA_2022_QE\P1317_Sigrun_Lange\P1317_2_B_ctx.raw~; SpectrumID: ~2079~; PrecursorID: ~0~; scans: ~9434~
3	2::tr|A0A0G2JYF0|A0A0G2JYF0_RAT	Anion exchange protein OS=Rattus norvegicus OX=10116 GN=Slc4a10 PE=1 SV=2	2269	128881	88	88	38	38	40.8	1135	5603	8376	1	0	0	499.909	1496.7	3	1496.7	0.0028	1	63.34	8.9e-05	K	THFEKEDLEGHR	T					File: ~Y:\CORE\RAW_DATA_2022_QE\P1317_Sigrun_Lange\P1317_2_B_ctx.raw~; SpectrumID: ~8626~; PrecursorID: ~0~; scans: ~18759~
3	2::tr|A0A0G2JYF0|A0A0G2JYF0_RAT	Anion exchange protein OS=Rattus norvegicus OX=10116 GN=Slc4a10 PE=1 SV=2	2269	128881	88	88	38	38	40.8	1135	5966	6449	1	0	0	775.355	1548.69	2	1548.7	-0.0028	0	86.54	3.5e-07	R	DDPSVINISDEMSK	T					File: ~Y:\CORE\RAW_DATA_2022_QE\P1317_Sigrun_Lange\P1317_2_B_ctx.raw~; SpectrumID: ~6698~; PrecursorID: ~0~; scans: ~16575~
3	2::tr|A0A0G2JYF0|A0A0G2JYF0_RAT	Anion exchange protein OS=Rattus norvegicus OX=10116 GN=Slc4a10 PE=1 SV=2	2269	128881	88	88	38	38	40.8	1135	5967	6193	1	0	0	775.355	1548.7	2	1548.7	-0.0017	0	75.67	4.4e-06	R	DDPSVINISDEMSK	T					File: ~Y:\CORE\RAW_DATA_2022_QE\P1317_Sigrun_Lange\P1317_2_B_ctx.raw~; SpectrumID: ~6442~; PrecursorID: ~0~; scans: ~16273~
3	2::tr|A0A0G2JYF0|A0A0G2JYF0_RAT	Anion exchange protein OS=Rattus norvegicus OX=10116 GN=Slc4a10 PE=1 SV=2	2269	128881	88	88	38	38	40.8	1135	5968	5959	1	0	0	775.357	1548.7	2	1548.7	0.0016	0	44.9	0.0054	R	DDPSVINISDEMSK	T					File: ~Y:\CORE\RAW_DATA_2022_QE\P1317_Sigrun_Lange\P1317_2_B_ctx.raw~; SpectrumID: ~6207~; PrecursorID: ~0~; scans: ~15969~
3	2::tr|A0A0G2JYF0|A0A0G2JYF0_RAT	Anion exchange protein OS=Rattus norvegicus OX=10116 GN=Slc4a10 PE=1 SV=2	2269	128881	88	88	38	38	40.8	1135	6055	10218	1	0	0	781.873	1561.73	2	1561.73	-0.0021	0	66.31	5.5e-05	R	ELSWLDDLMPESK	K					File: ~Y:\CORE\RAW_DATA_2022_QE\P1317_Sigrun_Lange\P1317_2_B_ctx.raw~; SpectrumID: ~10502~; PrecursorID: ~0~; scans: ~20825~
3	2::tr|A0A0G2JYF0|A0A0G2JYF0_RAT	Anion exchange protein OS=Rattus norvegicus OX=10116 GN=Slc4a10 PE=1 SV=2	2269	128881	88	88	38	38	40.8	1135	6071	6097	1	0	0	783.348	1564.68	2	1564.69	-0.0114	0	28.22	0.17	R	DDPSVINISDEMSK	T	Oxidation (M)	0.00000000000300.0			File: ~Y:\CORE\RAW_DATA_2022_QE\P1317_Sigrun_Lange\P1317_2_B_ctx.raw~; SpectrumID: ~6346~; PrecursorID: ~0~; scans: ~16147~
3	2::tr|A0A0G2JYF0|A0A0G2JYF0_RAT	Anion exchange protein OS=Rattus norvegicus OX=10116 GN=Slc4a10 PE=1 SV=2	2269	128881	88	88	38	38	40.8	1135	6146	10265	1	0	0	789.87	1577.72	2	1577.73	-0.0034	0	51.45	0.0014	R	ELSWLDDLMPESK	K	Oxidation (M)	0.0000000030000.0			File: ~Y:\CORE\RAW_DATA_2022_QE\P1317_Sigrun_Lange\P1317_2_B_ctx.raw~; SpectrumID: ~10549~; PrecursorID: ~0~; scans: ~20874~
3	2::tr|A0A0G2JYF0|A0A0G2JYF0_RAT	Anion exchange protein OS=Rattus norvegicus OX=10116 GN=Slc4a10 PE=1 SV=2	2269	128881	88	88	38	38	40.8	1135	6403	8914	1	0	0	810.908	1619.8	2	1619.8	0.0041	0	88.86	3.9e-07	K	TAMWGNLLVTADNSK	E					File: ~Y:\CORE\RAW_DATA_2022_QE\P1317_Sigrun_Lange\P1317_2_B_ctx.raw~; SpectrumID: ~9164~; PrecursorID: ~0~; scans: ~19417~
3	2::tr|A0A0G2JYF0|A0A0G2JYF0_RAT	Anion exchange protein OS=Rattus norvegicus OX=10116 GN=Slc4a10 PE=1 SV=2	2269	128881	88	88	38	38	40.8	1135	6414	8643	1	0	0	811.405	1620.8	2	1620.78	0.0148	0	72.76	1.5e-05	K	TAMWGNLLVTADNSK	E	Deamidated (NQ)	0.000001000000000.0			File: ~Y:\CORE\RAW_DATA_2022_QE\P1317_Sigrun_Lange\P1317_2_B_ctx.raw~; SpectrumID: ~8893~; PrecursorID: ~0~; scans: ~19116~
3	2::tr|A0A0G2JYF0|A0A0G2JYF0_RAT	Anion exchange protein OS=Rattus norvegicus OX=10116 GN=Slc4a10 PE=1 SV=2	2269	128881	88	88	38	38	40.8	1135	6876	8795	1	0	0	854.893	1707.77	2	1707.77	-0.0029	1	46.06	0.0046	R	WLKFEEDVEDGGER	W					File: ~Y:\CORE\RAW_DATA_2022_QE\P1317_Sigrun_Lange\P1317_2_B_ctx.raw~; SpectrumID: ~9045~; PrecursorID: ~0~; scans: ~19290~
3	2::tr|A0A0G2JYF0|A0A0G2JYF0_RAT	Anion exchange protein OS=Rattus norvegicus OX=10116 GN=Slc4a10 PE=1 SV=2	2269	128881	88	88	38	38	40.8	1135	6877	8782	1	0	0	570.266	1707.78	3	1707.77	0.0021	1	56.06	0.00048	R	WLKFEEDVEDGGER	W					File: ~Y:\CORE\RAW_DATA_2022_QE\P1317_Sigrun_Lange\P1317_2_B_ctx.raw~; SpectrumID: ~9032~; PrecursorID: ~0~; scans: ~19277~
3	2::tr|A0A0G2JYF0|A0A0G2JYF0_RAT	Anion exchange protein OS=Rattus norvegicus OX=10116 GN=Slc4a10 PE=1 SV=2	2269	128881	88	88	38	38	40.8	1135	7504	2068	1	0	0	914.43	1826.85	2	1826.86	-0.0129	0	31.7	0.13	K	NAGQVVSPQSAPACAENK	N					File: ~Y:\CORE\RAW_DATA_2022_QE\P1317_Sigrun_Lange\P1317_2_B_ctx.raw~; SpectrumID: ~2259~; PrecursorID: ~0~; scans: ~9750~
3	2::tr|A0A0G2JYF0|A0A0G2JYF0_RAT	Anion exchange protein OS=Rattus norvegicus OX=10116 GN=Slc4a10 PE=1 SV=2	2269	128881	88	88	38	38	40.8	1135	7505	2368	1	0	0	914.433	1826.85	2	1826.86	-0.0057	0	52.64	0.0011	K	NAGQVVSPQSAPACAENK	N					File: ~Y:\CORE\RAW_DATA_2022_QE\P1317_Sigrun_Lange\P1317_2_B_ctx.raw~; SpectrumID: ~2568~; PrecursorID: ~0~; scans: ~10344~
3	2::tr|A0A0G2JYF0|A0A0G2JYF0_RAT	Anion exchange protein OS=Rattus norvegicus OX=10116 GN=Slc4a10 PE=1 SV=2	2269	128881	88	88	38	38	40.8	1135	7506	2809	1	0	0	914.434	1826.85	2	1826.86	-0.0045	0	43.41	0.0095	K	NAGQVVSPQSAPACAENK	N					File: ~Y:\CORE\RAW_DATA_2022_QE\P1317_Sigrun_Lange\P1317_2_B_ctx.raw~; SpectrumID: ~3026~; PrecursorID: ~0~; scans: ~11176~
3	2::tr|A0A0G2JYF0|A0A0G2JYF0_RAT	Anion exchange protein OS=Rattus norvegicus OX=10116 GN=Slc4a10 PE=1 SV=2	2269	128881	88	88	38	38	40.8	1135	7507	2509	1	0	0	914.434	1826.85	2	1826.86	-0.0045	0	73.21	1e-05	K	NAGQVVSPQSAPACAENK	N					File: ~Y:\CORE\RAW_DATA_2022_QE\P1317_Sigrun_Lange\P1317_2_B_ctx.raw~; SpectrumID: ~2717~; PrecursorID: ~0~; scans: ~10621~
3	2::tr|A0A0G2JYF0|A0A0G2JYF0_RAT	Anion exchange protein OS=Rattus norvegicus OX=10116 GN=Slc4a10 PE=1 SV=2	2269	128881	88	88	38	38	40.8	1135	7508	2654	1	0	0	914.438	1826.86	2	1826.86	0.0039	0	43.14	0.012	K	NAGQVVSPQSAPACAENK	N					File: ~Y:\CORE\RAW_DATA_2022_QE\P1317_Sigrun_Lange\P1317_2_B_ctx.raw~; SpectrumID: ~2866~; PrecursorID: ~0~; scans: ~10891~
3	2::tr|A0A0G2JYF0|A0A0G2JYF0_RAT	Anion exchange protein OS=Rattus norvegicus OX=10116 GN=Slc4a10 PE=1 SV=2	2269	128881	88	88	38	38	40.8	1135	7509	2238	1	0	0	914.44	1826.86	2	1826.86	0.0065	0	53.91	0.00099	K	NAGQVVSPQSAPACAENK	N					File: ~Y:\CORE\RAW_DATA_2022_QE\P1317_Sigrun_Lange\P1317_2_B_ctx.raw~; SpectrumID: ~2434~; PrecursorID: ~0~; scans: ~10082~
3	2::tr|A0A0G2JYF0|A0A0G2JYF0_RAT	Anion exchange protein OS=Rattus norvegicus OX=10116 GN=Slc4a10 PE=1 SV=2	2269	128881	88	88	38	38	40.8	1135	7510	2505	1	0	0	914.44	1826.87	2	1826.86	0.0071	0	53.27	0.0011	K	NAGQVVSPQSAPACAENK	N					File: ~Y:\CORE\RAW_DATA_2022_QE\P1317_Sigrun_Lange\P1317_2_B_ctx.raw~; SpectrumID: ~2713~; PrecursorID: ~0~; scans: ~10616~
3	2::tr|A0A0G2JYF0|A0A0G2JYF0_RAT	Anion exchange protein OS=Rattus norvegicus OX=10116 GN=Slc4a10 PE=1 SV=2	2269	128881	88	88	38	38	40.8	1135	7654	10262	1	0	0	930.551	1859.09	2	1859.09	-0.0008	0	101.16	2e-09	R	LSPAVLLQGLAEVPIPSR	F					File: ~Y:\CORE\RAW_DATA_2022_QE\P1317_Sigrun_Lange\P1317_2_B_ctx.raw~; SpectrumID: ~10546~; PrecursorID: ~0~; scans: ~20871~
3	2::tr|A0A0G2JYF0|A0A0G2JYF0_RAT	Anion exchange protein OS=Rattus norvegicus OX=10116 GN=Slc4a10 PE=1 SV=2	2269	128881	88	88	38	38	40.8	1135	7655	10266	1	0	0	620.703	1859.09	3	1859.09	0.0006	0	61.73	1.7e-05	R	LSPAVLLQGLAEVPIPSR	F					File: ~Y:\CORE\RAW_DATA_2022_QE\P1317_Sigrun_Lange\P1317_2_B_ctx.raw~; SpectrumID: ~10550~; PrecursorID: ~0~; scans: ~20875~
3	2::tr|A0A0G2JYF0|A0A0G2JYF0_RAT	Anion exchange protein OS=Rattus norvegicus OX=10116 GN=Slc4a10 PE=1 SV=2	2269	128881	88	88	38	38	40.8	1135	7949	9386	1	0	0	647.319	1938.93	3	1938.94	-0.0054	0	102.31	1.6e-08	R	SIATLMTDEVFHDVAYK	A					File: ~Y:\CORE\RAW_DATA_2022_QE\P1317_Sigrun_Lange\P1317_2_B_ctx.raw~; SpectrumID: ~9642~; PrecursorID: ~0~; scans: ~19922~
3	2::tr|A0A0G2JYF0|A0A0G2JYF0_RAT	Anion exchange protein OS=Rattus norvegicus OX=10116 GN=Slc4a10 PE=1 SV=2	2269	128881	88	88	38	38	40.8	1135	7951	9388	1	0	0	970.477	1938.94	2	1938.94	0.0003	0	87.79	4.5e-07	R	SIATLMTDEVFHDVAYK	A					File: ~Y:\CORE\RAW_DATA_2022_QE\P1317_Sigrun_Lange\P1317_2_B_ctx.raw~; SpectrumID: ~9644~; PrecursorID: ~0~; scans: ~19924~
3	2::tr|A0A0G2JYF0|A0A0G2JYF0_RAT	Anion exchange protein OS=Rattus norvegicus OX=10116 GN=Slc4a10 PE=1 SV=2	2269	128881	88	88	38	38	40.8	1135	8012	8901	1	0	0	652.647	1954.92	3	1954.93	-0.015	0	72.09	1.4e-05	R	SIATLMTDEVFHDVAYK	A	Oxidation (M)	0.00000300000000000.0			File: ~Y:\CORE\RAW_DATA_2022_QE\P1317_Sigrun_Lange\P1317_2_B_ctx.raw~; SpectrumID: ~9151~; PrecursorID: ~0~; scans: ~19403~
3	2::tr|A0A0G2JYF0|A0A0G2JYF0_RAT	Anion exchange protein OS=Rattus norvegicus OX=10116 GN=Slc4a10 PE=1 SV=2	2269	128881	88	88	38	38	40.8	1135	8108	4302	1	0	0	990.92	1979.82	2	1979.83	-0.0098	0	89.96	5.9e-08	R	DSGLEDGGESPSFDTPSQR	V					File: ~Y:\CORE\RAW_DATA_2022_QE\P1317_Sigrun_Lange\P1317_2_B_ctx.raw~; SpectrumID: ~4543~; PrecursorID: ~0~; scans: ~13649~
3	2::tr|A0A0G2JYF0|A0A0G2JYF0_RAT	Anion exchange protein OS=Rattus norvegicus OX=10116 GN=Slc4a10 PE=1 SV=2	2269	128881	88	88	38	38	40.8	1135	8109	4479	1	0	0	990.92	1979.83	2	1979.83	-0.0093	0	99.93	6e-09	R	DSGLEDGGESPSFDTPSQR	V					File: ~Y:\CORE\RAW_DATA_2022_QE\P1317_Sigrun_Lange\P1317_2_B_ctx.raw~; SpectrumID: ~4722~; PrecursorID: ~0~; scans: ~13934~
3	2::tr|A0A0G2JYF0|A0A0G2JYF0_RAT	Anion exchange protein OS=Rattus norvegicus OX=10116 GN=Slc4a10 PE=1 SV=2	2269	128881	88	88	38	38	40.8	1135	8110	4130	1	0	0	990.921	1979.83	2	1979.83	-0.0067	0	103.33	2.8e-09	R	DSGLEDGGESPSFDTPSQR	V					File: ~Y:\CORE\RAW_DATA_2022_QE\P1317_Sigrun_Lange\P1317_2_B_ctx.raw~; SpectrumID: ~4371~; PrecursorID: ~0~; scans: ~13371~
3	2::tr|A0A0G2JYF0|A0A0G2JYF0_RAT	Anion exchange protein OS=Rattus norvegicus OX=10116 GN=Slc4a10 PE=1 SV=2	2269	128881	88	88	38	38	40.8	1135	8111	3937	1	0	0	990.927	1979.84	2	1979.83	0.004	0	51.02	0.00065	R	DSGLEDGGESPSFDTPSQR	V					File: ~Y:\CORE\RAW_DATA_2022_QE\P1317_Sigrun_Lange\P1317_2_B_ctx.raw~; SpectrumID: ~4178~; PrecursorID: ~0~; scans: ~13067~
3	2::tr|A0A0G2JYF0|A0A0G2JYF0_RAT	Anion exchange protein OS=Rattus norvegicus OX=10116 GN=Slc4a10 PE=1 SV=2	2269	128881	88	88	38	38	40.8	1135	8112	3954	1	0	0	990.931	1979.85	2	1979.83	0.0133	0	93.74	4.2e-08	R	DSGLEDGGESPSFDTPSQR	V					File: ~Y:\CORE\RAW_DATA_2022_QE\P1317_Sigrun_Lange\P1317_2_B_ctx.raw~; SpectrumID: ~4195~; PrecursorID: ~0~; scans: ~13091~
3	2::tr|A0A0G2JYF0|A0A0G2JYF0_RAT	Anion exchange protein OS=Rattus norvegicus OX=10116 GN=Slc4a10 PE=1 SV=2	2269	128881	88	88	38	38	40.8	1135	8571	10306	1	0	0	1070.57	2139.12	2	2139.12	-0.0041	0	91.44	1.6e-07	K	IPPGAEASNILVGELEFLDR	T					File: ~Y:\CORE\RAW_DATA_2022_QE\P1317_Sigrun_Lange\P1317_2_B_ctx.raw~; SpectrumID: ~10590~; PrecursorID: ~0~; scans: ~20917~
3	2::tr|A0A0G2JYF0|A0A0G2JYF0_RAT	Anion exchange protein OS=Rattus norvegicus OX=10116 GN=Slc4a10 PE=1 SV=2	2269	128881	88	88	38	38	40.8	1135	8572	10297	1	0	0	714.047	2139.12	3	2139.12	-0.0026	0	68.54	3e-05	K	IPPGAEASNILVGELEFLDR	T					File: ~Y:\CORE\RAW_DATA_2022_QE\P1317_Sigrun_Lange\P1317_2_B_ctx.raw~; SpectrumID: ~10581~; PrecursorID: ~0~; scans: ~20908~
3	2::tr|A0A0G2JYF0|A0A0G2JYF0_RAT	Anion exchange protein OS=Rattus norvegicus OX=10116 GN=Slc4a10 PE=1 SV=2	2269	128881	88	88	38	38	40.8	1135	8983	5482	1	0	0	755.997	2264.97	3	2264.98	-0.009	1	23.15	0.45	R	ERDSGLEDGGESPSFDTPSQR	V					File: ~Y:\CORE\RAW_DATA_2022_QE\P1317_Sigrun_Lange\P1317_2_B_ctx.raw~; SpectrumID: ~5730~; PrecursorID: ~0~; scans: ~15355~
3	2::tr|A0A0G2JYF0|A0A0G2JYF0_RAT	Anion exchange protein OS=Rattus norvegicus OX=10116 GN=Slc4a10 PE=1 SV=2	2269	128881	88	88	38	38	40.8	1135	9007	9547	1	0	0	756.744	2267.21	3	2267.22	-0.0061	1	59.98	0.00015	K	KIPPGAEASNILVGELEFLDR	T					File: ~Y:\CORE\RAW_DATA_2022_QE\P1317_Sigrun_Lange\P1317_2_B_ctx.raw~; SpectrumID: ~9808~; PrecursorID: ~0~; scans: ~20096~
3	2::tr|A0A0G2JYF0|A0A0G2JYF0_RAT	Anion exchange protein OS=Rattus norvegicus OX=10116 GN=Slc4a10 PE=1 SV=2	2269	128881	88	88	38	38	40.8	1135	9391	3878	1	0	0	801.046	2400.12	3	2400.1	0.0182	1	38.24	0.038	K	NAGQVVSPQSAPACAENKNDVSR	E	2 Deamidated (NQ)	0.00000000100000000010000.0			File: ~Y:\CORE\RAW_DATA_2022_QE\P1317_Sigrun_Lange\P1317_2_B_ctx.raw~; SpectrumID: ~4117~; PrecursorID: ~0~; scans: ~12976~
3	2::tr|A0A0G2JYF0|A0A0G2JYF0_RAT	Anion exchange protein OS=Rattus norvegicus OX=10116 GN=Slc4a10 PE=1 SV=2	2269	128881	88	88	38	38	40.8	1135	10059	8430	1	0	0	673.321	2689.25	4	2689.26	-0.005	0	34.93	0.088	K	TPSLPNGTAAHGGPEQHGGHSGPELQR	T	Deamidated (NQ)	0.000000000000000100000000000.0			File: ~Y:\CORE\RAW_DATA_2022_QE\P1317_Sigrun_Lange\P1317_2_B_ctx.raw~; SpectrumID: ~8680~; PrecursorID: ~0~; scans: ~18818~
3	2::tr|A0A0G2JYF0|A0A0G2JYF0_RAT	Anion exchange protein OS=Rattus norvegicus OX=10116 GN=Slc4a10 PE=1 SV=2	2269	128881	88	88	38	38	40.8	1135	10062	8372	1	0	0	538.861	2689.27	5	2689.26	0.0079	0	39.47	0.034	K	TPSLPNGTAAHGGPEQHGGHSGPELQR	T	Deamidated (NQ)	0.000001000000000000000000000.0			File: ~Y:\CORE\RAW_DATA_2022_QE\P1317_Sigrun_Lange\P1317_2_B_ctx.raw~; SpectrumID: ~8622~; PrecursorID: ~0~; scans: ~18755~
3	2::tr|A0A0G2JYF0|A0A0G2JYF0_RAT	Anion exchange protein OS=Rattus norvegicus OX=10116 GN=Slc4a10 PE=1 SV=2	2269	128881	88	88	38	38	40.8	1135	10238	9019	1	0	0	931.091	2790.25	3	2790.25	0.0048	0	85.57	5.3e-07	K	EEEQSMLAMEDEGTVQLPLEGHYR	D					File: ~Y:\CORE\RAW_DATA_2022_QE\P1317_Sigrun_Lange\P1317_2_B_ctx.raw~; SpectrumID: ~9269~; PrecursorID: ~0~; scans: ~19529~
3	2::tr|A0A0G2JYF0|A0A0G2JYF0_RAT	Anion exchange protein OS=Rattus norvegicus OX=10116 GN=Slc4a10 PE=1 SV=2	2269	128881	88	88	38	38	40.8	1135	10240	8904	1	0	0	931.76	2792.26	3	2792.22	0.0439	0	42.94	0.01	K	EEEQSMLAMEDEGTVQLPLEGHYR	D	2 Deamidated (NQ)	0.000100000000000100000000.0			File: ~Y:\CORE\RAW_DATA_2022_QE\P1317_Sigrun_Lange\P1317_2_B_ctx.raw~; SpectrumID: ~9154~; PrecursorID: ~0~; scans: ~19406~
3	2::tr|A0A0G2JYF0|A0A0G2JYF0_RAT	Anion exchange protein OS=Rattus norvegicus OX=10116 GN=Slc4a10 PE=1 SV=2	2269	128881	88	88	38	38	40.8	1135	10281	8869	1	0	0	564.471	2817.32	5	2817.35	-0.0377	1	38.34	0.037	R	KTPSLPNGTAAHGGPEQHGGHSGPELQR	T	Deamidated (NQ)	0.0000000000000000100000000000.0			File: ~Y:\CORE\RAW_DATA_2022_QE\P1317_Sigrun_Lange\P1317_2_B_ctx.raw~; SpectrumID: ~9119~; PrecursorID: ~0~; scans: ~19368~
3	2::tr|A0A0G2JYF0|A0A0G2JYF0_RAT	Anion exchange protein OS=Rattus norvegicus OX=10116 GN=Slc4a10 PE=1 SV=2	2269	128881	88	88	38	38	40.8	1135	10282	9086	1	0	0	705.346	2817.35	4	2817.35	-0.001	1	58.05	0.00048	R	KTPSLPNGTAAHGGPEQHGGHSGPELQR	T	Deamidated (NQ)	0.0000001000000000000000000000.0			File: ~Y:\CORE\RAW_DATA_2022_QE\P1317_Sigrun_Lange\P1317_2_B_ctx.raw~; SpectrumID: ~9336~; PrecursorID: ~0~; scans: ~19599~
3	2::tr|A0A0G2JYF0|A0A0G2JYF0_RAT	Anion exchange protein OS=Rattus norvegicus OX=10116 GN=Slc4a10 PE=1 SV=2	2269	128881	88	88	38	38	40.8	1135	10283	9093	1	0	0	470.567	2817.36	6	2817.35	0.0023	1	69.73	3.3e-05	R	KTPSLPNGTAAHGGPEQHGGHSGPELQR	T	Deamidated (NQ)	0.0000000000000000100000000000.0			File: ~Y:\CORE\RAW_DATA_2022_QE\P1317_Sigrun_Lange\P1317_2_B_ctx.raw~; SpectrumID: ~9343~; PrecursorID: ~0~; scans: ~19606~
3	2::tr|A0A0G2JYF0|A0A0G2JYF0_RAT	Anion exchange protein OS=Rattus norvegicus OX=10116 GN=Slc4a10 PE=1 SV=2	2269	128881	88	88	38	38	40.8	1135	10751	10289	1	0	0	1094.88	3281.63	3	3281.62	0.0094	1	76.2	6.3e-06	K	DRNDLVSGIDEFLDQVTVLPPGEWDPSIR	I					File: ~Y:\CORE\RAW_DATA_2022_QE\P1317_Sigrun_Lange\P1317_2_B_ctx.raw~; SpectrumID: ~10573~; PrecursorID: ~0~; scans: ~20899~
3	2::tr|A0A0G2JYF0|A0A0G2JYF0_RAT	Anion exchange protein OS=Rattus norvegicus OX=10116 GN=Slc4a10 PE=1 SV=2	2269	128881	88	88	38	38	40.8	1135	10952	9990	1	0	0	1191.22	3570.63	3	3570.62	0.0003	0	30.35	0.17	R	VQFILGTEDDDEEHIPHDLFTELDEICWR	E					File: ~Y:\CORE\RAW_DATA_2022_QE\P1317_Sigrun_Lange\P1317_2_B_ctx.raw~; SpectrumID: ~10267~; PrecursorID: ~0~; scans: ~20578~
3	2::tr|A0A0G2JYF0|A0A0G2JYF0_RAT	Anion exchange protein OS=Rattus norvegicus OX=10116 GN=Slc4a10 PE=1 SV=2	2269	128881	88	88	38	38	40.8	1135	10953	9985	1	0	0	893.664	3570.63	4	3570.62	0.0017	0	46.1	0.0045	R	VQFILGTEDDDEEHIPHDLFTELDEICWR	E					File: ~Y:\CORE\RAW_DATA_2022_QE\P1317_Sigrun_Lange\P1317_2_B_ctx.raw~; SpectrumID: ~10262~; PrecursorID: ~0~; scans: ~20573~
3	2::tr|A0A0G2JYF0|A0A0G2JYF0_RAT	Anion exchange protein OS=Rattus norvegicus OX=10116 GN=Slc4a10 PE=1 SV=2	2269	128881	88	88	38	38	40.8	1135	10980	9146	1	0	0	721.74	3603.66	5	3603.67	-0.0073	2	53.2	0.0011	K	KLEDAEKEEEQSMLAMEDEGTVQLPLEGHYR	D					File: ~Y:\CORE\RAW_DATA_2022_QE\P1317_Sigrun_Lange\P1317_2_B_ctx.raw~; SpectrumID: ~9397~; PrecursorID: ~0~; scans: ~19663~
3	2::tr|A0A0G2JYF0|A0A0G2JYF0_RAT	Anion exchange protein OS=Rattus norvegicus OX=10116 GN=Slc4a10 PE=1 SV=2	2269	128881	88	88	38	38	40.8	1135	10982	9127	1	0	0	902.174	3604.67	4	3604.65	0.0121	2	89.68	2.3e-07	K	KLEDAEKEEEQSMLAMEDEGTVQLPLEGHYR	D	Deamidated (NQ)	0.0000000000100000000000000000000.0			File: ~Y:\CORE\RAW_DATA_2022_QE\P1317_Sigrun_Lange\P1317_2_B_ctx.raw~; SpectrumID: ~9378~; PrecursorID: ~0~; scans: ~19643~
3	2::tr|A0A0G2JYF0|A0A0G2JYF0_RAT	Anion exchange protein OS=Rattus norvegicus OX=10116 GN=Slc4a10 PE=1 SV=2	2269	128881	88	88	38	38	40.8	1135	11293	10374	1	0	0	1083.03	4328.08	4	4328.06	0.0212	0	46.38	0.0052	R	SCILNGTVLLDMHANTLEEIADMVLDQQVSSGQLNEDVR	H	Deamidated (NQ)	0.000000000000001000000000000000000000000.0			File: ~Y:\CORE\RAW_DATA_2022_QE\P1317_Sigrun_Lange\P1317_2_B_ctx.raw~; SpectrumID: ~10658~; PrecursorID: ~0~; scans: ~20999~
3	2::tr|A0A0G2JYF0|A0A0G2JYF0_RAT	Anion exchange protein OS=Rattus norvegicus OX=10116 GN=Slc4a10 PE=1 SV=2	2269	128881	88	88	38	38	40.8	1135	11294	10351	1	0	0	1083.27	4329.05	4	4329.05	0.0064	0	74.24	8e-06	R	SCILNGTVLLDMHANTLEEIADMVLDQQVSSGQLNEDVR	H	2 Deamidated (NQ)	0.000010000000001000000000000000000000000.0			File: ~Y:\CORE\RAW_DATA_2022_QE\P1317_Sigrun_Lange\P1317_2_B_ctx.raw~; SpectrumID: ~10635~; PrecursorID: ~0~; scans: ~20967~
3	2::tr|A0A8L2QND6|A0A8L2QND6_RAT	Sodium-driven chloride bicarbonate exchanger OS=Rattus norvegicus OX=10116 GN=Slc4a10 PE=4 SV=1	2269	129307	88	88	38	38	40.7	1137	216	6158	1	0	0	396.242	790.47	2	790.47	-0.0003	0	30.28	0.02	R	TVVAFVR	L					File: ~Y:\CORE\RAW_DATA_2022_QE\P1317_Sigrun_Lange\P1317_2_B_ctx.raw~; SpectrumID: ~6407~; PrecursorID: ~0~; scans: ~16225~
3	2::tr|A0A8L2QND6|A0A8L2QND6_RAT	Sodium-driven chloride bicarbonate exchanger OS=Rattus norvegicus OX=10116 GN=Slc4a10 PE=4 SV=1	2269	129307	88	88	38	38	40.7	1137	217	5886	1	0	0	396.242	790.47	2	790.47	-0.0001	0	33.34	0.0097	R	TVVAFVR	L					File: ~Y:\CORE\RAW_DATA_2022_QE\P1317_Sigrun_Lange\P1317_2_B_ctx.raw~; SpectrumID: ~6134~; PrecursorID: ~0~; scans: ~15878~
3	2::tr|A0A8L2QND6|A0A8L2QND6_RAT	Sodium-driven chloride bicarbonate exchanger OS=Rattus norvegicus OX=10116 GN=Slc4a10 PE=4 SV=1	2269	129307	88	88	38	38	40.7	1137	448	6478	4	0	0	414.223	826.431	2	826.437	-0.006	0	21.78	0.36	R	VHEALMK	Q					File: ~Y:\CORE\RAW_DATA_2022_QE\P1317_Sigrun_Lange\P1317_2_B_ctx.raw~; SpectrumID: ~6727~; PrecursorID: ~0~; scans: ~16610~
3	2::tr|A0A8L2QND6|A0A8L2QND6_RAT	Sodium-driven chloride bicarbonate exchanger OS=Rattus norvegicus OX=10116 GN=Slc4a10 PE=4 SV=1	2269	129307	88	88	38	38	40.7	1137	601	7162	1	0	0	424.734	847.453	2	847.455	-0.0024	0	31.59	0.11	K	GIQLFDR	I					File: ~Y:\CORE\RAW_DATA_2022_QE\P1317_Sigrun_Lange\P1317_2_B_ctx.raw~; SpectrumID: ~7412~; PrecursorID: ~0~; scans: ~17412~
3	2::tr|A0A8L2QND6|A0A8L2QND6_RAT	Sodium-driven chloride bicarbonate exchanger OS=Rattus norvegicus OX=10116 GN=Slc4a10 PE=4 SV=1	2269	129307	88	88	38	38	40.7	1137	863	8172	1	0	0	445.234	888.453	2	888.453	-0.0001	0	30.33	0.23	K	VDLHFMK	K					File: ~Y:\CORE\RAW_DATA_2022_QE\P1317_Sigrun_Lange\P1317_2_B_ctx.raw~; SpectrumID: ~8422~; PrecursorID: ~0~; scans: ~18539~
3	2::tr|A0A8L2QND6|A0A8L2QND6_RAT	Sodium-driven chloride bicarbonate exchanger OS=Rattus norvegicus OX=10116 GN=Slc4a10 PE=4 SV=1	2269	129307	88	88	38	38	40.7	1137	1576	3410	1	0	0	496.207	990.399	2	990.404	-0.0049	0	39.95	0.0025	R	EGEDAEWR	E					File: ~Y:\CORE\RAW_DATA_2022_QE\P1317_Sigrun_Lange\P1317_2_B_ctx.raw~; SpectrumID: ~3642~; PrecursorID: ~0~; scans: ~12254~
3	2::tr|A0A8L2QND6|A0A8L2QND6_RAT	Sodium-driven chloride bicarbonate exchanger OS=Rattus norvegicus OX=10116 GN=Slc4a10 PE=4 SV=1	2269	129307	88	88	38	38	40.7	1137	1577	2760	1	0	0	496.207	990.4	2	990.404	-0.0045	0	31.33	0.018	R	EGEDAEWR	E					File: ~Y:\CORE\RAW_DATA_2022_QE\P1317_Sigrun_Lange\P1317_2_B_ctx.raw~; SpectrumID: ~2975~; PrecursorID: ~0~; scans: ~11082~
3	2::tr|A0A8L2QND6|A0A8L2QND6_RAT	Sodium-driven chloride bicarbonate exchanger OS=Rattus norvegicus OX=10116 GN=Slc4a10 PE=4 SV=1	2269	129307	88	88	38	38	40.7	1137	1578	3087	1	0	0	496.208	990.402	2	990.404	-0.002	0	39.76	0.0026	R	EGEDAEWR	E					File: ~Y:\CORE\RAW_DATA_2022_QE\P1317_Sigrun_Lange\P1317_2_B_ctx.raw~; SpectrumID: ~3313~; PrecursorID: ~0~; scans: ~11695~
3	2::tr|A0A8L2QND6|A0A8L2QND6_RAT	Sodium-driven chloride bicarbonate exchanger OS=Rattus norvegicus OX=10116 GN=Slc4a10 PE=4 SV=1	2269	129307	88	88	38	38	40.7	1137	1579	2592	1	0	0	496.209	990.403	2	990.404	-0.0018	0	25.82	0.065	R	EGEDAEWR	E					File: ~Y:\CORE\RAW_DATA_2022_QE\P1317_Sigrun_Lange\P1317_2_B_ctx.raw~; SpectrumID: ~2803~; PrecursorID: ~0~; scans: ~10774~
3	2::tr|A0A8L2QND6|A0A8L2QND6_RAT	Sodium-driven chloride bicarbonate exchanger OS=Rattus norvegicus OX=10116 GN=Slc4a10 PE=4 SV=1	2269	129307	88	88	38	38	40.7	1137	1580	3247	1	0	0	496.209	990.404	2	990.404	0.0001	0	40.18	0.0025	R	EGEDAEWR	E					File: ~Y:\CORE\RAW_DATA_2022_QE\P1317_Sigrun_Lange\P1317_2_B_ctx.raw~; SpectrumID: ~3476~; PrecursorID: ~0~; scans: ~11976~
3	2::tr|A0A8L2QND6|A0A8L2QND6_RAT	Sodium-driven chloride bicarbonate exchanger OS=Rattus norvegicus OX=10116 GN=Slc4a10 PE=4 SV=1	2269	129307	88	88	38	38	40.7	1137	1581	3595	1	0	0	496.21	990.405	2	990.404	0.0004	0	40.24	0.0025	R	EGEDAEWR	E					File: ~Y:\CORE\RAW_DATA_2022_QE\P1317_Sigrun_Lange\P1317_2_B_ctx.raw~; SpectrumID: ~3829~; PrecursorID: ~0~; scans: ~12541~
3	2::tr|A0A8L2QND6|A0A8L2QND6_RAT	Sodium-driven chloride bicarbonate exchanger OS=Rattus norvegicus OX=10116 GN=Slc4a10 PE=4 SV=1	2269	129307	88	88	38	38	40.7	1137	1582	2940	1	0	0	496.212	990.408	2	990.404	0.0041	0	36.13	0.011	R	EGEDAEWR	E					File: ~Y:\CORE\RAW_DATA_2022_QE\P1317_Sigrun_Lange\P1317_2_B_ctx.raw~; SpectrumID: ~3163~; PrecursorID: ~0~; scans: ~11424~
3	2::tr|A0A8L2QND6|A0A8L2QND6_RAT	Sodium-driven chloride bicarbonate exchanger OS=Rattus norvegicus OX=10116 GN=Slc4a10 PE=4 SV=1	2269	129307	88	88	38	38	40.7	1137	1583	4001	1	0	0	496.212	990.409	2	990.404	0.0044	0	51.22	0.00035	R	EGEDAEWR	E					File: ~Y:\CORE\RAW_DATA_2022_QE\P1317_Sigrun_Lange\P1317_2_B_ctx.raw~; SpectrumID: ~4242~; PrecursorID: ~0~; scans: ~13161~
3	2::tr|A0A8L2QND6|A0A8L2QND6_RAT	Sodium-driven chloride bicarbonate exchanger OS=Rattus norvegicus OX=10116 GN=Slc4a10 PE=4 SV=1	2269	129307	88	88	38	38	40.7	1137	1584	3795	1	0	0	496.213	990.412	2	990.404	0.0073	0	39.59	0.0051	R	EGEDAEWR	E					File: ~Y:\CORE\RAW_DATA_2022_QE\P1317_Sigrun_Lange\P1317_2_B_ctx.raw~; SpectrumID: ~4034~; PrecursorID: ~0~; scans: ~12848~
3	2::tr|A0A8L2QND6|A0A8L2QND6_RAT	Sodium-driven chloride bicarbonate exchanger OS=Rattus norvegicus OX=10116 GN=Slc4a10 PE=4 SV=1	2269	129307	88	88	38	38	40.7	1137	1760	9738	1	0	0	507.769	1013.52	2	1013.53	-0.0019	0	35.1	0.032	K	LMDFLFTK	R					File: ~Y:\CORE\RAW_DATA_2022_QE\P1317_Sigrun_Lange\P1317_2_B_ctx.raw~; SpectrumID: ~10006~; PrecursorID: ~0~; scans: ~20304~
3	2::tr|A0A8L2QND6|A0A8L2QND6_RAT	Sodium-driven chloride bicarbonate exchanger OS=Rattus norvegicus OX=10116 GN=Slc4a10 PE=4 SV=1	2269	129307	88	88	38	38	40.7	1137	1793	5970	1	0	0	509.26	1016.5	2	1016.5	0.0011	0	35.92	0.073	R	SLHGEYVGR	A					File: ~Y:\CORE\RAW_DATA_2022_QE\P1317_Sigrun_Lange\P1317_2_B_ctx.raw~; SpectrumID: ~6218~; PrecursorID: ~0~; scans: ~15983~
3	2::tr|A0A8L2QND6|A0A8L2QND6_RAT	Sodium-driven chloride bicarbonate exchanger OS=Rattus norvegicus OX=10116 GN=Slc4a10 PE=4 SV=1	2269	129307	88	88	38	38	40.7	1137	1862	2253	1	0	0	513.741	1025.47	2	1025.47	0.0011	0	84.73	3.5e-07	R	ENSTVDFSK	V					File: ~Y:\CORE\RAW_DATA_2022_QE\P1317_Sigrun_Lange\P1317_2_B_ctx.raw~; SpectrumID: ~2450~; PrecursorID: ~0~; scans: ~10114~
3	2::tr|A0A8L2QND6|A0A8L2QND6_RAT	Sodium-driven chloride bicarbonate exchanger OS=Rattus norvegicus OX=10116 GN=Slc4a10 PE=4 SV=1	2269	129307	88	88	38	38	40.7	1137	1863	2386	1	0	0	513.742	1025.47	2	1025.47	0.0021	0	84.96	3.8e-07	R	ENSTVDFSK	V					File: ~Y:\CORE\RAW_DATA_2022_QE\P1317_Sigrun_Lange\P1317_2_B_ctx.raw~; SpectrumID: ~2586~; PrecursorID: ~0~; scans: ~10375~
3	2::tr|A0A8L2QND6|A0A8L2QND6_RAT	Sodium-driven chloride bicarbonate exchanger OS=Rattus norvegicus OX=10116 GN=Slc4a10 PE=4 SV=1	2269	129307	88	88	38	38	40.7	1137	1975	1896	1	0	0	523.739	1045.46	2	1045.47	-0.005	0	51.98	0.00049	R	NDEEAVVDR	G					File: ~Y:\CORE\RAW_DATA_2022_QE\P1317_Sigrun_Lange\P1317_2_B_ctx.raw~; SpectrumID: ~2072~; PrecursorID: ~0~; scans: ~9421~
3	2::tr|A0A8L2QND6|A0A8L2QND6_RAT	Sodium-driven chloride bicarbonate exchanger OS=Rattus norvegicus OX=10116 GN=Slc4a10 PE=4 SV=1	2269	129307	88	88	38	38	40.7	1137	2280	9773	1	0	0	544.839	1087.66	2	1087.66	-0.0013	0	67.01	5.4e-06	R	IFGGLILDIK	R					File: ~Y:\CORE\RAW_DATA_2022_QE\P1317_Sigrun_Lange\P1317_2_B_ctx.raw~; SpectrumID: ~10042~; PrecursorID: ~0~; scans: ~20342~
3	2::tr|A0A8L2QND6|A0A8L2QND6_RAT	Sodium-driven chloride bicarbonate exchanger OS=Rattus norvegicus OX=10116 GN=Slc4a10 PE=4 SV=1	2269	129307	88	88	38	38	40.7	1137	2681	9332	1	0	0	571.817	1141.62	2	1141.62	-0.0013	1	58.25	0.00019	R	KLMDFLFTK	R					File: ~Y:\CORE\RAW_DATA_2022_QE\P1317_Sigrun_Lange\P1317_2_B_ctx.raw~; SpectrumID: ~9586~; PrecursorID: ~0~; scans: ~19863~
3	2::tr|A0A8L2QND6|A0A8L2QND6_RAT	Sodium-driven chloride bicarbonate exchanger OS=Rattus norvegicus OX=10116 GN=Slc4a10 PE=4 SV=1	2269	129307	88	88	38	38	40.7	1137	2961	9761	1	0	0	586.78	1171.55	2	1171.55	0.0004	0	51.58	0.00072	K	APFFWSDFR	D					File: ~Y:\CORE\RAW_DATA_2022_QE\P1317_Sigrun_Lange\P1317_2_B_ctx.raw~; SpectrumID: ~10030~; PrecursorID: ~0~; scans: ~20329~
3	2::tr|A0A8L2QND6|A0A8L2QND6_RAT	Sodium-driven chloride bicarbonate exchanger OS=Rattus norvegicus OX=10116 GN=Slc4a10 PE=4 SV=1	2269	129307	88	88	38	38	40.7	1137	3198	8467	1	0	0	600.817	1199.62	2	1199.62	-0.0001	0	49.03	0.0023	K	EYGLSYLSLR	A					File: ~Y:\CORE\RAW_DATA_2022_QE\P1317_Sigrun_Lange\P1317_2_B_ctx.raw~; SpectrumID: ~8717~; PrecursorID: ~0~; scans: ~18858~
3	2::tr|A0A8L2QND6|A0A8L2QND6_RAT	Sodium-driven chloride bicarbonate exchanger OS=Rattus norvegicus OX=10116 GN=Slc4a10 PE=4 SV=1	2269	129307	88	88	38	38	40.7	1137	3878	8283	1	0	0	636.375	1270.74	2	1270.74	-0.0044	0	39.64	0.012	K	LQVPSVFKPTR	D					File: ~Y:\CORE\RAW_DATA_2022_QE\P1317_Sigrun_Lange\P1317_2_B_ctx.raw~; SpectrumID: ~8533~; PrecursorID: ~0~; scans: ~18658~
3	2::tr|A0A8L2QND6|A0A8L2QND6_RAT	Sodium-driven chloride bicarbonate exchanger OS=Rattus norvegicus OX=10116 GN=Slc4a10 PE=4 SV=1	2269	129307	88	88	38	38	40.7	1137	3879	8204	1	0	0	424.586	1270.74	3	1270.74	-0.0027	0	39.27	0.013	K	LQVPSVFKPTR	D					File: ~Y:\CORE\RAW_DATA_2022_QE\P1317_Sigrun_Lange\P1317_2_B_ctx.raw~; SpectrumID: ~8454~; PrecursorID: ~0~; scans: ~18574~
3	2::tr|A0A8L2QND6|A0A8L2QND6_RAT	Sodium-driven chloride bicarbonate exchanger OS=Rattus norvegicus OX=10116 GN=Slc4a10 PE=4 SV=1	2269	129307	88	88	38	38	40.7	1137	3880	8482	1	0	0	424.587	1270.74	3	1270.74	-0.0012	0	41.62	0.0077	K	LQVPSVFKPTR	D					File: ~Y:\CORE\RAW_DATA_2022_QE\P1317_Sigrun_Lange\P1317_2_B_ctx.raw~; SpectrumID: ~8732~; PrecursorID: ~0~; scans: ~18876~
3	2::tr|A0A8L2QND6|A0A8L2QND6_RAT	Sodium-driven chloride bicarbonate exchanger OS=Rattus norvegicus OX=10116 GN=Slc4a10 PE=4 SV=1	2269	129307	88	88	38	38	40.7	1137	3966	2715	1	0	0	641.262	1280.51	2	1280.52	-0.007	0	63.27	1.2e-05	K	FEEDVEDGGER	W					File: ~Y:\CORE\RAW_DATA_2022_QE\P1317_Sigrun_Lange\P1317_2_B_ctx.raw~; SpectrumID: ~2929~; PrecursorID: ~0~; scans: ~10999~
3	2::tr|A0A8L2QND6|A0A8L2QND6_RAT	Sodium-driven chloride bicarbonate exchanger OS=Rattus norvegicus OX=10116 GN=Slc4a10 PE=4 SV=1	2269	129307	88	88	38	38	40.7	1137	3967	2566	1	0	0	641.266	1280.52	2	1280.52	0.0014	0	63.46	1.6e-05	K	FEEDVEDGGER	W					File: ~Y:\CORE\RAW_DATA_2022_QE\P1317_Sigrun_Lange\P1317_2_B_ctx.raw~; SpectrumID: ~2775~; PrecursorID: ~0~; scans: ~10725~
3	2::tr|A0A8L2QND6|A0A8L2QND6_RAT	Sodium-driven chloride bicarbonate exchanger OS=Rattus norvegicus OX=10116 GN=Slc4a10 PE=4 SV=1	2269	129307	88	88	38	38	40.7	1137	3968	2284	1	0	0	641.266	1280.52	2	1280.52	0.0022	0	59.55	4.1e-05	K	FEEDVEDGGER	W					File: ~Y:\CORE\RAW_DATA_2022_QE\P1317_Sigrun_Lange\P1317_2_B_ctx.raw~; SpectrumID: ~2483~; PrecursorID: ~0~; scans: ~10185~
3	2::tr|A0A8L2QND6|A0A8L2QND6_RAT	Sodium-driven chloride bicarbonate exchanger OS=Rattus norvegicus OX=10116 GN=Slc4a10 PE=4 SV=1	2269	129307	88	88	38	38	40.7	1137	3969	2860	1	0	0	641.266	1280.52	2	1280.52	0.0024	0	63.24	1.7e-05	K	FEEDVEDGGER	W					File: ~Y:\CORE\RAW_DATA_2022_QE\P1317_Sigrun_Lange\P1317_2_B_ctx.raw~; SpectrumID: ~3078~; PrecursorID: ~0~; scans: ~11275~
3	2::tr|A0A8L2QND6|A0A8L2QND6_RAT	Sodium-driven chloride bicarbonate exchanger OS=Rattus norvegicus OX=10116 GN=Slc4a10 PE=4 SV=1	2269	129307	88	88	38	38	40.7	1137	3970	3003	1	0	0	641.267	1280.52	2	1280.52	0.0041	0	63	1.8e-05	K	FEEDVEDGGER	W					File: ~Y:\CORE\RAW_DATA_2022_QE\P1317_Sigrun_Lange\P1317_2_B_ctx.raw~; SpectrumID: ~3226~; PrecursorID: ~0~; scans: ~11537~
3	2::tr|A0A8L2QND6|A0A8L2QND6_RAT	Sodium-driven chloride bicarbonate exchanger OS=Rattus norvegicus OX=10116 GN=Slc4a10 PE=4 SV=1	2269	129307	88	88	38	38	40.7	1137	3971	3313	1	0	0	641.267	1280.52	2	1280.52	0.0042	0	62.51	2.1e-05	K	FEEDVEDGGER	W					File: ~Y:\CORE\RAW_DATA_2022_QE\P1317_Sigrun_Lange\P1317_2_B_ctx.raw~; SpectrumID: ~3543~; PrecursorID: ~0~; scans: ~12090~
3	2::tr|A0A8L2QND6|A0A8L2QND6_RAT	Sodium-driven chloride bicarbonate exchanger OS=Rattus norvegicus OX=10116 GN=Slc4a10 PE=4 SV=1	2269	129307	88	88	38	38	40.7	1137	3972	2429	1	0	0	641.267	1280.52	2	1280.52	0.0044	0	63.12	2e-05	K	FEEDVEDGGER	W					File: ~Y:\CORE\RAW_DATA_2022_QE\P1317_Sigrun_Lange\P1317_2_B_ctx.raw~; SpectrumID: ~2632~; PrecursorID: ~0~; scans: ~10454~
3	2::tr|A0A8L2QND6|A0A8L2QND6_RAT	Sodium-driven chloride bicarbonate exchanger OS=Rattus norvegicus OX=10116 GN=Slc4a10 PE=4 SV=1	2269	129307	88	88	38	38	40.7	1137	3973	3155	1	0	0	641.269	1280.52	2	1280.52	0.0071	0	63.22	2e-05	K	FEEDVEDGGER	W					File: ~Y:\CORE\RAW_DATA_2022_QE\P1317_Sigrun_Lange\P1317_2_B_ctx.raw~; SpectrumID: ~3382~; PrecursorID: ~0~; scans: ~11809~
3	2::tr|A0A8L2QND6|A0A8L2QND6_RAT	Sodium-driven chloride bicarbonate exchanger OS=Rattus norvegicus OX=10116 GN=Slc4a10 PE=4 SV=1	2269	129307	88	88	38	38	40.7	1137	4118	9294	1	0	0	650.827	1299.64	2	1299.64	-0.0005	1	38.82	0.023	R	KAPFFWSDFR	D					File: ~Y:\CORE\RAW_DATA_2022_QE\P1317_Sigrun_Lange\P1317_2_B_ctx.raw~; SpectrumID: ~9545~; PrecursorID: ~0~; scans: ~19820~
3	2::tr|A0A8L2QND6|A0A8L2QND6_RAT	Sodium-driven chloride bicarbonate exchanger OS=Rattus norvegicus OX=10116 GN=Slc4a10 PE=4 SV=1	2269	129307	88	88	38	38	40.7	1137	4609	9241	1	0	0	683.401	1364.79	2	1364.79	-0.0048	0	42.06	0.0033	R	TLFIGVHVPLGGR	K					File: ~Y:\CORE\RAW_DATA_2022_QE\P1317_Sigrun_Lange\P1317_2_B_ctx.raw~; SpectrumID: ~9492~; PrecursorID: ~0~; scans: ~19763~
3	2::tr|A0A8L2QND6|A0A8L2QND6_RAT	Sodium-driven chloride bicarbonate exchanger OS=Rattus norvegicus OX=10116 GN=Slc4a10 PE=4 SV=1	2269	129307	88	88	38	38	40.7	1137	4610	9225	1	0	0	455.938	1364.79	3	1364.79	-0.0018	0	34.37	0.019	R	TLFIGVHVPLGGR	K					File: ~Y:\CORE\RAW_DATA_2022_QE\P1317_Sigrun_Lange\P1317_2_B_ctx.raw~; SpectrumID: ~9476~; PrecursorID: ~0~; scans: ~19746~
3	2::tr|A0A8L2QND6|A0A8L2QND6_RAT	Sodium-driven chloride bicarbonate exchanger OS=Rattus norvegicus OX=10116 GN=Slc4a10 PE=4 SV=1	2269	129307	88	88	38	38	40.7	1137	5113	2039	1	0	0	716.322	1430.63	2	1430.63	-0.0052	0	47.52	0.0017	K	LESECSAPGEQPK	F					File: ~Y:\CORE\RAW_DATA_2022_QE\P1317_Sigrun_Lange\P1317_2_B_ctx.raw~; SpectrumID: ~2229~; PrecursorID: ~0~; scans: ~9696~
3	2::tr|A0A8L2QND6|A0A8L2QND6_RAT	Sodium-driven chloride bicarbonate exchanger OS=Rattus norvegicus OX=10116 GN=Slc4a10 PE=4 SV=1	2269	129307	88	88	38	38	40.7	1137	5114	1762	1	0	0	716.323	1430.63	2	1430.63	-0.004	0	37.11	0.019	K	LESECSAPGEQPK	F					File: ~Y:\CORE\RAW_DATA_2022_QE\P1317_Sigrun_Lange\P1317_2_B_ctx.raw~; SpectrumID: ~1929~; PrecursorID: ~0~; scans: ~9170~
3	2::tr|A0A8L2QND6|A0A8L2QND6_RAT	Sodium-driven chloride bicarbonate exchanger OS=Rattus norvegicus OX=10116 GN=Slc4a10 PE=4 SV=1	2269	129307	88	88	38	38	40.7	1137	5115	1640	1	0	0	716.324	1430.63	2	1430.63	-0.0021	0	48.42	0.0014	K	LESECSAPGEQPK	F					File: ~Y:\CORE\RAW_DATA_2022_QE\P1317_Sigrun_Lange\P1317_2_B_ctx.raw~; SpectrumID: ~1787~; PrecursorID: ~0~; scans: ~8911~
3	2::tr|A0A8L2QND6|A0A8L2QND6_RAT	Sodium-driven chloride bicarbonate exchanger OS=Rattus norvegicus OX=10116 GN=Slc4a10 PE=4 SV=1	2269	129307	88	88	38	38	40.7	1137	5117	1903	1	0	0	716.325	1430.64	2	1430.63	0.0015	0	51.06	0.00084	K	LESECSAPGEQPK	F					File: ~Y:\CORE\RAW_DATA_2022_QE\P1317_Sigrun_Lange\P1317_2_B_ctx.raw~; SpectrumID: ~2079~; PrecursorID: ~0~; scans: ~9434~
3	2::tr|A0A8L2QND6|A0A8L2QND6_RAT	Sodium-driven chloride bicarbonate exchanger OS=Rattus norvegicus OX=10116 GN=Slc4a10 PE=4 SV=1	2269	129307	88	88	38	38	40.7	1137	5603	8376	1	0	0	499.909	1496.7	3	1496.7	0.0028	1	63.34	8.9e-05	K	THFEKEDLEGHR	T					File: ~Y:\CORE\RAW_DATA_2022_QE\P1317_Sigrun_Lange\P1317_2_B_ctx.raw~; SpectrumID: ~8626~; PrecursorID: ~0~; scans: ~18759~
3	2::tr|A0A8L2QND6|A0A8L2QND6_RAT	Sodium-driven chloride bicarbonate exchanger OS=Rattus norvegicus OX=10116 GN=Slc4a10 PE=4 SV=1	2269	129307	88	88	38	38	40.7	1137	5966	6449	1	0	0	775.355	1548.69	2	1548.7	-0.0028	0	86.54	3.5e-07	R	DDPSVINISDEMSK	T					File: ~Y:\CORE\RAW_DATA_2022_QE\P1317_Sigrun_Lange\P1317_2_B_ctx.raw~; SpectrumID: ~6698~; PrecursorID: ~0~; scans: ~16575~
3	2::tr|A0A8L2QND6|A0A8L2QND6_RAT	Sodium-driven chloride bicarbonate exchanger OS=Rattus norvegicus OX=10116 GN=Slc4a10 PE=4 SV=1	2269	129307	88	88	38	38	40.7	1137	5967	6193	1	0	0	775.355	1548.7	2	1548.7	-0.0017	0	75.67	4.4e-06	R	DDPSVINISDEMSK	T					File: ~Y:\CORE\RAW_DATA_2022_QE\P1317_Sigrun_Lange\P1317_2_B_ctx.raw~; SpectrumID: ~6442~; PrecursorID: ~0~; scans: ~16273~
3	2::tr|A0A8L2QND6|A0A8L2QND6_RAT	Sodium-driven chloride bicarbonate exchanger OS=Rattus norvegicus OX=10116 GN=Slc4a10 PE=4 SV=1	2269	129307	88	88	38	38	40.7	1137	5968	5959	1	0	0	775.357	1548.7	2	1548.7	0.0016	0	44.9	0.0054	R	DDPSVINISDEMSK	T					File: ~Y:\CORE\RAW_DATA_2022_QE\P1317_Sigrun_Lange\P1317_2_B_ctx.raw~; SpectrumID: ~6207~; PrecursorID: ~0~; scans: ~15969~
3	2::tr|A0A8L2QND6|A0A8L2QND6_RAT	Sodium-driven chloride bicarbonate exchanger OS=Rattus norvegicus OX=10116 GN=Slc4a10 PE=4 SV=1	2269	129307	88	88	38	38	40.7	1137	6055	10218	1	0	0	781.873	1561.73	2	1561.73	-0.0021	0	66.31	5.5e-05	R	ELSWLDDLMPESK	K					File: ~Y:\CORE\RAW_DATA_2022_QE\P1317_Sigrun_Lange\P1317_2_B_ctx.raw~; SpectrumID: ~10502~; PrecursorID: ~0~; scans: ~20825~
3	2::tr|A0A8L2QND6|A0A8L2QND6_RAT	Sodium-driven chloride bicarbonate exchanger OS=Rattus norvegicus OX=10116 GN=Slc4a10 PE=4 SV=1	2269	129307	88	88	38	38	40.7	1137	6071	6097	1	0	0	783.348	1564.68	2	1564.69	-0.0114	0	28.22	0.17	R	DDPSVINISDEMSK	T	Oxidation (M)	0.00000000000300.0			File: ~Y:\CORE\RAW_DATA_2022_QE\P1317_Sigrun_Lange\P1317_2_B_ctx.raw~; SpectrumID: ~6346~; PrecursorID: ~0~; scans: ~16147~
3	2::tr|A0A8L2QND6|A0A8L2QND6_RAT	Sodium-driven chloride bicarbonate exchanger OS=Rattus norvegicus OX=10116 GN=Slc4a10 PE=4 SV=1	2269	129307	88	88	38	38	40.7	1137	6146	10265	1	0	0	789.87	1577.72	2	1577.73	-0.0034	0	51.45	0.0014	R	ELSWLDDLMPESK	K	Oxidation (M)	0.0000000030000.0			File: ~Y:\CORE\RAW_DATA_2022_QE\P1317_Sigrun_Lange\P1317_2_B_ctx.raw~; SpectrumID: ~10549~; PrecursorID: ~0~; scans: ~20874~
3	2::tr|A0A8L2QND6|A0A8L2QND6_RAT	Sodium-driven chloride bicarbonate exchanger OS=Rattus norvegicus OX=10116 GN=Slc4a10 PE=4 SV=1	2269	129307	88	88	38	38	40.7	1137	6403	8914	1	0	0	810.908	1619.8	2	1619.8	0.0041	0	88.86	3.9e-07	K	TAMWGNLLVTADNSK	E					File: ~Y:\CORE\RAW_DATA_2022_QE\P1317_Sigrun_Lange\P1317_2_B_ctx.raw~; SpectrumID: ~9164~; PrecursorID: ~0~; scans: ~19417~
3	2::tr|A0A8L2QND6|A0A8L2QND6_RAT	Sodium-driven chloride bicarbonate exchanger OS=Rattus norvegicus OX=10116 GN=Slc4a10 PE=4 SV=1	2269	129307	88	88	38	38	40.7	1137	6414	8643	1	0	0	811.405	1620.8	2	1620.78	0.0148	0	72.76	1.5e-05	K	TAMWGNLLVTADNSK	E	Deamidated (NQ)	0.000001000000000.0			File: ~Y:\CORE\RAW_DATA_2022_QE\P1317_Sigrun_Lange\P1317_2_B_ctx.raw~; SpectrumID: ~8893~; PrecursorID: ~0~; scans: ~19116~
3	2::tr|A0A8L2QND6|A0A8L2QND6_RAT	Sodium-driven chloride bicarbonate exchanger OS=Rattus norvegicus OX=10116 GN=Slc4a10 PE=4 SV=1	2269	129307	88	88	38	38	40.7	1137	6876	8795	1	0	0	854.893	1707.77	2	1707.77	-0.0029	1	46.06	0.0046	R	WLKFEEDVEDGGER	W					File: ~Y:\CORE\RAW_DATA_2022_QE\P1317_Sigrun_Lange\P1317_2_B_ctx.raw~; SpectrumID: ~9045~; PrecursorID: ~0~; scans: ~19290~
3	2::tr|A0A8L2QND6|A0A8L2QND6_RAT	Sodium-driven chloride bicarbonate exchanger OS=Rattus norvegicus OX=10116 GN=Slc4a10 PE=4 SV=1	2269	129307	88	88	38	38	40.7	1137	6877	8782	1	0	0	570.266	1707.78	3	1707.77	0.0021	1	56.06	0.00048	R	WLKFEEDVEDGGER	W					File: ~Y:\CORE\RAW_DATA_2022_QE\P1317_Sigrun_Lange\P1317_2_B_ctx.raw~; SpectrumID: ~9032~; PrecursorID: ~0~; scans: ~19277~
3	2::tr|A0A8L2QND6|A0A8L2QND6_RAT	Sodium-driven chloride bicarbonate exchanger OS=Rattus norvegicus OX=10116 GN=Slc4a10 PE=4 SV=1	2269	129307	88	88	38	38	40.7	1137	7504	2068	1	0	0	914.43	1826.85	2	1826.86	-0.0129	0	31.7	0.13	K	NAGQVVSPQSAPACAENK	N					File: ~Y:\CORE\RAW_DATA_2022_QE\P1317_Sigrun_Lange\P1317_2_B_ctx.raw~; SpectrumID: ~2259~; PrecursorID: ~0~; scans: ~9750~
3	2::tr|A0A8L2QND6|A0A8L2QND6_RAT	Sodium-driven chloride bicarbonate exchanger OS=Rattus norvegicus OX=10116 GN=Slc4a10 PE=4 SV=1	2269	129307	88	88	38	38	40.7	1137	7505	2368	1	0	0	914.433	1826.85	2	1826.86	-0.0057	0	52.64	0.0011	K	NAGQVVSPQSAPACAENK	N					File: ~Y:\CORE\RAW_DATA_2022_QE\P1317_Sigrun_Lange\P1317_2_B_ctx.raw~; SpectrumID: ~2568~; PrecursorID: ~0~; scans: ~10344~
3	2::tr|A0A8L2QND6|A0A8L2QND6_RAT	Sodium-driven chloride bicarbonate exchanger OS=Rattus norvegicus OX=10116 GN=Slc4a10 PE=4 SV=1	2269	129307	88	88	38	38	40.7	1137	7506	2809	1	0	0	914.434	1826.85	2	1826.86	-0.0045	0	43.41	0.0095	K	NAGQVVSPQSAPACAENK	N					File: ~Y:\CORE\RAW_DATA_2022_QE\P1317_Sigrun_Lange\P1317_2_B_ctx.raw~; SpectrumID: ~3026~; PrecursorID: ~0~; scans: ~11176~
3	2::tr|A0A8L2QND6|A0A8L2QND6_RAT	Sodium-driven chloride bicarbonate exchanger OS=Rattus norvegicus OX=10116 GN=Slc4a10 PE=4 SV=1	2269	129307	88	88	38	38	40.7	1137	7507	2509	1	0	0	914.434	1826.85	2	1826.86	-0.0045	0	73.21	1e-05	K	NAGQVVSPQSAPACAENK	N					File: ~Y:\CORE\RAW_DATA_2022_QE\P1317_Sigrun_Lange\P1317_2_B_ctx.raw~; SpectrumID: ~2717~; PrecursorID: ~0~; scans: ~10621~
3	2::tr|A0A8L2QND6|A0A8L2QND6_RAT	Sodium-driven chloride bicarbonate exchanger OS=Rattus norvegicus OX=10116 GN=Slc4a10 PE=4 SV=1	2269	129307	88	88	38	38	40.7	1137	7508	2654	1	0	0	914.438	1826.86	2	1826.86	0.0039	0	43.14	0.012	K	NAGQVVSPQSAPACAENK	N					File: ~Y:\CORE\RAW_DATA_2022_QE\P1317_Sigrun_Lange\P1317_2_B_ctx.raw~; SpectrumID: ~2866~; PrecursorID: ~0~; scans: ~10891~
3	2::tr|A0A8L2QND6|A0A8L2QND6_RAT	Sodium-driven chloride bicarbonate exchanger OS=Rattus norvegicus OX=10116 GN=Slc4a10 PE=4 SV=1	2269	129307	88	88	38	38	40.7	1137	7509	2238	1	0	0	914.44	1826.86	2	1826.86	0.0065	0	53.91	0.00099	K	NAGQVVSPQSAPACAENK	N					File: ~Y:\CORE\RAW_DATA_2022_QE\P1317_Sigrun_Lange\P1317_2_B_ctx.raw~; SpectrumID: ~2434~; PrecursorID: ~0~; scans: ~10082~
3	2::tr|A0A8L2QND6|A0A8L2QND6_RAT	Sodium-driven chloride bicarbonate exchanger OS=Rattus norvegicus OX=10116 GN=Slc4a10 PE=4 SV=1	2269	129307	88	88	38	38	40.7	1137	7510	2505	1	0	0	914.44	1826.87	2	1826.86	0.0071	0	53.27	0.0011	K	NAGQVVSPQSAPACAENK	N					File: ~Y:\CORE\RAW_DATA_2022_QE\P1317_Sigrun_Lange\P1317_2_B_ctx.raw~; SpectrumID: ~2713~; PrecursorID: ~0~; scans: ~10616~
3	2::tr|A0A8L2QND6|A0A8L2QND6_RAT	Sodium-driven chloride bicarbonate exchanger OS=Rattus norvegicus OX=10116 GN=Slc4a10 PE=4 SV=1	2269	129307	88	88	38	38	40.7	1137	7654	10262	1	0	0	930.551	1859.09	2	1859.09	-0.0008	0	101.16	2e-09	R	LSPAVLLQGLAEVPIPSR	F					File: ~Y:\CORE\RAW_DATA_2022_QE\P1317_Sigrun_Lange\P1317_2_B_ctx.raw~; SpectrumID: ~10546~; PrecursorID: ~0~; scans: ~20871~
3	2::tr|A0A8L2QND6|A0A8L2QND6_RAT	Sodium-driven chloride bicarbonate exchanger OS=Rattus norvegicus OX=10116 GN=Slc4a10 PE=4 SV=1	2269	129307	88	88	38	38	40.7	1137	7655	10266	1	0	0	620.703	1859.09	3	1859.09	0.0006	0	61.73	1.7e-05	R	LSPAVLLQGLAEVPIPSR	F					File: ~Y:\CORE\RAW_DATA_2022_QE\P1317_Sigrun_Lange\P1317_2_B_ctx.raw~; SpectrumID: ~10550~; PrecursorID: ~0~; scans: ~20875~
3	2::tr|A0A8L2QND6|A0A8L2QND6_RAT	Sodium-driven chloride bicarbonate exchanger OS=Rattus norvegicus OX=10116 GN=Slc4a10 PE=4 SV=1	2269	129307	88	88	38	38	40.7	1137	7949	9386	1	0	0	647.319	1938.93	3	1938.94	-0.0054	0	102.31	1.6e-08	R	SIATLMTDEVFHDVAYK	A					File: ~Y:\CORE\RAW_DATA_2022_QE\P1317_Sigrun_Lange\P1317_2_B_ctx.raw~; SpectrumID: ~9642~; PrecursorID: ~0~; scans: ~19922~
3	2::tr|A0A8L2QND6|A0A8L2QND6_RAT	Sodium-driven chloride bicarbonate exchanger OS=Rattus norvegicus OX=10116 GN=Slc4a10 PE=4 SV=1	2269	129307	88	88	38	38	40.7	1137	7951	9388	1	0	0	970.477	1938.94	2	1938.94	0.0003	0	87.79	4.5e-07	R	SIATLMTDEVFHDVAYK	A					File: ~Y:\CORE\RAW_DATA_2022_QE\P1317_Sigrun_Lange\P1317_2_B_ctx.raw~; SpectrumID: ~9644~; PrecursorID: ~0~; scans: ~19924~
3	2::tr|A0A8L2QND6|A0A8L2QND6_RAT	Sodium-driven chloride bicarbonate exchanger OS=Rattus norvegicus OX=10116 GN=Slc4a10 PE=4 SV=1	2269	129307	88	88	38	38	40.7	1137	8012	8901	1	0	0	652.647	1954.92	3	1954.93	-0.015	0	72.09	1.4e-05	R	SIATLMTDEVFHDVAYK	A	Oxidation (M)	0.00000300000000000.0			File: ~Y:\CORE\RAW_DATA_2022_QE\P1317_Sigrun_Lange\P1317_2_B_ctx.raw~; SpectrumID: ~9151~; PrecursorID: ~0~; scans: ~19403~
3	2::tr|A0A8L2QND6|A0A8L2QND6_RAT	Sodium-driven chloride bicarbonate exchanger OS=Rattus norvegicus OX=10116 GN=Slc4a10 PE=4 SV=1	2269	129307	88	88	38	38	40.7	1137	8108	4302	1	0	0	990.92	1979.82	2	1979.83	-0.0098	0	89.96	5.9e-08	R	DSGLEDGGESPSFDTPSQR	V					File: ~Y:\CORE\RAW_DATA_2022_QE\P1317_Sigrun_Lange\P1317_2_B_ctx.raw~; SpectrumID: ~4543~; PrecursorID: ~0~; scans: ~13649~
3	2::tr|A0A8L2QND6|A0A8L2QND6_RAT	Sodium-driven chloride bicarbonate exchanger OS=Rattus norvegicus OX=10116 GN=Slc4a10 PE=4 SV=1	2269	129307	88	88	38	38	40.7	1137	8109	4479	1	0	0	990.92	1979.83	2	1979.83	-0.0093	0	99.93	6e-09	R	DSGLEDGGESPSFDTPSQR	V					File: ~Y:\CORE\RAW_DATA_2022_QE\P1317_Sigrun_Lange\P1317_2_B_ctx.raw~; SpectrumID: ~4722~; PrecursorID: ~0~; scans: ~13934~
3	2::tr|A0A8L2QND6|A0A8L2QND6_RAT	Sodium-driven chloride bicarbonate exchanger OS=Rattus norvegicus OX=10116 GN=Slc4a10 PE=4 SV=1	2269	129307	88	88	38	38	40.7	1137	8110	4130	1	0	0	990.921	1979.83	2	1979.83	-0.0067	0	103.33	2.8e-09	R	DSGLEDGGESPSFDTPSQR	V					File: ~Y:\CORE\RAW_DATA_2022_QE\P1317_Sigrun_Lange\P1317_2_B_ctx.raw~; SpectrumID: ~4371~; PrecursorID: ~0~; scans: ~13371~
3	2::tr|A0A8L2QND6|A0A8L2QND6_RAT	Sodium-driven chloride bicarbonate exchanger OS=Rattus norvegicus OX=10116 GN=Slc4a10 PE=4 SV=1	2269	129307	88	88	38	38	40.7	1137	8111	3937	1	0	0	990.927	1979.84	2	1979.83	0.004	0	51.02	0.00065	R	DSGLEDGGESPSFDTPSQR	V					File: ~Y:\CORE\RAW_DATA_2022_QE\P1317_Sigrun_Lange\P1317_2_B_ctx.raw~; SpectrumID: ~4178~; PrecursorID: ~0~; scans: ~13067~
3	2::tr|A0A8L2QND6|A0A8L2QND6_RAT	Sodium-driven chloride bicarbonate exchanger OS=Rattus norvegicus OX=10116 GN=Slc4a10 PE=4 SV=1	2269	129307	88	88	38	38	40.7	1137	8112	3954	1	0	0	990.931	1979.85	2	1979.83	0.0133	0	93.74	4.2e-08	R	DSGLEDGGESPSFDTPSQR	V					File: ~Y:\CORE\RAW_DATA_2022_QE\P1317_Sigrun_Lange\P1317_2_B_ctx.raw~; SpectrumID: ~4195~; PrecursorID: ~0~; scans: ~13091~
3	2::tr|A0A8L2QND6|A0A8L2QND6_RAT	Sodium-driven chloride bicarbonate exchanger OS=Rattus norvegicus OX=10116 GN=Slc4a10 PE=4 SV=1	2269	129307	88	88	38	38	40.7	1137	8571	10306	1	0	0	1070.57	2139.12	2	2139.12	-0.0041	0	91.44	1.6e-07	K	IPPGAEASNILVGELEFLDR	T					File: ~Y:\CORE\RAW_DATA_2022_QE\P1317_Sigrun_Lange\P1317_2_B_ctx.raw~; SpectrumID: ~10590~; PrecursorID: ~0~; scans: ~20917~
3	2::tr|A0A8L2QND6|A0A8L2QND6_RAT	Sodium-driven chloride bicarbonate exchanger OS=Rattus norvegicus OX=10116 GN=Slc4a10 PE=4 SV=1	2269	129307	88	88	38	38	40.7	1137	8572	10297	1	0	0	714.047	2139.12	3	2139.12	-0.0026	0	68.54	3e-05	K	IPPGAEASNILVGELEFLDR	T					File: ~Y:\CORE\RAW_DATA_2022_QE\P1317_Sigrun_Lange\P1317_2_B_ctx.raw~; SpectrumID: ~10581~; PrecursorID: ~0~; scans: ~20908~
3	2::tr|A0A8L2QND6|A0A8L2QND6_RAT	Sodium-driven chloride bicarbonate exchanger OS=Rattus norvegicus OX=10116 GN=Slc4a10 PE=4 SV=1	2269	129307	88	88	38	38	40.7	1137	8983	5482	1	0	0	755.997	2264.97	3	2264.98	-0.009	1	23.15	0.45	R	ERDSGLEDGGESPSFDTPSQR	V					File: ~Y:\CORE\RAW_DATA_2022_QE\P1317_Sigrun_Lange\P1317_2_B_ctx.raw~; SpectrumID: ~5730~; PrecursorID: ~0~; scans: ~15355~
3	2::tr|A0A8L2QND6|A0A8L2QND6_RAT	Sodium-driven chloride bicarbonate exchanger OS=Rattus norvegicus OX=10116 GN=Slc4a10 PE=4 SV=1	2269	129307	88	88	38	38	40.7	1137	9007	9547	1	0	0	756.744	2267.21	3	2267.22	-0.0061	1	59.98	0.00015	K	KIPPGAEASNILVGELEFLDR	T					File: ~Y:\CORE\RAW_DATA_2022_QE\P1317_Sigrun_Lange\P1317_2_B_ctx.raw~; SpectrumID: ~9808~; PrecursorID: ~0~; scans: ~20096~
3	2::tr|A0A8L2QND6|A0A8L2QND6_RAT	Sodium-driven chloride bicarbonate exchanger OS=Rattus norvegicus OX=10116 GN=Slc4a10 PE=4 SV=1	2269	129307	88	88	38	38	40.7	1137	9391	3878	1	0	0	801.046	2400.12	3	2400.1	0.0182	1	38.24	0.038	K	NAGQVVSPQSAPACAENKNDVSR	E	2 Deamidated (NQ)	0.00000000100000000010000.0			File: ~Y:\CORE\RAW_DATA_2022_QE\P1317_Sigrun_Lange\P1317_2_B_ctx.raw~; SpectrumID: ~4117~; PrecursorID: ~0~; scans: ~12976~
3	2::tr|A0A8L2QND6|A0A8L2QND6_RAT	Sodium-driven chloride bicarbonate exchanger OS=Rattus norvegicus OX=10116 GN=Slc4a10 PE=4 SV=1	2269	129307	88	88	38	38	40.7	1137	10059	8430	1	0	0	673.321	2689.25	4	2689.26	-0.005	0	34.93	0.088	K	TPSLPNGTAAHGGPEQHGGHSGPELQR	T	Deamidated (NQ)	0.000000000000000100000000000.0			File: ~Y:\CORE\RAW_DATA_2022_QE\P1317_Sigrun_Lange\P1317_2_B_ctx.raw~; SpectrumID: ~8680~; PrecursorID: ~0~; scans: ~18818~
3	2::tr|A0A8L2QND6|A0A8L2QND6_RAT	Sodium-driven chloride bicarbonate exchanger OS=Rattus norvegicus OX=10116 GN=Slc4a10 PE=4 SV=1	2269	129307	88	88	38	38	40.7	1137	10062	8372	1	0	0	538.861	2689.27	5	2689.26	0.0079	0	39.47	0.034	K	TPSLPNGTAAHGGPEQHGGHSGPELQR	T	Deamidated (NQ)	0.000001000000000000000000000.0			File: ~Y:\CORE\RAW_DATA_2022_QE\P1317_Sigrun_Lange\P1317_2_B_ctx.raw~; SpectrumID: ~8622~; PrecursorID: ~0~; scans: ~18755~
3	2::tr|A0A8L2QND6|A0A8L2QND6_RAT	Sodium-driven chloride bicarbonate exchanger OS=Rattus norvegicus OX=10116 GN=Slc4a10 PE=4 SV=1	2269	129307	88	88	38	38	40.7	1137	10238	9019	1	0	0	931.091	2790.25	3	2790.25	0.0048	0	85.57	5.3e-07	K	EEEQSMLAMEDEGTVQLPLEGHYR	D					File: ~Y:\CORE\RAW_DATA_2022_QE\P1317_Sigrun_Lange\P1317_2_B_ctx.raw~; SpectrumID: ~9269~; PrecursorID: ~0~; scans: ~19529~
3	2::tr|A0A8L2QND6|A0A8L2QND6_RAT	Sodium-driven chloride bicarbonate exchanger OS=Rattus norvegicus OX=10116 GN=Slc4a10 PE=4 SV=1	2269	129307	88	88	38	38	40.7	1137	10240	8904	1	0	0	931.76	2792.26	3	2792.22	0.0439	0	42.94	0.01	K	EEEQSMLAMEDEGTVQLPLEGHYR	D	2 Deamidated (NQ)	0.000100000000000100000000.0			File: ~Y:\CORE\RAW_DATA_2022_QE\P1317_Sigrun_Lange\P1317_2_B_ctx.raw~; SpectrumID: ~9154~; PrecursorID: ~0~; scans: ~19406~
3	2::tr|A0A8L2QND6|A0A8L2QND6_RAT	Sodium-driven chloride bicarbonate exchanger OS=Rattus norvegicus OX=10116 GN=Slc4a10 PE=4 SV=1	2269	129307	88	88	38	38	40.7	1137	10281	8869	1	0	0	564.471	2817.32	5	2817.35	-0.0377	1	38.34	0.037	R	KTPSLPNGTAAHGGPEQHGGHSGPELQR	T	Deamidated (NQ)	0.0000000000000000100000000000.0			File: ~Y:\CORE\RAW_DATA_2022_QE\P1317_Sigrun_Lange\P1317_2_B_ctx.raw~; SpectrumID: ~9119~; PrecursorID: ~0~; scans: ~19368~
3	2::tr|A0A8L2QND6|A0A8L2QND6_RAT	Sodium-driven chloride bicarbonate exchanger OS=Rattus norvegicus OX=10116 GN=Slc4a10 PE=4 SV=1	2269	129307	88	88	38	38	40.7	1137	10282	9086	1	0	0	705.346	2817.35	4	2817.35	-0.001	1	58.05	0.00048	R	KTPSLPNGTAAHGGPEQHGGHSGPELQR	T	Deamidated (NQ)	0.0000001000000000000000000000.0			File: ~Y:\CORE\RAW_DATA_2022_QE\P1317_Sigrun_Lange\P1317_2_B_ctx.raw~; SpectrumID: ~9336~; PrecursorID: ~0~; scans: ~19599~
3	2::tr|A0A8L2QND6|A0A8L2QND6_RAT	Sodium-driven chloride bicarbonate exchanger OS=Rattus norvegicus OX=10116 GN=Slc4a10 PE=4 SV=1	2269	129307	88	88	38	38	40.7	1137	10283	9093	1	0	0	470.567	2817.36	6	2817.35	0.0023	1	69.73	3.3e-05	R	KTPSLPNGTAAHGGPEQHGGHSGPELQR	T	Deamidated (NQ)	0.0000000000000000100000000000.0			File: ~Y:\CORE\RAW_DATA_2022_QE\P1317_Sigrun_Lange\P1317_2_B_ctx.raw~; SpectrumID: ~9343~; PrecursorID: ~0~; scans: ~19606~
3	2::tr|A0A8L2QND6|A0A8L2QND6_RAT	Sodium-driven chloride bicarbonate exchanger OS=Rattus norvegicus OX=10116 GN=Slc4a10 PE=4 SV=1	2269	129307	88	88	38	38	40.7	1137	10751	10289	1	0	0	1094.88	3281.63	3	3281.62	0.0094	1	76.2	6.3e-06	K	DRNDLVSGIDEFLDQVTVLPPGEWDPSIR	I					File: ~Y:\CORE\RAW_DATA_2022_QE\P1317_Sigrun_Lange\P1317_2_B_ctx.raw~; SpectrumID: ~10573~; PrecursorID: ~0~; scans: ~20899~
3	2::tr|A0A8L2QND6|A0A8L2QND6_RAT	Sodium-driven chloride bicarbonate exchanger OS=Rattus norvegicus OX=10116 GN=Slc4a10 PE=4 SV=1	2269	129307	88	88	38	38	40.7	1137	10952	9990	1	0	0	1191.22	3570.63	3	3570.62	0.0003	0	30.35	0.17	R	VQFILGTEDDDEEHIPHDLFTELDEICWR	E					File: ~Y:\CORE\RAW_DATA_2022_QE\P1317_Sigrun_Lange\P1317_2_B_ctx.raw~; SpectrumID: ~10267~; PrecursorID: ~0~; scans: ~20578~
3	2::tr|A0A8L2QND6|A0A8L2QND6_RAT	Sodium-driven chloride bicarbonate exchanger OS=Rattus norvegicus OX=10116 GN=Slc4a10 PE=4 SV=1	2269	129307	88	88	38	38	40.7	1137	10953	9985	1	0	0	893.664	3570.63	4	3570.62	0.0017	0	46.1	0.0045	R	VQFILGTEDDDEEHIPHDLFTELDEICWR	E					File: ~Y:\CORE\RAW_DATA_2022_QE\P1317_Sigrun_Lange\P1317_2_B_ctx.raw~; SpectrumID: ~10262~; PrecursorID: ~0~; scans: ~20573~
3	2::tr|A0A8L2QND6|A0A8L2QND6_RAT	Sodium-driven chloride bicarbonate exchanger OS=Rattus norvegicus OX=10116 GN=Slc4a10 PE=4 SV=1	2269	129307	88	88	38	38	40.7	1137	10980	9146	1	0	0	721.74	3603.66	5	3603.67	-0.0073	2	53.2	0.0011	K	KLEDAEKEEEQSMLAMEDEGTVQLPLEGHYR	D					File: ~Y:\CORE\RAW_DATA_2022_QE\P1317_Sigrun_Lange\P1317_2_B_ctx.raw~; SpectrumID: ~9397~; PrecursorID: ~0~; scans: ~19663~
3	2::tr|A0A8L2QND6|A0A8L2QND6_RAT	Sodium-driven chloride bicarbonate exchanger OS=Rattus norvegicus OX=10116 GN=Slc4a10 PE=4 SV=1	2269	129307	88	88	38	38	40.7	1137	10982	9127	1	0	0	902.174	3604.67	4	3604.65	0.0121	2	89.68	2.3e-07	K	KLEDAEKEEEQSMLAMEDEGTVQLPLEGHYR	D	Deamidated (NQ)	0.0000000000100000000000000000000.0			File: ~Y:\CORE\RAW_DATA_2022_QE\P1317_Sigrun_Lange\P1317_2_B_ctx.raw~; SpectrumID: ~9378~; PrecursorID: ~0~; scans: ~19643~
3	2::tr|A0A8L2QND6|A0A8L2QND6_RAT	Sodium-driven chloride bicarbonate exchanger OS=Rattus norvegicus OX=10116 GN=Slc4a10 PE=4 SV=1	2269	129307	88	88	38	38	40.7	1137	11293	10374	1	0	0	1083.03	4328.08	4	4328.06	0.0212	0	46.38	0.0052	R	SCILNGTVLLDMHANTLEEIADMVLDQQVSSGQLNEDVR	H	Deamidated (NQ)	0.000000000000001000000000000000000000000.0			File: ~Y:\CORE\RAW_DATA_2022_QE\P1317_Sigrun_Lange\P1317_2_B_ctx.raw~; SpectrumID: ~10658~; PrecursorID: ~0~; scans: ~20999~
3	2::tr|A0A8L2QND6|A0A8L2QND6_RAT	Sodium-driven chloride bicarbonate exchanger OS=Rattus norvegicus OX=10116 GN=Slc4a10 PE=4 SV=1	2269	129307	88	88	38	38	40.7	1137	11294	10351	1	0	0	1083.27	4329.05	4	4329.05	0.0064	0	74.24	8e-06	R	SCILNGTVLLDMHANTLEEIADMVLDQQVSSGQLNEDVR	H	2 Deamidated (NQ)	0.000010000000001000000000000000000000000.0			File: ~Y:\CORE\RAW_DATA_2022_QE\P1317_Sigrun_Lange\P1317_2_B_ctx.raw~; SpectrumID: ~10635~; PrecursorID: ~0~; scans: ~20967~
3	2::sp|Q80ZA5-10|S4A10_RAT	Isoform 10 of Sodium-driven chloride bicarbonate exchanger OS=Rattus norvegicus OX=10116 GN=Slc4a10	2269	126970	88	88	38	38	41.4	1118	216	6158	1	0	0	396.242	790.47	2	790.47	-0.0003	0	30.28	0.02	R	TVVAFVR	L					File: ~Y:\CORE\RAW_DATA_2022_QE\P1317_Sigrun_Lange\P1317_2_B_ctx.raw~; SpectrumID: ~6407~; PrecursorID: ~0~; scans: ~16225~
3	2::sp|Q80ZA5-10|S4A10_RAT	Isoform 10 of Sodium-driven chloride bicarbonate exchanger OS=Rattus norvegicus OX=10116 GN=Slc4a10	2269	126970	88	88	38	38	41.4	1118	217	5886	1	0	0	396.242	790.47	2	790.47	-0.0001	0	33.34	0.0097	R	TVVAFVR	L					File: ~Y:\CORE\RAW_DATA_2022_QE\P1317_Sigrun_Lange\P1317_2_B_ctx.raw~; SpectrumID: ~6134~; PrecursorID: ~0~; scans: ~15878~
3	2::sp|Q80ZA5-10|S4A10_RAT	Isoform 10 of Sodium-driven chloride bicarbonate exchanger OS=Rattus norvegicus OX=10116 GN=Slc4a10	2269	126970	88	88	38	38	41.4	1118	448	6478	4	0	0	414.223	826.431	2	826.437	-0.006	0	21.78	0.36	R	VHEALMK	Q					File: ~Y:\CORE\RAW_DATA_2022_QE\P1317_Sigrun_Lange\P1317_2_B_ctx.raw~; SpectrumID: ~6727~; PrecursorID: ~0~; scans: ~16610~
3	2::sp|Q80ZA5-10|S4A10_RAT	Isoform 10 of Sodium-driven chloride bicarbonate exchanger OS=Rattus norvegicus OX=10116 GN=Slc4a10	2269	126970	88	88	38	38	41.4	1118	601	7162	1	0	0	424.734	847.453	2	847.455	-0.0024	0	31.59	0.11	K	GIQLFDR	I					File: ~Y:\CORE\RAW_DATA_2022_QE\P1317_Sigrun_Lange\P1317_2_B_ctx.raw~; SpectrumID: ~7412~; PrecursorID: ~0~; scans: ~17412~
3	2::sp|Q80ZA5-10|S4A10_RAT	Isoform 10 of Sodium-driven chloride bicarbonate exchanger OS=Rattus norvegicus OX=10116 GN=Slc4a10	2269	126970	88	88	38	38	41.4	1118	863	8172	1	0	0	445.234	888.453	2	888.453	-0.0001	0	30.33	0.23	K	VDLHFMK	K					File: ~Y:\CORE\RAW_DATA_2022_QE\P1317_Sigrun_Lange\P1317_2_B_ctx.raw~; SpectrumID: ~8422~; PrecursorID: ~0~; scans: ~18539~
3	2::sp|Q80ZA5-10|S4A10_RAT	Isoform 10 of Sodium-driven chloride bicarbonate exchanger OS=Rattus norvegicus OX=10116 GN=Slc4a10	2269	126970	88	88	38	38	41.4	1118	1576	3410	1	0	0	496.207	990.399	2	990.404	-0.0049	0	39.95	0.0025	R	EGEDAEWR	E					File: ~Y:\CORE\RAW_DATA_2022_QE\P1317_Sigrun_Lange\P1317_2_B_ctx.raw~; SpectrumID: ~3642~; PrecursorID: ~0~; scans: ~12254~
3	2::sp|Q80ZA5-10|S4A10_RAT	Isoform 10 of Sodium-driven chloride bicarbonate exchanger OS=Rattus norvegicus OX=10116 GN=Slc4a10	2269	126970	88	88	38	38	41.4	1118	1577	2760	1	0	0	496.207	990.4	2	990.404	-0.0045	0	31.33	0.018	R	EGEDAEWR	E					File: ~Y:\CORE\RAW_DATA_2022_QE\P1317_Sigrun_Lange\P1317_2_B_ctx.raw~; SpectrumID: ~2975~; PrecursorID: ~0~; scans: ~11082~
3	2::sp|Q80ZA5-10|S4A10_RAT	Isoform 10 of Sodium-driven chloride bicarbonate exchanger OS=Rattus norvegicus OX=10116 GN=Slc4a10	2269	126970	88	88	38	38	41.4	1118	1578	3087	1	0	0	496.208	990.402	2	990.404	-0.002	0	39.76	0.0026	R	EGEDAEWR	E					File: ~Y:\CORE\RAW_DATA_2022_QE\P1317_Sigrun_Lange\P1317_2_B_ctx.raw~; SpectrumID: ~3313~; PrecursorID: ~0~; scans: ~11695~
3	2::sp|Q80ZA5-10|S4A10_RAT	Isoform 10 of Sodium-driven chloride bicarbonate exchanger OS=Rattus norvegicus OX=10116 GN=Slc4a10	2269	126970	88	88	38	38	41.4	1118	1579	2592	1	0	0	496.209	990.403	2	990.404	-0.0018	0	25.82	0.065	R	EGEDAEWR	E					File: ~Y:\CORE\RAW_DATA_2022_QE\P1317_Sigrun_Lange\P1317_2_B_ctx.raw~; SpectrumID: ~2803~; PrecursorID: ~0~; scans: ~10774~
3	2::sp|Q80ZA5-10|S4A10_RAT	Isoform 10 of Sodium-driven chloride bicarbonate exchanger OS=Rattus norvegicus OX=10116 GN=Slc4a10	2269	126970	88	88	38	38	41.4	1118	1580	3247	1	0	0	496.209	990.404	2	990.404	0.0001	0	40.18	0.0025	R	EGEDAEWR	E					File: ~Y:\CORE\RAW_DATA_2022_QE\P1317_Sigrun_Lange\P1317_2_B_ctx.raw~; SpectrumID: ~3476~; PrecursorID: ~0~; scans: ~11976~
3	2::sp|Q80ZA5-10|S4A10_RAT	Isoform 10 of Sodium-driven chloride bicarbonate exchanger OS=Rattus norvegicus OX=10116 GN=Slc4a10	2269	126970	88	88	38	38	41.4	1118	1581	3595	1	0	0	496.21	990.405	2	990.404	0.0004	0	40.24	0.0025	R	EGEDAEWR	E					File: ~Y:\CORE\RAW_DATA_2022_QE\P1317_Sigrun_Lange\P1317_2_B_ctx.raw~; SpectrumID: ~3829~; PrecursorID: ~0~; scans: ~12541~
3	2::sp|Q80ZA5-10|S4A10_RAT	Isoform 10 of Sodium-driven chloride bicarbonate exchanger OS=Rattus norvegicus OX=10116 GN=Slc4a10	2269	126970	88	88	38	38	41.4	1118	1582	2940	1	0	0	496.212	990.408	2	990.404	0.0041	0	36.13	0.011	R	EGEDAEWR	E					File: ~Y:\CORE\RAW_DATA_2022_QE\P1317_Sigrun_Lange\P1317_2_B_ctx.raw~; SpectrumID: ~3163~; PrecursorID: ~0~; scans: ~11424~
3	2::sp|Q80ZA5-10|S4A10_RAT	Isoform 10 of Sodium-driven chloride bicarbonate exchanger OS=Rattus norvegicus OX=10116 GN=Slc4a10	2269	126970	88	88	38	38	41.4	1118	1583	4001	1	0	0	496.212	990.409	2	990.404	0.0044	0	51.22	0.00035	R	EGEDAEWR	E					File: ~Y:\CORE\RAW_DATA_2022_QE\P1317_Sigrun_Lange\P1317_2_B_ctx.raw~; SpectrumID: ~4242~; PrecursorID: ~0~; scans: ~13161~
3	2::sp|Q80ZA5-10|S4A10_RAT	Isoform 10 of Sodium-driven chloride bicarbonate exchanger OS=Rattus norvegicus OX=10116 GN=Slc4a10	2269	126970	88	88	38	38	41.4	1118	1584	3795	1	0	0	496.213	990.412	2	990.404	0.0073	0	39.59	0.0051	R	EGEDAEWR	E					File: ~Y:\CORE\RAW_DATA_2022_QE\P1317_Sigrun_Lange\P1317_2_B_ctx.raw~; SpectrumID: ~4034~; PrecursorID: ~0~; scans: ~12848~
3	2::sp|Q80ZA5-10|S4A10_RAT	Isoform 10 of Sodium-driven chloride bicarbonate exchanger OS=Rattus norvegicus OX=10116 GN=Slc4a10	2269	126970	88	88	38	38	41.4	1118	1760	9738	1	0	0	507.769	1013.52	2	1013.53	-0.0019	0	35.1	0.032	K	LMDFLFTK	R					File: ~Y:\CORE\RAW_DATA_2022_QE\P1317_Sigrun_Lange\P1317_2_B_ctx.raw~; SpectrumID: ~10006~; PrecursorID: ~0~; scans: ~20304~
3	2::sp|Q80ZA5-10|S4A10_RAT	Isoform 10 of Sodium-driven chloride bicarbonate exchanger OS=Rattus norvegicus OX=10116 GN=Slc4a10	2269	126970	88	88	38	38	41.4	1118	1793	5970	1	0	0	509.26	1016.5	2	1016.5	0.0011	0	35.92	0.073	R	SLHGEYVGR	A					File: ~Y:\CORE\RAW_DATA_2022_QE\P1317_Sigrun_Lange\P1317_2_B_ctx.raw~; SpectrumID: ~6218~; PrecursorID: ~0~; scans: ~15983~
3	2::sp|Q80ZA5-10|S4A10_RAT	Isoform 10 of Sodium-driven chloride bicarbonate exchanger OS=Rattus norvegicus OX=10116 GN=Slc4a10	2269	126970	88	88	38	38	41.4	1118	1862	2253	1	0	0	513.741	1025.47	2	1025.47	0.0011	0	84.73	3.5e-07	R	ENSTVDFSK	V					File: ~Y:\CORE\RAW_DATA_2022_QE\P1317_Sigrun_Lange\P1317_2_B_ctx.raw~; SpectrumID: ~2450~; PrecursorID: ~0~; scans: ~10114~
3	2::sp|Q80ZA5-10|S4A10_RAT	Isoform 10 of Sodium-driven chloride bicarbonate exchanger OS=Rattus norvegicus OX=10116 GN=Slc4a10	2269	126970	88	88	38	38	41.4	1118	1863	2386	1	0	0	513.742	1025.47	2	1025.47	0.0021	0	84.96	3.8e-07	R	ENSTVDFSK	V					File: ~Y:\CORE\RAW_DATA_2022_QE\P1317_Sigrun_Lange\P1317_2_B_ctx.raw~; SpectrumID: ~2586~; PrecursorID: ~0~; scans: ~10375~
3	2::sp|Q80ZA5-10|S4A10_RAT	Isoform 10 of Sodium-driven chloride bicarbonate exchanger OS=Rattus norvegicus OX=10116 GN=Slc4a10	2269	126970	88	88	38	38	41.4	1118	1975	1896	1	0	0	523.739	1045.46	2	1045.47	-0.005	0	51.98	0.00049	R	NDEEAVVDR	G					File: ~Y:\CORE\RAW_DATA_2022_QE\P1317_Sigrun_Lange\P1317_2_B_ctx.raw~; SpectrumID: ~2072~; PrecursorID: ~0~; scans: ~9421~
3	2::sp|Q80ZA5-10|S4A10_RAT	Isoform 10 of Sodium-driven chloride bicarbonate exchanger OS=Rattus norvegicus OX=10116 GN=Slc4a10	2269	126970	88	88	38	38	41.4	1118	2280	9773	1	0	0	544.839	1087.66	2	1087.66	-0.0013	0	67.01	5.4e-06	R	IFGGLILDIK	R					File: ~Y:\CORE\RAW_DATA_2022_QE\P1317_Sigrun_Lange\P1317_2_B_ctx.raw~; SpectrumID: ~10042~; PrecursorID: ~0~; scans: ~20342~
3	2::sp|Q80ZA5-10|S4A10_RAT	Isoform 10 of Sodium-driven chloride bicarbonate exchanger OS=Rattus norvegicus OX=10116 GN=Slc4a10	2269	126970	88	88	38	38	41.4	1118	2681	9332	1	0	0	571.817	1141.62	2	1141.62	-0.0013	1	58.25	0.00019	R	KLMDFLFTK	R					File: ~Y:\CORE\RAW_DATA_2022_QE\P1317_Sigrun_Lange\P1317_2_B_ctx.raw~; SpectrumID: ~9586~; PrecursorID: ~0~; scans: ~19863~
3	2::sp|Q80ZA5-10|S4A10_RAT	Isoform 10 of Sodium-driven chloride bicarbonate exchanger OS=Rattus norvegicus OX=10116 GN=Slc4a10	2269	126970	88	88	38	38	41.4	1118	2961	9761	1	0	0	586.78	1171.55	2	1171.55	0.0004	0	51.58	0.00072	K	APFFWSDFR	D					File: ~Y:\CORE\RAW_DATA_2022_QE\P1317_Sigrun_Lange\P1317_2_B_ctx.raw~; SpectrumID: ~10030~; PrecursorID: ~0~; scans: ~20329~
3	2::sp|Q80ZA5-10|S4A10_RAT	Isoform 10 of Sodium-driven chloride bicarbonate exchanger OS=Rattus norvegicus OX=10116 GN=Slc4a10	2269	126970	88	88	38	38	41.4	1118	3198	8467	1	0	0	600.817	1199.62	2	1199.62	-0.0001	0	49.03	0.0023	K	EYGLSYLSLR	A					File: ~Y:\CORE\RAW_DATA_2022_QE\P1317_Sigrun_Lange\P1317_2_B_ctx.raw~; SpectrumID: ~8717~; PrecursorID: ~0~; scans: ~18858~
3	2::sp|Q80ZA5-10|S4A10_RAT	Isoform 10 of Sodium-driven chloride bicarbonate exchanger OS=Rattus norvegicus OX=10116 GN=Slc4a10	2269	126970	88	88	38	38	41.4	1118	3878	8283	1	0	0	636.375	1270.74	2	1270.74	-0.0044	0	39.64	0.012	K	LQVPSVFKPTR	D					File: ~Y:\CORE\RAW_DATA_2022_QE\P1317_Sigrun_Lange\P1317_2_B_ctx.raw~; SpectrumID: ~8533~; PrecursorID: ~0~; scans: ~18658~
3	2::sp|Q80ZA5-10|S4A10_RAT	Isoform 10 of Sodium-driven chloride bicarbonate exchanger OS=Rattus norvegicus OX=10116 GN=Slc4a10	2269	126970	88	88	38	38	41.4	1118	3879	8204	1	0	0	424.586	1270.74	3	1270.74	-0.0027	0	39.27	0.013	K	LQVPSVFKPTR	D					File: ~Y:\CORE\RAW_DATA_2022_QE\P1317_Sigrun_Lange\P1317_2_B_ctx.raw~; SpectrumID: ~8454~; PrecursorID: ~0~; scans: ~18574~
3	2::sp|Q80ZA5-10|S4A10_RAT	Isoform 10 of Sodium-driven chloride bicarbonate exchanger OS=Rattus norvegicus OX=10116 GN=Slc4a10	2269	126970	88	88	38	38	41.4	1118	3880	8482	1	0	0	424.587	1270.74	3	1270.74	-0.0012	0	41.62	0.0077	K	LQVPSVFKPTR	D					File: ~Y:\CORE\RAW_DATA_2022_QE\P1317_Sigrun_Lange\P1317_2_B_ctx.raw~; SpectrumID: ~8732~; PrecursorID: ~0~; scans: ~18876~
3	2::sp|Q80ZA5-10|S4A10_RAT	Isoform 10 of Sodium-driven chloride bicarbonate exchanger OS=Rattus norvegicus OX=10116 GN=Slc4a10	2269	126970	88	88	38	38	41.4	1118	3966	2715	1	0	0	641.262	1280.51	2	1280.52	-0.007	0	63.27	1.2e-05	K	FEEDVEDGGER	W					File: ~Y:\CORE\RAW_DATA_2022_QE\P1317_Sigrun_Lange\P1317_2_B_ctx.raw~; SpectrumID: ~2929~; PrecursorID: ~0~; scans: ~10999~
3	2::sp|Q80ZA5-10|S4A10_RAT	Isoform 10 of Sodium-driven chloride bicarbonate exchanger OS=Rattus norvegicus OX=10116 GN=Slc4a10	2269	126970	88	88	38	38	41.4	1118	3967	2566	1	0	0	641.266	1280.52	2	1280.52	0.0014	0	63.46	1.6e-05	K	FEEDVEDGGER	W					File: ~Y:\CORE\RAW_DATA_2022_QE\P1317_Sigrun_Lange\P1317_2_B_ctx.raw~; SpectrumID: ~2775~; PrecursorID: ~0~; scans: ~10725~
3	2::sp|Q80ZA5-10|S4A10_RAT	Isoform 10 of Sodium-driven chloride bicarbonate exchanger OS=Rattus norvegicus OX=10116 GN=Slc4a10	2269	126970	88	88	38	38	41.4	1118	3968	2284	1	0	0	641.266	1280.52	2	1280.52	0.0022	0	59.55	4.1e-05	K	FEEDVEDGGER	W					File: ~Y:\CORE\RAW_DATA_2022_QE\P1317_Sigrun_Lange\P1317_2_B_ctx.raw~; SpectrumID: ~2483~; PrecursorID: ~0~; scans: ~10185~
3	2::sp|Q80ZA5-10|S4A10_RAT	Isoform 10 of Sodium-driven chloride bicarbonate exchanger OS=Rattus norvegicus OX=10116 GN=Slc4a10	2269	126970	88	88	38	38	41.4	1118	3969	2860	1	0	0	641.266	1280.52	2	1280.52	0.0024	0	63.24	1.7e-05	K	FEEDVEDGGER	W					File: ~Y:\CORE\RAW_DATA_2022_QE\P1317_Sigrun_Lange\P1317_2_B_ctx.raw~; SpectrumID: ~3078~; PrecursorID: ~0~; scans: ~11275~
3	2::sp|Q80ZA5-10|S4A10_RAT	Isoform 10 of Sodium-driven chloride bicarbonate exchanger OS=Rattus norvegicus OX=10116 GN=Slc4a10	2269	126970	88	88	38	38	41.4	1118	3970	3003	1	0	0	641.267	1280.52	2	1280.52	0.0041	0	63	1.8e-05	K	FEEDVEDGGER	W					File: ~Y:\CORE\RAW_DATA_2022_QE\P1317_Sigrun_Lange\P1317_2_B_ctx.raw~; SpectrumID: ~3226~; PrecursorID: ~0~; scans: ~11537~
3	2::sp|Q80ZA5-10|S4A10_RAT	Isoform 10 of Sodium-driven chloride bicarbonate exchanger OS=Rattus norvegicus OX=10116 GN=Slc4a10	2269	126970	88	88	38	38	41.4	1118	3971	3313	1	0	0	641.267	1280.52	2	1280.52	0.0042	0	62.51	2.1e-05	K	FEEDVEDGGER	W					File: ~Y:\CORE\RAW_DATA_2022_QE\P1317_Sigrun_Lange\P1317_2_B_ctx.raw~; SpectrumID: ~3543~; PrecursorID: ~0~; scans: ~12090~
3	2::sp|Q80ZA5-10|S4A10_RAT	Isoform 10 of Sodium-driven chloride bicarbonate exchanger OS=Rattus norvegicus OX=10116 GN=Slc4a10	2269	126970	88	88	38	38	41.4	1118	3972	2429	1	0	0	641.267	1280.52	2	1280.52	0.0044	0	63.12	2e-05	K	FEEDVEDGGER	W					File: ~Y:\CORE\RAW_DATA_2022_QE\P1317_Sigrun_Lange\P1317_2_B_ctx.raw~; SpectrumID: ~2632~; PrecursorID: ~0~; scans: ~10454~
3	2::sp|Q80ZA5-10|S4A10_RAT	Isoform 10 of Sodium-driven chloride bicarbonate exchanger OS=Rattus norvegicus OX=10116 GN=Slc4a10	2269	126970	88	88	38	38	41.4	1118	3973	3155	1	0	0	641.269	1280.52	2	1280.52	0.0071	0	63.22	2e-05	K	FEEDVEDGGER	W					File: ~Y:\CORE\RAW_DATA_2022_QE\P1317_Sigrun_Lange\P1317_2_B_ctx.raw~; SpectrumID: ~3382~; PrecursorID: ~0~; scans: ~11809~
3	2::sp|Q80ZA5-10|S4A10_RAT	Isoform 10 of Sodium-driven chloride bicarbonate exchanger OS=Rattus norvegicus OX=10116 GN=Slc4a10	2269	126970	88	88	38	38	41.4	1118	4118	9294	1	0	0	650.827	1299.64	2	1299.64	-0.0005	1	38.82	0.023	R	KAPFFWSDFR	D					File: ~Y:\CORE\RAW_DATA_2022_QE\P1317_Sigrun_Lange\P1317_2_B_ctx.raw~; SpectrumID: ~9545~; PrecursorID: ~0~; scans: ~19820~
3	2::sp|Q80ZA5-10|S4A10_RAT	Isoform 10 of Sodium-driven chloride bicarbonate exchanger OS=Rattus norvegicus OX=10116 GN=Slc4a10	2269	126970	88	88	38	38	41.4	1118	4609	9241	1	0	0	683.401	1364.79	2	1364.79	-0.0048	0	42.06	0.0033	R	TLFIGVHVPLGGR	K					File: ~Y:\CORE\RAW_DATA_2022_QE\P1317_Sigrun_Lange\P1317_2_B_ctx.raw~; SpectrumID: ~9492~; PrecursorID: ~0~; scans: ~19763~
3	2::sp|Q80ZA5-10|S4A10_RAT	Isoform 10 of Sodium-driven chloride bicarbonate exchanger OS=Rattus norvegicus OX=10116 GN=Slc4a10	2269	126970	88	88	38	38	41.4	1118	4610	9225	1	0	0	455.938	1364.79	3	1364.79	-0.0018	0	34.37	0.019	R	TLFIGVHVPLGGR	K					File: ~Y:\CORE\RAW_DATA_2022_QE\P1317_Sigrun_Lange\P1317_2_B_ctx.raw~; SpectrumID: ~9476~; PrecursorID: ~0~; scans: ~19746~
3	2::sp|Q80ZA5-10|S4A10_RAT	Isoform 10 of Sodium-driven chloride bicarbonate exchanger OS=Rattus norvegicus OX=10116 GN=Slc4a10	2269	126970	88	88	38	38	41.4	1118	5113	2039	1	0	0	716.322	1430.63	2	1430.63	-0.0052	0	47.52	0.0017	K	LESECSAPGEQPK	F					File: ~Y:\CORE\RAW_DATA_2022_QE\P1317_Sigrun_Lange\P1317_2_B_ctx.raw~; SpectrumID: ~2229~; PrecursorID: ~0~; scans: ~9696~
3	2::sp|Q80ZA5-10|S4A10_RAT	Isoform 10 of Sodium-driven chloride bicarbonate exchanger OS=Rattus norvegicus OX=10116 GN=Slc4a10	2269	126970	88	88	38	38	41.4	1118	5114	1762	1	0	0	716.323	1430.63	2	1430.63	-0.004	0	37.11	0.019	K	LESECSAPGEQPK	F					File: ~Y:\CORE\RAW_DATA_2022_QE\P1317_Sigrun_Lange\P1317_2_B_ctx.raw~; SpectrumID: ~1929~; PrecursorID: ~0~; scans: ~9170~
3	2::sp|Q80ZA5-10|S4A10_RAT	Isoform 10 of Sodium-driven chloride bicarbonate exchanger OS=Rattus norvegicus OX=10116 GN=Slc4a10	2269	126970	88	88	38	38	41.4	1118	5115	1640	1	0	0	716.324	1430.63	2	1430.63	-0.0021	0	48.42	0.0014	K	LESECSAPGEQPK	F					File: ~Y:\CORE\RAW_DATA_2022_QE\P1317_Sigrun_Lange\P1317_2_B_ctx.raw~; SpectrumID: ~1787~; PrecursorID: ~0~; scans: ~8911~
3	2::sp|Q80ZA5-10|S4A10_RAT	Isoform 10 of Sodium-driven chloride bicarbonate exchanger OS=Rattus norvegicus OX=10116 GN=Slc4a10	2269	126970	88	88	38	38	41.4	1118	5117	1903	1	0	0	716.325	1430.64	2	1430.63	0.0015	0	51.06	0.00084	K	LESECSAPGEQPK	F					File: ~Y:\CORE\RAW_DATA_2022_QE\P1317_Sigrun_Lange\P1317_2_B_ctx.raw~; SpectrumID: ~2079~; PrecursorID: ~0~; scans: ~9434~
3	2::sp|Q80ZA5-10|S4A10_RAT	Isoform 10 of Sodium-driven chloride bicarbonate exchanger OS=Rattus norvegicus OX=10116 GN=Slc4a10	2269	126970	88	88	38	38	41.4	1118	5603	8376	1	0	0	499.909	1496.7	3	1496.7	0.0028	1	63.34	8.9e-05	K	THFEKEDLEGHR	T					File: ~Y:\CORE\RAW_DATA_2022_QE\P1317_Sigrun_Lange\P1317_2_B_ctx.raw~; SpectrumID: ~8626~; PrecursorID: ~0~; scans: ~18759~
3	2::sp|Q80ZA5-10|S4A10_RAT	Isoform 10 of Sodium-driven chloride bicarbonate exchanger OS=Rattus norvegicus OX=10116 GN=Slc4a10	2269	126970	88	88	38	38	41.4	1118	5966	6449	1	0	0	775.355	1548.69	2	1548.7	-0.0028	0	86.54	3.5e-07	R	DDPSVINISDEMSK	T					File: ~Y:\CORE\RAW_DATA_2022_QE\P1317_Sigrun_Lange\P1317_2_B_ctx.raw~; SpectrumID: ~6698~; PrecursorID: ~0~; scans: ~16575~
3	2::sp|Q80ZA5-10|S4A10_RAT	Isoform 10 of Sodium-driven chloride bicarbonate exchanger OS=Rattus norvegicus OX=10116 GN=Slc4a10	2269	126970	88	88	38	38	41.4	1118	5967	6193	1	0	0	775.355	1548.7	2	1548.7	-0.0017	0	75.67	4.4e-06	R	DDPSVINISDEMSK	T					File: ~Y:\CORE\RAW_DATA_2022_QE\P1317_Sigrun_Lange\P1317_2_B_ctx.raw~; SpectrumID: ~6442~; PrecursorID: ~0~; scans: ~16273~
3	2::sp|Q80ZA5-10|S4A10_RAT	Isoform 10 of Sodium-driven chloride bicarbonate exchanger OS=Rattus norvegicus OX=10116 GN=Slc4a10	2269	126970	88	88	38	38	41.4	1118	5968	5959	1	0	0	775.357	1548.7	2	1548.7	0.0016	0	44.9	0.0054	R	DDPSVINISDEMSK	T					File: ~Y:\CORE\RAW_DATA_2022_QE\P1317_Sigrun_Lange\P1317_2_B_ctx.raw~; SpectrumID: ~6207~; PrecursorID: ~0~; scans: ~15969~
3	2::sp|Q80ZA5-10|S4A10_RAT	Isoform 10 of Sodium-driven chloride bicarbonate exchanger OS=Rattus norvegicus OX=10116 GN=Slc4a10	2269	126970	88	88	38	38	41.4	1118	6055	10218	1	0	0	781.873	1561.73	2	1561.73	-0.0021	0	66.31	5.5e-05	R	ELSWLDDLMPESK	K					File: ~Y:\CORE\RAW_DATA_2022_QE\P1317_Sigrun_Lange\P1317_2_B_ctx.raw~; SpectrumID: ~10502~; PrecursorID: ~0~; scans: ~20825~
3	2::sp|Q80ZA5-10|S4A10_RAT	Isoform 10 of Sodium-driven chloride bicarbonate exchanger OS=Rattus norvegicus OX=10116 GN=Slc4a10	2269	126970	88	88	38	38	41.4	1118	6071	6097	1	0	0	783.348	1564.68	2	1564.69	-0.0114	0	28.22	0.17	R	DDPSVINISDEMSK	T	Oxidation (M)	0.00000000000300.0			File: ~Y:\CORE\RAW_DATA_2022_QE\P1317_Sigrun_Lange\P1317_2_B_ctx.raw~; SpectrumID: ~6346~; PrecursorID: ~0~; scans: ~16147~
3	2::sp|Q80ZA5-10|S4A10_RAT	Isoform 10 of Sodium-driven chloride bicarbonate exchanger OS=Rattus norvegicus OX=10116 GN=Slc4a10	2269	126970	88	88	38	38	41.4	1118	6146	10265	1	0	0	789.87	1577.72	2	1577.73	-0.0034	0	51.45	0.0014	R	ELSWLDDLMPESK	K	Oxidation (M)	0.0000000030000.0			File: ~Y:\CORE\RAW_DATA_2022_QE\P1317_Sigrun_Lange\P1317_2_B_ctx.raw~; SpectrumID: ~10549~; PrecursorID: ~0~; scans: ~20874~
3	2::sp|Q80ZA5-10|S4A10_RAT	Isoform 10 of Sodium-driven chloride bicarbonate exchanger OS=Rattus norvegicus OX=10116 GN=Slc4a10	2269	126970	88	88	38	38	41.4	1118	6403	8914	1	0	0	810.908	1619.8	2	1619.8	0.0041	0	88.86	3.9e-07	K	TAMWGNLLVTADNSK	E					File: ~Y:\CORE\RAW_DATA_2022_QE\P1317_Sigrun_Lange\P1317_2_B_ctx.raw~; SpectrumID: ~9164~; PrecursorID: ~0~; scans: ~19417~
3	2::sp|Q80ZA5-10|S4A10_RAT	Isoform 10 of Sodium-driven chloride bicarbonate exchanger OS=Rattus norvegicus OX=10116 GN=Slc4a10	2269	126970	88	88	38	38	41.4	1118	6414	8643	1	0	0	811.405	1620.8	2	1620.78	0.0148	0	72.76	1.5e-05	K	TAMWGNLLVTADNSK	E	Deamidated (NQ)	0.000001000000000.0			File: ~Y:\CORE\RAW_DATA_2022_QE\P1317_Sigrun_Lange\P1317_2_B_ctx.raw~; SpectrumID: ~8893~; PrecursorID: ~0~; scans: ~19116~
3	2::sp|Q80ZA5-10|S4A10_RAT	Isoform 10 of Sodium-driven chloride bicarbonate exchanger OS=Rattus norvegicus OX=10116 GN=Slc4a10	2269	126970	88	88	38	38	41.4	1118	6876	8795	1	0	0	854.893	1707.77	2	1707.77	-0.0029	1	46.06	0.0046	R	WLKFEEDVEDGGER	W					File: ~Y:\CORE\RAW_DATA_2022_QE\P1317_Sigrun_Lange\P1317_2_B_ctx.raw~; SpectrumID: ~9045~; PrecursorID: ~0~; scans: ~19290~
3	2::sp|Q80ZA5-10|S4A10_RAT	Isoform 10 of Sodium-driven chloride bicarbonate exchanger OS=Rattus norvegicus OX=10116 GN=Slc4a10	2269	126970	88	88	38	38	41.4	1118	6877	8782	1	0	0	570.266	1707.78	3	1707.77	0.0021	1	56.06	0.00048	R	WLKFEEDVEDGGER	W					File: ~Y:\CORE\RAW_DATA_2022_QE\P1317_Sigrun_Lange\P1317_2_B_ctx.raw~; SpectrumID: ~9032~; PrecursorID: ~0~; scans: ~19277~
3	2::sp|Q80ZA5-10|S4A10_RAT	Isoform 10 of Sodium-driven chloride bicarbonate exchanger OS=Rattus norvegicus OX=10116 GN=Slc4a10	2269	126970	88	88	38	38	41.4	1118	7504	2068	1	0	0	914.43	1826.85	2	1826.86	-0.0129	0	31.7	0.13	K	NAGQVVSPQSAPACAENK	N					File: ~Y:\CORE\RAW_DATA_2022_QE\P1317_Sigrun_Lange\P1317_2_B_ctx.raw~; SpectrumID: ~2259~; PrecursorID: ~0~; scans: ~9750~
3	2::sp|Q80ZA5-10|S4A10_RAT	Isoform 10 of Sodium-driven chloride bicarbonate exchanger OS=Rattus norvegicus OX=10116 GN=Slc4a10	2269	126970	88	88	38	38	41.4	1118	7505	2368	1	0	0	914.433	1826.85	2	1826.86	-0.0057	0	52.64	0.0011	K	NAGQVVSPQSAPACAENK	N					File: ~Y:\CORE\RAW_DATA_2022_QE\P1317_Sigrun_Lange\P1317_2_B_ctx.raw~; SpectrumID: ~2568~; PrecursorID: ~0~; scans: ~10344~
3	2::sp|Q80ZA5-10|S4A10_RAT	Isoform 10 of Sodium-driven chloride bicarbonate exchanger OS=Rattus norvegicus OX=10116 GN=Slc4a10	2269	126970	88	88	38	38	41.4	1118	7506	2809	1	0	0	914.434	1826.85	2	1826.86	-0.0045	0	43.41	0.0095	K	NAGQVVSPQSAPACAENK	N					File: ~Y:\CORE\RAW_DATA_2022_QE\P1317_Sigrun_Lange\P1317_2_B_ctx.raw~; SpectrumID: ~3026~; PrecursorID: ~0~; scans: ~11176~
3	2::sp|Q80ZA5-10|S4A10_RAT	Isoform 10 of Sodium-driven chloride bicarbonate exchanger OS=Rattus norvegicus OX=10116 GN=Slc4a10	2269	126970	88	88	38	38	41.4	1118	7507	2509	1	0	0	914.434	1826.85	2	1826.86	-0.0045	0	73.21	1e-05	K	NAGQVVSPQSAPACAENK	N					File: ~Y:\CORE\RAW_DATA_2022_QE\P1317_Sigrun_Lange\P1317_2_B_ctx.raw~; SpectrumID: ~2717~; PrecursorID: ~0~; scans: ~10621~
3	2::sp|Q80ZA5-10|S4A10_RAT	Isoform 10 of Sodium-driven chloride bicarbonate exchanger OS=Rattus norvegicus OX=10116 GN=Slc4a10	2269	126970	88	88	38	38	41.4	1118	7508	2654	1	0	0	914.438	1826.86	2	1826.86	0.0039	0	43.14	0.012	K	NAGQVVSPQSAPACAENK	N					File: ~Y:\CORE\RAW_DATA_2022_QE\P1317_Sigrun_Lange\P1317_2_B_ctx.raw~; SpectrumID: ~2866~; PrecursorID: ~0~; scans: ~10891~
3	2::sp|Q80ZA5-10|S4A10_RAT	Isoform 10 of Sodium-driven chloride bicarbonate exchanger OS=Rattus norvegicus OX=10116 GN=Slc4a10	2269	126970	88	88	38	38	41.4	1118	7509	2238	1	0	0	914.44	1826.86	2	1826.86	0.0065	0	53.91	0.00099	K	NAGQVVSPQSAPACAENK	N					File: ~Y:\CORE\RAW_DATA_2022_QE\P1317_Sigrun_Lange\P1317_2_B_ctx.raw~; SpectrumID: ~2434~; PrecursorID: ~0~; scans: ~10082~
3	2::sp|Q80ZA5-10|S4A10_RAT	Isoform 10 of Sodium-driven chloride bicarbonate exchanger OS=Rattus norvegicus OX=10116 GN=Slc4a10	2269	126970	88	88	38	38	41.4	1118	7510	2505	1	0	0	914.44	1826.87	2	1826.86	0.0071	0	53.27	0.0011	K	NAGQVVSPQSAPACAENK	N					File: ~Y:\CORE\RAW_DATA_2022_QE\P1317_Sigrun_Lange\P1317_2_B_ctx.raw~; SpectrumID: ~2713~; PrecursorID: ~0~; scans: ~10616~
3	2::sp|Q80ZA5-10|S4A10_RAT	Isoform 10 of Sodium-driven chloride bicarbonate exchanger OS=Rattus norvegicus OX=10116 GN=Slc4a10	2269	126970	88	88	38	38	41.4	1118	7654	10262	1	0	0	930.551	1859.09	2	1859.09	-0.0008	0	101.16	2e-09	R	LSPAVLLQGLAEVPIPSR	F					File: ~Y:\CORE\RAW_DATA_2022_QE\P1317_Sigrun_Lange\P1317_2_B_ctx.raw~; SpectrumID: ~10546~; PrecursorID: ~0~; scans: ~20871~
3	2::sp|Q80ZA5-10|S4A10_RAT	Isoform 10 of Sodium-driven chloride bicarbonate exchanger OS=Rattus norvegicus OX=10116 GN=Slc4a10	2269	126970	88	88	38	38	41.4	1118	7655	10266	1	0	0	620.703	1859.09	3	1859.09	0.0006	0	61.73	1.7e-05	R	LSPAVLLQGLAEVPIPSR	F					File: ~Y:\CORE\RAW_DATA_2022_QE\P1317_Sigrun_Lange\P1317_2_B_ctx.raw~; SpectrumID: ~10550~; PrecursorID: ~0~; scans: ~20875~
3	2::sp|Q80ZA5-10|S4A10_RAT	Isoform 10 of Sodium-driven chloride bicarbonate exchanger OS=Rattus norvegicus OX=10116 GN=Slc4a10	2269	126970	88	88	38	38	41.4	1118	7949	9386	1	0	0	647.319	1938.93	3	1938.94	-0.0054	0	102.31	1.6e-08	R	SIATLMTDEVFHDVAYK	A					File: ~Y:\CORE\RAW_DATA_2022_QE\P1317_Sigrun_Lange\P1317_2_B_ctx.raw~; SpectrumID: ~9642~; PrecursorID: ~0~; scans: ~19922~
3	2::sp|Q80ZA5-10|S4A10_RAT	Isoform 10 of Sodium-driven chloride bicarbonate exchanger OS=Rattus norvegicus OX=10116 GN=Slc4a10	2269	126970	88	88	38	38	41.4	1118	7951	9388	1	0	0	970.477	1938.94	2	1938.94	0.0003	0	87.79	4.5e-07	R	SIATLMTDEVFHDVAYK	A					File: ~Y:\CORE\RAW_DATA_2022_QE\P1317_Sigrun_Lange\P1317_2_B_ctx.raw~; SpectrumID: ~9644~; PrecursorID: ~0~; scans: ~19924~
3	2::sp|Q80ZA5-10|S4A10_RAT	Isoform 10 of Sodium-driven chloride bicarbonate exchanger OS=Rattus norvegicus OX=10116 GN=Slc4a10	2269	126970	88	88	38	38	41.4	1118	8012	8901	1	0	0	652.647	1954.92	3	1954.93	-0.015	0	72.09	1.4e-05	R	SIATLMTDEVFHDVAYK	A	Oxidation (M)	0.00000300000000000.0			File: ~Y:\CORE\RAW_DATA_2022_QE\P1317_Sigrun_Lange\P1317_2_B_ctx.raw~; SpectrumID: ~9151~; PrecursorID: ~0~; scans: ~19403~
3	2::sp|Q80ZA5-10|S4A10_RAT	Isoform 10 of Sodium-driven chloride bicarbonate exchanger OS=Rattus norvegicus OX=10116 GN=Slc4a10	2269	126970	88	88	38	38	41.4	1118	8108	4302	1	0	0	990.92	1979.82	2	1979.83	-0.0098	0	89.96	5.9e-08	R	DSGLEDGGESPSFDTPSQR	V					File: ~Y:\CORE\RAW_DATA_2022_QE\P1317_Sigrun_Lange\P1317_2_B_ctx.raw~; SpectrumID: ~4543~; PrecursorID: ~0~; scans: ~13649~
3	2::sp|Q80ZA5-10|S4A10_RAT	Isoform 10 of Sodium-driven chloride bicarbonate exchanger OS=Rattus norvegicus OX=10116 GN=Slc4a10	2269	126970	88	88	38	38	41.4	1118	8109	4479	1	0	0	990.92	1979.83	2	1979.83	-0.0093	0	99.93	6e-09	R	DSGLEDGGESPSFDTPSQR	V					File: ~Y:\CORE\RAW_DATA_2022_QE\P1317_Sigrun_Lange\P1317_2_B_ctx.raw~; SpectrumID: ~4722~; PrecursorID: ~0~; scans: ~13934~
3	2::sp|Q80ZA5-10|S4A10_RAT	Isoform 10 of Sodium-driven chloride bicarbonate exchanger OS=Rattus norvegicus OX=10116 GN=Slc4a10	2269	126970	88	88	38	38	41.4	1118	8110	4130	1	0	0	990.921	1979.83	2	1979.83	-0.0067	0	103.33	2.8e-09	R	DSGLEDGGESPSFDTPSQR	V					File: ~Y:\CORE\RAW_DATA_2022_QE\P1317_Sigrun_Lange\P1317_2_B_ctx.raw~; SpectrumID: ~4371~; PrecursorID: ~0~; scans: ~13371~
3	2::sp|Q80ZA5-10|S4A10_RAT	Isoform 10 of Sodium-driven chloride bicarbonate exchanger OS=Rattus norvegicus OX=10116 GN=Slc4a10	2269	126970	88	88	38	38	41.4	1118	8111	3937	1	0	0	990.927	1979.84	2	1979.83	0.004	0	51.02	0.00065	R	DSGLEDGGESPSFDTPSQR	V					File: ~Y:\CORE\RAW_DATA_2022_QE\P1317_Sigrun_Lange\P1317_2_B_ctx.raw~; SpectrumID: ~4178~; PrecursorID: ~0~; scans: ~13067~
3	2::sp|Q80ZA5-10|S4A10_RAT	Isoform 10 of Sodium-driven chloride bicarbonate exchanger OS=Rattus norvegicus OX=10116 GN=Slc4a10	2269	126970	88	88	38	38	41.4	1118	8112	3954	1	0	0	990.931	1979.85	2	1979.83	0.0133	0	93.74	4.2e-08	R	DSGLEDGGESPSFDTPSQR	V					File: ~Y:\CORE\RAW_DATA_2022_QE\P1317_Sigrun_Lange\P1317_2_B_ctx.raw~; SpectrumID: ~4195~; PrecursorID: ~0~; scans: ~13091~
3	2::sp|Q80ZA5-10|S4A10_RAT	Isoform 10 of Sodium-driven chloride bicarbonate exchanger OS=Rattus norvegicus OX=10116 GN=Slc4a10	2269	126970	88	88	38	38	41.4	1118	8571	10306	1	0	0	1070.57	2139.12	2	2139.12	-0.0041	0	91.44	1.6e-07	K	IPPGAEASNILVGELEFLDR	T					File: ~Y:\CORE\RAW_DATA_2022_QE\P1317_Sigrun_Lange\P1317_2_B_ctx.raw~; SpectrumID: ~10590~; PrecursorID: ~0~; scans: ~20917~
3	2::sp|Q80ZA5-10|S4A10_RAT	Isoform 10 of Sodium-driven chloride bicarbonate exchanger OS=Rattus norvegicus OX=10116 GN=Slc4a10	2269	126970	88	88	38	38	41.4	1118	8572	10297	1	0	0	714.047	2139.12	3	2139.12	-0.0026	0	68.54	3e-05	K	IPPGAEASNILVGELEFLDR	T					File: ~Y:\CORE\RAW_DATA_2022_QE\P1317_Sigrun_Lange\P1317_2_B_ctx.raw~; SpectrumID: ~10581~; PrecursorID: ~0~; scans: ~20908~
3	2::sp|Q80ZA5-10|S4A10_RAT	Isoform 10 of Sodium-driven chloride bicarbonate exchanger OS=Rattus norvegicus OX=10116 GN=Slc4a10	2269	126970	88	88	38	38	41.4	1118	8983	5482	1	0	0	755.997	2264.97	3	2264.98	-0.009	1	23.15	0.45	R	ERDSGLEDGGESPSFDTPSQR	V					File: ~Y:\CORE\RAW_DATA_2022_QE\P1317_Sigrun_Lange\P1317_2_B_ctx.raw~; SpectrumID: ~5730~; PrecursorID: ~0~; scans: ~15355~
3	2::sp|Q80ZA5-10|S4A10_RAT	Isoform 10 of Sodium-driven chloride bicarbonate exchanger OS=Rattus norvegicus OX=10116 GN=Slc4a10	2269	126970	88	88	38	38	41.4	1118	9007	9547	1	0	0	756.744	2267.21	3	2267.22	-0.0061	1	59.98	0.00015	K	KIPPGAEASNILVGELEFLDR	T					File: ~Y:\CORE\RAW_DATA_2022_QE\P1317_Sigrun_Lange\P1317_2_B_ctx.raw~; SpectrumID: ~9808~; PrecursorID: ~0~; scans: ~20096~
3	2::sp|Q80ZA5-10|S4A10_RAT	Isoform 10 of Sodium-driven chloride bicarbonate exchanger OS=Rattus norvegicus OX=10116 GN=Slc4a10	2269	126970	88	88	38	38	41.4	1118	9391	3878	1	0	0	801.046	2400.12	3	2400.1	0.0182	1	38.24	0.038	K	NAGQVVSPQSAPACAENKNDVSR	E	2 Deamidated (NQ)	0.00000000100000000010000.0			File: ~Y:\CORE\RAW_DATA_2022_QE\P1317_Sigrun_Lange\P1317_2_B_ctx.raw~; SpectrumID: ~4117~; PrecursorID: ~0~; scans: ~12976~
3	2::sp|Q80ZA5-10|S4A10_RAT	Isoform 10 of Sodium-driven chloride bicarbonate exchanger OS=Rattus norvegicus OX=10116 GN=Slc4a10	2269	126970	88	88	38	38	41.4	1118	10059	8430	1	0	0	673.321	2689.25	4	2689.26	-0.005	0	34.93	0.088	K	TPSLPNGTAAHGGPEQHGGHSGPELQR	T	Deamidated (NQ)	0.000000000000000100000000000.0			File: ~Y:\CORE\RAW_DATA_2022_QE\P1317_Sigrun_Lange\P1317_2_B_ctx.raw~; SpectrumID: ~8680~; PrecursorID: ~0~; scans: ~18818~
3	2::sp|Q80ZA5-10|S4A10_RAT	Isoform 10 of Sodium-driven chloride bicarbonate exchanger OS=Rattus norvegicus OX=10116 GN=Slc4a10	2269	126970	88	88	38	38	41.4	1118	10062	8372	1	0	0	538.861	2689.27	5	2689.26	0.0079	0	39.47	0.034	K	TPSLPNGTAAHGGPEQHGGHSGPELQR	T	Deamidated (NQ)	0.000001000000000000000000000.0			File: ~Y:\CORE\RAW_DATA_2022_QE\P1317_Sigrun_Lange\P1317_2_B_ctx.raw~; SpectrumID: ~8622~; PrecursorID: ~0~; scans: ~18755~
3	2::sp|Q80ZA5-10|S4A10_RAT	Isoform 10 of Sodium-driven chloride bicarbonate exchanger OS=Rattus norvegicus OX=10116 GN=Slc4a10	2269	126970	88	88	38	38	41.4	1118	10238	9019	1	0	0	931.091	2790.25	3	2790.25	0.0048	0	85.57	5.3e-07	K	EEEQSMLAMEDEGTVQLPLEGHYR	D					File: ~Y:\CORE\RAW_DATA_2022_QE\P1317_Sigrun_Lange\P1317_2_B_ctx.raw~; SpectrumID: ~9269~; PrecursorID: ~0~; scans: ~19529~
3	2::sp|Q80ZA5-10|S4A10_RAT	Isoform 10 of Sodium-driven chloride bicarbonate exchanger OS=Rattus norvegicus OX=10116 GN=Slc4a10	2269	126970	88	88	38	38	41.4	1118	10240	8904	1	0	0	931.76	2792.26	3	2792.22	0.0439	0	42.94	0.01	K	EEEQSMLAMEDEGTVQLPLEGHYR	D	2 Deamidated (NQ)	0.000100000000000100000000.0			File: ~Y:\CORE\RAW_DATA_2022_QE\P1317_Sigrun_Lange\P1317_2_B_ctx.raw~; SpectrumID: ~9154~; PrecursorID: ~0~; scans: ~19406~
3	2::sp|Q80ZA5-10|S4A10_RAT	Isoform 10 of Sodium-driven chloride bicarbonate exchanger OS=Rattus norvegicus OX=10116 GN=Slc4a10	2269	126970	88	88	38	38	41.4	1118	10281	8869	1	0	0	564.471	2817.32	5	2817.35	-0.0377	1	38.34	0.037	R	KTPSLPNGTAAHGGPEQHGGHSGPELQR	T	Deamidated (NQ)	0.0000000000000000100000000000.0			File: ~Y:\CORE\RAW_DATA_2022_QE\P1317_Sigrun_Lange\P1317_2_B_ctx.raw~; SpectrumID: ~9119~; PrecursorID: ~0~; scans: ~19368~
3	2::sp|Q80ZA5-10|S4A10_RAT	Isoform 10 of Sodium-driven chloride bicarbonate exchanger OS=Rattus norvegicus OX=10116 GN=Slc4a10	2269	126970	88	88	38	38	41.4	1118	10282	9086	1	0	0	705.346	2817.35	4	2817.35	-0.001	1	58.05	0.00048	R	KTPSLPNGTAAHGGPEQHGGHSGPELQR	T	Deamidated (NQ)	0.0000001000000000000000000000.0			File: ~Y:\CORE\RAW_DATA_2022_QE\P1317_Sigrun_Lange\P1317_2_B_ctx.raw~; SpectrumID: ~9336~; PrecursorID: ~0~; scans: ~19599~
3	2::sp|Q80ZA5-10|S4A10_RAT	Isoform 10 of Sodium-driven chloride bicarbonate exchanger OS=Rattus norvegicus OX=10116 GN=Slc4a10	2269	126970	88	88	38	38	41.4	1118	10283	9093	1	0	0	470.567	2817.36	6	2817.35	0.0023	1	69.73	3.3e-05	R	KTPSLPNGTAAHGGPEQHGGHSGPELQR	T	Deamidated (NQ)	0.0000000000000000100000000000.0			File: ~Y:\CORE\RAW_DATA_2022_QE\P1317_Sigrun_Lange\P1317_2_B_ctx.raw~; SpectrumID: ~9343~; PrecursorID: ~0~; scans: ~19606~
3	2::sp|Q80ZA5-10|S4A10_RAT	Isoform 10 of Sodium-driven chloride bicarbonate exchanger OS=Rattus norvegicus OX=10116 GN=Slc4a10	2269	126970	88	88	38	38	41.4	1118	10751	10289	1	0	0	1094.88	3281.63	3	3281.62	0.0094	1	76.2	6.3e-06	K	DRNDLVSGIDEFLDQVTVLPPGEWDPSIR	I					File: ~Y:\CORE\RAW_DATA_2022_QE\P1317_Sigrun_Lange\P1317_2_B_ctx.raw~; SpectrumID: ~10573~; PrecursorID: ~0~; scans: ~20899~
3	2::sp|Q80ZA5-10|S4A10_RAT	Isoform 10 of Sodium-driven chloride bicarbonate exchanger OS=Rattus norvegicus OX=10116 GN=Slc4a10	2269	126970	88	88	38	38	41.4	1118	10952	9990	1	0	0	1191.22	3570.63	3	3570.62	0.0003	0	30.35	0.17	R	VQFILGTEDDDEEHIPHDLFTELDEICWR	E					File: ~Y:\CORE\RAW_DATA_2022_QE\P1317_Sigrun_Lange\P1317_2_B_ctx.raw~; SpectrumID: ~10267~; PrecursorID: ~0~; scans: ~20578~
3	2::sp|Q80ZA5-10|S4A10_RAT	Isoform 10 of Sodium-driven chloride bicarbonate exchanger OS=Rattus norvegicus OX=10116 GN=Slc4a10	2269	126970	88	88	38	38	41.4	1118	10953	9985	1	0	0	893.664	3570.63	4	3570.62	0.0017	0	46.1	0.0045	R	VQFILGTEDDDEEHIPHDLFTELDEICWR	E					File: ~Y:\CORE\RAW_DATA_2022_QE\P1317_Sigrun_Lange\P1317_2_B_ctx.raw~; SpectrumID: ~10262~; PrecursorID: ~0~; scans: ~20573~
3	2::sp|Q80ZA5-10|S4A10_RAT	Isoform 10 of Sodium-driven chloride bicarbonate exchanger OS=Rattus norvegicus OX=10116 GN=Slc4a10	2269	126970	88	88	38	38	41.4	1118	10980	9146	1	0	0	721.74	3603.66	5	3603.67	-0.0073	2	53.2	0.0011	K	KLEDAEKEEEQSMLAMEDEGTVQLPLEGHYR	D					File: ~Y:\CORE\RAW_DATA_2022_QE\P1317_Sigrun_Lange\P1317_2_B_ctx.raw~; SpectrumID: ~9397~; PrecursorID: ~0~; scans: ~19663~
3	2::sp|Q80ZA5-10|S4A10_RAT	Isoform 10 of Sodium-driven chloride bicarbonate exchanger OS=Rattus norvegicus OX=10116 GN=Slc4a10	2269	126970	88	88	38	38	41.4	1118	10982	9127	1	0	0	902.174	3604.67	4	3604.65	0.0121	2	89.68	2.3e-07	K	KLEDAEKEEEQSMLAMEDEGTVQLPLEGHYR	D	Deamidated (NQ)	0.0000000000100000000000000000000.0			File: ~Y:\CORE\RAW_DATA_2022_QE\P1317_Sigrun_Lange\P1317_2_B_ctx.raw~; SpectrumID: ~9378~; PrecursorID: ~0~; scans: ~19643~
3	2::sp|Q80ZA5-10|S4A10_RAT	Isoform 10 of Sodium-driven chloride bicarbonate exchanger OS=Rattus norvegicus OX=10116 GN=Slc4a10	2269	126970	88	88	38	38	41.4	1118	11293	10374	1	0	0	1083.03	4328.08	4	4328.06	0.0212	0	46.38	0.0052	R	SCILNGTVLLDMHANTLEEIADMVLDQQVSSGQLNEDVR	H	Deamidated (NQ)	0.000000000000001000000000000000000000000.0			File: ~Y:\CORE\RAW_DATA_2022_QE\P1317_Sigrun_Lange\P1317_2_B_ctx.raw~; SpectrumID: ~10658~; PrecursorID: ~0~; scans: ~20999~
3	2::sp|Q80ZA5-10|S4A10_RAT	Isoform 10 of Sodium-driven chloride bicarbonate exchanger OS=Rattus norvegicus OX=10116 GN=Slc4a10	2269	126970	88	88	38	38	41.4	1118	11294	10351	1	0	0	1083.27	4329.05	4	4329.05	0.0064	0	74.24	8e-06	R	SCILNGTVLLDMHANTLEEIADMVLDQQVSSGQLNEDVR	H	2 Deamidated (NQ)	0.000010000000001000000000000000000000000.0			File: ~Y:\CORE\RAW_DATA_2022_QE\P1317_Sigrun_Lange\P1317_2_B_ctx.raw~; SpectrumID: ~10635~; PrecursorID: ~0~; scans: ~20967~
3	2::sp|Q80ZA5-8|S4A10_RAT	Isoform 8 of Sodium-driven chloride bicarbonate exchanger OS=Rattus norvegicus OX=10116 GN=Slc4a10	2269	124854	88	88	38	38	42.1	1100	216	6158	1	0	0	396.242	790.47	2	790.47	-0.0003	0	30.28	0.02	R	TVVAFVR	L					File: ~Y:\CORE\RAW_DATA_2022_QE\P1317_Sigrun_Lange\P1317_2_B_ctx.raw~; SpectrumID: ~6407~; PrecursorID: ~0~; scans: ~16225~
3	2::sp|Q80ZA5-8|S4A10_RAT	Isoform 8 of Sodium-driven chloride bicarbonate exchanger OS=Rattus norvegicus OX=10116 GN=Slc4a10	2269	124854	88	88	38	38	42.1	1100	217	5886	1	0	0	396.242	790.47	2	790.47	-0.0001	0	33.34	0.0097	R	TVVAFVR	L					File: ~Y:\CORE\RAW_DATA_2022_QE\P1317_Sigrun_Lange\P1317_2_B_ctx.raw~; SpectrumID: ~6134~; PrecursorID: ~0~; scans: ~15878~
3	2::sp|Q80ZA5-8|S4A10_RAT	Isoform 8 of Sodium-driven chloride bicarbonate exchanger OS=Rattus norvegicus OX=10116 GN=Slc4a10	2269	124854	88	88	38	38	42.1	1100	448	6478	4	0	0	414.223	826.431	2	826.437	-0.006	0	21.78	0.36	R	VHEALMK	Q					File: ~Y:\CORE\RAW_DATA_2022_QE\P1317_Sigrun_Lange\P1317_2_B_ctx.raw~; SpectrumID: ~6727~; PrecursorID: ~0~; scans: ~16610~
3	2::sp|Q80ZA5-8|S4A10_RAT	Isoform 8 of Sodium-driven chloride bicarbonate exchanger OS=Rattus norvegicus OX=10116 GN=Slc4a10	2269	124854	88	88	38	38	42.1	1100	601	7162	1	0	0	424.734	847.453	2	847.455	-0.0024	0	31.59	0.11	K	GIQLFDR	I					File: ~Y:\CORE\RAW_DATA_2022_QE\P1317_Sigrun_Lange\P1317_2_B_ctx.raw~; SpectrumID: ~7412~; PrecursorID: ~0~; scans: ~17412~
3	2::sp|Q80ZA5-8|S4A10_RAT	Isoform 8 of Sodium-driven chloride bicarbonate exchanger OS=Rattus norvegicus OX=10116 GN=Slc4a10	2269	124854	88	88	38	38	42.1	1100	863	8172	1	0	0	445.234	888.453	2	888.453	-0.0001	0	30.33	0.23	K	VDLHFMK	K					File: ~Y:\CORE\RAW_DATA_2022_QE\P1317_Sigrun_Lange\P1317_2_B_ctx.raw~; SpectrumID: ~8422~; PrecursorID: ~0~; scans: ~18539~
3	2::sp|Q80ZA5-8|S4A10_RAT	Isoform 8 of Sodium-driven chloride bicarbonate exchanger OS=Rattus norvegicus OX=10116 GN=Slc4a10	2269	124854	88	88	38	38	42.1	1100	1576	3410	1	0	0	496.207	990.399	2	990.404	-0.0049	0	39.95	0.0025	R	EGEDAEWR	E					File: ~Y:\CORE\RAW_DATA_2022_QE\P1317_Sigrun_Lange\P1317_2_B_ctx.raw~; SpectrumID: ~3642~; PrecursorID: ~0~; scans: ~12254~
3	2::sp|Q80ZA5-8|S4A10_RAT	Isoform 8 of Sodium-driven chloride bicarbonate exchanger OS=Rattus norvegicus OX=10116 GN=Slc4a10	2269	124854	88	88	38	38	42.1	1100	1577	2760	1	0	0	496.207	990.4	2	990.404	-0.0045	0	31.33	0.018	R	EGEDAEWR	E					File: ~Y:\CORE\RAW_DATA_2022_QE\P1317_Sigrun_Lange\P1317_2_B_ctx.raw~; SpectrumID: ~2975~; PrecursorID: ~0~; scans: ~11082~
3	2::sp|Q80ZA5-8|S4A10_RAT	Isoform 8 of Sodium-driven chloride bicarbonate exchanger OS=Rattus norvegicus OX=10116 GN=Slc4a10	2269	124854	88	88	38	38	42.1	1100	1578	3087	1	0	0	496.208	990.402	2	990.404	-0.002	0	39.76	0.0026	R	EGEDAEWR	E					File: ~Y:\CORE\RAW_DATA_2022_QE\P1317_Sigrun_Lange\P1317_2_B_ctx.raw~; SpectrumID: ~3313~; PrecursorID: ~0~; scans: ~11695~
3	2::sp|Q80ZA5-8|S4A10_RAT	Isoform 8 of Sodium-driven chloride bicarbonate exchanger OS=Rattus norvegicus OX=10116 GN=Slc4a10	2269	124854	88	88	38	38	42.1	1100	1579	2592	1	0	0	496.209	990.403	2	990.404	-0.0018	0	25.82	0.065	R	EGEDAEWR	E					File: ~Y:\CORE\RAW_DATA_2022_QE\P1317_Sigrun_Lange\P1317_2_B_ctx.raw~; SpectrumID: ~2803~; PrecursorID: ~0~; scans: ~10774~
3	2::sp|Q80ZA5-8|S4A10_RAT	Isoform 8 of Sodium-driven chloride bicarbonate exchanger OS=Rattus norvegicus OX=10116 GN=Slc4a10	2269	124854	88	88	38	38	42.1	1100	1580	3247	1	0	0	496.209	990.404	2	990.404	0.0001	0	40.18	0.0025	R	EGEDAEWR	E					File: ~Y:\CORE\RAW_DATA_2022_QE\P1317_Sigrun_Lange\P1317_2_B_ctx.raw~; SpectrumID: ~3476~; PrecursorID: ~0~; scans: ~11976~
3	2::sp|Q80ZA5-8|S4A10_RAT	Isoform 8 of Sodium-driven chloride bicarbonate exchanger OS=Rattus norvegicus OX=10116 GN=Slc4a10	2269	124854	88	88	38	38	42.1	1100	1581	3595	1	0	0	496.21	990.405	2	990.404	0.0004	0	40.24	0.0025	R	EGEDAEWR	E					File: ~Y:\CORE\RAW_DATA_2022_QE\P1317_Sigrun_Lange\P1317_2_B_ctx.raw~; SpectrumID: ~3829~; PrecursorID: ~0~; scans: ~12541~
3	2::sp|Q80ZA5-8|S4A10_RAT	Isoform 8 of Sodium-driven chloride bicarbonate exchanger OS=Rattus norvegicus OX=10116 GN=Slc4a10	2269	124854	88	88	38	38	42.1	1100	1582	2940	1	0	0	496.212	990.408	2	990.404	0.0041	0	36.13	0.011	R	EGEDAEWR	E					File: ~Y:\CORE\RAW_DATA_2022_QE\P1317_Sigrun_Lange\P1317_2_B_ctx.raw~; SpectrumID: ~3163~; PrecursorID: ~0~; scans: ~11424~
3	2::sp|Q80ZA5-8|S4A10_RAT	Isoform 8 of Sodium-driven chloride bicarbonate exchanger OS=Rattus norvegicus OX=10116 GN=Slc4a10	2269	124854	88	88	38	38	42.1	1100	1583	4001	1	0	0	496.212	990.409	2	990.404	0.0044	0	51.22	0.00035	R	EGEDAEWR	E					File: ~Y:\CORE\RAW_DATA_2022_QE\P1317_Sigrun_Lange\P1317_2_B_ctx.raw~; SpectrumID: ~4242~; PrecursorID: ~0~; scans: ~13161~
3	2::sp|Q80ZA5-8|S4A10_RAT	Isoform 8 of Sodium-driven chloride bicarbonate exchanger OS=Rattus norvegicus OX=10116 GN=Slc4a10	2269	124854	88	88	38	38	42.1	1100	1584	3795	1	0	0	496.213	990.412	2	990.404	0.0073	0	39.59	0.0051	R	EGEDAEWR	E					File: ~Y:\CORE\RAW_DATA_2022_QE\P1317_Sigrun_Lange\P1317_2_B_ctx.raw~; SpectrumID: ~4034~; PrecursorID: ~0~; scans: ~12848~
3	2::sp|Q80ZA5-8|S4A10_RAT	Isoform 8 of Sodium-driven chloride bicarbonate exchanger OS=Rattus norvegicus OX=10116 GN=Slc4a10	2269	124854	88	88	38	38	42.1	1100	1760	9738	1	0	0	507.769	1013.52	2	1013.53	-0.0019	0	35.1	0.032	K	LMDFLFTK	R					File: ~Y:\CORE\RAW_DATA_2022_QE\P1317_Sigrun_Lange\P1317_2_B_ctx.raw~; SpectrumID: ~10006~; PrecursorID: ~0~; scans: ~20304~
3	2::sp|Q80ZA5-8|S4A10_RAT	Isoform 8 of Sodium-driven chloride bicarbonate exchanger OS=Rattus norvegicus OX=10116 GN=Slc4a10	2269	124854	88	88	38	38	42.1	1100	1793	5970	1	0	0	509.26	1016.5	2	1016.5	0.0011	0	35.92	0.073	R	SLHGEYVGR	A					File: ~Y:\CORE\RAW_DATA_2022_QE\P1317_Sigrun_Lange\P1317_2_B_ctx.raw~; SpectrumID: ~6218~; PrecursorID: ~0~; scans: ~15983~
3	2::sp|Q80ZA5-8|S4A10_RAT	Isoform 8 of Sodium-driven chloride bicarbonate exchanger OS=Rattus norvegicus OX=10116 GN=Slc4a10	2269	124854	88	88	38	38	42.1	1100	1862	2253	1	0	0	513.741	1025.47	2	1025.47	0.0011	0	84.73	3.5e-07	R	ENSTVDFSK	V					File: ~Y:\CORE\RAW_DATA_2022_QE\P1317_Sigrun_Lange\P1317_2_B_ctx.raw~; SpectrumID: ~2450~; PrecursorID: ~0~; scans: ~10114~
3	2::sp|Q80ZA5-8|S4A10_RAT	Isoform 8 of Sodium-driven chloride bicarbonate exchanger OS=Rattus norvegicus OX=10116 GN=Slc4a10	2269	124854	88	88	38	38	42.1	1100	1863	2386	1	0	0	513.742	1025.47	2	1025.47	0.0021	0	84.96	3.8e-07	R	ENSTVDFSK	V					File: ~Y:\CORE\RAW_DATA_2022_QE\P1317_Sigrun_Lange\P1317_2_B_ctx.raw~; SpectrumID: ~2586~; PrecursorID: ~0~; scans: ~10375~
3	2::sp|Q80ZA5-8|S4A10_RAT	Isoform 8 of Sodium-driven chloride bicarbonate exchanger OS=Rattus norvegicus OX=10116 GN=Slc4a10	2269	124854	88	88	38	38	42.1	1100	1975	1896	1	0	0	523.739	1045.46	2	1045.47	-0.005	0	51.98	0.00049	R	NDEEAVVDR	G					File: ~Y:\CORE\RAW_DATA_2022_QE\P1317_Sigrun_Lange\P1317_2_B_ctx.raw~; SpectrumID: ~2072~; PrecursorID: ~0~; scans: ~9421~
3	2::sp|Q80ZA5-8|S4A10_RAT	Isoform 8 of Sodium-driven chloride bicarbonate exchanger OS=Rattus norvegicus OX=10116 GN=Slc4a10	2269	124854	88	88	38	38	42.1	1100	2280	9773	1	0	0	544.839	1087.66	2	1087.66	-0.0013	0	67.01	5.4e-06	R	IFGGLILDIK	R					File: ~Y:\CORE\RAW_DATA_2022_QE\P1317_Sigrun_Lange\P1317_2_B_ctx.raw~; SpectrumID: ~10042~; PrecursorID: ~0~; scans: ~20342~
3	2::sp|Q80ZA5-8|S4A10_RAT	Isoform 8 of Sodium-driven chloride bicarbonate exchanger OS=Rattus norvegicus OX=10116 GN=Slc4a10	2269	124854	88	88	38	38	42.1	1100	2681	9332	1	0	0	571.817	1141.62	2	1141.62	-0.0013	1	58.25	0.00019	R	KLMDFLFTK	R					File: ~Y:\CORE\RAW_DATA_2022_QE\P1317_Sigrun_Lange\P1317_2_B_ctx.raw~; SpectrumID: ~9586~; PrecursorID: ~0~; scans: ~19863~
3	2::sp|Q80ZA5-8|S4A10_RAT	Isoform 8 of Sodium-driven chloride bicarbonate exchanger OS=Rattus norvegicus OX=10116 GN=Slc4a10	2269	124854	88	88	38	38	42.1	1100	2961	9761	1	0	0	586.78	1171.55	2	1171.55	0.0004	0	51.58	0.00072	K	APFFWSDFR	D					File: ~Y:\CORE\RAW_DATA_2022_QE\P1317_Sigrun_Lange\P1317_2_B_ctx.raw~; SpectrumID: ~10030~; PrecursorID: ~0~; scans: ~20329~
3	2::sp|Q80ZA5-8|S4A10_RAT	Isoform 8 of Sodium-driven chloride bicarbonate exchanger OS=Rattus norvegicus OX=10116 GN=Slc4a10	2269	124854	88	88	38	38	42.1	1100	3198	8467	1	0	0	600.817	1199.62	2	1199.62	-0.0001	0	49.03	0.0023	K	EYGLSYLSLR	A					File: ~Y:\CORE\RAW_DATA_2022_QE\P1317_Sigrun_Lange\P1317_2_B_ctx.raw~; SpectrumID: ~8717~; PrecursorID: ~0~; scans: ~18858~
3	2::sp|Q80ZA5-8|S4A10_RAT	Isoform 8 of Sodium-driven chloride bicarbonate exchanger OS=Rattus norvegicus OX=10116 GN=Slc4a10	2269	124854	88	88	38	38	42.1	1100	3878	8283	1	0	0	636.375	1270.74	2	1270.74	-0.0044	0	39.64	0.012	K	LQVPSVFKPTR	D					File: ~Y:\CORE\RAW_DATA_2022_QE\P1317_Sigrun_Lange\P1317_2_B_ctx.raw~; SpectrumID: ~8533~; PrecursorID: ~0~; scans: ~18658~
3	2::sp|Q80ZA5-8|S4A10_RAT	Isoform 8 of Sodium-driven chloride bicarbonate exchanger OS=Rattus norvegicus OX=10116 GN=Slc4a10	2269	124854	88	88	38	38	42.1	1100	3879	8204	1	0	0	424.586	1270.74	3	1270.74	-0.0027	0	39.27	0.013	K	LQVPSVFKPTR	D					File: ~Y:\CORE\RAW_DATA_2022_QE\P1317_Sigrun_Lange\P1317_2_B_ctx.raw~; SpectrumID: ~8454~; PrecursorID: ~0~; scans: ~18574~
3	2::sp|Q80ZA5-8|S4A10_RAT	Isoform 8 of Sodium-driven chloride bicarbonate exchanger OS=Rattus norvegicus OX=10116 GN=Slc4a10	2269	124854	88	88	38	38	42.1	1100	3880	8482	1	0	0	424.587	1270.74	3	1270.74	-0.0012	0	41.62	0.0077	K	LQVPSVFKPTR	D					File: ~Y:\CORE\RAW_DATA_2022_QE\P1317_Sigrun_Lange\P1317_2_B_ctx.raw~; SpectrumID: ~8732~; PrecursorID: ~0~; scans: ~18876~
3	2::sp|Q80ZA5-8|S4A10_RAT	Isoform 8 of Sodium-driven chloride bicarbonate exchanger OS=Rattus norvegicus OX=10116 GN=Slc4a10	2269	124854	88	88	38	38	42.1	1100	3966	2715	1	0	0	641.262	1280.51	2	1280.52	-0.007	0	63.27	1.2e-05	K	FEEDVEDGGER	W					File: ~Y:\CORE\RAW_DATA_2022_QE\P1317_Sigrun_Lange\P1317_2_B_ctx.raw~; SpectrumID: ~2929~; PrecursorID: ~0~; scans: ~10999~
3	2::sp|Q80ZA5-8|S4A10_RAT	Isoform 8 of Sodium-driven chloride bicarbonate exchanger OS=Rattus norvegicus OX=10116 GN=Slc4a10	2269	124854	88	88	38	38	42.1	1100	3967	2566	1	0	0	641.266	1280.52	2	1280.52	0.0014	0	63.46	1.6e-05	K	FEEDVEDGGER	W					File: ~Y:\CORE\RAW_DATA_2022_QE\P1317_Sigrun_Lange\P1317_2_B_ctx.raw~; SpectrumID: ~2775~; PrecursorID: ~0~; scans: ~10725~
3	2::sp|Q80ZA5-8|S4A10_RAT	Isoform 8 of Sodium-driven chloride bicarbonate exchanger OS=Rattus norvegicus OX=10116 GN=Slc4a10	2269	124854	88	88	38	38	42.1	1100	3968	2284	1	0	0	641.266	1280.52	2	1280.52	0.0022	0	59.55	4.1e-05	K	FEEDVEDGGER	W					File: ~Y:\CORE\RAW_DATA_2022_QE\P1317_Sigrun_Lange\P1317_2_B_ctx.raw~; SpectrumID: ~2483~; PrecursorID: ~0~; scans: ~10185~
3	2::sp|Q80ZA5-8|S4A10_RAT	Isoform 8 of Sodium-driven chloride bicarbonate exchanger OS=Rattus norvegicus OX=10116 GN=Slc4a10	2269	124854	88	88	38	38	42.1	1100	3969	2860	1	0	0	641.266	1280.52	2	1280.52	0.0024	0	63.24	1.7e-05	K	FEEDVEDGGER	W					File: ~Y:\CORE\RAW_DATA_2022_QE\P1317_Sigrun_Lange\P1317_2_B_ctx.raw~; SpectrumID: ~3078~; PrecursorID: ~0~; scans: ~11275~
3	2::sp|Q80ZA5-8|S4A10_RAT	Isoform 8 of Sodium-driven chloride bicarbonate exchanger OS=Rattus norvegicus OX=10116 GN=Slc4a10	2269	124854	88	88	38	38	42.1	1100	3970	3003	1	0	0	641.267	1280.52	2	1280.52	0.0041	0	63	1.8e-05	K	FEEDVEDGGER	W					File: ~Y:\CORE\RAW_DATA_2022_QE\P1317_Sigrun_Lange\P1317_2_B_ctx.raw~; SpectrumID: ~3226~; PrecursorID: ~0~; scans: ~11537~
3	2::sp|Q80ZA5-8|S4A10_RAT	Isoform 8 of Sodium-driven chloride bicarbonate exchanger OS=Rattus norvegicus OX=10116 GN=Slc4a10	2269	124854	88	88	38	38	42.1	1100	3971	3313	1	0	0	641.267	1280.52	2	1280.52	0.0042	0	62.51	2.1e-05	K	FEEDVEDGGER	W					File: ~Y:\CORE\RAW_DATA_2022_QE\P1317_Sigrun_Lange\P1317_2_B_ctx.raw~; SpectrumID: ~3543~; PrecursorID: ~0~; scans: ~12090~
3	2::sp|Q80ZA5-8|S4A10_RAT	Isoform 8 of Sodium-driven chloride bicarbonate exchanger OS=Rattus norvegicus OX=10116 GN=Slc4a10	2269	124854	88	88	38	38	42.1	1100	3972	2429	1	0	0	641.267	1280.52	2	1280.52	0.0044	0	63.12	2e-05	K	FEEDVEDGGER	W					File: ~Y:\CORE\RAW_DATA_2022_QE\P1317_Sigrun_Lange\P1317_2_B_ctx.raw~; SpectrumID: ~2632~; PrecursorID: ~0~; scans: ~10454~
3	2::sp|Q80ZA5-8|S4A10_RAT	Isoform 8 of Sodium-driven chloride bicarbonate exchanger OS=Rattus norvegicus OX=10116 GN=Slc4a10	2269	124854	88	88	38	38	42.1	1100	3973	3155	1	0	0	641.269	1280.52	2	1280.52	0.0071	0	63.22	2e-05	K	FEEDVEDGGER	W					File: ~Y:\CORE\RAW_DATA_2022_QE\P1317_Sigrun_Lange\P1317_2_B_ctx.raw~; SpectrumID: ~3382~; PrecursorID: ~0~; scans: ~11809~
3	2::sp|Q80ZA5-8|S4A10_RAT	Isoform 8 of Sodium-driven chloride bicarbonate exchanger OS=Rattus norvegicus OX=10116 GN=Slc4a10	2269	124854	88	88	38	38	42.1	1100	4118	9294	1	0	0	650.827	1299.64	2	1299.64	-0.0005	1	38.82	0.023	R	KAPFFWSDFR	D					File: ~Y:\CORE\RAW_DATA_2022_QE\P1317_Sigrun_Lange\P1317_2_B_ctx.raw~; SpectrumID: ~9545~; PrecursorID: ~0~; scans: ~19820~
3	2::sp|Q80ZA5-8|S4A10_RAT	Isoform 8 of Sodium-driven chloride bicarbonate exchanger OS=Rattus norvegicus OX=10116 GN=Slc4a10	2269	124854	88	88	38	38	42.1	1100	4609	9241	1	0	0	683.401	1364.79	2	1364.79	-0.0048	0	42.06	0.0033	R	TLFIGVHVPLGGR	K					File: ~Y:\CORE\RAW_DATA_2022_QE\P1317_Sigrun_Lange\P1317_2_B_ctx.raw~; SpectrumID: ~9492~; PrecursorID: ~0~; scans: ~19763~
3	2::sp|Q80ZA5-8|S4A10_RAT	Isoform 8 of Sodium-driven chloride bicarbonate exchanger OS=Rattus norvegicus OX=10116 GN=Slc4a10	2269	124854	88	88	38	38	42.1	1100	4610	9225	1	0	0	455.938	1364.79	3	1364.79	-0.0018	0	34.37	0.019	R	TLFIGVHVPLGGR	K					File: ~Y:\CORE\RAW_DATA_2022_QE\P1317_Sigrun_Lange\P1317_2_B_ctx.raw~; SpectrumID: ~9476~; PrecursorID: ~0~; scans: ~19746~
3	2::sp|Q80ZA5-8|S4A10_RAT	Isoform 8 of Sodium-driven chloride bicarbonate exchanger OS=Rattus norvegicus OX=10116 GN=Slc4a10	2269	124854	88	88	38	38	42.1	1100	5113	2039	1	0	0	716.322	1430.63	2	1430.63	-0.0052	0	47.52	0.0017	K	LESECSAPGEQPK	F					File: ~Y:\CORE\RAW_DATA_2022_QE\P1317_Sigrun_Lange\P1317_2_B_ctx.raw~; SpectrumID: ~2229~; PrecursorID: ~0~; scans: ~9696~
3	2::sp|Q80ZA5-8|S4A10_RAT	Isoform 8 of Sodium-driven chloride bicarbonate exchanger OS=Rattus norvegicus OX=10116 GN=Slc4a10	2269	124854	88	88	38	38	42.1	1100	5114	1762	1	0	0	716.323	1430.63	2	1430.63	-0.004	0	37.11	0.019	K	LESECSAPGEQPK	F					File: ~Y:\CORE\RAW_DATA_2022_QE\P1317_Sigrun_Lange\P1317_2_B_ctx.raw~; SpectrumID: ~1929~; PrecursorID: ~0~; scans: ~9170~
3	2::sp|Q80ZA5-8|S4A10_RAT	Isoform 8 of Sodium-driven chloride bicarbonate exchanger OS=Rattus norvegicus OX=10116 GN=Slc4a10	2269	124854	88	88	38	38	42.1	1100	5115	1640	1	0	0	716.324	1430.63	2	1430.63	-0.0021	0	48.42	0.0014	K	LESECSAPGEQPK	F					File: ~Y:\CORE\RAW_DATA_2022_QE\P1317_Sigrun_Lange\P1317_2_B_ctx.raw~; SpectrumID: ~1787~; PrecursorID: ~0~; scans: ~8911~
3	2::sp|Q80ZA5-8|S4A10_RAT	Isoform 8 of Sodium-driven chloride bicarbonate exchanger OS=Rattus norvegicus OX=10116 GN=Slc4a10	2269	124854	88	88	38	38	42.1	1100	5117	1903	1	0	0	716.325	1430.64	2	1430.63	0.0015	0	51.06	0.00084	K	LESECSAPGEQPK	F					File: ~Y:\CORE\RAW_DATA_2022_QE\P1317_Sigrun_Lange\P1317_2_B_ctx.raw~; SpectrumID: ~2079~; PrecursorID: ~0~; scans: ~9434~
3	2::sp|Q80ZA5-8|S4A10_RAT	Isoform 8 of Sodium-driven chloride bicarbonate exchanger OS=Rattus norvegicus OX=10116 GN=Slc4a10	2269	124854	88	88	38	38	42.1	1100	5603	8376	1	0	0	499.909	1496.7	3	1496.7	0.0028	1	63.34	8.9e-05	K	THFEKEDLEGHR	T					File: ~Y:\CORE\RAW_DATA_2022_QE\P1317_Sigrun_Lange\P1317_2_B_ctx.raw~; SpectrumID: ~8626~; PrecursorID: ~0~; scans: ~18759~
3	2::sp|Q80ZA5-8|S4A10_RAT	Isoform 8 of Sodium-driven chloride bicarbonate exchanger OS=Rattus norvegicus OX=10116 GN=Slc4a10	2269	124854	88	88	38	38	42.1	1100	5966	6449	1	0	0	775.355	1548.69	2	1548.7	-0.0028	0	86.54	3.5e-07	R	DDPSVINISDEMSK	T					File: ~Y:\CORE\RAW_DATA_2022_QE\P1317_Sigrun_Lange\P1317_2_B_ctx.raw~; SpectrumID: ~6698~; PrecursorID: ~0~; scans: ~16575~
3	2::sp|Q80ZA5-8|S4A10_RAT	Isoform 8 of Sodium-driven chloride bicarbonate exchanger OS=Rattus norvegicus OX=10116 GN=Slc4a10	2269	124854	88	88	38	38	42.1	1100	5967	6193	1	0	0	775.355	1548.7	2	1548.7	-0.0017	0	75.67	4.4e-06	R	DDPSVINISDEMSK	T					File: ~Y:\CORE\RAW_DATA_2022_QE\P1317_Sigrun_Lange\P1317_2_B_ctx.raw~; SpectrumID: ~6442~; PrecursorID: ~0~; scans: ~16273~
3	2::sp|Q80ZA5-8|S4A10_RAT	Isoform 8 of Sodium-driven chloride bicarbonate exchanger OS=Rattus norvegicus OX=10116 GN=Slc4a10	2269	124854	88	88	38	38	42.1	1100	5968	5959	1	0	0	775.357	1548.7	2	1548.7	0.0016	0	44.9	0.0054	R	DDPSVINISDEMSK	T					File: ~Y:\CORE\RAW_DATA_2022_QE\P1317_Sigrun_Lange\P1317_2_B_ctx.raw~; SpectrumID: ~6207~; PrecursorID: ~0~; scans: ~15969~
3	2::sp|Q80ZA5-8|S4A10_RAT	Isoform 8 of Sodium-driven chloride bicarbonate exchanger OS=Rattus norvegicus OX=10116 GN=Slc4a10	2269	124854	88	88	38	38	42.1	1100	6055	10218	1	0	0	781.873	1561.73	2	1561.73	-0.0021	0	66.31	5.5e-05	R	ELSWLDDLMPESK	K					File: ~Y:\CORE\RAW_DATA_2022_QE\P1317_Sigrun_Lange\P1317_2_B_ctx.raw~; SpectrumID: ~10502~; PrecursorID: ~0~; scans: ~20825~
3	2::sp|Q80ZA5-8|S4A10_RAT	Isoform 8 of Sodium-driven chloride bicarbonate exchanger OS=Rattus norvegicus OX=10116 GN=Slc4a10	2269	124854	88	88	38	38	42.1	1100	6071	6097	1	0	0	783.348	1564.68	2	1564.69	-0.0114	0	28.22	0.17	R	DDPSVINISDEMSK	T	Oxidation (M)	0.00000000000300.0			File: ~Y:\CORE\RAW_DATA_2022_QE\P1317_Sigrun_Lange\P1317_2_B_ctx.raw~; SpectrumID: ~6346~; PrecursorID: ~0~; scans: ~16147~
3	2::sp|Q80ZA5-8|S4A10_RAT	Isoform 8 of Sodium-driven chloride bicarbonate exchanger OS=Rattus norvegicus OX=10116 GN=Slc4a10	2269	124854	88	88	38	38	42.1	1100	6146	10265	1	0	0	789.87	1577.72	2	1577.73	-0.0034	0	51.45	0.0014	R	ELSWLDDLMPESK	K	Oxidation (M)	0.0000000030000.0			File: ~Y:\CORE\RAW_DATA_2022_QE\P1317_Sigrun_Lange\P1317_2_B_ctx.raw~; SpectrumID: ~10549~; PrecursorID: ~0~; scans: ~20874~
3	2::sp|Q80ZA5-8|S4A10_RAT	Isoform 8 of Sodium-driven chloride bicarbonate exchanger OS=Rattus norvegicus OX=10116 GN=Slc4a10	2269	124854	88	88	38	38	42.1	1100	6403	8914	1	0	0	810.908	1619.8	2	1619.8	0.0041	0	88.86	3.9e-07	K	TAMWGNLLVTADNSK	E					File: ~Y:\CORE\RAW_DATA_2022_QE\P1317_Sigrun_Lange\P1317_2_B_ctx.raw~; SpectrumID: ~9164~; PrecursorID: ~0~; scans: ~19417~
3	2::sp|Q80ZA5-8|S4A10_RAT	Isoform 8 of Sodium-driven chloride bicarbonate exchanger OS=Rattus norvegicus OX=10116 GN=Slc4a10	2269	124854	88	88	38	38	42.1	1100	6414	8643	1	0	0	811.405	1620.8	2	1620.78	0.0148	0	72.76	1.5e-05	K	TAMWGNLLVTADNSK	E	Deamidated (NQ)	0.000001000000000.0			File: ~Y:\CORE\RAW_DATA_2022_QE\P1317_Sigrun_Lange\P1317_2_B_ctx.raw~; SpectrumID: ~8893~; PrecursorID: ~0~; scans: ~19116~
3	2::sp|Q80ZA5-8|S4A10_RAT	Isoform 8 of Sodium-driven chloride bicarbonate exchanger OS=Rattus norvegicus OX=10116 GN=Slc4a10	2269	124854	88	88	38	38	42.1	1100	6876	8795	1	0	0	854.893	1707.77	2	1707.77	-0.0029	1	46.06	0.0046	R	WLKFEEDVEDGGER	W					File: ~Y:\CORE\RAW_DATA_2022_QE\P1317_Sigrun_Lange\P1317_2_B_ctx.raw~; SpectrumID: ~9045~; PrecursorID: ~0~; scans: ~19290~
3	2::sp|Q80ZA5-8|S4A10_RAT	Isoform 8 of Sodium-driven chloride bicarbonate exchanger OS=Rattus norvegicus OX=10116 GN=Slc4a10	2269	124854	88	88	38	38	42.1	1100	6877	8782	1	0	0	570.266	1707.78	3	1707.77	0.0021	1	56.06	0.00048	R	WLKFEEDVEDGGER	W					File: ~Y:\CORE\RAW_DATA_2022_QE\P1317_Sigrun_Lange\P1317_2_B_ctx.raw~; SpectrumID: ~9032~; PrecursorID: ~0~; scans: ~19277~
3	2::sp|Q80ZA5-8|S4A10_RAT	Isoform 8 of Sodium-driven chloride bicarbonate exchanger OS=Rattus norvegicus OX=10116 GN=Slc4a10	2269	124854	88	88	38	38	42.1	1100	7504	2068	1	0	0	914.43	1826.85	2	1826.86	-0.0129	0	31.7	0.13	K	NAGQVVSPQSAPACAENK	N					File: ~Y:\CORE\RAW_DATA_2022_QE\P1317_Sigrun_Lange\P1317_2_B_ctx.raw~; SpectrumID: ~2259~; PrecursorID: ~0~; scans: ~9750~
3	2::sp|Q80ZA5-8|S4A10_RAT	Isoform 8 of Sodium-driven chloride bicarbonate exchanger OS=Rattus norvegicus OX=10116 GN=Slc4a10	2269	124854	88	88	38	38	42.1	1100	7505	2368	1	0	0	914.433	1826.85	2	1826.86	-0.0057	0	52.64	0.0011	K	NAGQVVSPQSAPACAENK	N					File: ~Y:\CORE\RAW_DATA_2022_QE\P1317_Sigrun_Lange\P1317_2_B_ctx.raw~; SpectrumID: ~2568~; PrecursorID: ~0~; scans: ~10344~
3	2::sp|Q80ZA5-8|S4A10_RAT	Isoform 8 of Sodium-driven chloride bicarbonate exchanger OS=Rattus norvegicus OX=10116 GN=Slc4a10	2269	124854	88	88	38	38	42.1	1100	7506	2809	1	0	0	914.434	1826.85	2	1826.86	-0.0045	0	43.41	0.0095	K	NAGQVVSPQSAPACAENK	N					File: ~Y:\CORE\RAW_DATA_2022_QE\P1317_Sigrun_Lange\P1317_2_B_ctx.raw~; SpectrumID: ~3026~; PrecursorID: ~0~; scans: ~11176~
3	2::sp|Q80ZA5-8|S4A10_RAT	Isoform 8 of Sodium-driven chloride bicarbonate exchanger OS=Rattus norvegicus OX=10116 GN=Slc4a10	2269	124854	88	88	38	38	42.1	1100	7507	2509	1	0	0	914.434	1826.85	2	1826.86	-0.0045	0	73.21	1e-05	K	NAGQVVSPQSAPACAENK	N					File: ~Y:\CORE\RAW_DATA_2022_QE\P1317_Sigrun_Lange\P1317_2_B_ctx.raw~; SpectrumID: ~2717~; PrecursorID: ~0~; scans: ~10621~
3	2::sp|Q80ZA5-8|S4A10_RAT	Isoform 8 of Sodium-driven chloride bicarbonate exchanger OS=Rattus norvegicus OX=10116 GN=Slc4a10	2269	124854	88	88	38	38	42.1	1100	7508	2654	1	0	0	914.438	1826.86	2	1826.86	0.0039	0	43.14	0.012	K	NAGQVVSPQSAPACAENK	N					File: ~Y:\CORE\RAW_DATA_2022_QE\P1317_Sigrun_Lange\P1317_2_B_ctx.raw~; SpectrumID: ~2866~; PrecursorID: ~0~; scans: ~10891~
3	2::sp|Q80ZA5-8|S4A10_RAT	Isoform 8 of Sodium-driven chloride bicarbonate exchanger OS=Rattus norvegicus OX=10116 GN=Slc4a10	2269	124854	88	88	38	38	42.1	1100	7509	2238	1	0	0	914.44	1826.86	2	1826.86	0.0065	0	53.91	0.00099	K	NAGQVVSPQSAPACAENK	N					File: ~Y:\CORE\RAW_DATA_2022_QE\P1317_Sigrun_Lange\P1317_2_B_ctx.raw~; SpectrumID: ~2434~; PrecursorID: ~0~; scans: ~10082~
3	2::sp|Q80ZA5-8|S4A10_RAT	Isoform 8 of Sodium-driven chloride bicarbonate exchanger OS=Rattus norvegicus OX=10116 GN=Slc4a10	2269	124854	88	88	38	38	42.1	1100	7510	2505	1	0	0	914.44	1826.87	2	1826.86	0.0071	0	53.27	0.0011	K	NAGQVVSPQSAPACAENK	N					File: ~Y:\CORE\RAW_DATA_2022_QE\P1317_Sigrun_Lange\P1317_2_B_ctx.raw~; SpectrumID: ~2713~; PrecursorID: ~0~; scans: ~10616~
3	2::sp|Q80ZA5-8|S4A10_RAT	Isoform 8 of Sodium-driven chloride bicarbonate exchanger OS=Rattus norvegicus OX=10116 GN=Slc4a10	2269	124854	88	88	38	38	42.1	1100	7654	10262	1	0	0	930.551	1859.09	2	1859.09	-0.0008	0	101.16	2e-09	R	LSPAVLLQGLAEVPIPSR	F					File: ~Y:\CORE\RAW_DATA_2022_QE\P1317_Sigrun_Lange\P1317_2_B_ctx.raw~; SpectrumID: ~10546~; PrecursorID: ~0~; scans: ~20871~
3	2::sp|Q80ZA5-8|S4A10_RAT	Isoform 8 of Sodium-driven chloride bicarbonate exchanger OS=Rattus norvegicus OX=10116 GN=Slc4a10	2269	124854	88	88	38	38	42.1	1100	7655	10266	1	0	0	620.703	1859.09	3	1859.09	0.0006	0	61.73	1.7e-05	R	LSPAVLLQGLAEVPIPSR	F					File: ~Y:\CORE\RAW_DATA_2022_QE\P1317_Sigrun_Lange\P1317_2_B_ctx.raw~; SpectrumID: ~10550~; PrecursorID: ~0~; scans: ~20875~
3	2::sp|Q80ZA5-8|S4A10_RAT	Isoform 8 of Sodium-driven chloride bicarbonate exchanger OS=Rattus norvegicus OX=10116 GN=Slc4a10	2269	124854	88	88	38	38	42.1	1100	7949	9386	1	0	0	647.319	1938.93	3	1938.94	-0.0054	0	102.31	1.6e-08	R	SIATLMTDEVFHDVAYK	A					File: ~Y:\CORE\RAW_DATA_2022_QE\P1317_Sigrun_Lange\P1317_2_B_ctx.raw~; SpectrumID: ~9642~; PrecursorID: ~0~; scans: ~19922~
3	2::sp|Q80ZA5-8|S4A10_RAT	Isoform 8 of Sodium-driven chloride bicarbonate exchanger OS=Rattus norvegicus OX=10116 GN=Slc4a10	2269	124854	88	88	38	38	42.1	1100	7951	9388	1	0	0	970.477	1938.94	2	1938.94	0.0003	0	87.79	4.5e-07	R	SIATLMTDEVFHDVAYK	A					File: ~Y:\CORE\RAW_DATA_2022_QE\P1317_Sigrun_Lange\P1317_2_B_ctx.raw~; SpectrumID: ~9644~; PrecursorID: ~0~; scans: ~19924~
3	2::sp|Q80ZA5-8|S4A10_RAT	Isoform 8 of Sodium-driven chloride bicarbonate exchanger OS=Rattus norvegicus OX=10116 GN=Slc4a10	2269	124854	88	88	38	38	42.1	1100	8012	8901	1	0	0	652.647	1954.92	3	1954.93	-0.015	0	72.09	1.4e-05	R	SIATLMTDEVFHDVAYK	A	Oxidation (M)	0.00000300000000000.0			File: ~Y:\CORE\RAW_DATA_2022_QE\P1317_Sigrun_Lange\P1317_2_B_ctx.raw~; SpectrumID: ~9151~; PrecursorID: ~0~; scans: ~19403~
3	2::sp|Q80ZA5-8|S4A10_RAT	Isoform 8 of Sodium-driven chloride bicarbonate exchanger OS=Rattus norvegicus OX=10116 GN=Slc4a10	2269	124854	88	88	38	38	42.1	1100	8108	4302	1	0	0	990.92	1979.82	2	1979.83	-0.0098	0	89.96	5.9e-08	R	DSGLEDGGESPSFDTPSQR	V					File: ~Y:\CORE\RAW_DATA_2022_QE\P1317_Sigrun_Lange\P1317_2_B_ctx.raw~; SpectrumID: ~4543~; PrecursorID: ~0~; scans: ~13649~
3	2::sp|Q80ZA5-8|S4A10_RAT	Isoform 8 of Sodium-driven chloride bicarbonate exchanger OS=Rattus norvegicus OX=10116 GN=Slc4a10	2269	124854	88	88	38	38	42.1	1100	8109	4479	1	0	0	990.92	1979.83	2	1979.83	-0.0093	0	99.93	6e-09	R	DSGLEDGGESPSFDTPSQR	V					File: ~Y:\CORE\RAW_DATA_2022_QE\P1317_Sigrun_Lange\P1317_2_B_ctx.raw~; SpectrumID: ~4722~; PrecursorID: ~0~; scans: ~13934~
3	2::sp|Q80ZA5-8|S4A10_RAT	Isoform 8 of Sodium-driven chloride bicarbonate exchanger OS=Rattus norvegicus OX=10116 GN=Slc4a10	2269	124854	88	88	38	38	42.1	1100	8110	4130	1	0	0	990.921	1979.83	2	1979.83	-0.0067	0	103.33	2.8e-09	R	DSGLEDGGESPSFDTPSQR	V					File: ~Y:\CORE\RAW_DATA_2022_QE\P1317_Sigrun_Lange\P1317_2_B_ctx.raw~; SpectrumID: ~4371~; PrecursorID: ~0~; scans: ~13371~
3	2::sp|Q80ZA5-8|S4A10_RAT	Isoform 8 of Sodium-driven chloride bicarbonate exchanger OS=Rattus norvegicus OX=10116 GN=Slc4a10	2269	124854	88	88	38	38	42.1	1100	8111	3937	1	0	0	990.927	1979.84	2	1979.83	0.004	0	51.02	0.00065	R	DSGLEDGGESPSFDTPSQR	V					File: ~Y:\CORE\RAW_DATA_2022_QE\P1317_Sigrun_Lange\P1317_2_B_ctx.raw~; SpectrumID: ~4178~; PrecursorID: ~0~; scans: ~13067~
3	2::sp|Q80ZA5-8|S4A10_RAT	Isoform 8 of Sodium-driven chloride bicarbonate exchanger OS=Rattus norvegicus OX=10116 GN=Slc4a10	2269	124854	88	88	38	38	42.1	1100	8112	3954	1	0	0	990.931	1979.85	2	1979.83	0.0133	0	93.74	4.2e-08	R	DSGLEDGGESPSFDTPSQR	V					File: ~Y:\CORE\RAW_DATA_2022_QE\P1317_Sigrun_Lange\P1317_2_B_ctx.raw~; SpectrumID: ~4195~; PrecursorID: ~0~; scans: ~13091~
3	2::sp|Q80ZA5-8|S4A10_RAT	Isoform 8 of Sodium-driven chloride bicarbonate exchanger OS=Rattus norvegicus OX=10116 GN=Slc4a10	2269	124854	88	88	38	38	42.1	1100	8571	10306	1	0	0	1070.57	2139.12	2	2139.12	-0.0041	0	91.44	1.6e-07	K	IPPGAEASNILVGELEFLDR	T					File: ~Y:\CORE\RAW_DATA_2022_QE\P1317_Sigrun_Lange\P1317_2_B_ctx.raw~; SpectrumID: ~10590~; PrecursorID: ~0~; scans: ~20917~
3	2::sp|Q80ZA5-8|S4A10_RAT	Isoform 8 of Sodium-driven chloride bicarbonate exchanger OS=Rattus norvegicus OX=10116 GN=Slc4a10	2269	124854	88	88	38	38	42.1	1100	8572	10297	1	0	0	714.047	2139.12	3	2139.12	-0.0026	0	68.54	3e-05	K	IPPGAEASNILVGELEFLDR	T					File: ~Y:\CORE\RAW_DATA_2022_QE\P1317_Sigrun_Lange\P1317_2_B_ctx.raw~; SpectrumID: ~10581~; PrecursorID: ~0~; scans: ~20908~
3	2::sp|Q80ZA5-8|S4A10_RAT	Isoform 8 of Sodium-driven chloride bicarbonate exchanger OS=Rattus norvegicus OX=10116 GN=Slc4a10	2269	124854	88	88	38	38	42.1	1100	8983	5482	1	0	0	755.997	2264.97	3	2264.98	-0.009	1	23.15	0.45	R	ERDSGLEDGGESPSFDTPSQR	V					File: ~Y:\CORE\RAW_DATA_2022_QE\P1317_Sigrun_Lange\P1317_2_B_ctx.raw~; SpectrumID: ~5730~; PrecursorID: ~0~; scans: ~15355~
3	2::sp|Q80ZA5-8|S4A10_RAT	Isoform 8 of Sodium-driven chloride bicarbonate exchanger OS=Rattus norvegicus OX=10116 GN=Slc4a10	2269	124854	88	88	38	38	42.1	1100	9007	9547	1	0	0	756.744	2267.21	3	2267.22	-0.0061	1	59.98	0.00015	K	KIPPGAEASNILVGELEFLDR	T					File: ~Y:\CORE\RAW_DATA_2022_QE\P1317_Sigrun_Lange\P1317_2_B_ctx.raw~; SpectrumID: ~9808~; PrecursorID: ~0~; scans: ~20096~
3	2::sp|Q80ZA5-8|S4A10_RAT	Isoform 8 of Sodium-driven chloride bicarbonate exchanger OS=Rattus norvegicus OX=10116 GN=Slc4a10	2269	124854	88	88	38	38	42.1	1100	9391	3878	1	0	0	801.046	2400.12	3	2400.1	0.0182	1	38.24	0.038	K	NAGQVVSPQSAPACAENKNDVSR	E	2 Deamidated (NQ)	0.00000000100000000010000.0			File: ~Y:\CORE\RAW_DATA_2022_QE\P1317_Sigrun_Lange\P1317_2_B_ctx.raw~; SpectrumID: ~4117~; PrecursorID: ~0~; scans: ~12976~
3	2::sp|Q80ZA5-8|S4A10_RAT	Isoform 8 of Sodium-driven chloride bicarbonate exchanger OS=Rattus norvegicus OX=10116 GN=Slc4a10	2269	124854	88	88	38	38	42.1	1100	10059	8430	1	0	0	673.321	2689.25	4	2689.26	-0.005	0	34.93	0.088	K	TPSLPNGTAAHGGPEQHGGHSGPELQR	T	Deamidated (NQ)	0.000000000000000100000000000.0			File: ~Y:\CORE\RAW_DATA_2022_QE\P1317_Sigrun_Lange\P1317_2_B_ctx.raw~; SpectrumID: ~8680~; PrecursorID: ~0~; scans: ~18818~
3	2::sp|Q80ZA5-8|S4A10_RAT	Isoform 8 of Sodium-driven chloride bicarbonate exchanger OS=Rattus norvegicus OX=10116 GN=Slc4a10	2269	124854	88	88	38	38	42.1	1100	10062	8372	1	0	0	538.861	2689.27	5	2689.26	0.0079	0	39.47	0.034	K	TPSLPNGTAAHGGPEQHGGHSGPELQR	T	Deamidated (NQ)	0.000001000000000000000000000.0			File: ~Y:\CORE\RAW_DATA_2022_QE\P1317_Sigrun_Lange\P1317_2_B_ctx.raw~; SpectrumID: ~8622~; PrecursorID: ~0~; scans: ~18755~
3	2::sp|Q80ZA5-8|S4A10_RAT	Isoform 8 of Sodium-driven chloride bicarbonate exchanger OS=Rattus norvegicus OX=10116 GN=Slc4a10	2269	124854	88	88	38	38	42.1	1100	10238	9019	1	0	0	931.091	2790.25	3	2790.25	0.0048	0	85.57	5.3e-07	K	EEEQSMLAMEDEGTVQLPLEGHYR	D					File: ~Y:\CORE\RAW_DATA_2022_QE\P1317_Sigrun_Lange\P1317_2_B_ctx.raw~; SpectrumID: ~9269~; PrecursorID: ~0~; scans: ~19529~
3	2::sp|Q80ZA5-8|S4A10_RAT	Isoform 8 of Sodium-driven chloride bicarbonate exchanger OS=Rattus norvegicus OX=10116 GN=Slc4a10	2269	124854	88	88	38	38	42.1	1100	10240	8904	1	0	0	931.76	2792.26	3	2792.22	0.0439	0	42.94	0.01	K	EEEQSMLAMEDEGTVQLPLEGHYR	D	2 Deamidated (NQ)	0.000100000000000100000000.0			File: ~Y:\CORE\RAW_DATA_2022_QE\P1317_Sigrun_Lange\P1317_2_B_ctx.raw~; SpectrumID: ~9154~; PrecursorID: ~0~; scans: ~19406~
3	2::sp|Q80ZA5-8|S4A10_RAT	Isoform 8 of Sodium-driven chloride bicarbonate exchanger OS=Rattus norvegicus OX=10116 GN=Slc4a10	2269	124854	88	88	38	38	42.1	1100	10281	8869	1	0	0	564.471	2817.32	5	2817.35	-0.0377	1	38.34	0.037	R	KTPSLPNGTAAHGGPEQHGGHSGPELQR	T	Deamidated (NQ)	0.0000000000000000100000000000.0			File: ~Y:\CORE\RAW_DATA_2022_QE\P1317_Sigrun_Lange\P1317_2_B_ctx.raw~; SpectrumID: ~9119~; PrecursorID: ~0~; scans: ~19368~
3	2::sp|Q80ZA5-8|S4A10_RAT	Isoform 8 of Sodium-driven chloride bicarbonate exchanger OS=Rattus norvegicus OX=10116 GN=Slc4a10	2269	124854	88	88	38	38	42.1	1100	10282	9086	1	0	0	705.346	2817.35	4	2817.35	-0.001	1	58.05	0.00048	R	KTPSLPNGTAAHGGPEQHGGHSGPELQR	T	Deamidated (NQ)	0.0000001000000000000000000000.0			File: ~Y:\CORE\RAW_DATA_2022_QE\P1317_Sigrun_Lange\P1317_2_B_ctx.raw~; SpectrumID: ~9336~; PrecursorID: ~0~; scans: ~19599~
3	2::sp|Q80ZA5-8|S4A10_RAT	Isoform 8 of Sodium-driven chloride bicarbonate exchanger OS=Rattus norvegicus OX=10116 GN=Slc4a10	2269	124854	88	88	38	38	42.1	1100	10283	9093	1	0	0	470.567	2817.36	6	2817.35	0.0023	1	69.73	3.3e-05	R	KTPSLPNGTAAHGGPEQHGGHSGPELQR	T	Deamidated (NQ)	0.0000000000000000100000000000.0			File: ~Y:\CORE\RAW_DATA_2022_QE\P1317_Sigrun_Lange\P1317_2_B_ctx.raw~; SpectrumID: ~9343~; PrecursorID: ~0~; scans: ~19606~
3	2::sp|Q80ZA5-8|S4A10_RAT	Isoform 8 of Sodium-driven chloride bicarbonate exchanger OS=Rattus norvegicus OX=10116 GN=Slc4a10	2269	124854	88	88	38	38	42.1	1100	10751	10289	1	0	0	1094.88	3281.63	3	3281.62	0.0094	1	76.2	6.3e-06	K	DRNDLVSGIDEFLDQVTVLPPGEWDPSIR	I					File: ~Y:\CORE\RAW_DATA_2022_QE\P1317_Sigrun_Lange\P1317_2_B_ctx.raw~; SpectrumID: ~10573~; PrecursorID: ~0~; scans: ~20899~
3	2::sp|Q80ZA5-8|S4A10_RAT	Isoform 8 of Sodium-driven chloride bicarbonate exchanger OS=Rattus norvegicus OX=10116 GN=Slc4a10	2269	124854	88	88	38	38	42.1	1100	10952	9990	1	0	0	1191.22	3570.63	3	3570.62	0.0003	0	30.35	0.17	R	VQFILGTEDDDEEHIPHDLFTELDEICWR	E					File: ~Y:\CORE\RAW_DATA_2022_QE\P1317_Sigrun_Lange\P1317_2_B_ctx.raw~; SpectrumID: ~10267~; PrecursorID: ~0~; scans: ~20578~
3	2::sp|Q80ZA5-8|S4A10_RAT	Isoform 8 of Sodium-driven chloride bicarbonate exchanger OS=Rattus norvegicus OX=10116 GN=Slc4a10	2269	124854	88	88	38	38	42.1	1100	10953	9985	1	0	0	893.664	3570.63	4	3570.62	0.0017	0	46.1	0.0045	R	VQFILGTEDDDEEHIPHDLFTELDEICWR	E					File: ~Y:\CORE\RAW_DATA_2022_QE\P1317_Sigrun_Lange\P1317_2_B_ctx.raw~; SpectrumID: ~10262~; PrecursorID: ~0~; scans: ~20573~
3	2::sp|Q80ZA5-8|S4A10_RAT	Isoform 8 of Sodium-driven chloride bicarbonate exchanger OS=Rattus norvegicus OX=10116 GN=Slc4a10	2269	124854	88	88	38	38	42.1	1100	10980	9146	1	0	0	721.74	3603.66	5	3603.67	-0.0073	2	53.2	0.0011	K	KLEDAEKEEEQSMLAMEDEGTVQLPLEGHYR	D					File: ~Y:\CORE\RAW_DATA_2022_QE\P1317_Sigrun_Lange\P1317_2_B_ctx.raw~; SpectrumID: ~9397~; PrecursorID: ~0~; scans: ~19663~
3	2::sp|Q80ZA5-8|S4A10_RAT	Isoform 8 of Sodium-driven chloride bicarbonate exchanger OS=Rattus norvegicus OX=10116 GN=Slc4a10	2269	124854	88	88	38	38	42.1	1100	10982	9127	1	0	0	902.174	3604.67	4	3604.65	0.0121	2	89.68	2.3e-07	K	KLEDAEKEEEQSMLAMEDEGTVQLPLEGHYR	D	Deamidated (NQ)	0.0000000000100000000000000000000.0			File: ~Y:\CORE\RAW_DATA_2022_QE\P1317_Sigrun_Lange\P1317_2_B_ctx.raw~; SpectrumID: ~9378~; PrecursorID: ~0~; scans: ~19643~
3	2::sp|Q80ZA5-8|S4A10_RAT	Isoform 8 of Sodium-driven chloride bicarbonate exchanger OS=Rattus norvegicus OX=10116 GN=Slc4a10	2269	124854	88	88	38	38	42.1	1100	11293	10374	1	0	0	1083.03	4328.08	4	4328.06	0.0212	0	46.38	0.0052	R	SCILNGTVLLDMHANTLEEIADMVLDQQVSSGQLNEDVR	H	Deamidated (NQ)	0.000000000000001000000000000000000000000.0			File: ~Y:\CORE\RAW_DATA_2022_QE\P1317_Sigrun_Lange\P1317_2_B_ctx.raw~; SpectrumID: ~10658~; PrecursorID: ~0~; scans: ~20999~
3	2::sp|Q80ZA5-8|S4A10_RAT	Isoform 8 of Sodium-driven chloride bicarbonate exchanger OS=Rattus norvegicus OX=10116 GN=Slc4a10	2269	124854	88	88	38	38	42.1	1100	11294	10351	1	0	0	1083.27	4329.05	4	4329.05	0.0064	0	74.24	8e-06	R	SCILNGTVLLDMHANTLEEIADMVLDQQVSSGQLNEDVR	H	2 Deamidated (NQ)	0.000010000000001000000000000000000000000.0			File: ~Y:\CORE\RAW_DATA_2022_QE\P1317_Sigrun_Lange\P1317_2_B_ctx.raw~; SpectrumID: ~10635~; PrecursorID: ~0~; scans: ~20967~
3	2::sp|Q80ZA5-6|S4A10_RAT	Isoform 6 of Sodium-driven chloride bicarbonate exchanger OS=Rattus norvegicus OX=10116 GN=Slc4a10	1705	64985	71	71	29	29	61.2	578	216	6158	1	0	0	396.242	790.47	2	790.47	-0.0003	0	30.28	0.02	R	TVVAFVR	L					File: ~Y:\CORE\RAW_DATA_2022_QE\P1317_Sigrun_Lange\P1317_2_B_ctx.raw~; SpectrumID: ~6407~; PrecursorID: ~0~; scans: ~16225~
3	2::sp|Q80ZA5-6|S4A10_RAT	Isoform 6 of Sodium-driven chloride bicarbonate exchanger OS=Rattus norvegicus OX=10116 GN=Slc4a10	1705	64985	71	71	29	29	61.2	578	217	5886	1	0	0	396.242	790.47	2	790.47	-0.0001	0	33.34	0.0097	R	TVVAFVR	L					File: ~Y:\CORE\RAW_DATA_2022_QE\P1317_Sigrun_Lange\P1317_2_B_ctx.raw~; SpectrumID: ~6134~; PrecursorID: ~0~; scans: ~15878~
3	2::sp|Q80ZA5-6|S4A10_RAT	Isoform 6 of Sodium-driven chloride bicarbonate exchanger OS=Rattus norvegicus OX=10116 GN=Slc4a10	1705	64985	71	71	29	29	61.2	578	448	6478	4	0	0	414.223	826.431	2	826.437	-0.006	0	21.78	0.36	R	VHEALMK	Q					File: ~Y:\CORE\RAW_DATA_2022_QE\P1317_Sigrun_Lange\P1317_2_B_ctx.raw~; SpectrumID: ~6727~; PrecursorID: ~0~; scans: ~16610~
3	2::sp|Q80ZA5-6|S4A10_RAT	Isoform 6 of Sodium-driven chloride bicarbonate exchanger OS=Rattus norvegicus OX=10116 GN=Slc4a10	1705	64985	71	71	29	29	61.2	578	863	8172	1	0	0	445.234	888.453	2	888.453	-0.0001	0	30.33	0.23	K	VDLHFMK	K					File: ~Y:\CORE\RAW_DATA_2022_QE\P1317_Sigrun_Lange\P1317_2_B_ctx.raw~; SpectrumID: ~8422~; PrecursorID: ~0~; scans: ~18539~
3	2::sp|Q80ZA5-6|S4A10_RAT	Isoform 6 of Sodium-driven chloride bicarbonate exchanger OS=Rattus norvegicus OX=10116 GN=Slc4a10	1705	64985	71	71	29	29	61.2	578	1576	3410	1	0	0	496.207	990.399	2	990.404	-0.0049	0	39.95	0.0025	R	EGEDAEWR	E					File: ~Y:\CORE\RAW_DATA_2022_QE\P1317_Sigrun_Lange\P1317_2_B_ctx.raw~; SpectrumID: ~3642~; PrecursorID: ~0~; scans: ~12254~
3	2::sp|Q80ZA5-6|S4A10_RAT	Isoform 6 of Sodium-driven chloride bicarbonate exchanger OS=Rattus norvegicus OX=10116 GN=Slc4a10	1705	64985	71	71	29	29	61.2	578	1577	2760	1	0	0	496.207	990.4	2	990.404	-0.0045	0	31.33	0.018	R	EGEDAEWR	E					File: ~Y:\CORE\RAW_DATA_2022_QE\P1317_Sigrun_Lange\P1317_2_B_ctx.raw~; SpectrumID: ~2975~; PrecursorID: ~0~; scans: ~11082~
3	2::sp|Q80ZA5-6|S4A10_RAT	Isoform 6 of Sodium-driven chloride bicarbonate exchanger OS=Rattus norvegicus OX=10116 GN=Slc4a10	1705	64985	71	71	29	29	61.2	578	1578	3087	1	0	0	496.208	990.402	2	990.404	-0.002	0	39.76	0.0026	R	EGEDAEWR	E					File: ~Y:\CORE\RAW_DATA_2022_QE\P1317_Sigrun_Lange\P1317_2_B_ctx.raw~; SpectrumID: ~3313~; PrecursorID: ~0~; scans: ~11695~
3	2::sp|Q80ZA5-6|S4A10_RAT	Isoform 6 of Sodium-driven chloride bicarbonate exchanger OS=Rattus norvegicus OX=10116 GN=Slc4a10	1705	64985	71	71	29	29	61.2	578	1579	2592	1	0	0	496.209	990.403	2	990.404	-0.0018	0	25.82	0.065	R	EGEDAEWR	E					File: ~Y:\CORE\RAW_DATA_2022_QE\P1317_Sigrun_Lange\P1317_2_B_ctx.raw~; SpectrumID: ~2803~; PrecursorID: ~0~; scans: ~10774~
3	2::sp|Q80ZA5-6|S4A10_RAT	Isoform 6 of Sodium-driven chloride bicarbonate exchanger OS=Rattus norvegicus OX=10116 GN=Slc4a10	1705	64985	71	71	29	29	61.2	578	1580	3247	1	0	0	496.209	990.404	2	990.404	0.0001	0	40.18	0.0025	R	EGEDAEWR	E					File: ~Y:\CORE\RAW_DATA_2022_QE\P1317_Sigrun_Lange\P1317_2_B_ctx.raw~; SpectrumID: ~3476~; PrecursorID: ~0~; scans: ~11976~
3	2::sp|Q80ZA5-6|S4A10_RAT	Isoform 6 of Sodium-driven chloride bicarbonate exchanger OS=Rattus norvegicus OX=10116 GN=Slc4a10	1705	64985	71	71	29	29	61.2	578	1581	3595	1	0	0	496.21	990.405	2	990.404	0.0004	0	40.24	0.0025	R	EGEDAEWR	E					File: ~Y:\CORE\RAW_DATA_2022_QE\P1317_Sigrun_Lange\P1317_2_B_ctx.raw~; SpectrumID: ~3829~; PrecursorID: ~0~; scans: ~12541~
3	2::sp|Q80ZA5-6|S4A10_RAT	Isoform 6 of Sodium-driven chloride bicarbonate exchanger OS=Rattus norvegicus OX=10116 GN=Slc4a10	1705	64985	71	71	29	29	61.2	578	1582	2940	1	0	0	496.212	990.408	2	990.404	0.0041	0	36.13	0.011	R	EGEDAEWR	E					File: ~Y:\CORE\RAW_DATA_2022_QE\P1317_Sigrun_Lange\P1317_2_B_ctx.raw~; SpectrumID: ~3163~; PrecursorID: ~0~; scans: ~11424~
[truncated: 16,091 more rows]
