# Supplementary material for: Brain-Region-Specific Differences in Protein Citrullination/Deimination in a Pre-Motor Parkinson’s Disease Rat Model
Source: Int J Mol Sci. 2024 Oct 17;25(20):11168. doi: 10.3390/ijms252011168 (PMC11509057; doi:10.3390/ijms252011168)
Supplement: Supplementary file 1 [file ijms-25-11168-s001.zip › Table_S3.xlsx]

## Sheet: P1317_3_R_hip
Table S3. LC-MS/MS analysis of F95-enriched proteins in hippocampus of sham-treated (control) rats
Peak list format	Mascot generic
Search type	MIS
Mascot version	2.7.0
Database	1::cRAP 2::CCP_Rattus_norvegicus
Fasta file	1::cRAP_20190401.fasta 2::CCP_Rattus_norvegicus_20220926.fasta
Total sequences	56540
Total residues	31255508
Sequences after taxonomy filter	56540
Number of queries	10869
Fixed modifications	--------------------------------------------------------
Identifier	Name	Delta	Neutral loss
1	Carbamidomethyl (C)	57.0215
Variable modifications	--------------------------------------------------------
Identifier	Name	Delta	Neutral loss(es)
1	Deamidated (NQ)	0.984016
2	Deamidated (R)	0.984016	0	43.0058
3	Oxidation (M)	15.9949	0	63.9983
Search Parameters	--------------------------------------------------------
Taxonomy filter	All entries
Enzyme	Trypsin
Maximum Missed Cleavages	2
Fixed modifications	Carbamidomethyl (C)
Variable modifications	Deamidated (NQ),Deamidated (R),Oxidation (M)
Peptide Mass Tolerance	20
Peptide Mass Tolerance Units	ppm
Fragment Mass Tolerance	0.1
Fragment Mass Tolerance Units	Da
Mass values	Monoisotopic
Instrument type	ESI-ORBITRAP-HCD
Format parameters	--------------------------------------------------------
Significance threshold	0.5
Max. number of hits	0
Min. number of sig. unique sequences	1
Use MudPIT protein scoring	0
Ions score cut-off	-1
Include same-set proteins	0
Include sub-set proteins	1
Include unassigned	0
Require bold red	1
Use homology threshold	0
Group protein families	0
Show duplicate peptides	1
Protein hits	--------------------------------------------------------
prot_hit_num	prot_acc	prot_desc	prot_score	prot_mass	prot_matches	prot_matches_sig	prot_sequences	prot_sequences_sig	prot_cover	prot_len	pep_query	pep_index	pep_rank	pep_isbold	pep_isunique	pep_exp_mz	pep_exp_mr	pep_exp_z	pep_calc_mr	pep_delta	pep_miss	pep_score	pep_expect	pep_res_before	pep_seq	pep_res_after	pep_var_mod	pep_var_mod_pos	pep_summed_mod_pos	pep_local_mod_pos	pep_scan_title
1	2::tr|A0A8I5ZMW1|A0A8I5ZMW1_RAT	Dmx-like 2 OS=Rattus norvegicus OX=10116 GN=Dmxl2 PE=1 SV=1	2910	342215	76	76	55	55	28.5	3035	70	3715	1	1	1	384.198	766.381	2	766.386	-0.0055	0	19.48	0.12	K	SDAFLSK	D					File: ~Y:\CORE\RAW_DATA_2022_QE\P1317_Sigrun_Lange\P1317_3_R_hip.raw~; SpectrumID: ~3938~; PrecursorID: ~0~; scans: ~12980~
1	2::tr|A0A8I5ZMW1|A0A8I5ZMW1_RAT	Dmx-like 2 OS=Rattus norvegicus OX=10116 GN=Dmxl2 PE=1 SV=1	2910	342215	76	76	55	55	28.5	3035	302	6079	1	1	1	404.756	807.498	2	807.497	0.001	0	18.54	0.08	K	LALHNIK	N					File: ~Y:\CORE\RAW_DATA_2022_QE\P1317_Sigrun_Lange\P1317_3_R_hip.raw~; SpectrumID: ~6307~; PrecursorID: ~0~; scans: ~16302~
1	2::tr|A0A8I5ZMW1|A0A8I5ZMW1_RAT	Dmx-like 2 OS=Rattus norvegicus OX=10116 GN=Dmxl2 PE=1 SV=1	2910	342215	76	76	55	55	28.5	3035	576	6877	1	1	1	425.243	848.472	2	848.476	-0.004	0	25.2	0.2	K	NAFSLLGK	Q					File: ~Y:\CORE\RAW_DATA_2022_QE\P1317_Sigrun_Lange\P1317_3_R_hip.raw~; SpectrumID: ~7107~; PrecursorID: ~0~; scans: ~17214~
1	2::tr|A0A8I5ZMW1|A0A8I5ZMW1_RAT	Dmx-like 2 OS=Rattus norvegicus OX=10116 GN=Dmxl2 PE=1 SV=1	2910	342215	76	76	55	55	28.5	3035	776	7425	1	1	1	440.784	879.554	2	879.554	-0.0006	0	24.72	0.038	K	AILSHLVK	C					File: ~Y:\CORE\RAW_DATA_2022_QE\P1317_Sigrun_Lange\P1317_3_R_hip.raw~; SpectrumID: ~7655~; PrecursorID: ~0~; scans: ~17814~
1	2::tr|A0A8I5ZMW1|A0A8I5ZMW1_RAT	Dmx-like 2 OS=Rattus norvegicus OX=10116 GN=Dmxl2 PE=1 SV=1	2910	342215	76	76	55	55	28.5	3035	1197	1824	1	1	1	475.76	949.506	2	949.508	-0.0021	0	32.71	0.072	R	TISVSGSTAK	D					File: ~Y:\CORE\RAW_DATA_2022_QE\P1317_Sigrun_Lange\P1317_3_R_hip.raw~; SpectrumID: ~2003~; PrecursorID: ~0~; scans: ~9529~
1	2::tr|A0A8I5ZMW1|A0A8I5ZMW1_RAT	Dmx-like 2 OS=Rattus norvegicus OX=10116 GN=Dmxl2 PE=1 SV=1	2910	342215	76	76	55	55	28.5	3035	1198	1558	1	1	1	475.761	949.508	2	949.508	-0.0003	0	28.13	0.2	R	TISVSGSTAK	D					File: ~Y:\CORE\RAW_DATA_2022_QE\P1317_Sigrun_Lange\P1317_3_R_hip.raw~; SpectrumID: ~1704~; PrecursorID: ~0~; scans: ~9004~
1	2::tr|A0A8I5ZMW1|A0A8I5ZMW1_RAT	Dmx-like 2 OS=Rattus norvegicus OX=10116 GN=Dmxl2 PE=1 SV=1	2910	342215	76	76	55	55	28.5	3035	1544	8850	1	1	1	497.801	993.587	2	993.59	-0.0031	0	38.51	0.0042	K	FFLVVIEK	D					File: ~Y:\CORE\RAW_DATA_2022_QE\P1317_Sigrun_Lange\P1317_3_R_hip.raw~; SpectrumID: ~9081~; PrecursorID: ~0~; scans: ~19470~
1	2::tr|A0A8I5ZMW1|A0A8I5ZMW1_RAT	Dmx-like 2 OS=Rattus norvegicus OX=10116 GN=Dmxl2 PE=1 SV=1	2910	342215	76	76	55	55	28.5	3035	2044	9194	1	1	1	538.278	1074.54	2	1074.54	-0.0017	0	57.42	0.00046	R	AMGIGWWVR	N					File: ~Y:\CORE\RAW_DATA_2022_QE\P1317_Sigrun_Lange\P1317_3_R_hip.raw~; SpectrumID: ~9451~; PrecursorID: ~0~; scans: ~19859~
1	2::tr|A0A8I5ZMW1|A0A8I5ZMW1_RAT	Dmx-like 2 OS=Rattus norvegicus OX=10116 GN=Dmxl2 PE=1 SV=1	2910	342215	76	76	55	55	28.5	3035	2279	5168	1	1	1	554.764	1107.51	2	1107.52	-0.0051	0	50.81	0.0013	K	DQLDFVSER	M					File: ~Y:\CORE\RAW_DATA_2022_QE\P1317_Sigrun_Lange\P1317_3_R_hip.raw~; SpectrumID: ~5396~; PrecursorID: ~0~; scans: ~15149~
1	2::tr|A0A8I5ZMW1|A0A8I5ZMW1_RAT	Dmx-like 2 OS=Rattus norvegicus OX=10116 GN=Dmxl2 PE=1 SV=1	2910	342215	76	76	55	55	28.5	3035	2286	4716	1	1	1	555.27	1108.53	2	1108.5	0.0219	0	25.65	0.43	K	DQLDFVSER	M	Deamidated (NQ)	0.010000000.0			File: ~Y:\CORE\RAW_DATA_2022_QE\P1317_Sigrun_Lange\P1317_3_R_hip.raw~; SpectrumID: ~4944~; PrecursorID: ~0~; scans: ~14560~
1	2::tr|A0A8I5ZMW1|A0A8I5ZMW1_RAT	Dmx-like 2 OS=Rattus norvegicus OX=10116 GN=Dmxl2 PE=1 SV=1	2910	342215	76	76	55	55	28.5	3035	2574	8620	1	1	1	384.219	1149.64	3	1149.64	-0.004	1	35.77	0.029	K	RLHPDPFLR	S					File: ~Y:\CORE\RAW_DATA_2022_QE\P1317_Sigrun_Lange\P1317_3_R_hip.raw~; SpectrumID: ~8850~; PrecursorID: ~0~; scans: ~19205~
1	2::tr|A0A8I5ZMW1|A0A8I5ZMW1_RAT	Dmx-like 2 OS=Rattus norvegicus OX=10116 GN=Dmxl2 PE=1 SV=1	2910	342215	76	76	55	55	28.5	3035	3037	8151	1	1	1	403.895	1208.66	3	1208.67	-0.0042	0	37.73	0.016	R	LTGHGLIHSFK	S					File: ~Y:\CORE\RAW_DATA_2022_QE\P1317_Sigrun_Lange\P1317_3_R_hip.raw~; SpectrumID: ~8381~; PrecursorID: ~0~; scans: ~18705~
1	2::tr|A0A8I5ZMW1|A0A8I5ZMW1_RAT	Dmx-like 2 OS=Rattus norvegicus OX=10116 GN=Dmxl2 PE=1 SV=1	2910	342215	76	76	55	55	28.5	3035	3040	3161	1	1	1	605.797	1209.58	2	1209.59	-0.0077	0	47.54	0.0031	R	TLATGYEVDGGK	L					File: ~Y:\CORE\RAW_DATA_2022_QE\P1317_Sigrun_Lange\P1317_3_R_hip.raw~; SpectrumID: ~3380~; PrecursorID: ~0~; scans: ~12095~
1	2::tr|A0A8I5ZMW1|A0A8I5ZMW1_RAT	Dmx-like 2 OS=Rattus norvegicus OX=10116 GN=Dmxl2 PE=1 SV=1	2910	342215	76	76	55	55	28.5	3035	3041	3336	1	1	1	605.798	1209.58	2	1209.59	-0.0062	0	49.37	0.002	R	TLATGYEVDGGK	L					File: ~Y:\CORE\RAW_DATA_2022_QE\P1317_Sigrun_Lange\P1317_3_R_hip.raw~; SpectrumID: ~3556~; PrecursorID: ~0~; scans: ~12380~
1	2::tr|A0A8I5ZMW1|A0A8I5ZMW1_RAT	Dmx-like 2 OS=Rattus norvegicus OX=10116 GN=Dmxl2 PE=1 SV=1	2910	342215	76	76	55	55	28.5	3035	3043	3544	1	1	1	605.8	1209.59	2	1209.59	-0.002	0	46.05	0.0045	R	TLATGYEVDGGK	L					File: ~Y:\CORE\RAW_DATA_2022_QE\P1317_Sigrun_Lange\P1317_3_R_hip.raw~; SpectrumID: ~3765~; PrecursorID: ~0~; scans: ~12699~
1	2::tr|A0A8I5ZMW1|A0A8I5ZMW1_RAT	Dmx-like 2 OS=Rattus norvegicus OX=10116 GN=Dmxl2 PE=1 SV=1	2910	342215	76	76	55	55	28.5	3035	3044	3008	1	1	1	605.8	1209.59	2	1209.59	-0.0016	0	45.23	0.006	R	TLATGYEVDGGK	L					File: ~Y:\CORE\RAW_DATA_2022_QE\P1317_Sigrun_Lange\P1317_3_R_hip.raw~; SpectrumID: ~3225~; PrecursorID: ~0~; scans: ~11819~
1	2::tr|A0A8I5ZMW1|A0A8I5ZMW1_RAT	Dmx-like 2 OS=Rattus norvegicus OX=10116 GN=Dmxl2 PE=1 SV=1	2910	342215	76	76	55	55	28.5	3035	3192	6294	1	1	1	614.345	1226.68	2	1226.68	-0.001	0	67.81	2.2e-05	R	VLPSAFNIPNR	I					File: ~Y:\CORE\RAW_DATA_2022_QE\P1317_Sigrun_Lange\P1317_3_R_hip.raw~; SpectrumID: ~6524~; PrecursorID: ~0~; scans: ~16559~
1	2::tr|A0A8I5ZMW1|A0A8I5ZMW1_RAT	Dmx-like 2 OS=Rattus norvegicus OX=10116 GN=Dmxl2 PE=1 SV=1	2910	342215	76	76	55	55	28.5	3035	3193	6565	1	1	1	614.349	1226.68	2	1226.68	0.0059	0	30.42	0.12	R	VLPSAFNIPNR	I					File: ~Y:\CORE\RAW_DATA_2022_QE\P1317_Sigrun_Lange\P1317_3_R_hip.raw~; SpectrumID: ~6795~; PrecursorID: ~0~; scans: ~16872~
1	2::tr|A0A8I5ZMW1|A0A8I5ZMW1_RAT	Dmx-like 2 OS=Rattus norvegicus OX=10116 GN=Dmxl2 PE=1 SV=1	2910	342215	76	76	55	55	28.5	3035	3251	8642	1	1	1	411.895	1232.66	3	1232.67	-0.0041	0	42.52	0.0091	K	HLVHLDWVSK	E					File: ~Y:\CORE\RAW_DATA_2022_QE\P1317_Sigrun_Lange\P1317_3_R_hip.raw~; SpectrumID: ~8872~; PrecursorID: ~0~; scans: ~19228~
1	2::tr|A0A8I5ZMW1|A0A8I5ZMW1_RAT	Dmx-like 2 OS=Rattus norvegicus OX=10116 GN=Dmxl2 PE=1 SV=1	2910	342215	76	76	55	55	28.5	3035	3298	9037	1	1	1	620.821	1239.63	2	1239.63	-0.0015	0	40.05	0.017	R	FQLYNWLEK	E					File: ~Y:\CORE\RAW_DATA_2022_QE\P1317_Sigrun_Lange\P1317_3_R_hip.raw~; SpectrumID: ~9284~; PrecursorID: ~0~; scans: ~19684~
1	2::tr|A0A8I5ZMW1|A0A8I5ZMW1_RAT	Dmx-like 2 OS=Rattus norvegicus OX=10116 GN=Dmxl2 PE=1 SV=1	2910	342215	76	76	55	55	28.5	3035	3498	6424	1	1	1	632.343	1262.67	2	1262.65	0.0206	0	27.78	0.31	K	QEVLQETFIR	Y	Deamidated (NQ)	0.1000000000.0			File: ~Y:\CORE\RAW_DATA_2022_QE\P1317_Sigrun_Lange\P1317_3_R_hip.raw~; SpectrumID: ~6654~; PrecursorID: ~0~; scans: ~16710~
1	2::tr|A0A8I5ZMW1|A0A8I5ZMW1_RAT	Dmx-like 2 OS=Rattus norvegicus OX=10116 GN=Dmxl2 PE=1 SV=1	2910	342215	76	76	55	55	28.5	3035	3590	2622	1	1	1	638.324	1274.63	2	1274.65	-0.0137	0	50.96	0.0023	R	LSGIVNDQTNSK	D					File: ~Y:\CORE\RAW_DATA_2022_QE\P1317_Sigrun_Lange\P1317_3_R_hip.raw~; SpectrumID: ~2834~; PrecursorID: ~0~; scans: ~11110~
1	2::tr|A0A8I5ZMW1|A0A8I5ZMW1_RAT	Dmx-like 2 OS=Rattus norvegicus OX=10116 GN=Dmxl2 PE=1 SV=1	2910	342215	76	76	55	55	28.5	3035	3595	2277	1	1	1	638.327	1274.64	2	1274.65	-0.0063	0	43.57	0.012	R	LSGIVNDQTNSK	D					File: ~Y:\CORE\RAW_DATA_2022_QE\P1317_Sigrun_Lange\P1317_3_R_hip.raw~; SpectrumID: ~2480~; PrecursorID: ~0~; scans: ~10442~
1	2::tr|A0A8I5ZMW1|A0A8I5ZMW1_RAT	Dmx-like 2 OS=Rattus norvegicus OX=10116 GN=Dmxl2 PE=1 SV=1	2910	342215	76	76	55	55	28.5	3035	3596	2352	1	1	1	638.328	1274.64	2	1274.65	-0.0047	0	43.47	0.013	R	LSGIVNDQTNSK	D					File: ~Y:\CORE\RAW_DATA_2022_QE\P1317_Sigrun_Lange\P1317_3_R_hip.raw~; SpectrumID: ~2555~; PrecursorID: ~0~; scans: ~10572~
1	2::tr|A0A8I5ZMW1|A0A8I5ZMW1_RAT	Dmx-like 2 OS=Rattus norvegicus OX=10116 GN=Dmxl2 PE=1 SV=1	2910	342215	76	76	55	55	28.5	3035	3597	2214	1	1	1	638.332	1274.65	2	1274.65	0.0018	0	49.6	0.003	R	LSGIVNDQTNSK	D					File: ~Y:\CORE\RAW_DATA_2022_QE\P1317_Sigrun_Lange\P1317_3_R_hip.raw~; SpectrumID: ~2416~; PrecursorID: ~0~; scans: ~10305~
1	2::tr|A0A8I5ZMW1|A0A8I5ZMW1_RAT	Dmx-like 2 OS=Rattus norvegicus OX=10116 GN=Dmxl2 PE=1 SV=1	2910	342215	76	76	55	55	28.5	3035	3603	5573	1	1	1	638.812	1275.61	2	1275.62	-0.0071	0	38.05	0.04	K	AMLEPENTPFK	S					File: ~Y:\CORE\RAW_DATA_2022_QE\P1317_Sigrun_Lange\P1317_3_R_hip.raw~; SpectrumID: ~5801~; PrecursorID: ~0~; scans: ~15666~
1	2::tr|A0A8I5ZMW1|A0A8I5ZMW1_RAT	Dmx-like 2 OS=Rattus norvegicus OX=10116 GN=Dmxl2 PE=1 SV=1	2910	342215	76	76	55	55	28.5	3035	3604	5808	1	1	1	638.814	1275.61	2	1275.62	-0.0026	0	35.25	0.075	K	AMLEPENTPFK	S					File: ~Y:\CORE\RAW_DATA_2022_QE\P1317_Sigrun_Lange\P1317_3_R_hip.raw~; SpectrumID: ~6036~; PrecursorID: ~0~; scans: ~15965~
1	2::tr|A0A8I5ZMW1|A0A8I5ZMW1_RAT	Dmx-like 2 OS=Rattus norvegicus OX=10116 GN=Dmxl2 PE=1 SV=1	2910	342215	76	76	55	55	28.5	3035	3609	2480	1	1	1	638.832	1275.65	2	1275.63	0.0186	0	45.22	0.0082	R	LSGIVNDQTNSK	D	Deamidated (NQ)	0.000001000000.0			File: ~Y:\CORE\RAW_DATA_2022_QE\P1317_Sigrun_Lange\P1317_3_R_hip.raw~; SpectrumID: ~2687~; PrecursorID: ~0~; scans: ~10838~
1	2::tr|A0A8I5ZMW1|A0A8I5ZMW1_RAT	Dmx-like 2 OS=Rattus norvegicus OX=10116 GN=Dmxl2 PE=1 SV=1	2910	342215	76	76	55	55	28.5	3035	3711	7324	1	1	1	645.853	1289.69	2	1289.7	-0.0071	0	74.44	6.1e-06	K	SAFTTVLTVSHK	F					File: ~Y:\CORE\RAW_DATA_2022_QE\P1317_Sigrun_Lange\P1317_3_R_hip.raw~; SpectrumID: ~7554~; PrecursorID: ~0~; scans: ~17703~
1	2::tr|A0A8I5ZMW1|A0A8I5ZMW1_RAT	Dmx-like 2 OS=Rattus norvegicus OX=10116 GN=Dmxl2 PE=1 SV=1	2910	342215	76	76	55	55	28.5	3035	3904	5000	1	1	1	658.824	1315.63	2	1315.65	-0.0168	0	40.57	0.016	K	LLDELSDPEASK	L					File: ~Y:\CORE\RAW_DATA_2022_QE\P1317_Sigrun_Lange\P1317_3_R_hip.raw~; SpectrumID: ~5228~; PrecursorID: ~0~; scans: ~14935~
1	2::tr|A0A8I5ZMW1|A0A8I5ZMW1_RAT	Dmx-like 2 OS=Rattus norvegicus OX=10116 GN=Dmxl2 PE=1 SV=1	2910	342215	76	76	55	55	28.5	3035	4179	6575	2	1	1	679.359	1356.7	2	1356.69	0.0102	0	40.43	0.02	R	VSVDSNLFVYSK	S					File: ~Y:\CORE\RAW_DATA_2022_QE\P1317_Sigrun_Lange\P1317_3_R_hip.raw~; SpectrumID: ~6805~; PrecursorID: ~0~; scans: ~16883~
1	2::tr|A0A8I5ZMW1|A0A8I5ZMW1_RAT	Dmx-like 2 OS=Rattus norvegicus OX=10116 GN=Dmxl2 PE=1 SV=1	2910	342215	76	76	55	55	28.5	3035	4293	8487	1	1	1	687.885	1373.76	2	1373.76	-0.0003	1	41.98	0.0096	R	KIETLLTEWNK	N					File: ~Y:\CORE\RAW_DATA_2022_QE\P1317_Sigrun_Lange\P1317_3_R_hip.raw~; SpectrumID: ~8717~; PrecursorID: ~0~; scans: ~19065~
1	2::tr|A0A8I5ZMW1|A0A8I5ZMW1_RAT	Dmx-like 2 OS=Rattus norvegicus OX=10116 GN=Dmxl2 PE=1 SV=1	2910	342215	76	76	55	55	28.5	3035	4397	8418	1	1	1	695.365	1388.71	2	1388.72	-0.0007	0	62.65	0.00013	K	MEDIQLAMVIAR	L					File: ~Y:\CORE\RAW_DATA_2022_QE\P1317_Sigrun_Lange\P1317_3_R_hip.raw~; SpectrumID: ~8648~; PrecursorID: ~0~; scans: ~18993~
1	2::tr|A0A8I5ZMW1|A0A8I5ZMW1_RAT	Dmx-like 2 OS=Rattus norvegicus OX=10116 GN=Dmxl2 PE=1 SV=1	2910	342215	76	76	55	55	28.5	3035	4565	5867	1	1	1	708.322	1414.63	2	1414.64	-0.0107	0	24.89	0.34	K	NIMMYACVNATK	D					File: ~Y:\CORE\RAW_DATA_2022_QE\P1317_Sigrun_Lange\P1317_3_R_hip.raw~; SpectrumID: ~6095~; PrecursorID: ~0~; scans: ~16038~
1	2::tr|A0A8I5ZMW1|A0A8I5ZMW1_RAT	Dmx-like 2 OS=Rattus norvegicus OX=10116 GN=Dmxl2 PE=1 SV=1	2910	342215	76	76	55	55	28.5	3035	4731	8531	1	1	1	720.426	1438.84	2	1438.84	-0.0025	0	46.09	0.0012	K	DGVAVITLPLGGSIK	Q					File: ~Y:\CORE\RAW_DATA_2022_QE\P1317_Sigrun_Lange\P1317_3_R_hip.raw~; SpectrumID: ~8761~; PrecursorID: ~0~; scans: ~19112~
1	2::tr|A0A8I5ZMW1|A0A8I5ZMW1_RAT	Dmx-like 2 OS=Rattus norvegicus OX=10116 GN=Dmxl2 PE=1 SV=1	2910	342215	76	76	55	55	28.5	3035	5143	5452	1	1	1	751.894	1501.77	2	1501.78	-0.0033	0	69.82	2.7e-05	R	IPVAFPSGDANSLSK	N					File: ~Y:\CORE\RAW_DATA_2022_QE\P1317_Sigrun_Lange\P1317_3_R_hip.raw~; SpectrumID: ~5680~; PrecursorID: ~0~; scans: ~15507~
1	2::tr|A0A8I5ZMW1|A0A8I5ZMW1_RAT	Dmx-like 2 OS=Rattus norvegicus OX=10116 GN=Dmxl2 PE=1 SV=1	2910	342215	76	76	55	55	28.5	3035	5144	5680	1	1	1	751.895	1501.78	2	1501.78	-0.0013	0	63.08	0.00012	R	IPVAFPSGDANSLSK	N					File: ~Y:\CORE\RAW_DATA_2022_QE\P1317_Sigrun_Lange\P1317_3_R_hip.raw~; SpectrumID: ~5908~; PrecursorID: ~0~; scans: ~15807~
1	2::tr|A0A8I5ZMW1|A0A8I5ZMW1_RAT	Dmx-like 2 OS=Rattus norvegicus OX=10116 GN=Dmxl2 PE=1 SV=1	2910	342215	76	76	55	55	28.5	3035	5161	6624	1	1	1	502.608	1504.8	3	1504.8	0.0037	1	32.76	0.097	K	SSIIPQDPHEVKR	R					File: ~Y:\CORE\RAW_DATA_2022_QE\P1317_Sigrun_Lange\P1317_3_R_hip.raw~; SpectrumID: ~6854~; PrecursorID: ~0~; scans: ~16941~
1	2::tr|A0A8I5ZMW1|A0A8I5ZMW1_RAT	Dmx-like 2 OS=Rattus norvegicus OX=10116 GN=Dmxl2 PE=1 SV=1	2910	342215	76	76	55	55	28.5	3035	5315	6659	1	1	1	509.601	1525.78	3	1525.78	-0.0006	0	29.45	0.23	R	SSVLVTHAELMPDK	T					File: ~Y:\CORE\RAW_DATA_2022_QE\P1317_Sigrun_Lange\P1317_3_R_hip.raw~; SpectrumID: ~6889~; PrecursorID: ~0~; scans: ~16980~
1	2::tr|A0A8I5ZMW1|A0A8I5ZMW1_RAT	Dmx-like 2 OS=Rattus norvegicus OX=10116 GN=Dmxl2 PE=1 SV=1	2910	342215	76	76	55	55	28.5	3035	5463	5368	1	1	1	775.905	1549.79	2	1549.8	-0.0039	0	67.05	4.6e-05	K	FLLQESQQETTVK	Q					File: ~Y:\CORE\RAW_DATA_2022_QE\P1317_Sigrun_Lange\P1317_3_R_hip.raw~; SpectrumID: ~5596~; PrecursorID: ~0~; scans: ~15404~
1	2::tr|A0A8I5ZMW1|A0A8I5ZMW1_RAT	Dmx-like 2 OS=Rattus norvegicus OX=10116 GN=Dmxl2 PE=1 SV=1	2910	342215	76	76	55	55	28.5	3035	5464	5131	1	1	1	775.91	1549.81	2	1549.8	0.0067	0	69.09	2.6e-05	K	FLLQESQQETTVK	Q					File: ~Y:\CORE\RAW_DATA_2022_QE\P1317_Sigrun_Lange\P1317_3_R_hip.raw~; SpectrumID: ~5359~; PrecursorID: ~0~; scans: ~15102~
1	2::tr|A0A8I5ZMW1|A0A8I5ZMW1_RAT	Dmx-like 2 OS=Rattus norvegicus OX=10116 GN=Dmxl2 PE=1 SV=1	2910	342215	76	76	55	55	28.5	3035	5855	7863	1	1	1	542.937	1625.79	3	1625.8	-0.0079	0	27.32	0.45	R	QLMHTFQAHDSAIK	A					File: ~Y:\CORE\RAW_DATA_2022_QE\P1317_Sigrun_Lange\P1317_3_R_hip.raw~; SpectrumID: ~8093~; PrecursorID: ~0~; scans: ~18393~
1	2::tr|A0A8I5ZMW1|A0A8I5ZMW1_RAT	Dmx-like 2 OS=Rattus norvegicus OX=10116 GN=Dmxl2 PE=1 SV=1	2910	342215	76	76	55	55	28.5	3035	5856	7858	1	1	1	407.456	1625.79	4	1625.8	-0.005	0	33.28	0.11	R	QLMHTFQAHDSAIK	A					File: ~Y:\CORE\RAW_DATA_2022_QE\P1317_Sigrun_Lange\P1317_3_R_hip.raw~; SpectrumID: ~8088~; PrecursorID: ~0~; scans: ~18387~
1	2::tr|A0A8I5ZMW1|A0A8I5ZMW1_RAT	Dmx-like 2 OS=Rattus norvegicus OX=10116 GN=Dmxl2 PE=1 SV=1	2910	342215	76	76	55	55	28.5	3035	5865	9768	1	1	1	814.935	1627.85	2	1627.86	-0.006	0	86.72	4.7e-07	R	FEQSAAFFLLAGSLK	D					File: ~Y:\CORE\RAW_DATA_2022_QE\P1317_Sigrun_Lange\P1317_3_R_hip.raw~; SpectrumID: ~10081~; PrecursorID: ~0~; scans: ~20521~
1	2::tr|A0A8I5ZMW1|A0A8I5ZMW1_RAT	Dmx-like 2 OS=Rattus norvegicus OX=10116 GN=Dmxl2 PE=1 SV=1	2910	342215	76	76	55	55	28.5	3035	5866	9782	1	1	1	543.627	1627.86	3	1627.86	-0.0029	0	52.22	0.0013	R	FEQSAAFFLLAGSLK	D					File: ~Y:\CORE\RAW_DATA_2022_QE\P1317_Sigrun_Lange\P1317_3_R_hip.raw~; SpectrumID: ~10095~; PrecursorID: ~0~; scans: ~20535~
1	2::tr|A0A8I5ZMW1|A0A8I5ZMW1_RAT	Dmx-like 2 OS=Rattus norvegicus OX=10116 GN=Dmxl2 PE=1 SV=1	2910	342215	76	76	55	55	28.5	3035	5993	8036	1	1	1	549.239	1644.7	3	1644.7	-0.0039	0	56.95	0.00012	K	MTTFFSHNFNEDR	W					File: ~Y:\CORE\RAW_DATA_2022_QE\P1317_Sigrun_Lange\P1317_3_R_hip.raw~; SpectrumID: ~8266~; PrecursorID: ~0~; scans: ~18581~
1	2::tr|A0A8I5ZMW1|A0A8I5ZMW1_RAT	Dmx-like 2 OS=Rattus norvegicus OX=10116 GN=Dmxl2 PE=1 SV=1	2910	342215	76	76	55	55	28.5	3035	6076	5382	2	1	1	829.922	1657.83	2	1657.85	-0.0228	0	45.49	0.0072	K	AAEGISSDSLLSVPGQK	N					File: ~Y:\CORE\RAW_DATA_2022_QE\P1317_Sigrun_Lange\P1317_3_R_hip.raw~; SpectrumID: ~5610~; PrecursorID: ~0~; scans: ~15421~
1	2::tr|A0A8I5ZMW1|A0A8I5ZMW1_RAT	Dmx-like 2 OS=Rattus norvegicus OX=10116 GN=Dmxl2 PE=1 SV=1	2910	342215	76	76	55	55	28.5	3035	6081	5619	1	1	1	829.939	1657.86	2	1657.85	0.012	0	81.18	2e-06	K	AAEGISSDSLLSVPGQK	N					File: ~Y:\CORE\RAW_DATA_2022_QE\P1317_Sigrun_Lange\P1317_3_R_hip.raw~; SpectrumID: ~5847~; PrecursorID: ~0~; scans: ~15727~
1	2::tr|A0A8I5ZMW1|A0A8I5ZMW1_RAT	Dmx-like 2 OS=Rattus norvegicus OX=10116 GN=Dmxl2 PE=1 SV=1	2910	342215	76	76	55	55	28.5	3035	6514	6620	1	1	1	872.935	1743.86	2	1743.86	-0.0023	0	54.12	0.001	R	NIGAGVMQIEISQDNR	L					File: ~Y:\CORE\RAW_DATA_2022_QE\P1317_Sigrun_Lange\P1317_3_R_hip.raw~; SpectrumID: ~6850~; PrecursorID: ~0~; scans: ~16936~
1	2::tr|A0A8I5ZMW1|A0A8I5ZMW1_RAT	Dmx-like 2 OS=Rattus norvegicus OX=10116 GN=Dmxl2 PE=1 SV=1	2910	342215	76	76	55	55	28.5	3035	6515	6354	1	1	1	872.935	1743.86	2	1743.86	-0.002	0	89.12	3.3e-07	R	NIGAGVMQIEISQDNR	L					File: ~Y:\CORE\RAW_DATA_2022_QE\P1317_Sigrun_Lange\P1317_3_R_hip.raw~; SpectrumID: ~6584~; PrecursorID: ~0~; scans: ~16631~
1	2::tr|A0A8I5ZMW1|A0A8I5ZMW1_RAT	Dmx-like 2 OS=Rattus norvegicus OX=10116 GN=Dmxl2 PE=1 SV=1	2910	342215	76	76	55	55	28.5	3035	6615	9447	1	1	1	883.425	1764.84	2	1764.83	0.0057	0	54.81	0.00087	K	SCNPVVFSFYNYLR	T					File: ~Y:\CORE\RAW_DATA_2022_QE\P1317_Sigrun_Lange\P1317_3_R_hip.raw~; SpectrumID: ~9731~; PrecursorID: ~0~; scans: ~20153~
1	2::tr|A0A8I5ZMW1|A0A8I5ZMW1_RAT	Dmx-like 2 OS=Rattus norvegicus OX=10116 GN=Dmxl2 PE=1 SV=1	2910	342215	76	76	55	55	28.5	3035	6803	8517	1	1	1	601.295	1800.86	3	1800.88	-0.0175	0	59.14	0.0003	K	HIDGSLNQWAVTFADK	S					File: ~Y:\CORE\RAW_DATA_2022_QE\P1317_Sigrun_Lange\P1317_3_R_hip.raw~; SpectrumID: ~8747~; PrecursorID: ~0~; scans: ~19097~
1	2::tr|A0A8I5ZMW1|A0A8I5ZMW1_RAT	Dmx-like 2 OS=Rattus norvegicus OX=10116 GN=Dmxl2 PE=1 SV=1	2910	342215	76	76	55	55	28.5	3035	6957	7712	1	1	1	915.981	1829.95	2	1829.95	-0.0053	0	74.31	9.4e-06	R	VDPIGPLSYTGGVSELAR	I					File: ~Y:\CORE\RAW_DATA_2022_QE\P1317_Sigrun_Lange\P1317_3_R_hip.raw~; SpectrumID: ~7942~; PrecursorID: ~0~; scans: ~18190~
1	2::tr|A0A8I5ZMW1|A0A8I5ZMW1_RAT	Dmx-like 2 OS=Rattus norvegicus OX=10116 GN=Dmxl2 PE=1 SV=1	2910	342215	76	76	55	55	28.5	3035	7079	8072	1	1	1	621.651	1861.93	3	1861.94	-0.0046	0	43.97	0.012	K	EIAALHEICNHESVIK	E					File: ~Y:\CORE\RAW_DATA_2022_QE\P1317_Sigrun_Lange\P1317_3_R_hip.raw~; SpectrumID: ~8302~; PrecursorID: ~0~; scans: ~18619~
1	2::tr|A0A8I5ZMW1|A0A8I5ZMW1_RAT	Dmx-like 2 OS=Rattus norvegicus OX=10116 GN=Dmxl2 PE=1 SV=1	2910	342215	76	76	55	55	28.5	3035	7351	6490	1	1	1	645.292	1932.85	3	1932.86	-0.0063	0	70.29	1.3e-05	R	GSVCNVLLTSCHDGVCR	L					File: ~Y:\CORE\RAW_DATA_2022_QE\P1317_Sigrun_Lange\P1317_3_R_hip.raw~; SpectrumID: ~6720~; PrecursorID: ~0~; scans: ~16786~
1	2::tr|A0A8I5ZMW1|A0A8I5ZMW1_RAT	Dmx-like 2 OS=Rattus norvegicus OX=10116 GN=Dmxl2 PE=1 SV=1	2910	342215	76	76	55	55	28.5	3035	7717	8048	1	1	1	684.011	2049.01	3	2049.01	0.0045	0	34.68	0.1	K	VINLSQYGPAYFGQEHAR	V					File: ~Y:\CORE\RAW_DATA_2022_QE\P1317_Sigrun_Lange\P1317_3_R_hip.raw~; SpectrumID: ~8278~; PrecursorID: ~0~; scans: ~18593~
1	2::tr|A0A8I5ZMW1|A0A8I5ZMW1_RAT	Dmx-like 2 OS=Rattus norvegicus OX=10116 GN=Dmxl2 PE=1 SV=1	2910	342215	76	76	55	55	28.5	3035	7802	8056	1	1	1	693.686	2078.03	3	2078.04	-0.0019	0	33.5	0.14	R	VFLSYCSLHGAQGGGLASVR	M					File: ~Y:\CORE\RAW_DATA_2022_QE\P1317_Sigrun_Lange\P1317_3_R_hip.raw~; SpectrumID: ~8286~; PrecursorID: ~0~; scans: ~18602~
1	2::tr|A0A8I5ZMW1|A0A8I5ZMW1_RAT	Dmx-like 2 OS=Rattus norvegicus OX=10116 GN=Dmxl2 PE=1 SV=1	2910	342215	76	76	55	55	28.5	3035	8277	9051	1	1	1	1118.56	2235.1	2	2235.09	0.0038	0	107.05	6.3e-09	R	LFESEFETSSTYISILNQK	I					File: ~Y:\CORE\RAW_DATA_2022_QE\P1317_Sigrun_Lange\P1317_3_R_hip.raw~; SpectrumID: ~9299~; PrecursorID: ~0~; scans: ~19699~
1	2::tr|A0A8I5ZMW1|A0A8I5ZMW1_RAT	Dmx-like 2 OS=Rattus norvegicus OX=10116 GN=Dmxl2 PE=1 SV=1	2910	342215	76	76	55	55	28.5	3035	8310	7314	1	1	1	562.521	2246.06	4	2246.05	0.0013	0	27.69	0.44	R	MTSHPVHQYYLTGAQDGSVR	M					File: ~Y:\CORE\RAW_DATA_2022_QE\P1317_Sigrun_Lange\P1317_3_R_hip.raw~; SpectrumID: ~7544~; PrecursorID: ~0~; scans: ~17693~
1	2::tr|A0A8I5ZMW1|A0A8I5ZMW1_RAT	Dmx-like 2 OS=Rattus norvegicus OX=10116 GN=Dmxl2 PE=1 SV=1	2910	342215	76	76	55	55	28.5	3035	8311	7318	1	1	1	749.693	2246.06	3	2246.05	0.0033	0	41.37	0.019	R	MTSHPVHQYYLTGAQDGSVR	M					File: ~Y:\CORE\RAW_DATA_2022_QE\P1317_Sigrun_Lange\P1317_3_R_hip.raw~; SpectrumID: ~7548~; PrecursorID: ~0~; scans: ~17697~
1	2::tr|A0A8I5ZMW1|A0A8I5ZMW1_RAT	Dmx-like 2 OS=Rattus norvegicus OX=10116 GN=Dmxl2 PE=1 SV=1	2910	342215	76	76	55	55	28.5	3035	8436	6617	1	1	1	1138.52	2275.02	2	2275.03	-0.0145	0	70.41	1.7e-05	K	ALALDSCEEYFTTGSAEGNIK	V					File: ~Y:\CORE\RAW_DATA_2022_QE\P1317_Sigrun_Lange\P1317_3_R_hip.raw~; SpectrumID: ~6847~; PrecursorID: ~0~; scans: ~16932~
1	2::tr|A0A8I5ZMW1|A0A8I5ZMW1_RAT	Dmx-like 2 OS=Rattus norvegicus OX=10116 GN=Dmxl2 PE=1 SV=1	2910	342215	76	76	55	55	28.5	3035	8563	9849	1	1	1	772.081	2313.22	3	2313.22	-0.0016	0	45.05	0.0057	R	SIDLVSSVDGTPSLPVSLSWVR	D					File: ~Y:\CORE\RAW_DATA_2022_QE\P1317_Sigrun_Lange\P1317_3_R_hip.raw~; SpectrumID: ~10167~; PrecursorID: ~0~; scans: ~20611~
1	2::tr|A0A8I5ZMW1|A0A8I5ZMW1_RAT	Dmx-like 2 OS=Rattus norvegicus OX=10116 GN=Dmxl2 PE=1 SV=1	2910	342215	76	76	55	55	28.5	3035	8564	9845	1	1	1	1157.62	2313.22	2	2313.22	0.0026	0	109.82	1.9e-09	R	SIDLVSSVDGTPSLPVSLSWVR	D					File: ~Y:\CORE\RAW_DATA_2022_QE\P1317_Sigrun_Lange\P1317_3_R_hip.raw~; SpectrumID: ~10163~; PrecursorID: ~0~; scans: ~20607~
1	2::tr|A0A8I5ZMW1|A0A8I5ZMW1_RAT	Dmx-like 2 OS=Rattus norvegicus OX=10116 GN=Dmxl2 PE=1 SV=1	2910	342215	76	76	55	55	28.5	3035	8687	7614	1	1	1	786.674	2357	3	2357.01	-0.0116	0	61.67	5.8e-05	R	LDWGEDHDGALEEDDGGGLVMK	A					File: ~Y:\CORE\RAW_DATA_2022_QE\P1317_Sigrun_Lange\P1317_3_R_hip.raw~; SpectrumID: ~7844~; PrecursorID: ~0~; scans: ~18026~
1	2::tr|A0A8I5ZMW1|A0A8I5ZMW1_RAT	Dmx-like 2 OS=Rattus norvegicus OX=10116 GN=Dmxl2 PE=1 SV=1	2910	342215	76	76	55	55	28.5	3035	8864	7518	1	1	1	809.421	2425.24	3	2425.26	-0.0164	1	29.36	0.29	R	ALDTLLEQTPKEDDEQQVIIK	S					File: ~Y:\CORE\RAW_DATA_2022_QE\P1317_Sigrun_Lange\P1317_3_R_hip.raw~; SpectrumID: ~7748~; PrecursorID: ~0~; scans: ~17914~
1	2::tr|A0A8I5ZMW1|A0A8I5ZMW1_RAT	Dmx-like 2 OS=Rattus norvegicus OX=10116 GN=Dmxl2 PE=1 SV=1	2910	342215	76	76	55	55	28.5	3035	8984	7718	1	1	1	826.388	2476.14	3	2476.14	0.0053	0	32.32	0.14	K	ATSDFAFITSSSLVATSGQSNDNR	N	Deamidated (NQ)	0.000000000000000000100000.0			File: ~Y:\CORE\RAW_DATA_2022_QE\P1317_Sigrun_Lange\P1317_3_R_hip.raw~; SpectrumID: ~7948~; PrecursorID: ~0~; scans: ~18199~
1	2::tr|A0A8I5ZMW1|A0A8I5ZMW1_RAT	Dmx-like 2 OS=Rattus norvegicus OX=10116 GN=Dmxl2 PE=1 SV=1	2910	342215	76	76	55	55	28.5	3035	9269	7857	1	1	1	648.296	2589.16	4	2589.19	-0.035	0	38.75	0.022	K	VESELLDHEEMVDKPDIGSYER	H					File: ~Y:\CORE\RAW_DATA_2022_QE\P1317_Sigrun_Lange\P1317_3_R_hip.raw~; SpectrumID: ~8087~; PrecursorID: ~0~; scans: ~18386~
1	2::tr|A0A8I5ZMW1|A0A8I5ZMW1_RAT	Dmx-like 2 OS=Rattus norvegicus OX=10116 GN=Dmxl2 PE=1 SV=1	2910	342215	76	76	55	55	28.5	3035	9270	7882	1	1	1	864.069	2589.19	3	2589.19	-0.0053	0	56.12	0.00056	K	VESELLDHEEMVDKPDIGSYER	H					File: ~Y:\CORE\RAW_DATA_2022_QE\P1317_Sigrun_Lange\P1317_3_R_hip.raw~; SpectrumID: ~8112~; PrecursorID: ~0~; scans: ~18414~
1	2::tr|A0A8I5ZMW1|A0A8I5ZMW1_RAT	Dmx-like 2 OS=Rattus norvegicus OX=10116 GN=Dmxl2 PE=1 SV=1	2910	342215	76	76	55	55	28.5	3035	9420	8442	1	1	1	661.082	2640.3	4	2640.29	0.0147	1	47.26	0.0056	K	EKETEIFFQPSQGYRPPPFSEK	F					File: ~Y:\CORE\RAW_DATA_2022_QE\P1317_Sigrun_Lange\P1317_3_R_hip.raw~; SpectrumID: ~8672~; PrecursorID: ~0~; scans: ~19018~
1	2::tr|A0A8I5ZMW1|A0A8I5ZMW1_RAT	Dmx-like 2 OS=Rattus norvegicus OX=10116 GN=Dmxl2 PE=1 SV=1	2910	342215	76	76	55	55	28.5	3035	9912	9753	1	1	1	972.153	2913.44	3	2913.44	-0.0033	0	64.85	0.0001	R	DYTEIDSIPPLPLHALLAADQDTSYR	I					File: ~Y:\CORE\RAW_DATA_2022_QE\P1317_Sigrun_Lange\P1317_3_R_hip.raw~; SpectrumID: ~10065~; PrecursorID: ~0~; scans: ~20504~
1	2::tr|A0A8I5ZMW1|A0A8I5ZMW1_RAT	Dmx-like 2 OS=Rattus norvegicus OX=10116 GN=Dmxl2 PE=1 SV=1	2910	342215	76	76	55	55	28.5	3035	9962	5439	1	1	1	991.11	2970.31	3	2970.32	-0.0094	0	30.07	0.14	K	NMESSSETSSSVSSMPHSSSIANLQTASK	L					File: ~Y:\CORE\RAW_DATA_2022_QE\P1317_Sigrun_Lange\P1317_3_R_hip.raw~; SpectrumID: ~5667~; PrecursorID: ~0~; scans: ~15491~
1	2::tr|A0A8I5ZMW1|A0A8I5ZMW1_RAT	Dmx-like 2 OS=Rattus norvegicus OX=10116 GN=Dmxl2 PE=1 SV=1	2910	342215	76	76	55	55	28.5	3035	10100	9812	1	1	1	1038.18	3111.52	3	3111.51	0.0059	0	64.92	9.7e-05	R	LLTATDSIQLWAPPGSDILEEEEEVDNK	V					File: ~Y:\CORE\RAW_DATA_2022_QE\P1317_Sigrun_Lange\P1317_3_R_hip.raw~; SpectrumID: ~10127~; PrecursorID: ~0~; scans: ~20569~
1	2::tr|A0A8I5ZMW1|A0A8I5ZMW1_RAT	Dmx-like 2 OS=Rattus norvegicus OX=10116 GN=Dmxl2 PE=1 SV=1	2910	342215	76	76	55	55	28.5	3035	10107	8465	1	1	1	1043.5	3127.48	3	3127.51	-0.0313	0	115.07	8.8e-10	K	MDHFEGPPPNYVNTYPTDLSVGAGPAILR	N					File: ~Y:\CORE\RAW_DATA_2022_QE\P1317_Sigrun_Lange\P1317_3_R_hip.raw~; SpectrumID: ~8695~; PrecursorID: ~0~; scans: ~19042~
1	2::tr|A0A8I5ZMW1|A0A8I5ZMW1_RAT	Dmx-like 2 OS=Rattus norvegicus OX=10116 GN=Dmxl2 PE=1 SV=1	2910	342215	76	76	55	55	28.5	3035	10167	8445	1	1	1	1077.5	3229.49	3	3229.48	0.0072	0	78.21	3.6e-06	R	ASDPSALLTPQEEDCAEGDTEVDVIAEQLK	F					File: ~Y:\CORE\RAW_DATA_2022_QE\P1317_Sigrun_Lange\P1317_3_R_hip.raw~; SpectrumID: ~8675~; PrecursorID: ~0~; scans: ~19021~
1	2::tr|A0A8I5ZMW1|A0A8I5ZMW1_RAT	Dmx-like 2 OS=Rattus norvegicus OX=10116 GN=Dmxl2 PE=1 SV=1	2910	342215	76	76	55	55	28.5	3035	10471	9806	1	1	1	1227.6	3679.77	3	3679.76	0.0085	0	105.76	7.8e-09	R	LWAETLLPEDCLLGEQICETTTSSVASNLSSAGK	H					File: ~Y:\CORE\RAW_DATA_2022_QE\P1317_Sigrun_Lange\P1317_3_R_hip.raw~; SpectrumID: ~10121~; PrecursorID: ~0~; scans: ~20563~
1	2::tr|A0A8I5ZMW1|A0A8I5ZMW1_RAT	Dmx-like 2 OS=Rattus norvegicus OX=10116 GN=Dmxl2 PE=1 SV=1	2910	342215	76	76	55	55	28.5	3035	10473	9824	1	1	1	921.448	3681.76	4	3681.73	0.0352	0	36.67	0.06	R	LWAETLLPEDCLLGEQICETTTSSVASNLSSAGK	H	2 Deamidated (NQ)	0.0000000000000001000000000001000000.0			File: ~Y:\CORE\RAW_DATA_2022_QE\P1317_Sigrun_Lange\P1317_3_R_hip.raw~; SpectrumID: ~10140~; PrecursorID: ~0~; scans: ~20583~	emPAI	1.28
1	2::tr|A0A8I5ZU67|A0A8I5ZU67_RAT	Dmx-like 1 OS=Rattus norvegicus OX=10116 GN=Dmxl1 PE=1 SV=1	49	345706	2	2	2	2	0.5	3064	576	6877	1	0	1	425.243	848.472	2	848.476	-0.004	0	25.2	0.2	K	NAFSLLGK	Q					File: ~Y:\CORE\RAW_DATA_2022_QE\P1317_Sigrun_Lange\P1317_3_R_hip.raw~; SpectrumID: ~7107~; PrecursorID: ~0~; scans: ~17214~
1	2::tr|A0A8I5ZU67|A0A8I5ZU67_RAT	Dmx-like 1 OS=Rattus norvegicus OX=10116 GN=Dmxl1 PE=1 SV=1	49	345706	2	2	2	2	0.5	3064	776	7425	1	0	1	440.784	879.554	2	879.554	-0.0006	0	24.72	0.038	K	AILSHLVK	C					File: ~Y:\CORE\RAW_DATA_2022_QE\P1317_Sigrun_Lange\P1317_3_R_hip.raw~; SpectrumID: ~7655~; PrecursorID: ~0~; scans: ~17814~
1	2::tr|A0A8I6A9G2|A0A8I6A9G2_RAT	Dmx-like 1 OS=Rattus norvegicus OX=10116 GN=Dmxl1 PE=1 SV=1	49	340772	2	2	2	2	0.5	3016	576	6877	1	0	1	425.243	848.472	2	848.476	-0.004	0	25.2	0.2	K	NAFSLLGK	Q					File: ~Y:\CORE\RAW_DATA_2022_QE\P1317_Sigrun_Lange\P1317_3_R_hip.raw~; SpectrumID: ~7107~; PrecursorID: ~0~; scans: ~17214~
1	2::tr|A0A8I6A9G2|A0A8I6A9G2_RAT	Dmx-like 1 OS=Rattus norvegicus OX=10116 GN=Dmxl1 PE=1 SV=1	49	340772	2	2	2	2	0.5	3016	776	7425	1	0	1	440.784	879.554	2	879.554	-0.0006	0	24.72	0.038	K	AILSHLVK	C					File: ~Y:\CORE\RAW_DATA_2022_QE\P1317_Sigrun_Lange\P1317_3_R_hip.raw~; SpectrumID: ~7655~; PrecursorID: ~0~; scans: ~17814~
1	2::tr|D4AA13|D4AA13_RAT	Dmx-like 1 OS=Rattus norvegicus OX=10116 GN=Dmxl1 PE=1 SV=2	49	344035	2	2	2	2	0.5	3047	576	6877	1	0	1	425.243	848.472	2	848.476	-0.004	0	25.2	0.2	K	NAFSLLGK	Q					File: ~Y:\CORE\RAW_DATA_2022_QE\P1317_Sigrun_Lange\P1317_3_R_hip.raw~; SpectrumID: ~7107~; PrecursorID: ~0~; scans: ~17214~
1	2::tr|D4AA13|D4AA13_RAT	Dmx-like 1 OS=Rattus norvegicus OX=10116 GN=Dmxl1 PE=1 SV=2	49	344035	2	2	2	2	0.5	3047	776	7425	1	0	1	440.784	879.554	2	879.554	-0.0006	0	24.72	0.038	K	AILSHLVK	C					File: ~Y:\CORE\RAW_DATA_2022_QE\P1317_Sigrun_Lange\P1317_3_R_hip.raw~; SpectrumID: ~7655~; PrecursorID: ~0~; scans: ~17814~
2	2::tr|A0A8L2QEN5|A0A8L2QEN5_RAT	Sodium/potassium-transporting ATPase subunit alpha-3 OS=Rattus norvegicus OX=10116 GN=Atp1a3 PE=4 SV=1	2139	114341	90	90	33	33	44.7	1026	260	3504	1	1	1	400.731	799.447	2	799.455	-0.0082	0	28.8	0.073	K	AQEILAR	D					File: ~Y:\CORE\RAW_DATA_2022_QE\P1317_Sigrun_Lange\P1317_3_R_hip.raw~; SpectrumID: ~3725~; PrecursorID: ~0~; scans: ~12637~
2	2::tr|A0A8L2QEN5|A0A8L2QEN5_RAT	Sodium/potassium-transporting ATPase subunit alpha-3 OS=Rattus norvegicus OX=10116 GN=Atp1a3 PE=4 SV=1	2139	114341	90	90	33	33	44.7	1026	261	3303	1	1	1	400.733	799.451	2	799.455	-0.0041	0	31	0.056	K	AQEILAR	D					File: ~Y:\CORE\RAW_DATA_2022_QE\P1317_Sigrun_Lange\P1317_3_R_hip.raw~; SpectrumID: ~3523~; PrecursorID: ~0~; scans: ~12336~
2	2::tr|A0A8L2QEN5|A0A8L2QEN5_RAT	Sodium/potassium-transporting ATPase subunit alpha-3 OS=Rattus norvegicus OX=10116 GN=Atp1a3 PE=4 SV=1	2139	114341	90	90	33	33	44.7	1026	263	3143	1	1	1	400.733	799.452	2	799.455	-0.0029	0	29.06	0.087	K	AQEILAR	D					File: ~Y:\CORE\RAW_DATA_2022_QE\P1317_Sigrun_Lange\P1317_3_R_hip.raw~; SpectrumID: ~3362~; PrecursorID: ~0~; scans: ~12063~
2	2::tr|A0A8L2QEN5|A0A8L2QEN5_RAT	Sodium/potassium-transporting ATPase subunit alpha-3 OS=Rattus norvegicus OX=10116 GN=Atp1a3 PE=4 SV=1	2139	114341	90	90	33	33	44.7	1026	264	2986	1	1	1	400.735	799.456	2	799.455	0.0007	0	46.12	0.0017	K	AQEILAR	D					File: ~Y:\CORE\RAW_DATA_2022_QE\P1317_Sigrun_Lange\P1317_3_R_hip.raw~; SpectrumID: ~3203~; PrecursorID: ~0~; scans: ~11785~
2	2::tr|A0A8L2QEN5|A0A8L2QEN5_RAT	Sodium/potassium-transporting ATPase subunit alpha-3 OS=Rattus norvegicus OX=10116 GN=Atp1a3 PE=4 SV=1	2139	114341	90	90	33	33	44.7	1026	421	1771	1	1	0	414.234	826.454	2	826.455	-0.0012	0	23.87	0.19	R	AAVPDAVGK	C					File: ~Y:\CORE\RAW_DATA_2022_QE\P1317_Sigrun_Lange\P1317_3_R_hip.raw~; SpectrumID: ~1942~; PrecursorID: ~0~; scans: ~9421~
2	2::tr|A0A8L2QEN5|A0A8L2QEN5_RAT	Sodium/potassium-transporting ATPase subunit alpha-3 OS=Rattus norvegicus OX=10116 GN=Atp1a3 PE=4 SV=1	2139	114341	90	90	33	33	44.7	1026	422	1898	1	1	0	414.234	826.454	2	826.455	-0.0006	0	36.57	0.01	R	AAVPDAVGK	C					File: ~Y:\CORE\RAW_DATA_2022_QE\P1317_Sigrun_Lange\P1317_3_R_hip.raw~; SpectrumID: ~2084~; PrecursorID: ~0~; scans: ~9681~
2	2::tr|A0A8L2QEN5|A0A8L2QEN5_RAT	Sodium/potassium-transporting ATPase subunit alpha-3 OS=Rattus norvegicus OX=10116 GN=Atp1a3 PE=4 SV=1	2139	114341	90	90	33	33	44.7	1026	423	2036	1	1	0	414.235	826.456	2	826.455	0.0008	0	38.18	0.007	R	AAVPDAVGK	C					File: ~Y:\CORE\RAW_DATA_2022_QE\P1317_Sigrun_Lange\P1317_3_R_hip.raw~; SpectrumID: ~2232~; PrecursorID: ~0~; scans: ~9941~
2	2::tr|A0A8L2QEN5|A0A8L2QEN5_RAT	Sodium/potassium-transporting ATPase subunit alpha-3 OS=Rattus norvegicus OX=10116 GN=Atp1a3 PE=4 SV=1	2139	114341	90	90	33	33	44.7	1026	424	2285	1	1	0	414.236	826.456	2	826.455	0.0015	0	28.69	0.062	R	AAVPDAVGK	C					File: ~Y:\CORE\RAW_DATA_2022_QE\P1317_Sigrun_Lange\P1317_3_R_hip.raw~; SpectrumID: ~2488~; PrecursorID: ~0~; scans: ~10456~
2	2::tr|A0A8L2QEN5|A0A8L2QEN5_RAT	Sodium/potassium-transporting ATPase subunit alpha-3 OS=Rattus norvegicus OX=10116 GN=Atp1a3 PE=4 SV=1	2139	114341	90	90	33	33	44.7	1026	425	2155	1	1	0	414.236	826.458	2	826.455	0.0028	0	30.26	0.036	R	AAVPDAVGK	C					File: ~Y:\CORE\RAW_DATA_2022_QE\P1317_Sigrun_Lange\P1317_3_R_hip.raw~; SpectrumID: ~2357~; PrecursorID: ~0~; scans: ~10198~
2	2::tr|A0A8L2QEN5|A0A8L2QEN5_RAT	Sodium/potassium-transporting ATPase subunit alpha-3 OS=Rattus norvegicus OX=10116 GN=Atp1a3 PE=4 SV=1	2139	114341	90	90	33	33	44.7	1026	720	2471	1	1	1	437.244	872.474	2	872.472	0.0021	0	36.82	0.044	R	GVVVATGDR	T					File: ~Y:\CORE\RAW_DATA_2022_QE\P1317_Sigrun_Lange\P1317_3_R_hip.raw~; SpectrumID: ~2678~; PrecursorID: ~0~; scans: ~10825~
2	2::tr|A0A8L2QEN5|A0A8L2QEN5_RAT	Sodium/potassium-transporting ATPase subunit alpha-3 OS=Rattus norvegicus OX=10116 GN=Atp1a3 PE=4 SV=1	2139	114341	90	90	33	33	44.7	1026	722	1745	2	1	1	437.245	872.474	2	872.472	0.0028	0	26.95	0.43	R	GVVVATGDR	T					File: ~Y:\CORE\RAW_DATA_2022_QE\P1317_Sigrun_Lange\P1317_3_R_hip.raw~; SpectrumID: ~1915~; PrecursorID: ~0~; scans: ~9372~
2	2::tr|A0A8L2QEN5|A0A8L2QEN5_RAT	Sodium/potassium-transporting ATPase subunit alpha-3 OS=Rattus norvegicus OX=10116 GN=Atp1a3 PE=4 SV=1	2139	114341	90	90	33	33	44.7	1026	1639	2960	1	1	1	505.226	1008.44	2	1008.44	0.0003	0	31.9	0.062	K	MSVEEVCR	K					File: ~Y:\CORE\RAW_DATA_2022_QE\P1317_Sigrun_Lange\P1317_3_R_hip.raw~; SpectrumID: ~3177~; PrecursorID: ~0~; scans: ~11734~
2	2::tr|A0A8L2QEN5|A0A8L2QEN5_RAT	Sodium/potassium-transporting ATPase subunit alpha-3 OS=Rattus norvegicus OX=10116 GN=Atp1a3 PE=4 SV=1	2139	114341	90	90	33	33	44.7	1026	1640	2566	1	1	1	505.226	1008.44	2	1008.44	0.0009	0	31.14	0.074	K	MSVEEVCR	K					File: ~Y:\CORE\RAW_DATA_2022_QE\P1317_Sigrun_Lange\P1317_3_R_hip.raw~; SpectrumID: ~2776~; PrecursorID: ~0~; scans: ~11012~
2	2::tr|A0A8L2QEN5|A0A8L2QEN5_RAT	Sodium/potassium-transporting ATPase subunit alpha-3 OS=Rattus norvegicus OX=10116 GN=Atp1a3 PE=4 SV=1	2139	114341	90	90	33	33	44.7	1026	1641	3454	1	1	1	505.227	1008.44	2	1008.44	0.0034	0	23.16	0.42	K	MSVEEVCR	K					File: ~Y:\CORE\RAW_DATA_2022_QE\P1317_Sigrun_Lange\P1317_3_R_hip.raw~; SpectrumID: ~3675~; PrecursorID: ~0~; scans: ~12564~
2	2::tr|A0A8L2QEN5|A0A8L2QEN5_RAT	Sodium/potassium-transporting ATPase subunit alpha-3 OS=Rattus norvegicus OX=10116 GN=Atp1a3 PE=4 SV=1	2139	114341	90	90	33	33	44.7	1026	1642	3108	1	1	1	505.228	1008.44	2	1008.44	0.0036	0	50.38	0.0008	K	MSVEEVCR	K					File: ~Y:\CORE\RAW_DATA_2022_QE\P1317_Sigrun_Lange\P1317_3_R_hip.raw~; SpectrumID: ~3326~; PrecursorID: ~0~; scans: ~12005~
2	2::tr|A0A8L2QEN5|A0A8L2QEN5_RAT	Sodium/potassium-transporting ATPase subunit alpha-3 OS=Rattus norvegicus OX=10116 GN=Atp1a3 PE=4 SV=1	2139	114341	90	90	33	33	44.7	1026	1643	2820	1	1	1	505.228	1008.44	2	1008.44	0.0053	0	44.83	0.0029	K	MSVEEVCR	K					File: ~Y:\CORE\RAW_DATA_2022_QE\P1317_Sigrun_Lange\P1317_3_R_hip.raw~; SpectrumID: ~3037~; PrecursorID: ~0~; scans: ~11469~
2	2::tr|A0A8L2QEN5|A0A8L2QEN5_RAT	Sodium/potassium-transporting ATPase subunit alpha-3 OS=Rattus norvegicus OX=10116 GN=Atp1a3 PE=4 SV=1	2139	114341	90	90	33	33	44.7	1026	1644	3271	1	1	1	505.228	1008.44	2	1008.44	0.0056	0	28.4	0.14	K	MSVEEVCR	K					File: ~Y:\CORE\RAW_DATA_2022_QE\P1317_Sigrun_Lange\P1317_3_R_hip.raw~; SpectrumID: ~3490~; PrecursorID: ~0~; scans: ~12287~
2	2::tr|A0A8L2QEN5|A0A8L2QEN5_RAT	Sodium/potassium-transporting ATPase subunit alpha-3 OS=Rattus norvegicus OX=10116 GN=Atp1a3 PE=4 SV=1	2139	114341	90	90	33	33	44.7	1026	1822	4330	1	1	1	520.793	1039.57	2	1039.57	0.0059	0	27.1	0.15	K	GGQDNIPVLK	R					File: ~Y:\CORE\RAW_DATA_2022_QE\P1317_Sigrun_Lange\P1317_3_R_hip.raw~; SpectrumID: ~4556~; PrecursorID: ~0~; scans: ~14024~
2	2::tr|A0A8L2QEN5|A0A8L2QEN5_RAT	Sodium/potassium-transporting ATPase subunit alpha-3 OS=Rattus norvegicus OX=10116 GN=Atp1a3 PE=4 SV=1	2139	114341	90	90	33	33	44.7	1026	2120	4511	1	1	0	544.301	1086.59	2	1086.59	0.001	0	40.19	0.027	K	LIIVEGCQR	Q					File: ~Y:\CORE\RAW_DATA_2022_QE\P1317_Sigrun_Lange\P1317_3_R_hip.raw~; SpectrumID: ~4739~; PrecursorID: ~0~; scans: ~14283~
2	2::tr|A0A8L2QEN5|A0A8L2QEN5_RAT	Sodium/potassium-transporting ATPase subunit alpha-3 OS=Rattus norvegicus OX=10116 GN=Atp1a3 PE=4 SV=1	2139	114341	90	90	33	33	44.7	1026	2122	3978	1	1	0	544.302	1086.59	2	1086.59	0.0035	0	40.7	0.02	K	LIIVEGCQR	Q					File: ~Y:\CORE\RAW_DATA_2022_QE\P1317_Sigrun_Lange\P1317_3_R_hip.raw~; SpectrumID: ~4202~; PrecursorID: ~0~; scans: ~13440~
2	2::tr|A0A8L2QEN5|A0A8L2QEN5_RAT	Sodium/potassium-transporting ATPase subunit alpha-3 OS=Rattus norvegicus OX=10116 GN=Atp1a3 PE=4 SV=1	2139	114341	90	90	33	33	44.7	1026	2640	5766	1	1	1	579.837	1157.66	2	1157.67	-0.0056	0	51.75	0.0011	R	IATLASGLEVGK	T					File: ~Y:\CORE\RAW_DATA_2022_QE\P1317_Sigrun_Lange\P1317_3_R_hip.raw~; SpectrumID: ~5994~; PrecursorID: ~0~; scans: ~15915~
2	2::tr|A0A8L2QEN5|A0A8L2QEN5_RAT	Sodium/potassium-transporting ATPase subunit alpha-3 OS=Rattus norvegicus OX=10116 GN=Atp1a3 PE=4 SV=1	2139	114341	90	90	33	33	44.7	1026	2642	5531	1	1	1	579.84	1157.67	2	1157.67	-0.0001	0	64.02	4.9e-05	R	IATLASGLEVGK	T					File: ~Y:\CORE\RAW_DATA_2022_QE\P1317_Sigrun_Lange\P1317_3_R_hip.raw~; SpectrumID: ~5759~; PrecursorID: ~0~; scans: ~15610~
2	2::tr|A0A8L2QEN5|A0A8L2QEN5_RAT	Sodium/potassium-transporting ATPase subunit alpha-3 OS=Rattus norvegicus OX=10116 GN=Atp1a3 PE=4 SV=1	2139	114341	90	90	33	33	44.7	1026	2643	5296	1	1	1	579.84	1157.67	2	1157.67	0.0002	0	59.63	0.00013	R	IATLASGLEVGK	T					File: ~Y:\CORE\RAW_DATA_2022_QE\P1317_Sigrun_Lange\P1317_3_R_hip.raw~; SpectrumID: ~5524~; PrecursorID: ~0~; scans: ~15308~
2	2::tr|A0A8L2QEN5|A0A8L2QEN5_RAT	Sodium/potassium-transporting ATPase subunit alpha-3 OS=Rattus norvegicus OX=10116 GN=Atp1a3 PE=4 SV=1	2139	114341	90	90	33	33	44.7	1026	3116	3762	1	1	0	610.316	1218.62	2	1218.62	-0.0076	0	36.85	0.05	K	VAEIPFNSTNK	Y					File: ~Y:\CORE\RAW_DATA_2022_QE\P1317_Sigrun_Lange\P1317_3_R_hip.raw~; SpectrumID: ~3985~; PrecursorID: ~0~; scans: ~13055~
2	2::tr|A0A8L2QEN5|A0A8L2QEN5_RAT	Sodium/potassium-transporting ATPase subunit alpha-3 OS=Rattus norvegicus OX=10116 GN=Atp1a3 PE=4 SV=1	2139	114341	90	90	33	33	44.7	1026	3117	4242	1	1	0	610.317	1218.62	2	1218.62	-0.0051	0	34.36	0.09	K	VAEIPFNSTNK	Y					File: ~Y:\CORE\RAW_DATA_2022_QE\P1317_Sigrun_Lange\P1317_3_R_hip.raw~; SpectrumID: ~4468~; PrecursorID: ~0~; scans: ~13880~
2	2::tr|A0A8L2QEN5|A0A8L2QEN5_RAT	Sodium/potassium-transporting ATPase subunit alpha-3 OS=Rattus norvegicus OX=10116 GN=Atp1a3 PE=4 SV=1	2139	114341	90	90	33	33	44.7	1026	3118	3236	1	1	0	610.319	1218.62	2	1218.62	-0.0017	0	40.07	0.025	K	VAEIPFNSTNK	Y					File: ~Y:\CORE\RAW_DATA_2022_QE\P1317_Sigrun_Lange\P1317_3_R_hip.raw~; SpectrumID: ~3455~; PrecursorID: ~0~; scans: ~12220~
2	2::tr|A0A8L2QEN5|A0A8L2QEN5_RAT	Sodium/potassium-transporting ATPase subunit alpha-3 OS=Rattus norvegicus OX=10116 GN=Atp1a3 PE=4 SV=1	2139	114341	90	90	33	33	44.7	1026	3119	3923	1	1	0	610.319	1218.62	2	1218.62	-0.0006	0	32.3	0.14	K	VAEIPFNSTNK	Y					File: ~Y:\CORE\RAW_DATA_2022_QE\P1317_Sigrun_Lange\P1317_3_R_hip.raw~; SpectrumID: ~4146~; PrecursorID: ~0~; scans: ~13330~
2	2::tr|A0A8L2QEN5|A0A8L2QEN5_RAT	Sodium/potassium-transporting ATPase subunit alpha-3 OS=Rattus norvegicus OX=10116 GN=Atp1a3 PE=4 SV=1	2139	114341	90	90	33	33	44.7	1026	3120	4418	1	1	0	610.32	1218.62	2	1218.62	0.0005	0	43.86	0.01	K	VAEIPFNSTNK	Y					File: ~Y:\CORE\RAW_DATA_2022_QE\P1317_Sigrun_Lange\P1317_3_R_hip.raw~; SpectrumID: ~4644~; PrecursorID: ~0~; scans: ~14158~
2	2::tr|A0A8L2QEN5|A0A8L2QEN5_RAT	Sodium/potassium-transporting ATPase subunit alpha-3 OS=Rattus norvegicus OX=10116 GN=Atp1a3 PE=4 SV=1	2139	114341	90	90	33	33	44.7	1026	3121	4068	1	1	0	610.321	1218.63	2	1218.62	0.002	0	52.12	0.0015	K	VAEIPFNSTNK	Y					File: ~Y:\CORE\RAW_DATA_2022_QE\P1317_Sigrun_Lange\P1317_3_R_hip.raw~; SpectrumID: ~4293~; PrecursorID: ~0~; scans: ~13599~
2	2::tr|A0A8L2QEN5|A0A8L2QEN5_RAT	Sodium/potassium-transporting ATPase subunit alpha-3 OS=Rattus norvegicus OX=10116 GN=Atp1a3 PE=4 SV=1	2139	114341	90	90	33	33	44.7	1026	3123	3415	1	1	0	610.322	1218.63	2	1218.62	0.0051	0	43.91	0.0095	K	VAEIPFNSTNK	Y					File: ~Y:\CORE\RAW_DATA_2022_QE\P1317_Sigrun_Lange\P1317_3_R_hip.raw~; SpectrumID: ~3636~; PrecursorID: ~0~; scans: ~12501~
2	2::tr|A0A8L2QEN5|A0A8L2QEN5_RAT	Sodium/potassium-transporting ATPase subunit alpha-3 OS=Rattus norvegicus OX=10116 GN=Atp1a3 PE=4 SV=1	2139	114341	90	90	33	33	44.7	1026	3278	4078	1	1	0	618.856	1235.7	2	1235.7	-0.0017	0	46.69	0.0017	R	LNIPVSQVNPR	D					File: ~Y:\CORE\RAW_DATA_2022_QE\P1317_Sigrun_Lange\P1317_3_R_hip.raw~; SpectrumID: ~4303~; PrecursorID: ~0~; scans: ~13617~
2	2::tr|A0A8L2QEN5|A0A8L2QEN5_RAT	Sodium/potassium-transporting ATPase subunit alpha-3 OS=Rattus norvegicus OX=10116 GN=Atp1a3 PE=4 SV=1	2139	114341	90	90	33	33	44.7	1026	3279	4427	1	1	0	618.857	1235.7	2	1235.7	0.0016	0	47.89	0.0012	R	LNIPVSQVNPR	D					File: ~Y:\CORE\RAW_DATA_2022_QE\P1317_Sigrun_Lange\P1317_3_R_hip.raw~; SpectrumID: ~4654~; PrecursorID: ~0~; scans: ~14173~
2	2::tr|A0A8L2QEN5|A0A8L2QEN5_RAT	Sodium/potassium-transporting ATPase subunit alpha-3 OS=Rattus norvegicus OX=10116 GN=Atp1a3 PE=4 SV=1	2139	114341	90	90	33	33	44.7	1026	3280	4643	1	1	0	618.857	1235.7	2	1235.7	0.0017	0	49.96	0.00076	R	LNIPVSQVNPR	D					File: ~Y:\CORE\RAW_DATA_2022_QE\P1317_Sigrun_Lange\P1317_3_R_hip.raw~; SpectrumID: ~4871~; PrecursorID: ~0~; scans: ~14462~
2	2::tr|A0A8L2QEN5|A0A8L2QEN5_RAT	Sodium/potassium-transporting ATPase subunit alpha-3 OS=Rattus norvegicus OX=10116 GN=Atp1a3 PE=4 SV=1	2139	114341	90	90	33	33	44.7	1026	3281	3931	1	1	0	618.857	1235.7	2	1235.7	0.0018	0	50.22	0.00072	R	LNIPVSQVNPR	D					File: ~Y:\CORE\RAW_DATA_2022_QE\P1317_Sigrun_Lange\P1317_3_R_hip.raw~; SpectrumID: ~4154~; PrecursorID: ~0~; scans: ~13348~
2	2::tr|A0A8L2QEN5|A0A8L2QEN5_RAT	Sodium/potassium-transporting ATPase subunit alpha-3 OS=Rattus norvegicus OX=10116 GN=Atp1a3 PE=4 SV=1	2139	114341	90	90	33	33	44.7	1026	3282	3574	1	1	0	618.858	1235.7	2	1235.7	0.0022	0	35.53	0.021	R	LNIPVSQVNPR	D					File: ~Y:\CORE\RAW_DATA_2022_QE\P1317_Sigrun_Lange\P1317_3_R_hip.raw~; SpectrumID: ~3795~; PrecursorID: ~0~; scans: ~12747~
2	2::tr|A0A8L2QEN5|A0A8L2QEN5_RAT	Sodium/potassium-transporting ATPase subunit alpha-3 OS=Rattus norvegicus OX=10116 GN=Atp1a3 PE=4 SV=1	2139	114341	90	90	33	33	44.7	1026	3283	3773	1	1	0	618.858	1235.7	2	1235.7	0.0028	0	32.59	0.037	R	LNIPVSQVNPR	D					File: ~Y:\CORE\RAW_DATA_2022_QE\P1317_Sigrun_Lange\P1317_3_R_hip.raw~; SpectrumID: ~3996~; PrecursorID: ~0~; scans: ~13073~
2	2::tr|A0A8L2QEN5|A0A8L2QEN5_RAT	Sodium/potassium-transporting ATPase subunit alpha-3 OS=Rattus norvegicus OX=10116 GN=Atp1a3 PE=4 SV=1	2139	114341	90	90	33	33	44.7	1026	3284	4252	1	1	0	618.858	1235.7	2	1235.7	0.0029	0	61.44	4.8e-05	R	LNIPVSQVNPR	D					File: ~Y:\CORE\RAW_DATA_2022_QE\P1317_Sigrun_Lange\P1317_3_R_hip.raw~; SpectrumID: ~4478~; PrecursorID: ~0~; scans: ~13895~
2	2::tr|A0A8L2QEN5|A0A8L2QEN5_RAT	Sodium/potassium-transporting ATPase subunit alpha-3 OS=Rattus norvegicus OX=10116 GN=Atp1a3 PE=4 SV=1	2139	114341	90	90	33	33	44.7	1026	3285	4864	1	1	0	618.859	1235.7	2	1235.7	0.0042	0	23.3	0.3	R	LNIPVSQVNPR	D					File: ~Y:\CORE\RAW_DATA_2022_QE\P1317_Sigrun_Lange\P1317_3_R_hip.raw~; SpectrumID: ~5092~; PrecursorID: ~0~; scans: ~14756~
2	2::tr|A0A8L2QEN5|A0A8L2QEN5_RAT	Sodium/potassium-transporting ATPase subunit alpha-3 OS=Rattus norvegicus OX=10116 GN=Atp1a3 PE=4 SV=1	2139	114341	90	90	33	33	44.7	1026	3538	5778	1	1	0	634.86	1267.7	2	1267.71	-0.0024	0	52.74	0.0005	K	NMVPQQALVIR	E					File: ~Y:\CORE\RAW_DATA_2022_QE\P1317_Sigrun_Lange\P1317_3_R_hip.raw~; SpectrumID: ~6006~; PrecursorID: ~0~; scans: ~15929~
2	2::tr|A0A8L2QEN5|A0A8L2QEN5_RAT	Sodium/potassium-transporting ATPase subunit alpha-3 OS=Rattus norvegicus OX=10116 GN=Atp1a3 PE=4 SV=1	2139	114341	90	90	33	33	44.7	1026	3539	6024	1	1	0	634.86	1267.71	2	1267.71	-0.0019	0	39.72	0.01	K	NMVPQQALVIR	E					File: ~Y:\CORE\RAW_DATA_2022_QE\P1317_Sigrun_Lange\P1317_3_R_hip.raw~; SpectrumID: ~6252~; PrecursorID: ~0~; scans: ~16234~
2	2::tr|A0A8L2QEN5|A0A8L2QEN5_RAT	Sodium/potassium-transporting ATPase subunit alpha-3 OS=Rattus norvegicus OX=10116 GN=Atp1a3 PE=4 SV=1	2139	114341	90	90	33	33	44.7	1026	3544	5539	1	1	0	635.361	1268.71	2	1268.69	0.0167	0	26.77	0.21	K	NMVPQQALVIR	E	Deamidated (NQ)	0.10000000000.0			File: ~Y:\CORE\RAW_DATA_2022_QE\P1317_Sigrun_Lange\P1317_3_R_hip.raw~; SpectrumID: ~5767~; PrecursorID: ~0~; scans: ~15620~
2	2::tr|A0A8L2QEN5|A0A8L2QEN5_RAT	Sodium/potassium-transporting ATPase subunit alpha-3 OS=Rattus norvegicus OX=10116 GN=Atp1a3 PE=4 SV=1	2139	114341	90	90	33	33	44.7	1026	3589	4117	1	1	1	638.323	1274.63	2	1274.64	-0.0037	0	86.37	6.3e-07	R	DVAGDASESALLK	C					File: ~Y:\CORE\RAW_DATA_2022_QE\P1317_Sigrun_Lange\P1317_3_R_hip.raw~; SpectrumID: ~4342~; PrecursorID: ~0~; scans: ~13686~
2	2::tr|A0A8L2QEN5|A0A8L2QEN5_RAT	Sodium/potassium-transporting ATPase subunit alpha-3 OS=Rattus norvegicus OX=10116 GN=Atp1a3 PE=4 SV=1	2139	114341	90	90	33	33	44.7	1026	3591	4289	1	1	1	638.324	1274.63	2	1274.64	-0.0013	0	80.15	2.7e-06	R	DVAGDASESALLK	C					File: ~Y:\CORE\RAW_DATA_2022_QE\P1317_Sigrun_Lange\P1317_3_R_hip.raw~; SpectrumID: ~4515~; PrecursorID: ~0~; scans: ~13962~
2	2::tr|A0A8L2QEN5|A0A8L2QEN5_RAT	Sodium/potassium-transporting ATPase subunit alpha-3 OS=Rattus norvegicus OX=10116 GN=Atp1a3 PE=4 SV=1	2139	114341	90	90	33	33	44.7	1026	3592	4700	1	1	1	638.326	1274.64	2	1274.64	0.0018	0	64.46	9.4e-05	R	DVAGDASESALLK	C					File: ~Y:\CORE\RAW_DATA_2022_QE\P1317_Sigrun_Lange\P1317_3_R_hip.raw~; SpectrumID: ~4928~; PrecursorID: ~0~; scans: ~14538~
2	2::tr|A0A8L2QEN5|A0A8L2QEN5_RAT	Sodium/potassium-transporting ATPase subunit alpha-3 OS=Rattus norvegicus OX=10116 GN=Atp1a3 PE=4 SV=1	2139	114341	90	90	33	33	44.7	1026	3593	4484	1	1	1	638.326	1274.64	2	1274.64	0.0026	0	80.2	2.5e-06	R	DVAGDASESALLK	C					File: ~Y:\CORE\RAW_DATA_2022_QE\P1317_Sigrun_Lange\P1317_3_R_hip.raw~; SpectrumID: ~4712~; PrecursorID: ~0~; scans: ~14248~
2	2::tr|A0A8L2QEN5|A0A8L2QEN5_RAT	Sodium/potassium-transporting ATPase subunit alpha-3 OS=Rattus norvegicus OX=10116 GN=Atp1a3 PE=4 SV=1	2139	114341	90	90	33	33	44.7	1026	3594	3965	1	1	1	638.327	1274.64	2	1274.64	0.003	0	59.37	0.0003	R	DVAGDASESALLK	C					File: ~Y:\CORE\RAW_DATA_2022_QE\P1317_Sigrun_Lange\P1317_3_R_hip.raw~; SpectrumID: ~4189~; PrecursorID: ~0~; scans: ~13418~
2	2::tr|A0A8L2QEN5|A0A8L2QEN5_RAT	Sodium/potassium-transporting ATPase subunit alpha-3 OS=Rattus norvegicus OX=10116 GN=Atp1a3 PE=4 SV=1	2139	114341	90	90	33	33	44.7	1026	4351	6235	1	1	0	461.255	1380.74	3	1380.74	-0.0001	0	49.21	0.0016	K	VIMVTGDHPITAK	A					File: ~Y:\CORE\RAW_DATA_2022_QE\P1317_Sigrun_Lange\P1317_3_R_hip.raw~; SpectrumID: ~6465~; PrecursorID: ~0~; scans: ~16490~
2	2::tr|A0A8L2QEN5|A0A8L2QEN5_RAT	Sodium/potassium-transporting ATPase subunit alpha-3 OS=Rattus norvegicus OX=10116 GN=Atp1a3 PE=4 SV=1	2139	114341	90	90	33	33	44.7	1026	5060	5957	1	1	1	745.881	1489.75	2	1489.74	0.0023	0	62.77	0.00014	K	ADIGVAMGIAGSDVSK	Q					File: ~Y:\CORE\RAW_DATA_2022_QE\P1317_Sigrun_Lange\P1317_3_R_hip.raw~; SpectrumID: ~6185~; PrecursorID: ~0~; scans: ~16150~
2	2::tr|A0A8L2QEN5|A0A8L2QEN5_RAT	Sodium/potassium-transporting ATPase subunit alpha-3 OS=Rattus norvegicus OX=10116 GN=Atp1a3 PE=4 SV=1	2139	114341	90	90	33	33	44.7	1026	5410	4828	1	1	1	514.559	1540.66	3	1540.66	-0.0013	0	56.58	0.00017	R	SPDCTHDNPLETR	N					File: ~Y:\CORE\RAW_DATA_2022_QE\P1317_Sigrun_Lange\P1317_3_R_hip.raw~; SpectrumID: ~5056~; PrecursorID: ~0~; scans: ~14709~
2	2::tr|A0A8L2QEN5|A0A8L2QEN5_RAT	Sodium/potassium-transporting ATPase subunit alpha-3 OS=Rattus norvegicus OX=10116 GN=Atp1a3 PE=4 SV=1	2139	114341	90	90	33	33	44.7	1026	5411	4598	1	1	1	514.56	1540.66	3	1540.66	0.0009	0	41.52	0.0057	R	SPDCTHDNPLETR	N					File: ~Y:\CORE\RAW_DATA_2022_QE\P1317_Sigrun_Lange\P1317_3_R_hip.raw~; SpectrumID: ~4826~; PrecursorID: ~0~; scans: ~14401~
2	2::tr|A0A8L2QEN5|A0A8L2QEN5_RAT	Sodium/potassium-transporting ATPase subunit alpha-3 OS=Rattus norvegicus OX=10116 GN=Atp1a3 PE=4 SV=1	2139	114341	90	90	33	33	44.7	1026	5799	6631	1	1	1	809.919	1617.82	2	1617.84	-0.016	1	66.11	6.8e-05	K	KADIGVAMGIAGSDVSK	Q					File: ~Y:\CORE\RAW_DATA_2022_QE\P1317_Sigrun_Lange\P1317_3_R_hip.raw~; SpectrumID: ~6861~; PrecursorID: ~0~; scans: ~16948~
2	2::tr|A0A8L2QEN5|A0A8L2QEN5_RAT	Sodium/potassium-transporting ATPase subunit alpha-3 OS=Rattus norvegicus OX=10116 GN=Atp1a3 PE=4 SV=1	2139	114341	90	90	33	33	44.7	1026	5800	6623	1	1	1	540.286	1617.84	3	1617.84	-0.0045	1	65	8.5e-05	K	KADIGVAMGIAGSDVSK	Q					File: ~Y:\CORE\RAW_DATA_2022_QE\P1317_Sigrun_Lange\P1317_3_R_hip.raw~; SpectrumID: ~6853~; PrecursorID: ~0~; scans: ~16940~
2	2::tr|A0A8L2QEN5|A0A8L2QEN5_RAT	Sodium/potassium-transporting ATPase subunit alpha-3 OS=Rattus norvegicus OX=10116 GN=Atp1a3 PE=4 SV=1	2139	114341	90	90	33	33	44.7	1026	5802	2623	1	1	0	810.375	1618.74	2	1618.74	-0.0076	0	90.31	1.6e-07	K	VDNSSLTGESEPQTR	S					File: ~Y:\CORE\RAW_DATA_2022_QE\P1317_Sigrun_Lange\P1317_3_R_hip.raw~; SpectrumID: ~2835~; PrecursorID: ~0~; scans: ~11112~
2	2::tr|A0A8L2QEN5|A0A8L2QEN5_RAT	Sodium/potassium-transporting ATPase subunit alpha-3 OS=Rattus norvegicus OX=10116 GN=Atp1a3 PE=4 SV=1	2139	114341	90	90	33	33	44.7	1026	5803	2218	1	1	0	810.379	1618.74	2	1618.74	-0.0006	0	76.14	4.5e-06	K	VDNSSLTGESEPQTR	S					File: ~Y:\CORE\RAW_DATA_2022_QE\P1317_Sigrun_Lange\P1317_3_R_hip.raw~; SpectrumID: ~2420~; PrecursorID: ~0~; scans: ~10313~
2	2::tr|A0A8L2QEN5|A0A8L2QEN5_RAT	Sodium/potassium-transporting ATPase subunit alpha-3 OS=Rattus norvegicus OX=10116 GN=Atp1a3 PE=4 SV=1	2139	114341	90	90	33	33	44.7	1026	5804	2482	1	1	0	810.379	1618.74	2	1618.74	0.0002	0	90.26	1.7e-07	K	VDNSSLTGESEPQTR	S					File: ~Y:\CORE\RAW_DATA_2022_QE\P1317_Sigrun_Lange\P1317_3_R_hip.raw~; SpectrumID: ~2689~; PrecursorID: ~0~; scans: ~10841~
2	2::tr|A0A8L2QEN5|A0A8L2QEN5_RAT	Sodium/potassium-transporting ATPase subunit alpha-3 OS=Rattus norvegicus OX=10116 GN=Atp1a3 PE=4 SV=1	2139	114341	90	90	33	33	44.7	1026	5805	2354	1	1	0	810.379	1618.74	2	1618.74	0.0003	0	75.93	4.7e-06	K	VDNSSLTGESEPQTR	S					File: ~Y:\CORE\RAW_DATA_2022_QE\P1317_Sigrun_Lange\P1317_3_R_hip.raw~; SpectrumID: ~2557~; PrecursorID: ~0~; scans: ~10575~
2	2::tr|A0A8L2QEN5|A0A8L2QEN5_RAT	Sodium/potassium-transporting ATPase subunit alpha-3 OS=Rattus norvegicus OX=10116 GN=Atp1a3 PE=4 SV=1	2139	114341	90	90	33	33	44.7	1026	5806	2094	1	1	0	810.381	1618.75	2	1618.74	0.0049	0	84.39	7.2e-07	K	VDNSSLTGESEPQTR	S					File: ~Y:\CORE\RAW_DATA_2022_QE\P1317_Sigrun_Lange\P1317_3_R_hip.raw~; SpectrumID: ~2293~; PrecursorID: ~0~; scans: ~10056~
2	2::tr|A0A8L2QEN5|A0A8L2QEN5_RAT	Sodium/potassium-transporting ATPase subunit alpha-3 OS=Rattus norvegicus OX=10116 GN=Atp1a3 PE=4 SV=1	2139	114341	90	90	33	33	44.7	1026	5807	2783	1	1	0	810.382	1618.75	2	1618.74	0.0058	0	59.88	0.00021	K	VDNSSLTGESEPQTR	S					File: ~Y:\CORE\RAW_DATA_2022_QE\P1317_Sigrun_Lange\P1317_3_R_hip.raw~; SpectrumID: ~2999~; PrecursorID: ~0~; scans: ~11394~
2	2::tr|A0A8L2QEN5|A0A8L2QEN5_RAT	Sodium/potassium-transporting ATPase subunit alpha-3 OS=Rattus norvegicus OX=10116 GN=Atp1a3 PE=4 SV=1	2139	114341	90	90	33	33	44.7	1026	6026	6522	1	1	1	550.935	1649.78	3	1649.78	0.0004	1	28.75	0.34	R	KYNTDCVQGLTHSK	A					File: ~Y:\CORE\RAW_DATA_2022_QE\P1317_Sigrun_Lange\P1317_3_R_hip.raw~; SpectrumID: ~6752~; PrecursorID: ~0~; scans: ~16822~
2	2::tr|A0A8L2QEN5|A0A8L2QEN5_RAT	Sodium/potassium-transporting ATPase subunit alpha-3 OS=Rattus norvegicus OX=10116 GN=Atp1a3 PE=4 SV=1	2139	114341	90	90	33	33	44.7	1026	6356	6744	1	1	1	858.902	1715.79	2	1715.79	-0.0036	0	81.98	1.3e-06	R	NITFFSTNCVEGTAR	G					File: ~Y:\CORE\RAW_DATA_2022_QE\P1317_Sigrun_Lange\P1317_3_R_hip.raw~; SpectrumID: ~6974~; PrecursorID: ~0~; scans: ~17071~
2	2::tr|A0A8L2QEN5|A0A8L2QEN5_RAT	Sodium/potassium-transporting ATPase subunit alpha-3 OS=Rattus norvegicus OX=10116 GN=Atp1a3 PE=4 SV=1	2139	114341	90	90	33	33	44.7	1026	6845	5087	1	1	0	906.476	1810.94	2	1810.94	-0.0042	0	76.45	4.7e-06	R	QGAIVAVTGDGVNDSPALK	K					File: ~Y:\CORE\RAW_DATA_2022_QE\P1317_Sigrun_Lange\P1317_3_R_hip.raw~; SpectrumID: ~5315~; PrecursorID: ~0~; scans: ~15045~
2	2::tr|A0A8L2QEN5|A0A8L2QEN5_RAT	Sodium/potassium-transporting ATPase subunit alpha-3 OS=Rattus norvegicus OX=10116 GN=Atp1a3 PE=4 SV=1	2139	114341	90	90	33	33	44.7	1026	6846	4851	1	1	0	906.48	1810.95	2	1810.94	0.0027	0	90.1	1.9e-07	R	QGAIVAVTGDGVNDSPALK	K					File: ~Y:\CORE\RAW_DATA_2022_QE\P1317_Sigrun_Lange\P1317_3_R_hip.raw~; SpectrumID: ~5079~; PrecursorID: ~0~; scans: ~14738~
2	2::tr|A0A8L2QEN5|A0A8L2QEN5_RAT	Sodium/potassium-transporting ATPase subunit alpha-3 OS=Rattus norvegicus OX=10116 GN=Atp1a3 PE=4 SV=1	2139	114341	90	90	33	33	44.7	1026	6851	4629	1	1	0	906.98	1811.95	2	1811.93	0.0198	0	77.28	3.8e-06	R	QGAIVAVTGDGVNDSPALK	K	Deamidated (NQ)	0.0000000000001000000.0			File: ~Y:\CORE\RAW_DATA_2022_QE\P1317_Sigrun_Lange\P1317_3_R_hip.raw~; SpectrumID: ~4857~; PrecursorID: ~0~; scans: ~14443~
2	2::tr|A0A8L2QEN5|A0A8L2QEN5_RAT	Sodium/potassium-transporting ATPase subunit alpha-3 OS=Rattus norvegicus OX=10116 GN=Atp1a3 PE=4 SV=1	2139	114341	90	90	33	33	44.7	1026	6852	4467	1	1	0	906.984	1811.95	2	1811.93	0.0261	0	36.89	0.04	R	QGAIVAVTGDGVNDSPALK	K	Deamidated (NQ)	0.0000000000001000000.0			File: ~Y:\CORE\RAW_DATA_2022_QE\P1317_Sigrun_Lange\P1317_3_R_hip.raw~; SpectrumID: ~4694~; PrecursorID: ~0~; scans: ~14224~
2	2::tr|A0A8L2QEN5|A0A8L2QEN5_RAT	Sodium/potassium-transporting ATPase subunit alpha-3 OS=Rattus norvegicus OX=10116 GN=Atp1a3 PE=4 SV=1	2139	114341	90	90	33	33	44.7	1026	6886	6364	1	1	0	910.464	1818.91	2	1818.92	-0.0019	0	53.04	0.0014	R	DGPNALTPPPTTPEWVK	F					File: ~Y:\CORE\RAW_DATA_2022_QE\P1317_Sigrun_Lange\P1317_3_R_hip.raw~; SpectrumID: ~6594~; PrecursorID: ~0~; scans: ~16642~
2	2::tr|A0A8L2QEN5|A0A8L2QEN5_RAT	Sodium/potassium-transporting ATPase subunit alpha-3 OS=Rattus norvegicus OX=10116 GN=Atp1a3 PE=4 SV=1	2139	114341	90	90	33	33	44.7	1026	6887	6102	1	1	0	910.465	1818.91	2	1818.92	-0.0007	0	46.59	0.0063	R	DGPNALTPPPTTPEWVK	F					File: ~Y:\CORE\RAW_DATA_2022_QE\P1317_Sigrun_Lange\P1317_3_R_hip.raw~; SpectrumID: ~6330~; PrecursorID: ~0~; scans: ~16329~
2	2::tr|A0A8L2QEN5|A0A8L2QEN5_RAT	Sodium/potassium-transporting ATPase subunit alpha-3 OS=Rattus norvegicus OX=10116 GN=Atp1a3 PE=4 SV=1	2139	114341	90	90	33	33	44.7	1026	6947	6498	1	1	0	915.466	1828.92	2	1828.92	0.0014	0	99.06	3.5e-08	K	GVGIISEGNETVEDIAAR	L					File: ~Y:\CORE\RAW_DATA_2022_QE\P1317_Sigrun_Lange\P1317_3_R_hip.raw~; SpectrumID: ~6728~; PrecursorID: ~0~; scans: ~16795~
2	2::tr|A0A8L2QEN5|A0A8L2QEN5_RAT	Sodium/potassium-transporting ATPase subunit alpha-3 OS=Rattus norvegicus OX=10116 GN=Atp1a3 PE=4 SV=1	2139	114341	90	90	33	33	44.7	1026	6948	6764	1	1	0	915.466	1828.92	2	1828.92	0.0014	0	122.72	1.5e-10	K	GVGIISEGNETVEDIAAR	L					File: ~Y:\CORE\RAW_DATA_2022_QE\P1317_Sigrun_Lange\P1317_3_R_hip.raw~; SpectrumID: ~6994~; PrecursorID: ~0~; scans: ~17094~
2	2::tr|A0A8L2QEN5|A0A8L2QEN5_RAT	Sodium/potassium-transporting ATPase subunit alpha-3 OS=Rattus norvegicus OX=10116 GN=Atp1a3 PE=4 SV=1	2139	114341	90	90	33	33	44.7	1026	6949	6561	1	1	0	610.647	1828.92	3	1828.92	0.0019	0	38.82	0.036	K	GVGIISEGNETVEDIAAR	L					File: ~Y:\CORE\RAW_DATA_2022_QE\P1317_Sigrun_Lange\P1317_3_R_hip.raw~; SpectrumID: ~6791~; PrecursorID: ~0~; scans: ~16868~
2	2::tr|A0A8L2QEN5|A0A8L2QEN5_RAT	Sodium/potassium-transporting ATPase subunit alpha-3 OS=Rattus norvegicus OX=10116 GN=Atp1a3 PE=4 SV=1	2139	114341	90	90	33	33	44.7	1026	6951	5283	1	1	1	610.943	1829.81	3	1829.82	-0.0119	0	28.79	0.17	K	YQLSIHETEDPNDNR	Y					File: ~Y:\CORE\RAW_DATA_2022_QE\P1317_Sigrun_Lange\P1317_3_R_hip.raw~; SpectrumID: ~5511~; PrecursorID: ~0~; scans: ~15291~
2	2::tr|A0A8L2QEN5|A0A8L2QEN5_RAT	Sodium/potassium-transporting ATPase subunit alpha-3 OS=Rattus norvegicus OX=10116 GN=Atp1a3 PE=4 SV=1	2139	114341	90	90	33	33	44.7	1026	6952	5520	1	1	1	610.946	1829.82	3	1829.82	-0.0015	0	37.38	0.028	K	YQLSIHETEDPNDNR	Y					File: ~Y:\CORE\RAW_DATA_2022_QE\P1317_Sigrun_Lange\P1317_3_R_hip.raw~; SpectrumID: ~5748~; PrecursorID: ~0~; scans: ~15595~
2	2::tr|A0A8L2QEN5|A0A8L2QEN5_RAT	Sodium/potassium-transporting ATPase subunit alpha-3 OS=Rattus norvegicus OX=10116 GN=Atp1a3 PE=4 SV=1	2139	114341	90	90	33	33	44.7	1026	7128	8929	1	1	1	936.492	1870.97	2	1870.97	-0.0013	0	78.07	3.8e-06	K	MQVNAEEVVVGDLVEIK	G					File: ~Y:\CORE\RAW_DATA_2022_QE\P1317_Sigrun_Lange\P1317_3_R_hip.raw~; SpectrumID: ~9163~; PrecursorID: ~0~; scans: ~19556~
2	2::tr|A0A8L2QEN5|A0A8L2QEN5_RAT	Sodium/potassium-transporting ATPase subunit alpha-3 OS=Rattus norvegicus OX=10116 GN=Atp1a3 PE=4 SV=1	2139	114341	90	90	33	33	44.7	1026	7129	8999	1	1	1	624.666	1870.98	3	1870.97	0.005	0	57.87	0.00037	K	MQVNAEEVVVGDLVEIK	G					File: ~Y:\CORE\RAW_DATA_2022_QE\P1317_Sigrun_Lange\P1317_3_R_hip.raw~; SpectrumID: ~9238~; PrecursorID: ~0~; scans: ~19635~
2	2::tr|A0A8L2QEN5|A0A8L2QEN5_RAT	Sodium/potassium-transporting ATPase subunit alpha-3 OS=Rattus norvegicus OX=10116 GN=Atp1a3 PE=4 SV=1	2139	114341	90	90	33	33	44.7	1026	7282	8813	1	1	1	477.992	1907.94	4	1907.94	-0.0044	0	50.62	0.0026	K	SSHTWVALSHIAGLCNR	A					File: ~Y:\CORE\RAW_DATA_2022_QE\P1317_Sigrun_Lange\P1317_3_R_hip.raw~; SpectrumID: ~9044~; PrecursorID: ~0~; scans: ~19432~
2	2::tr|A0A8L2QEN5|A0A8L2QEN5_RAT	Sodium/potassium-transporting ATPase subunit alpha-3 OS=Rattus norvegicus OX=10116 GN=Atp1a3 PE=4 SV=1	2139	114341	90	90	33	33	44.7	1026	7322	5203	1	1	0	962.959	1923.9	2	1923.91	-0.0062	0	58.7	0.00035	K	NLEAVETLGSTSTICSDK	T					File: ~Y:\CORE\RAW_DATA_2022_QE\P1317_Sigrun_Lange\P1317_3_R_hip.raw~; SpectrumID: ~5431~; PrecursorID: ~0~; scans: ~15193~
2	2::tr|A0A8L2QEN5|A0A8L2QEN5_RAT	Sodium/potassium-transporting ATPase subunit alpha-3 OS=Rattus norvegicus OX=10116 GN=Atp1a3 PE=4 SV=1	2139	114341	90	90	33	33	44.7	1026	7323	5458	1	1	0	962.96	1923.91	2	1923.91	-0.0034	0	128.05	4.2e-11	K	NLEAVETLGSTSTICSDK	T					File: ~Y:\CORE\RAW_DATA_2022_QE\P1317_Sigrun_Lange\P1317_3_R_hip.raw~; SpectrumID: ~5686~; PrecursorID: ~0~; scans: ~15514~
2	2::tr|A0A8L2QEN5|A0A8L2QEN5_RAT	Sodium/potassium-transporting ATPase subunit alpha-3 OS=Rattus norvegicus OX=10116 GN=Atp1a3 PE=4 SV=1	2139	114341	90	90	33	33	44.7	1026	7324	5687	1	1	0	962.962	1923.91	2	1923.91	0.0008	0	123.89	1.1e-10	K	NLEAVETLGSTSTICSDK	T					File: ~Y:\CORE\RAW_DATA_2022_QE\P1317_Sigrun_Lange\P1317_3_R_hip.raw~; SpectrumID: ~5915~; PrecursorID: ~0~; scans: ~15816~
2	2::tr|A0A8L2QEN5|A0A8L2QEN5_RAT	Sodium/potassium-transporting ATPase subunit alpha-3 OS=Rattus norvegicus OX=10116 GN=Atp1a3 PE=4 SV=1	2139	114341	90	90	33	33	44.7	1026	7372	5549	1	1	0	647.352	1939.03	3	1939.04	-0.0037	1	27.7	0.29	R	QGAIVAVTGDGVNDSPALKK	A					File: ~Y:\CORE\RAW_DATA_2022_QE\P1317_Sigrun_Lange\P1317_3_R_hip.raw~; SpectrumID: ~5777~; PrecursorID: ~0~; scans: ~15633~
2	2::tr|A0A8L2QEN5|A0A8L2QEN5_RAT	Sodium/potassium-transporting ATPase subunit alpha-3 OS=Rattus norvegicus OX=10116 GN=Atp1a3 PE=4 SV=1	2139	114341	90	90	33	33	44.7	1026	7373	5784	1	1	0	647.352	1939.04	3	1939.04	-0.0017	1	56.25	0.0004	R	QGAIVAVTGDGVNDSPALKK	A					File: ~Y:\CORE\RAW_DATA_2022_QE\P1317_Sigrun_Lange\P1317_3_R_hip.raw~; SpectrumID: ~6012~; PrecursorID: ~0~; scans: ~15936~
2	2::tr|A0A8L2QEN5|A0A8L2QEN5_RAT	Sodium/potassium-transporting ATPase subunit alpha-3 OS=Rattus norvegicus OX=10116 GN=Atp1a3 PE=4 SV=1	2139	114341	90	90	33	33	44.7	1026	7646	8821	1	1	1	676.327	2025.96	3	2025.97	-0.0068	0	30.91	0.22	R	VLGFCHYYLPEEQFPK	G					File: ~Y:\CORE\RAW_DATA_2022_QE\P1317_Sigrun_Lange\P1317_3_R_hip.raw~; SpectrumID: ~9052~; PrecursorID: ~0~; scans: ~19440~
2	2::tr|A0A8L2QEN5|A0A8L2QEN5_RAT	Sodium/potassium-transporting ATPase subunit alpha-3 OS=Rattus norvegicus OX=10116 GN=Atp1a3 PE=4 SV=1	2139	114341	90	90	33	33	44.7	1026	8261	5748	1	1	1	1117	2231.98	2	2231.96	0.0223	0	70.38	1.3e-05	R	TVNDLEDSYGQQWTYEQR	K	Deamidated (NQ)	0.000000000010000000.0			File: ~Y:\CORE\RAW_DATA_2022_QE\P1317_Sigrun_Lange\P1317_3_R_hip.raw~; SpectrumID: ~5976~; PrecursorID: ~0~; scans: ~15892~
2	2::tr|A0A8L2QEN5|A0A8L2QEN5_RAT	Sodium/potassium-transporting ATPase subunit alpha-3 OS=Rattus norvegicus OX=10116 GN=Atp1a3 PE=4 SV=1	2139	114341	90	90	33	33	44.7	1026	8264	5823	1	1	1	1117.5	2232.98	2	2232.94	0.0344	0	70.61	1.1e-05	R	TVNDLEDSYGQQWTYEQR	K	2 Deamidated (NQ)	0.001000000001000000.0			File: ~Y:\CORE\RAW_DATA_2022_QE\P1317_Sigrun_Lange\P1317_3_R_hip.raw~; SpectrumID: ~6051~; PrecursorID: ~0~; scans: ~15982~
2	2::tr|A0A8L2QEN5|A0A8L2QEN5_RAT	Sodium/potassium-transporting ATPase subunit alpha-3 OS=Rattus norvegicus OX=10116 GN=Atp1a3 PE=4 SV=1	2139	114341	90	90	33	33	44.7	1026	8954	9896	1	1	0	1232.6	2463.19	2	2463.2	-0.0056	0	126.14	7.7e-11	K	QAADMILLDDNFASIVTGVEEGR	L					File: ~Y:\CORE\RAW_DATA_2022_QE\P1317_Sigrun_Lange\P1317_3_R_hip.raw~; SpectrumID: ~10215~; PrecursorID: ~0~; scans: ~20661~
2	2::tr|A0A8L2QEN5|A0A8L2QEN5_RAT	Sodium/potassium-transporting ATPase subunit alpha-3 OS=Rattus norvegicus OX=10116 GN=Atp1a3 PE=4 SV=1	2139	114341	90	90	33	33	44.7	1026	9049	9295	1	1	1	835.751	2504.23	3	2504.22	0.014	0	85.26	9.7e-07	K	DFTSEQIDEILQNHTEIVFAR	T					File: ~Y:\CORE\RAW_DATA_2022_QE\P1317_Sigrun_Lange\P1317_3_R_hip.raw~; SpectrumID: ~9568~; PrecursorID: ~0~; scans: ~19982~
2	2::tr|A0A8L2QEN5|A0A8L2QEN5_RAT	Sodium/potassium-transporting ATPase subunit alpha-3 OS=Rattus norvegicus OX=10116 GN=Atp1a3 PE=4 SV=1	2139	114341	90	90	33	33	44.7	1026	9051	9316	1	1	1	1253.62	2505.22	2	2505.2	0.0214	0	106.38	7.5e-09	K	DFTSEQIDEILQNHTEIVFAR	T	Deamidated (NQ)	0.000000000001000000000.0			File: ~Y:\CORE\RAW_DATA_2022_QE\P1317_Sigrun_Lange\P1317_3_R_hip.raw~; SpectrumID: ~9590~; PrecursorID: ~0~; scans: ~20005~
2	2::tr|A0A8L2QEN5|A0A8L2QEN5_RAT	Sodium/potassium-transporting ATPase subunit alpha-3 OS=Rattus norvegicus OX=10116 GN=Atp1a3 PE=4 SV=1	2139	114341	90	90	33	33	44.7	1026	9846	9980	1	1	1	956.125	2865.35	3	2865.35	0.0053	1	31.69	0.2	K	EQPLDEEMKEAFQNAYLELGGLGER	V					File: ~Y:\CORE\RAW_DATA_2022_QE\P1317_Sigrun_Lange\P1317_3_R_hip.raw~; SpectrumID: ~10299~; PrecursorID: ~0~; scans: ~20769~
2	2::tr|A0A8L2QEN5|A0A8L2QEN5_RAT	Sodium/potassium-transporting ATPase subunit alpha-3 OS=Rattus norvegicus OX=10116 GN=Atp1a3 PE=4 SV=1	2139	114341	90	90	33	33	44.7	1026	9848	9942	1	1	1	956.457	2866.35	3	2866.33	0.0157	1	58.5	0.00041	K	EQPLDEEMKEAFQNAYLELGGLGER	V	Deamidated (NQ)	0.0000000000000100000000000.0			File: ~Y:\CORE\RAW_DATA_2022_QE\P1317_Sigrun_Lange\P1317_3_R_hip.raw~; SpectrumID: ~10261~; PrecursorID: ~0~; scans: ~20710~
2	2::tr|A0A8L2QEN5|A0A8L2QEN5_RAT	Sodium/potassium-transporting ATPase subunit alpha-3 OS=Rattus norvegicus OX=10116 GN=Atp1a3 PE=4 SV=1	2139	114341	90	90	33	33	44.7	1026	10170	8799	1	1	1	811.105	3240.39	4	3240.38	0.0132	0	67.25	1.7e-05	R	MTVAHMWFDNQIHEADTTEDQSGTSFDK	S					File: ~Y:\CORE\RAW_DATA_2022_QE\P1317_Sigrun_Lange\P1317_3_R_hip.raw~; SpectrumID: ~9030~; PrecursorID: ~0~; scans: ~19417~
2	2::tr|A0A8L2QEN5|A0A8L2QEN5_RAT	Sodium/potassium-transporting ATPase subunit alpha-3 OS=Rattus norvegicus OX=10116 GN=Atp1a3 PE=4 SV=1	2139	114341	90	90	33	33	44.7	1026	10429	8899	1	1	1	900.703	3598.78	4	3598.77	0.0093	1	76.85	5.9e-06	K	ACVIHGTDLKDFTSEQIDEILQNHTEIVFAR	T					File: ~Y:\CORE\RAW_DATA_2022_QE\P1317_Sigrun_Lange\P1317_3_R_hip.raw~; SpectrumID: ~9130~; PrecursorID: ~0~; scans: ~19522~
2	2::tr|A0A8L2QEN5|A0A8L2QEN5_RAT	Sodium/potassium-transporting ATPase subunit alpha-3 OS=Rattus norvegicus OX=10116 GN=Atp1a3 PE=4 SV=1	2139	114341	90	90	33	33	44.7	1026	10430	8910	1	1	1	721.161	3600.77	5	3600.74	0.0272	1	58.51	0.00042	K	ACVIHGTDLKDFTSEQIDEILQNHTEIVFAR	T	2 Deamidated (NQ)	0.0000000000000001000001000000000.0			File: ~Y:\CORE\RAW_DATA_2022_QE\P1317_Sigrun_Lange\P1317_3_R_hip.raw~; SpectrumID: ~9144~; PrecursorID: ~0~; scans: ~19537~	emPAI	4.16
2	2::tr|A0A8I5ZQ22|A0A8I5ZQ22_RAT	Sodium/potassium-transporting ATPase subunit alpha OS=Rattus norvegicus OX=10116 GN=Atp1a3 PE=3 SV=1	2060	112297	83	83	31	31	43.3	1010	260	3504	1	0	1	400.731	799.447	2	799.455	-0.0082	0	28.8	0.073	K	AQEILAR	D					File: ~Y:\CORE\RAW_DATA_2022_QE\P1317_Sigrun_Lange\P1317_3_R_hip.raw~; SpectrumID: ~3725~; PrecursorID: ~0~; scans: ~12637~
2	2::tr|A0A8I5ZQ22|A0A8I5ZQ22_RAT	Sodium/potassium-transporting ATPase subunit alpha OS=Rattus norvegicus OX=10116 GN=Atp1a3 PE=3 SV=1	2060	112297	83	83	31	31	43.3	1010	261	3303	1	0	1	400.733	799.451	2	799.455	-0.0041	0	31	0.056	K	AQEILAR	D					File: ~Y:\CORE\RAW_DATA_2022_QE\P1317_Sigrun_Lange\P1317_3_R_hip.raw~; SpectrumID: ~3523~; PrecursorID: ~0~; scans: ~12336~
2	2::tr|A0A8I5ZQ22|A0A8I5ZQ22_RAT	Sodium/potassium-transporting ATPase subunit alpha OS=Rattus norvegicus OX=10116 GN=Atp1a3 PE=3 SV=1	2060	112297	83	83	31	31	43.3	1010	263	3143	1	0	1	400.733	799.452	2	799.455	-0.0029	0	29.06	0.087	K	AQEILAR	D					File: ~Y:\CORE\RAW_DATA_2022_QE\P1317_Sigrun_Lange\P1317_3_R_hip.raw~; SpectrumID: ~3362~; PrecursorID: ~0~; scans: ~12063~
2	2::tr|A0A8I5ZQ22|A0A8I5ZQ22_RAT	Sodium/potassium-transporting ATPase subunit alpha OS=Rattus norvegicus OX=10116 GN=Atp1a3 PE=3 SV=1	2060	112297	83	83	31	31	43.3	1010	264	2986	1	0	1	400.735	799.456	2	799.455	0.0007	0	46.12	0.0017	K	AQEILAR	D					File: ~Y:\CORE\RAW_DATA_2022_QE\P1317_Sigrun_Lange\P1317_3_R_hip.raw~; SpectrumID: ~3203~; PrecursorID: ~0~; scans: ~11785~
2	2::tr|A0A8I5ZQ22|A0A8I5ZQ22_RAT	Sodium/potassium-transporting ATPase subunit alpha OS=Rattus norvegicus OX=10116 GN=Atp1a3 PE=3 SV=1	2060	112297	83	83	31	31	43.3	1010	421	1771	1	0	0	414.234	826.454	2	826.455	-0.0012	0	23.87	0.19	R	AAVPDAVGK	C					File: ~Y:\CORE\RAW_DATA_2022_QE\P1317_Sigrun_Lange\P1317_3_R_hip.raw~; SpectrumID: ~1942~; PrecursorID: ~0~; scans: ~9421~
2	2::tr|A0A8I5ZQ22|A0A8I5ZQ22_RAT	Sodium/potassium-transporting ATPase subunit alpha OS=Rattus norvegicus OX=10116 GN=Atp1a3 PE=3 SV=1	2060	112297	83	83	31	31	43.3	1010	422	1898	1	0	0	414.234	826.454	2	826.455	-0.0006	0	36.57	0.01	R	AAVPDAVGK	C					File: ~Y:\CORE\RAW_DATA_2022_QE\P1317_Sigrun_Lange\P1317_3_R_hip.raw~; SpectrumID: ~2084~; PrecursorID: ~0~; scans: ~9681~
2	2::tr|A0A8I5ZQ22|A0A8I5ZQ22_RAT	Sodium/potassium-transporting ATPase subunit alpha OS=Rattus norvegicus OX=10116 GN=Atp1a3 PE=3 SV=1	2060	112297	83	83	31	31	43.3	1010	423	2036	1	0	0	414.235	826.456	2	826.455	0.0008	0	38.18	0.007	R	AAVPDAVGK	C					File: ~Y:\CORE\RAW_DATA_2022_QE\P1317_Sigrun_Lange\P1317_3_R_hip.raw~; SpectrumID: ~2232~; PrecursorID: ~0~; scans: ~9941~
2	2::tr|A0A8I5ZQ22|A0A8I5ZQ22_RAT	Sodium/potassium-transporting ATPase subunit alpha OS=Rattus norvegicus OX=10116 GN=Atp1a3 PE=3 SV=1	2060	112297	83	83	31	31	43.3	1010	424	2285	1	0	0	414.236	826.456	2	826.455	0.0015	0	28.69	0.062	R	AAVPDAVGK	C					File: ~Y:\CORE\RAW_DATA_2022_QE\P1317_Sigrun_Lange\P1317_3_R_hip.raw~; SpectrumID: ~2488~; PrecursorID: ~0~; scans: ~10456~
2	2::tr|A0A8I5ZQ22|A0A8I5ZQ22_RAT	Sodium/potassium-transporting ATPase subunit alpha OS=Rattus norvegicus OX=10116 GN=Atp1a3 PE=3 SV=1	2060	112297	83	83	31	31	43.3	1010	425	2155	1	0	0	414.236	826.458	2	826.455	0.0028	0	30.26	0.036	R	AAVPDAVGK	C					File: ~Y:\CORE\RAW_DATA_2022_QE\P1317_Sigrun_Lange\P1317_3_R_hip.raw~; SpectrumID: ~2357~; PrecursorID: ~0~; scans: ~10198~
2	2::tr|A0A8I5ZQ22|A0A8I5ZQ22_RAT	Sodium/potassium-transporting ATPase subunit alpha OS=Rattus norvegicus OX=10116 GN=Atp1a3 PE=3 SV=1	2060	112297	83	83	31	31	43.3	1010	720	2471	1	0	1	437.244	872.474	2	872.472	0.0021	0	36.82	0.044	R	GVVVATGDR	T					File: ~Y:\CORE\RAW_DATA_2022_QE\P1317_Sigrun_Lange\P1317_3_R_hip.raw~; SpectrumID: ~2678~; PrecursorID: ~0~; scans: ~10825~
2	2::tr|A0A8I5ZQ22|A0A8I5ZQ22_RAT	Sodium/potassium-transporting ATPase subunit alpha OS=Rattus norvegicus OX=10116 GN=Atp1a3 PE=3 SV=1	2060	112297	83	83	31	31	43.3	1010	722	1745	2	0	1	437.245	872.474	2	872.472	0.0028	0	26.95	0.43	R	GVVVATGDR	T					File: ~Y:\CORE\RAW_DATA_2022_QE\P1317_Sigrun_Lange\P1317_3_R_hip.raw~; SpectrumID: ~1915~; PrecursorID: ~0~; scans: ~9372~
2	2::tr|A0A8I5ZQ22|A0A8I5ZQ22_RAT	Sodium/potassium-transporting ATPase subunit alpha OS=Rattus norvegicus OX=10116 GN=Atp1a3 PE=3 SV=1	2060	112297	83	83	31	31	43.3	1010	1822	4330	1	0	1	520.793	1039.57	2	1039.57	0.0059	0	27.1	0.15	K	GGQDNIPVLK	R					File: ~Y:\CORE\RAW_DATA_2022_QE\P1317_Sigrun_Lange\P1317_3_R_hip.raw~; SpectrumID: ~4556~; PrecursorID: ~0~; scans: ~14024~
2	2::tr|A0A8I5ZQ22|A0A8I5ZQ22_RAT	Sodium/potassium-transporting ATPase subunit alpha OS=Rattus norvegicus OX=10116 GN=Atp1a3 PE=3 SV=1	2060	112297	83	83	31	31	43.3	1010	2120	4511	1	0	0	544.301	1086.59	2	1086.59	0.001	0	40.19	0.027	K	LIIVEGCQR	Q					File: ~Y:\CORE\RAW_DATA_2022_QE\P1317_Sigrun_Lange\P1317_3_R_hip.raw~; SpectrumID: ~4739~; PrecursorID: ~0~; scans: ~14283~
2	2::tr|A0A8I5ZQ22|A0A8I5ZQ22_RAT	Sodium/potassium-transporting ATPase subunit alpha OS=Rattus norvegicus OX=10116 GN=Atp1a3 PE=3 SV=1	2060	112297	83	83	31	31	43.3	1010	2122	3978	1	0	0	544.302	1086.59	2	1086.59	0.0035	0	40.7	0.02	K	LIIVEGCQR	Q					File: ~Y:\CORE\RAW_DATA_2022_QE\P1317_Sigrun_Lange\P1317_3_R_hip.raw~; SpectrumID: ~4202~; PrecursorID: ~0~; scans: ~13440~
2	2::tr|A0A8I5ZQ22|A0A8I5ZQ22_RAT	Sodium/potassium-transporting ATPase subunit alpha OS=Rattus norvegicus OX=10116 GN=Atp1a3 PE=3 SV=1	2060	112297	83	83	31	31	43.3	1010	2640	5766	1	0	1	579.837	1157.66	2	1157.67	-0.0056	0	51.75	0.0011	R	IATLASGLEVGK	T					File: ~Y:\CORE\RAW_DATA_2022_QE\P1317_Sigrun_Lange\P1317_3_R_hip.raw~; SpectrumID: ~5994~; PrecursorID: ~0~; scans: ~15915~
2	2::tr|A0A8I5ZQ22|A0A8I5ZQ22_RAT	Sodium/potassium-transporting ATPase subunit alpha OS=Rattus norvegicus OX=10116 GN=Atp1a3 PE=3 SV=1	2060	112297	83	83	31	31	43.3	1010	2642	5531	1	0	1	579.84	1157.67	2	1157.67	-0.0001	0	64.02	4.9e-05	R	IATLASGLEVGK	T					File: ~Y:\CORE\RAW_DATA_2022_QE\P1317_Sigrun_Lange\P1317_3_R_hip.raw~; SpectrumID: ~5759~; PrecursorID: ~0~; scans: ~15610~
2	2::tr|A0A8I5ZQ22|A0A8I5ZQ22_RAT	Sodium/potassium-transporting ATPase subunit alpha OS=Rattus norvegicus OX=10116 GN=Atp1a3 PE=3 SV=1	2060	112297	83	83	31	31	43.3	1010	2643	5296	1	0	1	579.84	1157.67	2	1157.67	0.0002	0	59.63	0.00013	R	IATLASGLEVGK	T					File: ~Y:\CORE\RAW_DATA_2022_QE\P1317_Sigrun_Lange\P1317_3_R_hip.raw~; SpectrumID: ~5524~; PrecursorID: ~0~; scans: ~15308~
2	2::tr|A0A8I5ZQ22|A0A8I5ZQ22_RAT	Sodium/potassium-transporting ATPase subunit alpha OS=Rattus norvegicus OX=10116 GN=Atp1a3 PE=3 SV=1	2060	112297	83	83	31	31	43.3	1010	3116	3762	1	0	0	610.316	1218.62	2	1218.62	-0.0076	0	36.85	0.05	K	VAEIPFNSTNK	Y					File: ~Y:\CORE\RAW_DATA_2022_QE\P1317_Sigrun_Lange\P1317_3_R_hip.raw~; SpectrumID: ~3985~; PrecursorID: ~0~; scans: ~13055~
2	2::tr|A0A8I5ZQ22|A0A8I5ZQ22_RAT	Sodium/potassium-transporting ATPase subunit alpha OS=Rattus norvegicus OX=10116 GN=Atp1a3 PE=3 SV=1	2060	112297	83	83	31	31	43.3	1010	3117	4242	1	0	0	610.317	1218.62	2	1218.62	-0.0051	0	34.36	0.09	K	VAEIPFNSTNK	Y					File: ~Y:\CORE\RAW_DATA_2022_QE\P1317_Sigrun_Lange\P1317_3_R_hip.raw~; SpectrumID: ~4468~; PrecursorID: ~0~; scans: ~13880~
2	2::tr|A0A8I5ZQ22|A0A8I5ZQ22_RAT	Sodium/potassium-transporting ATPase subunit alpha OS=Rattus norvegicus OX=10116 GN=Atp1a3 PE=3 SV=1	2060	112297	83	83	31	31	43.3	1010	3118	3236	1	0	0	610.319	1218.62	2	1218.62	-0.0017	0	40.07	0.025	K	VAEIPFNSTNK	Y					File: ~Y:\CORE\RAW_DATA_2022_QE\P1317_Sigrun_Lange\P1317_3_R_hip.raw~; SpectrumID: ~3455~; PrecursorID: ~0~; scans: ~12220~
2	2::tr|A0A8I5ZQ22|A0A8I5ZQ22_RAT	Sodium/potassium-transporting ATPase subunit alpha OS=Rattus norvegicus OX=10116 GN=Atp1a3 PE=3 SV=1	2060	112297	83	83	31	31	43.3	1010	3119	3923	1	0	0	610.319	1218.62	2	1218.62	-0.0006	0	32.3	0.14	K	VAEIPFNSTNK	Y					File: ~Y:\CORE\RAW_DATA_2022_QE\P1317_Sigrun_Lange\P1317_3_R_hip.raw~; SpectrumID: ~4146~; PrecursorID: ~0~; scans: ~13330~
2	2::tr|A0A8I5ZQ22|A0A8I5ZQ22_RAT	Sodium/potassium-transporting ATPase subunit alpha OS=Rattus norvegicus OX=10116 GN=Atp1a3 PE=3 SV=1	2060	112297	83	83	31	31	43.3	1010	3120	4418	1	0	0	610.32	1218.62	2	1218.62	0.0005	0	43.86	0.01	K	VAEIPFNSTNK	Y					File: ~Y:\CORE\RAW_DATA_2022_QE\P1317_Sigrun_Lange\P1317_3_R_hip.raw~; SpectrumID: ~4644~; PrecursorID: ~0~; scans: ~14158~
2	2::tr|A0A8I5ZQ22|A0A8I5ZQ22_RAT	Sodium/potassium-transporting ATPase subunit alpha OS=Rattus norvegicus OX=10116 GN=Atp1a3 PE=3 SV=1	2060	112297	83	83	31	31	43.3	1010	3121	4068	1	0	0	610.321	1218.63	2	1218.62	0.002	0	52.12	0.0015	K	VAEIPFNSTNK	Y					File: ~Y:\CORE\RAW_DATA_2022_QE\P1317_Sigrun_Lange\P1317_3_R_hip.raw~; SpectrumID: ~4293~; PrecursorID: ~0~; scans: ~13599~
2	2::tr|A0A8I5ZQ22|A0A8I5ZQ22_RAT	Sodium/potassium-transporting ATPase subunit alpha OS=Rattus norvegicus OX=10116 GN=Atp1a3 PE=3 SV=1	2060	112297	83	83	31	31	43.3	1010	3123	3415	1	0	0	610.322	1218.63	2	1218.62	0.0051	0	43.91	0.0095	K	VAEIPFNSTNK	Y					File: ~Y:\CORE\RAW_DATA_2022_QE\P1317_Sigrun_Lange\P1317_3_R_hip.raw~; SpectrumID: ~3636~; PrecursorID: ~0~; scans: ~12501~
2	2::tr|A0A8I5ZQ22|A0A8I5ZQ22_RAT	Sodium/potassium-transporting ATPase subunit alpha OS=Rattus norvegicus OX=10116 GN=Atp1a3 PE=3 SV=1	2060	112297	83	83	31	31	43.3	1010	3278	4078	1	0	0	618.856	1235.7	2	1235.7	-0.0017	0	46.69	0.0017	R	LNIPVSQVNPR	D					File: ~Y:\CORE\RAW_DATA_2022_QE\P1317_Sigrun_Lange\P1317_3_R_hip.raw~; SpectrumID: ~4303~; PrecursorID: ~0~; scans: ~13617~
2	2::tr|A0A8I5ZQ22|A0A8I5ZQ22_RAT	Sodium/potassium-transporting ATPase subunit alpha OS=Rattus norvegicus OX=10116 GN=Atp1a3 PE=3 SV=1	2060	112297	83	83	31	31	43.3	1010	3279	4427	1	0	0	618.857	1235.7	2	1235.7	0.0016	0	47.89	0.0012	R	LNIPVSQVNPR	D					File: ~Y:\CORE\RAW_DATA_2022_QE\P1317_Sigrun_Lange\P1317_3_R_hip.raw~; SpectrumID: ~4654~; PrecursorID: ~0~; scans: ~14173~
2	2::tr|A0A8I5ZQ22|A0A8I5ZQ22_RAT	Sodium/potassium-transporting ATPase subunit alpha OS=Rattus norvegicus OX=10116 GN=Atp1a3 PE=3 SV=1	2060	112297	83	83	31	31	43.3	1010	3280	4643	1	0	0	618.857	1235.7	2	1235.7	0.0017	0	49.96	0.00076	R	LNIPVSQVNPR	D					File: ~Y:\CORE\RAW_DATA_2022_QE\P1317_Sigrun_Lange\P1317_3_R_hip.raw~; SpectrumID: ~4871~; PrecursorID: ~0~; scans: ~14462~
2	2::tr|A0A8I5ZQ22|A0A8I5ZQ22_RAT	Sodium/potassium-transporting ATPase subunit alpha OS=Rattus norvegicus OX=10116 GN=Atp1a3 PE=3 SV=1	2060	112297	83	83	31	31	43.3	1010	3281	3931	1	0	0	618.857	1235.7	2	1235.7	0.0018	0	50.22	0.00072	R	LNIPVSQVNPR	D					File: ~Y:\CORE\RAW_DATA_2022_QE\P1317_Sigrun_Lange\P1317_3_R_hip.raw~; SpectrumID: ~4154~; PrecursorID: ~0~; scans: ~13348~
2	2::tr|A0A8I5ZQ22|A0A8I5ZQ22_RAT	Sodium/potassium-transporting ATPase subunit alpha OS=Rattus norvegicus OX=10116 GN=Atp1a3 PE=3 SV=1	2060	112297	83	83	31	31	43.3	1010	3282	3574	1	0	0	618.858	1235.7	2	1235.7	0.0022	0	35.53	0.021	R	LNIPVSQVNPR	D					File: ~Y:\CORE\RAW_DATA_2022_QE\P1317_Sigrun_Lange\P1317_3_R_hip.raw~; SpectrumID: ~3795~; PrecursorID: ~0~; scans: ~12747~
2	2::tr|A0A8I5ZQ22|A0A8I5ZQ22_RAT	Sodium/potassium-transporting ATPase subunit alpha OS=Rattus norvegicus OX=10116 GN=Atp1a3 PE=3 SV=1	2060	112297	83	83	31	31	43.3	1010	3283	3773	1	0	0	618.858	1235.7	2	1235.7	0.0028	0	32.59	0.037	R	LNIPVSQVNPR	D					File: ~Y:\CORE\RAW_DATA_2022_QE\P1317_Sigrun_Lange\P1317_3_R_hip.raw~; SpectrumID: ~3996~; PrecursorID: ~0~; scans: ~13073~
2	2::tr|A0A8I5ZQ22|A0A8I5ZQ22_RAT	Sodium/potassium-transporting ATPase subunit alpha OS=Rattus norvegicus OX=10116 GN=Atp1a3 PE=3 SV=1	2060	112297	83	83	31	31	43.3	1010	3284	4252	1	0	0	618.858	1235.7	2	1235.7	0.0029	0	61.44	4.8e-05	R	LNIPVSQVNPR	D					File: ~Y:\CORE\RAW_DATA_2022_QE\P1317_Sigrun_Lange\P1317_3_R_hip.raw~; SpectrumID: ~4478~; PrecursorID: ~0~; scans: ~13895~
2	2::tr|A0A8I5ZQ22|A0A8I5ZQ22_RAT	Sodium/potassium-transporting ATPase subunit alpha OS=Rattus norvegicus OX=10116 GN=Atp1a3 PE=3 SV=1	2060	112297	83	83	31	31	43.3	1010	3285	4864	1	0	0	618.859	1235.7	2	1235.7	0.0042	0	23.3	0.3	R	LNIPVSQVNPR	D					File: ~Y:\CORE\RAW_DATA_2022_QE\P1317_Sigrun_Lange\P1317_3_R_hip.raw~; SpectrumID: ~5092~; PrecursorID: ~0~; scans: ~14756~
2	2::tr|A0A8I5ZQ22|A0A8I5ZQ22_RAT	Sodium/potassium-transporting ATPase subunit alpha OS=Rattus norvegicus OX=10116 GN=Atp1a3 PE=3 SV=1	2060	112297	83	83	31	31	43.3	1010	3538	5778	1	0	0	634.86	1267.7	2	1267.71	-0.0024	0	52.74	0.0005	K	NMVPQQALVIR	E					File: ~Y:\CORE\RAW_DATA_2022_QE\P1317_Sigrun_Lange\P1317_3_R_hip.raw~; SpectrumID: ~6006~; PrecursorID: ~0~; scans: ~15929~
2	2::tr|A0A8I5ZQ22|A0A8I5ZQ22_RAT	Sodium/potassium-transporting ATPase subunit alpha OS=Rattus norvegicus OX=10116 GN=Atp1a3 PE=3 SV=1	2060	112297	83	83	31	31	43.3	1010	3539	6024	1	0	0	634.86	1267.71	2	1267.71	-0.0019	0	39.72	0.01	K	NMVPQQALVIR	E					File: ~Y:\CORE\RAW_DATA_2022_QE\P1317_Sigrun_Lange\P1317_3_R_hip.raw~; SpectrumID: ~6252~; PrecursorID: ~0~; scans: ~16234~
2	2::tr|A0A8I5ZQ22|A0A8I5ZQ22_RAT	Sodium/potassium-transporting ATPase subunit alpha OS=Rattus norvegicus OX=10116 GN=Atp1a3 PE=3 SV=1	2060	112297	83	83	31	31	43.3	1010	3544	5539	1	0	0	635.361	1268.71	2	1268.69	0.0167	0	26.77	0.21	K	NMVPQQALVIR	E	Deamidated (NQ)	0.10000000000.0			File: ~Y:\CORE\RAW_DATA_2022_QE\P1317_Sigrun_Lange\P1317_3_R_hip.raw~; SpectrumID: ~5767~; PrecursorID: ~0~; scans: ~15620~
2	2::tr|A0A8I5ZQ22|A0A8I5ZQ22_RAT	Sodium/potassium-transporting ATPase subunit alpha OS=Rattus norvegicus OX=10116 GN=Atp1a3 PE=3 SV=1	2060	112297	83	83	31	31	43.3	1010	3589	4117	1	0	1	638.323	1274.63	2	1274.64	-0.0037	0	86.37	6.3e-07	R	DVAGDASESALLK	C					File: ~Y:\CORE\RAW_DATA_2022_QE\P1317_Sigrun_Lange\P1317_3_R_hip.raw~; SpectrumID: ~4342~; PrecursorID: ~0~; scans: ~13686~
2	2::tr|A0A8I5ZQ22|A0A8I5ZQ22_RAT	Sodium/potassium-transporting ATPase subunit alpha OS=Rattus norvegicus OX=10116 GN=Atp1a3 PE=3 SV=1	2060	112297	83	83	31	31	43.3	1010	3591	4289	1	0	1	638.324	1274.63	2	1274.64	-0.0013	0	80.15	2.7e-06	R	DVAGDASESALLK	C					File: ~Y:\CORE\RAW_DATA_2022_QE\P1317_Sigrun_Lange\P1317_3_R_hip.raw~; SpectrumID: ~4515~; PrecursorID: ~0~; scans: ~13962~
2	2::tr|A0A8I5ZQ22|A0A8I5ZQ22_RAT	Sodium/potassium-transporting ATPase subunit alpha OS=Rattus norvegicus OX=10116 GN=Atp1a3 PE=3 SV=1	2060	112297	83	83	31	31	43.3	1010	3592	4700	1	0	1	638.326	1274.64	2	1274.64	0.0018	0	64.46	9.4e-05	R	DVAGDASESALLK	C					File: ~Y:\CORE\RAW_DATA_2022_QE\P1317_Sigrun_Lange\P1317_3_R_hip.raw~; SpectrumID: ~4928~; PrecursorID: ~0~; scans: ~14538~
2	2::tr|A0A8I5ZQ22|A0A8I5ZQ22_RAT	Sodium/potassium-transporting ATPase subunit alpha OS=Rattus norvegicus OX=10116 GN=Atp1a3 PE=3 SV=1	2060	112297	83	83	31	31	43.3	1010	3593	4484	1	0	1	638.326	1274.64	2	1274.64	0.0026	0	80.2	2.5e-06	R	DVAGDASESALLK	C					File: ~Y:\CORE\RAW_DATA_2022_QE\P1317_Sigrun_Lange\P1317_3_R_hip.raw~; SpectrumID: ~4712~; PrecursorID: ~0~; scans: ~14248~
2	2::tr|A0A8I5ZQ22|A0A8I5ZQ22_RAT	Sodium/potassium-transporting ATPase subunit alpha OS=Rattus norvegicus OX=10116 GN=Atp1a3 PE=3 SV=1	2060	112297	83	83	31	31	43.3	1010	3594	3965	1	0	1	638.327	1274.64	2	1274.64	0.003	0	59.37	0.0003	R	DVAGDASESALLK	C					File: ~Y:\CORE\RAW_DATA_2022_QE\P1317_Sigrun_Lange\P1317_3_R_hip.raw~; SpectrumID: ~4189~; PrecursorID: ~0~; scans: ~13418~
2	2::tr|A0A8I5ZQ22|A0A8I5ZQ22_RAT	Sodium/potassium-transporting ATPase subunit alpha OS=Rattus norvegicus OX=10116 GN=Atp1a3 PE=3 SV=1	2060	112297	83	83	31	31	43.3	1010	4351	6235	1	0	0	461.255	1380.74	3	1380.74	-0.0001	0	49.21	0.0016	K	VIMVTGDHPITAK	A					File: ~Y:\CORE\RAW_DATA_2022_QE\P1317_Sigrun_Lange\P1317_3_R_hip.raw~; SpectrumID: ~6465~; PrecursorID: ~0~; scans: ~16490~
2	2::tr|A0A8I5ZQ22|A0A8I5ZQ22_RAT	Sodium/potassium-transporting ATPase subunit alpha OS=Rattus norvegicus OX=10116 GN=Atp1a3 PE=3 SV=1	2060	112297	83	83	31	31	43.3	1010	5060	5957	1	0	1	745.881	1489.75	2	1489.74	0.0023	0	62.77	0.00014	K	ADIGVAMGIAGSDVSK	Q					File: ~Y:\CORE\RAW_DATA_2022_QE\P1317_Sigrun_Lange\P1317_3_R_hip.raw~; SpectrumID: ~6185~; PrecursorID: ~0~; scans: ~16150~
2	2::tr|A0A8I5ZQ22|A0A8I5ZQ22_RAT	Sodium/potassium-transporting ATPase subunit alpha OS=Rattus norvegicus OX=10116 GN=Atp1a3 PE=3 SV=1	2060	112297	83	83	31	31	43.3	1010	5410	4828	1	0	1	514.559	1540.66	3	1540.66	-0.0013	0	56.58	0.00017	R	SPDCTHDNPLETR	N					File: ~Y:\CORE\RAW_DATA_2022_QE\P1317_Sigrun_Lange\P1317_3_R_hip.raw~; SpectrumID: ~5056~; PrecursorID: ~0~; scans: ~14709~
2	2::tr|A0A8I5ZQ22|A0A8I5ZQ22_RAT	Sodium/potassium-transporting ATPase subunit alpha OS=Rattus norvegicus OX=10116 GN=Atp1a3 PE=3 SV=1	2060	112297	83	83	31	31	43.3	1010	5411	4598	1	0	1	514.56	1540.66	3	1540.66	0.0009	0	41.52	0.0057	R	SPDCTHDNPLETR	N					File: ~Y:\CORE\RAW_DATA_2022_QE\P1317_Sigrun_Lange\P1317_3_R_hip.raw~; SpectrumID: ~4826~; PrecursorID: ~0~; scans: ~14401~
2	2::tr|A0A8I5ZQ22|A0A8I5ZQ22_RAT	Sodium/potassium-transporting ATPase subunit alpha OS=Rattus norvegicus OX=10116 GN=Atp1a3 PE=3 SV=1	2060	112297	83	83	31	31	43.3	1010	5799	6631	1	0	1	809.919	1617.82	2	1617.84	-0.016	1	66.11	6.8e-05	K	KADIGVAMGIAGSDVSK	Q					File: ~Y:\CORE\RAW_DATA_2022_QE\P1317_Sigrun_Lange\P1317_3_R_hip.raw~; SpectrumID: ~6861~; PrecursorID: ~0~; scans: ~16948~
2	2::tr|A0A8I5ZQ22|A0A8I5ZQ22_RAT	Sodium/potassium-transporting ATPase subunit alpha OS=Rattus norvegicus OX=10116 GN=Atp1a3 PE=3 SV=1	2060	112297	83	83	31	31	43.3	1010	5800	6623	1	0	1	540.286	1617.84	3	1617.84	-0.0045	1	65	8.5e-05	K	KADIGVAMGIAGSDVSK	Q					File: ~Y:\CORE\RAW_DATA_2022_QE\P1317_Sigrun_Lange\P1317_3_R_hip.raw~; SpectrumID: ~6853~; PrecursorID: ~0~; scans: ~16940~
2	2::tr|A0A8I5ZQ22|A0A8I5ZQ22_RAT	Sodium/potassium-transporting ATPase subunit alpha OS=Rattus norvegicus OX=10116 GN=Atp1a3 PE=3 SV=1	2060	112297	83	83	31	31	43.3	1010	5802	2623	1	0	0	810.375	1618.74	2	1618.74	-0.0076	0	90.31	1.6e-07	K	VDNSSLTGESEPQTR	S					File: ~Y:\CORE\RAW_DATA_2022_QE\P1317_Sigrun_Lange\P1317_3_R_hip.raw~; SpectrumID: ~2835~; PrecursorID: ~0~; scans: ~11112~
2	2::tr|A0A8I5ZQ22|A0A8I5ZQ22_RAT	Sodium/potassium-transporting ATPase subunit alpha OS=Rattus norvegicus OX=10116 GN=Atp1a3 PE=3 SV=1	2060	112297	83	83	31	31	43.3	1010	5803	2218	1	0	0	810.379	1618.74	2	1618.74	-0.0006	0	76.14	4.5e-06	K	VDNSSLTGESEPQTR	S					File: ~Y:\CORE\RAW_DATA_2022_QE\P1317_Sigrun_Lange\P1317_3_R_hip.raw~; SpectrumID: ~2420~; PrecursorID: ~0~; scans: ~10313~
2	2::tr|A0A8I5ZQ22|A0A8I5ZQ22_RAT	Sodium/potassium-transporting ATPase subunit alpha OS=Rattus norvegicus OX=10116 GN=Atp1a3 PE=3 SV=1	2060	112297	83	83	31	31	43.3	1010	5804	2482	1	0	0	810.379	1618.74	2	1618.74	0.0002	0	90.26	1.7e-07	K	VDNSSLTGESEPQTR	S					File: ~Y:\CORE\RAW_DATA_2022_QE\P1317_Sigrun_Lange\P1317_3_R_hip.raw~; SpectrumID: ~2689~; PrecursorID: ~0~; scans: ~10841~
2	2::tr|A0A8I5ZQ22|A0A8I5ZQ22_RAT	Sodium/potassium-transporting ATPase subunit alpha OS=Rattus norvegicus OX=10116 GN=Atp1a3 PE=3 SV=1	2060	112297	83	83	31	31	43.3	1010	5805	2354	1	0	0	810.379	1618.74	2	1618.74	0.0003	0	75.93	4.7e-06	K	VDNSSLTGESEPQTR	S					File: ~Y:\CORE\RAW_DATA_2022_QE\P1317_Sigrun_Lange\P1317_3_R_hip.raw~; SpectrumID: ~2557~; PrecursorID: ~0~; scans: ~10575~
2	2::tr|A0A8I5ZQ22|A0A8I5ZQ22_RAT	Sodium/potassium-transporting ATPase subunit alpha OS=Rattus norvegicus OX=10116 GN=Atp1a3 PE=3 SV=1	2060	112297	83	83	31	31	43.3	1010	5806	2094	1	0	0	810.381	1618.75	2	1618.74	0.0049	0	84.39	7.2e-07	K	VDNSSLTGESEPQTR	S					File: ~Y:\CORE\RAW_DATA_2022_QE\P1317_Sigrun_Lange\P1317_3_R_hip.raw~; SpectrumID: ~2293~; PrecursorID: ~0~; scans: ~10056~
2	2::tr|A0A8I5ZQ22|A0A8I5ZQ22_RAT	Sodium/potassium-transporting ATPase subunit alpha OS=Rattus norvegicus OX=10116 GN=Atp1a3 PE=3 SV=1	2060	112297	83	83	31	31	43.3	1010	5807	2783	1	0	0	810.382	1618.75	2	1618.74	0.0058	0	59.88	0.00021	K	VDNSSLTGESEPQTR	S					File: ~Y:\CORE\RAW_DATA_2022_QE\P1317_Sigrun_Lange\P1317_3_R_hip.raw~; SpectrumID: ~2999~; PrecursorID: ~0~; scans: ~11394~
2	2::tr|A0A8I5ZQ22|A0A8I5ZQ22_RAT	Sodium/potassium-transporting ATPase subunit alpha OS=Rattus norvegicus OX=10116 GN=Atp1a3 PE=3 SV=1	2060	112297	83	83	31	31	43.3	1010	6356	6744	1	0	1	858.902	1715.79	2	1715.79	-0.0036	0	81.98	1.3e-06	R	NITFFSTNCVEGTAR	G					File: ~Y:\CORE\RAW_DATA_2022_QE\P1317_Sigrun_Lange\P1317_3_R_hip.raw~; SpectrumID: ~6974~; PrecursorID: ~0~; scans: ~17071~
2	2::tr|A0A8I5ZQ22|A0A8I5ZQ22_RAT	Sodium/potassium-transporting ATPase subunit alpha OS=Rattus norvegicus OX=10116 GN=Atp1a3 PE=3 SV=1	2060	112297	83	83	31	31	43.3	1010	6845	5087	1	0	0	906.476	1810.94	2	1810.94	-0.0042	0	76.45	4.7e-06	R	QGAIVAVTGDGVNDSPALK	K					File: ~Y:\CORE\RAW_DATA_2022_QE\P1317_Sigrun_Lange\P1317_3_R_hip.raw~; SpectrumID: ~5315~; PrecursorID: ~0~; scans: ~15045~
2	2::tr|A0A8I5ZQ22|A0A8I5ZQ22_RAT	Sodium/potassium-transporting ATPase subunit alpha OS=Rattus norvegicus OX=10116 GN=Atp1a3 PE=3 SV=1	2060	112297	83	83	31	31	43.3	1010	6846	4851	1	0	0	906.48	1810.95	2	1810.94	0.0027	0	90.1	1.9e-07	R	QGAIVAVTGDGVNDSPALK	K					File: ~Y:\CORE\RAW_DATA_2022_QE\P1317_Sigrun_Lange\P1317_3_R_hip.raw~; SpectrumID: ~5079~; PrecursorID: ~0~; scans: ~14738~
2	2::tr|A0A8I5ZQ22|A0A8I5ZQ22_RAT	Sodium/potassium-transporting ATPase subunit alpha OS=Rattus norvegicus OX=10116 GN=Atp1a3 PE=3 SV=1	2060	112297	83	83	31	31	43.3	1010	6851	4629	1	0	0	906.98	1811.95	2	1811.93	0.0198	0	77.28	3.8e-06	R	QGAIVAVTGDGVNDSPALK	K	Deamidated (NQ)	0.0000000000001000000.0			File: ~Y:\CORE\RAW_DATA_2022_QE\P1317_Sigrun_Lange\P1317_3_R_hip.raw~; SpectrumID: ~4857~; PrecursorID: ~0~; scans: ~14443~
2	2::tr|A0A8I5ZQ22|A0A8I5ZQ22_RAT	Sodium/potassium-transporting ATPase subunit alpha OS=Rattus norvegicus OX=10116 GN=Atp1a3 PE=3 SV=1	2060	112297	83	83	31	31	43.3	1010	6852	4467	1	0	0	906.984	1811.95	2	1811.93	0.0261	0	36.89	0.04	R	QGAIVAVTGDGVNDSPALK	K	Deamidated (NQ)	0.0000000000001000000.0			File: ~Y:\CORE\RAW_DATA_2022_QE\P1317_Sigrun_Lange\P1317_3_R_hip.raw~; SpectrumID: ~4694~; PrecursorID: ~0~; scans: ~14224~
2	2::tr|A0A8I5ZQ22|A0A8I5ZQ22_RAT	Sodium/potassium-transporting ATPase subunit alpha OS=Rattus norvegicus OX=10116 GN=Atp1a3 PE=3 SV=1	2060	112297	83	83	31	31	43.3	1010	6886	6364	1	0	0	910.464	1818.91	2	1818.92	-0.0019	0	53.04	0.0014	R	DGPNALTPPPTTPEWVK	F					File: ~Y:\CORE\RAW_DATA_2022_QE\P1317_Sigrun_Lange\P1317_3_R_hip.raw~; SpectrumID: ~6594~; PrecursorID: ~0~; scans: ~16642~
2	2::tr|A0A8I5ZQ22|A0A8I5ZQ22_RAT	Sodium/potassium-transporting ATPase subunit alpha OS=Rattus norvegicus OX=10116 GN=Atp1a3 PE=3 SV=1	2060	112297	83	83	31	31	43.3	1010	6887	6102	1	0	0	910.465	1818.91	2	1818.92	-0.0007	0	46.59	0.0063	R	DGPNALTPPPTTPEWVK	F					File: ~Y:\CORE\RAW_DATA_2022_QE\P1317_Sigrun_Lange\P1317_3_R_hip.raw~; SpectrumID: ~6330~; PrecursorID: ~0~; scans: ~16329~
2	2::tr|A0A8I5ZQ22|A0A8I5ZQ22_RAT	Sodium/potassium-transporting ATPase subunit alpha OS=Rattus norvegicus OX=10116 GN=Atp1a3 PE=3 SV=1	2060	112297	83	83	31	31	43.3	1010	6947	6498	1	0	0	915.466	1828.92	2	1828.92	0.0014	0	99.06	3.5e-08	K	GVGIISEGNETVEDIAAR	L					File: ~Y:\CORE\RAW_DATA_2022_QE\P1317_Sigrun_Lange\P1317_3_R_hip.raw~; SpectrumID: ~6728~; PrecursorID: ~0~; scans: ~16795~
2	2::tr|A0A8I5ZQ22|A0A8I5ZQ22_RAT	Sodium/potassium-transporting ATPase subunit alpha OS=Rattus norvegicus OX=10116 GN=Atp1a3 PE=3 SV=1	2060	112297	83	83	31	31	43.3	1010	6948	6764	1	0	0	915.466	1828.92	2	1828.92	0.0014	0	122.72	1.5e-10	K	GVGIISEGNETVEDIAAR	L					File: ~Y:\CORE\RAW_DATA_2022_QE\P1317_Sigrun_Lange\P1317_3_R_hip.raw~; SpectrumID: ~6994~; PrecursorID: ~0~; scans: ~17094~
2	2::tr|A0A8I5ZQ22|A0A8I5ZQ22_RAT	Sodium/potassium-transporting ATPase subunit alpha OS=Rattus norvegicus OX=10116 GN=Atp1a3 PE=3 SV=1	2060	112297	83	83	31	31	43.3	1010	6949	6561	1	0	0	610.647	1828.92	3	1828.92	0.0019	0	38.82	0.036	K	GVGIISEGNETVEDIAAR	L					File: ~Y:\CORE\RAW_DATA_2022_QE\P1317_Sigrun_Lange\P1317_3_R_hip.raw~; SpectrumID: ~6791~; PrecursorID: ~0~; scans: ~16868~
2	2::tr|A0A8I5ZQ22|A0A8I5ZQ22_RAT	Sodium/potassium-transporting ATPase subunit alpha OS=Rattus norvegicus OX=10116 GN=Atp1a3 PE=3 SV=1	2060	112297	83	83	31	31	43.3	1010	6951	5283	1	0	1	610.943	1829.81	3	1829.82	-0.0119	0	28.79	0.17	K	YQLSIHETEDPNDNR	Y					File: ~Y:\CORE\RAW_DATA_2022_QE\P1317_Sigrun_Lange\P1317_3_R_hip.raw~; SpectrumID: ~5511~; PrecursorID: ~0~; scans: ~15291~
2	2::tr|A0A8I5ZQ22|A0A8I5ZQ22_RAT	Sodium/potassium-transporting ATPase subunit alpha OS=Rattus norvegicus OX=10116 GN=Atp1a3 PE=3 SV=1	2060	112297	83	83	31	31	43.3	1010	6952	5520	1	0	1	610.946	1829.82	3	1829.82	-0.0015	0	37.38	0.028	K	YQLSIHETEDPNDNR	Y					File: ~Y:\CORE\RAW_DATA_2022_QE\P1317_Sigrun_Lange\P1317_3_R_hip.raw~; SpectrumID: ~5748~; PrecursorID: ~0~; scans: ~15595~
2	2::tr|A0A8I5ZQ22|A0A8I5ZQ22_RAT	Sodium/potassium-transporting ATPase subunit alpha OS=Rattus norvegicus OX=10116 GN=Atp1a3 PE=3 SV=1	2060	112297	83	83	31	31	43.3	1010	7128	8929	1	0	1	936.492	1870.97	2	1870.97	-0.0013	0	78.07	3.8e-06	K	MQVNAEEVVVGDLVEIK	G					File: ~Y:\CORE\RAW_DATA_2022_QE\P1317_Sigrun_Lange\P1317_3_R_hip.raw~; SpectrumID: ~9163~; PrecursorID: ~0~; scans: ~19556~
2	2::tr|A0A8I5ZQ22|A0A8I5ZQ22_RAT	Sodium/potassium-transporting ATPase subunit alpha OS=Rattus norvegicus OX=10116 GN=Atp1a3 PE=3 SV=1	2060	112297	83	83	31	31	43.3	1010	7129	8999	1	0	1	624.666	1870.98	3	1870.97	0.005	0	57.87	0.00037	K	MQVNAEEVVVGDLVEIK	G					File: ~Y:\CORE\RAW_DATA_2022_QE\P1317_Sigrun_Lange\P1317_3_R_hip.raw~; SpectrumID: ~9238~; PrecursorID: ~0~; scans: ~19635~
2	2::tr|A0A8I5ZQ22|A0A8I5ZQ22_RAT	Sodium/potassium-transporting ATPase subunit alpha OS=Rattus norvegicus OX=10116 GN=Atp1a3 PE=3 SV=1	2060	112297	83	83	31	31	43.3	1010	7282	8813	1	0	1	477.992	1907.94	4	1907.94	-0.0044	0	50.62	0.0026	K	SSHTWVALSHIAGLCNR	A					File: ~Y:\CORE\RAW_DATA_2022_QE\P1317_Sigrun_Lange\P1317_3_R_hip.raw~; SpectrumID: ~9044~; PrecursorID: ~0~; scans: ~19432~
2	2::tr|A0A8I5ZQ22|A0A8I5ZQ22_RAT	Sodium/potassium-transporting ATPase subunit alpha OS=Rattus norvegicus OX=10116 GN=Atp1a3 PE=3 SV=1	2060	112297	83	83	31	31	43.3	1010	7322	5203	1	0	0	962.959	1923.9	2	1923.91	-0.0062	0	58.7	0.00035	K	NLEAVETLGSTSTICSDK	T					File: ~Y:\CORE\RAW_DATA_2022_QE\P1317_Sigrun_Lange\P1317_3_R_hip.raw~; SpectrumID: ~5431~; PrecursorID: ~0~; scans: ~15193~
2	2::tr|A0A8I5ZQ22|A0A8I5ZQ22_RAT	Sodium/potassium-transporting ATPase subunit alpha OS=Rattus norvegicus OX=10116 GN=Atp1a3 PE=3 SV=1	2060	112297	83	83	31	31	43.3	1010	7323	5458	1	0	0	962.96	1923.91	2	1923.91	-0.0034	0	128.05	4.2e-11	K	NLEAVETLGSTSTICSDK	T					File: ~Y:\CORE\RAW_DATA_2022_QE\P1317_Sigrun_Lange\P1317_3_R_hip.raw~; SpectrumID: ~5686~; PrecursorID: ~0~; scans: ~15514~
2	2::tr|A0A8I5ZQ22|A0A8I5ZQ22_RAT	Sodium/potassium-transporting ATPase subunit alpha OS=Rattus norvegicus OX=10116 GN=Atp1a3 PE=3 SV=1	2060	112297	83	83	31	31	43.3	1010	7324	5687	1	0	0	962.962	1923.91	2	1923.91	0.0008	0	123.89	1.1e-10	K	NLEAVETLGSTSTICSDK	T					File: ~Y:\CORE\RAW_DATA_2022_QE\P1317_Sigrun_Lange\P1317_3_R_hip.raw~; SpectrumID: ~5915~; PrecursorID: ~0~; scans: ~15816~
2	2::tr|A0A8I5ZQ22|A0A8I5ZQ22_RAT	Sodium/potassium-transporting ATPase subunit alpha OS=Rattus norvegicus OX=10116 GN=Atp1a3 PE=3 SV=1	2060	112297	83	83	31	31	43.3	1010	7372	5549	1	0	0	647.352	1939.03	3	1939.04	-0.0037	1	27.7	0.29	R	QGAIVAVTGDGVNDSPALKK	A					File: ~Y:\CORE\RAW_DATA_2022_QE\P1317_Sigrun_Lange\P1317_3_R_hip.raw~; SpectrumID: ~5777~; PrecursorID: ~0~; scans: ~15633~
2	2::tr|A0A8I5ZQ22|A0A8I5ZQ22_RAT	Sodium/potassium-transporting ATPase subunit alpha OS=Rattus norvegicus OX=10116 GN=Atp1a3 PE=3 SV=1	2060	112297	83	83	31	31	43.3	1010	7373	5784	1	0	0	647.352	1939.04	3	1939.04	-0.0017	1	56.25	0.0004	R	QGAIVAVTGDGVNDSPALKK	A					File: ~Y:\CORE\RAW_DATA_2022_QE\P1317_Sigrun_Lange\P1317_3_R_hip.raw~; SpectrumID: ~6012~; PrecursorID: ~0~; scans: ~15936~
2	2::tr|A0A8I5ZQ22|A0A8I5ZQ22_RAT	Sodium/potassium-transporting ATPase subunit alpha OS=Rattus norvegicus OX=10116 GN=Atp1a3 PE=3 SV=1	2060	112297	83	83	31	31	43.3	1010	7646	8821	1	0	1	676.327	2025.96	3	2025.97	-0.0068	0	30.91	0.22	R	VLGFCHYYLPEEQFPK	G					File: ~Y:\CORE\RAW_DATA_2022_QE\P1317_Sigrun_Lange\P1317_3_R_hip.raw~; SpectrumID: ~9052~; PrecursorID: ~0~; scans: ~19440~
2	2::tr|A0A8I5ZQ22|A0A8I5ZQ22_RAT	Sodium/potassium-transporting ATPase subunit alpha OS=Rattus norvegicus OX=10116 GN=Atp1a3 PE=3 SV=1	2060	112297	83	83	31	31	43.3	1010	8261	5748	1	0	1	1117	2231.98	2	2231.96	0.0223	0	70.38	1.3e-05	R	TVNDLEDSYGQQWTYEQR	K	Deamidated (NQ)	0.000000000010000000.0			File: ~Y:\CORE\RAW_DATA_2022_QE\P1317_Sigrun_Lange\P1317_3_R_hip.raw~; SpectrumID: ~5976~; PrecursorID: ~0~; scans: ~15892~
2	2::tr|A0A8I5ZQ22|A0A8I5ZQ22_RAT	Sodium/potassium-transporting ATPase subunit alpha OS=Rattus norvegicus OX=10116 GN=Atp1a3 PE=3 SV=1	2060	112297	83	83	31	31	43.3	1010	8264	5823	1	0	1	1117.5	2232.98	2	2232.94	0.0344	0	70.61	1.1e-05	R	TVNDLEDSYGQQWTYEQR	K	2 Deamidated (NQ)	0.001000000001000000.0			File: ~Y:\CORE\RAW_DATA_2022_QE\P1317_Sigrun_Lange\P1317_3_R_hip.raw~; SpectrumID: ~6051~; PrecursorID: ~0~; scans: ~15982~
2	2::tr|A0A8I5ZQ22|A0A8I5ZQ22_RAT	Sodium/potassium-transporting ATPase subunit alpha OS=Rattus norvegicus OX=10116 GN=Atp1a3 PE=3 SV=1	2060	112297	83	83	31	31	43.3	1010	8954	9896	1	0	0	1232.6	2463.19	2	2463.2	-0.0056	0	126.14	7.7e-11	K	QAADMILLDDNFASIVTGVEEGR	L					File: ~Y:\CORE\RAW_DATA_2022_QE\P1317_Sigrun_Lange\P1317_3_R_hip.raw~; SpectrumID: ~10215~; PrecursorID: ~0~; scans: ~20661~
2	2::tr|A0A8I5ZQ22|A0A8I5ZQ22_RAT	Sodium/potassium-transporting ATPase subunit alpha OS=Rattus norvegicus OX=10116 GN=Atp1a3 PE=3 SV=1	2060	112297	83	83	31	31	43.3	1010	9049	9295	1	0	1	835.751	2504.23	3	2504.22	0.014	0	85.26	9.7e-07	K	DFTSEQIDEILQNHTEIVFAR	T					File: ~Y:\CORE\RAW_DATA_2022_QE\P1317_Sigrun_Lange\P1317_3_R_hip.raw~; SpectrumID: ~9568~; PrecursorID: ~0~; scans: ~19982~
2	2::tr|A0A8I5ZQ22|A0A8I5ZQ22_RAT	Sodium/potassium-transporting ATPase subunit alpha OS=Rattus norvegicus OX=10116 GN=Atp1a3 PE=3 SV=1	2060	112297	83	83	31	31	43.3	1010	9051	9316	1	0	1	1253.62	2505.22	2	2505.2	0.0214	0	106.38	7.5e-09	K	DFTSEQIDEILQNHTEIVFAR	T	Deamidated (NQ)	0.000000000001000000000.0			File: ~Y:\CORE\RAW_DATA_2022_QE\P1317_Sigrun_Lange\P1317_3_R_hip.raw~; SpectrumID: ~9590~; PrecursorID: ~0~; scans: ~20005~
2	2::tr|A0A8I5ZQ22|A0A8I5ZQ22_RAT	Sodium/potassium-transporting ATPase subunit alpha OS=Rattus norvegicus OX=10116 GN=Atp1a3 PE=3 SV=1	2060	112297	83	83	31	31	43.3	1010	9846	9980	1	0	1	956.125	2865.35	3	2865.35	0.0053	1	31.69	0.2	K	EQPLDEEMKEAFQNAYLELGGLGER	V					File: ~Y:\CORE\RAW_DATA_2022_QE\P1317_Sigrun_Lange\P1317_3_R_hip.raw~; SpectrumID: ~10299~; PrecursorID: ~0~; scans: ~20769~
2	2::tr|A0A8I5ZQ22|A0A8I5ZQ22_RAT	Sodium/potassium-transporting ATPase subunit alpha OS=Rattus norvegicus OX=10116 GN=Atp1a3 PE=3 SV=1	2060	112297	83	83	31	31	43.3	1010	9848	9942	1	0	1	956.457	2866.35	3	2866.33	0.0157	1	58.5	0.00041	K	EQPLDEEMKEAFQNAYLELGGLGER	V	Deamidated (NQ)	0.0000000000000100000000000.0			File: ~Y:\CORE\RAW_DATA_2022_QE\P1317_Sigrun_Lange\P1317_3_R_hip.raw~; SpectrumID: ~10261~; PrecursorID: ~0~; scans: ~20710~
2	2::tr|A0A8I5ZQ22|A0A8I5ZQ22_RAT	Sodium/potassium-transporting ATPase subunit alpha OS=Rattus norvegicus OX=10116 GN=Atp1a3 PE=3 SV=1	2060	112297	83	83	31	31	43.3	1010	10170	8799	1	0	1	811.105	3240.39	4	3240.38	0.0132	0	67.25	1.7e-05	R	MTVAHMWFDNQIHEADTTEDQSGTSFDK	S					File: ~Y:\CORE\RAW_DATA_2022_QE\P1317_Sigrun_Lange\P1317_3_R_hip.raw~; SpectrumID: ~9030~; PrecursorID: ~0~; scans: ~19417~
2	2::tr|A0A8I5ZQ22|A0A8I5ZQ22_RAT	Sodium/potassium-transporting ATPase subunit alpha OS=Rattus norvegicus OX=10116 GN=Atp1a3 PE=3 SV=1	2060	112297	83	83	31	31	43.3	1010	10429	8899	1	0	1	900.703	3598.78	4	3598.77	0.0093	1	76.85	5.9e-06	K	ACVIHGTDLKDFTSEQIDEILQNHTEIVFAR	T					File: ~Y:\CORE\RAW_DATA_2022_QE\P1317_Sigrun_Lange\P1317_3_R_hip.raw~; SpectrumID: ~9130~; PrecursorID: ~0~; scans: ~19522~
2	2::tr|A0A8I5ZQ22|A0A8I5ZQ22_RAT	Sodium/potassium-transporting ATPase subunit alpha OS=Rattus norvegicus OX=10116 GN=Atp1a3 PE=3 SV=1	2060	112297	83	83	31	31	43.3	1010	10430	8910	1	0	1	721.161	3600.77	5	3600.74	0.0272	1	58.51	0.00042	K	ACVIHGTDLKDFTSEQIDEILQNHTEIVFAR	T	2 Deamidated (NQ)	0.0000000000000001000001000000000.0			File: ~Y:\CORE\RAW_DATA_2022_QE\P1317_Sigrun_Lange\P1317_3_R_hip.raw~; SpectrumID: ~9144~; PrecursorID: ~0~; scans: ~19537~
2	2::tr|Q5PQV3|Q5PQV3_RAT	Sodium/potassium-transporting ATPase subunit alpha OS=Rattus norvegicus OX=10116 GN=Atp1a4 PE=2 SV=1	396	115260	14	14	5	5	7.2	1029	2120	4511	1	0	0	544.301	1086.59	2	1086.59	0.001	0	40.19	0.027	K	LIIVEGCQR	L					File: ~Y:\CORE\RAW_DATA_2022_QE\P1317_Sigrun_Lange\P1317_3_R_hip.raw~; SpectrumID: ~4739~; PrecursorID: ~0~; scans: ~14283~
2	2::tr|Q5PQV3|Q5PQV3_RAT	Sodium/potassium-transporting ATPase subunit alpha OS=Rattus norvegicus OX=10116 GN=Atp1a4 PE=2 SV=1	396	115260	14	14	5	5	7.2	1029	2122	3978	1	0	0	544.302	1086.59	2	1086.59	0.0035	0	40.7	0.02	K	LIIVEGCQR	L					File: ~Y:\CORE\RAW_DATA_2022_QE\P1317_Sigrun_Lange\P1317_3_R_hip.raw~; SpectrumID: ~4202~; PrecursorID: ~0~; scans: ~13440~
2	2::tr|Q5PQV3|Q5PQV3_RAT	Sodium/potassium-transporting ATPase subunit alpha OS=Rattus norvegicus OX=10116 GN=Atp1a4 PE=2 SV=1	396	115260	14	14	5	5	7.2	1029	3116	3762	1	0	0	610.316	1218.62	2	1218.62	-0.0076	0	36.85	0.05	K	VAEIPFNSTNK	Y					File: ~Y:\CORE\RAW_DATA_2022_QE\P1317_Sigrun_Lange\P1317_3_R_hip.raw~; SpectrumID: ~3985~; PrecursorID: ~0~; scans: ~13055~
2	2::tr|Q5PQV3|Q5PQV3_RAT	Sodium/potassium-transporting ATPase subunit alpha OS=Rattus norvegicus OX=10116 GN=Atp1a4 PE=2 SV=1	396	115260	14	14	5	5	7.2	1029	3117	4242	1	0	0	610.317	1218.62	2	1218.62	-0.0051	0	34.36	0.09	K	VAEIPFNSTNK	Y					File: ~Y:\CORE\RAW_DATA_2022_QE\P1317_Sigrun_Lange\P1317_3_R_hip.raw~; SpectrumID: ~4468~; PrecursorID: ~0~; scans: ~13880~
2	2::tr|Q5PQV3|Q5PQV3_RAT	Sodium/potassium-transporting ATPase subunit alpha OS=Rattus norvegicus OX=10116 GN=Atp1a4 PE=2 SV=1	396	115260	14	14	5	5	7.2	1029	3118	3236	1	0	0	610.319	1218.62	2	1218.62	-0.0017	0	40.07	0.025	K	VAEIPFNSTNK	Y					File: ~Y:\CORE\RAW_DATA_2022_QE\P1317_Sigrun_Lange\P1317_3_R_hip.raw~; SpectrumID: ~3455~; PrecursorID: ~0~; scans: ~12220~
2	2::tr|Q5PQV3|Q5PQV3_RAT	Sodium/potassium-transporting ATPase subunit alpha OS=Rattus norvegicus OX=10116 GN=Atp1a4 PE=2 SV=1	396	115260	14	14	5	5	7.2	1029	3119	3923	1	0	0	610.319	1218.62	2	1218.62	-0.0006	0	32.3	0.14	K	VAEIPFNSTNK	Y					File: ~Y:\CORE\RAW_DATA_2022_QE\P1317_Sigrun_Lange\P1317_3_R_hip.raw~; SpectrumID: ~4146~; PrecursorID: ~0~; scans: ~13330~
2	2::tr|Q5PQV3|Q5PQV3_RAT	Sodium/potassium-transporting ATPase subunit alpha OS=Rattus norvegicus OX=10116 GN=Atp1a4 PE=2 SV=1	396	115260	14	14	5	5	7.2	1029	3120	4418	1	0	0	610.32	1218.62	2	1218.62	0.0005	0	43.86	0.01	K	VAEIPFNSTNK	Y					File: ~Y:\CORE\RAW_DATA_2022_QE\P1317_Sigrun_Lange\P1317_3_R_hip.raw~; SpectrumID: ~4644~; PrecursorID: ~0~; scans: ~14158~
2	2::tr|Q5PQV3|Q5PQV3_RAT	Sodium/potassium-transporting ATPase subunit alpha OS=Rattus norvegicus OX=10116 GN=Atp1a4 PE=2 SV=1	396	115260	14	14	5	5	7.2	1029	3121	4068	1	0	0	610.321	1218.63	2	1218.62	0.002	0	52.12	0.0015	K	VAEIPFNSTNK	Y					File: ~Y:\CORE\RAW_DATA_2022_QE\P1317_Sigrun_Lange\P1317_3_R_hip.raw~; SpectrumID: ~4293~; PrecursorID: ~0~; scans: ~13599~
2	2::tr|Q5PQV3|Q5PQV3_RAT	Sodium/potassium-transporting ATPase subunit alpha OS=Rattus norvegicus OX=10116 GN=Atp1a4 PE=2 SV=1	396	115260	14	14	5	5	7.2	1029	3123	3415	1	0	0	610.322	1218.63	2	1218.62	0.0051	0	43.91	0.0095	K	VAEIPFNSTNK	Y					File: ~Y:\CORE\RAW_DATA_2022_QE\P1317_Sigrun_Lange\P1317_3_R_hip.raw~; SpectrumID: ~3636~; PrecursorID: ~0~; scans: ~12501~
2	2::tr|Q5PQV3|Q5PQV3_RAT	Sodium/potassium-transporting ATPase subunit alpha OS=Rattus norvegicus OX=10116 GN=Atp1a4 PE=2 SV=1	396	115260	14	14	5	5	7.2	1029	4351	6235	1	0	0	461.255	1380.74	3	1380.74	-0.0001	0	49.21	0.0016	K	VIMVTGDHPITAK	A					File: ~Y:\CORE\RAW_DATA_2022_QE\P1317_Sigrun_Lange\P1317_3_R_hip.raw~; SpectrumID: ~6465~; PrecursorID: ~0~; scans: ~16490~
2	2::tr|Q5PQV3|Q5PQV3_RAT	Sodium/potassium-transporting ATPase subunit alpha OS=Rattus norvegicus OX=10116 GN=Atp1a4 PE=2 SV=1	396	115260	14	14	5	5	7.2	1029	7322	5203	1	0	0	962.959	1923.9	2	1923.91	-0.0062	0	58.7	0.00035	K	NLEAVETLGSTSTICSDK	T					File: ~Y:\CORE\RAW_DATA_2022_QE\P1317_Sigrun_Lange\P1317_3_R_hip.raw~; SpectrumID: ~5431~; PrecursorID: ~0~; scans: ~15193~
2	2::tr|Q5PQV3|Q5PQV3_RAT	Sodium/potassium-transporting ATPase subunit alpha OS=Rattus norvegicus OX=10116 GN=Atp1a4 PE=2 SV=1	396	115260	14	14	5	5	7.2	1029	7323	5458	1	0	0	962.96	1923.91	2	1923.91	-0.0034	0	128.05	4.2e-11	K	NLEAVETLGSTSTICSDK	T					File: ~Y:\CORE\RAW_DATA_2022_QE\P1317_Sigrun_Lange\P1317_3_R_hip.raw~; SpectrumID: ~5686~; PrecursorID: ~0~; scans: ~15514~
2	2::tr|Q5PQV3|Q5PQV3_RAT	Sodium/potassium-transporting ATPase subunit alpha OS=Rattus norvegicus OX=10116 GN=Atp1a4 PE=2 SV=1	396	115260	14	14	5	5	7.2	1029	7324	5687	1	0	0	962.962	1923.91	2	1923.91	0.0008	0	123.89	1.1e-10	K	NLEAVETLGSTSTICSDK	T					File: ~Y:\CORE\RAW_DATA_2022_QE\P1317_Sigrun_Lange\P1317_3_R_hip.raw~; SpectrumID: ~5915~; PrecursorID: ~0~; scans: ~15816~
2	2::tr|Q5PQV3|Q5PQV3_RAT	Sodium/potassium-transporting ATPase subunit alpha OS=Rattus norvegicus OX=10116 GN=Atp1a4 PE=2 SV=1	396	115260	14	14	5	5	7.2	1029	8954	9896	1	0	0	1232.6	2463.19	2	2463.2	-0.0056	0	126.14	7.7e-11	K	QAADMILLDDNFASIVTGVEEGR	L					File: ~Y:\CORE\RAW_DATA_2022_QE\P1317_Sigrun_Lange\P1317_3_R_hip.raw~; SpectrumID: ~10215~; PrecursorID: ~0~; scans: ~20661~
2	2::sp|Q64541|AT1A4_RAT	Sodium/potassium-transporting ATPase subunit alpha-4 OS=Rattus norvegicus OX=10116 GN=Atp1a4 PE=1 SV=1	396	115129	14	14	5	5	7.2	1028	2120	4511	1	0	0	544.301	1086.59	2	1086.59	0.001	0	40.19	0.027	K	LIIVEGCQR	L					File: ~Y:\CORE\RAW_DATA_2022_QE\P1317_Sigrun_Lange\P1317_3_R_hip.raw~; SpectrumID: ~4739~; PrecursorID: ~0~; scans: ~14283~
2	2::sp|Q64541|AT1A4_RAT	Sodium/potassium-transporting ATPase subunit alpha-4 OS=Rattus norvegicus OX=10116 GN=Atp1a4 PE=1 SV=1	396	115129	14	14	5	5	7.2	1028	2122	3978	1	0	0	544.302	1086.59	2	1086.59	0.0035	0	40.7	0.02	K	LIIVEGCQR	L					File: ~Y:\CORE\RAW_DATA_2022_QE\P1317_Sigrun_Lange\P1317_3_R_hip.raw~; SpectrumID: ~4202~; PrecursorID: ~0~; scans: ~13440~
2	2::sp|Q64541|AT1A4_RAT	Sodium/potassium-transporting ATPase subunit alpha-4 OS=Rattus norvegicus OX=10116 GN=Atp1a4 PE=1 SV=1	396	115129	14	14	5	5	7.2	1028	3116	3762	1	0	0	610.316	1218.62	2	1218.62	-0.0076	0	36.85	0.05	K	VAEIPFNSTNK	Y					File: ~Y:\CORE\RAW_DATA_2022_QE\P1317_Sigrun_Lange\P1317_3_R_hip.raw~; SpectrumID: ~3985~; PrecursorID: ~0~; scans: ~13055~
2	2::sp|Q64541|AT1A4_RAT	Sodium/potassium-transporting ATPase subunit alpha-4 OS=Rattus norvegicus OX=10116 GN=Atp1a4 PE=1 SV=1	396	115129	14	14	5	5	7.2	1028	3117	4242	1	0	0	610.317	1218.62	2	1218.62	-0.0051	0	34.36	0.09	K	VAEIPFNSTNK	Y					File: ~Y:\CORE\RAW_DATA_2022_QE\P1317_Sigrun_Lange\P1317_3_R_hip.raw~; SpectrumID: ~4468~; PrecursorID: ~0~; scans: ~13880~
2	2::sp|Q64541|AT1A4_RAT	Sodium/potassium-transporting ATPase subunit alpha-4 OS=Rattus norvegicus OX=10116 GN=Atp1a4 PE=1 SV=1	396	115129	14	14	5	5	7.2	1028	3118	3236	1	0	0	610.319	1218.62	2	1218.62	-0.0017	0	40.07	0.025	K	VAEIPFNSTNK	Y					File: ~Y:\CORE\RAW_DATA_2022_QE\P1317_Sigrun_Lange\P1317_3_R_hip.raw~; SpectrumID: ~3455~; PrecursorID: ~0~; scans: ~12220~
2	2::sp|Q64541|AT1A4_RAT	Sodium/potassium-transporting ATPase subunit alpha-4 OS=Rattus norvegicus OX=10116 GN=Atp1a4 PE=1 SV=1	396	115129	14	14	5	5	7.2	1028	3119	3923	1	0	0	610.319	1218.62	2	1218.62	-0.0006	0	32.3	0.14	K	VAEIPFNSTNK	Y					File: ~Y:\CORE\RAW_DATA_2022_QE\P1317_Sigrun_Lange\P1317_3_R_hip.raw~; SpectrumID: ~4146~; PrecursorID: ~0~; scans: ~13330~
2	2::sp|Q64541|AT1A4_RAT	Sodium/potassium-transporting ATPase subunit alpha-4 OS=Rattus norvegicus OX=10116 GN=Atp1a4 PE=1 SV=1	396	115129	14	14	5	5	7.2	1028	3120	4418	1	0	0	610.32	1218.62	2	1218.62	0.0005	0	43.86	0.01	K	VAEIPFNSTNK	Y					File: ~Y:\CORE\RAW_DATA_2022_QE\P1317_Sigrun_Lange\P1317_3_R_hip.raw~; SpectrumID: ~4644~; PrecursorID: ~0~; scans: ~14158~
2	2::sp|Q64541|AT1A4_RAT	Sodium/potassium-transporting ATPase subunit alpha-4 OS=Rattus norvegicus OX=10116 GN=Atp1a4 PE=1 SV=1	396	115129	14	14	5	5	7.2	1028	3121	4068	1	0	0	610.321	1218.63	2	1218.62	0.002	0	52.12	0.0015	K	VAEIPFNSTNK	Y					File: ~Y:\CORE\RAW_DATA_2022_QE\P1317_Sigrun_Lange\P1317_3_R_hip.raw~; SpectrumID: ~4293~; PrecursorID: ~0~; scans: ~13599~
2	2::sp|Q64541|AT1A4_RAT	Sodium/potassium-transporting ATPase subunit alpha-4 OS=Rattus norvegicus OX=10116 GN=Atp1a4 PE=1 SV=1	396	115129	14	14	5	5	7.2	1028	3123	3415	1	0	0	610.322	1218.63	2	1218.62	0.0051	0	43.91	0.0095	K	VAEIPFNSTNK	Y					File: ~Y:\CORE\RAW_DATA_2022_QE\P1317_Sigrun_Lange\P1317_3_R_hip.raw~; SpectrumID: ~3636~; PrecursorID: ~0~; scans: ~12501~
2	2::sp|Q64541|AT1A4_RAT	Sodium/potassium-transporting ATPase subunit alpha-4 OS=Rattus norvegicus OX=10116 GN=Atp1a4 PE=1 SV=1	396	115129	14	14	5	5	7.2	1028	4351	6235	1	0	0	461.255	1380.74	3	1380.74	-0.0001	0	49.21	0.0016	K	VIMVTGDHPITAK	A					File: ~Y:\CORE\RAW_DATA_2022_QE\P1317_Sigrun_Lange\P1317_3_R_hip.raw~; SpectrumID: ~6465~; PrecursorID: ~0~; scans: ~16490~
2	2::sp|Q64541|AT1A4_RAT	Sodium/potassium-transporting ATPase subunit alpha-4 OS=Rattus norvegicus OX=10116 GN=Atp1a4 PE=1 SV=1	396	115129	14	14	5	5	7.2	1028	7322	5203	1	0	0	962.959	1923.9	2	1923.91	-0.0062	0	58.7	0.00035	K	NLEAVETLGSTSTICSDK	T					File: ~Y:\CORE\RAW_DATA_2022_QE\P1317_Sigrun_Lange\P1317_3_R_hip.raw~; SpectrumID: ~5431~; PrecursorID: ~0~; scans: ~15193~
2	2::sp|Q64541|AT1A4_RAT	Sodium/potassium-transporting ATPase subunit alpha-4 OS=Rattus norvegicus OX=10116 GN=Atp1a4 PE=1 SV=1	396	115129	14	14	5	5	7.2	1028	7323	5458	1	0	0	962.96	1923.91	2	1923.91	-0.0034	0	128.05	4.2e-11	K	NLEAVETLGSTSTICSDK	T					File: ~Y:\CORE\RAW_DATA_2022_QE\P1317_Sigrun_Lange\P1317_3_R_hip.raw~; SpectrumID: ~5686~; PrecursorID: ~0~; scans: ~15514~
2	2::sp|Q64541|AT1A4_RAT	Sodium/potassium-transporting ATPase subunit alpha-4 OS=Rattus norvegicus OX=10116 GN=Atp1a4 PE=1 SV=1	396	115129	14	14	5	5	7.2	1028	7324	5687	1	0	0	962.962	1923.91	2	1923.91	0.0008	0	123.89	1.1e-10	K	NLEAVETLGSTSTICSDK	T					File: ~Y:\CORE\RAW_DATA_2022_QE\P1317_Sigrun_Lange\P1317_3_R_hip.raw~; SpectrumID: ~5915~; PrecursorID: ~0~; scans: ~15816~
2	2::sp|Q64541|AT1A4_RAT	Sodium/potassium-transporting ATPase subunit alpha-4 OS=Rattus norvegicus OX=10116 GN=Atp1a4 PE=1 SV=1	396	115129	14	14	5	5	7.2	1028	8954	9896	1	0	0	1232.6	2463.19	2	2463.2	-0.0056	0	126.14	7.7e-11	K	QAADMILLDDNFASIVTGVEEGR	L					File: ~Y:\CORE\RAW_DATA_2022_QE\P1317_Sigrun_Lange\P1317_3_R_hip.raw~; SpectrumID: ~10215~; PrecursorID: ~0~; scans: ~20661~
2	2::tr|G3V8S4|G3V8S4_RAT	Sodium/potassium-transporting ATPase subunit alpha OS=Rattus norvegicus OX=10116 GN=Atp12a PE=3 SV=1	141	115586	10	10	3	3	3.2	1036	2120	4511	1	0	0	544.301	1086.59	2	1086.59	0.001	0	40.19	0.027	K	LIIVEGCQR	Q					File: ~Y:\CORE\RAW_DATA_2022_QE\P1317_Sigrun_Lange\P1317_3_R_hip.raw~; SpectrumID: ~4739~; PrecursorID: ~0~; scans: ~14283~
2	2::tr|G3V8S4|G3V8S4_RAT	Sodium/potassium-transporting ATPase subunit alpha OS=Rattus norvegicus OX=10116 GN=Atp12a PE=3 SV=1	141	115586	10	10	3	3	3.2	1036	2122	3978	1	0	0	544.302	1086.59	2	1086.59	0.0035	0	40.7	0.02	K	LIIVEGCQR	Q					File: ~Y:\CORE\RAW_DATA_2022_QE\P1317_Sigrun_Lange\P1317_3_R_hip.raw~; SpectrumID: ~4202~; PrecursorID: ~0~; scans: ~13440~
2	2::tr|G3V8S4|G3V8S4_RAT	Sodium/potassium-transporting ATPase subunit alpha OS=Rattus norvegicus OX=10116 GN=Atp12a PE=3 SV=1	141	115586	10	10	3	3	3.2	1036	3116	3762	1	0	0	610.316	1218.62	2	1218.62	-0.0076	0	36.85	0.05	K	VAEIPFNSTNK	F					File: ~Y:\CORE\RAW_DATA_2022_QE\P1317_Sigrun_Lange\P1317_3_R_hip.raw~; SpectrumID: ~3985~; PrecursorID: ~0~; scans: ~13055~
2	2::tr|G3V8S4|G3V8S4_RAT	Sodium/potassium-transporting ATPase subunit alpha OS=Rattus norvegicus OX=10116 GN=Atp12a PE=3 SV=1	141	115586	10	10	3	3	3.2	1036	3117	4242	1	0	0	610.317	1218.62	2	1218.62	-0.0051	0	34.36	0.09	K	VAEIPFNSTNK	F					File: ~Y:\CORE\RAW_DATA_2022_QE\P1317_Sigrun_Lange\P1317_3_R_hip.raw~; SpectrumID: ~4468~; PrecursorID: ~0~; scans: ~13880~
2	2::tr|G3V8S4|G3V8S4_RAT	Sodium/potassium-transporting ATPase subunit alpha OS=Rattus norvegicus OX=10116 GN=Atp12a PE=3 SV=1	141	115586	10	10	3	3	3.2	1036	3118	3236	1	0	0	610.319	1218.62	2	1218.62	-0.0017	0	40.07	0.025	K	VAEIPFNSTNK	F					File: ~Y:\CORE\RAW_DATA_2022_QE\P1317_Sigrun_Lange\P1317_3_R_hip.raw~; SpectrumID: ~3455~; PrecursorID: ~0~; scans: ~12220~
2	2::tr|G3V8S4|G3V8S4_RAT	Sodium/potassium-transporting ATPase subunit alpha OS=Rattus norvegicus OX=10116 GN=Atp12a PE=3 SV=1	141	115586	10	10	3	3	3.2	1036	3119	3923	1	0	0	610.319	1218.62	2	1218.62	-0.0006	0	32.3	0.14	K	VAEIPFNSTNK	F					File: ~Y:\CORE\RAW_DATA_2022_QE\P1317_Sigrun_Lange\P1317_3_R_hip.raw~; SpectrumID: ~4146~; PrecursorID: ~0~; scans: ~13330~
2	2::tr|G3V8S4|G3V8S4_RAT	Sodium/potassium-transporting ATPase subunit alpha OS=Rattus norvegicus OX=10116 GN=Atp12a PE=3 SV=1	141	115586	10	10	3	3	3.2	1036	3120	4418	1	0	0	610.32	1218.62	2	1218.62	0.0005	0	43.86	0.01	K	VAEIPFNSTNK	F					File: ~Y:\CORE\RAW_DATA_2022_QE\P1317_Sigrun_Lange\P1317_3_R_hip.raw~; SpectrumID: ~4644~; PrecursorID: ~0~; scans: ~14158~
2	2::tr|G3V8S4|G3V8S4_RAT	Sodium/potassium-transporting ATPase subunit alpha OS=Rattus norvegicus OX=10116 GN=Atp12a PE=3 SV=1	141	115586	10	10	3	3	3.2	1036	3121	4068	1	0	0	610.321	1218.63	2	1218.62	0.002	0	52.12	0.0015	K	VAEIPFNSTNK	F					File: ~Y:\CORE\RAW_DATA_2022_QE\P1317_Sigrun_Lange\P1317_3_R_hip.raw~; SpectrumID: ~4293~; PrecursorID: ~0~; scans: ~13599~
2	2::tr|G3V8S4|G3V8S4_RAT	Sodium/potassium-transporting ATPase subunit alpha OS=Rattus norvegicus OX=10116 GN=Atp12a PE=3 SV=1	141	115586	10	10	3	3	3.2	1036	3123	3415	1	0	0	610.322	1218.63	2	1218.62	0.0051	0	43.91	0.0095	K	VAEIPFNSTNK	F					File: ~Y:\CORE\RAW_DATA_2022_QE\P1317_Sigrun_Lange\P1317_3_R_hip.raw~; SpectrumID: ~3636~; PrecursorID: ~0~; scans: ~12501~
2	2::tr|G3V8S4|G3V8S4_RAT	Sodium/potassium-transporting ATPase subunit alpha OS=Rattus norvegicus OX=10116 GN=Atp12a PE=3 SV=1	141	115586	10	10	3	3	3.2	1036	4351	6235	1	0	0	461.255	1380.74	3	1380.74	-0.0001	0	49.21	0.0016	K	VIMVTGDHPITAK	A					File: ~Y:\CORE\RAW_DATA_2022_QE\P1317_Sigrun_Lange\P1317_3_R_hip.raw~; SpectrumID: ~6465~; PrecursorID: ~0~; scans: ~16490~
2	2::sp|P54708-2|AT12A_RAT	Isoform Short of Potassium-transporting ATPase alpha chain 2 OS=Rattus norvegicus OX=10116 GN=Atp12a	141	103238	10	10	3	3	3.6	928	2120	4511	1	0	0	544.301	1086.59	2	1086.59	0.001	0	40.19	0.027	K	LIIVEGCQR	Q					File: ~Y:\CORE\RAW_DATA_2022_QE\P1317_Sigrun_Lange\P1317_3_R_hip.raw~; SpectrumID: ~4739~; PrecursorID: ~0~; scans: ~14283~
2	2::sp|P54708-2|AT12A_RAT	Isoform Short of Potassium-transporting ATPase alpha chain 2 OS=Rattus norvegicus OX=10116 GN=Atp12a	141	103238	10	10	3	3	3.6	928	2122	3978	1	0	0	544.302	1086.59	2	1086.59	0.0035	0	40.7	0.02	K	LIIVEGCQR	Q					File: ~Y:\CORE\RAW_DATA_2022_QE\P1317_Sigrun_Lange\P1317_3_R_hip.raw~; SpectrumID: ~4202~; PrecursorID: ~0~; scans: ~13440~
2	2::sp|P54708-2|AT12A_RAT	Isoform Short of Potassium-transporting ATPase alpha chain 2 OS=Rattus norvegicus OX=10116 GN=Atp12a	141	103238	10	10	3	3	3.6	928	3116	3762	1	0	0	610.316	1218.62	2	1218.62	-0.0076	0	36.85	0.05	K	VAEIPFNSTNK	F					File: ~Y:\CORE\RAW_DATA_2022_QE\P1317_Sigrun_Lange\P1317_3_R_hip.raw~; SpectrumID: ~3985~; PrecursorID: ~0~; scans: ~13055~
2	2::sp|P54708-2|AT12A_RAT	Isoform Short of Potassium-transporting ATPase alpha chain 2 OS=Rattus norvegicus OX=10116 GN=Atp12a	141	103238	10	10	3	3	3.6	928	3117	4242	1	0	0	610.317	1218.62	2	1218.62	-0.0051	0	34.36	0.09	K	VAEIPFNSTNK	F					File: ~Y:\CORE\RAW_DATA_2022_QE\P1317_Sigrun_Lange\P1317_3_R_hip.raw~; SpectrumID: ~4468~; PrecursorID: ~0~; scans: ~13880~
2	2::sp|P54708-2|AT12A_RAT	Isoform Short of Potassium-transporting ATPase alpha chain 2 OS=Rattus norvegicus OX=10116 GN=Atp12a	141	103238	10	10	3	3	3.6	928	3118	3236	1	0	0	610.319	1218.62	2	1218.62	-0.0017	0	40.07	0.025	K	VAEIPFNSTNK	F					File: ~Y:\CORE\RAW_DATA_2022_QE\P1317_Sigrun_Lange\P1317_3_R_hip.raw~; SpectrumID: ~3455~; PrecursorID: ~0~; scans: ~12220~
2	2::sp|P54708-2|AT12A_RAT	Isoform Short of Potassium-transporting ATPase alpha chain 2 OS=Rattus norvegicus OX=10116 GN=Atp12a	141	103238	10	10	3	3	3.6	928	3119	3923	1	0	0	610.319	1218.62	2	1218.62	-0.0006	0	32.3	0.14	K	VAEIPFNSTNK	F					File: ~Y:\CORE\RAW_DATA_2022_QE\P1317_Sigrun_Lange\P1317_3_R_hip.raw~; SpectrumID: ~4146~; PrecursorID: ~0~; scans: ~13330~
2	2::sp|P54708-2|AT12A_RAT	Isoform Short of Potassium-transporting ATPase alpha chain 2 OS=Rattus norvegicus OX=10116 GN=Atp12a	141	103238	10	10	3	3	3.6	928	3120	4418	1	0	0	610.32	1218.62	2	1218.62	0.0005	0	43.86	0.01	K	VAEIPFNSTNK	F					File: ~Y:\CORE\RAW_DATA_2022_QE\P1317_Sigrun_Lange\P1317_3_R_hip.raw~; SpectrumID: ~4644~; PrecursorID: ~0~; scans: ~14158~
2	2::sp|P54708-2|AT12A_RAT	Isoform Short of Potassium-transporting ATPase alpha chain 2 OS=Rattus norvegicus OX=10116 GN=Atp12a	141	103238	10	10	3	3	3.6	928	3121	4068	1	0	0	610.321	1218.63	2	1218.62	0.002	0	52.12	0.0015	K	VAEIPFNSTNK	F					File: ~Y:\CORE\RAW_DATA_2022_QE\P1317_Sigrun_Lange\P1317_3_R_hip.raw~; SpectrumID: ~4293~; PrecursorID: ~0~; scans: ~13599~
2	2::sp|P54708-2|AT12A_RAT	Isoform Short of Potassium-transporting ATPase alpha chain 2 OS=Rattus norvegicus OX=10116 GN=Atp12a	141	103238	10	10	3	3	3.6	928	3123	3415	1	0	0	610.322	1218.63	2	1218.62	0.0051	0	43.91	0.0095	K	VAEIPFNSTNK	F					File: ~Y:\CORE\RAW_DATA_2022_QE\P1317_Sigrun_Lange\P1317_3_R_hip.raw~; SpectrumID: ~3636~; PrecursorID: ~0~; scans: ~12501~
2	2::sp|P54708-2|AT12A_RAT	Isoform Short of Potassium-transporting ATPase alpha chain 2 OS=Rattus norvegicus OX=10116 GN=Atp12a	141	103238	10	10	3	3	3.6	928	4351	6235	1	0	0	461.255	1380.74	3	1380.74	-0.0001	0	49.21	0.0016	K	VIMVTGDHPITAK	A					File: ~Y:\CORE\RAW_DATA_2022_QE\P1317_Sigrun_Lange\P1317_3_R_hip.raw~; SpectrumID: ~6465~; PrecursorID: ~0~; scans: ~16490~
2	2::sp|P54708|AT12A_RAT	Potassium-transporting ATPase alpha chain 2 OS=Rattus norvegicus OX=10116 GN=Atp12a PE=1 SV=1	141	115643	10	10	3	3	3.2	1036	2120	4511	1	0	0	544.301	1086.59	2	1086.59	0.001	0	40.19	0.027	K	LIIVEGCQR	Q					File: ~Y:\CORE\RAW_DATA_2022_QE\P1317_Sigrun_Lange\P1317_3_R_hip.raw~; SpectrumID: ~4739~; PrecursorID: ~0~; scans: ~14283~
2	2::sp|P54708|AT12A_RAT	Potassium-transporting ATPase alpha chain 2 OS=Rattus norvegicus OX=10116 GN=Atp12a PE=1 SV=1	141	115643	10	10	3	3	3.2	1036	2122	3978	1	0	0	544.302	1086.59	2	1086.59	0.0035	0	40.7	0.02	K	LIIVEGCQR	Q					File: ~Y:\CORE\RAW_DATA_2022_QE\P1317_Sigrun_Lange\P1317_3_R_hip.raw~; SpectrumID: ~4202~; PrecursorID: ~0~; scans: ~13440~
2	2::sp|P54708|AT12A_RAT	Potassium-transporting ATPase alpha chain 2 OS=Rattus norvegicus OX=10116 GN=Atp12a PE=1 SV=1	141	115643	10	10	3	3	3.2	1036	3116	3762	1	0	0	610.316	1218.62	2	1218.62	-0.0076	0	36.85	0.05	K	VAEIPFNSTNK	F					File: ~Y:\CORE\RAW_DATA_2022_QE\P1317_Sigrun_Lange\P1317_3_R_hip.raw~; SpectrumID: ~3985~; PrecursorID: ~0~; scans: ~13055~
2	2::sp|P54708|AT12A_RAT	Potassium-transporting ATPase alpha chain 2 OS=Rattus norvegicus OX=10116 GN=Atp12a PE=1 SV=1	141	115643	10	10	3	3	3.2	1036	3117	4242	1	0	0	610.317	1218.62	2	1218.62	-0.0051	0	34.36	0.09	K	VAEIPFNSTNK	F					File: ~Y:\CORE\RAW_DATA_2022_QE\P1317_Sigrun_Lange\P1317_3_R_hip.raw~; SpectrumID: ~4468~; PrecursorID: ~0~; scans: ~13880~
2	2::sp|P54708|AT12A_RAT	Potassium-transporting ATPase alpha chain 2 OS=Rattus norvegicus OX=10116 GN=Atp12a PE=1 SV=1	141	115643	10	10	3	3	3.2	1036	3118	3236	1	0	0	610.319	1218.62	2	1218.62	-0.0017	0	40.07	0.025	K	VAEIPFNSTNK	F					File: ~Y:\CORE\RAW_DATA_2022_QE\P1317_Sigrun_Lange\P1317_3_R_hip.raw~; SpectrumID: ~3455~; PrecursorID: ~0~; scans: ~12220~
2	2::sp|P54708|AT12A_RAT	Potassium-transporting ATPase alpha chain 2 OS=Rattus norvegicus OX=10116 GN=Atp12a PE=1 SV=1	141	115643	10	10	3	3	3.2	1036	3119	3923	1	0	0	610.319	1218.62	2	1218.62	-0.0006	0	32.3	0.14	K	VAEIPFNSTNK	F					File: ~Y:\CORE\RAW_DATA_2022_QE\P1317_Sigrun_Lange\P1317_3_R_hip.raw~; SpectrumID: ~4146~; PrecursorID: ~0~; scans: ~13330~
2	2::sp|P54708|AT12A_RAT	Potassium-transporting ATPase alpha chain 2 OS=Rattus norvegicus OX=10116 GN=Atp12a PE=1 SV=1	141	115643	10	10	3	3	3.2	1036	3120	4418	1	0	0	610.32	1218.62	2	1218.62	0.0005	0	43.86	0.01	K	VAEIPFNSTNK	F					File: ~Y:\CORE\RAW_DATA_2022_QE\P1317_Sigrun_Lange\P1317_3_R_hip.raw~; SpectrumID: ~4644~; PrecursorID: ~0~; scans: ~14158~
2	2::sp|P54708|AT12A_RAT	Potassium-transporting ATPase alpha chain 2 OS=Rattus norvegicus OX=10116 GN=Atp12a PE=1 SV=1	141	115643	10	10	3	3	3.2	1036	3121	4068	1	0	0	610.321	1218.63	2	1218.62	0.002	0	52.12	0.0015	K	VAEIPFNSTNK	F					File: ~Y:\CORE\RAW_DATA_2022_QE\P1317_Sigrun_Lange\P1317_3_R_hip.raw~; SpectrumID: ~4293~; PrecursorID: ~0~; scans: ~13599~
2	2::sp|P54708|AT12A_RAT	Potassium-transporting ATPase alpha chain 2 OS=Rattus norvegicus OX=10116 GN=Atp12a PE=1 SV=1	141	115643	10	10	3	3	3.2	1036	3123	3415	1	0	0	610.322	1218.63	2	1218.62	0.0051	0	43.91	0.0095	K	VAEIPFNSTNK	F					File: ~Y:\CORE\RAW_DATA_2022_QE\P1317_Sigrun_Lange\P1317_3_R_hip.raw~; SpectrumID: ~3636~; PrecursorID: ~0~; scans: ~12501~
2	2::sp|P54708|AT12A_RAT	Potassium-transporting ATPase alpha chain 2 OS=Rattus norvegicus OX=10116 GN=Atp12a PE=1 SV=1	141	115643	10	10	3	3	3.2	1036	4351	6235	1	0	0	461.255	1380.74	3	1380.74	-0.0001	0	49.21	0.0016	K	VIMVTGDHPITAK	A					File: ~Y:\CORE\RAW_DATA_2022_QE\P1317_Sigrun_Lange\P1317_3_R_hip.raw~; SpectrumID: ~6465~; PrecursorID: ~0~; scans: ~16490~
2	2::tr|A0A8I5ZYI7|A0A8I5ZYI7_RAT	Sodium/potassium-transporting ATPase subunit alpha OS=Rattus norvegicus OX=10116 GN=Atp4a PE=3 SV=1	140	110228	7	7	2	2	2.8	983	4351	6235	1	0	0	461.255	1380.74	3	1380.74	-0.0001	0	49.21	0.0016	R	VIMVTGDHPITAK	A					File: ~Y:\CORE\RAW_DATA_2022_QE\P1317_Sigrun_Lange\P1317_3_R_hip.raw~; SpectrumID: ~6465~; PrecursorID: ~0~; scans: ~16490~
2	2::tr|A0A8I5ZYI7|A0A8I5ZYI7_RAT	Sodium/potassium-transporting ATPase subunit alpha OS=Rattus norvegicus OX=10116 GN=Atp4a PE=3 SV=1	140	110228	7	7	2	2	2.8	983	5802	2623	1	0	0	810.375	1618.74	2	1618.74	-0.0076	0	90.31	1.6e-07	K	VDNSSLTGESEPQTR	S					File: ~Y:\CORE\RAW_DATA_2022_QE\P1317_Sigrun_Lange\P1317_3_R_hip.raw~; SpectrumID: ~2835~; PrecursorID: ~0~; scans: ~11112~
2	2::tr|A0A8I5ZYI7|A0A8I5ZYI7_RAT	Sodium/potassium-transporting ATPase subunit alpha OS=Rattus norvegicus OX=10116 GN=Atp4a PE=3 SV=1	140	110228	7	7	2	2	2.8	983	5803	2218	1	0	0	810.379	1618.74	2	1618.74	-0.0006	0	76.14	4.5e-06	K	VDNSSLTGESEPQTR	S					File: ~Y:\CORE\RAW_DATA_2022_QE\P1317_Sigrun_Lange\P1317_3_R_hip.raw~; SpectrumID: ~2420~; PrecursorID: ~0~; scans: ~10313~
2	2::tr|A0A8I5ZYI7|A0A8I5ZYI7_RAT	Sodium/potassium-transporting ATPase subunit alpha OS=Rattus norvegicus OX=10116 GN=Atp4a PE=3 SV=1	140	110228	7	7	2	2	2.8	983	5804	2482	1	0	0	810.379	1618.74	2	1618.74	0.0002	0	90.26	1.7e-07	K	VDNSSLTGESEPQTR	S					File: ~Y:\CORE\RAW_DATA_2022_QE\P1317_Sigrun_Lange\P1317_3_R_hip.raw~; SpectrumID: ~2689~; PrecursorID: ~0~; scans: ~10841~
2	2::tr|A0A8I5ZYI7|A0A8I5ZYI7_RAT	Sodium/potassium-transporting ATPase subunit alpha OS=Rattus norvegicus OX=10116 GN=Atp4a PE=3 SV=1	140	110228	7	7	2	2	2.8	983	5805	2354	1	0	0	810.379	1618.74	2	1618.74	0.0003	0	75.93	4.7e-06	K	VDNSSLTGESEPQTR	S					File: ~Y:\CORE\RAW_DATA_2022_QE\P1317_Sigrun_Lange\P1317_3_R_hip.raw~; SpectrumID: ~2557~; PrecursorID: ~0~; scans: ~10575~
2	2::tr|A0A8I5ZYI7|A0A8I5ZYI7_RAT	Sodium/potassium-transporting ATPase subunit alpha OS=Rattus norvegicus OX=10116 GN=Atp4a PE=3 SV=1	140	110228	7	7	2	2	2.8	983	5806	2094	1	0	0	810.381	1618.75	2	1618.74	0.0049	0	84.39	7.2e-07	K	VDNSSLTGESEPQTR	S					File: ~Y:\CORE\RAW_DATA_2022_QE\P1317_Sigrun_Lange\P1317_3_R_hip.raw~; SpectrumID: ~2293~; PrecursorID: ~0~; scans: ~10056~
2	2::tr|A0A8I5ZYI7|A0A8I5ZYI7_RAT	Sodium/potassium-transporting ATPase subunit alpha OS=Rattus norvegicus OX=10116 GN=Atp4a PE=3 SV=1	140	110228	7	7	2	2	2.8	983	5807	2783	1	0	0	810.382	1618.75	2	1618.74	0.0058	0	59.88	0.00021	K	VDNSSLTGESEPQTR	S					File: ~Y:\CORE\RAW_DATA_2022_QE\P1317_Sigrun_Lange\P1317_3_R_hip.raw~; SpectrumID: ~2999~; PrecursorID: ~0~; scans: ~11394~
2	2::tr|F1LRK1|F1LRK1_RAT	Sodium/potassium-transporting ATPase subunit alpha OS=Rattus norvegicus OX=10116 GN=Atp4a PE=1 SV=2	140	115745	7	7	2	2	2.7	1034	4351	6235	1	0	0	461.255	1380.74	3	1380.74	-0.0001	0	49.21	0.0016	R	VIMVTGDHPITAK	A					File: ~Y:\CORE\RAW_DATA_2022_QE\P1317_Sigrun_Lange\P1317_3_R_hip.raw~; SpectrumID: ~6465~; PrecursorID: ~0~; scans: ~16490~
2	2::tr|F1LRK1|F1LRK1_RAT	Sodium/potassium-transporting ATPase subunit alpha OS=Rattus norvegicus OX=10116 GN=Atp4a PE=1 SV=2	140	115745	7	7	2	2	2.7	1034	5802	2623	1	0	0	810.375	1618.74	2	1618.74	-0.0076	0	90.31	1.6e-07	K	VDNSSLTGESEPQTR	S					File: ~Y:\CORE\RAW_DATA_2022_QE\P1317_Sigrun_Lange\P1317_3_R_hip.raw~; SpectrumID: ~2835~; PrecursorID: ~0~; scans: ~11112~
2	2::tr|F1LRK1|F1LRK1_RAT	Sodium/potassium-transporting ATPase subunit alpha OS=Rattus norvegicus OX=10116 GN=Atp4a PE=1 SV=2	140	115745	7	7	2	2	2.7	1034	5803	2218	1	0	0	810.379	1618.74	2	1618.74	-0.0006	0	76.14	4.5e-06	K	VDNSSLTGESEPQTR	S					File: ~Y:\CORE\RAW_DATA_2022_QE\P1317_Sigrun_Lange\P1317_3_R_hip.raw~; SpectrumID: ~2420~; PrecursorID: ~0~; scans: ~10313~
2	2::tr|F1LRK1|F1LRK1_RAT	Sodium/potassium-transporting ATPase subunit alpha OS=Rattus norvegicus OX=10116 GN=Atp4a PE=1 SV=2	140	115745	7	7	2	2	2.7	1034	5804	2482	1	0	0	810.379	1618.74	2	1618.74	0.0002	0	90.26	1.7e-07	K	VDNSSLTGESEPQTR	S					File: ~Y:\CORE\RAW_DATA_2022_QE\P1317_Sigrun_Lange\P1317_3_R_hip.raw~; SpectrumID: ~2689~; PrecursorID: ~0~; scans: ~10841~
2	2::tr|F1LRK1|F1LRK1_RAT	Sodium/potassium-transporting ATPase subunit alpha OS=Rattus norvegicus OX=10116 GN=Atp4a PE=1 SV=2	140	115745	7	7	2	2	2.7	1034	5805	2354	1	0	0	810.379	1618.74	2	1618.74	0.0003	0	75.93	4.7e-06	K	VDNSSLTGESEPQTR	S					File: ~Y:\CORE\RAW_DATA_2022_QE\P1317_Sigrun_Lange\P1317_3_R_hip.raw~; SpectrumID: ~2557~; PrecursorID: ~0~; scans: ~10575~
2	2::tr|F1LRK1|F1LRK1_RAT	Sodium/potassium-transporting ATPase subunit alpha OS=Rattus norvegicus OX=10116 GN=Atp4a PE=1 SV=2	140	115745	7	7	2	2	2.7	1034	5806	2094	1	0	0	810.381	1618.75	2	1618.74	0.0049	0	84.39	7.2e-07	K	VDNSSLTGESEPQTR	S					File: ~Y:\CORE\RAW_DATA_2022_QE\P1317_Sigrun_Lange\P1317_3_R_hip.raw~; SpectrumID: ~2293~; PrecursorID: ~0~; scans: ~10056~
2	2::tr|F1LRK1|F1LRK1_RAT	Sodium/potassium-transporting ATPase subunit alpha OS=Rattus norvegicus OX=10116 GN=Atp4a PE=1 SV=2	140	115745	7	7	2	2	2.7	1034	5807	2783	1	0	0	810.382	1618.75	2	1618.74	0.0058	0	59.88	0.00021	K	VDNSSLTGESEPQTR	S					File: ~Y:\CORE\RAW_DATA_2022_QE\P1317_Sigrun_Lange\P1317_3_R_hip.raw~; SpectrumID: ~2999~; PrecursorID: ~0~; scans: ~11394~
2	2::sp|P09626|ATP4A_RAT	Potassium-transporting ATPase alpha chain 1 OS=Rattus norvegicus OX=10116 GN=Atp4a PE=1 SV=3	140	115675	7	7	2	2	2.7	1033	4351	6235	1	0	0	461.255	1380.74	3	1380.74	-0.0001	0	49.21	0.0016	R	VIMVTGDHPITAK	A					File: ~Y:\CORE\RAW_DATA_2022_QE\P1317_Sigrun_Lange\P1317_3_R_hip.raw~; SpectrumID: ~6465~; PrecursorID: ~0~; scans: ~16490~
2	2::sp|P09626|ATP4A_RAT	Potassium-transporting ATPase alpha chain 1 OS=Rattus norvegicus OX=10116 GN=Atp4a PE=1 SV=3	140	115675	7	7	2	2	2.7	1033	5802	2623	1	0	0	810.375	1618.74	2	1618.74	-0.0076	0	90.31	1.6e-07	K	VDNSSLTGESEPQTR	S					File: ~Y:\CORE\RAW_DATA_2022_QE\P1317_Sigrun_Lange\P1317_3_R_hip.raw~; SpectrumID: ~2835~; PrecursorID: ~0~; scans: ~11112~
2	2::sp|P09626|ATP4A_RAT	Potassium-transporting ATPase alpha chain 1 OS=Rattus norvegicus OX=10116 GN=Atp4a PE=1 SV=3	140	115675	7	7	2	2	2.7	1033	5803	2218	1	0	0	810.379	1618.74	2	1618.74	-0.0006	0	76.14	4.5e-06	K	VDNSSLTGESEPQTR	S					File: ~Y:\CORE\RAW_DATA_2022_QE\P1317_Sigrun_Lange\P1317_3_R_hip.raw~; SpectrumID: ~2420~; PrecursorID: ~0~; scans: ~10313~
2	2::sp|P09626|ATP4A_RAT	Potassium-transporting ATPase alpha chain 1 OS=Rattus norvegicus OX=10116 GN=Atp4a PE=1 SV=3	140	115675	7	7	2	2	2.7	1033	5804	2482	1	0	0	810.379	1618.74	2	1618.74	0.0002	0	90.26	1.7e-07	K	VDNSSLTGESEPQTR	S					File: ~Y:\CORE\RAW_DATA_2022_QE\P1317_Sigrun_Lange\P1317_3_R_hip.raw~; SpectrumID: ~2689~; PrecursorID: ~0~; scans: ~10841~
2	2::sp|P09626|ATP4A_RAT	Potassium-transporting ATPase alpha chain 1 OS=Rattus norvegicus OX=10116 GN=Atp4a PE=1 SV=3	140	115675	7	7	2	2	2.7	1033	5805	2354	1	0	0	810.379	1618.74	2	1618.74	0.0003	0	75.93	4.7e-06	K	VDNSSLTGESEPQTR	S					File: ~Y:\CORE\RAW_DATA_2022_QE\P1317_Sigrun_Lange\P1317_3_R_hip.raw~; SpectrumID: ~2557~; PrecursorID: ~0~; scans: ~10575~
2	2::sp|P09626|ATP4A_RAT	Potassium-transporting ATPase alpha chain 1 OS=Rattus norvegicus OX=10116 GN=Atp4a PE=1 SV=3	140	115675	7	7	2	2	2.7	1033	5806	2094	1	0	0	810.381	1618.75	2	1618.74	0.0049	0	84.39	7.2e-07	K	VDNSSLTGESEPQTR	S					File: ~Y:\CORE\RAW_DATA_2022_QE\P1317_Sigrun_Lange\P1317_3_R_hip.raw~; SpectrumID: ~2293~; PrecursorID: ~0~; scans: ~10056~
2	2::sp|P09626|ATP4A_RAT	Potassium-transporting ATPase alpha chain 1 OS=Rattus norvegicus OX=10116 GN=Atp4a PE=1 SV=3	140	115675	7	7	2	2	2.7	1033	5807	2783	1	0	0	810.382	1618.75	2	1618.74	0.0058	0	59.88	0.00021	K	VDNSSLTGESEPQTR	S					File: ~Y:\CORE\RAW_DATA_2022_QE\P1317_Sigrun_Lange\P1317_3_R_hip.raw~; SpectrumID: ~2999~; PrecursorID: ~0~; scans: ~11394~
3	1::sp|cRAP039|P13645|K1C10_HUMAN	Keratin, type I cytoskeletal 10 OS=Homo sapiens GN=KRT10 PE=1 SV=6	2087	59020	121	121	28	28	51	584	291	4575	1	1	0	404.201	806.387	2	806.392	-0.005	0	33.68	0.031	R	LAADDFR	L					File: ~Y:\CORE\RAW_DATA_2022_QE\P1317_Sigrun_Lange\P1317_3_R_hip.raw~; SpectrumID: ~4803~; PrecursorID: ~0~; scans: ~14368~
3	1::sp|cRAP039|P13645|K1C10_HUMAN	Keratin, type I cytoskeletal 10 OS=Homo sapiens GN=KRT10 PE=1 SV=6	2087	59020	121	121	28	28	51	584	292	3610	2	1	0	404.203	806.391	2	806.392	-0.0014	0	38.92	0.01	R	LAADDFR	L					File: ~Y:\CORE\RAW_DATA_2022_QE\P1317_Sigrun_Lange\P1317_3_R_hip.raw~; SpectrumID: ~3831~; PrecursorID: ~0~; scans: ~12804~
3	1::sp|cRAP039|P13645|K1C10_HUMAN	Keratin, type I cytoskeletal 10 OS=Homo sapiens GN=KRT10 PE=1 SV=6	2087	59020	121	121	28	28	51	584	293	3781	2	1	0	404.203	806.392	2	806.392	-0.0006	0	39.09	0.0099	R	LAADDFR	L					File: ~Y:\CORE\RAW_DATA_2022_QE\P1317_Sigrun_Lange\P1317_3_R_hip.raw~; SpectrumID: ~4004~; PrecursorID: ~0~; scans: ~13086~
3	1::sp|cRAP039|P13645|K1C10_HUMAN	Keratin, type I cytoskeletal 10 OS=Homo sapiens GN=KRT10 PE=1 SV=6	2087	59020	121	121	28	28	51	584	294	4084	2	1	0	404.203	806.392	2	806.392	-0.0002	0	36.29	0.019	R	LAADDFR	L					File: ~Y:\CORE\RAW_DATA_2022_QE\P1317_Sigrun_Lange\P1317_3_R_hip.raw~; SpectrumID: ~4309~; PrecursorID: ~0~; scans: ~13628~
3	1::sp|cRAP039|P13645|K1C10_HUMAN	Keratin, type I cytoskeletal 10 OS=Homo sapiens GN=KRT10 PE=1 SV=6	2087	59020	121	121	28	28	51	584	295	3088	2	1	0	404.203	806.392	2	806.392	-0.0001	0	38.55	0.011	R	LAADDFR	L					File: ~Y:\CORE\RAW_DATA_2022_QE\P1317_Sigrun_Lange\P1317_3_R_hip.raw~; SpectrumID: ~3306~; PrecursorID: ~0~; scans: ~11969~
3	1::sp|cRAP039|P13645|K1C10_HUMAN	Keratin, type I cytoskeletal 10 OS=Homo sapiens GN=KRT10 PE=1 SV=6	2087	59020	121	121	28	28	51	584	296	3937	1	1	0	404.203	806.392	2	806.392	0	0	42.4	0.0046	R	LAADDFR	L					File: ~Y:\CORE\RAW_DATA_2022_QE\P1317_Sigrun_Lange\P1317_3_R_hip.raw~; SpectrumID: ~4160~; PrecursorID: ~0~; scans: ~13361~
3	1::sp|cRAP039|P13645|K1C10_HUMAN	Keratin, type I cytoskeletal 10 OS=Homo sapiens GN=KRT10 PE=1 SV=6	2087	59020	121	121	28	28	51	584	297	4257	1	1	0	404.204	806.392	2	806.392	0.0001	0	41.86	0.0052	R	LAADDFR	L					File: ~Y:\CORE\RAW_DATA_2022_QE\P1317_Sigrun_Lange\P1317_3_R_hip.raw~; SpectrumID: ~4483~; PrecursorID: ~0~; scans: ~13904~
3	1::sp|cRAP039|P13645|K1C10_HUMAN	Keratin, type I cytoskeletal 10 OS=Homo sapiens GN=KRT10 PE=1 SV=6	2087	59020	121	121	28	28	51	584	298	3247	2	1	0	404.204	806.394	2	806.392	0.002	0	38.58	0.0087	R	LAADDFR	L					File: ~Y:\CORE\RAW_DATA_2022_QE\P1317_Sigrun_Lange\P1317_3_R_hip.raw~; SpectrumID: ~3466~; PrecursorID: ~0~; scans: ~12246~
3	1::sp|cRAP039|P13645|K1C10_HUMAN	Keratin, type I cytoskeletal 10 OS=Homo sapiens GN=KRT10 PE=1 SV=6	2087	59020	121	121	28	28	51	584	299	3428	1	1	0	404.205	806.395	2	806.392	0.0026	0	38.81	0.0083	R	LAADDFR	L					File: ~Y:\CORE\RAW_DATA_2022_QE\P1317_Sigrun_Lange\P1317_3_R_hip.raw~; SpectrumID: ~3649~; PrecursorID: ~0~; scans: ~12524~
3	1::sp|cRAP039|P13645|K1C10_HUMAN	Keratin, type I cytoskeletal 10 OS=Homo sapiens GN=KRT10 PE=1 SV=6	2087	59020	121	121	28	28	51	584	305	2380	1	1	0	405.225	808.435	2	808.433	0.0017	0	23.76	0.14	R	LASYLDK	V					File: ~Y:\CORE\RAW_DATA_2022_QE\P1317_Sigrun_Lange\P1317_3_R_hip.raw~; SpectrumID: ~2585~; PrecursorID: ~0~; scans: ~10647~
3	1::sp|cRAP039|P13645|K1C10_HUMAN	Keratin, type I cytoskeletal 10 OS=Homo sapiens GN=KRT10 PE=1 SV=6	2087	59020	121	121	28	28	51	584	306	2666	1	1	0	405.225	808.435	2	808.433	0.0022	0	32.12	0.02	R	LASYLDK	V					File: ~Y:\CORE\RAW_DATA_2022_QE\P1317_Sigrun_Lange\P1317_3_R_hip.raw~; SpectrumID: ~2881~; PrecursorID: ~0~; scans: ~11189~
3	1::sp|cRAP039|P13645|K1C10_HUMAN	Keratin, type I cytoskeletal 10 OS=Homo sapiens GN=KRT10 PE=1 SV=6	2087	59020	121	121	28	28	51	584	307	3628	1	1	0	405.225	808.436	2	808.433	0.0025	0	21.75	0.18	R	LASYLDK	V					File: ~Y:\CORE\RAW_DATA_2022_QE\P1317_Sigrun_Lange\P1317_3_R_hip.raw~; SpectrumID: ~3849~; PrecursorID: ~0~; scans: ~12829~
3	1::sp|cRAP039|P13645|K1C10_HUMAN	Keratin, type I cytoskeletal 10 OS=Homo sapiens GN=KRT10 PE=1 SV=6	2087	59020	121	121	28	28	51	584	308	4089	1	1	0	405.225	808.436	2	808.433	0.0026	0	20.31	0.25	R	LASYLDK	V					File: ~Y:\CORE\RAW_DATA_2022_QE\P1317_Sigrun_Lange\P1317_3_R_hip.raw~; SpectrumID: ~4314~; PrecursorID: ~0~; scans: ~13642~
3	1::sp|cRAP039|P13645|K1C10_HUMAN	Keratin, type I cytoskeletal 10 OS=Homo sapiens GN=KRT10 PE=1 SV=6	2087	59020	121	121	28	28	51	584	309	3105	1	1	0	405.225	808.436	2	808.433	0.0027	0	23.83	0.11	R	LASYLDK	V					File: ~Y:\CORE\RAW_DATA_2022_QE\P1317_Sigrun_Lange\P1317_3_R_hip.raw~; SpectrumID: ~3323~; PrecursorID: ~0~; scans: ~11998~
3	1::sp|cRAP039|P13645|K1C10_HUMAN	Keratin, type I cytoskeletal 10 OS=Homo sapiens GN=KRT10 PE=1 SV=6	2087	59020	121	121	28	28	51	584	310	2517	1	1	0	405.225	808.436	2	808.433	0.0028	0	27.93	0.043	R	LASYLDK	V					File: ~Y:\CORE\RAW_DATA_2022_QE\P1317_Sigrun_Lange\P1317_3_R_hip.raw~; SpectrumID: ~2727~; PrecursorID: ~0~; scans: ~10915~
3	1::sp|cRAP039|P13645|K1C10_HUMAN	Keratin, type I cytoskeletal 10 OS=Homo sapiens GN=KRT10 PE=1 SV=6	2087	59020	121	121	28	28	51	584	311	2954	1	1	0	405.226	808.436	2	808.433	0.0034	0	22.6	0.15	R	LASYLDK	V					File: ~Y:\CORE\RAW_DATA_2022_QE\P1317_Sigrun_Lange\P1317_3_R_hip.raw~; SpectrumID: ~3171~; PrecursorID: ~0~; scans: ~11726~
3	1::sp|cRAP039|P13645|K1C10_HUMAN	Keratin, type I cytoskeletal 10 OS=Homo sapiens GN=KRT10 PE=1 SV=6	2087	59020	121	121	28	28	51	584	312	2817	1	1	0	405.226	808.437	2	808.433	0.0039	0	26.85	0.056	R	LASYLDK	V					File: ~Y:\CORE\RAW_DATA_2022_QE\P1317_Sigrun_Lange\P1317_3_R_hip.raw~; SpectrumID: ~3034~; PrecursorID: ~0~; scans: ~11464~
3	1::sp|cRAP039|P13645|K1C10_HUMAN	Keratin, type I cytoskeletal 10 OS=Homo sapiens GN=KRT10 PE=1 SV=6	2087	59020	121	121	28	28	51	584	1530	3552	1	1	1	497.249	992.484	2	992.493	-0.0091	0	36.28	0.037	K	YENEVALR	Q					File: ~Y:\CORE\RAW_DATA_2022_QE\P1317_Sigrun_Lange\P1317_3_R_hip.raw~; SpectrumID: ~3773~; PrecursorID: ~0~; scans: ~12713~
3	1::sp|cRAP039|P13645|K1C10_HUMAN	Keratin, type I cytoskeletal 10 OS=Homo sapiens GN=KRT10 PE=1 SV=6	2087	59020	121	121	28	28	51	584	1531	3262	1	1	1	497.25	992.486	2	992.493	-0.0071	0	31.7	0.13	K	YENEVALR	Q					File: ~Y:\CORE\RAW_DATA_2022_QE\P1317_Sigrun_Lange\P1317_3_R_hip.raw~; SpectrumID: ~3481~; PrecursorID: ~0~; scans: ~12274~
3	1::sp|cRAP039|P13645|K1C10_HUMAN	Keratin, type I cytoskeletal 10 OS=Homo sapiens GN=KRT10 PE=1 SV=6	2087	59020	121	121	28	28	51	584	1532	3926	1	1	1	497.25	992.486	2	992.493	-0.0069	0	26.04	0.48	K	YENEVALR	Q					File: ~Y:\CORE\RAW_DATA_2022_QE\P1317_Sigrun_Lange\P1317_3_R_hip.raw~; SpectrumID: ~4149~; PrecursorID: ~0~; scans: ~13336~
3	1::sp|cRAP039|P13645|K1C10_HUMAN	Keratin, type I cytoskeletal 10 OS=Homo sapiens GN=KRT10 PE=1 SV=6	2087	59020	121	121	28	28	51	584	1534	3764	1	1	1	497.254	992.494	2	992.493	0.001	0	38.93	0.023	K	YENEVALR	Q					File: ~Y:\CORE\RAW_DATA_2022_QE\P1317_Sigrun_Lange\P1317_3_R_hip.raw~; SpectrumID: ~3987~; PrecursorID: ~0~; scans: ~13057~
3	1::sp|cRAP039|P13645|K1C10_HUMAN	Keratin, type I cytoskeletal 10 OS=Homo sapiens GN=KRT10 PE=1 SV=6	2087	59020	121	121	28	28	51	584	1540	3106	1	1	1	497.754	993.494	2	993.477	0.017	0	38.84	0.023	K	YENEVALR	Q	Deamidated (NQ)	0.00100000.0			File: ~Y:\CORE\RAW_DATA_2022_QE\P1317_Sigrun_Lange\P1317_3_R_hip.raw~; SpectrumID: ~3324~; PrecursorID: ~0~; scans: ~11999~
3	1::sp|cRAP039|P13645|K1C10_HUMAN	Keratin, type I cytoskeletal 10 OS=Homo sapiens GN=KRT10 PE=1 SV=6	2087	59020	121	121	28	28	51	584	1791	6068	1	1	1	516.3	1030.59	2	1030.59	-0.0057	0	30.37	0.16	R	VLDELTLTK	A					File: ~Y:\CORE\RAW_DATA_2022_QE\P1317_Sigrun_Lange\P1317_3_R_hip.raw~; SpectrumID: ~6296~; PrecursorID: ~0~; scans: ~16289~
3	1::sp|cRAP039|P13645|K1C10_HUMAN	Keratin, type I cytoskeletal 10 OS=Homo sapiens GN=KRT10 PE=1 SV=6	2087	59020	121	121	28	28	51	584	1792	5487	1	1	1	516.302	1030.59	2	1030.59	-0.0008	0	42.96	0.006	R	VLDELTLTK	A					File: ~Y:\CORE\RAW_DATA_2022_QE\P1317_Sigrun_Lange\P1317_3_R_hip.raw~; SpectrumID: ~5715~; PrecursorID: ~0~; scans: ~15552~
3	1::sp|cRAP039|P13645|K1C10_HUMAN	Keratin, type I cytoskeletal 10 OS=Homo sapiens GN=KRT10 PE=1 SV=6	2087	59020	121	121	28	28	51	584	1793	5724	1	1	1	516.303	1030.59	2	1030.59	0.0011	0	43.6	0.0047	R	VLDELTLTK	A					File: ~Y:\CORE\RAW_DATA_2022_QE\P1317_Sigrun_Lange\P1317_3_R_hip.raw~; SpectrumID: ~5952~; PrecursorID: ~0~; scans: ~15861~
3	1::sp|cRAP039|P13645|K1C10_HUMAN	Keratin, type I cytoskeletal 10 OS=Homo sapiens GN=KRT10 PE=1 SV=6	2087	59020	121	121	28	28	51	584	2149	3249	1	1	0	545.763	1089.51	2	1089.52	-0.0121	0	37.97	0.034	K	VTMQNLNDR	L					File: ~Y:\CORE\RAW_DATA_2022_QE\P1317_Sigrun_Lange\P1317_3_R_hip.raw~; SpectrumID: ~3468~; PrecursorID: ~0~; scans: ~12249~
3	1::sp|cRAP039|P13645|K1C10_HUMAN	Keratin, type I cytoskeletal 10 OS=Homo sapiens GN=KRT10 PE=1 SV=6	2087	59020	121	121	28	28	51	584	2150	2236	1	1	0	545.764	1089.51	2	1089.52	-0.0102	0	40.14	0.022	K	VTMQNLNDR	L					File: ~Y:\CORE\RAW_DATA_2022_QE\P1317_Sigrun_Lange\P1317_3_R_hip.raw~; SpectrumID: ~2438~; PrecursorID: ~0~; scans: ~10357~
3	1::sp|cRAP039|P13645|K1C10_HUMAN	Keratin, type I cytoskeletal 10 OS=Homo sapiens GN=KRT10 PE=1 SV=6	2087	59020	121	121	28	28	51	584	2151	3087	1	1	0	545.766	1089.52	2	1089.52	-0.0069	0	45.89	0.0053	K	VTMQNLNDR	L					File: ~Y:\CORE\RAW_DATA_2022_QE\P1317_Sigrun_Lange\P1317_3_R_hip.raw~; SpectrumID: ~3305~; PrecursorID: ~0~; scans: ~11968~
3	1::sp|cRAP039|P13645|K1C10_HUMAN	Keratin, type I cytoskeletal 10 OS=Homo sapiens GN=KRT10 PE=1 SV=6	2087	59020	121	121	28	28	51	584	2152	2807	1	1	0	545.766	1089.52	2	1089.52	-0.006	0	55.99	0.00052	K	VTMQNLNDR	L					File: ~Y:\CORE\RAW_DATA_2022_QE\P1317_Sigrun_Lange\P1317_3_R_hip.raw~; SpectrumID: ~3023~; PrecursorID: ~0~; scans: ~11436~
3	1::sp|cRAP039|P13645|K1C10_HUMAN	Keratin, type I cytoskeletal 10 OS=Homo sapiens GN=KRT10 PE=1 SV=6	2087	59020	121	121	28	28	51	584	2153	2650	1	1	0	545.766	1089.52	2	1089.52	-0.0056	0	42.91	0.011	K	VTMQNLNDR	L					File: ~Y:\CORE\RAW_DATA_2022_QE\P1317_Sigrun_Lange\P1317_3_R_hip.raw~; SpectrumID: ~2863~; PrecursorID: ~0~; scans: ~11159~
3	1::sp|cRAP039|P13645|K1C10_HUMAN	Keratin, type I cytoskeletal 10 OS=Homo sapiens GN=KRT10 PE=1 SV=6	2087	59020	121	121	28	28	51	584	2154	2502	1	1	0	545.767	1089.52	2	1089.52	-0.0047	0	39.09	0.026	K	VTMQNLNDR	L					File: ~Y:\CORE\RAW_DATA_2022_QE\P1317_Sigrun_Lange\P1317_3_R_hip.raw~; SpectrumID: ~2711~; PrecursorID: ~0~; scans: ~10883~
3	1::sp|cRAP039|P13645|K1C10_HUMAN	Keratin, type I cytoskeletal 10 OS=Homo sapiens GN=KRT10 PE=1 SV=6	2087	59020	121	121	28	28	51	584	2155	2367	1	1	0	545.768	1089.52	2	1089.52	-0.0021	0	37.87	0.037	K	VTMQNLNDR	L					File: ~Y:\CORE\RAW_DATA_2022_QE\P1317_Sigrun_Lange\P1317_3_R_hip.raw~; SpectrumID: ~2570~; PrecursorID: ~0~; scans: ~10618~
3	1::sp|cRAP039|P13645|K1C10_HUMAN	Keratin, type I cytoskeletal 10 OS=Homo sapiens GN=KRT10 PE=1 SV=6	2087	59020	121	121	28	28	51	584	2156	2937	1	1	0	545.769	1089.52	2	1089.52	-0.0005	0	55.41	0.00065	K	VTMQNLNDR	L					File: ~Y:\CORE\RAW_DATA_2022_QE\P1317_Sigrun_Lange\P1317_3_R_hip.raw~; SpectrumID: ~3154~; PrecursorID: ~0~; scans: ~11699~
3	1::sp|cRAP039|P13645|K1C10_HUMAN	Keratin, type I cytoskeletal 10 OS=Homo sapiens GN=KRT10 PE=1 SV=6	2087	59020	121	121	28	28	51	584	2257	1176	1	1	0	553.767	1105.52	2	1105.52	0.0007	0	77.25	3.8e-06	K	VTMQNLNDR	L	Oxidation (M)	0.003000000.0			File: ~Y:\CORE\RAW_DATA_2022_QE\P1317_Sigrun_Lange\P1317_3_R_hip.raw~; SpectrumID: ~1275~; PrecursorID: ~0~; scans: ~8338~
3	1::sp|cRAP039|P13645|K1C10_HUMAN	Keratin, type I cytoskeletal 10 OS=Homo sapiens GN=KRT10 PE=1 SV=6	2087	59020	121	121	28	28	51	584	2260	1474	2	1	0	554.267	1106.52	2	1106.5	0.0165	0	35.34	0.059	K	VTMQNLNDR	L	Deamidated (NQ); Oxidation (M)	0.003100000.0			File: ~Y:\CORE\RAW_DATA_2022_QE\P1317_Sigrun_Lange\P1317_3_R_hip.raw~; SpectrumID: ~1611~; PrecursorID: ~0~; scans: ~8854~
3	1::sp|cRAP039|P13645|K1C10_HUMAN	Keratin, type I cytoskeletal 10 OS=Homo sapiens GN=KRT10 PE=1 SV=6	2087	59020	121	121	28	28	51	584	2261	1329	2	1	0	554.267	1106.52	2	1106.5	0.0167	0	34.66	0.069	K	VTMQNLNDR	L	Deamidated (NQ); Oxidation (M)	0.003100000.0			File: ~Y:\CORE\RAW_DATA_2022_QE\P1317_Sigrun_Lange\P1317_3_R_hip.raw~; SpectrumID: ~1450~; PrecursorID: ~0~; scans: ~8595~
3	1::sp|cRAP039|P13645|K1C10_HUMAN	Keratin, type I cytoskeletal 10 OS=Homo sapiens GN=KRT10 PE=1 SV=6	2087	59020	121	121	28	28	51	584	2262	1744	3	1	0	554.267	1106.52	2	1106.5	0.0169	0	31.82	0.13	K	VTMQNLNDR	L	Deamidated (NQ); Oxidation (M)	0.003100000.0			File: ~Y:\CORE\RAW_DATA_2022_QE\P1317_Sigrun_Lange\P1317_3_R_hip.raw~; SpectrumID: ~1914~; PrecursorID: ~0~; scans: ~9369~
3	1::sp|cRAP039|P13645|K1C10_HUMAN	Keratin, type I cytoskeletal 10 OS=Homo sapiens GN=KRT10 PE=1 SV=6	2087	59020	121	121	28	28	51	584	2263	1609	3	1	0	554.267	1106.52	2	1106.5	0.0171	0	30.51	0.18	K	VTMQNLNDR	L	Deamidated (NQ); Oxidation (M)	0.003100000.0			File: ~Y:\CORE\RAW_DATA_2022_QE\P1317_Sigrun_Lange\P1317_3_R_hip.raw~; SpectrumID: ~1759~; PrecursorID: ~0~; scans: ~9113~
3	1::sp|cRAP039|P13645|K1C10_HUMAN	Keratin, type I cytoskeletal 10 OS=Homo sapiens GN=KRT10 PE=1 SV=6	2087	59020	121	121	28	28	51	584	2264	1875	2	1	0	554.268	1106.52	2	1106.5	0.0179	0	32.35	0.12	K	VTMQNLNDR	L	Deamidated (NQ); Oxidation (M)	0.003100000.0			File: ~Y:\CORE\RAW_DATA_2022_QE\P1317_Sigrun_Lange\P1317_3_R_hip.raw~; SpectrumID: ~2058~; PrecursorID: ~0~; scans: ~9629~
3	1::sp|cRAP039|P13645|K1C10_HUMAN	Keratin, type I cytoskeletal 10 OS=Homo sapiens GN=KRT10 PE=1 SV=6	2087	59020	121	121	28	28	51	584	2283	6349	1	1	1	555.245	1108.48	2	1108.48	-0.0065	0	26.79	0.16	K	DAEAWFNEK	S					File: ~Y:\CORE\RAW_DATA_2022_QE\P1317_Sigrun_Lange\P1317_3_R_hip.raw~; SpectrumID: ~6579~; PrecursorID: ~0~; scans: ~16625~
3	1::sp|cRAP039|P13645|K1C10_HUMAN	Keratin, type I cytoskeletal 10 OS=Homo sapiens GN=KRT10 PE=1 SV=6	2087	59020	121	121	28	28	51	584	2284	5847	1	1	1	555.246	1108.48	2	1108.48	-0.0055	0	27.25	0.15	K	DAEAWFNEK	S					File: ~Y:\CORE\RAW_DATA_2022_QE\P1317_Sigrun_Lange\P1317_3_R_hip.raw~; SpectrumID: ~6075~; PrecursorID: ~0~; scans: ~16013~
3	1::sp|cRAP039|P13645|K1C10_HUMAN	Keratin, type I cytoskeletal 10 OS=Homo sapiens GN=KRT10 PE=1 SV=6	2087	59020	121	121	28	28	51	584	2285	6093	1	1	1	555.248	1108.48	2	1108.48	-0.0005	0	36.22	0.024	K	DAEAWFNEK	S					File: ~Y:\CORE\RAW_DATA_2022_QE\P1317_Sigrun_Lange\P1317_3_R_hip.raw~; SpectrumID: ~6321~; PrecursorID: ~0~; scans: ~16319~
3	1::sp|cRAP039|P13645|K1C10_HUMAN	Keratin, type I cytoskeletal 10 OS=Homo sapiens GN=KRT10 PE=1 SV=6	2087	59020	121	121	28	28	51	584	2694	3160	1	1	1	583.294	1164.57	2	1164.58	-0.0034	0	68.15	3.1e-05	R	LENEIQTYR	S					File: ~Y:\CORE\RAW_DATA_2022_QE\P1317_Sigrun_Lange\P1317_3_R_hip.raw~; SpectrumID: ~3379~; PrecursorID: ~0~; scans: ~12094~
3	1::sp|cRAP039|P13645|K1C10_HUMAN	Keratin, type I cytoskeletal 10 OS=Homo sapiens GN=KRT10 PE=1 SV=6	2087	59020	121	121	28	28	51	584	2696	3510	1	1	1	583.295	1164.58	2	1164.58	-0.0018	0	60.63	0.00016	R	LENEIQTYR	S					File: ~Y:\CORE\RAW_DATA_2022_QE\P1317_Sigrun_Lange\P1317_3_R_hip.raw~; SpectrumID: ~3731~; PrecursorID: ~0~; scans: ~12646~
3	1::sp|cRAP039|P13645|K1C10_HUMAN	Keratin, type I cytoskeletal 10 OS=Homo sapiens GN=KRT10 PE=1 SV=6	2087	59020	121	121	28	28	51	584	2697	3007	1	1	1	583.296	1164.58	2	1164.58	-0.0003	0	65.6	5.5e-05	R	LENEIQTYR	S					File: ~Y:\CORE\RAW_DATA_2022_QE\P1317_Sigrun_Lange\P1317_3_R_hip.raw~; SpectrumID: ~3224~; PrecursorID: ~0~; scans: ~11818~
3	1::sp|cRAP039|P13645|K1C10_HUMAN	Keratin, type I cytoskeletal 10 OS=Homo sapiens GN=KRT10 PE=1 SV=6	2087	59020	121	121	28	28	51	584	2699	3687	1	1	1	583.297	1164.58	2	1164.58	0.0012	0	54.66	0.00068	R	LENEIQTYR	S					File: ~Y:\CORE\RAW_DATA_2022_QE\P1317_Sigrun_Lange\P1317_3_R_hip.raw~; SpectrumID: ~3910~; PrecursorID: ~0~; scans: ~12926~
3	1::sp|cRAP039|P13645|K1C10_HUMAN	Keratin, type I cytoskeletal 10 OS=Homo sapiens GN=KRT10 PE=1 SV=6	2087	59020	121	121	28	28	51	584	2702	3916	1	1	1	583.298	1164.58	2	1164.58	0.0042	0	48.32	0.0029	R	LENEIQTYR	S					File: ~Y:\CORE\RAW_DATA_2022_QE\P1317_Sigrun_Lange\P1317_3_R_hip.raw~; SpectrumID: ~4139~; PrecursorID: ~0~; scans: ~13319~
3	1::sp|cRAP039|P13645|K1C10_HUMAN	Keratin, type I cytoskeletal 10 OS=Homo sapiens GN=KRT10 PE=1 SV=6	2087	59020	121	121	28	28	51	584	2703	2712	1	1	1	583.298	1164.58	2	1164.58	0.0043	0	59.75	0.00021	R	LENEIQTYR	S					File: ~Y:\CORE\RAW_DATA_2022_QE\P1317_Sigrun_Lange\P1317_3_R_hip.raw~; SpectrumID: ~2928~; PrecursorID: ~0~; scans: ~11275~
3	1::sp|cRAP039|P13645|K1C10_HUMAN	Keratin, type I cytoskeletal 10 OS=Homo sapiens GN=KRT10 PE=1 SV=6	2087	59020	121	121	28	28	51	584	2704	3327	1	1	1	583.298	1164.58	2	1164.58	0.0047	0	69.65	2.1e-05	R	LENEIQTYR	S					File: ~Y:\CORE\RAW_DATA_2022_QE\P1317_Sigrun_Lange\P1317_3_R_hip.raw~; SpectrumID: ~3547~; PrecursorID: ~0~; scans: ~12368~
3	1::sp|cRAP039|P13645|K1C10_HUMAN	Keratin, type I cytoskeletal 10 OS=Homo sapiens GN=KRT10 PE=1 SV=6	2087	59020	121	121	28	28	51	584	2708	2978	1	1	1	583.799	1165.58	2	1165.56	0.0226	0	47.28	0.0033	R	LENEIQTYR	S	Deamidated (NQ)	0.000001000.0			File: ~Y:\CORE\RAW_DATA_2022_QE\P1317_Sigrun_Lange\P1317_3_R_hip.raw~; SpectrumID: ~3195~; PrecursorID: ~0~; scans: ~11769~
3	1::sp|cRAP039|P13645|K1C10_HUMAN	Keratin, type I cytoskeletal 10 OS=Homo sapiens GN=KRT10 PE=1 SV=6	2087	59020	121	121	28	28	51	584	2845	7301	1	1	1	594.35	1186.69	2	1186.69	-0.0059	1	27.57	0.17	R	RVLDELTLTK	A					File: ~Y:\CORE\RAW_DATA_2022_QE\P1317_Sigrun_Lange\P1317_3_R_hip.raw~; SpectrumID: ~7531~; PrecursorID: ~0~; scans: ~17678~
3	1::sp|cRAP039|P13645|K1C10_HUMAN	Keratin, type I cytoskeletal 10 OS=Homo sapiens GN=KRT10 PE=1 SV=6	2087	59020	121	121	28	28	51	584	2955	4722	1	1	1	601.312	1200.61	2	1200.61	-0.0012	0	61.98	0.00013	R	QSVEADINGLR	R					File: ~Y:\CORE\RAW_DATA_2022_QE\P1317_Sigrun_Lange\P1317_3_R_hip.raw~; SpectrumID: ~4950~; PrecursorID: ~0~; scans: ~14569~
3	1::sp|cRAP039|P13645|K1C10_HUMAN	Keratin, type I cytoskeletal 10 OS=Homo sapiens GN=KRT10 PE=1 SV=6	2087	59020	121	121	28	28	51	584	2956	5003	1	1	1	601.312	1200.61	2	1200.61	-0.0007	0	68.45	2.8e-05	R	QSVEADINGLR	R					File: ~Y:\CORE\RAW_DATA_2022_QE\P1317_Sigrun_Lange\P1317_3_R_hip.raw~; SpectrumID: ~5231~; PrecursorID: ~0~; scans: ~14939~
3	1::sp|cRAP039|P13645|K1C10_HUMAN	Keratin, type I cytoskeletal 10 OS=Homo sapiens GN=KRT10 PE=1 SV=6	2087	59020	121	121	28	28	51	584	2958	4507	1	1	1	601.314	1200.61	2	1200.61	0.0038	0	54.16	0.00085	R	QSVEADINGLR	R					File: ~Y:\CORE\RAW_DATA_2022_QE\P1317_Sigrun_Lange\P1317_3_R_hip.raw~; SpectrumID: ~4735~; PrecursorID: ~0~; scans: ~14278~
3	1::sp|cRAP039|P13645|K1C10_HUMAN	Keratin, type I cytoskeletal 10 OS=Homo sapiens GN=KRT10 PE=1 SV=6	2087	59020	121	121	28	28	51	584	2964	3359	1	1	1	601.801	1201.59	2	1201.59	-0.0056	0	50.79	0.0016	R	QSVEADINGLR	R	Deamidated (NQ)	0.00000001000.0			File: ~Y:\CORE\RAW_DATA_2022_QE\P1317_Sigrun_Lange\P1317_3_R_hip.raw~; SpectrumID: ~3579~; PrecursorID: ~0~; scans: ~12414~
3	1::sp|cRAP039|P13645|K1C10_HUMAN	Keratin, type I cytoskeletal 10 OS=Homo sapiens GN=KRT10 PE=1 SV=6	2087	59020	121	121	28	28	51	584	2965	3943	1	1	1	601.804	1201.59	2	1201.59	-0.0006	0	76.71	4.2e-06	R	QSVEADINGLR	R	Deamidated (NQ)	0.00000001000.0			File: ~Y:\CORE\RAW_DATA_2022_QE\P1317_Sigrun_Lange\P1317_3_R_hip.raw~; SpectrumID: ~4166~; PrecursorID: ~0~; scans: ~13370~
3	1::sp|cRAP039|P13645|K1C10_HUMAN	Keratin, type I cytoskeletal 10 OS=Homo sapiens GN=KRT10 PE=1 SV=6	2087	59020	121	121	28	28	51	584	2966	3547	1	1	1	601.806	1201.6	2	1201.59	0.0033	0	75.45	6.2e-06	R	QSVEADINGLR	R	Deamidated (NQ)	0.00000001000.0			File: ~Y:\CORE\RAW_DATA_2022_QE\P1317_Sigrun_Lange\P1317_3_R_hip.raw~; SpectrumID: ~3768~; PrecursorID: ~0~; scans: ~12705~
3	1::sp|cRAP039|P13645|K1C10_HUMAN	Keratin, type I cytoskeletal 10 OS=Homo sapiens GN=KRT10 PE=1 SV=6	2087	59020	121	121	28	28	51	584	2967	3718	1	1	1	601.807	1201.6	2	1201.59	0.0045	0	75.75	5.8e-06	R	QSVEADINGLR	R	Deamidated (NQ)	0.00000001000.0			File: ~Y:\CORE\RAW_DATA_2022_QE\P1317_Sigrun_Lange\P1317_3_R_hip.raw~; SpectrumID: ~3941~; PrecursorID: ~0~; scans: ~12986~
3	1::sp|cRAP039|P13645|K1C10_HUMAN	Keratin, type I cytoskeletal 10 OS=Homo sapiens GN=KRT10 PE=1 SV=6	2087	59020	121	121	28	28	51	584	2968	5243	1	1	1	601.81	1201.61	2	1201.59	0.0123	0	54.67	0.00077	R	QSVEADINGLR	R	Deamidated (NQ)	0.00000001000.0			File: ~Y:\CORE\RAW_DATA_2022_QE\P1317_Sigrun_Lange\P1317_3_R_hip.raw~; SpectrumID: ~5471~; PrecursorID: ~0~; scans: ~15243~
3	1::sp|cRAP039|P13645|K1C10_HUMAN	Keratin, type I cytoskeletal 10 OS=Homo sapiens GN=KRT10 PE=1 SV=6	2087	59020	121	121	28	28	51	584	3257	6199	1	1	1	412.231	1233.67	3	1233.67	0.0003	1	37.13	0.024	R	LKYENEVALR	Q					File: ~Y:\CORE\RAW_DATA_2022_QE\P1317_Sigrun_Lange\P1317_3_R_hip.raw~; SpectrumID: ~6429~; PrecursorID: ~0~; scans: ~16449~
3	1::sp|cRAP039|P13645|K1C10_HUMAN	Keratin, type I cytoskeletal 10 OS=Homo sapiens GN=KRT10 PE=1 SV=6	2087	59020	121	121	28	28	51	584	3258	6180	1	1	1	617.844	1233.67	2	1233.67	0.0016	1	24.62	0.46	R	LKYENEVALR	Q					File: ~Y:\CORE\RAW_DATA_2022_QE\P1317_Sigrun_Lange\P1317_3_R_hip.raw~; SpectrumID: ~6410~; PrecursorID: ~0~; scans: ~16426~
3	1::sp|cRAP039|P13645|K1C10_HUMAN	Keratin, type I cytoskeletal 10 OS=Homo sapiens GN=KRT10 PE=1 SV=6	2087	59020	121	121	28	28	51	584	3259	6443	1	1	1	617.845	1233.68	2	1233.67	0.0039	1	35.56	0.033	R	LKYENEVALR	Q					File: ~Y:\CORE\RAW_DATA_2022_QE\P1317_Sigrun_Lange\P1317_3_R_hip.raw~; SpectrumID: ~6673~; PrecursorID: ~0~; scans: ~16733~
3	1::sp|cRAP039|P13645|K1C10_HUMAN	Keratin, type I cytoskeletal 10 OS=Homo sapiens GN=KRT10 PE=1 SV=6	2087	59020	121	121	28	28	51	584	3287	6873	1	1	1	619.289	1236.56	2	1236.58	-0.0143	1	42.74	0.008	R	KDAEAWFNEK	S					File: ~Y:\CORE\RAW_DATA_2022_QE\P1317_Sigrun_Lange\P1317_3_R_hip.raw~; SpectrumID: ~7103~; PrecursorID: ~0~; scans: ~17210~
3	1::sp|cRAP039|P13645|K1C10_HUMAN	Keratin, type I cytoskeletal 10 OS=Homo sapiens GN=KRT10 PE=1 SV=6	2087	59020	121	121	28	28	51	584	3476	2972	1	1	1	631.797	1261.58	2	1261.59	-0.0099	0	65.95	4.5e-05	R	SLLEGEGSSGGGGR	G					File: ~Y:\CORE\RAW_DATA_2022_QE\P1317_Sigrun_Lange\P1317_3_R_hip.raw~; SpectrumID: ~3189~; PrecursorID: ~0~; scans: ~11759~
3	1::sp|cRAP039|P13645|K1C10_HUMAN	Keratin, type I cytoskeletal 10 OS=Homo sapiens GN=KRT10 PE=1 SV=6	2087	59020	121	121	28	28	51	584	3477	3647	1	1	1	631.798	1261.58	2	1261.59	-0.0094	0	63.9	7.2e-05	R	SLLEGEGSSGGGGR	G					File: ~Y:\CORE\RAW_DATA_2022_QE\P1317_Sigrun_Lange\P1317_3_R_hip.raw~; SpectrumID: ~3868~; PrecursorID: ~0~; scans: ~12863~
3	1::sp|cRAP039|P13645|K1C10_HUMAN	Keratin, type I cytoskeletal 10 OS=Homo sapiens GN=KRT10 PE=1 SV=6	2087	59020	121	121	28	28	51	584	3478	3466	1	1	1	631.798	1261.58	2	1261.59	-0.0079	0	64.34	6.5e-05	R	SLLEGEGSSGGGGR	G					File: ~Y:\CORE\RAW_DATA_2022_QE\P1317_Sigrun_Lange\P1317_3_R_hip.raw~; SpectrumID: ~3687~; PrecursorID: ~0~; scans: ~12583~
3	1::sp|cRAP039|P13645|K1C10_HUMAN	Keratin, type I cytoskeletal 10 OS=Homo sapiens GN=KRT10 PE=1 SV=6	2087	59020	121	121	28	28	51	584	3479	3122	1	1	1	631.799	1261.58	2	1261.59	-0.0066	0	66.46	4.4e-05	R	SLLEGEGSSGGGGR	G					File: ~Y:\CORE\RAW_DATA_2022_QE\P1317_Sigrun_Lange\P1317_3_R_hip.raw~; SpectrumID: ~3340~; PrecursorID: ~0~; scans: ~12031~
3	1::sp|cRAP039|P13645|K1C10_HUMAN	Keratin, type I cytoskeletal 10 OS=Homo sapiens GN=KRT10 PE=1 SV=6	2087	59020	121	121	28	28	51	584	3480	3285	1	1	1	631.8	1261.58	2	1261.59	-0.0051	0	64.42	7.3e-05	R	SLLEGEGSSGGGGR	G					File: ~Y:\CORE\RAW_DATA_2022_QE\P1317_Sigrun_Lange\P1317_3_R_hip.raw~; SpectrumID: ~3504~; PrecursorID: ~0~; scans: ~12308~
3	1::sp|cRAP039|P13645|K1C10_HUMAN	Keratin, type I cytoskeletal 10 OS=Homo sapiens GN=KRT10 PE=1 SV=6	2087	59020	121	121	28	28	51	584	3481	2727	1	1	1	631.801	1261.59	2	1261.59	-0.0031	0	70.47	1.7e-05	R	SLLEGEGSSGGGGR	G					File: ~Y:\CORE\RAW_DATA_2022_QE\P1317_Sigrun_Lange\P1317_3_R_hip.raw~; SpectrumID: ~2943~; PrecursorID: ~0~; scans: ~11300~
3	1::sp|cRAP039|P13645|K1C10_HUMAN	Keratin, type I cytoskeletal 10 OS=Homo sapiens GN=KRT10 PE=1 SV=6	2087	59020	121	121	28	28	51	584	3482	2437	1	1	1	631.801	1261.59	2	1261.59	-0.0026	0	75.96	4.9e-06	R	SLLEGEGSSGGGGR	G					File: ~Y:\CORE\RAW_DATA_2022_QE\P1317_Sigrun_Lange\P1317_3_R_hip.raw~; SpectrumID: ~2644~; PrecursorID: ~0~; scans: ~10755~
3	1::sp|cRAP039|P13645|K1C10_HUMAN	Keratin, type I cytoskeletal 10 OS=Homo sapiens GN=KRT10 PE=1 SV=6	2087	59020	121	121	28	28	51	584	3484	3880	1	1	1	631.802	1261.59	2	1261.59	-0.0005	0	48.32	0.003	R	SLLEGEGSSGGGGR	G					File: ~Y:\CORE\RAW_DATA_2022_QE\P1317_Sigrun_Lange\P1317_3_R_hip.raw~; SpectrumID: ~4103~; PrecursorID: ~0~; scans: ~13244~
3	1::sp|cRAP039|P13645|K1C10_HUMAN	Keratin, type I cytoskeletal 10 OS=Homo sapiens GN=KRT10 PE=1 SV=6	2087	59020	121	121	28	28	51	584	3486	2575	1	1	1	631.803	1261.59	2	1261.59	0.0018	0	87.81	3.7e-07	R	SLLEGEGSSGGGGR	G					File: ~Y:\CORE\RAW_DATA_2022_QE\P1317_Sigrun_Lange\P1317_3_R_hip.raw~; SpectrumID: ~2785~; PrecursorID: ~0~; scans: ~11025~
3	1::sp|cRAP039|P13645|K1C10_HUMAN	Keratin, type I cytoskeletal 10 OS=Homo sapiens GN=KRT10 PE=1 SV=6	2087	59020	121	121	28	28	51	584	3783	6525	1	1	1	434.202	1299.58	3	1299.59	-0.0031	1	37.33	0.019	K	NHEEEMKDLR	N					File: ~Y:\CORE\RAW_DATA_2022_QE\P1317_Sigrun_Lange\P1317_3_R_hip.raw~; SpectrumID: ~6755~; PrecursorID: ~0~; scans: ~16826~
3	1::sp|cRAP039|P13645|K1C10_HUMAN	Keratin, type I cytoskeletal 10 OS=Homo sapiens GN=KRT10 PE=1 SV=6	2087	59020	121	121	28	28	51	584	4180	6161	1	1	1	453.243	1356.71	3	1356.71	-0.0022	1	33.72	0.087	R	QSVEADINGLRR	V					File: ~Y:\CORE\RAW_DATA_2022_QE\P1317_Sigrun_Lange\P1317_3_R_hip.raw~; SpectrumID: ~6391~; PrecursorID: ~0~; scans: ~16403~
3	1::sp|cRAP039|P13645|K1C10_HUMAN	Keratin, type I cytoskeletal 10 OS=Homo sapiens GN=KRT10 PE=1 SV=6	2087	59020	121	121	28	28	51	584	4186	5031	1	1	1	453.571	1357.69	3	1357.69	-0.0047	1	33.81	0.097	R	QSVEADINGLRR	V	Deamidated (NQ)	0.000000010000.0			File: ~Y:\CORE\RAW_DATA_2022_QE\P1317_Sigrun_Lange\P1317_3_R_hip.raw~; SpectrumID: ~5259~; PrecursorID: ~0~; scans: ~14974~
3	1::sp|cRAP039|P13645|K1C10_HUMAN	Keratin, type I cytoskeletal 10 OS=Homo sapiens GN=KRT10 PE=1 SV=6	2087	59020	121	121	28	28	51	584	4187	5276	1	1	1	453.572	1357.69	3	1357.69	-0.0004	1	36.6	0.058	R	QSVEADINGLRR	V	Deamidated (NQ)	0.000000010000.0			File: ~Y:\CORE\RAW_DATA_2022_QE\P1317_Sigrun_Lange\P1317_3_R_hip.raw~; SpectrumID: ~5504~; PrecursorID: ~0~; scans: ~15283~
3	1::sp|cRAP039|P13645|K1C10_HUMAN	Keratin, type I cytoskeletal 10 OS=Homo sapiens GN=KRT10 PE=1 SV=6	2087	59020	121	121	28	28	51	584	4191	5512	1	1	1	453.906	1358.7	3	1358.68	0.0168	1	38.54	0.04	R	QSVEADINGLRR	V	2 Deamidated (NQ)	0.100000010000.0			File: ~Y:\CORE\RAW_DATA_2022_QE\P1317_Sigrun_Lange\P1317_3_R_hip.raw~; SpectrumID: ~5740~; PrecursorID: ~0~; scans: ~15585~
3	1::sp|cRAP039|P13645|K1C10_HUMAN	Keratin, type I cytoskeletal 10 OS=Homo sapiens GN=KRT10 PE=1 SV=6	2087	59020	121	121	28	28	51	584	4219	2465	1	1	1	683.319	1364.62	2	1364.63	-0.0082	0	66.41	4e-05	R	SQYEQLAEQNR	K					File: ~Y:\CORE\RAW_DATA_2022_QE\P1317_Sigrun_Lange\P1317_3_R_hip.raw~; SpectrumID: ~2672~; PrecursorID: ~0~; scans: ~10813~
3	1::sp|cRAP039|P13645|K1C10_HUMAN	Keratin, type I cytoskeletal 10 OS=Homo sapiens GN=KRT10 PE=1 SV=6	2087	59020	121	121	28	28	51	584	4220	2609	1	1	1	683.32	1364.63	2	1364.63	-0.0058	0	66.93	3.6e-05	R	SQYEQLAEQNR	K					File: ~Y:\CORE\RAW_DATA_2022_QE\P1317_Sigrun_Lange\P1317_3_R_hip.raw~; SpectrumID: ~2820~; PrecursorID: ~0~; scans: ~11084~
3	1::sp|cRAP039|P13645|K1C10_HUMAN	Keratin, type I cytoskeletal 10 OS=Homo sapiens GN=KRT10 PE=1 SV=6	2087	59020	121	121	28	28	51	584	4221	2323	1	1	1	683.323	1364.63	2	1364.63	-0.0014	0	66.92	4e-05	R	SQYEQLAEQNR	K					File: ~Y:\CORE\RAW_DATA_2022_QE\P1317_Sigrun_Lange\P1317_3_R_hip.raw~; SpectrumID: ~2526~; PrecursorID: ~0~; scans: ~10521~
3	1::sp|cRAP039|P13645|K1C10_HUMAN	Keratin, type I cytoskeletal 10 OS=Homo sapiens GN=KRT10 PE=1 SV=6	2087	59020	121	121	28	28	51	584	4341	3499	1	1	1	691.324	1380.63	2	1380.64	-0.007	0	80.58	1.4e-06	R	ALEESNYELEGK	I					File: ~Y:\CORE\RAW_DATA_2022_QE\P1317_Sigrun_Lange\P1317_3_R_hip.raw~; SpectrumID: ~3720~; PrecursorID: ~0~; scans: ~12631~
3	1::sp|cRAP039|P13645|K1C10_HUMAN	Keratin, type I cytoskeletal 10 OS=Homo sapiens GN=KRT10 PE=1 SV=6	2087	59020	121	121	28	28	51	584	4342	2898	1	1	1	691.326	1380.64	2	1380.64	-0.0029	0	62.7	9.2e-05	R	ALEESNYELEGK	I					File: ~Y:\CORE\RAW_DATA_2022_QE\P1317_Sigrun_Lange\P1317_3_R_hip.raw~; SpectrumID: ~3115~; PrecursorID: ~0~; scans: ~11621~
3	1::sp|cRAP039|P13645|K1C10_HUMAN	Keratin, type I cytoskeletal 10 OS=Homo sapiens GN=KRT10 PE=1 SV=6	2087	59020	121	121	28	28	51	584	4343	3993	1	1	1	691.328	1380.64	2	1380.64	0.0005	0	64.9	5.7e-05	R	ALEESNYELEGK	I					File: ~Y:\CORE\RAW_DATA_2022_QE\P1317_Sigrun_Lange\P1317_3_R_hip.raw~; SpectrumID: ~4217~; PrecursorID: ~0~; scans: ~13468~
3	1::sp|cRAP039|P13645|K1C10_HUMAN	Keratin, type I cytoskeletal 10 OS=Homo sapiens GN=KRT10 PE=1 SV=6	2087	59020	121	121	28	28	51	584	4344	3845	1	1	1	691.328	1380.64	2	1380.64	0.0012	0	80.49	1.6e-06	R	ALEESNYELEGK	I					File: ~Y:\CORE\RAW_DATA_2022_QE\P1317_Sigrun_Lange\P1317_3_R_hip.raw~; SpectrumID: ~4068~; PrecursorID: ~0~; scans: ~13189~
3	1::sp|cRAP039|P13645|K1C10_HUMAN	Keratin, type I cytoskeletal 10 OS=Homo sapiens GN=KRT10 PE=1 SV=6	2087	59020	121	121	28	28	51	584	4345	3318	1	1	1	691.328	1380.64	2	1380.64	0.0013	0	80.58	1.5e-06	R	ALEESNYELEGK	I					File: ~Y:\CORE\RAW_DATA_2022_QE\P1317_Sigrun_Lange\P1317_3_R_hip.raw~; SpectrumID: ~3538~; PrecursorID: ~0~; scans: ~12356~
3	1::sp|cRAP039|P13645|K1C10_HUMAN	Keratin, type I cytoskeletal 10 OS=Homo sapiens GN=KRT10 PE=1 SV=6	2087	59020	121	121	28	28	51	584	4346	3677	1	1	1	691.328	1380.64	2	1380.64	0.0015	0	80.81	1.5e-06	R	ALEESNYELEGK	I					File: ~Y:\CORE\RAW_DATA_2022_QE\P1317_Sigrun_Lange\P1317_3_R_hip.raw~; SpectrumID: ~3900~; PrecursorID: ~0~; scans: ~12911~
3	1::sp|cRAP039|P13645|K1C10_HUMAN	Keratin, type I cytoskeletal 10 OS=Homo sapiens GN=KRT10 PE=1 SV=6	2087	59020	121	121	28	28	51	584	4347	3155	1	1	1	691.329	1380.64	2	1380.64	0.0017	0	63.26	8.3e-05	R	ALEESNYELEGK	I					File: ~Y:\CORE\RAW_DATA_2022_QE\P1317_Sigrun_Lange\P1317_3_R_hip.raw~; SpectrumID: ~3374~; PrecursorID: ~0~; scans: ~12081~
3	1::sp|cRAP039|P13645|K1C10_HUMAN	Keratin, type I cytoskeletal 10 OS=Homo sapiens GN=KRT10 PE=1 SV=6	2087	59020	121	121	28	28	51	584	4348	4154	1	1	1	691.333	1380.65	2	1380.64	0.0107	0	50.65	0.0017	R	ALEESNYELEGK	I					File: ~Y:\CORE\RAW_DATA_2022_QE\P1317_Sigrun_Lange\P1317_3_R_hip.raw~; SpectrumID: ~4379~; PrecursorID: ~0~; scans: ~13741~
3	1::sp|cRAP039|P13645|K1C10_HUMAN	Keratin, type I cytoskeletal 10 OS=Homo sapiens GN=KRT10 PE=1 SV=6	2087	59020	121	121	28	28	51	584	4354	4329	1	1	1	691.827	1381.64	2	1381.62	0.0156	0	35.52	0.048	R	ALEESNYELEGK	I	Deamidated (NQ)	0.000001000000.0			File: ~Y:\CORE\RAW_DATA_2022_QE\P1317_Sigrun_Lange\P1317_3_R_hip.raw~; SpectrumID: ~4555~; PrecursorID: ~0~; scans: ~14022~
3	1::sp|cRAP039|P13645|K1C10_HUMAN	Keratin, type I cytoskeletal 10 OS=Homo sapiens GN=KRT10 PE=1 SV=6	2087	59020	121	121	28	28	51	584	4400	5042	1	1	1	695.844	1389.67	2	1389.67	0.0007	0	90.59	2.1e-07	K	QSLEASLAETEGR	Y					File: ~Y:\CORE\RAW_DATA_2022_QE\P1317_Sigrun_Lange\P1317_3_R_hip.raw~; SpectrumID: ~5270~; PrecursorID: ~0~; scans: ~14988~
3	1::sp|cRAP039|P13645|K1C10_HUMAN	Keratin, type I cytoskeletal 10 OS=Homo sapiens GN=KRT10 PE=1 SV=6	2087	59020	121	121	28	28	51	584	4401	5286	1	1	1	695.845	1389.68	2	1389.67	0.0027	0	99.29	2.9e-08	K	QSLEASLAETEGR	Y					File: ~Y:\CORE\RAW_DATA_2022_QE\P1317_Sigrun_Lange\P1317_3_R_hip.raw~; SpectrumID: ~5514~; PrecursorID: ~0~; scans: ~15295~
3	1::sp|cRAP039|P13645|K1C10_HUMAN	Keratin, type I cytoskeletal 10 OS=Homo sapiens GN=KRT10 PE=1 SV=6	2087	59020	121	121	28	28	51	584	4402	4811	1	1	1	695.846	1389.68	2	1389.67	0.004	0	55	0.00079	K	QSLEASLAETEGR	Y					File: ~Y:\CORE\RAW_DATA_2022_QE\P1317_Sigrun_Lange\P1317_3_R_hip.raw~; SpectrumID: ~5039~; PrecursorID: ~0~; scans: ~14686~
3	1::sp|cRAP039|P13645|K1C10_HUMAN	Keratin, type I cytoskeletal 10 OS=Homo sapiens GN=KRT10 PE=1 SV=6	2087	59020	121	121	28	28	51	584	5077	4269	1	1	1	498.581	1492.72	3	1492.73	-0.005	1	34.47	0.082	R	SQYEQLAEQNRK	D					File: ~Y:\CORE\RAW_DATA_2022_QE\P1317_Sigrun_Lange\P1317_3_R_hip.raw~; SpectrumID: ~4495~; PrecursorID: ~0~; scans: ~13929~
3	1::sp|cRAP039|P13645|K1C10_HUMAN	Keratin, type I cytoskeletal 10 OS=Homo sapiens GN=KRT10 PE=1 SV=6	2087	59020	121	121	28	28	51	584	5079	4458	1	1	1	498.582	1492.73	3	1492.73	-0.0015	1	44.94	0.0076	R	SQYEQLAEQNRK	D					File: ~Y:\CORE\RAW_DATA_2022_QE\P1317_Sigrun_Lange\P1317_3_R_hip.raw~; SpectrumID: ~4685~; PrecursorID: ~0~; scans: ~14213~
3	1::sp|cRAP039|P13645|K1C10_HUMAN	Keratin, type I cytoskeletal 10 OS=Homo sapiens GN=KRT10 PE=1 SV=6	2087	59020	121	121	28	28	51	584	5081	4055	1	1	1	498.584	1492.73	3	1492.73	0.0021	1	32.78	0.13	R	SQYEQLAEQNRK	D					File: ~Y:\CORE\RAW_DATA_2022_QE\P1317_Sigrun_Lange\P1317_3_R_hip.raw~; SpectrumID: ~4280~; PrecursorID: ~0~; scans: ~13579~
3	1::sp|cRAP039|P13645|K1C10_HUMAN	Keratin, type I cytoskeletal 10 OS=Homo sapiens GN=KRT10 PE=1 SV=6	2087	59020	121	121	28	28	51	584	6304	6223	1	1	1	854.388	1706.76	2	1706.76	-0.0036	0	130.32	1.5e-11	K	GSLGGGFSSGGFSGGSFSR	G					File: ~Y:\CORE\RAW_DATA_2022_QE\P1317_Sigrun_Lange\P1317_3_R_hip.raw~; SpectrumID: ~6453~; PrecursorID: ~0~; scans: ~16476~
3	1::sp|cRAP039|P13645|K1C10_HUMAN	Keratin, type I cytoskeletal 10 OS=Homo sapiens GN=KRT10 PE=1 SV=6	2087	59020	121	121	28	28	51	584	6305	4637	1	1	1	854.39	1706.77	2	1706.76	0.0006	0	56.45	0.00039	K	GSLGGGFSSGGFSGGSFSR	G					File: ~Y:\CORE\RAW_DATA_2022_QE\P1317_Sigrun_Lange\P1317_3_R_hip.raw~; SpectrumID: ~4865~; PrecursorID: ~0~; scans: ~14452~
3	1::sp|cRAP039|P13645|K1C10_HUMAN	Keratin, type I cytoskeletal 10 OS=Homo sapiens GN=KRT10 PE=1 SV=6	2087	59020	121	121	28	28	51	584	6306	5972	1	1	1	854.391	1706.77	2	1706.76	0.0023	0	72.31	1e-05	K	GSLGGGFSSGGFSGGSFSR	G					File: ~Y:\CORE\RAW_DATA_2022_QE\P1317_Sigrun_Lange\P1317_3_R_hip.raw~; SpectrumID: ~6200~; PrecursorID: ~0~; scans: ~16169~
3	1::sp|cRAP039|P13645|K1C10_HUMAN	Keratin, type I cytoskeletal 10 OS=Homo sapiens GN=KRT10 PE=1 SV=6	2087	59020	121	121	28	28	51	584	6774	9117	1	1	1	899.01	1796.01	2	1796	0.001	0	85.1	2.3e-07	R	NVQALEIELQSQLALK	Q					File: ~Y:\CORE\RAW_DATA_2022_QE\P1317_Sigrun_Lange\P1317_3_R_hip.raw~; SpectrumID: ~9369~; PrecursorID: ~0~; scans: ~19773~
3	1::sp|cRAP039|P13645|K1C10_HUMAN	Keratin, type I cytoskeletal 10 OS=Homo sapiens GN=KRT10 PE=1 SV=6	2087	59020	121	121	28	28	51	584	6782	9146	1	1	1	600.008	1797	3	1796.99	0.014	0	65.47	2.5e-05	R	NVQALEIELQSQLALK	Q	Deamidated (NQ)	0.0000000001000000.0			File: ~Y:\CORE\RAW_DATA_2022_QE\P1317_Sigrun_Lange\P1317_3_R_hip.raw~; SpectrumID: ~9400~; PrecursorID: ~0~; scans: ~19805~
3	1::sp|cRAP039|P13645|K1C10_HUMAN	Keratin, type I cytoskeletal 10 OS=Homo sapiens GN=KRT10 PE=1 SV=6	2087	59020	121	121	28	28	51	584	7564	7245	1	1	1	998.986	1995.96	2	1995.96	-0.0052	0	111.84	1.8e-09	K	ELTTEIDNNIEQISSYK	S					File: ~Y:\CORE\RAW_DATA_2022_QE\P1317_Sigrun_Lange\P1317_3_R_hip.raw~; SpectrumID: ~7475~; PrecursorID: ~0~; scans: ~17617~
3	1::sp|cRAP039|P13645|K1C10_HUMAN	Keratin, type I cytoskeletal 10 OS=Homo sapiens GN=KRT10 PE=1 SV=6	2087	59020	121	121	28	28	51	584	7565	7510	1	1	1	998.989	1995.96	2	1995.96	-0.0013	0	75.21	8.4e-06	K	ELTTEIDNNIEQISSYK	S					File: ~Y:\CORE\RAW_DATA_2022_QE\P1317_Sigrun_Lange\P1317_3_R_hip.raw~; SpectrumID: ~7740~; PrecursorID: ~0~; scans: ~17906~
3	1::sp|cRAP039|P13645|K1C10_HUMAN	Keratin, type I cytoskeletal 10 OS=Homo sapiens GN=KRT10 PE=1 SV=6	2087	59020	121	121	28	28	51	584	7567	5777	1	1	1	999.472	1996.93	2	1996.95	-0.0179	0	47.17	0.0047	K	ELTTEIDNNIEQISSYK	S	Deamidated (NQ)	0.00000000100000000.0			File: ~Y:\CORE\RAW_DATA_2022_QE\P1317_Sigrun_Lange\P1317_3_R_hip.raw~; SpectrumID: ~6005~; PrecursorID: ~0~; scans: ~15927~
3	1::sp|cRAP039|P13645|K1C10_HUMAN	Keratin, type I cytoskeletal 10 OS=Homo sapiens GN=KRT10 PE=1 SV=6	2087	59020	121	121	28	28	51	584	7568	6020	1	1	1	999.483	1996.95	2	1996.95	0.0034	0	80.05	2.7e-06	K	ELTTEIDNNIEQISSYK	S	Deamidated (NQ)	0.00000001000000000.0			File: ~Y:\CORE\RAW_DATA_2022_QE\P1317_Sigrun_Lange\P1317_3_R_hip.raw~; SpectrumID: ~6248~; PrecursorID: ~0~; scans: ~16229~
3	1::sp|cRAP039|P13645|K1C10_HUMAN	Keratin, type I cytoskeletal 10 OS=Homo sapiens GN=KRT10 PE=1 SV=6	2087	59020	121	121	28	28	51	584	7576	7563	1	1	1	1000.48	1998.94	2	1998.92	0.0242	0	33.35	0.12	K	ELTTEIDNNIEQISSYK	S	3 Deamidated (NQ)	0.00000001100100000.0			File: ~Y:\CORE\RAW_DATA_2022_QE\P1317_Sigrun_Lange\P1317_3_R_hip.raw~; SpectrumID: ~7793~; PrecursorID: ~0~; scans: ~17963~
3	1::sp|cRAP039|P13645|K1C10_HUMAN	Keratin, type I cytoskeletal 10 OS=Homo sapiens GN=KRT10 PE=1 SV=6	2087	59020	121	121	28	28	51	584	7813	6517	1	1	1	1041.99	2081.96	2	2081.96	-0.0009	0	136.5	4.9e-12	R	AETECQNTEYQQLLDIK	I					File: ~Y:\CORE\RAW_DATA_2022_QE\P1317_Sigrun_Lange\P1317_3_R_hip.raw~; SpectrumID: ~6747~; PrecursorID: ~0~; scans: ~16816~
3	1::sp|cRAP039|P13645|K1C10_HUMAN	Keratin, type I cytoskeletal 10 OS=Homo sapiens GN=KRT10 PE=1 SV=6	2087	59020	121	121	28	28	51	584	7814	6790	1	1	1	1041.99	2081.96	2	2081.96	-0.0009	0	102.22	1.3e-08	R	AETECQNTEYQQLLDIK	I					File: ~Y:\CORE\RAW_DATA_2022_QE\P1317_Sigrun_Lange\P1317_3_R_hip.raw~; SpectrumID: ~7020~; PrecursorID: ~0~; scans: ~17121~
3	1::sp|cRAP039|P13645|K1C10_HUMAN	Keratin, type I cytoskeletal 10 OS=Homo sapiens GN=KRT10 PE=1 SV=6	2087	59020	121	121	28	28	51	584	7848	9907	1	1	1	1048.53	2095.05	2	2095.04	0.0114	0	83.08	1.4e-06	K	ADLEMQIESLTEELAYLK	K					File: ~Y:\CORE\RAW_DATA_2022_QE\P1317_Sigrun_Lange\P1317_3_R_hip.raw~; SpectrumID: ~10226~; PrecursorID: ~0~; scans: ~20673~
3	1::sp|cRAP039|P13645|K1C10_HUMAN	Keratin, type I cytoskeletal 10 OS=Homo sapiens GN=KRT10 PE=1 SV=6	2087	59020	121	121	28	28	51	584	7850	9919	1	1	1	699.361	2095.06	3	2095.04	0.0224	0	33.8	0.11	K	ADLEMQIESLTEELAYLK	K					File: ~Y:\CORE\RAW_DATA_2022_QE\P1317_Sigrun_Lange\P1317_3_R_hip.raw~; SpectrumID: ~10238~; PrecursorID: ~0~; scans: ~20685~
3	1::sp|cRAP039|P13645|K1C10_HUMAN	Keratin, type I cytoskeletal 10 OS=Homo sapiens GN=KRT10 PE=1 SV=6	2087	59020	121	121	28	28	51	584	7894	9912	1	1	1	1056.52	2111.02	2	2111.03	-0.0106	0	58.11	0.00045	K	ADLEMQIESLTEELAYLK	K	Oxidation (M)	0.000030000000000000.0			File: ~Y:\CORE\RAW_DATA_2022_QE\P1317_Sigrun_Lange\P1317_3_R_hip.raw~; SpectrumID: ~10231~; PrecursorID: ~0~; scans: ~20678~
3	1::sp|cRAP039|P13645|K1C10_HUMAN	Keratin, type I cytoskeletal 10 OS=Homo sapiens GN=KRT10 PE=1 SV=6	2087	59020	121	121	28	28	51	584	8196	6272	1	1	1	738.363	2212.07	3	2212.07	-0.0086	1	59.85	0.00032	K	SKELTTEIDNNIEQISSYK	S	Deamidated (NQ)	0.0000000001000000000.0			File: ~Y:\CORE\RAW_DATA_2022_QE\P1317_Sigrun_Lange\P1317_3_R_hip.raw~; SpectrumID: ~6502~; PrecursorID: ~0~; scans: ~16533~
3	1::sp|cRAP039|P13645|K1C10_HUMAN	Keratin, type I cytoskeletal 10 OS=Homo sapiens GN=KRT10 PE=1 SV=6	2087	59020	121	121	28	28	51	584	8199	6406	1	1	1	738.7	2213.08	3	2213.06	0.0207	1	87.94	4.9e-07	K	SKELTTEIDNNIEQISSYK	S	2 Deamidated (NQ)	0.0000000001100000000.0			File: ~Y:\CORE\RAW_DATA_2022_QE\P1317_Sigrun_Lange\P1317_3_R_hip.raw~; SpectrumID: ~6636~; PrecursorID: ~0~; scans: ~16688~
3	1::sp|cRAP039|P13645|K1C10_HUMAN	Keratin, type I cytoskeletal 10 OS=Homo sapiens GN=KRT10 PE=1 SV=6	2087	59020	121	121	28	28	51	584	8226	9651	1	1	1	742.051	2223.13	3	2223.13	-0.0026	1	72.62	1.4e-05	K	ADLEMQIESLTEELAYLKK	N					File: ~Y:\CORE\RAW_DATA_2022_QE\P1317_Sigrun_Lange\P1317_3_R_hip.raw~; SpectrumID: ~9961~; PrecursorID: ~0~; scans: ~20395~
3	1::sp|cRAP039|P13645|K1C10_HUMAN	Keratin, type I cytoskeletal 10 OS=Homo sapiens GN=KRT10 PE=1 SV=6	2087	59020	121	121	28	28	51	584	8637	6956	1	1	1	781.66	2341.96	3	2341.98	-0.0194	0	33.31	0.021	R	GSSGGGCFGGSSGGYGGLGGFGGGSFR	G					File: ~Y:\CORE\RAW_DATA_2022_QE\P1317_Sigrun_Lange\P1317_3_R_hip.raw~; SpectrumID: ~7186~; PrecursorID: ~0~; scans: ~17300~
3	1::sp|cRAP039|P13645|K1C10_HUMAN	Keratin, type I cytoskeletal 10 OS=Homo sapiens GN=KRT10 PE=1 SV=6	2087	59020	121	121	28	28	51	584	8638	7014	1	1	1	1171.99	2341.97	2	2341.98	-0.0032	0	172.85	3.3e-16	R	GSSGGGCFGGSSGGYGGLGGFGGGSFR	G					File: ~Y:\CORE\RAW_DATA_2022_QE\P1317_Sigrun_Lange\P1317_3_R_hip.raw~; SpectrumID: ~7244~; PrecursorID: ~0~; scans: ~17363~
3	1::sp|cRAP039|P13645|K1C10_HUMAN	Keratin, type I cytoskeletal 10 OS=Homo sapiens GN=KRT10 PE=1 SV=6	2087	59020	121	121	28	28	51	584	8640	6879	1	1	1	1172.49	2342.97	2	2342.96	0.0055	0	48.52	0.00066	R	GSSGGGCFGGSSGGYGGLGGFGGGSFR	G	Deamidated (R)	0.000000000000000000000000002.0			File: ~Y:\CORE\RAW_DATA_2022_QE\P1317_Sigrun_Lange\P1317_3_R_hip.raw~; SpectrumID: ~7109~; PrecursorID: ~0~; scans: ~17216~
3	1::sp|cRAP039|P13645|K1C10_HUMAN	Keratin, type I cytoskeletal 10 OS=Homo sapiens GN=KRT10 PE=1 SV=6	2087	59020	121	121	28	28	51	584	8710	9270	1	1	1	1184.13	2366.26	2	2366.26	-0.0004	0	153.27	7.1e-14	K	NQILNLTTDNANILLQIDNAR	L					File: ~Y:\CORE\RAW_DATA_2022_QE\P1317_Sigrun_Lange\P1317_3_R_hip.raw~; SpectrumID: ~9538~; PrecursorID: ~0~; scans: ~19950~
3	1::sp|cRAP039|P13645|K1C10_HUMAN	Keratin, type I cytoskeletal 10 OS=Homo sapiens GN=KRT10 PE=1 SV=6	2087	59020	121	121	28	28	51	584	9854	9911	1	1	1	958.472	2872.4	3	2872.37	0.0259	0	60.79	0.00026	R	NVSTGDVNVEMNAAPGVDLTQLLNNMR	S	Deamidated (NQ)	0.000000000001000000000000000.0			File: ~Y:\CORE\RAW_DATA_2022_QE\P1317_Sigrun_Lange\P1317_3_R_hip.raw~; SpectrumID: ~10230~; PrecursorID: ~0~; scans: ~20677~
3	1::sp|cRAP039|P13645|K1C10_HUMAN	Keratin, type I cytoskeletal 10 OS=Homo sapiens GN=KRT10 PE=1 SV=6	2087	59020	121	121	28	28	51	584	9878	9500	1	1	1	963.805	2888.39	3	2888.36	0.0295	0	56.42	0.0007	R	NVSTGDVNVEMNAAPGVDLTQLLNNMR	S	Deamidated (NQ); Oxidation (M)	0.000000000031000000000000000.0			File: ~Y:\CORE\RAW_DATA_2022_QE\P1317_Sigrun_Lange\P1317_3_R_hip.raw~; SpectrumID: ~9791~; PrecursorID: ~0~; scans: ~20216~
3	1::sp|cRAP039|P13645|K1C10_HUMAN	Keratin, type I cytoskeletal 10 OS=Homo sapiens GN=KRT10 PE=1 SV=6	2087	59020	121	121	28	28	51	584	9900	7860	1	1	1	969.127	2904.36	3	2904.36	0.001	0	78.08	4.5e-06	R	NVSTGDVNVEMNAAPGVDLTQLLNNMR	S	Deamidated (NQ); 2 Oxidation (M)	0.000000000031000000000000030.0			File: ~Y:\CORE\RAW_DATA_2022_QE\P1317_Sigrun_Lange\P1317_3_R_hip.raw~; SpectrumID: ~8090~; PrecursorID: ~0~; scans: ~18390~
3	1::sp|cRAP039|P13645|K1C10_HUMAN	Keratin, type I cytoskeletal 10 OS=Homo sapiens GN=KRT10 PE=1 SV=6	2087	59020	121	121	28	28	51	584	9901	7853	1	1	1	969.131	2904.37	3	2904.36	0.0107	0	66.13	7.1e-05	R	NVSTGDVNVEMNAAPGVDLTQLLNNMR	S	Deamidated (NQ); 2 Oxidation (M)	0.000000000031000000000000030.0			File: ~Y:\CORE\RAW_DATA_2022_QE\P1317_Sigrun_Lange\P1317_3_R_hip.raw~; SpectrumID: ~8083~; PrecursorID: ~0~; scans: ~18381~	emPAI	24.64
3	2::tr|A0A0G2K2V6|A0A0G2K2V6_RAT	Keratin, type I cytoskeletal 10 OS=Rattus norvegicus OX=10116 GN=Krt10 PE=1 SV=1	711	56950	62	62	12	12	15.9	559	291	4575	1	0	0	404.201	806.387	2	806.392	-0.005	0	33.68	0.031	R	LAADDFR	L					File: ~Y:\CORE\RAW_DATA_2022_QE\P1317_Sigrun_Lange\P1317_3_R_hip.raw~; SpectrumID: ~4803~; PrecursorID: ~0~; scans: ~14368~
3	2::tr|A0A0G2K2V6|A0A0G2K2V6_RAT	Keratin, type I cytoskeletal 10 OS=Rattus norvegicus OX=10116 GN=Krt10 PE=1 SV=1	711	56950	62	62	12	12	15.9	559	292	3610	2	0	0	404.203	806.391	2	806.392	-0.0014	0	38.92	0.01	R	LAADDFR	L					File: ~Y:\CORE\RAW_DATA_2022_QE\P1317_Sigrun_Lange\P1317_3_R_hip.raw~; SpectrumID: ~3831~; PrecursorID: ~0~; scans: ~12804~
3	2::tr|A0A0G2K2V6|A0A0G2K2V6_RAT	Keratin, type I cytoskeletal 10 OS=Rattus norvegicus OX=10116 GN=Krt10 PE=1 SV=1	711	56950	62	62	12	12	15.9	559	293	3781	2	0	0	404.203	806.392	2	806.392	-0.0006	0	39.09	0.0099	R	LAADDFR	L					File: ~Y:\CORE\RAW_DATA_2022_QE\P1317_Sigrun_Lange\P1317_3_R_hip.raw~; SpectrumID: ~4004~; PrecursorID: ~0~; scans: ~13086~
3	2::tr|A0A0G2K2V6|A0A0G2K2V6_RAT	Keratin, type I cytoskeletal 10 OS=Rattus norvegicus OX=10116 GN=Krt10 PE=1 SV=1	711	56950	62	62	12	12	15.9	559	294	4084	2	0	0	404.203	806.392	2	806.392	-0.0002	0	36.29	0.019	R	LAADDFR	L					File: ~Y:\CORE\RAW_DATA_2022_QE\P1317_Sigrun_Lange\P1317_3_R_hip.raw~; SpectrumID: ~4309~; PrecursorID: ~0~; scans: ~13628~
3	2::tr|A0A0G2K2V6|A0A0G2K2V6_RAT	Keratin, type I cytoskeletal 10 OS=Rattus norvegicus OX=10116 GN=Krt10 PE=1 SV=1	711	56950	62	62	12	12	15.9	559	295	3088	2	0	0	404.203	806.392	2	806.392	-0.0001	0	38.55	0.011	R	LAADDFR	L					File: ~Y:\CORE\RAW_DATA_2022_QE\P1317_Sigrun_Lange\P1317_3_R_hip.raw~; SpectrumID: ~3306~; PrecursorID: ~0~; scans: ~11969~
3	2::tr|A0A0G2K2V6|A0A0G2K2V6_RAT	Keratin, type I cytoskeletal 10 OS=Rattus norvegicus OX=10116 GN=Krt10 PE=1 SV=1	711	56950	62	62	12	12	15.9	559	296	3937	1	0	0	404.203	806.392	2	806.392	0	0	42.4	0.0046	R	LAADDFR	L					File: ~Y:\CORE\RAW_DATA_2022_QE\P1317_Sigrun_Lange\P1317_3_R_hip.raw~; SpectrumID: ~4160~; PrecursorID: ~0~; scans: ~13361~
3	2::tr|A0A0G2K2V6|A0A0G2K2V6_RAT	Keratin, type I cytoskeletal 10 OS=Rattus norvegicus OX=10116 GN=Krt10 PE=1 SV=1	711	56950	62	62	12	12	15.9	559	297	4257	1	0	0	404.204	806.392	2	806.392	0.0001	0	41.86	0.0052	R	LAADDFR	L					File: ~Y:\CORE\RAW_DATA_2022_QE\P1317_Sigrun_Lange\P1317_3_R_hip.raw~; SpectrumID: ~4483~; PrecursorID: ~0~; scans: ~13904~
3	2::tr|A0A0G2K2V6|A0A0G2K2V6_RAT	Keratin, type I cytoskeletal 10 OS=Rattus norvegicus OX=10116 GN=Krt10 PE=1 SV=1	711	56950	62	62	12	12	15.9	559	298	3247	2	0	0	404.204	806.394	2	806.392	0.002	0	38.58	0.0087	R	LAADDFR	L					File: ~Y:\CORE\RAW_DATA_2022_QE\P1317_Sigrun_Lange\P1317_3_R_hip.raw~; SpectrumID: ~3466~; PrecursorID: ~0~; scans: ~12246~
3	2::tr|A0A0G2K2V6|A0A0G2K2V6_RAT	Keratin, type I cytoskeletal 10 OS=Rattus norvegicus OX=10116 GN=Krt10 PE=1 SV=1	711	56950	62	62	12	12	15.9	559	299	3428	1	0	0	404.205	806.395	2	806.392	0.0026	0	38.81	0.0083	R	LAADDFR	L					File: ~Y:\CORE\RAW_DATA_2022_QE\P1317_Sigrun_Lange\P1317_3_R_hip.raw~; SpectrumID: ~3649~; PrecursorID: ~0~; scans: ~12524~
3	2::tr|A0A0G2K2V6|A0A0G2K2V6_RAT	Keratin, type I cytoskeletal 10 OS=Rattus norvegicus OX=10116 GN=Krt10 PE=1 SV=1	711	56950	62	62	12	12	15.9	559	1530	3552	1	0	1	497.249	992.484	2	992.493	-0.0091	0	36.28	0.037	K	YENEVALR	Q					File: ~Y:\CORE\RAW_DATA_2022_QE\P1317_Sigrun_Lange\P1317_3_R_hip.raw~; SpectrumID: ~3773~; PrecursorID: ~0~; scans: ~12713~
3	2::tr|A0A0G2K2V6|A0A0G2K2V6_RAT	Keratin, type I cytoskeletal 10 OS=Rattus norvegicus OX=10116 GN=Krt10 PE=1 SV=1	711	56950	62	62	12	12	15.9	559	1531	3262	1	0	1	497.25	992.486	2	992.493	-0.0071	0	31.7	0.13	K	YENEVALR	Q					File: ~Y:\CORE\RAW_DATA_2022_QE\P1317_Sigrun_Lange\P1317_3_R_hip.raw~; SpectrumID: ~3481~; PrecursorID: ~0~; scans: ~12274~
3	2::tr|A0A0G2K2V6|A0A0G2K2V6_RAT	Keratin, type I cytoskeletal 10 OS=Rattus norvegicus OX=10116 GN=Krt10 PE=1 SV=1	711	56950	62	62	12	12	15.9	559	1532	3926	1	0	1	497.25	992.486	2	992.493	-0.0069	0	26.04	0.48	K	YENEVALR	Q					File: ~Y:\CORE\RAW_DATA_2022_QE\P1317_Sigrun_Lange\P1317_3_R_hip.raw~; SpectrumID: ~4149~; PrecursorID: ~0~; scans: ~13336~
3	2::tr|A0A0G2K2V6|A0A0G2K2V6_RAT	Keratin, type I cytoskeletal 10 OS=Rattus norvegicus OX=10116 GN=Krt10 PE=1 SV=1	711	56950	62	62	12	12	15.9	559	1534	3764	1	0	1	497.254	992.494	2	992.493	0.001	0	38.93	0.023	K	YENEVALR	Q					File: ~Y:\CORE\RAW_DATA_2022_QE\P1317_Sigrun_Lange\P1317_3_R_hip.raw~; SpectrumID: ~3987~; PrecursorID: ~0~; scans: ~13057~
3	2::tr|A0A0G2K2V6|A0A0G2K2V6_RAT	Keratin, type I cytoskeletal 10 OS=Rattus norvegicus OX=10116 GN=Krt10 PE=1 SV=1	711	56950	62	62	12	12	15.9	559	1540	3106	1	0	1	497.754	993.494	2	993.477	0.017	0	38.84	0.023	K	YENEVALR	Q	Deamidated (NQ)	0.00100000.0			File: ~Y:\CORE\RAW_DATA_2022_QE\P1317_Sigrun_Lange\P1317_3_R_hip.raw~; SpectrumID: ~3324~; PrecursorID: ~0~; scans: ~11999~
3	2::tr|A0A0G2K2V6|A0A0G2K2V6_RAT	Keratin, type I cytoskeletal 10 OS=Rattus norvegicus OX=10116 GN=Krt10 PE=1 SV=1	711	56950	62	62	12	12	15.9	559	2149	3249	1	0	0	545.763	1089.51	2	1089.52	-0.0121	0	37.97	0.034	K	VTMQNLNDR	L					File: ~Y:\CORE\RAW_DATA_2022_QE\P1317_Sigrun_Lange\P1317_3_R_hip.raw~; SpectrumID: ~3468~; PrecursorID: ~0~; scans: ~12249~
3	2::tr|A0A0G2K2V6|A0A0G2K2V6_RAT	Keratin, type I cytoskeletal 10 OS=Rattus norvegicus OX=10116 GN=Krt10 PE=1 SV=1	711	56950	62	62	12	12	15.9	559	2150	2236	1	0	0	545.764	1089.51	2	1089.52	-0.0102	0	40.14	0.022	K	VTMQNLNDR	L					File: ~Y:\CORE\RAW_DATA_2022_QE\P1317_Sigrun_Lange\P1317_3_R_hip.raw~; SpectrumID: ~2438~; PrecursorID: ~0~; scans: ~10357~
3	2::tr|A0A0G2K2V6|A0A0G2K2V6_RAT	Keratin, type I cytoskeletal 10 OS=Rattus norvegicus OX=10116 GN=Krt10 PE=1 SV=1	711	56950	62	62	12	12	15.9	559	2151	3087	1	0	0	545.766	1089.52	2	1089.52	-0.0069	0	45.89	0.0053	K	VTMQNLNDR	L					File: ~Y:\CORE\RAW_DATA_2022_QE\P1317_Sigrun_Lange\P1317_3_R_hip.raw~; SpectrumID: ~3305~; PrecursorID: ~0~; scans: ~11968~
3	2::tr|A0A0G2K2V6|A0A0G2K2V6_RAT	Keratin, type I cytoskeletal 10 OS=Rattus norvegicus OX=10116 GN=Krt10 PE=1 SV=1	711	56950	62	62	12	12	15.9	559	2152	2807	1	0	0	545.766	1089.52	2	1089.52	-0.006	0	55.99	0.00052	K	VTMQNLNDR	L					File: ~Y:\CORE\RAW_DATA_2022_QE\P1317_Sigrun_Lange\P1317_3_R_hip.raw~; SpectrumID: ~3023~; PrecursorID: ~0~; scans: ~11436~
3	2::tr|A0A0G2K2V6|A0A0G2K2V6_RAT	Keratin, type I cytoskeletal 10 OS=Rattus norvegicus OX=10116 GN=Krt10 PE=1 SV=1	711	56950	62	62	12	12	15.9	559	2153	2650	1	0	0	545.766	1089.52	2	1089.52	-0.0056	0	42.91	0.011	K	VTMQNLNDR	L					File: ~Y:\CORE\RAW_DATA_2022_QE\P1317_Sigrun_Lange\P1317_3_R_hip.raw~; SpectrumID: ~2863~; PrecursorID: ~0~; scans: ~11159~
3	2::tr|A0A0G2K2V6|A0A0G2K2V6_RAT	Keratin, type I cytoskeletal 10 OS=Rattus norvegicus OX=10116 GN=Krt10 PE=1 SV=1	711	56950	62	62	12	12	15.9	559	2154	2502	1	0	0	545.767	1089.52	2	1089.52	-0.0047	0	39.09	0.026	K	VTMQNLNDR	L					File: ~Y:\CORE\RAW_DATA_2022_QE\P1317_Sigrun_Lange\P1317_3_R_hip.raw~; SpectrumID: ~2711~; PrecursorID: ~0~; scans: ~10883~
3	2::tr|A0A0G2K2V6|A0A0G2K2V6_RAT	Keratin, type I cytoskeletal 10 OS=Rattus norvegicus OX=10116 GN=Krt10 PE=1 SV=1	711	56950	62	62	12	12	15.9	559	2155	2367	1	0	0	545.768	1089.52	2	1089.52	-0.0021	0	37.87	0.037	K	VTMQNLNDR	L					File: ~Y:\CORE\RAW_DATA_2022_QE\P1317_Sigrun_Lange\P1317_3_R_hip.raw~; SpectrumID: ~2570~; PrecursorID: ~0~; scans: ~10618~
3	2::tr|A0A0G2K2V6|A0A0G2K2V6_RAT	Keratin, type I cytoskeletal 10 OS=Rattus norvegicus OX=10116 GN=Krt10 PE=1 SV=1	711	56950	62	62	12	12	15.9	559	2156	2937	1	0	0	545.769	1089.52	2	1089.52	-0.0005	0	55.41	0.00065	K	VTMQNLNDR	L					File: ~Y:\CORE\RAW_DATA_2022_QE\P1317_Sigrun_Lange\P1317_3_R_hip.raw~; SpectrumID: ~3154~; PrecursorID: ~0~; scans: ~11699~
3	2::tr|A0A0G2K2V6|A0A0G2K2V6_RAT	Keratin, type I cytoskeletal 10 OS=Rattus norvegicus OX=10116 GN=Krt10 PE=1 SV=1	711	56950	62	62	12	12	15.9	559	2257	1176	1	0	0	553.767	1105.52	2	1105.52	0.0007	0	77.25	3.8e-06	K	VTMQNLNDR	L	Oxidation (M)	0.003000000.0			File: ~Y:\CORE\RAW_DATA_2022_QE\P1317_Sigrun_Lange\P1317_3_R_hip.raw~; SpectrumID: ~1275~; PrecursorID: ~0~; scans: ~8338~
3	2::tr|A0A0G2K2V6|A0A0G2K2V6_RAT	Keratin, type I cytoskeletal 10 OS=Rattus norvegicus OX=10116 GN=Krt10 PE=1 SV=1	711	56950	62	62	12	12	15.9	559	2260	1474	2	0	0	554.267	1106.52	2	1106.5	0.0165	0	35.34	0.059	K	VTMQNLNDR	L	Deamidated (NQ); Oxidation (M)	0.003100000.0			File: ~Y:\CORE\RAW_DATA_2022_QE\P1317_Sigrun_Lange\P1317_3_R_hip.raw~; SpectrumID: ~1611~; PrecursorID: ~0~; scans: ~8854~
3	2::tr|A0A0G2K2V6|A0A0G2K2V6_RAT	Keratin, type I cytoskeletal 10 OS=Rattus norvegicus OX=10116 GN=Krt10 PE=1 SV=1	711	56950	62	62	12	12	15.9	559	2261	1329	2	0	0	554.267	1106.52	2	1106.5	0.0167	0	34.66	0.069	K	VTMQNLNDR	L	Deamidated (NQ); Oxidation (M)	0.003100000.0			File: ~Y:\CORE\RAW_DATA_2022_QE\P1317_Sigrun_Lange\P1317_3_R_hip.raw~; SpectrumID: ~1450~; PrecursorID: ~0~; scans: ~8595~
3	2::tr|A0A0G2K2V6|A0A0G2K2V6_RAT	Keratin, type I cytoskeletal 10 OS=Rattus norvegicus OX=10116 GN=Krt10 PE=1 SV=1	711	56950	62	62	12	12	15.9	559	2262	1744	3	0	0	554.267	1106.52	2	1106.5	0.0169	0	31.82	0.13	K	VTMQNLNDR	L	Deamidated (NQ); Oxidation (M)	0.003100000.0			File: ~Y:\CORE\RAW_DATA_2022_QE\P1317_Sigrun_Lange\P1317_3_R_hip.raw~; SpectrumID: ~1914~; PrecursorID: ~0~; scans: ~9369~
3	2::tr|A0A0G2K2V6|A0A0G2K2V6_RAT	Keratin, type I cytoskeletal 10 OS=Rattus norvegicus OX=10116 GN=Krt10 PE=1 SV=1	711	56950	62	62	12	12	15.9	559	2263	1609	3	0	0	554.267	1106.52	2	1106.5	0.0171	0	30.51	0.18	K	VTMQNLNDR	L	Deamidated (NQ); Oxidation (M)	0.003100000.0			File: ~Y:\CORE\RAW_DATA_2022_QE\P1317_Sigrun_Lange\P1317_3_R_hip.raw~; SpectrumID: ~1759~; PrecursorID: ~0~; scans: ~9113~
3	2::tr|A0A0G2K2V6|A0A0G2K2V6_RAT	Keratin, type I cytoskeletal 10 OS=Rattus norvegicus OX=10116 GN=Krt10 PE=1 SV=1	711	56950	62	62	12	12	15.9	559	2264	1875	2	0	0	554.268	1106.52	2	1106.5	0.0179	0	32.35	0.12	K	VTMQNLNDR	L	Deamidated (NQ); Oxidation (M)	0.003100000.0			File: ~Y:\CORE\RAW_DATA_2022_QE\P1317_Sigrun_Lange\P1317_3_R_hip.raw~; SpectrumID: ~2058~; PrecursorID: ~0~; scans: ~9629~
3	2::tr|A0A0G2K2V6|A0A0G2K2V6_RAT	Keratin, type I cytoskeletal 10 OS=Rattus norvegicus OX=10116 GN=Krt10 PE=1 SV=1	711	56950	62	62	12	12	15.9	559	2283	6349	1	0	1	555.245	1108.48	2	1108.48	-0.0065	0	26.79	0.16	K	DAEAWFNEK	S					File: ~Y:\CORE\RAW_DATA_2022_QE\P1317_Sigrun_Lange\P1317_3_R_hip.raw~; SpectrumID: ~6579~; PrecursorID: ~0~; scans: ~16625~
3	2::tr|A0A0G2K2V6|A0A0G2K2V6_RAT	Keratin, type I cytoskeletal 10 OS=Rattus norvegicus OX=10116 GN=Krt10 PE=1 SV=1	711	56950	62	62	12	12	15.9	559	2284	5847	1	0	1	555.246	1108.48	2	1108.48	-0.0055	0	27.25	0.15	K	DAEAWFNEK	S					File: ~Y:\CORE\RAW_DATA_2022_QE\P1317_Sigrun_Lange\P1317_3_R_hip.raw~; SpectrumID: ~6075~; PrecursorID: ~0~; scans: ~16013~
3	2::tr|A0A0G2K2V6|A0A0G2K2V6_RAT	Keratin, type I cytoskeletal 10 OS=Rattus norvegicus OX=10116 GN=Krt10 PE=1 SV=1	711	56950	62	62	12	12	15.9	559	2285	6093	1	0	1	555.248	1108.48	2	1108.48	-0.0005	0	36.22	0.024	K	DAEAWFNEK	S					File: ~Y:\CORE\RAW_DATA_2022_QE\P1317_Sigrun_Lange\P1317_3_R_hip.raw~; SpectrumID: ~6321~; PrecursorID: ~0~; scans: ~16319~
3	2::tr|A0A0G2K2V6|A0A0G2K2V6_RAT	Keratin, type I cytoskeletal 10 OS=Rattus norvegicus OX=10116 GN=Krt10 PE=1 SV=1	711	56950	62	62	12	12	15.9	559	2694	3160	1	0	1	583.294	1164.57	2	1164.58	-0.0034	0	68.15	3.1e-05	R	LENEIQTYR	S					File: ~Y:\CORE\RAW_DATA_2022_QE\P1317_Sigrun_Lange\P1317_3_R_hip.raw~; SpectrumID: ~3379~; PrecursorID: ~0~; scans: ~12094~
3	2::tr|A0A0G2K2V6|A0A0G2K2V6_RAT	Keratin, type I cytoskeletal 10 OS=Rattus norvegicus OX=10116 GN=Krt10 PE=1 SV=1	711	56950	62	62	12	12	15.9	559	2696	3510	1	0	1	583.295	1164.58	2	1164.58	-0.0018	0	60.63	0.00016	R	LENEIQTYR	S					File: ~Y:\CORE\RAW_DATA_2022_QE\P1317_Sigrun_Lange\P1317_3_R_hip.raw~; SpectrumID: ~3731~; PrecursorID: ~0~; scans: ~12646~
3	2::tr|A0A0G2K2V6|A0A0G2K2V6_RAT	Keratin, type I cytoskeletal 10 OS=Rattus norvegicus OX=10116 GN=Krt10 PE=1 SV=1	711	56950	62	62	12	12	15.9	559	2697	3007	1	0	1	583.296	1164.58	2	1164.58	-0.0003	0	65.6	5.5e-05	R	LENEIQTYR	S					File: ~Y:\CORE\RAW_DATA_2022_QE\P1317_Sigrun_Lange\P1317_3_R_hip.raw~; SpectrumID: ~3224~; PrecursorID: ~0~; scans: ~11818~
3	2::tr|A0A0G2K2V6|A0A0G2K2V6_RAT	Keratin, type I cytoskeletal 10 OS=Rattus norvegicus OX=10116 GN=Krt10 PE=1 SV=1	711	56950	62	62	12	12	15.9	559	2699	3687	1	0	1	583.297	1164.58	2	1164.58	0.0012	0	54.66	0.00068	R	LENEIQTYR	S					File: ~Y:\CORE\RAW_DATA_2022_QE\P1317_Sigrun_Lange\P1317_3_R_hip.raw~; SpectrumID: ~3910~; PrecursorID: ~0~; scans: ~12926~
3	2::tr|A0A0G2K2V6|A0A0G2K2V6_RAT	Keratin, type I cytoskeletal 10 OS=Rattus norvegicus OX=10116 GN=Krt10 PE=1 SV=1	711	56950	62	62	12	12	15.9	559	2702	3916	1	0	1	583.298	1164.58	2	1164.58	0.0042	0	48.32	0.0029	R	LENEIQTYR	S					File: ~Y:\CORE\RAW_DATA_2022_QE\P1317_Sigrun_Lange\P1317_3_R_hip.raw~; SpectrumID: ~4139~; PrecursorID: ~0~; scans: ~13319~
3	2::tr|A0A0G2K2V6|A0A0G2K2V6_RAT	Keratin, type I cytoskeletal 10 OS=Rattus norvegicus OX=10116 GN=Krt10 PE=1 SV=1	711	56950	62	62	12	12	15.9	559	2703	2712	1	0	1	583.298	1164.58	2	1164.58	0.0043	0	59.75	0.00021	R	LENEIQTYR	S					File: ~Y:\CORE\RAW_DATA_2022_QE\P1317_Sigrun_Lange\P1317_3_R_hip.raw~; SpectrumID: ~2928~; PrecursorID: ~0~; scans: ~11275~
3	2::tr|A0A0G2K2V6|A0A0G2K2V6_RAT	Keratin, type I cytoskeletal 10 OS=Rattus norvegicus OX=10116 GN=Krt10 PE=1 SV=1	711	56950	62	62	12	12	15.9	559	2704	3327	1	0	1	583.298	1164.58	2	1164.58	0.0047	0	69.65	2.1e-05	R	LENEIQTYR	S					File: ~Y:\CORE\RAW_DATA_2022_QE\P1317_Sigrun_Lange\P1317_3_R_hip.raw~; SpectrumID: ~3547~; PrecursorID: ~0~; scans: ~12368~
3	2::tr|A0A0G2K2V6|A0A0G2K2V6_RAT	Keratin, type I cytoskeletal 10 OS=Rattus norvegicus OX=10116 GN=Krt10 PE=1 SV=1	711	56950	62	62	12	12	15.9	559	2708	2978	1	0	1	583.799	1165.58	2	1165.56	0.0226	0	47.28	0.0033	R	LENEIQTYR	S	Deamidated (NQ)	0.000001000.0			File: ~Y:\CORE\RAW_DATA_2022_QE\P1317_Sigrun_Lange\P1317_3_R_hip.raw~; SpectrumID: ~3195~; PrecursorID: ~0~; scans: ~11769~
3	2::tr|A0A0G2K2V6|A0A0G2K2V6_RAT	Keratin, type I cytoskeletal 10 OS=Rattus norvegicus OX=10116 GN=Krt10 PE=1 SV=1	711	56950	62	62	12	12	15.9	559	2955	4722	1	0	1	601.312	1200.61	2	1200.61	-0.0012	0	61.98	0.00013	R	QSVEADINGLR	R					File: ~Y:\CORE\RAW_DATA_2022_QE\P1317_Sigrun_Lange\P1317_3_R_hip.raw~; SpectrumID: ~4950~; PrecursorID: ~0~; scans: ~14569~
3	2::tr|A0A0G2K2V6|A0A0G2K2V6_RAT	Keratin, type I cytoskeletal 10 OS=Rattus norvegicus OX=10116 GN=Krt10 PE=1 SV=1	711	56950	62	62	12	12	15.9	559	2956	5003	1	0	1	601.312	1200.61	2	1200.61	-0.0007	0	68.45	2.8e-05	R	QSVEADINGLR	R					File: ~Y:\CORE\RAW_DATA_2022_QE\P1317_Sigrun_Lange\P1317_3_R_hip.raw~; SpectrumID: ~5231~; PrecursorID: ~0~; scans: ~14939~
3	2::tr|A0A0G2K2V6|A0A0G2K2V6_RAT	Keratin, type I cytoskeletal 10 OS=Rattus norvegicus OX=10116 GN=Krt10 PE=1 SV=1	711	56950	62	62	12	12	15.9	559	2958	4507	1	0	1	601.314	1200.61	2	1200.61	0.0038	0	54.16	0.00085	R	QSVEADINGLR	R					File: ~Y:\CORE\RAW_DATA_2022_QE\P1317_Sigrun_Lange\P1317_3_R_hip.raw~; SpectrumID: ~4735~; PrecursorID: ~0~; scans: ~14278~
3	2::tr|A0A0G2K2V6|A0A0G2K2V6_RAT	Keratin, type I cytoskeletal 10 OS=Rattus norvegicus OX=10116 GN=Krt10 PE=1 SV=1	711	56950	62	62	12	12	15.9	559	2964	3359	1	0	1	601.801	1201.59	2	1201.59	-0.0056	0	50.79	0.0016	R	QSVEADINGLR	R	Deamidated (NQ)	0.00000001000.0			File: ~Y:\CORE\RAW_DATA_2022_QE\P1317_Sigrun_Lange\P1317_3_R_hip.raw~; SpectrumID: ~3579~; PrecursorID: ~0~; scans: ~12414~
3	2::tr|A0A0G2K2V6|A0A0G2K2V6_RAT	Keratin, type I cytoskeletal 10 OS=Rattus norvegicus OX=10116 GN=Krt10 PE=1 SV=1	711	56950	62	62	12	12	15.9	559	2965	3943	1	0	1	601.804	1201.59	2	1201.59	-0.0006	0	76.71	4.2e-06	R	QSVEADINGLR	R	Deamidated (NQ)	0.00000001000.0			File: ~Y:\CORE\RAW_DATA_2022_QE\P1317_Sigrun_Lange\P1317_3_R_hip.raw~; SpectrumID: ~4166~; PrecursorID: ~0~; scans: ~13370~
3	2::tr|A0A0G2K2V6|A0A0G2K2V6_RAT	Keratin, type I cytoskeletal 10 OS=Rattus norvegicus OX=10116 GN=Krt10 PE=1 SV=1	711	56950	62	62	12	12	15.9	559	2966	3547	1	0	1	601.806	1201.6	2	1201.59	0.0033	0	75.45	6.2e-06	R	QSVEADINGLR	R	Deamidated (NQ)	0.00000001000.0			File: ~Y:\CORE\RAW_DATA_2022_QE\P1317_Sigrun_Lange\P1317_3_R_hip.raw~; SpectrumID: ~3768~; PrecursorID: ~0~; scans: ~12705~
3	2::tr|A0A0G2K2V6|A0A0G2K2V6_RAT	Keratin, type I cytoskeletal 10 OS=Rattus norvegicus OX=10116 GN=Krt10 PE=1 SV=1	711	56950	62	62	12	12	15.9	559	2967	3718	1	0	1	601.807	1201.6	2	1201.59	0.0045	0	75.75	5.8e-06	R	QSVEADINGLR	R	Deamidated (NQ)	0.00000001000.0			File: ~Y:\CORE\RAW_DATA_2022_QE\P1317_Sigrun_Lange\P1317_3_R_hip.raw~; SpectrumID: ~3941~; PrecursorID: ~0~; scans: ~12986~
3	2::tr|A0A0G2K2V6|A0A0G2K2V6_RAT	Keratin, type I cytoskeletal 10 OS=Rattus norvegicus OX=10116 GN=Krt10 PE=1 SV=1	711	56950	62	62	12	12	15.9	559	2968	5243	1	0	1	601.81	1201.61	2	1201.59	0.0123	0	54.67	0.00077	R	QSVEADINGLR	R	Deamidated (NQ)	0.00000001000.0			File: ~Y:\CORE\RAW_DATA_2022_QE\P1317_Sigrun_Lange\P1317_3_R_hip.raw~; SpectrumID: ~5471~; PrecursorID: ~0~; scans: ~15243~
3	2::tr|A0A0G2K2V6|A0A0G2K2V6_RAT	Keratin, type I cytoskeletal 10 OS=Rattus norvegicus OX=10116 GN=Krt10 PE=1 SV=1	711	56950	62	62	12	12	15.9	559	3257	6199	1	0	1	412.231	1233.67	3	1233.67	0.0003	1	37.13	0.024	R	LKYENEVALR	Q					File: ~Y:\CORE\RAW_DATA_2022_QE\P1317_Sigrun_Lange\P1317_3_R_hip.raw~; SpectrumID: ~6429~; PrecursorID: ~0~; scans: ~16449~
3	2::tr|A0A0G2K2V6|A0A0G2K2V6_RAT	Keratin, type I cytoskeletal 10 OS=Rattus norvegicus OX=10116 GN=Krt10 PE=1 SV=1	711	56950	62	62	12	12	15.9	559	3258	6180	1	0	1	617.844	1233.67	2	1233.67	0.0016	1	24.62	0.46	R	LKYENEVALR	Q					File: ~Y:\CORE\RAW_DATA_2022_QE\P1317_Sigrun_Lange\P1317_3_R_hip.raw~; SpectrumID: ~6410~; PrecursorID: ~0~; scans: ~16426~
3	2::tr|A0A0G2K2V6|A0A0G2K2V6_RAT	Keratin, type I cytoskeletal 10 OS=Rattus norvegicus OX=10116 GN=Krt10 PE=1 SV=1	711	56950	62	62	12	12	15.9	559	3259	6443	1	0	1	617.845	1233.68	2	1233.67	0.0039	1	35.56	0.033	R	LKYENEVALR	Q					File: ~Y:\CORE\RAW_DATA_2022_QE\P1317_Sigrun_Lange\P1317_3_R_hip.raw~; SpectrumID: ~6673~; PrecursorID: ~0~; scans: ~16733~
3	2::tr|A0A0G2K2V6|A0A0G2K2V6_RAT	Keratin, type I cytoskeletal 10 OS=Rattus norvegicus OX=10116 GN=Krt10 PE=1 SV=1	711	56950	62	62	12	12	15.9	559	3287	6873	1	0	1	619.289	1236.56	2	1236.58	-0.0143	1	42.74	0.008	R	KDAEAWFNEK	S					File: ~Y:\CORE\RAW_DATA_2022_QE\P1317_Sigrun_Lange\P1317_3_R_hip.raw~; SpectrumID: ~7103~; PrecursorID: ~0~; scans: ~17210~
3	2::tr|A0A0G2K2V6|A0A0G2K2V6_RAT	Keratin, type I cytoskeletal 10 OS=Rattus norvegicus OX=10116 GN=Krt10 PE=1 SV=1	711	56950	62	62	12	12	15.9	559	4180	6161	1	0	1	453.243	1356.71	3	1356.71	-0.0022	1	33.72	0.087	R	QSVEADINGLRR	V					File: ~Y:\CORE\RAW_DATA_2022_QE\P1317_Sigrun_Lange\P1317_3_R_hip.raw~; SpectrumID: ~6391~; PrecursorID: ~0~; scans: ~16403~
3	2::tr|A0A0G2K2V6|A0A0G2K2V6_RAT	Keratin, type I cytoskeletal 10 OS=Rattus norvegicus OX=10116 GN=Krt10 PE=1 SV=1	711	56950	62	62	12	12	15.9	559	4186	5031	1	0	1	453.571	1357.69	3	1357.69	-0.0047	1	33.81	0.097	R	QSVEADINGLRR	V	Deamidated (NQ)	0.000000010000.0			File: ~Y:\CORE\RAW_DATA_2022_QE\P1317_Sigrun_Lange\P1317_3_R_hip.raw~; SpectrumID: ~5259~; PrecursorID: ~0~; scans: ~14974~
3	2::tr|A0A0G2K2V6|A0A0G2K2V6_RAT	Keratin, type I cytoskeletal 10 OS=Rattus norvegicus OX=10116 GN=Krt10 PE=1 SV=1	711	56950	62	62	12	12	15.9	559	4187	5276	1	0	1	453.572	1357.69	3	1357.69	-0.0004	1	36.6	0.058	R	QSVEADINGLRR	V	Deamidated (NQ)	0.000000010000.0			File: ~Y:\CORE\RAW_DATA_2022_QE\P1317_Sigrun_Lange\P1317_3_R_hip.raw~; SpectrumID: ~5504~; PrecursorID: ~0~; scans: ~15283~
3	2::tr|A0A0G2K2V6|A0A0G2K2V6_RAT	Keratin, type I cytoskeletal 10 OS=Rattus norvegicus OX=10116 GN=Krt10 PE=1 SV=1	711	56950	62	62	12	12	15.9	559	4191	5512	1	0	1	453.906	1358.7	3	1358.68	0.0168	1	38.54	0.04	R	QSVEADINGLRR	V	2 Deamidated (NQ)	0.100000010000.0			File: ~Y:\CORE\RAW_DATA_2022_QE\P1317_Sigrun_Lange\P1317_3_R_hip.raw~; SpectrumID: ~5740~; PrecursorID: ~0~; scans: ~15585~
3	2::tr|A0A0G2K2V6|A0A0G2K2V6_RAT	Keratin, type I cytoskeletal 10 OS=Rattus norvegicus OX=10116 GN=Krt10 PE=1 SV=1	711	56950	62	62	12	12	15.9	559	4400	5042	1	0	1	695.844	1389.67	2	1389.67	0.0007	0	90.59	2.1e-07	K	QSLEASLAETEGR	Y					File: ~Y:\CORE\RAW_DATA_2022_QE\P1317_Sigrun_Lange\P1317_3_R_hip.raw~; SpectrumID: ~5270~; PrecursorID: ~0~; scans: ~14988~
3	2::tr|A0A0G2K2V6|A0A0G2K2V6_RAT	Keratin, type I cytoskeletal 10 OS=Rattus norvegicus OX=10116 GN=Krt10 PE=1 SV=1	711	56950	62	62	12	12	15.9	559	4401	5286	1	0	1	695.845	1389.68	2	1389.67	0.0027	0	99.29	2.9e-08	K	QSLEASLAETEGR	Y					File: ~Y:\CORE\RAW_DATA_2022_QE\P1317_Sigrun_Lange\P1317_3_R_hip.raw~; SpectrumID: ~5514~; PrecursorID: ~0~; scans: ~15295~
3	2::tr|A0A0G2K2V6|A0A0G2K2V6_RAT	Keratin, type I cytoskeletal 10 OS=Rattus norvegicus OX=10116 GN=Krt10 PE=1 SV=1	711	56950	62	62	12	12	15.9	559	4402	4811	1	0	1	695.846	1389.68	2	1389.67	0.004	0	55	0.00079	K	QSLEASLAETEGR	Y					File: ~Y:\CORE\RAW_DATA_2022_QE\P1317_Sigrun_Lange\P1317_3_R_hip.raw~; SpectrumID: ~5039~; PrecursorID: ~0~; scans: ~14686~
3	2::tr|A0A0G2K2V6|A0A0G2K2V6_RAT	Keratin, type I cytoskeletal 10 OS=Rattus norvegicus OX=10116 GN=Krt10 PE=1 SV=1	711	56950	62	62	12	12	15.9	559	7848	9907	1	0	1	1048.53	2095.05	2	2095.04	0.0114	0	83.08	1.4e-06	K	ADLEMQIESLTEELAYLK	K					File: ~Y:\CORE\RAW_DATA_2022_QE\P1317_Sigrun_Lange\P1317_3_R_hip.raw~; SpectrumID: ~10226~; PrecursorID: ~0~; scans: ~20673~
3	2::tr|A0A0G2K2V6|A0A0G2K2V6_RAT	Keratin, type I cytoskeletal 10 OS=Rattus norvegicus OX=10116 GN=Krt10 PE=1 SV=1	711	56950	62	62	12	12	15.9	559	7850	9919	1	0	1	699.361	2095.06	3	2095.04	0.0224	0	33.8	0.11	K	ADLEMQIESLTEELAYLK	K					File: ~Y:\CORE\RAW_DATA_2022_QE\P1317_Sigrun_Lange\P1317_3_R_hip.raw~; SpectrumID: ~10238~; PrecursorID: ~0~; scans: ~20685~
3	2::tr|A0A0G2K2V6|A0A0G2K2V6_RAT	Keratin, type I cytoskeletal 10 OS=Rattus norvegicus OX=10116 GN=Krt10 PE=1 SV=1	711	56950	62	62	12	12	15.9	559	7894	9912	1	0	1	1056.52	2111.02	2	2111.03	-0.0106	0	58.11	0.00045	K	ADLEMQIESLTEELAYLK	K	Oxidation (M)	0.000030000000000000.0			File: ~Y:\CORE\RAW_DATA_2022_QE\P1317_Sigrun_Lange\P1317_3_R_hip.raw~; SpectrumID: ~10231~; PrecursorID: ~0~; scans: ~20678~
3	2::tr|A0A0G2K2V6|A0A0G2K2V6_RAT	Keratin, type I cytoskeletal 10 OS=Rattus norvegicus OX=10116 GN=Krt10 PE=1 SV=1	711	56950	62	62	12	12	15.9	559	8226	9651	1	0	1	742.051	2223.13	3	2223.13	-0.0026	1	72.62	1.4e-05	K	ADLEMQIESLTEELAYLKK	N					File: ~Y:\CORE\RAW_DATA_2022_QE\P1317_Sigrun_Lange\P1317_3_R_hip.raw~; SpectrumID: ~9961~; PrecursorID: ~0~; scans: ~20395~
3	2::sp|Q6IFW6|K1C10_RAT	Keratin, type I cytoskeletal 10 OS=Rattus norvegicus OX=10116 GN=Krt10 PE=3 SV=1	711	56699	62	62	12	12	16.9	526	291	4575	1	0	0	404.201	806.387	2	806.392	-0.005	0	33.68	0.031	R	LAADDFR	L					File: ~Y:\CORE\RAW_DATA_2022_QE\P1317_Sigrun_Lange\P1317_3_R_hip.raw~; SpectrumID: ~4803~; PrecursorID: ~0~; scans: ~14368~
3	2::sp|Q6IFW6|K1C10_RAT	Keratin, type I cytoskeletal 10 OS=Rattus norvegicus OX=10116 GN=Krt10 PE=3 SV=1	711	56699	62	62	12	12	16.9	526	292	3610	2	0	0	404.203	806.391	2	806.392	-0.0014	0	38.92	0.01	R	LAADDFR	L					File: ~Y:\CORE\RAW_DATA_2022_QE\P1317_Sigrun_Lange\P1317_3_R_hip.raw~; SpectrumID: ~3831~; PrecursorID: ~0~; scans: ~12804~
3	2::sp|Q6IFW6|K1C10_RAT	Keratin, type I cytoskeletal 10 OS=Rattus norvegicus OX=10116 GN=Krt10 PE=3 SV=1	711	56699	62	62	12	12	16.9	526	293	3781	2	0	0	404.203	806.392	2	806.392	-0.0006	0	39.09	0.0099	R	LAADDFR	L					File: ~Y:\CORE\RAW_DATA_2022_QE\P1317_Sigrun_Lange\P1317_3_R_hip.raw~; SpectrumID: ~4004~; PrecursorID: ~0~; scans: ~13086~
3	2::sp|Q6IFW6|K1C10_RAT	Keratin, type I cytoskeletal 10 OS=Rattus norvegicus OX=10116 GN=Krt10 PE=3 SV=1	711	56699	62	62	12	12	16.9	526	294	4084	2	0	0	404.203	806.392	2	806.392	-0.0002	0	36.29	0.019	R	LAADDFR	L					File: ~Y:\CORE\RAW_DATA_2022_QE\P1317_Sigrun_Lange\P1317_3_R_hip.raw~; SpectrumID: ~4309~; PrecursorID: ~0~; scans: ~13628~
3	2::sp|Q6IFW6|K1C10_RAT	Keratin, type I cytoskeletal 10 OS=Rattus norvegicus OX=10116 GN=Krt10 PE=3 SV=1	711	56699	62	62	12	12	16.9	526	295	3088	2	0	0	404.203	806.392	2	806.392	-0.0001	0	38.55	0.011	R	LAADDFR	L					File: ~Y:\CORE\RAW_DATA_2022_QE\P1317_Sigrun_Lange\P1317_3_R_hip.raw~; SpectrumID: ~3306~; PrecursorID: ~0~; scans: ~11969~
3	2::sp|Q6IFW6|K1C10_RAT	Keratin, type I cytoskeletal 10 OS=Rattus norvegicus OX=10116 GN=Krt10 PE=3 SV=1	711	56699	62	62	12	12	16.9	526	296	3937	1	0	0	404.203	806.392	2	806.392	0	0	42.4	0.0046	R	LAADDFR	L					File: ~Y:\CORE\RAW_DATA_2022_QE\P1317_Sigrun_Lange\P1317_3_R_hip.raw~; SpectrumID: ~4160~; PrecursorID: ~0~; scans: ~13361~
3	2::sp|Q6IFW6|K1C10_RAT	Keratin, type I cytoskeletal 10 OS=Rattus norvegicus OX=10116 GN=Krt10 PE=3 SV=1	711	56699	62	62	12	12	16.9	526	297	4257	1	0	0	404.204	806.392	2	806.392	0.0001	0	41.86	0.0052	R	LAADDFR	L					File: ~Y:\CORE\RAW_DATA_2022_QE\P1317_Sigrun_Lange\P1317_3_R_hip.raw~; SpectrumID: ~4483~; PrecursorID: ~0~; scans: ~13904~
3	2::sp|Q6IFW6|K1C10_RAT	Keratin, type I cytoskeletal 10 OS=Rattus norvegicus OX=10116 GN=Krt10 PE=3 SV=1	711	56699	62	62	12	12	16.9	526	298	3247	2	0	0	404.204	806.394	2	806.392	0.002	0	38.58	0.0087	R	LAADDFR	L					File: ~Y:\CORE\RAW_DATA_2022_QE\P1317_Sigrun_Lange\P1317_3_R_hip.raw~; SpectrumID: ~3466~; PrecursorID: ~0~; scans: ~12246~
3	2::sp|Q6IFW6|K1C10_RAT	Keratin, type I cytoskeletal 10 OS=Rattus norvegicus OX=10116 GN=Krt10 PE=3 SV=1	711	56699	62	62	12	12	16.9	526	299	3428	1	0	0	404.205	806.395	2	806.392	0.0026	0	38.81	0.0083	R	LAADDFR	L					File: ~Y:\CORE\RAW_DATA_2022_QE\P1317_Sigrun_Lange\P1317_3_R_hip.raw~; SpectrumID: ~3649~; PrecursorID: ~0~; scans: ~12524~
3	2::sp|Q6IFW6|K1C10_RAT	Keratin, type I cytoskeletal 10 OS=Rattus norvegicus OX=10116 GN=Krt10 PE=3 SV=1	711	56699	62	62	12	12	16.9	526	1530	3552	1	0	1	497.249	992.484	2	992.493	-0.0091	0	36.28	0.037	K	YENEVALR	Q					File: ~Y:\CORE\RAW_DATA_2022_QE\P1317_Sigrun_Lange\P1317_3_R_hip.raw~; SpectrumID: ~3773~; PrecursorID: ~0~; scans: ~12713~
3	2::sp|Q6IFW6|K1C10_RAT	Keratin, type I cytoskeletal 10 OS=Rattus norvegicus OX=10116 GN=Krt10 PE=3 SV=1	711	56699	62	62	12	12	16.9	526	1531	3262	1	0	1	497.25	992.486	2	992.493	-0.0071	0	31.7	0.13	K	YENEVALR	Q					File: ~Y:\CORE\RAW_DATA_2022_QE\P1317_Sigrun_Lange\P1317_3_R_hip.raw~; SpectrumID: ~3481~; PrecursorID: ~0~; scans: ~12274~
3	2::sp|Q6IFW6|K1C10_RAT	Keratin, type I cytoskeletal 10 OS=Rattus norvegicus OX=10116 GN=Krt10 PE=3 SV=1	711	56699	62	62	12	12	16.9	526	1532	3926	1	0	1	497.25	992.486	2	992.493	-0.0069	0	26.04	0.48	K	YENEVALR	Q					File: ~Y:\CORE\RAW_DATA_2022_QE\P1317_Sigrun_Lange\P1317_3_R_hip.raw~; SpectrumID: ~4149~; PrecursorID: ~0~; scans: ~13336~
3	2::sp|Q6IFW6|K1C10_RAT	Keratin, type I cytoskeletal 10 OS=Rattus norvegicus OX=10116 GN=Krt10 PE=3 SV=1	711	56699	62	62	12	12	16.9	526	1534	3764	1	0	1	497.254	992.494	2	992.493	0.001	0	38.93	0.023	K	YENEVALR	Q					File: ~Y:\CORE\RAW_DATA_2022_QE\P1317_Sigrun_Lange\P1317_3_R_hip.raw~; SpectrumID: ~3987~; PrecursorID: ~0~; scans: ~13057~
3	2::sp|Q6IFW6|K1C10_RAT	Keratin, type I cytoskeletal 10 OS=Rattus norvegicus OX=10116 GN=Krt10 PE=3 SV=1	711	56699	62	62	12	12	16.9	526	1540	3106	1	0	1	497.754	993.494	2	993.477	0.017	0	38.84	0.023	K	YENEVALR	Q	Deamidated (NQ)	0.00100000.0			File: ~Y:\CORE\RAW_DATA_2022_QE\P1317_Sigrun_Lange\P1317_3_R_hip.raw~; SpectrumID: ~3324~; PrecursorID: ~0~; scans: ~11999~
3	2::sp|Q6IFW6|K1C10_RAT	Keratin, type I cytoskeletal 10 OS=Rattus norvegicus OX=10116 GN=Krt10 PE=3 SV=1	711	56699	62	62	12	12	16.9	526	2149	3249	1	0	0	545.763	1089.51	2	1089.52	-0.0121	0	37.97	0.034	K	VTMQNLNDR	L					File: ~Y:\CORE\RAW_DATA_2022_QE\P1317_Sigrun_Lange\P1317_3_R_hip.raw~; SpectrumID: ~3468~; PrecursorID: ~0~; scans: ~12249~
3	2::sp|Q6IFW6|K1C10_RAT	Keratin, type I cytoskeletal 10 OS=Rattus norvegicus OX=10116 GN=Krt10 PE=3 SV=1	711	56699	62	62	12	12	16.9	526	2150	2236	1	0	0	545.764	1089.51	2	1089.52	-0.0102	0	40.14	0.022	K	VTMQNLNDR	L					File: ~Y:\CORE\RAW_DATA_2022_QE\P1317_Sigrun_Lange\P1317_3_R_hip.raw~; SpectrumID: ~2438~; PrecursorID: ~0~; scans: ~10357~
3	2::sp|Q6IFW6|K1C10_RAT	Keratin, type I cytoskeletal 10 OS=Rattus norvegicus OX=10116 GN=Krt10 PE=3 SV=1	711	56699	62	62	12	12	16.9	526	2151	3087	1	0	0	545.766	1089.52	2	1089.52	-0.0069	0	45.89	0.0053	K	VTMQNLNDR	L					File: ~Y:\CORE\RAW_DATA_2022_QE\P1317_Sigrun_Lange\P1317_3_R_hip.raw~; SpectrumID: ~3305~; PrecursorID: ~0~; scans: ~11968~
3	2::sp|Q6IFW6|K1C10_RAT	Keratin, type I cytoskeletal 10 OS=Rattus norvegicus OX=10116 GN=Krt10 PE=3 SV=1	711	56699	62	62	12	12	16.9	526	2152	2807	1	0	0	545.766	1089.52	2	1089.52	-0.006	0	55.99	0.00052	K	VTMQNLNDR	L					File: ~Y:\CORE\RAW_DATA_2022_QE\P1317_Sigrun_Lange\P1317_3_R_hip.raw~; SpectrumID: ~3023~; PrecursorID: ~0~; scans: ~11436~
3	2::sp|Q6IFW6|K1C10_RAT	Keratin, type I cytoskeletal 10 OS=Rattus norvegicus OX=10116 GN=Krt10 PE=3 SV=1	711	56699	62	62	12	12	16.9	526	2153	2650	1	0	0	545.766	1089.52	2	1089.52	-0.0056	0	42.91	0.011	K	VTMQNLNDR	L					File: ~Y:\CORE\RAW_DATA_2022_QE\P1317_Sigrun_Lange\P1317_3_R_hip.raw~; SpectrumID: ~2863~; PrecursorID: ~0~; scans: ~11159~
3	2::sp|Q6IFW6|K1C10_RAT	Keratin, type I cytoskeletal 10 OS=Rattus norvegicus OX=10116 GN=Krt10 PE=3 SV=1	711	56699	62	62	12	12	16.9	526	2154	2502	1	0	0	545.767	1089.52	2	1089.52	-0.0047	0	39.09	0.026	K	VTMQNLNDR	L					File: ~Y:\CORE\RAW_DATA_2022_QE\P1317_Sigrun_Lange\P1317_3_R_hip.raw~; SpectrumID: ~2711~; PrecursorID: ~0~; scans: ~10883~
3	2::sp|Q6IFW6|K1C10_RAT	Keratin, type I cytoskeletal 10 OS=Rattus norvegicus OX=10116 GN=Krt10 PE=3 SV=1	711	56699	62	62	12	12	16.9	526	2155	2367	1	0	0	545.768	1089.52	2	1089.52	-0.0021	0	37.87	0.037	K	VTMQNLNDR	L					File: ~Y:\CORE\RAW_DATA_2022_QE\P1317_Sigrun_Lange\P1317_3_R_hip.raw~; SpectrumID: ~2570~; PrecursorID: ~0~; scans: ~10618~
3	2::sp|Q6IFW6|K1C10_RAT	Keratin, type I cytoskeletal 10 OS=Rattus norvegicus OX=10116 GN=Krt10 PE=3 SV=1	711	56699	62	62	12	12	16.9	526	2156	2937	1	0	0	545.769	1089.52	2	1089.52	-0.0005	0	55.41	0.00065	K	VTMQNLNDR	L					File: ~Y:\CORE\RAW_DATA_2022_QE\P1317_Sigrun_Lange\P1317_3_R_hip.raw~; SpectrumID: ~3154~; PrecursorID: ~0~; scans: ~11699~
3	2::sp|Q6IFW6|K1C10_RAT	Keratin, type I cytoskeletal 10 OS=Rattus norvegicus OX=10116 GN=Krt10 PE=3 SV=1	711	56699	62	62	12	12	16.9	526	2257	1176	1	0	0	553.767	1105.52	2	1105.52	0.0007	0	77.25	3.8e-06	K	VTMQNLNDR	L	Oxidation (M)	0.003000000.0			File: ~Y:\CORE\RAW_DATA_2022_QE\P1317_Sigrun_Lange\P1317_3_R_hip.raw~; SpectrumID: ~1275~; PrecursorID: ~0~; scans: ~8338~
3	2::sp|Q6IFW6|K1C10_RAT	Keratin, type I cytoskeletal 10 OS=Rattus norvegicus OX=10116 GN=Krt10 PE=3 SV=1	711	56699	62	62	12	12	16.9	526	2260	1474	2	0	0	554.267	1106.52	2	1106.5	0.0165	0	35.34	0.059	K	VTMQNLNDR	L	Deamidated (NQ); Oxidation (M)	0.003100000.0			File: ~Y:\CORE\RAW_DATA_2022_QE\P1317_Sigrun_Lange\P1317_3_R_hip.raw~; SpectrumID: ~1611~; PrecursorID: ~0~; scans: ~8854~
3	2::sp|Q6IFW6|K1C10_RAT	Keratin, type I cytoskeletal 10 OS=Rattus norvegicus OX=10116 GN=Krt10 PE=3 SV=1	711	56699	62	62	12	12	16.9	526	2261	1329	2	0	0	554.267	1106.52	2	1106.5	0.0167	0	34.66	0.069	K	VTMQNLNDR	L	Deamidated (NQ); Oxidation (M)	0.003100000.0			File: ~Y:\CORE\RAW_DATA_2022_QE\P1317_Sigrun_Lange\P1317_3_R_hip.raw~; SpectrumID: ~1450~; PrecursorID: ~0~; scans: ~8595~
3	2::sp|Q6IFW6|K1C10_RAT	Keratin, type I cytoskeletal 10 OS=Rattus norvegicus OX=10116 GN=Krt10 PE=3 SV=1	711	56699	62	62	12	12	16.9	526	2262	1744	3	0	0	554.267	1106.52	2	1106.5	0.0169	0	31.82	0.13	K	VTMQNLNDR	L	Deamidated (NQ); Oxidation (M)	0.003100000.0			File: ~Y:\CORE\RAW_DATA_2022_QE\P1317_Sigrun_Lange\P1317_3_R_hip.raw~; SpectrumID: ~1914~; PrecursorID: ~0~; scans: ~9369~
3	2::sp|Q6IFW6|K1C10_RAT	Keratin, type I cytoskeletal 10 OS=Rattus norvegicus OX=10116 GN=Krt10 PE=3 SV=1	711	56699	62	62	12	12	16.9	526	2263	1609	3	0	0	554.267	1106.52	2	1106.5	0.0171	0	30.51	0.18	K	VTMQNLNDR	L	Deamidated (NQ); Oxidation (M)	0.003100000.0			File: ~Y:\CORE\RAW_DATA_2022_QE\P1317_Sigrun_Lange\P1317_3_R_hip.raw~; SpectrumID: ~1759~; PrecursorID: ~0~; scans: ~9113~
3	2::sp|Q6IFW6|K1C10_RAT	Keratin, type I cytoskeletal 10 OS=Rattus norvegicus OX=10116 GN=Krt10 PE=3 SV=1	711	56699	62	62	12	12	16.9	526	2264	1875	2	0	0	554.268	1106.52	2	1106.5	0.0179	0	32.35	0.12	K	VTMQNLNDR	L	Deamidated (NQ); Oxidation (M)	0.003100000.0			File: ~Y:\CORE\RAW_DATA_2022_QE\P1317_Sigrun_Lange\P1317_3_R_hip.raw~; SpectrumID: ~2058~; PrecursorID: ~0~; scans: ~9629~
3	2::sp|Q6IFW6|K1C10_RAT	Keratin, type I cytoskeletal 10 OS=Rattus norvegicus OX=10116 GN=Krt10 PE=3 SV=1	711	56699	62	62	12	12	16.9	526	2283	6349	1	0	1	555.245	1108.48	2	1108.48	-0.0065	0	26.79	0.16	K	DAEAWFNEK	S					File: ~Y:\CORE\RAW_DATA_2022_QE\P1317_Sigrun_Lange\P1317_3_R_hip.raw~; SpectrumID: ~6579~; PrecursorID: ~0~; scans: ~16625~
3	2::sp|Q6IFW6|K1C10_RAT	Keratin, type I cytoskeletal 10 OS=Rattus norvegicus OX=10116 GN=Krt10 PE=3 SV=1	711	56699	62	62	12	12	16.9	526	2284	5847	1	0	1	555.246	1108.48	2	1108.48	-0.0055	0	27.25	0.15	K	DAEAWFNEK	S					File: ~Y:\CORE\RAW_DATA_2022_QE\P1317_Sigrun_Lange\P1317_3_R_hip.raw~; SpectrumID: ~6075~; PrecursorID: ~0~; scans: ~16013~
3	2::sp|Q6IFW6|K1C10_RAT	Keratin, type I cytoskeletal 10 OS=Rattus norvegicus OX=10116 GN=Krt10 PE=3 SV=1	711	56699	62	62	12	12	16.9	526	2285	6093	1	0	1	555.248	1108.48	2	1108.48	-0.0005	0	36.22	0.024	K	DAEAWFNEK	S					File: ~Y:\CORE\RAW_DATA_2022_QE\P1317_Sigrun_Lange\P1317_3_R_hip.raw~; SpectrumID: ~6321~; PrecursorID: ~0~; scans: ~16319~
3	2::sp|Q6IFW6|K1C10_RAT	Keratin, type I cytoskeletal 10 OS=Rattus norvegicus OX=10116 GN=Krt10 PE=3 SV=1	711	56699	62	62	12	12	16.9	526	2694	3160	1	0	1	583.294	1164.57	2	1164.58	-0.0034	0	68.15	3.1e-05	R	LENEIQTYR	S					File: ~Y:\CORE\RAW_DATA_2022_QE\P1317_Sigrun_Lange\P1317_3_R_hip.raw~; SpectrumID: ~3379~; PrecursorID: ~0~; scans: ~12094~
3	2::sp|Q6IFW6|K1C10_RAT	Keratin, type I cytoskeletal 10 OS=Rattus norvegicus OX=10116 GN=Krt10 PE=3 SV=1	711	56699	62	62	12	12	16.9	526	2696	3510	1	0	1	583.295	1164.58	2	1164.58	-0.0018	0	60.63	0.00016	R	LENEIQTYR	S					File: ~Y:\CORE\RAW_DATA_2022_QE\P1317_Sigrun_Lange\P1317_3_R_hip.raw~; SpectrumID: ~3731~; PrecursorID: ~0~; scans: ~12646~
3	2::sp|Q6IFW6|K1C10_RAT	Keratin, type I cytoskeletal 10 OS=Rattus norvegicus OX=10116 GN=Krt10 PE=3 SV=1	711	56699	62	62	12	12	16.9	526	2697	3007	1	0	1	583.296	1164.58	2	1164.58	-0.0003	0	65.6	5.5e-05	R	LENEIQTYR	S					File: ~Y:\CORE\RAW_DATA_2022_QE\P1317_Sigrun_Lange\P1317_3_R_hip.raw~; SpectrumID: ~3224~; PrecursorID: ~0~; scans: ~11818~
3	2::sp|Q6IFW6|K1C10_RAT	Keratin, type I cytoskeletal 10 OS=Rattus norvegicus OX=10116 GN=Krt10 PE=3 SV=1	711	56699	62	62	12	12	16.9	526	2699	3687	1	0	1	583.297	1164.58	2	1164.58	0.0012	0	54.66	0.00068	R	LENEIQTYR	S					File: ~Y:\CORE\RAW_DATA_2022_QE\P1317_Sigrun_Lange\P1317_3_R_hip.raw~; SpectrumID: ~3910~; PrecursorID: ~0~; scans: ~12926~
3	2::sp|Q6IFW6|K1C10_RAT	Keratin, type I cytoskeletal 10 OS=Rattus norvegicus OX=10116 GN=Krt10 PE=3 SV=1	711	56699	62	62	12	12	16.9	526	2702	3916	1	0	1	583.298	1164.58	2	1164.58	0.0042	0	48.32	0.0029	R	LENEIQTYR	S					File: ~Y:\CORE\RAW_DATA_2022_QE\P1317_Sigrun_Lange\P1317_3_R_hip.raw~; SpectrumID: ~4139~; PrecursorID: ~0~; scans: ~13319~
3	2::sp|Q6IFW6|K1C10_RAT	Keratin, type I cytoskeletal 10 OS=Rattus norvegicus OX=10116 GN=Krt10 PE=3 SV=1	711	56699	62	62	12	12	16.9	526	2703	2712	1	0	1	583.298	1164.58	2	1164.58	0.0043	0	59.75	0.00021	R	LENEIQTYR	S					File: ~Y:\CORE\RAW_DATA_2022_QE\P1317_Sigrun_Lange\P1317_3_R_hip.raw~; SpectrumID: ~2928~; PrecursorID: ~0~; scans: ~11275~
3	2::sp|Q6IFW6|K1C10_RAT	Keratin, type I cytoskeletal 10 OS=Rattus norvegicus OX=10116 GN=Krt10 PE=3 SV=1	711	56699	62	62	12	12	16.9	526	2704	3327	1	0	1	583.298	1164.58	2	1164.58	0.0047	0	69.65	2.1e-05	R	LENEIQTYR	S					File: ~Y:\CORE\RAW_DATA_2022_QE\P1317_Sigrun_Lange\P1317_3_R_hip.raw~; SpectrumID: ~3547~; PrecursorID: ~0~; scans: ~12368~
3	2::sp|Q6IFW6|K1C10_RAT	Keratin, type I cytoskeletal 10 OS=Rattus norvegicus OX=10116 GN=Krt10 PE=3 SV=1	711	56699	62	62	12	12	16.9	526	2708	2978	1	0	1	583.799	1165.58	2	1165.56	0.0226	0	47.28	0.0033	R	LENEIQTYR	S	Deamidated (NQ)	0.000001000.0			File: ~Y:\CORE\RAW_DATA_2022_QE\P1317_Sigrun_Lange\P1317_3_R_hip.raw~; SpectrumID: ~3195~; PrecursorID: ~0~; scans: ~11769~
3	2::sp|Q6IFW6|K1C10_RAT	Keratin, type I cytoskeletal 10 OS=Rattus norvegicus OX=10116 GN=Krt10 PE=3 SV=1	711	56699	62	62	12	12	16.9	526	2955	4722	1	0	1	601.312	1200.61	2	1200.61	-0.0012	0	61.98	0.00013	R	QSVEADINGLR	R					File: ~Y:\CORE\RAW_DATA_2022_QE\P1317_Sigrun_Lange\P1317_3_R_hip.raw~; SpectrumID: ~4950~; PrecursorID: ~0~; scans: ~14569~
3	2::sp|Q6IFW6|K1C10_RAT	Keratin, type I cytoskeletal 10 OS=Rattus norvegicus OX=10116 GN=Krt10 PE=3 SV=1	711	56699	62	62	12	12	16.9	526	2956	5003	1	0	1	601.312	1200.61	2	1200.61	-0.0007	0	68.45	2.8e-05	R	QSVEADINGLR	R					File: ~Y:\CORE\RAW_DATA_2022_QE\P1317_Sigrun_Lange\P1317_3_R_hip.raw~; SpectrumID: ~5231~; PrecursorID: ~0~; scans: ~14939~
3	2::sp|Q6IFW6|K1C10_RAT	Keratin, type I cytoskeletal 10 OS=Rattus norvegicus OX=10116 GN=Krt10 PE=3 SV=1	711	56699	62	62	12	12	16.9	526	2958	4507	1	0	1	601.314	1200.61	2	1200.61	0.0038	0	54.16	0.00085	R	QSVEADINGLR	R					File: ~Y:\CORE\RAW_DATA_2022_QE\P1317_Sigrun_Lange\P1317_3_R_hip.raw~; SpectrumID: ~4735~; PrecursorID: ~0~; scans: ~14278~
3	2::sp|Q6IFW6|K1C10_RAT	Keratin, type I cytoskeletal 10 OS=Rattus norvegicus OX=10116 GN=Krt10 PE=3 SV=1	711	56699	62	62	12	12	16.9	526	2964	3359	1	0	1	601.801	1201.59	2	1201.59	-0.0056	0	50.79	0.0016	R	QSVEADINGLR	R	Deamidated (NQ)	0.00000001000.0			File: ~Y:\CORE\RAW_DATA_2022_QE\P1317_Sigrun_Lange\P1317_3_R_hip.raw~; SpectrumID: ~3579~; PrecursorID: ~0~; scans: ~12414~
3	2::sp|Q6IFW6|K1C10_RAT	Keratin, type I cytoskeletal 10 OS=Rattus norvegicus OX=10116 GN=Krt10 PE=3 SV=1	711	56699	62	62	12	12	16.9	526	2965	3943	1	0	1	601.804	1201.59	2	1201.59	-0.0006	0	76.71	4.2e-06	R	QSVEADINGLR	R	Deamidated (NQ)	0.00000001000.0			File: ~Y:\CORE\RAW_DATA_2022_QE\P1317_Sigrun_Lange\P1317_3_R_hip.raw~; SpectrumID: ~4166~; PrecursorID: ~0~; scans: ~13370~
3	2::sp|Q6IFW6|K1C10_RAT	Keratin, type I cytoskeletal 10 OS=Rattus norvegicus OX=10116 GN=Krt10 PE=3 SV=1	711	56699	62	62	12	12	16.9	526	2966	3547	1	0	1	601.806	1201.6	2	1201.59	0.0033	0	75.45	6.2e-06	R	QSVEADINGLR	R	Deamidated (NQ)	0.00000001000.0			File: ~Y:\CORE\RAW_DATA_2022_QE\P1317_Sigrun_Lange\P1317_3_R_hip.raw~; SpectrumID: ~3768~; PrecursorID: ~0~; scans: ~12705~
3	2::sp|Q6IFW6|K1C10_RAT	Keratin, type I cytoskeletal 10 OS=Rattus norvegicus OX=10116 GN=Krt10 PE=3 SV=1	711	56699	62	62	12	12	16.9	526	2967	3718	1	0	1	601.807	1201.6	2	1201.59	0.0045	0	75.75	5.8e-06	R	QSVEADINGLR	R	Deamidated (NQ)	0.00000001000.0			File: ~Y:\CORE\RAW_DATA_2022_QE\P1317_Sigrun_Lange\P1317_3_R_hip.raw~; SpectrumID: ~3941~; PrecursorID: ~0~; scans: ~12986~
3	2::sp|Q6IFW6|K1C10_RAT	Keratin, type I cytoskeletal 10 OS=Rattus norvegicus OX=10116 GN=Krt10 PE=3 SV=1	711	56699	62	62	12	12	16.9	526	2968	5243	1	0	1	601.81	1201.61	2	1201.59	0.0123	0	54.67	0.00077	R	QSVEADINGLR	R	Deamidated (NQ)	0.00000001000.0			File: ~Y:\CORE\RAW_DATA_2022_QE\P1317_Sigrun_Lange\P1317_3_R_hip.raw~; SpectrumID: ~5471~; PrecursorID: ~0~; scans: ~15243~
3	2::sp|Q6IFW6|K1C10_RAT	Keratin, type I cytoskeletal 10 OS=Rattus norvegicus OX=10116 GN=Krt10 PE=3 SV=1	711	56699	62	62	12	12	16.9	526	3257	6199	1	0	1	412.231	1233.67	3	1233.67	0.0003	1	37.13	0.024	R	LKYENEVALR	Q					File: ~Y:\CORE\RAW_DATA_2022_QE\P1317_Sigrun_Lange\P1317_3_R_hip.raw~; SpectrumID: ~6429~; PrecursorID: ~0~; scans: ~16449~
3	2::sp|Q6IFW6|K1C10_RAT	Keratin, type I cytoskeletal 10 OS=Rattus norvegicus OX=10116 GN=Krt10 PE=3 SV=1	711	56699	62	62	12	12	16.9	526	3258	6180	1	0	1	617.844	1233.67	2	1233.67	0.0016	1	24.62	0.46	R	LKYENEVALR	Q					File: ~Y:\CORE\RAW_DATA_2022_QE\P1317_Sigrun_Lange\P1317_3_R_hip.raw~; SpectrumID: ~6410~; PrecursorID: ~0~; scans: ~16426~
3	2::sp|Q6IFW6|K1C10_RAT	Keratin, type I cytoskeletal 10 OS=Rattus norvegicus OX=10116 GN=Krt10 PE=3 SV=1	711	56699	62	62	12	12	16.9	526	3259	6443	1	0	1	617.845	1233.68	2	1233.67	0.0039	1	35.56	0.033	R	LKYENEVALR	Q					File: ~Y:\CORE\RAW_DATA_2022_QE\P1317_Sigrun_Lange\P1317_3_R_hip.raw~; SpectrumID: ~6673~; PrecursorID: ~0~; scans: ~16733~
3	2::sp|Q6IFW6|K1C10_RAT	Keratin, type I cytoskeletal 10 OS=Rattus norvegicus OX=10116 GN=Krt10 PE=3 SV=1	711	56699	62	62	12	12	16.9	526	3287	6873	1	0	1	619.289	1236.56	2	1236.58	-0.0143	1	42.74	0.008	R	KDAEAWFNEK	S					File: ~Y:\CORE\RAW_DATA_2022_QE\P1317_Sigrun_Lange\P1317_3_R_hip.raw~; SpectrumID: ~7103~; PrecursorID: ~0~; scans: ~17210~
3	2::sp|Q6IFW6|K1C10_RAT	Keratin, type I cytoskeletal 10 OS=Rattus norvegicus OX=10116 GN=Krt10 PE=3 SV=1	711	56699	62	62	12	12	16.9	526	4180	6161	1	0	1	453.243	1356.71	3	1356.71	-0.0022	1	33.72	0.087	R	QSVEADINGLRR	V					File: ~Y:\CORE\RAW_DATA_2022_QE\P1317_Sigrun_Lange\P1317_3_R_hip.raw~; SpectrumID: ~6391~; PrecursorID: ~0~; scans: ~16403~
3	2::sp|Q6IFW6|K1C10_RAT	Keratin, type I cytoskeletal 10 OS=Rattus norvegicus OX=10116 GN=Krt10 PE=3 SV=1	711	56699	62	62	12	12	16.9	526	4186	5031	1	0	1	453.571	1357.69	3	1357.69	-0.0047	1	33.81	0.097	R	QSVEADINGLRR	V	Deamidated (NQ)	0.000000010000.0			File: ~Y:\CORE\RAW_DATA_2022_QE\P1317_Sigrun_Lange\P1317_3_R_hip.raw~; SpectrumID: ~5259~; PrecursorID: ~0~; scans: ~14974~
3	2::sp|Q6IFW6|K1C10_RAT	Keratin, type I cytoskeletal 10 OS=Rattus norvegicus OX=10116 GN=Krt10 PE=3 SV=1	711	56699	62	62	12	12	16.9	526	4187	5276	1	0	1	453.572	1357.69	3	1357.69	-0.0004	1	36.6	0.058	R	QSVEADINGLRR	V	Deamidated (NQ)	0.000000010000.0			File: ~Y:\CORE\RAW_DATA_2022_QE\P1317_Sigrun_Lange\P1317_3_R_hip.raw~; SpectrumID: ~5504~; PrecursorID: ~0~; scans: ~15283~
3	2::sp|Q6IFW6|K1C10_RAT	Keratin, type I cytoskeletal 10 OS=Rattus norvegicus OX=10116 GN=Krt10 PE=3 SV=1	711	56699	62	62	12	12	16.9	526	4191	5512	1	0	1	453.906	1358.7	3	1358.68	0.0168	1	38.54	0.04	R	QSVEADINGLRR	V	2 Deamidated (NQ)	0.100000010000.0			File: ~Y:\CORE\RAW_DATA_2022_QE\P1317_Sigrun_Lange\P1317_3_R_hip.raw~; SpectrumID: ~5740~; PrecursorID: ~0~; scans: ~15585~
3	2::sp|Q6IFW6|K1C10_RAT	Keratin, type I cytoskeletal 10 OS=Rattus norvegicus OX=10116 GN=Krt10 PE=3 SV=1	711	56699	62	62	12	12	16.9	526	4400	5042	1	0	1	695.844	1389.67	2	1389.67	0.0007	0	90.59	2.1e-07	K	QSLEASLAETEGR	Y					File: ~Y:\CORE\RAW_DATA_2022_QE\P1317_Sigrun_Lange\P1317_3_R_hip.raw~; SpectrumID: ~5270~; PrecursorID: ~0~; scans: ~14988~
3	2::sp|Q6IFW6|K1C10_RAT	Keratin, type I cytoskeletal 10 OS=Rattus norvegicus OX=10116 GN=Krt10 PE=3 SV=1	711	56699	62	62	12	12	16.9	526	4401	5286	1	0	1	695.845	1389.68	2	1389.67	0.0027	0	99.29	2.9e-08	K	QSLEASLAETEGR	Y					File: ~Y:\CORE\RAW_DATA_2022_QE\P1317_Sigrun_Lange\P1317_3_R_hip.raw~; SpectrumID: ~5514~; PrecursorID: ~0~; scans: ~15295~
3	2::sp|Q6IFW6|K1C10_RAT	Keratin, type I cytoskeletal 10 OS=Rattus norvegicus OX=10116 GN=Krt10 PE=3 SV=1	711	56699	62	62	12	12	16.9	526	4402	4811	1	0	1	695.846	1389.68	2	1389.67	0.004	0	55	0.00079	K	QSLEASLAETEGR	Y					File: ~Y:\CORE\RAW_DATA_2022_QE\P1317_Sigrun_Lange\P1317_3_R_hip.raw~; SpectrumID: ~5039~; PrecursorID: ~0~; scans: ~14686~
3	2::sp|Q6IFW6|K1C10_RAT	Keratin, type I cytoskeletal 10 OS=Rattus norvegicus OX=10116 GN=Krt10 PE=3 SV=1	711	56699	62	62	12	12	16.9	526	7848	9907	1	0	1	1048.53	2095.05	2	2095.04	0.0114	0	83.08	1.4e-06	K	ADLEMQIESLTEELAYLK	K					File: ~Y:\CORE\RAW_DATA_2022_QE\P1317_Sigrun_Lange\P1317_3_R_hip.raw~; SpectrumID: ~10226~; PrecursorID: ~0~; scans: ~20673~
3	2::sp|Q6IFW6|K1C10_RAT	Keratin, type I cytoskeletal 10 OS=Rattus norvegicus OX=10116 GN=Krt10 PE=3 SV=1	711	56699	62	62	12	12	16.9	526	7850	9919	1	0	1	699.361	2095.06	3	2095.04	0.0224	0	33.8	0.11	K	ADLEMQIESLTEELAYLK	K					File: ~Y:\CORE\RAW_DATA_2022_QE\P1317_Sigrun_Lange\P1317_3_R_hip.raw~; SpectrumID: ~10238~; PrecursorID: ~0~; scans: ~20685~
3	2::sp|Q6IFW6|K1C10_RAT	Keratin, type I cytoskeletal 10 OS=Rattus norvegicus OX=10116 GN=Krt10 PE=3 SV=1	711	56699	62	62	12	12	16.9	526	7894	9912	1	0	1	1056.52	2111.02	2	2111.03	-0.0106	0	58.11	0.00045	K	ADLEMQIESLTEELAYLK	K	Oxidation (M)	0.000030000000000000.0			File: ~Y:\CORE\RAW_DATA_2022_QE\P1317_Sigrun_Lange\P1317_3_R_hip.raw~; SpectrumID: ~10231~; PrecursorID: ~0~; scans: ~20678~
3	2::sp|Q6IFW6|K1C10_RAT	Keratin, type I cytoskeletal 10 OS=Rattus norvegicus OX=10116 GN=Krt10 PE=3 SV=1	711	56699	62	62	12	12	16.9	526	8226	9651	1	0	1	742.051	2223.13	3	2223.13	-0.0026	1	72.62	1.4e-05	K	ADLEMQIESLTEELAYLKK	N					File: ~Y:\CORE\RAW_DATA_2022_QE\P1317_Sigrun_Lange\P1317_3_R_hip.raw~; SpectrumID: ~9961~; PrecursorID: ~0~; scans: ~20395~
3	1::sp|cRAP040|O77727|K1C15_SHEEP	Keratin, type I cytoskeletal 15 OS=Ovis aries GN=KRT15 PE=2 SV=1	227	48740	25	25	5	5	6.2	453	291	4575	1	0	0	404.201	806.387	2	806.392	-0.005	0	33.68	0.031	R	LAADDFR	L					File: ~Y:\CORE\RAW_DATA_2022_QE\P1317_Sigrun_Lange\P1317_3_R_hip.raw~; SpectrumID: ~4803~; PrecursorID: ~0~; scans: ~14368~
3	1::sp|cRAP040|O77727|K1C15_SHEEP	Keratin, type I cytoskeletal 15 OS=Ovis aries GN=KRT15 PE=2 SV=1	227	48740	25	25	5	5	6.2	453	292	3610	2	0	0	404.203	806.391	2	806.392	-0.0014	0	38.92	0.01	R	LAADDFR	L					File: ~Y:\CORE\RAW_DATA_2022_QE\P1317_Sigrun_Lange\P1317_3_R_hip.raw~; SpectrumID: ~3831~; PrecursorID: ~0~; scans: ~12804~
3	1::sp|cRAP040|O77727|K1C15_SHEEP	Keratin, type I cytoskeletal 15 OS=Ovis aries GN=KRT15 PE=2 SV=1	227	48740	25	25	5	5	6.2	453	293	3781	2	0	0	404.203	806.392	2	806.392	-0.0006	0	39.09	0.0099	R	LAADDFR	L					File: ~Y:\CORE\RAW_DATA_2022_QE\P1317_Sigrun_Lange\P1317_3_R_hip.raw~; SpectrumID: ~4004~; PrecursorID: ~0~; scans: ~13086~
3	1::sp|cRAP040|O77727|K1C15_SHEEP	Keratin, type I cytoskeletal 15 OS=Ovis aries GN=KRT15 PE=2 SV=1	227	48740	25	25	5	5	6.2	453	294	4084	2	0	0	404.203	806.392	2	806.392	-0.0002	0	36.29	0.019	R	LAADDFR	L					File: ~Y:\CORE\RAW_DATA_2022_QE\P1317_Sigrun_Lange\P1317_3_R_hip.raw~; SpectrumID: ~4309~; PrecursorID: ~0~; scans: ~13628~
3	1::sp|cRAP040|O77727|K1C15_SHEEP	Keratin, type I cytoskeletal 15 OS=Ovis aries GN=KRT15 PE=2 SV=1	227	48740	25	25	5	5	6.2	453	295	3088	2	0	0	404.203	806.392	2	806.392	-0.0001	0	38.55	0.011	R	LAADDFR	L					File: ~Y:\CORE\RAW_DATA_2022_QE\P1317_Sigrun_Lange\P1317_3_R_hip.raw~; SpectrumID: ~3306~; PrecursorID: ~0~; scans: ~11969~
3	1::sp|cRAP040|O77727|K1C15_SHEEP	Keratin, type I cytoskeletal 15 OS=Ovis aries GN=KRT15 PE=2 SV=1	227	48740	25	25	5	5	6.2	453	296	3937	1	0	0	404.203	806.392	2	806.392	0	0	42.4	0.0046	R	LAADDFR	L					File: ~Y:\CORE\RAW_DATA_2022_QE\P1317_Sigrun_Lange\P1317_3_R_hip.raw~; SpectrumID: ~4160~; PrecursorID: ~0~; scans: ~13361~
3	1::sp|cRAP040|O77727|K1C15_SHEEP	Keratin, type I cytoskeletal 15 OS=Ovis aries GN=KRT15 PE=2 SV=1	227	48740	25	25	5	5	6.2	453	297	4257	1	0	0	404.204	806.392	2	806.392	0.0001	0	41.86	0.0052	R	LAADDFR	L					File: ~Y:\CORE\RAW_DATA_2022_QE\P1317_Sigrun_Lange\P1317_3_R_hip.raw~; SpectrumID: ~4483~; PrecursorID: ~0~; scans: ~13904~
3	1::sp|cRAP040|O77727|K1C15_SHEEP	Keratin, type I cytoskeletal 15 OS=Ovis aries GN=KRT15 PE=2 SV=1	227	48740	25	25	5	5	6.2	453	298	3247	2	0	0	404.204	806.394	2	806.392	0.002	0	38.58	0.0087	R	LAADDFR	L					File: ~Y:\CORE\RAW_DATA_2022_QE\P1317_Sigrun_Lange\P1317_3_R_hip.raw~; SpectrumID: ~3466~; PrecursorID: ~0~; scans: ~12246~
3	1::sp|cRAP040|O77727|K1C15_SHEEP	Keratin, type I cytoskeletal 15 OS=Ovis aries GN=KRT15 PE=2 SV=1	227	48740	25	25	5	5	6.2	453	299	3428	1	0	0	404.205	806.395	2	806.392	0.0026	0	38.81	0.0083	R	LAADDFR	L					File: ~Y:\CORE\RAW_DATA_2022_QE\P1317_Sigrun_Lange\P1317_3_R_hip.raw~; SpectrumID: ~3649~; PrecursorID: ~0~; scans: ~12524~
3	1::sp|cRAP040|O77727|K1C15_SHEEP	Keratin, type I cytoskeletal 15 OS=Ovis aries GN=KRT15 PE=2 SV=1	227	48740	25	25	5	5	6.2	453	1791	6068	1	0	1	516.3	1030.59	2	1030.59	-0.0057	0	30.37	0.16	R	VLDELTLTK	T					File: ~Y:\CORE\RAW_DATA_2022_QE\P1317_Sigrun_Lange\P1317_3_R_hip.raw~; SpectrumID: ~6296~; PrecursorID: ~0~; scans: ~16289~
3	1::sp|cRAP040|O77727|K1C15_SHEEP	Keratin, type I cytoskeletal 15 OS=Ovis aries GN=KRT15 PE=2 SV=1	227	48740	25	25	5	5	6.2	453	1792	5487	1	0	1	516.302	1030.59	2	1030.59	-0.0008	0	42.96	0.006	R	VLDELTLTK	T					File: ~Y:\CORE\RAW_DATA_2022_QE\P1317_Sigrun_Lange\P1317_3_R_hip.raw~; SpectrumID: ~5715~; PrecursorID: ~0~; scans: ~15552~
3	1::sp|cRAP040|O77727|K1C15_SHEEP	Keratin, type I cytoskeletal 15 OS=Ovis aries GN=KRT15 PE=2 SV=1	227	48740	25	25	5	5	6.2	453	1793	5724	1	0	1	516.303	1030.59	2	1030.59	0.0011	0	43.6	0.0047	R	VLDELTLTK	T					File: ~Y:\CORE\RAW_DATA_2022_QE\P1317_Sigrun_Lange\P1317_3_R_hip.raw~; SpectrumID: ~5952~; PrecursorID: ~0~; scans: ~15861~
3	1::sp|cRAP040|O77727|K1C15_SHEEP	Keratin, type I cytoskeletal 15 OS=Ovis aries GN=KRT15 PE=2 SV=1	227	48740	25	25	5	5	6.2	453	2845	7301	1	0	1	594.35	1186.69	2	1186.69	-0.0059	1	27.57	0.17	R	RVLDELTLTK	T					File: ~Y:\CORE\RAW_DATA_2022_QE\P1317_Sigrun_Lange\P1317_3_R_hip.raw~; SpectrumID: ~7531~; PrecursorID: ~0~; scans: ~17678~
3	1::sp|cRAP040|O77727|K1C15_SHEEP	Keratin, type I cytoskeletal 15 OS=Ovis aries GN=KRT15 PE=2 SV=1	227	48740	25	25	5	5	6.2	453	2955	4722	1	0	1	601.312	1200.61	2	1200.61	-0.0012	0	61.98	0.00013	R	QSVEADINGLR	R					File: ~Y:\CORE\RAW_DATA_2022_QE\P1317_Sigrun_Lange\P1317_3_R_hip.raw~; SpectrumID: ~4950~; PrecursorID: ~0~; scans: ~14569~
3	1::sp|cRAP040|O77727|K1C15_SHEEP	Keratin, type I cytoskeletal 15 OS=Ovis aries GN=KRT15 PE=2 SV=1	227	48740	25	25	5	5	6.2	453	2956	5003	1	0	1	601.312	1200.61	2	1200.61	-0.0007	0	68.45	2.8e-05	R	QSVEADINGLR	R					File: ~Y:\CORE\RAW_DATA_2022_QE\P1317_Sigrun_Lange\P1317_3_R_hip.raw~; SpectrumID: ~5231~; PrecursorID: ~0~; scans: ~14939~
3	1::sp|cRAP040|O77727|K1C15_SHEEP	Keratin, type I cytoskeletal 15 OS=Ovis aries GN=KRT15 PE=2 SV=1	227	48740	25	25	5	5	6.2	453	2958	4507	1	0	1	601.314	1200.61	2	1200.61	0.0038	0	54.16	0.00085	R	QSVEADINGLR	R					File: ~Y:\CORE\RAW_DATA_2022_QE\P1317_Sigrun_Lange\P1317_3_R_hip.raw~; SpectrumID: ~4735~; PrecursorID: ~0~; scans: ~14278~
3	1::sp|cRAP040|O77727|K1C15_SHEEP	Keratin, type I cytoskeletal 15 OS=Ovis aries GN=KRT15 PE=2 SV=1	227	48740	25	25	5	5	6.2	453	2964	3359	1	0	1	601.801	1201.59	2	1201.59	-0.0056	0	50.79	0.0016	R	QSVEADINGLR	R	Deamidated (NQ)	0.00000001000.0			File: ~Y:\CORE\RAW_DATA_2022_QE\P1317_Sigrun_Lange\P1317_3_R_hip.raw~; SpectrumID: ~3579~; PrecursorID: ~0~; scans: ~12414~
3	1::sp|cRAP040|O77727|K1C15_SHEEP	Keratin, type I cytoskeletal 15 OS=Ovis aries GN=KRT15 PE=2 SV=1	227	48740	25	25	5	5	6.2	453	2965	3943	1	0	1	601.804	1201.59	2	1201.59	-0.0006	0	76.71	4.2e-06	R	QSVEADINGLR	R	Deamidated (NQ)	0.00000001000.0			File: ~Y:\CORE\RAW_DATA_2022_QE\P1317_Sigrun_Lange\P1317_3_R_hip.raw~; SpectrumID: ~4166~; PrecursorID: ~0~; scans: ~13370~
3	1::sp|cRAP040|O77727|K1C15_SHEEP	Keratin, type I cytoskeletal 15 OS=Ovis aries GN=KRT15 PE=2 SV=1	227	48740	25	25	5	5	6.2	453	2966	3547	1	0	1	601.806	1201.6	2	1201.59	0.0033	0	75.45	6.2e-06	R	QSVEADINGLR	R	Deamidated (NQ)	0.00000001000.0			File: ~Y:\CORE\RAW_DATA_2022_QE\P1317_Sigrun_Lange\P1317_3_R_hip.raw~; SpectrumID: ~3768~; PrecursorID: ~0~; scans: ~12705~
3	1::sp|cRAP040|O77727|K1C15_SHEEP	Keratin, type I cytoskeletal 15 OS=Ovis aries GN=KRT15 PE=2 SV=1	227	48740	25	25	5	5	6.2	453	2967	3718	1	0	1	601.807	1201.6	2	1201.59	0.0045	0	75.75	5.8e-06	R	QSVEADINGLR	R	Deamidated (NQ)	0.00000001000.0			File: ~Y:\CORE\RAW_DATA_2022_QE\P1317_Sigrun_Lange\P1317_3_R_hip.raw~; SpectrumID: ~3941~; PrecursorID: ~0~; scans: ~12986~
3	1::sp|cRAP040|O77727|K1C15_SHEEP	Keratin, type I cytoskeletal 15 OS=Ovis aries GN=KRT15 PE=2 SV=1	227	48740	25	25	5	5	6.2	453	2968	5243	1	0	1	601.81	1201.61	2	1201.59	0.0123	0	54.67	0.00077	R	QSVEADINGLR	R	Deamidated (NQ)	0.00000001000.0			File: ~Y:\CORE\RAW_DATA_2022_QE\P1317_Sigrun_Lange\P1317_3_R_hip.raw~; SpectrumID: ~5471~; PrecursorID: ~0~; scans: ~15243~
3	1::sp|cRAP040|O77727|K1C15_SHEEP	Keratin, type I cytoskeletal 15 OS=Ovis aries GN=KRT15 PE=2 SV=1	227	48740	25	25	5	5	6.2	453	4180	6161	1	0	1	453.243	1356.71	3	1356.71	-0.0022	1	33.72	0.087	R	QSVEADINGLRR	V					File: ~Y:\CORE\RAW_DATA_2022_QE\P1317_Sigrun_Lange\P1317_3_R_hip.raw~; SpectrumID: ~6391~; PrecursorID: ~0~; scans: ~16403~
3	1::sp|cRAP040|O77727|K1C15_SHEEP	Keratin, type I cytoskeletal 15 OS=Ovis aries GN=KRT15 PE=2 SV=1	227	48740	25	25	5	5	6.2	453	4186	5031	1	0	1	453.571	1357.69	3	1357.69	-0.0047	1	33.81	0.097	R	QSVEADINGLRR	V	Deamidated (NQ)	0.000000010000.0			File: ~Y:\CORE\RAW_DATA_2022_QE\P1317_Sigrun_Lange\P1317_3_R_hip.raw~; SpectrumID: ~5259~; PrecursorID: ~0~; scans: ~14974~
3	1::sp|cRAP040|O77727|K1C15_SHEEP	Keratin, type I cytoskeletal 15 OS=Ovis aries GN=KRT15 PE=2 SV=1	227	48740	25	25	5	5	6.2	453	4187	5276	1	0	1	453.572	1357.69	3	1357.69	-0.0004	1	36.6	0.058	R	QSVEADINGLRR	V	Deamidated (NQ)	0.000000010000.0			File: ~Y:\CORE\RAW_DATA_2022_QE\P1317_Sigrun_Lange\P1317_3_R_hip.raw~; SpectrumID: ~5504~; PrecursorID: ~0~; scans: ~15283~
3	1::sp|cRAP040|O77727|K1C15_SHEEP	Keratin, type I cytoskeletal 15 OS=Ovis aries GN=KRT15 PE=2 SV=1	227	48740	25	25	5	5	6.2	453	4191	5512	1	0	1	453.906	1358.7	3	1358.68	0.0168	1	38.54	0.04	R	QSVEADINGLRR	V	2 Deamidated (NQ)	0.100000010000.0			File: ~Y:\CORE\RAW_DATA_2022_QE\P1317_Sigrun_Lange\P1317_3_R_hip.raw~; SpectrumID: ~5740~; PrecursorID: ~0~; scans: ~15585~
3	2::sp|Q6IFV4|K1C13_RAT	Keratin, type I cytoskeletal 13 OS=Rattus norvegicus OX=10116 GN=Krt13 PE=3 SV=1	156	48098	21	21	3	3	4.3	438	291	4575	1	0	0	404.201	806.387	2	806.392	-0.005	0	33.68	0.031	R	LAADDFR	L					File: ~Y:\CORE\RAW_DATA_2022_QE\P1317_Sigrun_Lange\P1317_3_R_hip.raw~; SpectrumID: ~4803~; PrecursorID: ~0~; scans: ~14368~
3	2::sp|Q6IFV4|K1C13_RAT	Keratin, type I cytoskeletal 13 OS=Rattus norvegicus OX=10116 GN=Krt13 PE=3 SV=1	156	48098	21	21	3	3	4.3	438	292	3610	2	0	0	404.203	806.391	2	806.392	-0.0014	0	38.92	0.01	R	LAADDFR	L					File: ~Y:\CORE\RAW_DATA_2022_QE\P1317_Sigrun_Lange\P1317_3_R_hip.raw~; SpectrumID: ~3831~; PrecursorID: ~0~; scans: ~12804~
3	2::sp|Q6IFV4|K1C13_RAT	Keratin, type I cytoskeletal 13 OS=Rattus norvegicus OX=10116 GN=Krt13 PE=3 SV=1	156	48098	21	21	3	3	4.3	438	293	3781	2	0	0	404.203	806.392	2	806.392	-0.0006	0	39.09	0.0099	R	LAADDFR	L					File: ~Y:\CORE\RAW_DATA_2022_QE\P1317_Sigrun_Lange\P1317_3_R_hip.raw~; SpectrumID: ~4004~; PrecursorID: ~0~; scans: ~13086~
3	2::sp|Q6IFV4|K1C13_RAT	Keratin, type I cytoskeletal 13 OS=Rattus norvegicus OX=10116 GN=Krt13 PE=3 SV=1	156	48098	21	21	3	3	4.3	438	294	4084	2	0	0	404.203	806.392	2	806.392	-0.0002	0	36.29	0.019	R	LAADDFR	L					File: ~Y:\CORE\RAW_DATA_2022_QE\P1317_Sigrun_Lange\P1317_3_R_hip.raw~; SpectrumID: ~4309~; PrecursorID: ~0~; scans: ~13628~
3	2::sp|Q6IFV4|K1C13_RAT	Keratin, type I cytoskeletal 13 OS=Rattus norvegicus OX=10116 GN=Krt13 PE=3 SV=1	156	48098	21	21	3	3	4.3	438	295	3088	2	0	0	404.203	806.392	2	806.392	-0.0001	0	38.55	0.011	R	LAADDFR	L					File: ~Y:\CORE\RAW_DATA_2022_QE\P1317_Sigrun_Lange\P1317_3_R_hip.raw~; SpectrumID: ~3306~; PrecursorID: ~0~; scans: ~11969~
3	2::sp|Q6IFV4|K1C13_RAT	Keratin, type I cytoskeletal 13 OS=Rattus norvegicus OX=10116 GN=Krt13 PE=3 SV=1	156	48098	21	21	3	3	4.3	438	296	3937	1	0	0	404.203	806.392	2	806.392	0	0	42.4	0.0046	R	LAADDFR	L					File: ~Y:\CORE\RAW_DATA_2022_QE\P1317_Sigrun_Lange\P1317_3_R_hip.raw~; SpectrumID: ~4160~; PrecursorID: ~0~; scans: ~13361~
3	2::sp|Q6IFV4|K1C13_RAT	Keratin, type I cytoskeletal 13 OS=Rattus norvegicus OX=10116 GN=Krt13 PE=3 SV=1	156	48098	21	21	3	3	4.3	438	297	4257	1	0	0	404.204	806.392	2	806.392	0.0001	0	41.86	0.0052	R	LAADDFR	L					File: ~Y:\CORE\RAW_DATA_2022_QE\P1317_Sigrun_Lange\P1317_3_R_hip.raw~; SpectrumID: ~4483~; PrecursorID: ~0~; scans: ~13904~
3	2::sp|Q6IFV4|K1C13_RAT	Keratin, type I cytoskeletal 13 OS=Rattus norvegicus OX=10116 GN=Krt13 PE=3 SV=1	156	48098	21	21	3	3	4.3	438	298	3247	2	0	0	404.204	806.394	2	806.392	0.002	0	38.58	0.0087	R	LAADDFR	L					File: ~Y:\CORE\RAW_DATA_2022_QE\P1317_Sigrun_Lange\P1317_3_R_hip.raw~; SpectrumID: ~3466~; PrecursorID: ~0~; scans: ~12246~
3	2::sp|Q6IFV4|K1C13_RAT	Keratin, type I cytoskeletal 13 OS=Rattus norvegicus OX=10116 GN=Krt13 PE=3 SV=1	156	48098	21	21	3	3	4.3	438	299	3428	1	0	0	404.205	806.395	2	806.392	0.0026	0	38.81	0.0083	R	LAADDFR	L					File: ~Y:\CORE\RAW_DATA_2022_QE\P1317_Sigrun_Lange\P1317_3_R_hip.raw~; SpectrumID: ~3649~; PrecursorID: ~0~; scans: ~12524~
3	2::sp|Q6IFV4|K1C13_RAT	Keratin, type I cytoskeletal 13 OS=Rattus norvegicus OX=10116 GN=Krt13 PE=3 SV=1	156	48098	21	21	3	3	4.3	438	2955	4722	1	0	1	601.312	1200.61	2	1200.61	-0.0012	0	61.98	0.00013	R	QSVEADINGLR	R					File: ~Y:\CORE\RAW_DATA_2022_QE\P1317_Sigrun_Lange\P1317_3_R_hip.raw~; SpectrumID: ~4950~; PrecursorID: ~0~; scans: ~14569~
3	2::sp|Q6IFV4|K1C13_RAT	Keratin, type I cytoskeletal 13 OS=Rattus norvegicus OX=10116 GN=Krt13 PE=3 SV=1	156	48098	21	21	3	3	4.3	438	2956	5003	1	0	1	601.312	1200.61	2	1200.61	-0.0007	0	68.45	2.8e-05	R	QSVEADINGLR	R					File: ~Y:\CORE\RAW_DATA_2022_QE\P1317_Sigrun_Lange\P1317_3_R_hip.raw~; SpectrumID: ~5231~; PrecursorID: ~0~; scans: ~14939~
3	2::sp|Q6IFV4|K1C13_RAT	Keratin, type I cytoskeletal 13 OS=Rattus norvegicus OX=10116 GN=Krt13 PE=3 SV=1	156	48098	21	21	3	3	4.3	438	2958	4507	1	0	1	601.314	1200.61	2	1200.61	0.0038	0	54.16	0.00085	R	QSVEADINGLR	R					File: ~Y:\CORE\RAW_DATA_2022_QE\P1317_Sigrun_Lange\P1317_3_R_hip.raw~; SpectrumID: ~4735~; PrecursorID: ~0~; scans: ~14278~
3	2::sp|Q6IFV4|K1C13_RAT	Keratin, type I cytoskeletal 13 OS=Rattus norvegicus OX=10116 GN=Krt13 PE=3 SV=1	156	48098	21	21	3	3	4.3	438	2964	3359	1	0	1	601.801	1201.59	2	1201.59	-0.0056	0	50.79	0.0016	R	QSVEADINGLR	R	Deamidated (NQ)	0.00000001000.0			File: ~Y:\CORE\RAW_DATA_2022_QE\P1317_Sigrun_Lange\P1317_3_R_hip.raw~; SpectrumID: ~3579~; PrecursorID: ~0~; scans: ~12414~
3	2::sp|Q6IFV4|K1C13_RAT	Keratin, type I cytoskeletal 13 OS=Rattus norvegicus OX=10116 GN=Krt13 PE=3 SV=1	156	48098	21	21	3	3	4.3	438	2965	3943	1	0	1	601.804	1201.59	2	1201.59	-0.0006	0	76.71	4.2e-06	R	QSVEADINGLR	R	Deamidated (NQ)	0.00000001000.0			File: ~Y:\CORE\RAW_DATA_2022_QE\P1317_Sigrun_Lange\P1317_3_R_hip.raw~; SpectrumID: ~4166~; PrecursorID: ~0~; scans: ~13370~
3	2::sp|Q6IFV4|K1C13_RAT	Keratin, type I cytoskeletal 13 OS=Rattus norvegicus OX=10116 GN=Krt13 PE=3 SV=1	156	48098	21	21	3	3	4.3	438	2966	3547	1	0	1	601.806	1201.6	2	1201.59	0.0033	0	75.45	6.2e-06	R	QSVEADINGLR	R	Deamidated (NQ)	0.00000001000.0			File: ~Y:\CORE\RAW_DATA_2022_QE\P1317_Sigrun_Lange\P1317_3_R_hip.raw~; SpectrumID: ~3768~; PrecursorID: ~0~; scans: ~12705~
3	2::sp|Q6IFV4|K1C13_RAT	Keratin, type I cytoskeletal 13 OS=Rattus norvegicus OX=10116 GN=Krt13 PE=3 SV=1	156	48098	21	21	3	3	4.3	438	2967	3718	1	0	1	601.807	1201.6	2	1201.59	0.0045	0	75.75	5.8e-06	R	QSVEADINGLR	R	Deamidated (NQ)	0.00000001000.0			File: ~Y:\CORE\RAW_DATA_2022_QE\P1317_Sigrun_Lange\P1317_3_R_hip.raw~; SpectrumID: ~3941~; PrecursorID: ~0~; scans: ~12986~
3	2::sp|Q6IFV4|K1C13_RAT	Keratin, type I cytoskeletal 13 OS=Rattus norvegicus OX=10116 GN=Krt13 PE=3 SV=1	156	48098	21	21	3	3	4.3	438	2968	5243	1	0	1	601.81	1201.61	2	1201.59	0.0123	0	54.67	0.00077	R	QSVEADINGLR	R	Deamidated (NQ)	0.00000001000.0			File: ~Y:\CORE\RAW_DATA_2022_QE\P1317_Sigrun_Lange\P1317_3_R_hip.raw~; SpectrumID: ~5471~; PrecursorID: ~0~; scans: ~15243~
3	2::sp|Q6IFV4|K1C13_RAT	Keratin, type I cytoskeletal 13 OS=Rattus norvegicus OX=10116 GN=Krt13 PE=3 SV=1	156	48098	21	21	3	3	4.3	438	4180	6161	1	0	1	453.243	1356.71	3	1356.71	-0.0022	1	33.72	0.087	R	QSVEADINGLRR	V					File: ~Y:\CORE\RAW_DATA_2022_QE\P1317_Sigrun_Lange\P1317_3_R_hip.raw~; SpectrumID: ~6391~; PrecursorID: ~0~; scans: ~16403~
3	2::sp|Q6IFV4|K1C13_RAT	Keratin, type I cytoskeletal 13 OS=Rattus norvegicus OX=10116 GN=Krt13 PE=3 SV=1	156	48098	21	21	3	3	4.3	438	4186	5031	1	0	1	453.571	1357.69	3	1357.69	-0.0047	1	33.81	0.097	R	QSVEADINGLRR	V	Deamidated (NQ)	0.000000010000.0			File: ~Y:\CORE\RAW_DATA_2022_QE\P1317_Sigrun_Lange\P1317_3_R_hip.raw~; SpectrumID: ~5259~; PrecursorID: ~0~; scans: ~14974~
3	2::sp|Q6IFV4|K1C13_RAT	Keratin, type I cytoskeletal 13 OS=Rattus norvegicus OX=10116 GN=Krt13 PE=3 SV=1	156	48098	21	21	3	3	4.3	438	4187	5276	1	0	1	453.572	1357.69	3	1357.69	-0.0004	1	36.6	0.058	R	QSVEADINGLRR	V	Deamidated (NQ)	0.000000010000.0			File: ~Y:\CORE\RAW_DATA_2022_QE\P1317_Sigrun_Lange\P1317_3_R_hip.raw~; SpectrumID: ~5504~; PrecursorID: ~0~; scans: ~15283~
3	2::sp|Q6IFV4|K1C13_RAT	Keratin, type I cytoskeletal 13 OS=Rattus norvegicus OX=10116 GN=Krt13 PE=3 SV=1	156	48098	21	21	3	3	4.3	438	4191	5512	1	0	1	453.906	1358.7	3	1358.68	0.0168	1	38.54	0.04	R	QSVEADINGLRR	V	2 Deamidated (NQ)	0.100000010000.0			File: ~Y:\CORE\RAW_DATA_2022_QE\P1317_Sigrun_Lange\P1317_3_R_hip.raw~; SpectrumID: ~5740~; PrecursorID: ~0~; scans: ~15585~
3	2::tr|A0A221LEF7|A0A221LEF7_RAT	Keratin 25 OS=Rattus norvegicus OX=10116 GN=Krt25 PE=2 SV=1	77	52752	14	14	1	1	1.9	474	2149	3249	1	0	0	545.763	1089.51	2	1089.52	-0.0121	0	37.97	0.034	K	VTMQNLNDR	L					File: ~Y:\CORE\RAW_DATA_2022_QE\P1317_Sigrun_Lange\P1317_3_R_hip.raw~; SpectrumID: ~3468~; PrecursorID: ~0~; scans: ~12249~
3	2::tr|A0A221LEF7|A0A221LEF7_RAT	Keratin 25 OS=Rattus norvegicus OX=10116 GN=Krt25 PE=2 SV=1	77	52752	14	14	1	1	1.9	474	2150	2236	1	0	0	545.764	1089.51	2	1089.52	-0.0102	0	40.14	0.022	K	VTMQNLNDR	L					File: ~Y:\CORE\RAW_DATA_2022_QE\P1317_Sigrun_Lange\P1317_3_R_hip.raw~; SpectrumID: ~2438~; PrecursorID: ~0~; scans: ~10357~
3	2::tr|A0A221LEF7|A0A221LEF7_RAT	Keratin 25 OS=Rattus norvegicus OX=10116 GN=Krt25 PE=2 SV=1	77	52752	14	14	1	1	1.9	474	2151	3087	1	0	0	545.766	1089.52	2	1089.52	-0.0069	0	45.89	0.0053	K	VTMQNLNDR	L					File: ~Y:\CORE\RAW_DATA_2022_QE\P1317_Sigrun_Lange\P1317_3_R_hip.raw~; SpectrumID: ~3305~; PrecursorID: ~0~; scans: ~11968~
3	2::tr|A0A221LEF7|A0A221LEF7_RAT	Keratin 25 OS=Rattus norvegicus OX=10116 GN=Krt25 PE=2 SV=1	77	52752	14	14	1	1	1.9	474	2152	2807	1	0	0	545.766	1089.52	2	1089.52	-0.006	0	55.99	0.00052	K	VTMQNLNDR	L					File: ~Y:\CORE\RAW_DATA_2022_QE\P1317_Sigrun_Lange\P1317_3_R_hip.raw~; SpectrumID: ~3023~; PrecursorID: ~0~; scans: ~11436~
3	2::tr|A0A221LEF7|A0A221LEF7_RAT	Keratin 25 OS=Rattus norvegicus OX=10116 GN=Krt25 PE=2 SV=1	77	52752	14	14	1	1	1.9	474	2153	2650	1	0	0	545.766	1089.52	2	1089.52	-0.0056	0	42.91	0.011	K	VTMQNLNDR	L					File: ~Y:\CORE\RAW_DATA_2022_QE\P1317_Sigrun_Lange\P1317_3_R_hip.raw~; SpectrumID: ~2863~; PrecursorID: ~0~; scans: ~11159~
3	2::tr|A0A221LEF7|A0A221LEF7_RAT	Keratin 25 OS=Rattus norvegicus OX=10116 GN=Krt25 PE=2 SV=1	77	52752	14	14	1	1	1.9	474	2154	2502	1	0	0	545.767	1089.52	2	1089.52	-0.0047	0	39.09	0.026	K	VTMQNLNDR	L					File: ~Y:\CORE\RAW_DATA_2022_QE\P1317_Sigrun_Lange\P1317_3_R_hip.raw~; SpectrumID: ~2711~; PrecursorID: ~0~; scans: ~10883~
3	2::tr|A0A221LEF7|A0A221LEF7_RAT	Keratin 25 OS=Rattus norvegicus OX=10116 GN=Krt25 PE=2 SV=1	77	52752	14	14	1	1	1.9	474	2155	2367	1	0	0	545.768	1089.52	2	1089.52	-0.0021	0	37.87	0.037	K	VTMQNLNDR	L					File: ~Y:\CORE\RAW_DATA_2022_QE\P1317_Sigrun_Lange\P1317_3_R_hip.raw~; SpectrumID: ~2570~; PrecursorID: ~0~; scans: ~10618~
3	2::tr|A0A221LEF7|A0A221LEF7_RAT	Keratin 25 OS=Rattus norvegicus OX=10116 GN=Krt25 PE=2 SV=1	77	52752	14	14	1	1	1.9	474	2156	2937	1	0	0	545.769	1089.52	2	1089.52	-0.0005	0	55.41	0.00065	K	VTMQNLNDR	L					File: ~Y:\CORE\RAW_DATA_2022_QE\P1317_Sigrun_Lange\P1317_3_R_hip.raw~; SpectrumID: ~3154~; PrecursorID: ~0~; scans: ~11699~
3	2::tr|A0A221LEF7|A0A221LEF7_RAT	Keratin 25 OS=Rattus norvegicus OX=10116 GN=Krt25 PE=2 SV=1	77	52752	14	14	1	1	1.9	474	2257	1176	1	0	0	553.767	1105.52	2	1105.52	0.0007	0	77.25	3.8e-06	K	VTMQNLNDR	L	Oxidation (M)	0.003000000.0			File: ~Y:\CORE\RAW_DATA_2022_QE\P1317_Sigrun_Lange\P1317_3_R_hip.raw~; SpectrumID: ~1275~; PrecursorID: ~0~; scans: ~8338~
3	2::tr|A0A221LEF7|A0A221LEF7_RAT	Keratin 25 OS=Rattus norvegicus OX=10116 GN=Krt25 PE=2 SV=1	77	52752	14	14	1	1	1.9	474	2260	1474	2	0	0	554.267	1106.52	2	1106.5	0.0165	0	35.34	0.059	K	VTMQNLNDR	L	Deamidated (NQ); Oxidation (M)	0.003100000.0			File: ~Y:\CORE\RAW_DATA_2022_QE\P1317_Sigrun_Lange\P1317_3_R_hip.raw~; SpectrumID: ~1611~; PrecursorID: ~0~; scans: ~8854~
3	2::tr|A0A221LEF7|A0A221LEF7_RAT	Keratin 25 OS=Rattus norvegicus OX=10116 GN=Krt25 PE=2 SV=1	77	52752	14	14	1	1	1.9	474	2261	1329	2	0	0	554.267	1106.52	2	1106.5	0.0167	0	34.66	0.069	K	VTMQNLNDR	L	Deamidated (NQ); Oxidation (M)	0.003100000.0			File: ~Y:\CORE\RAW_DATA_2022_QE\P1317_Sigrun_Lange\P1317_3_R_hip.raw~; SpectrumID: ~1450~; PrecursorID: ~0~; scans: ~8595~
3	2::tr|A0A221LEF7|A0A221LEF7_RAT	Keratin 25 OS=Rattus norvegicus OX=10116 GN=Krt25 PE=2 SV=1	77	52752	14	14	1	1	1.9	474	2262	1744	3	0	0	554.267	1106.52	2	1106.5	0.0169	0	31.82	0.13	K	VTMQNLNDR	L	Deamidated (NQ); Oxidation (M)	0.003100000.0			File: ~Y:\CORE\RAW_DATA_2022_QE\P1317_Sigrun_Lange\P1317_3_R_hip.raw~; SpectrumID: ~1914~; PrecursorID: ~0~; scans: ~9369~
3	2::tr|A0A221LEF7|A0A221LEF7_RAT	Keratin 25 OS=Rattus norvegicus OX=10116 GN=Krt25 PE=2 SV=1	77	52752	14	14	1	1	1.9	474	2263	1609	3	0	0	554.267	1106.52	2	1106.5	0.0171	0	30.51	0.18	K	VTMQNLNDR	L	Deamidated (NQ); Oxidation (M)	0.003100000.0			File: ~Y:\CORE\RAW_DATA_2022_QE\P1317_Sigrun_Lange\P1317_3_R_hip.raw~; SpectrumID: ~1759~; PrecursorID: ~0~; scans: ~9113~
3	2::tr|A0A221LEF7|A0A221LEF7_RAT	Keratin 25 OS=Rattus norvegicus OX=10116 GN=Krt25 PE=2 SV=1	77	52752	14	14	1	1	1.9	474	2264	1875	2	0	0	554.268	1106.52	2	1106.5	0.0179	0	32.35	0.12	K	VTMQNLNDR	L	Deamidated (NQ); Oxidation (M)	0.003100000.0			File: ~Y:\CORE\RAW_DATA_2022_QE\P1317_Sigrun_Lange\P1317_3_R_hip.raw~; SpectrumID: ~2058~; PrecursorID: ~0~; scans: ~9629~
3	2::tr|A0A8I6ANI5|A0A8I6ANI5_RAT	Keratin, type I cytoskeletal 25 OS=Rattus norvegicus OX=10116 GN=Krt25 PE=4 SV=1	77	52672	14	14	1	1	1.9	474	2149	3249	1	0	0	545.763	1089.51	2	1089.52	-0.0121	0	37.97	0.034	K	VTMQNLNDR	L					File: ~Y:\CORE\RAW_DATA_2022_QE\P1317_Sigrun_Lange\P1317_3_R_hip.raw~; SpectrumID: ~3468~; PrecursorID: ~0~; scans: ~12249~
3	2::tr|A0A8I6ANI5|A0A8I6ANI5_RAT	Keratin, type I cytoskeletal 25 OS=Rattus norvegicus OX=10116 GN=Krt25 PE=4 SV=1	77	52672	14	14	1	1	1.9	474	2150	2236	1	0	0	545.764	1089.51	2	1089.52	-0.0102	0	40.14	0.022	K	VTMQNLNDR	L					File: ~Y:\CORE\RAW_DATA_2022_QE\P1317_Sigrun_Lange\P1317_3_R_hip.raw~; SpectrumID: ~2438~; PrecursorID: ~0~; scans: ~10357~
3	2::tr|A0A8I6ANI5|A0A8I6ANI5_RAT	Keratin, type I cytoskeletal 25 OS=Rattus norvegicus OX=10116 GN=Krt25 PE=4 SV=1	77	52672	14	14	1	1	1.9	474	2151	3087	1	0	0	545.766	1089.52	2	1089.52	-0.0069	0	45.89	0.0053	K	VTMQNLNDR	L					File: ~Y:\CORE\RAW_DATA_2022_QE\P1317_Sigrun_Lange\P1317_3_R_hip.raw~; SpectrumID: ~3305~; PrecursorID: ~0~; scans: ~11968~
3	2::tr|A0A8I6ANI5|A0A8I6ANI5_RAT	Keratin, type I cytoskeletal 25 OS=Rattus norvegicus OX=10116 GN=Krt25 PE=4 SV=1	77	52672	14	14	1	1	1.9	474	2152	2807	1	0	0	545.766	1089.52	2	1089.52	-0.006	0	55.99	0.00052	K	VTMQNLNDR	L					File: ~Y:\CORE\RAW_DATA_2022_QE\P1317_Sigrun_Lange\P1317_3_R_hip.raw~; SpectrumID: ~3023~; PrecursorID: ~0~; scans: ~11436~
3	2::tr|A0A8I6ANI5|A0A8I6ANI5_RAT	Keratin, type I cytoskeletal 25 OS=Rattus norvegicus OX=10116 GN=Krt25 PE=4 SV=1	77	52672	14	14	1	1	1.9	474	2153	2650	1	0	0	545.766	1089.52	2	1089.52	-0.0056	0	42.91	0.011	K	VTMQNLNDR	L					File: ~Y:\CORE\RAW_DATA_2022_QE\P1317_Sigrun_Lange\P1317_3_R_hip.raw~; SpectrumID: ~2863~; PrecursorID: ~0~; scans: ~11159~
3	2::tr|A0A8I6ANI5|A0A8I6ANI5_RAT	Keratin, type I cytoskeletal 25 OS=Rattus norvegicus OX=10116 GN=Krt25 PE=4 SV=1	77	52672	14	14	1	1	1.9	474	2154	2502	1	0	0	545.767	1089.52	2	1089.52	-0.0047	0	39.09	0.026	K	VTMQNLNDR	L					File: ~Y:\CORE\RAW_DATA_2022_QE\P1317_Sigrun_Lange\P1317_3_R_hip.raw~; SpectrumID: ~2711~; PrecursorID: ~0~; scans: ~10883~
3	2::tr|A0A8I6ANI5|A0A8I6ANI5_RAT	Keratin, type I cytoskeletal 25 OS=Rattus norvegicus OX=10116 GN=Krt25 PE=4 SV=1	77	52672	14	14	1	1	1.9	474	2155	2367	1	0	0	545.768	1089.52	2	1089.52	-0.0021	0	37.87	0.037	K	VTMQNLNDR	L					File: ~Y:\CORE\RAW_DATA_2022_QE\P1317_Sigrun_Lange\P1317_3_R_hip.raw~; SpectrumID: ~2570~; PrecursorID: ~0~; scans: ~10618~
3	2::tr|A0A8I6ANI5|A0A8I6ANI5_RAT	Keratin, type I cytoskeletal 25 OS=Rattus norvegicus OX=10116 GN=Krt25 PE=4 SV=1	77	52672	14	14	1	1	1.9	474	2156	2937	1	0	0	545.769	1089.52	2	1089.52	-0.0005	0	55.41	0.00065	K	VTMQNLNDR	L					File: ~Y:\CORE\RAW_DATA_2022_QE\P1317_Sigrun_Lange\P1317_3_R_hip.raw~; SpectrumID: ~3154~; PrecursorID: ~0~; scans: ~11699~
3	2::tr|A0A8I6ANI5|A0A8I6ANI5_RAT	Keratin, type I cytoskeletal 25 OS=Rattus norvegicus OX=10116 GN=Krt25 PE=4 SV=1	77	52672	14	14	1	1	1.9	474	2257	1176	1	0	0	553.767	1105.52	2	1105.52	0.0007	0	77.25	3.8e-06	K	VTMQNLNDR	L	Oxidation (M)	0.003000000.0			File: ~Y:\CORE\RAW_DATA_2022_QE\P1317_Sigrun_Lange\P1317_3_R_hip.raw~; SpectrumID: ~1275~; PrecursorID: ~0~; scans: ~8338~
3	2::tr|A0A8I6ANI5|A0A8I6ANI5_RAT	Keratin, type I cytoskeletal 25 OS=Rattus norvegicus OX=10116 GN=Krt25 PE=4 SV=1	77	52672	14	14	1	1	1.9	474	2260	1474	2	0	0	554.267	1106.52	2	1106.5	0.0165	0	35.34	0.059	K	VTMQNLNDR	L	Deamidated (NQ); Oxidation (M)	0.003100000.0			File: ~Y:\CORE\RAW_DATA_2022_QE\P1317_Sigrun_Lange\P1317_3_R_hip.raw~; SpectrumID: ~1611~; PrecursorID: ~0~; scans: ~8854~
3	2::tr|A0A8I6ANI5|A0A8I6ANI5_RAT	Keratin, type I cytoskeletal 25 OS=Rattus norvegicus OX=10116 GN=Krt25 PE=4 SV=1	77	52672	14	14	1	1	1.9	474	2261	1329	2	0	0	554.267	1106.52	2	1106.5	0.0167	0	34.66	0.069	K	VTMQNLNDR	L	Deamidated (NQ); Oxidation (M)	0.003100000.0			File: ~Y:\CORE\RAW_DATA_2022_QE\P1317_Sigrun_Lange\P1317_3_R_hip.raw~; SpectrumID: ~1450~; PrecursorID: ~0~; scans: ~8595~
3	2::tr|A0A8I6ANI5|A0A8I6ANI5_RAT	Keratin, type I cytoskeletal 25 OS=Rattus norvegicus OX=10116 GN=Krt25 PE=4 SV=1	77	52672	14	14	1	1	1.9	474	2262	1744	3	0	0	554.267	1106.52	2	1106.5	0.0169	0	31.82	0.13	K	VTMQNLNDR	L	Deamidated (NQ); Oxidation (M)	0.003100000.0			File: ~Y:\CORE\RAW_DATA_2022_QE\P1317_Sigrun_Lange\P1317_3_R_hip.raw~; SpectrumID: ~1914~; PrecursorID: ~0~; scans: ~9369~
3	2::tr|A0A8I6ANI5|A0A8I6ANI5_RAT	Keratin, type I cytoskeletal 25 OS=Rattus norvegicus OX=10116 GN=Krt25 PE=4 SV=1	77	52672	14	14	1	1	1.9	474	2263	1609	3	0	0	554.267	1106.52	2	1106.5	0.0171	0	30.51	0.18	K	VTMQNLNDR	L	Deamidated (NQ); Oxidation (M)	0.003100000.0			File: ~Y:\CORE\RAW_DATA_2022_QE\P1317_Sigrun_Lange\P1317_3_R_hip.raw~; SpectrumID: ~1759~; PrecursorID: ~0~; scans: ~9113~
3	2::tr|A0A8I6ANI5|A0A8I6ANI5_RAT	Keratin, type I cytoskeletal 25 OS=Rattus norvegicus OX=10116 GN=Krt25 PE=4 SV=1	77	52672	14	14	1	1	1.9	474	2264	1875	2	0	0	554.268	1106.52	2	1106.5	0.0179	0	32.35	0.12	K	VTMQNLNDR	L	Deamidated (NQ); Oxidation (M)	0.003100000.0			File: ~Y:\CORE\RAW_DATA_2022_QE\P1317_Sigrun_Lange\P1317_3_R_hip.raw~; SpectrumID: ~2058~; PrecursorID: ~0~; scans: ~9629~
3	2::sp|Q6IFW8|K1C27_RAT	Keratin, type I cytoskeletal 27 OS=Rattus norvegicus OX=10116 GN=Krt27 PE=3 SV=1	77	49649	14	14	1	1	2	449	2149	3249	1	0	0	545.763	1089.51	2	1089.52	-0.0121	0	37.97	0.034	K	VTMQNLNDR	L					File: ~Y:\CORE\RAW_DATA_2022_QE\P1317_Sigrun_Lange\P1317_3_R_hip.raw~; SpectrumID: ~3468~; PrecursorID: ~0~; scans: ~12249~
3	2::sp|Q6IFW8|K1C27_RAT	Keratin, type I cytoskeletal 27 OS=Rattus norvegicus OX=10116 GN=Krt27 PE=3 SV=1	77	49649	14	14	1	1	2	449	2150	2236	1	0	0	545.764	1089.51	2	1089.52	-0.0102	0	40.14	0.022	K	VTMQNLNDR	L					File: ~Y:\CORE\RAW_DATA_2022_QE\P1317_Sigrun_Lange\P1317_3_R_hip.raw~; SpectrumID: ~2438~; PrecursorID: ~0~; scans: ~10357~
3	2::sp|Q6IFW8|K1C27_RAT	Keratin, type I cytoskeletal 27 OS=Rattus norvegicus OX=10116 GN=Krt27 PE=3 SV=1	77	49649	14	14	1	1	2	449	2151	3087	1	0	0	545.766	1089.52	2	1089.52	-0.0069	0	45.89	0.0053	K	VTMQNLNDR	L					File: ~Y:\CORE\RAW_DATA_2022_QE\P1317_Sigrun_Lange\P1317_3_R_hip.raw~; SpectrumID: ~3305~; PrecursorID: ~0~; scans: ~11968~
3	2::sp|Q6IFW8|K1C27_RAT	Keratin, type I cytoskeletal 27 OS=Rattus norvegicus OX=10116 GN=Krt27 PE=3 SV=1	77	49649	14	14	1	1	2	449	2152	2807	1	0	0	545.766	1089.52	2	1089.52	-0.006	0	55.99	0.00052	K	VTMQNLNDR	L					File: ~Y:\CORE\RAW_DATA_2022_QE\P1317_Sigrun_Lange\P1317_3_R_hip.raw~; SpectrumID: ~3023~; PrecursorID: ~0~; scans: ~11436~
3	2::sp|Q6IFW8|K1C27_RAT	Keratin, type I cytoskeletal 27 OS=Rattus norvegicus OX=10116 GN=Krt27 PE=3 SV=1	77	49649	14	14	1	1	2	449	2153	2650	1	0	0	545.766	1089.52	2	1089.52	-0.0056	0	42.91	0.011	K	VTMQNLNDR	L					File: ~Y:\CORE\RAW_DATA_2022_QE\P1317_Sigrun_Lange\P1317_3_R_hip.raw~; SpectrumID: ~2863~; PrecursorID: ~0~; scans: ~11159~
3	2::sp|Q6IFW8|K1C27_RAT	Keratin, type I cytoskeletal 27 OS=Rattus norvegicus OX=10116 GN=Krt27 PE=3 SV=1	77	49649	14	14	1	1	2	449	2154	2502	1	0	0	545.767	1089.52	2	1089.52	-0.0047	0	39.09	0.026	K	VTMQNLNDR	L					File: ~Y:\CORE\RAW_DATA_2022_QE\P1317_Sigrun_Lange\P1317_3_R_hip.raw~; SpectrumID: ~2711~; PrecursorID: ~0~; scans: ~10883~
3	2::sp|Q6IFW8|K1C27_RAT	Keratin, type I cytoskeletal 27 OS=Rattus norvegicus OX=10116 GN=Krt27 PE=3 SV=1	77	49649	14	14	1	1	2	449	2155	2367	1	0	0	545.768	1089.52	2	1089.52	-0.0021	0	37.87	0.037	K	VTMQNLNDR	L					File: ~Y:\CORE\RAW_DATA_2022_QE\P1317_Sigrun_Lange\P1317_3_R_hip.raw~; SpectrumID: ~2570~; PrecursorID: ~0~; scans: ~10618~
3	2::sp|Q6IFW8|K1C27_RAT	Keratin, type I cytoskeletal 27 OS=Rattus norvegicus OX=10116 GN=Krt27 PE=3 SV=1	77	49649	14	14	1	1	2	449	2156	2937	1	0	0	545.769	1089.52	2	1089.52	-0.0005	0	55.41	0.00065	K	VTMQNLNDR	L					File: ~Y:\CORE\RAW_DATA_2022_QE\P1317_Sigrun_Lange\P1317_3_R_hip.raw~; SpectrumID: ~3154~; PrecursorID: ~0~; scans: ~11699~
3	2::sp|Q6IFW8|K1C27_RAT	Keratin, type I cytoskeletal 27 OS=Rattus norvegicus OX=10116 GN=Krt27 PE=3 SV=1	77	49649	14	14	1	1	2	449	2257	1176	1	0	0	553.767	1105.52	2	1105.52	0.0007	0	77.25	3.8e-06	K	VTMQNLNDR	L	Oxidation (M)	0.003000000.0			File: ~Y:\CORE\RAW_DATA_2022_QE\P1317_Sigrun_Lange\P1317_3_R_hip.raw~; SpectrumID: ~1275~; PrecursorID: ~0~; scans: ~8338~
3	2::sp|Q6IFW8|K1C27_RAT	Keratin, type I cytoskeletal 27 OS=Rattus norvegicus OX=10116 GN=Krt27 PE=3 SV=1	77	49649	14	14	1	1	2	449	2260	1474	2	0	0	554.267	1106.52	2	1106.5	0.0165	0	35.34	0.059	K	VTMQNLNDR	L	Deamidated (NQ); Oxidation (M)	0.003100000.0			File: ~Y:\CORE\RAW_DATA_2022_QE\P1317_Sigrun_Lange\P1317_3_R_hip.raw~; SpectrumID: ~1611~; PrecursorID: ~0~; scans: ~8854~
3	2::sp|Q6IFW8|K1C27_RAT	Keratin, type I cytoskeletal 27 OS=Rattus norvegicus OX=10116 GN=Krt27 PE=3 SV=1	77	49649	14	14	1	1	2	449	2261	1329	2	0	0	554.267	1106.52	2	1106.5	0.0167	0	34.66	0.069	K	VTMQNLNDR	L	Deamidated (NQ); Oxidation (M)	0.003100000.0			File: ~Y:\CORE\RAW_DATA_2022_QE\P1317_Sigrun_Lange\P1317_3_R_hip.raw~; SpectrumID: ~1450~; PrecursorID: ~0~; scans: ~8595~
3	2::sp|Q6IFW8|K1C27_RAT	Keratin, type I cytoskeletal 27 OS=Rattus norvegicus OX=10116 GN=Krt27 PE=3 SV=1	77	49649	14	14	1	1	2	449	2262	1744	3	0	0	554.267	1106.52	2	1106.5	0.0169	0	31.82	0.13	K	VTMQNLNDR	L	Deamidated (NQ); Oxidation (M)	0.003100000.0			File: ~Y:\CORE\RAW_DATA_2022_QE\P1317_Sigrun_Lange\P1317_3_R_hip.raw~; SpectrumID: ~1914~; PrecursorID: ~0~; scans: ~9369~
3	2::sp|Q6IFW8|K1C27_RAT	Keratin, type I cytoskeletal 27 OS=Rattus norvegicus OX=10116 GN=Krt27 PE=3 SV=1	77	49649	14	14	1	1	2	449	2263	1609	3	0	0	554.267	1106.52	2	1106.5	0.0171	0	30.51	0.18	K	VTMQNLNDR	L	Deamidated (NQ); Oxidation (M)	0.003100000.0			File: ~Y:\CORE\RAW_DATA_2022_QE\P1317_Sigrun_Lange\P1317_3_R_hip.raw~; SpectrumID: ~1759~; PrecursorID: ~0~; scans: ~9113~
3	2::sp|Q6IFW8|K1C27_RAT	Keratin, type I cytoskeletal 27 OS=Rattus norvegicus OX=10116 GN=Krt27 PE=3 SV=1	77	49649	14	14	1	1	2	449	2264	1875	2	0	0	554.268	1106.52	2	1106.5	0.0179	0	32.35	0.12	K	VTMQNLNDR	L	Deamidated (NQ); Oxidation (M)	0.003100000.0			File: ~Y:\CORE\RAW_DATA_2022_QE\P1317_Sigrun_Lange\P1317_3_R_hip.raw~; SpectrumID: ~2058~; PrecursorID: ~0~; scans: ~9629~
3	2::sp|Q6IFX0|K1C25_RAT	Keratin, type I cytoskeletal 25 OS=Rattus norvegicus OX=10116 GN=Krt25 PE=3 SV=1	77	49483	14	14	1	1	2	446	2149	3249	1	0	0	545.763	1089.51	2	1089.52	-0.0121	0	37.97	0.034	K	VTMQNLNDR	L					File: ~Y:\CORE\RAW_DATA_2022_QE\P1317_Sigrun_Lange\P1317_3_R_hip.raw~; SpectrumID: ~3468~; PrecursorID: ~0~; scans: ~12249~
3	2::sp|Q6IFX0|K1C25_RAT	Keratin, type I cytoskeletal 25 OS=Rattus norvegicus OX=10116 GN=Krt25 PE=3 SV=1	77	49483	14	14	1	1	2	446	2150	2236	1	0	0	545.764	1089.51	2	1089.52	-0.0102	0	40.14	0.022	K	VTMQNLNDR	L					File: ~Y:\CORE\RAW_DATA_2022_QE\P1317_Sigrun_Lange\P1317_3_R_hip.raw~; SpectrumID: ~2438~; PrecursorID: ~0~; scans: ~10357~
3	2::sp|Q6IFX0|K1C25_RAT	Keratin, type I cytoskeletal 25 OS=Rattus norvegicus OX=10116 GN=Krt25 PE=3 SV=1	77	49483	14	14	1	1	2	446	2151	3087	1	0	0	545.766	1089.52	2	1089.52	-0.0069	0	45.89	0.0053	K	VTMQNLNDR	L					File: ~Y:\CORE\RAW_DATA_2022_QE\P1317_Sigrun_Lange\P1317_3_R_hip.raw~; SpectrumID: ~3305~; PrecursorID: ~0~; scans: ~11968~
3	2::sp|Q6IFX0|K1C25_RAT	Keratin, type I cytoskeletal 25 OS=Rattus norvegicus OX=10116 GN=Krt25 PE=3 SV=1	77	49483	14	14	1	1	2	446	2152	2807	1	0	0	545.766	1089.52	2	1089.52	-0.006	0	55.99	0.00052	K	VTMQNLNDR	L					File: ~Y:\CORE\RAW_DATA_2022_QE\P1317_Sigrun_Lange\P1317_3_R_hip.raw~; SpectrumID: ~3023~; PrecursorID: ~0~; scans: ~11436~
3	2::sp|Q6IFX0|K1C25_RAT	Keratin, type I cytoskeletal 25 OS=Rattus norvegicus OX=10116 GN=Krt25 PE=3 SV=1	77	49483	14	14	1	1	2	446	2153	2650	1	0	0	545.766	1089.52	2	1089.52	-0.0056	0	42.91	0.011	K	VTMQNLNDR	L					File: ~Y:\CORE\RAW_DATA_2022_QE\P1317_Sigrun_Lange\P1317_3_R_hip.raw~; SpectrumID: ~2863~; PrecursorID: ~0~; scans: ~11159~
3	2::sp|Q6IFX0|K1C25_RAT	Keratin, type I cytoskeletal 25 OS=Rattus norvegicus OX=10116 GN=Krt25 PE=3 SV=1	77	49483	14	14	1	1	2	446	2154	2502	1	0	0	545.767	1089.52	2	1089.52	-0.0047	0	39.09	0.026	K	VTMQNLNDR	L					File: ~Y:\CORE\RAW_DATA_2022_QE\P1317_Sigrun_Lange\P1317_3_R_hip.raw~; SpectrumID: ~2711~; PrecursorID: ~0~; scans: ~10883~
3	2::sp|Q6IFX0|K1C25_RAT	Keratin, type I cytoskeletal 25 OS=Rattus norvegicus OX=10116 GN=Krt25 PE=3 SV=1	77	49483	14	14	1	1	2	446	2155	2367	1	0	0	545.768	1089.52	2	1089.52	-0.0021	0	37.87	0.037	K	VTMQNLNDR	L					File: ~Y:\CORE\RAW_DATA_2022_QE\P1317_Sigrun_Lange\P1317_3_R_hip.raw~; SpectrumID: ~2570~; PrecursorID: ~0~; scans: ~10618~
3	2::sp|Q6IFX0|K1C25_RAT	Keratin, type I cytoskeletal 25 OS=Rattus norvegicus OX=10116 GN=Krt25 PE=3 SV=1	77	49483	14	14	1	1	2	446	2156	2937	1	0	0	545.769	1089.52	2	1089.52	-0.0005	0	55.41	0.00065	K	VTMQNLNDR	L					File: ~Y:\CORE\RAW_DATA_2022_QE\P1317_Sigrun_Lange\P1317_3_R_hip.raw~; SpectrumID: ~3154~; PrecursorID: ~0~; scans: ~11699~
3	2::sp|Q6IFX0|K1C25_RAT	Keratin, type I cytoskeletal 25 OS=Rattus norvegicus OX=10116 GN=Krt25 PE=3 SV=1	77	49483	14	14	1	1	2	446	2257	1176	1	0	0	553.767	1105.52	2	1105.52	0.0007	0	77.25	3.8e-06	K	VTMQNLNDR	L	Oxidation (M)	0.003000000.0			File: ~Y:\CORE\RAW_DATA_2022_QE\P1317_Sigrun_Lange\P1317_3_R_hip.raw~; SpectrumID: ~1275~; PrecursorID: ~0~; scans: ~8338~
3	2::sp|Q6IFX0|K1C25_RAT	Keratin, type I cytoskeletal 25 OS=Rattus norvegicus OX=10116 GN=Krt25 PE=3 SV=1	77	49483	14	14	1	1	2	446	2260	1474	2	0	0	554.267	1106.52	2	1106.5	0.0165	0	35.34	0.059	K	VTMQNLNDR	L	Deamidated (NQ); Oxidation (M)	0.003100000.0			File: ~Y:\CORE\RAW_DATA_2022_QE\P1317_Sigrun_Lange\P1317_3_R_hip.raw~; SpectrumID: ~1611~; PrecursorID: ~0~; scans: ~8854~
3	2::sp|Q6IFX0|K1C25_RAT	Keratin, type I cytoskeletal 25 OS=Rattus norvegicus OX=10116 GN=Krt25 PE=3 SV=1	77	49483	14	14	1	1	2	446	2261	1329	2	0	0	554.267	1106.52	2	1106.5	0.0167	0	34.66	0.069	K	VTMQNLNDR	L	Deamidated (NQ); Oxidation (M)	0.003100000.0			File: ~Y:\CORE\RAW_DATA_2022_QE\P1317_Sigrun_Lange\P1317_3_R_hip.raw~; SpectrumID: ~1450~; PrecursorID: ~0~; scans: ~8595~
3	2::sp|Q6IFX0|K1C25_RAT	Keratin, type I cytoskeletal 25 OS=Rattus norvegicus OX=10116 GN=Krt25 PE=3 SV=1	77	49483	14	14	1	1	2	446	2262	1744	3	0	0	554.267	1106.52	2	1106.5	0.0169	0	31.82	0.13	K	VTMQNLNDR	L	Deamidated (NQ); Oxidation (M)	0.003100000.0			File: ~Y:\CORE\RAW_DATA_2022_QE\P1317_Sigrun_Lange\P1317_3_R_hip.raw~; SpectrumID: ~1914~; PrecursorID: ~0~; scans: ~9369~
3	2::sp|Q6IFX0|K1C25_RAT	Keratin, type I cytoskeletal 25 OS=Rattus norvegicus OX=10116 GN=Krt25 PE=3 SV=1	77	49483	14	14	1	1	2	446	2263	1609	3	0	0	554.267	1106.52	2	1106.5	0.0171	0	30.51	0.18	K	VTMQNLNDR	L	Deamidated (NQ); Oxidation (M)	0.003100000.0			File: ~Y:\CORE\RAW_DATA_2022_QE\P1317_Sigrun_Lange\P1317_3_R_hip.raw~; SpectrumID: ~1759~; PrecursorID: ~0~; scans: ~9113~
3	2::sp|Q6IFX0|K1C25_RAT	Keratin, type I cytoskeletal 25 OS=Rattus norvegicus OX=10116 GN=Krt25 PE=3 SV=1	77	49483	14	14	1	1	2	446	2264	1875	2	0	0	554.268	1106.52	2	1106.5	0.0179	0	32.35	0.12	K	VTMQNLNDR	L	Deamidated (NQ); Oxidation (M)	0.003100000.0			File: ~Y:\CORE\RAW_DATA_2022_QE\P1317_Sigrun_Lange\P1317_3_R_hip.raw~; SpectrumID: ~2058~; PrecursorID: ~0~; scans: ~9629~
3	2::tr|A0A8I6A244|A0A8I6A244_RAT	IF rod domain-containing protein OS=Rattus norvegicus OX=10116 PE=1 SV=1	75	44735	17	17	2	2	3.5	402	291	4575	1	0	0	404.201	806.387	2	806.392	-0.005	0	33.68	0.031	R	LAADDFR	V					File: ~Y:\CORE\RAW_DATA_2022_QE\P1317_Sigrun_Lange\P1317_3_R_hip.raw~; SpectrumID: ~4803~; PrecursorID: ~0~; scans: ~14368~
3	2::tr|A0A8I6A244|A0A8I6A244_RAT	IF rod domain-containing protein OS=Rattus norvegicus OX=10116 PE=1 SV=1	75	44735	17	17	2	2	3.5	402	292	3610	2	0	0	404.203	806.391	2	806.392	-0.0014	0	38.92	0.01	R	LAADDFR	V					File: ~Y:\CORE\RAW_DATA_2022_QE\P1317_Sigrun_Lange\P1317_3_R_hip.raw~; SpectrumID: ~3831~; PrecursorID: ~0~; scans: ~12804~
3	2::tr|A0A8I6A244|A0A8I6A244_RAT	IF rod domain-containing protein OS=Rattus norvegicus OX=10116 PE=1 SV=1	75	44735	17	17	2	2	3.5	402	293	3781	2	0	0	404.203	806.392	2	806.392	-0.0006	0	39.09	0.0099	R	LAADDFR	V					File: ~Y:\CORE\RAW_DATA_2022_QE\P1317_Sigrun_Lange\P1317_3_R_hip.raw~; SpectrumID: ~4004~; PrecursorID: ~0~; scans: ~13086~
3	2::tr|A0A8I6A244|A0A8I6A244_RAT	IF rod domain-containing protein OS=Rattus norvegicus OX=10116 PE=1 SV=1	75	44735	17	17	2	2	3.5	402	294	4084	2	0	0	404.203	806.392	2	806.392	-0.0002	0	36.29	0.019	R	LAADDFR	V					File: ~Y:\CORE\RAW_DATA_2022_QE\P1317_Sigrun_Lange\P1317_3_R_hip.raw~; SpectrumID: ~4309~; PrecursorID: ~0~; scans: ~13628~
3	2::tr|A0A8I6A244|A0A8I6A244_RAT	IF rod domain-containing protein OS=Rattus norvegicus OX=10116 PE=1 SV=1	75	44735	17	17	2	2	3.5	402	295	3088	2	0	0	404.203	806.392	2	806.392	-0.0001	0	38.55	0.011	R	LAADDFR	V					File: ~Y:\CORE\RAW_DATA_2022_QE\P1317_Sigrun_Lange\P1317_3_R_hip.raw~; SpectrumID: ~3306~; PrecursorID: ~0~; scans: ~11969~
3	2::tr|A0A8I6A244|A0A8I6A244_RAT	IF rod domain-containing protein OS=Rattus norvegicus OX=10116 PE=1 SV=1	75	44735	17	17	2	2	3.5	402	296	3937	1	0	0	404.203	806.392	2	806.392	0	0	42.4	0.0046	R	LAADDFR	V					File: ~Y:\CORE\RAW_DATA_2022_QE\P1317_Sigrun_Lange\P1317_3_R_hip.raw~; SpectrumID: ~4160~; PrecursorID: ~0~; scans: ~13361~
3	2::tr|A0A8I6A244|A0A8I6A244_RAT	IF rod domain-containing protein OS=Rattus norvegicus OX=10116 PE=1 SV=1	75	44735	17	17	2	2	3.5	402	297	4257	1	0	0	404.204	806.392	2	806.392	0.0001	0	41.86	0.0052	R	LAADDFR	V					File: ~Y:\CORE\RAW_DATA_2022_QE\P1317_Sigrun_Lange\P1317_3_R_hip.raw~; SpectrumID: ~4483~; PrecursorID: ~0~; scans: ~13904~
3	2::tr|A0A8I6A244|A0A8I6A244_RAT	IF rod domain-containing protein OS=Rattus norvegicus OX=10116 PE=1 SV=1	75	44735	17	17	2	2	3.5	402	298	3247	2	0	0	404.204	806.394	2	806.392	0.002	0	38.58	0.0087	R	LAADDFR	V					File: ~Y:\CORE\RAW_DATA_2022_QE\P1317_Sigrun_Lange\P1317_3_R_hip.raw~; SpectrumID: ~3466~; PrecursorID: ~0~; scans: ~12246~
3	2::tr|A0A8I6A244|A0A8I6A244_RAT	IF rod domain-containing protein OS=Rattus norvegicus OX=10116 PE=1 SV=1	75	44735	17	17	2	2	3.5	402	299	3428	1	0	0	404.205	806.395	2	806.392	0.0026	0	38.81	0.0083	R	LAADDFR	V					File: ~Y:\CORE\RAW_DATA_2022_QE\P1317_Sigrun_Lange\P1317_3_R_hip.raw~; SpectrumID: ~3649~; PrecursorID: ~0~; scans: ~12524~
3	2::tr|A0A8I6A244|A0A8I6A244_RAT	IF rod domain-containing protein OS=Rattus norvegicus OX=10116 PE=1 SV=1	75	44735	17	17	2	2	3.5	402	305	2380	1	0	0	405.225	808.435	2	808.433	0.0017	0	23.76	0.14	R	LASYLDK	V					File: ~Y:\CORE\RAW_DATA_2022_QE\P1317_Sigrun_Lange\P1317_3_R_hip.raw~; SpectrumID: ~2585~; PrecursorID: ~0~; scans: ~10647~
3	2::tr|A0A8I6A244|A0A8I6A244_RAT	IF rod domain-containing protein OS=Rattus norvegicus OX=10116 PE=1 SV=1	75	44735	17	17	2	2	3.5	402	306	2666	1	0	0	405.225	808.435	2	808.433	0.0022	0	32.12	0.02	R	LASYLDK	V					File: ~Y:\CORE\RAW_DATA_2022_QE\P1317_Sigrun_Lange\P1317_3_R_hip.raw~; SpectrumID: ~2881~; PrecursorID: ~0~; scans: ~11189~
3	2::tr|A0A8I6A244|A0A8I6A244_RAT	IF rod domain-containing protein OS=Rattus norvegicus OX=10116 PE=1 SV=1	75	44735	17	17	2	2	3.5	402	307	3628	1	0	0	405.225	808.436	2	808.433	0.0025	0	21.75	0.18	R	LASYLDK	V					File: ~Y:\CORE\RAW_DATA_2022_QE\P1317_Sigrun_Lange\P1317_3_R_hip.raw~; SpectrumID: ~3849~; PrecursorID: ~0~; scans: ~12829~
3	2::tr|A0A8I6A244|A0A8I6A244_RAT	IF rod domain-containing protein OS=Rattus norvegicus OX=10116 PE=1 SV=1	75	44735	17	17	2	2	3.5	402	308	4089	1	0	0	405.225	808.436	2	808.433	0.0026	0	20.31	0.25	R	LASYLDK	V					File: ~Y:\CORE\RAW_DATA_2022_QE\P1317_Sigrun_Lange\P1317_3_R_hip.raw~; SpectrumID: ~4314~; PrecursorID: ~0~; scans: ~13642~
3	2::tr|A0A8I6A244|A0A8I6A244_RAT	IF rod domain-containing protein OS=Rattus norvegicus OX=10116 PE=1 SV=1	75	44735	17	17	2	2	3.5	402	309	3105	1	0	0	405.225	808.436	2	808.433	0.0027	0	23.83	0.11	R	LASYLDK	V					File: ~Y:\CORE\RAW_DATA_2022_QE\P1317_Sigrun_Lange\P1317_3_R_hip.raw~; SpectrumID: ~3323~; PrecursorID: ~0~; scans: ~11998~
3	2::tr|A0A8I6A244|A0A8I6A244_RAT	IF rod domain-containing protein OS=Rattus norvegicus OX=10116 PE=1 SV=1	75	44735	17	17	2	2	3.5	402	310	2517	1	0	0	405.225	808.436	2	808.433	0.0028	0	27.93	0.043	R	LASYLDK	V					File: ~Y:\CORE\RAW_DATA_2022_QE\P1317_Sigrun_Lange\P1317_3_R_hip.raw~; SpectrumID: ~2727~; PrecursorID: ~0~; scans: ~10915~
3	2::tr|A0A8I6A244|A0A8I6A244_RAT	IF rod domain-containing protein OS=Rattus norvegicus OX=10116 PE=1 SV=1	75	44735	17	17	2	2	3.5	402	311	2954	1	0	0	405.226	808.436	2	808.433	0.0034	0	22.6	0.15	R	LASYLDK	V					File: ~Y:\CORE\RAW_DATA_2022_QE\P1317_Sigrun_Lange\P1317_3_R_hip.raw~; SpectrumID: ~3171~; PrecursorID: ~0~; scans: ~11726~
3	2::tr|A0A8I6A244|A0A8I6A244_RAT	IF rod domain-containing protein OS=Rattus norvegicus OX=10116 PE=1 SV=1	75	44735	17	17	2	2	3.5	402	312	2817	1	0	0	405.226	808.437	2	808.433	0.0039	0	26.85	0.056	R	LASYLDK	V					File: ~Y:\CORE\RAW_DATA_2022_QE\P1317_Sigrun_Lange\P1317_3_R_hip.raw~; SpectrumID: ~3034~; PrecursorID: ~0~; scans: ~11464~
3	2::tr|A0A096MJE0|A0A096MJE0_RAT	Keratin 32 OS=Rattus norvegicus OX=10116 GN=Krt32 PE=3 SV=2	42	52632	9	9	1	1	1.5	453	291	4575	1	0	0	404.201	806.387	2	806.392	-0.005	0	33.68	0.031	K	LAADDFR	T					File: ~Y:\CORE\RAW_DATA_2022_QE\P1317_Sigrun_Lange\P1317_3_R_hip.raw~; SpectrumID: ~4803~; PrecursorID: ~0~; scans: ~14368~
3	2::tr|A0A096MJE0|A0A096MJE0_RAT	Keratin 32 OS=Rattus norvegicus OX=10116 GN=Krt32 PE=3 SV=2	42	52632	9	9	1	1	1.5	453	292	3610	2	0	0	404.203	806.391	2	806.392	-0.0014	0	38.92	0.01	K	LAADDFR	T					File: ~Y:\CORE\RAW_DATA_2022_QE\P1317_Sigrun_Lange\P1317_3_R_hip.raw~; SpectrumID: ~3831~; PrecursorID: ~0~; scans: ~12804~
3	2::tr|A0A096MJE0|A0A096MJE0_RAT	Keratin 32 OS=Rattus norvegicus OX=10116 GN=Krt32 PE=3 SV=2	42	52632	9	9	1	1	1.5	453	293	3781	2	0	0	404.203	806.392	2	806.392	-0.0006	0	39.09	0.0099	K	LAADDFR	T					File: ~Y:\CORE\RAW_DATA_2022_QE\P1317_Sigrun_Lange\P1317_3_R_hip.raw~; SpectrumID: ~4004~; PrecursorID: ~0~; scans: ~13086~
3	2::tr|A0A096MJE0|A0A096MJE0_RAT	Keratin 32 OS=Rattus norvegicus OX=10116 GN=Krt32 PE=3 SV=2	42	52632	9	9	1	1	1.5	453	294	4084	2	0	0	404.203	806.392	2	806.392	-0.0002	0	36.29	0.019	K	LAADDFR	T					File: ~Y:\CORE\RAW_DATA_2022_QE\P1317_Sigrun_Lange\P1317_3_R_hip.raw~; SpectrumID: ~4309~; PrecursorID: ~0~; scans: ~13628~
3	2::tr|A0A096MJE0|A0A096MJE0_RAT	Keratin 32 OS=Rattus norvegicus OX=10116 GN=Krt32 PE=3 SV=2	42	52632	9	9	1	1	1.5	453	295	3088	2	0	0	404.203	806.392	2	806.392	-0.0001	0	38.55	0.011	K	LAADDFR	T					File: ~Y:\CORE\RAW_DATA_2022_QE\P1317_Sigrun_Lange\P1317_3_R_hip.raw~; SpectrumID: ~3306~; PrecursorID: ~0~; scans: ~11969~
3	2::tr|A0A096MJE0|A0A096MJE0_RAT	Keratin 32 OS=Rattus norvegicus OX=10116 GN=Krt32 PE=3 SV=2	42	52632	9	9	1	1	1.5	453	296	3937	1	0	0	404.203	806.392	2	806.392	0	0	42.4	0.0046	K	LAADDFR	T					File: ~Y:\CORE\RAW_DATA_2022_QE\P1317_Sigrun_Lange\P1317_3_R_hip.raw~; SpectrumID: ~4160~; PrecursorID: ~0~; scans: ~13361~
3	2::tr|A0A096MJE0|A0A096MJE0_RAT	Keratin 32 OS=Rattus norvegicus OX=10116 GN=Krt32 PE=3 SV=2	42	52632	9	9	1	1	1.5	453	297	4257	1	0	0	404.204	806.392	2	806.392	0.0001	0	41.86	0.0052	K	LAADDFR	T					File: ~Y:\CORE\RAW_DATA_2022_QE\P1317_Sigrun_Lange\P1317_3_R_hip.raw~; SpectrumID: ~4483~; PrecursorID: ~0~; scans: ~13904~
3	2::tr|A0A096MJE0|A0A096MJE0_RAT	Keratin 32 OS=Rattus norvegicus OX=10116 GN=Krt32 PE=3 SV=2	42	52632	9	9	1	1	1.5	453	298	3247	2	0	0	404.204	806.394	2	806.392	0.002	0	38.58	0.0087	K	LAADDFR	T					File: ~Y:\CORE\RAW_DATA_2022_QE\P1317_Sigrun_Lange\P1317_3_R_hip.raw~; SpectrumID: ~3466~; PrecursorID: ~0~; scans: ~12246~
3	2::tr|A0A096MJE0|A0A096MJE0_RAT	Keratin 32 OS=Rattus norvegicus OX=10116 GN=Krt32 PE=3 SV=2	42	52632	9	9	1	1	1.5	453	299	3428	1	0	0	404.205	806.395	2	806.392	0.0026	0	38.81	0.0083	K	LAADDFR	T					File: ~Y:\CORE\RAW_DATA_2022_QE\P1317_Sigrun_Lange\P1317_3_R_hip.raw~; SpectrumID: ~3649~; PrecursorID: ~0~; scans: ~12524~
3	2::tr|A0A0G2K4E2|A0A0G2K4E2_RAT	Keratin 31 OS=Rattus norvegicus OX=10116 GN=Krt31 PE=3 SV=1	42	47441	9	9	1	1	1.7	406	291	4575	1	0	0	404.201	806.387	2	806.392	-0.005	0	33.68	0.031	K	LAADDFR	T					File: ~Y:\CORE\RAW_DATA_2022_QE\P1317_Sigrun_Lange\P1317_3_R_hip.raw~; SpectrumID: ~4803~; PrecursorID: ~0~; scans: ~14368~
3	2::tr|A0A0G2K4E2|A0A0G2K4E2_RAT	Keratin 31 OS=Rattus norvegicus OX=10116 GN=Krt31 PE=3 SV=1	42	47441	9	9	1	1	1.7	406	292	3610	2	0	0	404.203	806.391	2	806.392	-0.0014	0	38.92	0.01	K	LAADDFR	T					File: ~Y:\CORE\RAW_DATA_2022_QE\P1317_Sigrun_Lange\P1317_3_R_hip.raw~; SpectrumID: ~3831~; PrecursorID: ~0~; scans: ~12804~
3	2::tr|A0A0G2K4E2|A0A0G2K4E2_RAT	Keratin 31 OS=Rattus norvegicus OX=10116 GN=Krt31 PE=3 SV=1	42	47441	9	9	1	1	1.7	406	293	3781	2	0	0	404.203	806.392	2	806.392	-0.0006	0	39.09	0.0099	K	LAADDFR	T					File: ~Y:\CORE\RAW_DATA_2022_QE\P1317_Sigrun_Lange\P1317_3_R_hip.raw~; SpectrumID: ~4004~; PrecursorID: ~0~; scans: ~13086~
3	2::tr|A0A0G2K4E2|A0A0G2K4E2_RAT	Keratin 31 OS=Rattus norvegicus OX=10116 GN=Krt31 PE=3 SV=1	42	47441	9	9	1	1	1.7	406	294	4084	2	0	0	404.203	806.392	2	806.392	-0.0002	0	36.29	0.019	K	LAADDFR	T					File: ~Y:\CORE\RAW_DATA_2022_QE\P1317_Sigrun_Lange\P1317_3_R_hip.raw~; SpectrumID: ~4309~; PrecursorID: ~0~; scans: ~13628~
3	2::tr|A0A0G2K4E2|A0A0G2K4E2_RAT	Keratin 31 OS=Rattus norvegicus OX=10116 GN=Krt31 PE=3 SV=1	42	47441	9	9	1	1	1.7	406	295	3088	2	0	0	404.203	806.392	2	806.392	-0.0001	0	38.55	0.011	K	LAADDFR	T					File: ~Y:\CORE\RAW_DATA_2022_QE\P1317_Sigrun_Lange\P1317_3_R_hip.raw~; SpectrumID: ~3306~; PrecursorID: ~0~; scans: ~11969~
3	2::tr|A0A0G2K4E2|A0A0G2K4E2_RAT	Keratin 31 OS=Rattus norvegicus OX=10116 GN=Krt31 PE=3 SV=1	42	47441	9	9	1	1	1.7	406	296	3937	1	0	0	404.203	806.392	2	806.392	0	0	42.4	0.0046	K	LAADDFR	T					File: ~Y:\CORE\RAW_DATA_2022_QE\P1317_Sigrun_Lange\P1317_3_R_hip.raw~; SpectrumID: ~4160~; PrecursorID: ~0~; scans: ~13361~
3	2::tr|A0A0G2K4E2|A0A0G2K4E2_RAT	Keratin 31 OS=Rattus norvegicus OX=10116 GN=Krt31 PE=3 SV=1	42	47441	9	9	1	1	1.7	406	297	4257	1	0	0	404.204	806.392	2	806.392	0.0001	0	41.86	0.0052	K	LAADDFR	T					File: ~Y:\CORE\RAW_DATA_2022_QE\P1317_Sigrun_Lange\P1317_3_R_hip.raw~; SpectrumID: ~4483~; PrecursorID: ~0~; scans: ~13904~
3	2::tr|A0A0G2K4E2|A0A0G2K4E2_RAT	Keratin 31 OS=Rattus norvegicus OX=10116 GN=Krt31 PE=3 SV=1	42	47441	9	9	1	1	1.7	406	298	3247	2	0	0	404.204	806.394	2	806.392	0.002	0	38.58	0.0087	K	LAADDFR	T					File: ~Y:\CORE\RAW_DATA_2022_QE\P1317_Sigrun_Lange\P1317_3_R_hip.raw~; SpectrumID: ~3466~; PrecursorID: ~0~; scans: ~12246~
3	2::tr|A0A0G2K4E2|A0A0G2K4E2_RAT	Keratin 31 OS=Rattus norvegicus OX=10116 GN=Krt31 PE=3 SV=1	42	47441	9	9	1	1	1.7	406	299	3428	1	0	0	404.205	806.395	2	806.392	0.0026	0	38.81	0.0083	K	LAADDFR	T					File: ~Y:\CORE\RAW_DATA_2022_QE\P1317_Sigrun_Lange\P1317_3_R_hip.raw~; SpectrumID: ~3649~; PrecursorID: ~0~; scans: ~12524~
3	2::tr|F1MAF7|F1MAF7_RAT	Keratin 31 OS=Rattus norvegicus OX=10116 GN=Krt31 PE=3 SV=3	42	48746	9	9	1	1	1.7	416	291	4575	1	0	0	404.201	806.387	2	806.392	-0.005	0	33.68	0.031	K	LAADDFR	T					File: ~Y:\CORE\RAW_DATA_2022_QE\P1317_Sigrun_Lange\P1317_3_R_hip.raw~; SpectrumID: ~4803~; PrecursorID: ~0~; scans: ~14368~
3	2::tr|F1MAF7|F1MAF7_RAT	Keratin 31 OS=Rattus norvegicus OX=10116 GN=Krt31 PE=3 SV=3	42	48746	9	9	1	1	1.7	416	292	3610	2	0	0	404.203	806.391	2	806.392	-0.0014	0	38.92	0.01	K	LAADDFR	T					File: ~Y:\CORE\RAW_DATA_2022_QE\P1317_Sigrun_Lange\P1317_3_R_hip.raw~; SpectrumID: ~3831~; PrecursorID: ~0~; scans: ~12804~
3	2::tr|F1MAF7|F1MAF7_RAT	Keratin 31 OS=Rattus norvegicus OX=10116 GN=Krt31 PE=3 SV=3	42	48746	9	9	1	1	1.7	416	293	3781	2	0	0	404.203	806.392	2	806.392	-0.0006	0	39.09	0.0099	K	LAADDFR	T					File: ~Y:\CORE\RAW_DATA_2022_QE\P1317_Sigrun_Lange\P1317_3_R_hip.raw~; SpectrumID: ~4004~; PrecursorID: ~0~; scans: ~13086~
3	2::tr|F1MAF7|F1MAF7_RAT	Keratin 31 OS=Rattus norvegicus OX=10116 GN=Krt31 PE=3 SV=3	42	48746	9	9	1	1	1.7	416	294	4084	2	0	0	404.203	806.392	2	806.392	-0.0002	0	36.29	0.019	K	LAADDFR	T					File: ~Y:\CORE\RAW_DATA_2022_QE\P1317_Sigrun_Lange\P1317_3_R_hip.raw~; SpectrumID: ~4309~; PrecursorID: ~0~; scans: ~13628~
3	2::tr|F1MAF7|F1MAF7_RAT	Keratin 31 OS=Rattus norvegicus OX=10116 GN=Krt31 PE=3 SV=3	42	48746	9	9	1	1	1.7	416	295	3088	2	0	0	404.203	806.392	2	806.392	-0.0001	0	38.55	0.011	K	LAADDFR	T					File: ~Y:\CORE\RAW_DATA_2022_QE\P1317_Sigrun_Lange\P1317_3_R_hip.raw~; SpectrumID: ~3306~; PrecursorID: ~0~; scans: ~11969~
3	2::tr|F1MAF7|F1MAF7_RAT	Keratin 31 OS=Rattus norvegicus OX=10116 GN=Krt31 PE=3 SV=3	42	48746	9	9	1	1	1.7	416	296	3937	1	0	0	404.203	806.392	2	806.392	0	0	42.4	0.0046	K	LAADDFR	T					File: ~Y:\CORE\RAW_DATA_2022_QE\P1317_Sigrun_Lange\P1317_3_R_hip.raw~; SpectrumID: ~4160~; PrecursorID: ~0~; scans: ~13361~
3	2::tr|F1MAF7|F1MAF7_RAT	Keratin 31 OS=Rattus norvegicus OX=10116 GN=Krt31 PE=3 SV=3	42	48746	9	9	1	1	1.7	416	297	4257	1	0	0	404.204	806.392	2	806.392	0.0001	0	41.86	0.0052	K	LAADDFR	T					File: ~Y:\CORE\RAW_DATA_2022_QE\P1317_Sigrun_Lange\P1317_3_R_hip.raw~; SpectrumID: ~4483~; PrecursorID: ~0~; scans: ~13904~
3	2::tr|F1MAF7|F1MAF7_RAT	Keratin 31 OS=Rattus norvegicus OX=10116 GN=Krt31 PE=3 SV=3	42	48746	9	9	1	1	1.7	416	298	3247	2	0	0	404.204	806.394	2	806.392	0.002	0	38.58	0.0087	K	LAADDFR	T					File: ~Y:\CORE\RAW_DATA_2022_QE\P1317_Sigrun_Lange\P1317_3_R_hip.raw~; SpectrumID: ~3466~; PrecursorID: ~0~; scans: ~12246~
3	2::tr|F1MAF7|F1MAF7_RAT	Keratin 31 OS=Rattus norvegicus OX=10116 GN=Krt31 PE=3 SV=3	42	48746	9	9	1	1	1.7	416	299	3428	1	0	0	404.205	806.395	2	806.392	0.0026	0	38.81	0.0083	K	LAADDFR	T					File: ~Y:\CORE\RAW_DATA_2022_QE\P1317_Sigrun_Lange\P1317_3_R_hip.raw~; SpectrumID: ~3649~; PrecursorID: ~0~; scans: ~12524~
3	2::tr|F1MAS0|F1MAS0_RAT	Keratin 32 OS=Rattus norvegicus OX=10116 GN=Krt32 PE=3 SV=3	42	52889	9	9	1	1	1.5	456	291	4575	1	0	0	404.201	806.387	2	806.392	-0.005	0	33.68	0.031	K	LAADDFR	T					File: ~Y:\CORE\RAW_DATA_2022_QE\P1317_Sigrun_Lange\P1317_3_R_hip.raw~; SpectrumID: ~4803~; PrecursorID: ~0~; scans: ~14368~
3	2::tr|F1MAS0|F1MAS0_RAT	Keratin 32 OS=Rattus norvegicus OX=10116 GN=Krt32 PE=3 SV=3	42	52889	9	9	1	1	1.5	456	292	3610	2	0	0	404.203	806.391	2	806.392	-0.0014	0	38.92	0.01	K	LAADDFR	T					File: ~Y:\CORE\RAW_DATA_2022_QE\P1317_Sigrun_Lange\P1317_3_R_hip.raw~; SpectrumID: ~3831~; PrecursorID: ~0~; scans: ~12804~
3	2::tr|F1MAS0|F1MAS0_RAT	Keratin 32 OS=Rattus norvegicus OX=10116 GN=Krt32 PE=3 SV=3	42	52889	9	9	1	1	1.5	456	293	3781	2	0	0	404.203	806.392	2	806.392	-0.0006	0	39.09	0.0099	K	LAADDFR	T					File: ~Y:\CORE\RAW_DATA_2022_QE\P1317_Sigrun_Lange\P1317_3_R_hip.raw~; SpectrumID: ~4004~; PrecursorID: ~0~; scans: ~13086~
3	2::tr|F1MAS0|F1MAS0_RAT	Keratin 32 OS=Rattus norvegicus OX=10116 GN=Krt32 PE=3 SV=3	42	52889	9	9	1	1	1.5	456	294	4084	2	0	0	404.203	806.392	2	806.392	-0.0002	0	36.29	0.019	K	LAADDFR	T					File: ~Y:\CORE\RAW_DATA_2022_QE\P1317_Sigrun_Lange\P1317_3_R_hip.raw~; SpectrumID: ~4309~; PrecursorID: ~0~; scans: ~13628~
3	2::tr|F1MAS0|F1MAS0_RAT	Keratin 32 OS=Rattus norvegicus OX=10116 GN=Krt32 PE=3 SV=3	42	52889	9	9	1	1	1.5	456	295	3088	2	0	0	404.203	806.392	2	806.392	-0.0001	0	38.55	0.011	K	LAADDFR	T					File: ~Y:\CORE\RAW_DATA_2022_QE\P1317_Sigrun_Lange\P1317_3_R_hip.raw~; SpectrumID: ~3306~; PrecursorID: ~0~; scans: ~11969~
3	2::tr|F1MAS0|F1MAS0_RAT	Keratin 32 OS=Rattus norvegicus OX=10116 GN=Krt32 PE=3 SV=3	42	52889	9	9	1	1	1.5	456	296	3937	1	0	0	404.203	806.392	2	806.392	0	0	42.4	0.0046	K	LAADDFR	T					File: ~Y:\CORE\RAW_DATA_2022_QE\P1317_Sigrun_Lange\P1317_3_R_hip.raw~; SpectrumID: ~4160~; PrecursorID: ~0~; scans: ~13361~
3	2::tr|F1MAS0|F1MAS0_RAT	Keratin 32 OS=Rattus norvegicus OX=10116 GN=Krt32 PE=3 SV=3	42	52889	9	9	1	1	1.5	456	297	4257	1	0	0	404.204	806.392	2	806.392	0.0001	0	41.86	0.0052	K	LAADDFR	T					File: ~Y:\CORE\RAW_DATA_2022_QE\P1317_Sigrun_Lange\P1317_3_R_hip.raw~; SpectrumID: ~4483~; PrecursorID: ~0~; scans: ~13904~
3	2::tr|F1MAS0|F1MAS0_RAT	Keratin 32 OS=Rattus norvegicus OX=10116 GN=Krt32 PE=3 SV=3	42	52889	9	9	1	1	1.5	456	298	3247	2	0	0	404.204	806.394	2	806.392	0.002	0	38.58	0.0087	K	LAADDFR	T					File: ~Y:\CORE\RAW_DATA_2022_QE\P1317_Sigrun_Lange\P1317_3_R_hip.raw~; SpectrumID: ~3466~; PrecursorID: ~0~; scans: ~12246~
3	2::tr|F1MAS0|F1MAS0_RAT	Keratin 32 OS=Rattus norvegicus OX=10116 GN=Krt32 PE=3 SV=3	42	52889	9	9	1	1	1.5	456	299	3428	1	0	0	404.205	806.395	2	806.392	0.0026	0	38.81	0.0083	K	LAADDFR	T					File: ~Y:\CORE\RAW_DATA_2022_QE\P1317_Sigrun_Lange\P1317_3_R_hip.raw~; SpectrumID: ~3649~; PrecursorID: ~0~; scans: ~12524~
3	2::sp|Q6IFW2|K1C40_RAT	Keratin, type I cytoskeletal 40 OS=Rattus norvegicus OX=10116 GN=Krt40 PE=3 SV=1	42	50089	9	9	1	1	1.6	431	291	4575	1	0	0	404.201	806.387	2	806.392	-0.005	0	33.68	0.031	K	LAADDFR	S					File: ~Y:\CORE\RAW_DATA_2022_QE\P1317_Sigrun_Lange\P1317_3_R_hip.raw~; SpectrumID: ~4803~; PrecursorID: ~0~; scans: ~14368~
3	2::sp|Q6IFW2|K1C40_RAT	Keratin, type I cytoskeletal 40 OS=Rattus norvegicus OX=10116 GN=Krt40 PE=3 SV=1	42	50089	9	9	1	1	1.6	431	292	3610	2	0	0	404.203	806.391	2	806.392	-0.0014	0	38.92	0.01	K	LAADDFR	S					File: ~Y:\CORE\RAW_DATA_2022_QE\P1317_Sigrun_Lange\P1317_3_R_hip.raw~; SpectrumID: ~3831~; PrecursorID: ~0~; scans: ~12804~
3	2::sp|Q6IFW2|K1C40_RAT	Keratin, type I cytoskeletal 40 OS=Rattus norvegicus OX=10116 GN=Krt40 PE=3 SV=1	42	50089	9	9	1	1	1.6	431	293	3781	2	0	0	404.203	806.392	2	806.392	-0.0006	0	39.09	0.0099	K	LAADDFR	S					File: ~Y:\CORE\RAW_DATA_2022_QE\P1317_Sigrun_Lange\P1317_3_R_hip.raw~; SpectrumID: ~4004~; PrecursorID: ~0~; scans: ~13086~
3	2::sp|Q6IFW2|K1C40_RAT	Keratin, type I cytoskeletal 40 OS=Rattus norvegicus OX=10116 GN=Krt40 PE=3 SV=1	42	50089	9	9	1	1	1.6	431	294	4084	2	0	0	404.203	806.392	2	806.392	-0.0002	0	36.29	0.019	K	LAADDFR	S					File: ~Y:\CORE\RAW_DATA_2022_QE\P1317_Sigrun_Lange\P1317_3_R_hip.raw~; SpectrumID: ~4309~; PrecursorID: ~0~; scans: ~13628~
3	2::sp|Q6IFW2|K1C40_RAT	Keratin, type I cytoskeletal 40 OS=Rattus norvegicus OX=10116 GN=Krt40 PE=3 SV=1	42	50089	9	9	1	1	1.6	431	295	3088	2	0	0	404.203	806.392	2	806.392	-0.0001	0	38.55	0.011	K	LAADDFR	S					File: ~Y:\CORE\RAW_DATA_2022_QE\P1317_Sigrun_Lange\P1317_3_R_hip.raw~; SpectrumID: ~3306~; PrecursorID: ~0~; scans: ~11969~
3	2::sp|Q6IFW2|K1C40_RAT	Keratin, type I cytoskeletal 40 OS=Rattus norvegicus OX=10116 GN=Krt40 PE=3 SV=1	42	50089	9	9	1	1	1.6	431	296	3937	1	0	0	404.203	806.392	2	806.392	0	0	42.4	0.0046	K	LAADDFR	S					File: ~Y:\CORE\RAW_DATA_2022_QE\P1317_Sigrun_Lange\P1317_3_R_hip.raw~; SpectrumID: ~4160~; PrecursorID: ~0~; scans: ~13361~
3	2::sp|Q6IFW2|K1C40_RAT	Keratin, type I cytoskeletal 40 OS=Rattus norvegicus OX=10116 GN=Krt40 PE=3 SV=1	42	50089	9	9	1	1	1.6	431	297	4257	1	0	0	404.204	806.392	2	806.392	0.0001	0	41.86	0.0052	K	LAADDFR	S					File: ~Y:\CORE\RAW_DATA_2022_QE\P1317_Sigrun_Lange\P1317_3_R_hip.raw~; SpectrumID: ~4483~; PrecursorID: ~0~; scans: ~13904~
3	2::sp|Q6IFW2|K1C40_RAT	Keratin, type I cytoskeletal 40 OS=Rattus norvegicus OX=10116 GN=Krt40 PE=3 SV=1	42	50089	9	9	1	1	1.6	431	298	3247	2	0	0	404.204	806.394	2	806.392	0.002	0	38.58	0.0087	K	LAADDFR	S					File: ~Y:\CORE\RAW_DATA_2022_QE\P1317_Sigrun_Lange\P1317_3_R_hip.raw~; SpectrumID: ~3466~; PrecursorID: ~0~; scans: ~12246~
3	2::sp|Q6IFW2|K1C40_RAT	Keratin, type I cytoskeletal 40 OS=Rattus norvegicus OX=10116 GN=Krt40 PE=3 SV=1	42	50089	9	9	1	1	1.6	431	299	3428	1	0	0	404.205	806.395	2	806.392	0.0026	0	38.81	0.0083	K	LAADDFR	S					File: ~Y:\CORE\RAW_DATA_2022_QE\P1317_Sigrun_Lange\P1317_3_R_hip.raw~; SpectrumID: ~3649~; PrecursorID: ~0~; scans: ~12524~
3	2::sp|Q6IFX1|K1C24_RAT	Keratin, type I cytoskeletal 24 OS=Rattus norvegicus OX=10116 GN=Krt24 PE=3 SV=1	42	53260	9	9	1	1	1.4	491	291	4575	1	0	0	404.201	806.387	2	806.392	-0.005	0	33.68	0.031	R	LAADDFR	M					File: ~Y:\CORE\RAW_DATA_2022_QE\P1317_Sigrun_Lange\P1317_3_R_hip.raw~; SpectrumID: ~4803~; PrecursorID: ~0~; scans: ~14368~
3	2::sp|Q6IFX1|K1C24_RAT	Keratin, type I cytoskeletal 24 OS=Rattus norvegicus OX=10116 GN=Krt24 PE=3 SV=1	42	53260	9	9	1	1	1.4	491	292	3610	2	0	0	404.203	806.391	2	806.392	-0.0014	0	38.92	0.01	R	LAADDFR	M					File: ~Y:\CORE\RAW_DATA_2022_QE\P1317_Sigrun_Lange\P1317_3_R_hip.raw~; SpectrumID: ~3831~; PrecursorID: ~0~; scans: ~12804~
3	2::sp|Q6IFX1|K1C24_RAT	Keratin, type I cytoskeletal 24 OS=Rattus norvegicus OX=10116 GN=Krt24 PE=3 SV=1	42	53260	9	9	1	1	1.4	491	293	3781	2	0	0	404.203	806.392	2	806.392	-0.0006	0	39.09	0.0099	R	LAADDFR	M					File: ~Y:\CORE\RAW_DATA_2022_QE\P1317_Sigrun_Lange\P1317_3_R_hip.raw~; SpectrumID: ~4004~; PrecursorID: ~0~; scans: ~13086~
3	2::sp|Q6IFX1|K1C24_RAT	Keratin, type I cytoskeletal 24 OS=Rattus norvegicus OX=10116 GN=Krt24 PE=3 SV=1	42	53260	9	9	1	1	1.4	491	294	4084	2	0	0	404.203	806.392	2	806.392	-0.0002	0	36.29	0.019	R	LAADDFR	M					File: ~Y:\CORE\RAW_DATA_2022_QE\P1317_Sigrun_Lange\P1317_3_R_hip.raw~; SpectrumID: ~4309~; PrecursorID: ~0~; scans: ~13628~
3	2::sp|Q6IFX1|K1C24_RAT	Keratin, type I cytoskeletal 24 OS=Rattus norvegicus OX=10116 GN=Krt24 PE=3 SV=1	42	53260	9	9	1	1	1.4	491	295	3088	2	0	0	404.203	806.392	2	806.392	-0.0001	0	38.55	0.011	R	LAADDFR	M					File: ~Y:\CORE\RAW_DATA_2022_QE\P1317_Sigrun_Lange\P1317_3_R_hip.raw~; SpectrumID: ~3306~; PrecursorID: ~0~; scans: ~11969~
3	2::sp|Q6IFX1|K1C24_RAT	Keratin, type I cytoskeletal 24 OS=Rattus norvegicus OX=10116 GN=Krt24 PE=3 SV=1	42	53260	9	9	1	1	1.4	491	296	3937	1	0	0	404.203	806.392	2	806.392	0	0	42.4	0.0046	R	LAADDFR	M					File: ~Y:\CORE\RAW_DATA_2022_QE\P1317_Sigrun_Lange\P1317_3_R_hip.raw~; SpectrumID: ~4160~; PrecursorID: ~0~; scans: ~13361~
3	2::sp|Q6IFX1|K1C24_RAT	Keratin, type I cytoskeletal 24 OS=Rattus norvegicus OX=10116 GN=Krt24 PE=3 SV=1	42	53260	9	9	1	1	1.4	491	297	4257	1	0	0	404.204	806.392	2	806.392	0.0001	0	41.86	0.0052	R	LAADDFR	M					File: ~Y:\CORE\RAW_DATA_2022_QE\P1317_Sigrun_Lange\P1317_3_R_hip.raw~; SpectrumID: ~4483~; PrecursorID: ~0~; scans: ~13904~
3	2::sp|Q6IFX1|K1C24_RAT	Keratin, type I cytoskeletal 24 OS=Rattus norvegicus OX=10116 GN=Krt24 PE=3 SV=1	42	53260	9	9	1	1	1.4	491	298	3247	2	0	0	404.204	806.394	2	806.392	0.002	0	38.58	0.0087	R	LAADDFR	M					File: ~Y:\CORE\RAW_DATA_2022_QE\P1317_Sigrun_Lange\P1317_3_R_hip.raw~; SpectrumID: ~3466~; PrecursorID: ~0~; scans: ~12246~
3	2::sp|Q6IFX1|K1C24_RAT	Keratin, type I cytoskeletal 24 OS=Rattus norvegicus OX=10116 GN=Krt24 PE=3 SV=1	42	53260	9	9	1	1	1.4	491	299	3428	1	0	0	404.205	806.395	2	806.392	0.0026	0	38.81	0.0083	R	LAADDFR	M					File: ~Y:\CORE\RAW_DATA_2022_QE\P1317_Sigrun_Lange\P1317_3_R_hip.raw~; SpectrumID: ~3649~; PrecursorID: ~0~; scans: ~12524~
3	2::tr|Q6IFV5|Q6IFV5_RAT	Keratin 36 OS=Rattus norvegicus OX=10116 GN=Krt36 PE=2 SV=1	42	53361	9	9	1	1	1.5	468	291	4575	1	0	0	404.201	806.387	2	806.392	-0.005	0	33.68	0.031	K	LAADDFR	T					File: ~Y:\CORE\RAW_DATA_2022_QE\P1317_Sigrun_Lange\P1317_3_R_hip.raw~; SpectrumID: ~4803~; PrecursorID: ~0~; scans: ~14368~
3	2::tr|Q6IFV5|Q6IFV5_RAT	Keratin 36 OS=Rattus norvegicus OX=10116 GN=Krt36 PE=2 SV=1	42	53361	9	9	1	1	1.5	468	292	3610	2	0	0	404.203	806.391	2	806.392	-0.0014	0	38.92	0.01	K	LAADDFR	T					File: ~Y:\CORE\RAW_DATA_2022_QE\P1317_Sigrun_Lange\P1317_3_R_hip.raw~; SpectrumID: ~3831~; PrecursorID: ~0~; scans: ~12804~
3	2::tr|Q6IFV5|Q6IFV5_RAT	Keratin 36 OS=Rattus norvegicus OX=10116 GN=Krt36 PE=2 SV=1	42	53361	9	9	1	1	1.5	468	293	3781	2	0	0	404.203	806.392	2	806.392	-0.0006	0	39.09	0.0099	K	LAADDFR	T					File: ~Y:\CORE\RAW_DATA_2022_QE\P1317_Sigrun_Lange\P1317_3_R_hip.raw~; SpectrumID: ~4004~; PrecursorID: ~0~; scans: ~13086~
3	2::tr|Q6IFV5|Q6IFV5_RAT	Keratin 36 OS=Rattus norvegicus OX=10116 GN=Krt36 PE=2 SV=1	42	53361	9	9	1	1	1.5	468	294	4084	2	0	0	404.203	806.392	2	806.392	-0.0002	0	36.29	0.019	K	LAADDFR	T					File: ~Y:\CORE\RAW_DATA_2022_QE\P1317_Sigrun_Lange\P1317_3_R_hip.raw~; SpectrumID: ~4309~; PrecursorID: ~0~; scans: ~13628~
3	2::tr|Q6IFV5|Q6IFV5_RAT	Keratin 36 OS=Rattus norvegicus OX=10116 GN=Krt36 PE=2 SV=1	42	53361	9	9	1	1	1.5	468	295	3088	2	0	0	404.203	806.392	2	806.392	-0.0001	0	38.55	0.011	K	LAADDFR	T					File: ~Y:\CORE\RAW_DATA_2022_QE\P1317_Sigrun_Lange\P1317_3_R_hip.raw~; SpectrumID: ~3306~; PrecursorID: ~0~; scans: ~11969~
3	2::tr|Q6IFV5|Q6IFV5_RAT	Keratin 36 OS=Rattus norvegicus OX=10116 GN=Krt36 PE=2 SV=1	42	53361	9	9	1	1	1.5	468	296	3937	1	0	0	404.203	806.392	2	806.392	0	0	42.4	0.0046	K	LAADDFR	T					File: ~Y:\CORE\RAW_DATA_2022_QE\P1317_Sigrun_Lange\P1317_3_R_hip.raw~; SpectrumID: ~4160~; PrecursorID: ~0~; scans: ~13361~
3	2::tr|Q6IFV5|Q6IFV5_RAT	Keratin 36 OS=Rattus norvegicus OX=10116 GN=Krt36 PE=2 SV=1	42	53361	9	9	1	1	1.5	468	297	4257	1	0	0	404.204	806.392	2	806.392	0.0001	0	41.86	0.0052	K	LAADDFR	T					File: ~Y:\CORE\RAW_DATA_2022_QE\P1317_Sigrun_Lange\P1317_3_R_hip.raw~; SpectrumID: ~4483~; PrecursorID: ~0~; scans: ~13904~
3	2::tr|Q6IFV5|Q6IFV5_RAT	Keratin 36 OS=Rattus norvegicus OX=10116 GN=Krt36 PE=2 SV=1	42	53361	9	9	1	1	1.5	468	298	3247	2	0	0	404.204	806.394	2	806.392	0.002	0	38.58	0.0087	K	LAADDFR	T					File: ~Y:\CORE\RAW_DATA_2022_QE\P1317_Sigrun_Lange\P1317_3_R_hip.raw~; SpectrumID: ~3466~; PrecursorID: ~0~; scans: ~12246~
3	2::tr|Q6IFV5|Q6IFV5_RAT	Keratin 36 OS=Rattus norvegicus OX=10116 GN=Krt36 PE=2 SV=1	42	53361	9	9	1	1	1.5	468	299	3428	1	0	0	404.205	806.395	2	806.392	0.0026	0	38.81	0.0083	K	LAADDFR	T					File: ~Y:\CORE\RAW_DATA_2022_QE\P1317_Sigrun_Lange\P1317_3_R_hip.raw~; SpectrumID: ~3649~; PrecursorID: ~0~; scans: ~12524~
3	2::tr|Q6IFV6|Q6IFV6_RAT	Keratin 35 OS=Rattus norvegicus OX=10116 GN=Krt35 PE=2 SV=1	42	51954	9	9	1	1	1.5	455	291	4575	1	0	0	404.201	806.387	2	806.392	-0.005	0	33.68	0.031	K	LAADDFR	T					File: ~Y:\CORE\RAW_DATA_2022_QE\P1317_Sigrun_Lange\P1317_3_R_hip.raw~; SpectrumID: ~4803~; PrecursorID: ~0~; scans: ~14368~
3	2::tr|Q6IFV6|Q6IFV6_RAT	Keratin 35 OS=Rattus norvegicus OX=10116 GN=Krt35 PE=2 SV=1	42	51954	9	9	1	1	1.5	455	292	3610	2	0	0	404.203	806.391	2	806.392	-0.0014	0	38.92	0.01	K	LAADDFR	T					File: ~Y:\CORE\RAW_DATA_2022_QE\P1317_Sigrun_Lange\P1317_3_R_hip.raw~; SpectrumID: ~3831~; PrecursorID: ~0~; scans: ~12804~
3	2::tr|Q6IFV6|Q6IFV6_RAT	Keratin 35 OS=Rattus norvegicus OX=10116 GN=Krt35 PE=2 SV=1	42	51954	9	9	1	1	1.5	455	293	3781	2	0	0	404.203	806.392	2	806.392	-0.0006	0	39.09	0.0099	K	LAADDFR	T					File: ~Y:\CORE\RAW_DATA_2022_QE\P1317_Sigrun_Lange\P1317_3_R_hip.raw~; SpectrumID: ~4004~; PrecursorID: ~0~; scans: ~13086~
3	2::tr|Q6IFV6|Q6IFV6_RAT	Keratin 35 OS=Rattus norvegicus OX=10116 GN=Krt35 PE=2 SV=1	42	51954	9	9	1	1	1.5	455	294	4084	2	0	0	404.203	806.392	2	806.392	-0.0002	0	36.29	0.019	K	LAADDFR	T					File: ~Y:\CORE\RAW_DATA_2022_QE\P1317_Sigrun_Lange\P1317_3_R_hip.raw~; SpectrumID: ~4309~; PrecursorID: ~0~; scans: ~13628~
3	2::tr|Q6IFV6|Q6IFV6_RAT	Keratin 35 OS=Rattus norvegicus OX=10116 GN=Krt35 PE=2 SV=1	42	51954	9	9	1	1	1.5	455	295	3088	2	0	0	404.203	806.392	2	806.392	-0.0001	0	38.55	0.011	K	LAADDFR	T					File: ~Y:\CORE\RAW_DATA_2022_QE\P1317_Sigrun_Lange\P1317_3_R_hip.raw~; SpectrumID: ~3306~; PrecursorID: ~0~; scans: ~11969~
3	2::tr|Q6IFV6|Q6IFV6_RAT	Keratin 35 OS=Rattus norvegicus OX=10116 GN=Krt35 PE=2 SV=1	42	51954	9	9	1	1	1.5	455	296	3937	1	0	0	404.203	806.392	2	806.392	0	0	42.4	0.0046	K	LAADDFR	T					File: ~Y:\CORE\RAW_DATA_2022_QE\P1317_Sigrun_Lange\P1317_3_R_hip.raw~; SpectrumID: ~4160~; PrecursorID: ~0~; scans: ~13361~
3	2::tr|Q6IFV6|Q6IFV6_RAT	Keratin 35 OS=Rattus norvegicus OX=10116 GN=Krt35 PE=2 SV=1	42	51954	9	9	1	1	1.5	455	297	4257	1	0	0	404.204	806.392	2	806.392	0.0001	0	41.86	0.0052	K	LAADDFR	T					File: ~Y:\CORE\RAW_DATA_2022_QE\P1317_Sigrun_Lange\P1317_3_R_hip.raw~; SpectrumID: ~4483~; PrecursorID: ~0~; scans: ~13904~
3	2::tr|Q6IFV6|Q6IFV6_RAT	Keratin 35 OS=Rattus norvegicus OX=10116 GN=Krt35 PE=2 SV=1	42	51954	9	9	1	1	1.5	455	298	3247	2	0	0	404.204	806.394	2	806.392	0.002	0	38.58	0.0087	K	LAADDFR	T					File: ~Y:\CORE\RAW_DATA_2022_QE\P1317_Sigrun_Lange\P1317_3_R_hip.raw~; SpectrumID: ~3466~; PrecursorID: ~0~; scans: ~12246~
3	2::tr|Q6IFV6|Q6IFV6_RAT	Keratin 35 OS=Rattus norvegicus OX=10116 GN=Krt35 PE=2 SV=1	42	51954	9	9	1	1	1.5	455	299	3428	1	0	0	404.205	806.395	2	806.392	0.0026	0	38.81	0.0083	K	LAADDFR	T					File: ~Y:\CORE\RAW_DATA_2022_QE\P1317_Sigrun_Lange\P1317_3_R_hip.raw~; SpectrumID: ~3649~; PrecursorID: ~0~; scans: ~12524~
3	2::tr|Q6IFV7|Q6IFV7_RAT	Type I hair keratin KA26 OS=Rattus norvegicus OX=10116 GN=Krt32 PE=2 SV=1	42	52766	9	9	1	1	1.5	455	291	4575	1	0	0	404.201	806.387	2	806.392	-0.005	0	33.68	0.031	K	LAADDFR	T					File: ~Y:\CORE\RAW_DATA_2022_QE\P1317_Sigrun_Lange\P1317_3_R_hip.raw~; SpectrumID: ~4803~; PrecursorID: ~0~; scans: ~14368~
3	2::tr|Q6IFV7|Q6IFV7_RAT	Type I hair keratin KA26 OS=Rattus norvegicus OX=10116 GN=Krt32 PE=2 SV=1	42	52766	9	9	1	1	1.5	455	292	3610	2	0	0	404.203	806.391	2	806.392	-0.0014	0	38.92	0.01	K	LAADDFR	T					File: ~Y:\CORE\RAW_DATA_2022_QE\P1317_Sigrun_Lange\P1317_3_R_hip.raw~; SpectrumID: ~3831~; PrecursorID: ~0~; scans: ~12804~
3	2::tr|Q6IFV7|Q6IFV7_RAT	Type I hair keratin KA26 OS=Rattus norvegicus OX=10116 GN=Krt32 PE=2 SV=1	42	52766	9	9	1	1	1.5	455	293	3781	2	0	0	404.203	806.392	2	806.392	-0.0006	0	39.09	0.0099	K	LAADDFR	T					File: ~Y:\CORE\RAW_DATA_2022_QE\P1317_Sigrun_Lange\P1317_3_R_hip.raw~; SpectrumID: ~4004~; PrecursorID: ~0~; scans: ~13086~
3	2::tr|Q6IFV7|Q6IFV7_RAT	Type I hair keratin KA26 OS=Rattus norvegicus OX=10116 GN=Krt32 PE=2 SV=1	42	52766	9	9	1	1	1.5	455	294	4084	2	0	0	404.203	806.392	2	806.392	-0.0002	0	36.29	0.019	K	LAADDFR	T					File: ~Y:\CORE\RAW_DATA_2022_QE\P1317_Sigrun_Lange\P1317_3_R_hip.raw~; SpectrumID: ~4309~; PrecursorID: ~0~; scans: ~13628~
3	2::tr|Q6IFV7|Q6IFV7_RAT	Type I hair keratin KA26 OS=Rattus norvegicus OX=10116 GN=Krt32 PE=2 SV=1	42	52766	9	9	1	1	1.5	455	295	3088	2	0	0	404.203	806.392	2	806.392	-0.0001	0	38.55	0.011	K	LAADDFR	T					File: ~Y:\CORE\RAW_DATA_2022_QE\P1317_Sigrun_Lange\P1317_3_R_hip.raw~; SpectrumID: ~3306~; PrecursorID: ~0~; scans: ~11969~
3	2::tr|Q6IFV7|Q6IFV7_RAT	Type I hair keratin KA26 OS=Rattus norvegicus OX=10116 GN=Krt32 PE=2 SV=1	42	52766	9	9	1	1	1.5	455	296	3937	1	0	0	404.203	806.392	2	806.392	0	0	42.4	0.0046	K	LAADDFR	T					File: ~Y:\CORE\RAW_DATA_2022_QE\P1317_Sigrun_Lange\P1317_3_R_hip.raw~; SpectrumID: ~4160~; PrecursorID: ~0~; scans: ~13361~
3	2::tr|Q6IFV7|Q6IFV7_RAT	Type I hair keratin KA26 OS=Rattus norvegicus OX=10116 GN=Krt32 PE=2 SV=1	42	52766	9	9	1	1	1.5	455	297	4257	1	0	0	404.204	806.392	2	806.392	0.0001	0	41.86	0.0052	K	LAADDFR	T					File: ~Y:\CORE\RAW_DATA_2022_QE\P1317_Sigrun_Lange\P1317_3_R_hip.raw~; SpectrumID: ~4483~; PrecursorID: ~0~; scans: ~13904~
3	2::tr|Q6IFV7|Q6IFV7_RAT	Type I hair keratin KA26 OS=Rattus norvegicus OX=10116 GN=Krt32 PE=2 SV=1	42	52766	9	9	1	1	1.5	455	298	3247	2	0	0	404.204	806.394	2	806.392	0.002	0	38.58	0.0087	K	LAADDFR	T					File: ~Y:\CORE\RAW_DATA_2022_QE\P1317_Sigrun_Lange\P1317_3_R_hip.raw~; SpectrumID: ~3466~; PrecursorID: ~0~; scans: ~12246~
3	2::tr|Q6IFV7|Q6IFV7_RAT	Type I hair keratin KA26 OS=Rattus norvegicus OX=10116 GN=Krt32 PE=2 SV=1	42	52766	9	9	1	1	1.5	455	299	3428	1	0	0	404.205	806.395	2	806.392	0.0026	0	38.81	0.0083	K	LAADDFR	T					File: ~Y:\CORE\RAW_DATA_2022_QE\P1317_Sigrun_Lange\P1317_3_R_hip.raw~; SpectrumID: ~3649~; PrecursorID: ~0~; scans: ~12524~
3	2::tr|Q6IFV8|Q6IFV8_RAT	Type I hair keratin KA25 OS=Rattus norvegicus OX=10116 GN=Krt31 PE=2 SV=1	42	48479	9	9	1	1	1.7	414	291	4575	1	0	0	404.201	806.387	2	806.392	-0.005	0	33.68	0.031	K	LAADDFR	T					File: ~Y:\CORE\RAW_DATA_2022_QE\P1317_Sigrun_Lange\P1317_3_R_hip.raw~; SpectrumID: ~4803~; PrecursorID: ~0~; scans: ~14368~
3	2::tr|Q6IFV8|Q6IFV8_RAT	Type I hair keratin KA25 OS=Rattus norvegicus OX=10116 GN=Krt31 PE=2 SV=1	42	48479	9	9	1	1	1.7	414	292	3610	2	0	0	404.203	806.391	2	806.392	-0.0014	0	38.92	0.01	K	LAADDFR	T					File: ~Y:\CORE\RAW_DATA_2022_QE\P1317_Sigrun_Lange\P1317_3_R_hip.raw~; SpectrumID: ~3831~; PrecursorID: ~0~; scans: ~12804~
3	2::tr|Q6IFV8|Q6IFV8_RAT	Type I hair keratin KA25 OS=Rattus norvegicus OX=10116 GN=Krt31 PE=2 SV=1	42	48479	9	9	1	1	1.7	414	293	3781	2	0	0	404.203	806.392	2	806.392	-0.0006	0	39.09	0.0099	K	LAADDFR	T					File: ~Y:\CORE\RAW_DATA_2022_QE\P1317_Sigrun_Lange\P1317_3_R_hip.raw~; SpectrumID: ~4004~; PrecursorID: ~0~; scans: ~13086~
3	2::tr|Q6IFV8|Q6IFV8_RAT	Type I hair keratin KA25 OS=Rattus norvegicus OX=10116 GN=Krt31 PE=2 SV=1	42	48479	9	9	1	1	1.7	414	294	4084	2	0	0	404.203	806.392	2	806.392	-0.0002	0	36.29	0.019	K	LAADDFR	T					File: ~Y:\CORE\RAW_DATA_2022_QE\P1317_Sigrun_Lange\P1317_3_R_hip.raw~; SpectrumID: ~4309~; PrecursorID: ~0~; scans: ~13628~
3	2::tr|Q6IFV8|Q6IFV8_RAT	Type I hair keratin KA25 OS=Rattus norvegicus OX=10116 GN=Krt31 PE=2 SV=1	42	48479	9	9	1	1	1.7	414	295	3088	2	0	0	404.203	806.392	2	806.392	-0.0001	0	38.55	0.011	K	LAADDFR	T					File: ~Y:\CORE\RAW_DATA_2022_QE\P1317_Sigrun_Lange\P1317_3_R_hip.raw~; SpectrumID: ~3306~; PrecursorID: ~0~; scans: ~11969~
3	2::tr|Q6IFV8|Q6IFV8_RAT	Type I hair keratin KA25 OS=Rattus norvegicus OX=10116 GN=Krt31 PE=2 SV=1	42	48479	9	9	1	1	1.7	414	296	3937	1	0	0	404.203	806.392	2	806.392	0	0	42.4	0.0046	K	LAADDFR	T					File: ~Y:\CORE\RAW_DATA_2022_QE\P1317_Sigrun_Lange\P1317_3_R_hip.raw~; SpectrumID: ~4160~; PrecursorID: ~0~; scans: ~13361~
3	2::tr|Q6IFV8|Q6IFV8_RAT	Type I hair keratin KA25 OS=Rattus norvegicus OX=10116 GN=Krt31 PE=2 SV=1	42	48479	9	9	1	1	1.7	414	297	4257	1	0	0	404.204	806.392	2	806.392	0.0001	0	41.86	0.0052	K	LAADDFR	T					File: ~Y:\CORE\RAW_DATA_2022_QE\P1317_Sigrun_Lange\P1317_3_R_hip.raw~; SpectrumID: ~4483~; PrecursorID: ~0~; scans: ~13904~
3	2::tr|Q6IFV8|Q6IFV8_RAT	Type I hair keratin KA25 OS=Rattus norvegicus OX=10116 GN=Krt31 PE=2 SV=1	42	48479	9	9	1	1	1.7	414	298	3247	2	0	0	404.204	806.394	2	806.392	0.002	0	38.58	0.0087	K	LAADDFR	T					File: ~Y:\CORE\RAW_DATA_2022_QE\P1317_Sigrun_Lange\P1317_3_R_hip.raw~; SpectrumID: ~3466~; PrecursorID: ~0~; scans: ~12246~
3	2::tr|Q6IFV8|Q6IFV8_RAT	Type I hair keratin KA25 OS=Rattus norvegicus OX=10116 GN=Krt31 PE=2 SV=1	42	48479	9	9	1	1	1.7	414	299	3428	1	0	0	404.205	806.395	2	806.392	0.0026	0	38.81	0.0083	K	LAADDFR	T					File: ~Y:\CORE\RAW_DATA_2022_QE\P1317_Sigrun_Lange\P1317_3_R_hip.raw~; SpectrumID: ~3649~; PrecursorID: ~0~; scans: ~12524~
3	2::tr|Q6IFW0|Q6IFW0_RAT	Keratin 33B OS=Rattus norvegicus OX=10116 GN=Krt33b PE=2 SV=1	42	47403	9	9	1	1	1.7	404	291	4575	1	0	0	404.201	806.387	2	806.392	-0.005	0	33.68	0.031	K	LAADDFR	T					File: ~Y:\CORE\RAW_DATA_2022_QE\P1317_Sigrun_Lange\P1317_3_R_hip.raw~; SpectrumID: ~4803~; PrecursorID: ~0~; scans: ~14368~
3	2::tr|Q6IFW0|Q6IFW0_RAT	Keratin 33B OS=Rattus norvegicus OX=10116 GN=Krt33b PE=2 SV=1	42	47403	9	9	1	1	1.7	404	292	3610	2	0	0	404.203	806.391	2	806.392	-0.0014	0	38.92	0.01	K	LAADDFR	T					File: ~Y:\CORE\RAW_DATA_2022_QE\P1317_Sigrun_Lange\P1317_3_R_hip.raw~; SpectrumID: ~3831~; PrecursorID: ~0~; scans: ~12804~
3	2::tr|Q6IFW0|Q6IFW0_RAT	Keratin 33B OS=Rattus norvegicus OX=10116 GN=Krt33b PE=2 SV=1	42	47403	9	9	1	1	1.7	404	293	3781	2	0	0	404.203	806.392	2	806.392	-0.0006	0	39.09	0.0099	K	LAADDFR	T					File: ~Y:\CORE\RAW_DATA_2022_QE\P1317_Sigrun_Lange\P1317_3_R_hip.raw~; SpectrumID: ~4004~; PrecursorID: ~0~; scans: ~13086~
3	2::tr|Q6IFW0|Q6IFW0_RAT	Keratin 33B OS=Rattus norvegicus OX=10116 GN=Krt33b PE=2 SV=1	42	47403	9	9	1	1	1.7	404	294	4084	2	0	0	404.203	806.392	2	806.392	-0.0002	0	36.29	0.019	K	LAADDFR	T					File: ~Y:\CORE\RAW_DATA_2022_QE\P1317_Sigrun_Lange\P1317_3_R_hip.raw~; SpectrumID: ~4309~; PrecursorID: ~0~; scans: ~13628~
3	2::tr|Q6IFW0|Q6IFW0_RAT	Keratin 33B OS=Rattus norvegicus OX=10116 GN=Krt33b PE=2 SV=1	42	47403	9	9	1	1	1.7	404	295	3088	2	0	0	404.203	806.392	2	806.392	-0.0001	0	38.55	0.011	K	LAADDFR	T					File: ~Y:\CORE\RAW_DATA_2022_QE\P1317_Sigrun_Lange\P1317_3_R_hip.raw~; SpectrumID: ~3306~; PrecursorID: ~0~; scans: ~11969~
3	2::tr|Q6IFW0|Q6IFW0_RAT	Keratin 33B OS=Rattus norvegicus OX=10116 GN=Krt33b PE=2 SV=1	42	47403	9	9	1	1	1.7	404	296	3937	1	0	0	404.203	806.392	2	806.392	0	0	42.4	0.0046	K	LAADDFR	T					File: ~Y:\CORE\RAW_DATA_2022_QE\P1317_Sigrun_Lange\P1317_3_R_hip.raw~; SpectrumID: ~4160~; PrecursorID: ~0~; scans: ~13361~
3	2::tr|Q6IFW0|Q6IFW0_RAT	Keratin 33B OS=Rattus norvegicus OX=10116 GN=Krt33b PE=2 SV=1	42	47403	9	9	1	1	1.7	404	297	4257	1	0	0	404.204	806.392	2	806.392	0.0001	0	41.86	0.0052	K	LAADDFR	T					File: ~Y:\CORE\RAW_DATA_2022_QE\P1317_Sigrun_Lange\P1317_3_R_hip.raw~; SpectrumID: ~4483~; PrecursorID: ~0~; scans: ~13904~
3	2::tr|Q6IFW0|Q6IFW0_RAT	Keratin 33B OS=Rattus norvegicus OX=10116 GN=Krt33b PE=2 SV=1	42	47403	9	9	1	1	1.7	404	298	3247	2	0	0	404.204	806.394	2	806.392	0.002	0	38.58	0.0087	K	LAADDFR	T					File: ~Y:\CORE\RAW_DATA_2022_QE\P1317_Sigrun_Lange\P1317_3_R_hip.raw~; SpectrumID: ~3466~; PrecursorID: ~0~; scans: ~12246~
3	2::tr|Q6IFW0|Q6IFW0_RAT	Keratin 33B OS=Rattus norvegicus OX=10116 GN=Krt33b PE=2 SV=1	42	47403	9	9	1	1	1.7	404	299	3428	1	0	0	404.205	806.395	2	806.392	0.0026	0	38.81	0.0083	K	LAADDFR	T					File: ~Y:\CORE\RAW_DATA_2022_QE\P1317_Sigrun_Lange\P1317_3_R_hip.raw~; SpectrumID: ~3649~; PrecursorID: ~0~; scans: ~12524~
3	1::sp|cRAP042|Q15323|K1H1_HUMAN	Keratin, type I cuticular Ha1 OS=Homo sapiens GN=KRT31 PE=2 SV=3	42	48633	9	9	1	1	1.7	416	291	4575	1	0	0	404.201	806.387	2	806.392	-0.005	0	33.68	0.031	K	LAADDFR	T					File: ~Y:\CORE\RAW_DATA_2022_QE\P1317_Sigrun_Lange\P1317_3_R_hip.raw~; SpectrumID: ~4803~; PrecursorID: ~0~; scans: ~14368~
3	1::sp|cRAP042|Q15323|K1H1_HUMAN	Keratin, type I cuticular Ha1 OS=Homo sapiens GN=KRT31 PE=2 SV=3	42	48633	9	9	1	1	1.7	416	292	3610	2	0	0	404.203	806.391	2	806.392	-0.0014	0	38.92	0.01	K	LAADDFR	T					File: ~Y:\CORE\RAW_DATA_2022_QE\P1317_Sigrun_Lange\P1317_3_R_hip.raw~; SpectrumID: ~3831~; PrecursorID: ~0~; scans: ~12804~
3	1::sp|cRAP042|Q15323|K1H1_HUMAN	Keratin, type I cuticular Ha1 OS=Homo sapiens GN=KRT31 PE=2 SV=3	42	48633	9	9	1	1	1.7	416	293	3781	2	0	0	404.203	806.392	2	806.392	-0.0006	0	39.09	0.0099	K	LAADDFR	T					File: ~Y:\CORE\RAW_DATA_2022_QE\P1317_Sigrun_Lange\P1317_3_R_hip.raw~; SpectrumID: ~4004~; PrecursorID: ~0~; scans: ~13086~
3	1::sp|cRAP042|Q15323|K1H1_HUMAN	Keratin, type I cuticular Ha1 OS=Homo sapiens GN=KRT31 PE=2 SV=3	42	48633	9	9	1	1	1.7	416	294	4084	2	0	0	404.203	806.392	2	806.392	-0.0002	0	36.29	0.019	K	LAADDFR	T					File: ~Y:\CORE\RAW_DATA_2022_QE\P1317_Sigrun_Lange\P1317_3_R_hip.raw~; SpectrumID: ~4309~; PrecursorID: ~0~; scans: ~13628~
3	1::sp|cRAP042|Q15323|K1H1_HUMAN	Keratin, type I cuticular Ha1 OS=Homo sapiens GN=KRT31 PE=2 SV=3	42	48633	9	9	1	1	1.7	416	295	3088	2	0	0	404.203	806.392	2	806.392	-0.0001	0	38.55	0.011	K	LAADDFR	T					File: ~Y:\CORE\RAW_DATA_2022_QE\P1317_Sigrun_Lange\P1317_3_R_hip.raw~; SpectrumID: ~3306~; PrecursorID: ~0~; scans: ~11969~
3	1::sp|cRAP042|Q15323|K1H1_HUMAN	Keratin, type I cuticular Ha1 OS=Homo sapiens GN=KRT31 PE=2 SV=3	42	48633	9	9	1	1	1.7	416	296	3937	1	0	0	404.203	806.392	2	806.392	0	0	42.4	0.0046	K	LAADDFR	T					File: ~Y:\CORE\RAW_DATA_2022_QE\P1317_Sigrun_Lange\P1317_3_R_hip.raw~; SpectrumID: ~4160~; PrecursorID: ~0~; scans: ~13361~
3	1::sp|cRAP042|Q15323|K1H1_HUMAN	Keratin, type I cuticular Ha1 OS=Homo sapiens GN=KRT31 PE=2 SV=3	42	48633	9	9	1	1	1.7	416	297	4257	1	0	0	404.204	806.392	2	806.392	0.0001	0	41.86	0.0052	K	LAADDFR	T					File: ~Y:\CORE\RAW_DATA_2022_QE\P1317_Sigrun_Lange\P1317_3_R_hip.raw~; SpectrumID: ~4483~; PrecursorID: ~0~; scans: ~13904~
3	1::sp|cRAP042|Q15323|K1H1_HUMAN	Keratin, type I cuticular Ha1 OS=Homo sapiens GN=KRT31 PE=2 SV=3	42	48633	9	9	1	1	1.7	416	298	3247	2	0	0	404.204	806.394	2	806.392	0.002	0	38.58	0.0087	K	LAADDFR	T					File: ~Y:\CORE\RAW_DATA_2022_QE\P1317_Sigrun_Lange\P1317_3_R_hip.raw~; SpectrumID: ~3466~; PrecursorID: ~0~; scans: ~12246~
3	1::sp|cRAP042|Q15323|K1H1_HUMAN	Keratin, type I cuticular Ha1 OS=Homo sapiens GN=KRT31 PE=2 SV=3	42	48633	9	9	1	1	1.7	416	299	3428	1	0	0	404.205	806.395	2	806.392	0.0026	0	38.81	0.0083	K	LAADDFR	T					File: ~Y:\CORE\RAW_DATA_2022_QE\P1317_Sigrun_Lange\P1317_3_R_hip.raw~; SpectrumID: ~3649~; PrecursorID: ~0~; scans: ~12524~
3	1::sp|cRAP043|Q14532|K1H2_HUMAN	Keratin, type I cuticular Ha2 OS=Homo sapiens GN=KRT32 PE=1 SV=3	42	51793	9	9	1	1	1.6	448	291	4575	1	0	0	404.201	806.387	2	806.392	-0.005	0	33.68	0.031	K	LAADDFR	A					File: ~Y:\CORE\RAW_DATA_2022_QE\P1317_Sigrun_Lange\P1317_3_R_hip.raw~; SpectrumID: ~4803~; PrecursorID: ~0~; scans: ~14368~
3	1::sp|cRAP043|Q14532|K1H2_HUMAN	Keratin, type I cuticular Ha2 OS=Homo sapiens GN=KRT32 PE=1 SV=3	42	51793	9	9	1	1	1.6	448	292	3610	2	0	0	404.203	806.391	2	806.392	-0.0014	0	38.92	0.01	K	LAADDFR	A					File: ~Y:\CORE\RAW_DATA_2022_QE\P1317_Sigrun_Lange\P1317_3_R_hip.raw~; SpectrumID: ~3831~; PrecursorID: ~0~; scans: ~12804~
3	1::sp|cRAP043|Q14532|K1H2_HUMAN	Keratin, type I cuticular Ha2 OS=Homo sapiens GN=KRT32 PE=1 SV=3	42	51793	9	9	1	1	1.6	448	293	3781	2	0	0	404.203	806.392	2	806.392	-0.0006	0	39.09	0.0099	K	LAADDFR	A					File: ~Y:\CORE\RAW_DATA_2022_QE\P1317_Sigrun_Lange\P1317_3_R_hip.raw~; SpectrumID: ~4004~; PrecursorID: ~0~; scans: ~13086~
3	1::sp|cRAP043|Q14532|K1H2_HUMAN	Keratin, type I cuticular Ha2 OS=Homo sapiens GN=KRT32 PE=1 SV=3	42	51793	9	9	1	1	1.6	448	294	4084	2	0	0	404.203	806.392	2	806.392	-0.0002	0	36.29	0.019	K	LAADDFR	A					File: ~Y:\CORE\RAW_DATA_2022_QE\P1317_Sigrun_Lange\P1317_3_R_hip.raw~; SpectrumID: ~4309~; PrecursorID: ~0~; scans: ~13628~
3	1::sp|cRAP043|Q14532|K1H2_HUMAN	Keratin, type I cuticular Ha2 OS=Homo sapiens GN=KRT32 PE=1 SV=3	42	51793	9	9	1	1	1.6	448	295	3088	2	0	0	404.203	806.392	2	806.392	-0.0001	0	38.55	0.011	K	LAADDFR	A					File: ~Y:\CORE\RAW_DATA_2022_QE\P1317_Sigrun_Lange\P1317_3_R_hip.raw~; SpectrumID: ~3306~; PrecursorID: ~0~; scans: ~11969~
3	1::sp|cRAP043|Q14532|K1H2_HUMAN	Keratin, type I cuticular Ha2 OS=Homo sapiens GN=KRT32 PE=1 SV=3	42	51793	9	9	1	1	1.6	448	296	3937	1	0	0	404.203	806.392	2	806.392	0	0	42.4	0.0046	K	LAADDFR	A					File: ~Y:\CORE\RAW_DATA_2022_QE\P1317_Sigrun_Lange\P1317_3_R_hip.raw~; SpectrumID: ~4160~; PrecursorID: ~0~; scans: ~13361~
3	1::sp|cRAP043|Q14532|K1H2_HUMAN	Keratin, type I cuticular Ha2 OS=Homo sapiens GN=KRT32 PE=1 SV=3	42	51793	9	9	1	1	1.6	448	297	4257	1	0	0	404.204	806.392	2	806.392	0.0001	0	41.86	0.0052	K	LAADDFR	A					File: ~Y:\CORE\RAW_DATA_2022_QE\P1317_Sigrun_Lange\P1317_3_R_hip.raw~; SpectrumID: ~4483~; PrecursorID: ~0~; scans: ~13904~
3	1::sp|cRAP043|Q14532|K1H2_HUMAN	Keratin, type I cuticular Ha2 OS=Homo sapiens GN=KRT32 PE=1 SV=3	42	51793	9	9	1	1	1.6	448	298	3247	2	0	0	404.204	806.394	2	806.392	0.002	0	38.58	0.0087	K	LAADDFR	A					File: ~Y:\CORE\RAW_DATA_2022_QE\P1317_Sigrun_Lange\P1317_3_R_hip.raw~; SpectrumID: ~3466~; PrecursorID: ~0~; scans: ~12246~
3	1::sp|cRAP043|Q14532|K1H2_HUMAN	Keratin, type I cuticular Ha2 OS=Homo sapiens GN=KRT32 PE=1 SV=3	42	51793	9	9	1	1	1.6	448	299	3428	1	0	0	404.205	806.395	2	806.392	0.0026	0	38.81	0.0083	K	LAADDFR	A					File: ~Y:\CORE\RAW_DATA_2022_QE\P1317_Sigrun_Lange\P1317_3_R_hip.raw~; SpectrumID: ~3649~; PrecursorID: ~0~; scans: ~12524~
3	1::sp|cRAP045|Q92764|KRT35_HUMAN	Keratin, type I cuticular Ha5 OS=Homo sapiens GN=KRT35 PE=2 SV=5	42	51640	9	9	1	1	1.5	455	291	4575	1	0	0	404.201	806.387	2	806.392	-0.005	0	33.68	0.031	K	LAADDFR	T					File: ~Y:\CORE\RAW_DATA_2022_QE\P1317_Sigrun_Lange\P1317_3_R_hip.raw~; SpectrumID: ~4803~; PrecursorID: ~0~; scans: ~14368~
3	1::sp|cRAP045|Q92764|KRT35_HUMAN	Keratin, type I cuticular Ha5 OS=Homo sapiens GN=KRT35 PE=2 SV=5	42	51640	9	9	1	1	1.5	455	292	3610	2	0	0	404.203	806.391	2	806.392	-0.0014	0	38.92	0.01	K	LAADDFR	T					File: ~Y:\CORE\RAW_DATA_2022_QE\P1317_Sigrun_Lange\P1317_3_R_hip.raw~; SpectrumID: ~3831~; PrecursorID: ~0~; scans: ~12804~
3	1::sp|cRAP045|Q92764|KRT35_HUMAN	Keratin, type I cuticular Ha5 OS=Homo sapiens GN=KRT35 PE=2 SV=5	42	51640	9	9	1	1	1.5	455	293	3781	2	0	0	404.203	806.392	2	806.392	-0.0006	0	39.09	0.0099	K	LAADDFR	T					File: ~Y:\CORE\RAW_DATA_2022_QE\P1317_Sigrun_Lange\P1317_3_R_hip.raw~; SpectrumID: ~4004~; PrecursorID: ~0~; scans: ~13086~
3	1::sp|cRAP045|Q92764|KRT35_HUMAN	Keratin, type I cuticular Ha5 OS=Homo sapiens GN=KRT35 PE=2 SV=5	42	51640	9	9	1	1	1.5	455	294	4084	2	0	0	404.203	806.392	2	806.392	-0.0002	0	36.29	0.019	K	LAADDFR	T					File: ~Y:\CORE\RAW_DATA_2022_QE\P1317_Sigrun_Lange\P1317_3_R_hip.raw~; SpectrumID: ~4309~; PrecursorID: ~0~; scans: ~13628~
3	1::sp|cRAP045|Q92764|KRT35_HUMAN	Keratin, type I cuticular Ha5 OS=Homo sapiens GN=KRT35 PE=2 SV=5	42	51640	9	9	1	1	1.5	455	295	3088	2	0	0	404.203	806.392	2	806.392	-0.0001	0	38.55	0.011	K	LAADDFR	T					File: ~Y:\CORE\RAW_DATA_2022_QE\P1317_Sigrun_Lange\P1317_3_R_hip.raw~; SpectrumID: ~3306~; PrecursorID: ~0~; scans: ~11969~
3	1::sp|cRAP045|Q92764|KRT35_HUMAN	Keratin, type I cuticular Ha5 OS=Homo sapiens GN=KRT35 PE=2 SV=5	42	51640	9	9	1	1	1.5	455	296	3937	1	0	0	404.203	806.392	2	806.392	0	0	42.4	0.0046	K	LAADDFR	T					File: ~Y:\CORE\RAW_DATA_2022_QE\P1317_Sigrun_Lange\P1317_3_R_hip.raw~; SpectrumID: ~4160~; PrecursorID: ~0~; scans: ~13361~
3	1::sp|cRAP045|Q92764|KRT35_HUMAN	Keratin, type I cuticular Ha5 OS=Homo sapiens GN=KRT35 PE=2 SV=5	42	51640	9	9	1	1	1.5	455	297	4257	1	0	0	404.204	806.392	2	806.392	0.0001	0	41.86	0.0052	K	LAADDFR	T					File: ~Y:\CORE\RAW_DATA_2022_QE\P1317_Sigrun_Lange\P1317_3_R_hip.raw~; SpectrumID: ~4483~; PrecursorID: ~0~; scans: ~13904~
3	1::sp|cRAP045|Q92764|KRT35_HUMAN	Keratin, type I cuticular Ha5 OS=Homo sapiens GN=KRT35 PE=2 SV=5	42	51640	9	9	1	1	1.5	455	298	3247	2	0	0	404.204	806.394	2	806.392	0.002	0	38.58	0.0087	K	LAADDFR	T					File: ~Y:\CORE\RAW_DATA_2022_QE\P1317_Sigrun_Lange\P1317_3_R_hip.raw~; SpectrumID: ~3466~; PrecursorID: ~0~; scans: ~12246~
3	1::sp|cRAP045|Q92764|KRT35_HUMAN	Keratin, type I cuticular Ha5 OS=Homo sapiens GN=KRT35 PE=2 SV=5	42	51640	9	9	1	1	1.5	455	299	3428	1	0	0	404.205	806.395	2	806.392	0.0026	0	38.81	0.0083	K	LAADDFR	T					File: ~Y:\CORE\RAW_DATA_2022_QE\P1317_Sigrun_Lange\P1317_3_R_hip.raw~; SpectrumID: ~3649~; PrecursorID: ~0~; scans: ~12524~
3	1::sp|cRAP046|O76013|KRT36_HUMAN	Keratin, type I cuticular Ha6 OS=Homo sapiens GN=KRT36 PE=1 SV=1	42	53354	9	9	1	1	1.5	467	291	4575	1	0	0	404.201	806.387	2	806.392	-0.005	0	33.68	0.031	K	LAADDFR	T					File: ~Y:\CORE\RAW_DATA_2022_QE\P1317_Sigrun_Lange\P1317_3_R_hip.raw~; SpectrumID: ~4803~; PrecursorID: ~0~; scans: ~14368~
3	1::sp|cRAP046|O76013|KRT36_HUMAN	Keratin, type I cuticular Ha6 OS=Homo sapiens GN=KRT36 PE=1 SV=1	42	53354	9	9	1	1	1.5	467	292	3610	2	0	0	404.203	806.391	2	806.392	-0.0014	0	38.92	0.01	K	LAADDFR	T					File: ~Y:\CORE\RAW_DATA_2022_QE\P1317_Sigrun_Lange\P1317_3_R_hip.raw~; SpectrumID: ~3831~; PrecursorID: ~0~; scans: ~12804~
3	1::sp|cRAP046|O76013|KRT36_HUMAN	Keratin, type I cuticular Ha6 OS=Homo sapiens GN=KRT36 PE=1 SV=1	42	53354	9	9	1	1	1.5	467	293	3781	2	0	0	404.203	806.392	2	806.392	-0.0006	0	39.09	0.0099	K	LAADDFR	T					File: ~Y:\CORE\RAW_DATA_2022_QE\P1317_Sigrun_Lange\P1317_3_R_hip.raw~; SpectrumID: ~4004~; PrecursorID: ~0~; scans: ~13086~
3	1::sp|cRAP046|O76013|KRT36_HUMAN	Keratin, type I cuticular Ha6 OS=Homo sapiens GN=KRT36 PE=1 SV=1	42	53354	9	9	1	1	1.5	467	294	4084	2	0	0	404.203	806.392	2	806.392	-0.0002	0	36.29	0.019	K	LAADDFR	T					File: ~Y:\CORE\RAW_DATA_2022_QE\P1317_Sigrun_Lange\P1317_3_R_hip.raw~; SpectrumID: ~4309~; PrecursorID: ~0~; scans: ~13628~
3	1::sp|cRAP046|O76013|KRT36_HUMAN	Keratin, type I cuticular Ha6 OS=Homo sapiens GN=KRT36 PE=1 SV=1	42	53354	9	9	1	1	1.5	467	295	3088	2	0	0	404.203	806.392	2	806.392	-0.0001	0	38.55	0.011	K	LAADDFR	T					File: ~Y:\CORE\RAW_DATA_2022_QE\P1317_Sigrun_Lange\P1317_3_R_hip.raw~; SpectrumID: ~3306~; PrecursorID: ~0~; scans: ~11969~
3	1::sp|cRAP046|O76013|KRT36_HUMAN	Keratin, type I cuticular Ha6 OS=Homo sapiens GN=KRT36 PE=1 SV=1	42	53354	9	9	1	1	1.5	467	296	3937	1	0	0	404.203	806.392	2	806.392	0	0	42.4	0.0046	K	LAADDFR	T					File: ~Y:\CORE\RAW_DATA_2022_QE\P1317_Sigrun_Lange\P1317_3_R_hip.raw~; SpectrumID: ~4160~; PrecursorID: ~0~; scans: ~13361~
3	1::sp|cRAP046|O76013|KRT36_HUMAN	Keratin, type I cuticular Ha6 OS=Homo sapiens GN=KRT36 PE=1 SV=1	42	53354	9	9	1	1	1.5	467	297	4257	1	0	0	404.204	806.392	2	806.392	0.0001	0	41.86	0.0052	K	LAADDFR	T					File: ~Y:\CORE\RAW_DATA_2022_QE\P1317_Sigrun_Lange\P1317_3_R_hip.raw~; SpectrumID: ~4483~; PrecursorID: ~0~; scans: ~13904~
3	1::sp|cRAP046|O76013|KRT36_HUMAN	Keratin, type I cuticular Ha6 OS=Homo sapiens GN=KRT36 PE=1 SV=1	42	53354	9	9	1	1	1.5	467	298	3247	2	0	0	404.204	806.394	2	806.392	0.002	0	38.58	0.0087	K	LAADDFR	T					File: ~Y:\CORE\RAW_DATA_2022_QE\P1317_Sigrun_Lange\P1317_3_R_hip.raw~; SpectrumID: ~3466~; PrecursorID: ~0~; scans: ~12246~
3	1::sp|cRAP046|O76013|KRT36_HUMAN	Keratin, type I cuticular Ha6 OS=Homo sapiens GN=KRT36 PE=1 SV=1	42	53354	9	9	1	1	1.5	467	299	3428	1	0	0	404.205	806.395	2	806.392	0.0026	0	38.81	0.0083	K	LAADDFR	T					File: ~Y:\CORE\RAW_DATA_2022_QE\P1317_Sigrun_Lange\P1317_3_R_hip.raw~; SpectrumID: ~3649~; PrecursorID: ~0~; scans: ~12524~
3	1::sp|cRAP047|O76014|KRT37_HUMAN	Keratin, type I cuticular Ha7 OS=Homo sapiens GN=KRT37 PE=2 SV=3	42	51084	9	9	1	1	1.6	449	291	4575	1	0	0	404.201	806.387	2	806.392	-0.005	0	33.68	0.031	K	LAADDFR	I					File: ~Y:\CORE\RAW_DATA_2022_QE\P1317_Sigrun_Lange\P1317_3_R_hip.raw~; SpectrumID: ~4803~; PrecursorID: ~0~; scans: ~14368~
3	1::sp|cRAP047|O76014|KRT37_HUMAN	Keratin, type I cuticular Ha7 OS=Homo sapiens GN=KRT37 PE=2 SV=3	42	51084	9	9	1	1	1.6	449	292	3610	2	0	0	404.203	806.391	2	806.392	-0.0014	0	38.92	0.01	K	LAADDFR	I					File: ~Y:\CORE\RAW_DATA_2022_QE\P1317_Sigrun_Lange\P1317_3_R_hip.raw~; SpectrumID: ~3831~; PrecursorID: ~0~; scans: ~12804~
3	1::sp|cRAP047|O76014|KRT37_HUMAN	Keratin, type I cuticular Ha7 OS=Homo sapiens GN=KRT37 PE=2 SV=3	42	51084	9	9	1	1	1.6	449	293	3781	2	0	0	404.203	806.392	2	806.392	-0.0006	0	39.09	0.0099	K	LAADDFR	I					File: ~Y:\CORE\RAW_DATA_2022_QE\P1317_Sigrun_Lange\P1317_3_R_hip.raw~; SpectrumID: ~4004~; PrecursorID: ~0~; scans: ~13086~
3	1::sp|cRAP047|O76014|KRT37_HUMAN	Keratin, type I cuticular Ha7 OS=Homo sapiens GN=KRT37 PE=2 SV=3	42	51084	9	9	1	1	1.6	449	294	4084	2	0	0	404.203	806.392	2	806.392	-0.0002	0	36.29	0.019	K	LAADDFR	I					File: ~Y:\CORE\RAW_DATA_2022_QE\P1317_Sigrun_Lange\P1317_3_R_hip.raw~; SpectrumID: ~4309~; PrecursorID: ~0~; scans: ~13628~
3	1::sp|cRAP047|O76014|KRT37_HUMAN	Keratin, type I cuticular Ha7 OS=Homo sapiens GN=KRT37 PE=2 SV=3	42	51084	9	9	1	1	1.6	449	295	3088	2	0	0	404.203	806.392	2	806.392	-0.0001	0	38.55	0.011	K	LAADDFR	I					File: ~Y:\CORE\RAW_DATA_2022_QE\P1317_Sigrun_Lange\P1317_3_R_hip.raw~; SpectrumID: ~3306~; PrecursorID: ~0~; scans: ~11969~
3	1::sp|cRAP047|O76014|KRT37_HUMAN	Keratin, type I cuticular Ha7 OS=Homo sapiens GN=KRT37 PE=2 SV=3	42	51084	9	9	1	1	1.6	449	296	3937	1	0	0	404.203	806.392	2	806.392	0	0	42.4	0.0046	K	LAADDFR	I					File: ~Y:\CORE\RAW_DATA_2022_QE\P1317_Sigrun_Lange\P1317_3_R_hip.raw~; SpectrumID: ~4160~; PrecursorID: ~0~; scans: ~13361~
3	1::sp|cRAP047|O76014|KRT37_HUMAN	Keratin, type I cuticular Ha7 OS=Homo sapiens GN=KRT37 PE=2 SV=3	42	51084	9	9	1	1	1.6	449	297	4257	1	0	0	404.204	806.392	2	806.392	0.0001	0	41.86	0.0052	K	LAADDFR	I					File: ~Y:\CORE\RAW_DATA_2022_QE\P1317_Sigrun_Lange\P1317_3_R_hip.raw~; SpectrumID: ~4483~; PrecursorID: ~0~; scans: ~13904~
3	1::sp|cRAP047|O76014|KRT37_HUMAN	Keratin, type I cuticular Ha7 OS=Homo sapiens GN=KRT37 PE=2 SV=3	42	51084	9	9	1	1	1.6	449	298	3247	2	0	0	404.204	806.394	2	806.392	0.002	0	38.58	0.0087	K	LAADDFR	I					File: ~Y:\CORE\RAW_DATA_2022_QE\P1317_Sigrun_Lange\P1317_3_R_hip.raw~; SpectrumID: ~3466~; PrecursorID: ~0~; scans: ~12246~
3	1::sp|cRAP047|O76014|KRT37_HUMAN	Keratin, type I cuticular Ha7 OS=Homo sapiens GN=KRT37 PE=2 SV=3	42	51084	9	9	1	1	1.6	449	299	3428	1	0	0	404.205	806.395	2	806.392	0.0026	0	38.81	0.0083	K	LAADDFR	I					File: ~Y:\CORE\RAW_DATA_2022_QE\P1317_Sigrun_Lange\P1317_3_R_hip.raw~; SpectrumID: ~3649~; PrecursorID: ~0~; scans: ~12524~
3	1::sp|cRAP048|O76015|KRT38_HUMAN	Keratin, type I cuticular Ha8 OS=Homo sapiens GN=KRT38 PE=2 SV=3	42	52044	9	9	1	1	1.5	456	291	4575	1	0	0	404.201	806.387	2	806.392	-0.005	0	33.68	0.031	K	LAADDFR	I					File: ~Y:\CORE\RAW_DATA_2022_QE\P1317_Sigrun_Lange\P1317_3_R_hip.raw~; SpectrumID: ~4803~; PrecursorID: ~0~; scans: ~14368~
3	1::sp|cRAP048|O76015|KRT38_HUMAN	Keratin, type I cuticular Ha8 OS=Homo sapiens GN=KRT38 PE=2 SV=3	42	52044	9	9	1	1	1.5	456	292	3610	2	0	0	404.203	806.391	2	806.392	-0.0014	0	38.92	0.01	K	LAADDFR	I					File: ~Y:\CORE\RAW_DATA_2022_QE\P1317_Sigrun_Lange\P1317_3_R_hip.raw~; SpectrumID: ~3831~; PrecursorID: ~0~; scans: ~12804~
3	1::sp|cRAP048|O76015|KRT38_HUMAN	Keratin, type I cuticular Ha8 OS=Homo sapiens GN=KRT38 PE=2 SV=3	42	52044	9	9	1	1	1.5	456	293	3781	2	0	0	404.203	806.392	2	806.392	-0.0006	0	39.09	0.0099	K	LAADDFR	I					File: ~Y:\CORE\RAW_DATA_2022_QE\P1317_Sigrun_Lange\P1317_3_R_hip.raw~; SpectrumID: ~4004~; PrecursorID: ~0~; scans: ~13086~
3	1::sp|cRAP048|O76015|KRT38_HUMAN	Keratin, type I cuticular Ha8 OS=Homo sapiens GN=KRT38 PE=2 SV=3	42	52044	9	9	1	1	1.5	456	294	4084	2	0	0	404.203	806.392	2	806.392	-0.0002	0	36.29	0.019	K	LAADDFR	I					File: ~Y:\CORE\RAW_DATA_2022_QE\P1317_Sigrun_Lange\P1317_3_R_hip.raw~; SpectrumID: ~4309~; PrecursorID: ~0~; scans: ~13628~
3	1::sp|cRAP048|O76015|KRT38_HUMAN	Keratin, type I cuticular Ha8 OS=Homo sapiens GN=KRT38 PE=2 SV=3	42	52044	9	9	1	1	1.5	456	295	3088	2	0	0	404.203	806.392	2	806.392	-0.0001	0	38.55	0.011	K	LAADDFR	I					File: ~Y:\CORE\RAW_DATA_2022_QE\P1317_Sigrun_Lange\P1317_3_R_hip.raw~; SpectrumID: ~3306~; PrecursorID: ~0~; scans: ~11969~
3	1::sp|cRAP048|O76015|KRT38_HUMAN	Keratin, type I cuticular Ha8 OS=Homo sapiens GN=KRT38 PE=2 SV=3	42	52044	9	9	1	1	1.5	456	296	3937	1	0	0	404.203	806.392	2	806.392	0	0	42.4	0.0046	K	LAADDFR	I					File: ~Y:\CORE\RAW_DATA_2022_QE\P1317_Sigrun_Lange\P1317_3_R_hip.raw~; SpectrumID: ~4160~; PrecursorID: ~0~; scans: ~13361~
3	1::sp|cRAP048|O76015|KRT38_HUMAN	Keratin, type I cuticular Ha8 OS=Homo sapiens GN=KRT38 PE=2 SV=3	42	52044	9	9	1	1	1.5	456	297	4257	1	0	0	404.204	806.392	2	806.392	0.0001	0	41.86	0.0052	K	LAADDFR	I					File: ~Y:\CORE\RAW_DATA_2022_QE\P1317_Sigrun_Lange\P1317_3_R_hip.raw~; SpectrumID: ~4483~; PrecursorID: ~0~; scans: ~13904~
3	1::sp|cRAP048|O76015|KRT38_HUMAN	Keratin, type I cuticular Ha8 OS=Homo sapiens GN=KRT38 PE=2 SV=3	42	52044	9	9	1	1	1.5	456	298	3247	2	0	0	404.204	806.394	2	806.392	0.002	0	38.58	0.0087	K	LAADDFR	I					File: ~Y:\CORE\RAW_DATA_2022_QE\P1317_Sigrun_Lange\P1317_3_R_hip.raw~; SpectrumID: ~3466~; PrecursorID: ~0~; scans: ~12246~
3	1::sp|cRAP048|O76015|KRT38_HUMAN	Keratin, type I cuticular Ha8 OS=Homo sapiens GN=KRT38 PE=2 SV=3	42	52044	9	9	1	1	1.5	456	299	3428	1	0	0	404.205	806.395	2	806.392	0.0026	0	38.81	0.0083	K	LAADDFR	I					File: ~Y:\CORE\RAW_DATA_2022_QE\P1317_Sigrun_Lange\P1317_3_R_hip.raw~; SpectrumID: ~3649~; PrecursorID: ~0~; scans: ~12524~
3	1::sp|cRAP050|Q14525|KT33B_HUMAN	Keratin, type I cuticular Ha3-II OS=Homo sapiens GN=KRT33B PE=2 SV=3	42	47325	9	9	1	1	1.7	404	291	4575	1	0	0	404.201	806.387	2	806.392	-0.005	0	33.68	0.031	K	LAADDFR	T					File: ~Y:\CORE\RAW_DATA_2022_QE\P1317_Sigrun_Lange\P1317_3_R_hip.raw~; SpectrumID: ~4803~; PrecursorID: ~0~; scans: ~14368~
3	1::sp|cRAP050|Q14525|KT33B_HUMAN	Keratin, type I cuticular Ha3-II OS=Homo sapiens GN=KRT33B PE=2 SV=3	42	47325	9	9	1	1	1.7	404	292	3610	2	0	0	404.203	806.391	2	806.392	-0.0014	0	38.92	0.01	K	LAADDFR	T					File: ~Y:\CORE\RAW_DATA_2022_QE\P1317_Sigrun_Lange\P1317_3_R_hip.raw~; SpectrumID: ~3831~; PrecursorID: ~0~; scans: ~12804~
3	1::sp|cRAP050|Q14525|KT33B_HUMAN	Keratin, type I cuticular Ha3-II OS=Homo sapiens GN=KRT33B PE=2 SV=3	42	47325	9	9	1	1	1.7	404	293	3781	2	0	0	404.203	806.392	2	806.392	-0.0006	0	39.09	0.0099	K	LAADDFR	T					File: ~Y:\CORE\RAW_DATA_2022_QE\P1317_Sigrun_Lange\P1317_3_R_hip.raw~; SpectrumID: ~4004~; PrecursorID: ~0~; scans: ~13086~
3	1::sp|cRAP050|Q14525|KT33B_HUMAN	Keratin, type I cuticular Ha3-II OS=Homo sapiens GN=KRT33B PE=2 SV=3	42	47325	9	9	1	1	1.7	404	294	4084	2	0	0	404.203	806.392	2	806.392	-0.0002	0	36.29	0.019	K	LAADDFR	T					File: ~Y:\CORE\RAW_DATA_2022_QE\P1317_Sigrun_Lange\P1317_3_R_hip.raw~; SpectrumID: ~4309~; PrecursorID: ~0~; scans: ~13628~
3	1::sp|cRAP050|Q14525|KT33B_HUMAN	Keratin, type I cuticular Ha3-II OS=Homo sapiens GN=KRT33B PE=2 SV=3	42	47325	9	9	1	1	1.7	404	295	3088	2	0	0	404.203	806.392	2	806.392	-0.0001	0	38.55	0.011	K	LAADDFR	T					File: ~Y:\CORE\RAW_DATA_2022_QE\P1317_Sigrun_Lange\P1317_3_R_hip.raw~; SpectrumID: ~3306~; PrecursorID: ~0~; scans: ~11969~
3	1::sp|cRAP050|Q14525|KT33B_HUMAN	Keratin, type I cuticular Ha3-II OS=Homo sapiens GN=KRT33B PE=2 SV=3	42	47325	9	9	1	1	1.7	404	296	3937	1	0	0	404.203	806.392	2	806.392	0	0	42.4	0.0046	K	LAADDFR	T					File: ~Y:\CORE\RAW_DATA_2022_QE\P1317_Sigrun_Lange\P1317_3_R_hip.raw~; SpectrumID: ~4160~; PrecursorID: ~0~; scans: ~13361~
3	1::sp|cRAP050|Q14525|KT33B_HUMAN	Keratin, type I cuticular Ha3-II OS=Homo sapiens GN=KRT33B PE=2 SV=3	42	47325	9	9	1	1	1.7	404	297	4257	1	0	0	404.204	806.392	2	806.392	0.0001	0	41.86	0.0052	K	LAADDFR	T					File: ~Y:\CORE\RAW_DATA_2022_QE\P1317_Sigrun_Lange\P1317_3_R_hip.raw~; SpectrumID: ~4483~; PrecursorID: ~0~; scans: ~13904~
3	1::sp|cRAP050|Q14525|KT33B_HUMAN	Keratin, type I cuticular Ha3-II OS=Homo sapiens GN=KRT33B PE=2 SV=3	42	47325	9	9	1	1	1.7	404	298	3247	2	0	0	404.204	806.394	2	806.392	0.002	0	38.58	0.0087	K	LAADDFR	T					File: ~Y:\CORE\RAW_DATA_2022_QE\P1317_Sigrun_Lange\P1317_3_R_hip.raw~; SpectrumID: ~3466~; PrecursorID: ~0~; scans: ~12246~
3	1::sp|cRAP050|Q14525|KT33B_HUMAN	Keratin, type I cuticular Ha3-II OS=Homo sapiens GN=KRT33B PE=2 SV=3	42	47325	9	9	1	1	1.7	404	299	3428	1	0	0	404.205	806.395	2	806.392	0.0026	0	38.81	0.0083	K	LAADDFR	T					File: ~Y:\CORE\RAW_DATA_2022_QE\P1317_Sigrun_Lange\P1317_3_R_hip.raw~; SpectrumID: ~3649~; PrecursorID: ~0~; scans: ~12524~
3	1::sp|cRAP051|P02534|K1M1_SHEEP	Keratin, type I microfibrillar 48 kDa, component 8C-1 OS=Ovis aries PE=1 SV=2	42	48070	9	9	1	1	1.7	412	291	4575	1	0	0	404.201	806.387	2	806.392	-0.005	0	33.68	0.031	K	LAADDFR	T					File: ~Y:\CORE\RAW_DATA_2022_QE\P1317_Sigrun_Lange\P1317_3_R_hip.raw~; SpectrumID: ~4803~; PrecursorID: ~0~; scans: ~14368~
3	1::sp|cRAP051|P02534|K1M1_SHEEP	Keratin, type I microfibrillar 48 kDa, component 8C-1 OS=Ovis aries PE=1 SV=2	42	48070	9	9	1	1	1.7	412	292	3610	2	0	0	404.203	806.391	2	806.392	-0.0014	0	38.92	0.01	K	LAADDFR	T					File: ~Y:\CORE\RAW_DATA_2022_QE\P1317_Sigrun_Lange\P1317_3_R_hip.raw~; SpectrumID: ~3831~; PrecursorID: ~0~; scans: ~12804~
3	1::sp|cRAP051|P02534|K1M1_SHEEP	Keratin, type I microfibrillar 48 kDa, component 8C-1 OS=Ovis aries PE=1 SV=2	42	48070	9	9	1	1	1.7	412	293	3781	2	0	0	404.203	806.392	2	806.392	-0.0006	0	39.09	0.0099	K	LAADDFR	T					File: ~Y:\CORE\RAW_DATA_2022_QE\P1317_Sigrun_Lange\P1317_3_R_hip.raw~; SpectrumID: ~4004~; PrecursorID: ~0~; scans: ~13086~
3	1::sp|cRAP051|P02534|K1M1_SHEEP	Keratin, type I microfibrillar 48 kDa, component 8C-1 OS=Ovis aries PE=1 SV=2	42	48070	9	9	1	1	1.7	412	294	4084	2	0	0	404.203	806.392	2	806.392	-0.0002	0	36.29	0.019	K	LAADDFR	T					File: ~Y:\CORE\RAW_DATA_2022_QE\P1317_Sigrun_Lange\P1317_3_R_hip.raw~; SpectrumID: ~4309~; PrecursorID: ~0~; scans: ~13628~
3	1::sp|cRAP051|P02534|K1M1_SHEEP	Keratin, type I microfibrillar 48 kDa, component 8C-1 OS=Ovis aries PE=1 SV=2	42	48070	9	9	1	1	1.7	412	295	3088	2	0	0	404.203	806.392	2	806.392	-0.0001	0	38.55	0.011	K	LAADDFR	T					File: ~Y:\CORE\RAW_DATA_2022_QE\P1317_Sigrun_Lange\P1317_3_R_hip.raw~; SpectrumID: ~3306~; PrecursorID: ~0~; scans: ~11969~
3	1::sp|cRAP051|P02534|K1M1_SHEEP	Keratin, type I microfibrillar 48 kDa, component 8C-1 OS=Ovis aries PE=1 SV=2	42	48070	9	9	1	1	1.7	412	296	3937	1	0	0	404.203	806.392	2	806.392	0	0	42.4	0.0046	K	LAADDFR	T					File: ~Y:\CORE\RAW_DATA_2022_QE\P1317_Sigrun_Lange\P1317_3_R_hip.raw~; SpectrumID: ~4160~; PrecursorID: ~0~; scans: ~13361~
3	1::sp|cRAP051|P02534|K1M1_SHEEP	Keratin, type I microfibrillar 48 kDa, component 8C-1 OS=Ovis aries PE=1 SV=2	42	48070	9	9	1	1	1.7	412	297	4257	1	0	0	404.204	806.392	2	806.392	0.0001	0	41.86	0.0052	K	LAADDFR	T					File: ~Y:\CORE\RAW_DATA_2022_QE\P1317_Sigrun_Lange\P1317_3_R_hip.raw~; SpectrumID: ~4483~; PrecursorID: ~0~; scans: ~13904~
3	1::sp|cRAP051|P02534|K1M1_SHEEP	Keratin, type I microfibrillar 48 kDa, component 8C-1 OS=Ovis aries PE=1 SV=2	42	48070	9	9	1	1	1.7	412	298	3247	2	0	0	404.204	806.394	2	806.392	0.002	0	38.58	0.0087	K	LAADDFR	T					File: ~Y:\CORE\RAW_DATA_2022_QE\P1317_Sigrun_Lange\P1317_3_R_hip.raw~; SpectrumID: ~3466~; PrecursorID: ~0~; scans: ~12246~
3	1::sp|cRAP051|P02534|K1M1_SHEEP	Keratin, type I microfibrillar 48 kDa, component 8C-1 OS=Ovis aries PE=1 SV=2	42	48070	9	9	1	1	1.7	412	299	3428	1	0	0	404.205	806.395	2	806.392	0.0026	0	38.81	0.0083	K	LAADDFR	T					File: ~Y:\CORE\RAW_DATA_2022_QE\P1317_Sigrun_Lange\P1317_3_R_hip.raw~; SpectrumID: ~3649~; PrecursorID: ~0~; scans: ~12524~
4	1::sp|cRAP054|P04264|K2C1_HUMAN	Keratin, type II cytoskeletal 1 OS=Homo sapiens GN=KRT1 PE=1 SV=6	1839	66170	122	122	28	28	51.4	644	455	4241	1	1	1	416.748	831.481	2	831.481	-0.0003	0	33.06	0.05	K	SISISVAR	G					File: ~Y:\CORE\RAW_DATA_2022_QE\P1317_Sigrun_Lange\P1317_3_R_hip.raw~; SpectrumID: ~4467~; PrecursorID: ~0~; scans: ~13879~
4	1::sp|cRAP054|P04264|K2C1_HUMAN	Keratin, type II cytoskeletal 1 OS=Homo sapiens GN=KRT1 PE=1 SV=6	1839	66170	122	122	28	28	51.4	644	460	4071	2	1	1	416.749	831.483	2	831.481	0.0017	0	24.03	0.4	K	SISISVAR	G					File: ~Y:\CORE\RAW_DATA_2022_QE\P1317_Sigrun_Lange\P1317_3_R_hip.raw~; SpectrumID: ~4296~; PrecursorID: ~0~; scans: ~13603~
4	1::sp|cRAP054|P04264|K2C1_HUMAN	Keratin, type II cytoskeletal 1 OS=Homo sapiens GN=KRT1 PE=1 SV=6	1839	66170	122	122	28	28	51.4	644	462	3308	2	1	1	416.75	831.485	2	831.481	0.0037	0	25.06	0.32	K	SISISVAR	G					File: ~Y:\CORE\RAW_DATA_2022_QE\P1317_Sigrun_Lange\P1317_3_R_hip.raw~; SpectrumID: ~3528~; PrecursorID: ~0~; scans: ~12343~
4	1::sp|cRAP054|P04264|K2C1_HUMAN	Keratin, type II cytoskeletal 1 OS=Homo sapiens GN=KRT1 PE=1 SV=6	1839	66170	122	122	28	28	51.4	644	1366	3832	1	1	0	487.267	972.519	2	972.524	-0.0045	0	40.3	0.023	K	IEISELNR	V					File: ~Y:\CORE\RAW_DATA_2022_QE\P1317_Sigrun_Lange\P1317_3_R_hip.raw~; SpectrumID: ~4055~; PrecursorID: ~0~; scans: ~13170~
4	1::sp|cRAP054|P04264|K2C1_HUMAN	Keratin, type II cytoskeletal 1 OS=Homo sapiens GN=KRT1 PE=1 SV=6	1839	66170	122	122	28	28	51.4	644	1367	3980	1	1	0	487.268	972.521	2	972.524	-0.0024	0	39.94	0.026	K	IEISELNR	V					File: ~Y:\CORE\RAW_DATA_2022_QE\P1317_Sigrun_Lange\P1317_3_R_hip.raw~; SpectrumID: ~4204~; PrecursorID: ~0~; scans: ~13443~
4	1::sp|cRAP054|P04264|K2C1_HUMAN	Keratin, type II cytoskeletal 1 OS=Homo sapiens GN=KRT1 PE=1 SV=6	1839	66170	122	122	28	28	51.4	644	1368	3665	1	1	0	487.269	972.523	2	972.524	-0.0006	0	39.22	0.031	K	IEISELNR	V					File: ~Y:\CORE\RAW_DATA_2022_QE\P1317_Sigrun_Lange\P1317_3_R_hip.raw~; SpectrumID: ~3887~; PrecursorID: ~0~; scans: ~12892~
4	1::sp|cRAP054|P04264|K2C1_HUMAN	Keratin, type II cytoskeletal 1 OS=Homo sapiens GN=KRT1 PE=1 SV=6	1839	66170	122	122	28	28	51.4	644	1369	4134	1	1	0	487.269	972.524	2	972.524	0.0002	0	53.77	0.0011	K	IEISELNR	V					File: ~Y:\CORE\RAW_DATA_2022_QE\P1317_Sigrun_Lange\P1317_3_R_hip.raw~; SpectrumID: ~4359~; PrecursorID: ~0~; scans: ~13712~
4	1::sp|cRAP054|P04264|K2C1_HUMAN	Keratin, type II cytoskeletal 1 OS=Homo sapiens GN=KRT1 PE=1 SV=6	1839	66170	122	122	28	28	51.4	644	1370	4506	1	1	0	487.27	972.525	2	972.524	0.0008	0	54.03	0.001	K	IEISELNR	V					File: ~Y:\CORE\RAW_DATA_2022_QE\P1317_Sigrun_Lange\P1317_3_R_hip.raw~; SpectrumID: ~4734~; PrecursorID: ~0~; scans: ~14277~
4	1::sp|cRAP054|P04264|K2C1_HUMAN	Keratin, type II cytoskeletal 1 OS=Homo sapiens GN=KRT1 PE=1 SV=6	1839	66170	122	122	28	28	51.4	644	1371	4308	1	1	0	487.27	972.525	2	972.524	0.0008	0	50.35	0.0024	K	IEISELNR	V					File: ~Y:\CORE\RAW_DATA_2022_QE\P1317_Sigrun_Lange\P1317_3_R_hip.raw~; SpectrumID: ~4534~; PrecursorID: ~0~; scans: ~13990~
4	1::sp|cRAP054|P04264|K2C1_HUMAN	Keratin, type II cytoskeletal 1 OS=Homo sapiens GN=KRT1 PE=1 SV=6	1839	66170	122	122	28	28	51.4	644	1570	2771	1	1	1	500.226	998.437	2	998.438	-0.0011	0	23.7	0.28	K	DVDGAYMTK	V					File: ~Y:\CORE\RAW_DATA_2022_QE\P1317_Sigrun_Lange\P1317_3_R_hip.raw~; SpectrumID: ~2987~; PrecursorID: ~0~; scans: ~11377~
4	1::sp|cRAP054|P04264|K2C1_HUMAN	Keratin, type II cytoskeletal 1 OS=Homo sapiens GN=KRT1 PE=1 SV=6	1839	66170	122	122	28	28	51.4	644	1574	3055	1	1	1	500.227	998.44	2	998.438	0.0018	0	24.53	0.24	K	DVDGAYMTK	V					File: ~Y:\CORE\RAW_DATA_2022_QE\P1317_Sigrun_Lange\P1317_3_R_hip.raw~; SpectrumID: ~3273~; PrecursorID: ~0~; scans: ~11911~
4	1::sp|cRAP054|P04264|K2C1_HUMAN	Keratin, type II cytoskeletal 1 OS=Homo sapiens GN=KRT1 PE=1 SV=6	1839	66170	122	122	28	28	51.4	644	1576	2908	1	1	1	500.228	998.442	2	998.438	0.004	0	25.81	0.19	K	DVDGAYMTK	V					File: ~Y:\CORE\RAW_DATA_2022_QE\P1317_Sigrun_Lange\P1317_3_R_hip.raw~; SpectrumID: ~3125~; PrecursorID: ~0~; scans: ~11643~
4	1::sp|cRAP054|P04264|K2C1_HUMAN	Keratin, type II cytoskeletal 1 OS=Homo sapiens GN=KRT1 PE=1 SV=6	1839	66170	122	122	28	28	51.4	644	1681	1651	1	1	1	508.221	1014.43	2	1014.43	-0.0043	0	20.31	0.33	K	DVDGAYMTK	V	Oxidation (M)	0.000000300.0			File: ~Y:\CORE\RAW_DATA_2022_QE\P1317_Sigrun_Lange\P1317_3_R_hip.raw~; SpectrumID: ~1807~; PrecursorID: ~0~; scans: ~9192~
4	1::sp|cRAP054|P04264|K2C1_HUMAN	Keratin, type II cytoskeletal 1 OS=Homo sapiens GN=KRT1 PE=1 SV=6	1839	66170	122	122	28	28	51.4	644	1797	4003	1	1	1	517.259	1032.5	2	1032.51	-0.0057	0	48.52	0.0032	R	TLLEGEESR	M					File: ~Y:\CORE\RAW_DATA_2022_QE\P1317_Sigrun_Lange\P1317_3_R_hip.raw~; SpectrumID: ~4227~; PrecursorID: ~0~; scans: ~13488~
4	1::sp|cRAP054|P04264|K2C1_HUMAN	Keratin, type II cytoskeletal 1 OS=Homo sapiens GN=KRT1 PE=1 SV=6	1839	66170	122	122	28	28	51.4	644	1798	2869	1	1	1	517.261	1032.51	2	1032.51	-0.0009	0	61.32	0.00017	R	TLLEGEESR	M					File: ~Y:\CORE\RAW_DATA_2022_QE\P1317_Sigrun_Lange\P1317_3_R_hip.raw~; SpectrumID: ~3086~; PrecursorID: ~0~; scans: ~11567~
4	1::sp|cRAP054|P04264|K2C1_HUMAN	Keratin, type II cytoskeletal 1 OS=Homo sapiens GN=KRT1 PE=1 SV=6	1839	66170	122	122	28	28	51.4	644	1799	3339	1	1	1	517.262	1032.51	2	1032.51	0	0	56.98	0.00045	R	TLLEGEESR	M					File: ~Y:\CORE\RAW_DATA_2022_QE\P1317_Sigrun_Lange\P1317_3_R_hip.raw~; SpectrumID: ~3559~; PrecursorID: ~0~; scans: ~12385~
4	1::sp|cRAP054|P04264|K2C1_HUMAN	Keratin, type II cytoskeletal 1 OS=Homo sapiens GN=KRT1 PE=1 SV=6	1839	66170	122	122	28	28	51.4	644	1800	3864	1	1	1	517.262	1032.51	2	1032.51	0.0002	0	52.19	0.0013	R	TLLEGEESR	M					File: ~Y:\CORE\RAW_DATA_2022_QE\P1317_Sigrun_Lange\P1317_3_R_hip.raw~; SpectrumID: ~4087~; PrecursorID: ~0~; scans: ~13219~
4	1::sp|cRAP054|P04264|K2C1_HUMAN	Keratin, type II cytoskeletal 1 OS=Homo sapiens GN=KRT1 PE=1 SV=6	1839	66170	122	122	28	28	51.4	644	1801	3693	1	1	1	517.262	1032.51	2	1032.51	0.0005	0	61.13	0.00017	R	TLLEGEESR	M					File: ~Y:\CORE\RAW_DATA_2022_QE\P1317_Sigrun_Lange\P1317_3_R_hip.raw~; SpectrumID: ~3916~; PrecursorID: ~0~; scans: ~12940~
4	1::sp|cRAP054|P04264|K2C1_HUMAN	Keratin, type II cytoskeletal 1 OS=Homo sapiens GN=KRT1 PE=1 SV=6	1839	66170	122	122	28	28	51.4	644	1802	3174	1	1	1	517.262	1032.51	2	1032.51	0.0005	0	52.38	0.0013	R	TLLEGEESR	M					File: ~Y:\CORE\RAW_DATA_2022_QE\P1317_Sigrun_Lange\P1317_3_R_hip.raw~; SpectrumID: ~3393~; PrecursorID: ~0~; scans: ~12112~
4	1::sp|cRAP054|P04264|K2C1_HUMAN	Keratin, type II cytoskeletal 1 OS=Homo sapiens GN=KRT1 PE=1 SV=6	1839	66170	122	122	28	28	51.4	644	1803	3519	1	1	1	517.262	1032.51	2	1032.51	0.0008	0	53	0.0011	R	TLLEGEESR	M					File: ~Y:\CORE\RAW_DATA_2022_QE\P1317_Sigrun_Lange\P1317_3_R_hip.raw~; SpectrumID: ~3740~; PrecursorID: ~0~; scans: ~12661~
4	1::sp|cRAP054|P04264|K2C1_HUMAN	Keratin, type II cytoskeletal 1 OS=Homo sapiens GN=KRT1 PE=1 SV=6	1839	66170	122	122	28	28	51.4	644	1804	4167	1	1	1	517.262	1032.51	2	1032.51	0.0008	0	44.38	0.0081	R	TLLEGEESR	M					File: ~Y:\CORE\RAW_DATA_2022_QE\P1317_Sigrun_Lange\P1317_3_R_hip.raw~; SpectrumID: ~4392~; PrecursorID: ~0~; scans: ~13761~
4	1::sp|cRAP054|P04264|K2C1_HUMAN	Keratin, type II cytoskeletal 1 OS=Homo sapiens GN=KRT1 PE=1 SV=6	1839	66170	122	122	28	28	51.4	644	1805	3015	1	1	1	517.263	1032.51	2	1032.51	0.0017	0	60.5	0.0002	R	TLLEGEESR	M					File: ~Y:\CORE\RAW_DATA_2022_QE\P1317_Sigrun_Lange\P1317_3_R_hip.raw~; SpectrumID: ~3233~; PrecursorID: ~0~; scans: ~11832~
4	1::sp|cRAP054|P04264|K2C1_HUMAN	Keratin, type II cytoskeletal 1 OS=Homo sapiens GN=KRT1 PE=1 SV=6	1839	66170	122	122	28	28	51.4	644	1964	2186	1	1	1	533.262	1064.51	2	1064.51	-0.0049	0	29.99	0.2	K	AQYEDIAQK	S					File: ~Y:\CORE\RAW_DATA_2022_QE\P1317_Sigrun_Lange\P1317_3_R_hip.raw~; SpectrumID: ~2388~; PrecursorID: ~0~; scans: ~10251~
4	1::sp|cRAP054|P04264|K2C1_HUMAN	Keratin, type II cytoskeletal 1 OS=Homo sapiens GN=KRT1 PE=1 SV=6	1839	66170	122	122	28	28	51.4	644	1965	2318	1	1	1	533.262	1064.51	2	1064.51	-0.0035	0	28.19	0.29	K	AQYEDIAQK	S					File: ~Y:\CORE\RAW_DATA_2022_QE\P1317_Sigrun_Lange\P1317_3_R_hip.raw~; SpectrumID: ~2521~; PrecursorID: ~0~; scans: ~10512~
4	1::sp|cRAP054|P04264|K2C1_HUMAN	Keratin, type II cytoskeletal 1 OS=Homo sapiens GN=KRT1 PE=1 SV=6	1839	66170	122	122	28	28	51.4	644	1967	2063	1	1	1	533.263	1064.51	2	1064.51	-0.0025	0	36.57	0.043	K	AQYEDIAQK	S					File: ~Y:\CORE\RAW_DATA_2022_QE\P1317_Sigrun_Lange\P1317_3_R_hip.raw~; SpectrumID: ~2260~; PrecursorID: ~0~; scans: ~9992~
4	1::sp|cRAP054|P04264|K2C1_HUMAN	Keratin, type II cytoskeletal 1 OS=Homo sapiens GN=KRT1 PE=1 SV=6	1839	66170	122	122	28	28	51.4	644	2162	1319	1	1	1	546.754	1091.49	2	1091.5	-0.0015	0	96.89	2.9e-08	R	GSGGGSSGGSIGGR	G					File: ~Y:\CORE\RAW_DATA_2022_QE\P1317_Sigrun_Lange\P1317_3_R_hip.raw~; SpectrumID: ~1439~; PrecursorID: ~0~; scans: ~8578~
4	1::sp|cRAP054|P04264|K2C1_HUMAN	Keratin, type II cytoskeletal 1 OS=Homo sapiens GN=KRT1 PE=1 SV=6	1839	66170	122	122	28	28	51.4	644	2163	831	1	1	1	546.755	1091.49	2	1091.5	-0.001	0	97.38	2.6e-08	R	GSGGGSSGGSIGGR	G					File: ~Y:\CORE\RAW_DATA_2022_QE\P1317_Sigrun_Lange\P1317_3_R_hip.raw~; SpectrumID: ~883~; PrecursorID: ~0~; scans: ~7799~
4	1::sp|cRAP054|P04264|K2C1_HUMAN	Keratin, type II cytoskeletal 1 OS=Homo sapiens GN=KRT1 PE=1 SV=6	1839	66170	122	122	28	28	51.4	644	2164	1006	1	1	1	546.755	1091.5	2	1091.5	0	0	94.52	5.1e-08	R	GSGGGSSGGSIGGR	G					File: ~Y:\CORE\RAW_DATA_2022_QE\P1317_Sigrun_Lange\P1317_3_R_hip.raw~; SpectrumID: ~1080~; PrecursorID: ~0~; scans: ~8062~
4	1::sp|cRAP054|P04264|K2C1_HUMAN	Keratin, type II cytoskeletal 1 OS=Homo sapiens GN=KRT1 PE=1 SV=6	1839	66170	122	122	28	28	51.4	644	2165	1165	1	1	1	546.755	1091.5	2	1091.5	0.0004	0	93.81	5.9e-08	R	GSGGGSSGGSIGGR	G					File: ~Y:\CORE\RAW_DATA_2022_QE\P1317_Sigrun_Lange\P1317_3_R_hip.raw~; SpectrumID: ~1261~; PrecursorID: ~0~; scans: ~8320~
4	1::sp|cRAP054|P04264|K2C1_HUMAN	Keratin, type II cytoskeletal 1 OS=Homo sapiens GN=KRT1 PE=1 SV=6	1839	66170	122	122	28	28	51.4	644	2166	604	1	1	1	546.756	1091.5	2	1091.5	0.0019	0	97.21	2.8e-08	R	GSGGGSSGGSIGGR	G					File: ~Y:\CORE\RAW_DATA_2022_QE\P1317_Sigrun_Lange\P1317_3_R_hip.raw~; SpectrumID: ~642~; PrecursorID: ~0~; scans: ~7526~
4	1::sp|cRAP054|P04264|K2C1_HUMAN	Keratin, type II cytoskeletal 1 OS=Homo sapiens GN=KRT1 PE=1 SV=6	1839	66170	122	122	28	28	51.4	644	2378	2137	1	1	1	563.267	1124.52	2	1124.53	-0.0163	0	36.48	0.027	K	AEAESLYQSK	Y					File: ~Y:\CORE\RAW_DATA_2022_QE\P1317_Sigrun_Lange\P1317_3_R_hip.raw~; SpectrumID: ~2338~; PrecursorID: ~0~; scans: ~10151~
4	1::sp|cRAP054|P04264|K2C1_HUMAN	Keratin, type II cytoskeletal 1 OS=Homo sapiens GN=KRT1 PE=1 SV=6	1839	66170	122	122	28	28	51.4	644	2379	2258	1	1	1	563.27	1124.53	2	1124.53	-0.0093	0	49.09	0.0016	K	AEAESLYQSK	Y					File: ~Y:\CORE\RAW_DATA_2022_QE\P1317_Sigrun_Lange\P1317_3_R_hip.raw~; SpectrumID: ~2461~; PrecursorID: ~0~; scans: ~10409~
4	1::sp|cRAP054|P04264|K2C1_HUMAN	Keratin, type II cytoskeletal 1 OS=Homo sapiens GN=KRT1 PE=1 SV=6	1839	66170	122	122	28	28	51.4	644	2381	2393	1	1	1	563.271	1124.53	2	1124.53	-0.0071	0	31.72	0.089	K	AEAESLYQSK	Y					File: ~Y:\CORE\RAW_DATA_2022_QE\P1317_Sigrun_Lange\P1317_3_R_hip.raw~; SpectrumID: ~2598~; PrecursorID: ~0~; scans: ~10670~
4	1::sp|cRAP054|P04264|K2C1_HUMAN	Keratin, type II cytoskeletal 1 OS=Homo sapiens GN=KRT1 PE=1 SV=6	1839	66170	122	122	28	28	51.4	644	2382	2678	1	1	1	563.273	1124.53	2	1124.53	-0.0026	0	46.85	0.0027	K	AEAESLYQSK	Y					File: ~Y:\CORE\RAW_DATA_2022_QE\P1317_Sigrun_Lange\P1317_3_R_hip.raw~; SpectrumID: ~2894~; PrecursorID: ~0~; scans: ~11211~
4	1::sp|cRAP054|P04264|K2C1_HUMAN	Keratin, type II cytoskeletal 1 OS=Homo sapiens GN=KRT1 PE=1 SV=6	1839	66170	122	122	28	28	51.4	644	2383	2529	1	1	1	563.274	1124.53	2	1124.53	-0.0004	0	46.18	0.0032	K	AEAESLYQSK	Y					File: ~Y:\CORE\RAW_DATA_2022_QE\P1317_Sigrun_Lange\P1317_3_R_hip.raw~; SpectrumID: ~2739~; PrecursorID: ~0~; scans: ~10937~
4	1::sp|cRAP054|P04264|K2C1_HUMAN	Keratin, type II cytoskeletal 1 OS=Homo sapiens GN=KRT1 PE=1 SV=6	1839	66170	122	122	28	28	51.4	644	2384	2841	1	1	1	563.276	1124.54	2	1124.53	0.0029	0	35.68	0.038	K	AEAESLYQSK	Y					File: ~Y:\CORE\RAW_DATA_2022_QE\P1317_Sigrun_Lange\P1317_3_R_hip.raw~; SpectrumID: ~3058~; PrecursorID: ~0~; scans: ~11514~
4	1::sp|cRAP054|P04264|K2C1_HUMAN	Keratin, type II cytoskeletal 1 OS=Homo sapiens GN=KRT1 PE=1 SV=6	1839	66170	122	122	28	28	51.4	644	2488	4173	1	1	0	571.262	1140.51	2	1140.51	-0.0021	0	37.66	0.016	R	DYQELMNTK	L					File: ~Y:\CORE\RAW_DATA_2022_QE\P1317_Sigrun_Lange\P1317_3_R_hip.raw~; SpectrumID: ~4398~; PrecursorID: ~0~; scans: ~13771~
4	1::sp|cRAP054|P04264|K2C1_HUMAN	Keratin, type II cytoskeletal 1 OS=Homo sapiens GN=KRT1 PE=1 SV=6	1839	66170	122	122	28	28	51.4	644	2489	4344	1	1	0	571.264	1140.51	2	1140.51	0.0015	0	36.9	0.02	R	DYQELMNTK	L					File: ~Y:\CORE\RAW_DATA_2022_QE\P1317_Sigrun_Lange\P1317_3_R_hip.raw~; SpectrumID: ~4570~; PrecursorID: ~0~; scans: ~14048~
4	1::sp|cRAP054|P04264|K2C1_HUMAN	Keratin, type II cytoskeletal 1 OS=Homo sapiens GN=KRT1 PE=1 SV=6	1839	66170	122	122	28	28	51.4	644	2625	2513	1	1	0	579.256	1156.5	2	1156.51	-0.0105	0	31.45	0.049	R	DYQELMNTK	L	Oxidation (M)	0.000003000.0			File: ~Y:\CORE\RAW_DATA_2022_QE\P1317_Sigrun_Lange\P1317_3_R_hip.raw~; SpectrumID: ~2723~; PrecursorID: ~0~; scans: ~10909~
4	1::sp|cRAP054|P04264|K2C1_HUMAN	Keratin, type II cytoskeletal 1 OS=Homo sapiens GN=KRT1 PE=1 SV=6	1839	66170	122	122	28	28	51.4	644	2626	2664	1	1	0	579.256	1156.5	2	1156.51	-0.0096	0	24.7	0.23	R	DYQELMNTK	L	Oxidation (M)	0.000003000.0			File: ~Y:\CORE\RAW_DATA_2022_QE\P1317_Sigrun_Lange\P1317_3_R_hip.raw~; SpectrumID: ~2878~; PrecursorID: ~0~; scans: ~11184~
4	1::sp|cRAP054|P04264|K2C1_HUMAN	Keratin, type II cytoskeletal 1 OS=Homo sapiens GN=KRT1 PE=1 SV=6	1839	66170	122	122	28	28	51.4	644	2627	2245	1	1	0	579.258	1156.5	2	1156.51	-0.0066	0	21.94	0.44	R	DYQELMNTK	L	Oxidation (M)	0.000003000.0			File: ~Y:\CORE\RAW_DATA_2022_QE\P1317_Sigrun_Lange\P1317_3_R_hip.raw~; SpectrumID: ~2448~; PrecursorID: ~0~; scans: ~10380~
4	1::sp|cRAP054|P04264|K2C1_HUMAN	Keratin, type II cytoskeletal 1 OS=Homo sapiens GN=KRT1 PE=1 SV=6	1839	66170	122	122	28	28	51.4	644	2628	2378	1	1	0	579.258	1156.5	2	1156.51	-0.0064	0	35.65	0.019	R	DYQELMNTK	L	Oxidation (M)	0.000003000.0			File: ~Y:\CORE\RAW_DATA_2022_QE\P1317_Sigrun_Lange\P1317_3_R_hip.raw~; SpectrumID: ~2583~; PrecursorID: ~0~; scans: ~10643~
4	1::sp|cRAP054|P04264|K2C1_HUMAN	Keratin, type II cytoskeletal 1 OS=Homo sapiens GN=KRT1 PE=1 SV=6	1839	66170	122	122	28	28	51.4	644	2802	4431	1	1	0	590.303	1178.59	2	1178.59	-0.0015	0	70.81	1.6e-05	K	YEELQITAGR	H					File: ~Y:\CORE\RAW_DATA_2022_QE\P1317_Sigrun_Lange\P1317_3_R_hip.raw~; SpectrumID: ~4658~; PrecursorID: ~0~; scans: ~14178~
4	1::sp|cRAP054|P04264|K2C1_HUMAN	Keratin, type II cytoskeletal 1 OS=Homo sapiens GN=KRT1 PE=1 SV=6	1839	66170	122	122	28	28	51.4	644	2803	4863	1	1	0	590.303	1178.59	2	1178.59	-0.0012	0	69.09	2.3e-05	K	YEELQITAGR	H					File: ~Y:\CORE\RAW_DATA_2022_QE\P1317_Sigrun_Lange\P1317_3_R_hip.raw~; SpectrumID: ~5091~; PrecursorID: ~0~; scans: ~14755~
4	1::sp|cRAP054|P04264|K2C1_HUMAN	Keratin, type II cytoskeletal 1 OS=Homo sapiens GN=KRT1 PE=1 SV=6	1839	66170	122	122	28	28	51.4	644	2804	4254	1	1	0	590.303	1178.59	2	1178.59	-0.0006	0	69.55	2.2e-05	K	YEELQITAGR	H					File: ~Y:\CORE\RAW_DATA_2022_QE\P1317_Sigrun_Lange\P1317_3_R_hip.raw~; SpectrumID: ~4480~; PrecursorID: ~0~; scans: ~13898~
4	1::sp|cRAP054|P04264|K2C1_HUMAN	Keratin, type II cytoskeletal 1 OS=Homo sapiens GN=KRT1 PE=1 SV=6	1839	66170	122	122	28	28	51.4	644	2805	3933	1	1	0	590.303	1178.59	2	1178.59	-0.0006	0	64.45	7e-05	K	YEELQITAGR	H					File: ~Y:\CORE\RAW_DATA_2022_QE\P1317_Sigrun_Lange\P1317_3_R_hip.raw~; SpectrumID: ~4156~; PrecursorID: ~0~; scans: ~13352~
4	1::sp|cRAP054|P04264|K2C1_HUMAN	Keratin, type II cytoskeletal 1 OS=Homo sapiens GN=KRT1 PE=1 SV=6	1839	66170	122	122	28	28	51.4	644	2806	4645	1	1	0	590.304	1178.59	2	1178.59	0	0	69.47	2.2e-05	K	YEELQITAGR	H					File: ~Y:\CORE\RAW_DATA_2022_QE\P1317_Sigrun_Lange\P1317_3_R_hip.raw~; SpectrumID: ~4873~; PrecursorID: ~0~; scans: ~14465~
4	1::sp|cRAP054|P04264|K2C1_HUMAN	Keratin, type II cytoskeletal 1 OS=Homo sapiens GN=KRT1 PE=1 SV=6	1839	66170	122	122	28	28	51.4	644	2807	3607	1	1	0	590.305	1178.59	2	1178.59	0.0017	0	64.31	7.6e-05	K	YEELQITAGR	H					File: ~Y:\CORE\RAW_DATA_2022_QE\P1317_Sigrun_Lange\P1317_3_R_hip.raw~; SpectrumID: ~3828~; PrecursorID: ~0~; scans: ~12800~
4	1::sp|cRAP054|P04264|K2C1_HUMAN	Keratin, type II cytoskeletal 1 OS=Homo sapiens GN=KRT1 PE=1 SV=6	1839	66170	122	122	28	28	51.4	644	2808	3425	1	1	0	590.305	1178.6	2	1178.59	0.0032	0	63.26	9.3e-05	K	YEELQITAGR	H					File: ~Y:\CORE\RAW_DATA_2022_QE\P1317_Sigrun_Lange\P1317_3_R_hip.raw~; SpectrumID: ~3646~; PrecursorID: ~0~; scans: ~12520~
4	1::sp|cRAP054|P04264|K2C1_HUMAN	Keratin, type II cytoskeletal 1 OS=Homo sapiens GN=KRT1 PE=1 SV=6	1839	66170	122	122	28	28	51.4	644	2809	4080	1	1	0	590.306	1178.6	2	1178.59	0.004	0	68.09	3e-05	K	YEELQITAGR	H					File: ~Y:\CORE\RAW_DATA_2022_QE\P1317_Sigrun_Lange\P1317_3_R_hip.raw~; SpectrumID: ~4305~; PrecursorID: ~0~; scans: ~13620~
4	1::sp|cRAP054|P04264|K2C1_HUMAN	Keratin, type II cytoskeletal 1 OS=Homo sapiens GN=KRT1 PE=1 SV=6	1839	66170	122	122	28	28	51.4	644	2810	5100	1	1	0	590.307	1178.6	2	1178.59	0.0054	0	44.13	0.0076	K	YEELQITAGR	H					File: ~Y:\CORE\RAW_DATA_2022_QE\P1317_Sigrun_Lange\P1317_3_R_hip.raw~; SpectrumID: ~5328~; PrecursorID: ~0~; scans: ~15062~
4	1::sp|cRAP054|P04264|K2C1_HUMAN	Keratin, type II cytoskeletal 1 OS=Homo sapiens GN=KRT1 PE=1 SV=6	1839	66170	122	122	28	28	51.4	644	2811	3776	1	1	0	590.307	1178.6	2	1178.59	0.0063	0	63.69	8.3e-05	K	YEELQITAGR	H					File: ~Y:\CORE\RAW_DATA_2022_QE\P1317_Sigrun_Lange\P1317_3_R_hip.raw~; SpectrumID: ~3999~; PrecursorID: ~0~; scans: ~13078~
4	1::sp|cRAP054|P04264|K2C1_HUMAN	Keratin, type II cytoskeletal 1 OS=Homo sapiens GN=KRT1 PE=1 SV=6	1839	66170	122	122	28	28	51.4	644	2962	6539	1	1	0	401.234	1200.68	3	1200.68	-0.0021	2	42.92	0.0074	R	LRSEIDNVKK	Q					File: ~Y:\CORE\RAW_DATA_2022_QE\P1317_Sigrun_Lange\P1317_3_R_hip.raw~; SpectrumID: ~6769~; PrecursorID: ~0~; scans: ~16842~
4	1::sp|cRAP054|P04264|K2C1_HUMAN	Keratin, type II cytoskeletal 1 OS=Homo sapiens GN=KRT1 PE=1 SV=6	1839	66170	122	122	28	28	51.4	644	3509	4233	1	1	0	633.321	1264.63	2	1264.63	-0.0033	0	43.34	0.01	R	TNAENEFVTIK	K					File: ~Y:\CORE\RAW_DATA_2022_QE\P1317_Sigrun_Lange\P1317_3_R_hip.raw~; SpectrumID: ~4459~; PrecursorID: ~0~; scans: ~13866~
4	1::sp|cRAP054|P04264|K2C1_HUMAN	Keratin, type II cytoskeletal 1 OS=Homo sapiens GN=KRT1 PE=1 SV=6	1839	66170	122	122	28	28	51.4	644	3510	4407	1	1	0	633.322	1264.63	2	1264.63	-0.0013	0	56.87	0.00047	R	TNAENEFVTIK	K					File: ~Y:\CORE\RAW_DATA_2022_QE\P1317_Sigrun_Lange\P1317_3_R_hip.raw~; SpectrumID: ~4633~; PrecursorID: ~0~; scans: ~14142~
4	1::sp|cRAP054|P04264|K2C1_HUMAN	Keratin, type II cytoskeletal 1 OS=Homo sapiens GN=KRT1 PE=1 SV=6	1839	66170	122	122	28	28	51.4	644	3511	4618	1	1	0	633.322	1264.63	2	1264.63	-0.0008	0	59.04	0.00028	R	TNAENEFVTIK	K					File: ~Y:\CORE\RAW_DATA_2022_QE\P1317_Sigrun_Lange\P1317_3_R_hip.raw~; SpectrumID: ~4846~; PrecursorID: ~0~; scans: ~14429~
4	1::sp|cRAP054|P04264|K2C1_HUMAN	Keratin, type II cytoskeletal 1 OS=Homo sapiens GN=KRT1 PE=1 SV=6	1839	66170	122	122	28	28	51.4	644	3513	4841	1	1	0	633.322	1264.63	2	1264.63	-0.0004	0	75.47	6.5e-06	R	TNAENEFVTIK	K					File: ~Y:\CORE\RAW_DATA_2022_QE\P1317_Sigrun_Lange\P1317_3_R_hip.raw~; SpectrumID: ~5069~; PrecursorID: ~0~; scans: ~14725~
4	1::sp|cRAP054|P04264|K2C1_HUMAN	Keratin, type II cytoskeletal 1 OS=Homo sapiens GN=KRT1 PE=1 SV=6	1839	66170	122	122	28	28	51.4	644	3514	5073	1	1	0	633.323	1264.63	2	1264.63	0.0013	0	75.52	6.1e-06	R	TNAENEFVTIK	K					File: ~Y:\CORE\RAW_DATA_2022_QE\P1317_Sigrun_Lange\P1317_3_R_hip.raw~; SpectrumID: ~5301~; PrecursorID: ~0~; scans: ~15028~
4	1::sp|cRAP054|P04264|K2C1_HUMAN	Keratin, type II cytoskeletal 1 OS=Homo sapiens GN=KRT1 PE=1 SV=6	1839	66170	122	122	28	28	51.4	644	3619	8243	1	1	1	639.359	1276.7	2	1276.7	0.0012	0	70.38	1e-05	K	LALDLEIATYR	T					File: ~Y:\CORE\RAW_DATA_2022_QE\P1317_Sigrun_Lange\P1317_3_R_hip.raw~; SpectrumID: ~8473~; PrecursorID: ~0~; scans: ~18804~
4	1::sp|cRAP054|P04264|K2C1_HUMAN	Keratin, type II cytoskeletal 1 OS=Homo sapiens GN=KRT1 PE=1 SV=6	1839	66170	122	122	28	28	51.4	644	3620	7975	1	1	1	639.361	1276.71	2	1276.7	0.0054	0	69.2	1.2e-05	K	LALDLEIATYR	T					File: ~Y:\CORE\RAW_DATA_2022_QE\P1317_Sigrun_Lange\P1317_3_R_hip.raw~; SpectrumID: ~8205~; PrecursorID: ~0~; scans: ~18516~
4	1::sp|cRAP054|P04264|K2C1_HUMAN	Keratin, type II cytoskeletal 1 OS=Homo sapiens GN=KRT1 PE=1 SV=6	1839	66170	122	122	28	28	51.4	644	3809	9260	1	1	0	651.859	1301.7	2	1301.71	-0.0036	0	84.61	7.8e-07	R	SLDLDSIIAEVK	A					File: ~Y:\CORE\RAW_DATA_2022_QE\P1317_Sigrun_Lange\P1317_3_R_hip.raw~; SpectrumID: ~9527~; PrecursorID: ~0~; scans: ~19939~
4	1::sp|cRAP054|P04264|K2C1_HUMAN	Keratin, type II cytoskeletal 1 OS=Homo sapiens GN=KRT1 PE=1 SV=6	1839	66170	122	122	28	28	51.4	644	3846	6375	1	1	0	436.889	1307.65	3	1307.65	-0.0006	2	49.3	0.0025	R	NKYEDEINKR	T					File: ~Y:\CORE\RAW_DATA_2022_QE\P1317_Sigrun_Lange\P1317_3_R_hip.raw~; SpectrumID: ~6605~; PrecursorID: ~0~; scans: ~16654~
4	1::sp|cRAP054|P04264|K2C1_HUMAN	Keratin, type II cytoskeletal 1 OS=Homo sapiens GN=KRT1 PE=1 SV=6	1839	66170	122	122	28	28	51.4	644	3896	3495	1	1	1	658.762	1315.51	2	1315.52	-0.0077	0	36.8	0.0028	K	NMQDMVEDYR	N	Oxidation (M)	0.0000300000.0			File: ~Y:\CORE\RAW_DATA_2022_QE\P1317_Sigrun_Lange\P1317_3_R_hip.raw~; SpectrumID: ~3716~; PrecursorID: ~0~; scans: ~12624~
4	1::sp|cRAP054|P04264|K2C1_HUMAN	Keratin, type II cytoskeletal 1 OS=Homo sapiens GN=KRT1 PE=1 SV=6	1839	66170	122	122	28	28	51.4	644	3897	3838	1	1	1	658.766	1315.52	2	1315.52	0	0	58.03	2.7e-05	K	NMQDMVEDYR	N	Oxidation (M)	0.0000300000.0			File: ~Y:\CORE\RAW_DATA_2022_QE\P1317_Sigrun_Lange\P1317_3_R_hip.raw~; SpectrumID: ~4061~; PrecursorID: ~0~; scans: ~13179~
4	1::sp|cRAP054|P04264|K2C1_HUMAN	Keratin, type II cytoskeletal 1 OS=Homo sapiens GN=KRT1 PE=1 SV=6	1839	66170	122	122	28	28	51.4	644	3898	3673	1	1	1	658.767	1315.52	2	1315.52	0.0016	0	43.56	0.00076	K	NMQDMVEDYR	N	Oxidation (M)	0.0000300000.0			File: ~Y:\CORE\RAW_DATA_2022_QE\P1317_Sigrun_Lange\P1317_3_R_hip.raw~; SpectrumID: ~3895~; PrecursorID: ~0~; scans: ~12903~
4	1::sp|cRAP054|P04264|K2C1_HUMAN	Keratin, type II cytoskeletal 1 OS=Homo sapiens GN=KRT1 PE=1 SV=6	1839	66170	122	122	28	28	51.4	644	3901	3463	1	1	1	658.77	1315.53	2	1315.52	0.0086	0	44.34	0.00083	K	NMQDMVEDYR	N	Oxidation (M)	0.0000300000.0			File: ~Y:\CORE\RAW_DATA_2022_QE\P1317_Sigrun_Lange\P1317_3_R_hip.raw~; SpectrumID: ~3684~; PrecursorID: ~0~; scans: ~12577~
4	1::sp|cRAP054|P04264|K2C1_HUMAN	Keratin, type II cytoskeletal 1 OS=Homo sapiens GN=KRT1 PE=1 SV=6	1839	66170	122	122	28	28	51.4	644	3913	4021	1	1	1	659.265	1316.52	2	1316.5	0.015	0	27.54	0.029	K	NMQDMVEDYR	N	Deamidated (NQ); Oxidation (M)	0.0010300000.0			File: ~Y:\CORE\RAW_DATA_2022_QE\P1317_Sigrun_Lange\P1317_3_R_hip.raw~; SpectrumID: ~4245~; PrecursorID: ~0~; scans: ~13517~
4	1::sp|cRAP054|P04264|K2C1_HUMAN	Keratin, type II cytoskeletal 1 OS=Homo sapiens GN=KRT1 PE=1 SV=6	1839	66170	122	122	28	28	51.4	644	3990	2121	1	1	1	666.762	1331.51	2	1331.51	-0.0033	0	41.53	0.00081	K	NMQDMVEDYR	N	2 Oxidation (M)	0.0300300000.0			File: ~Y:\CORE\RAW_DATA_2022_QE\P1317_Sigrun_Lange\P1317_3_R_hip.raw~; SpectrumID: ~2322~; PrecursorID: ~0~; scans: ~10118~
4	1::sp|cRAP054|P04264|K2C1_HUMAN	Keratin, type II cytoskeletal 1 OS=Homo sapiens GN=KRT1 PE=1 SV=6	1839	66170	122	122	28	28	51.4	644	3991	2398	1	1	1	666.764	1331.51	2	1331.51	0.0012	0	46.42	0.00027	K	NMQDMVEDYR	N	2 Oxidation (M)	0.0300300000.0			File: ~Y:\CORE\RAW_DATA_2022_QE\P1317_Sigrun_Lange\P1317_3_R_hip.raw~; SpectrumID: ~2603~; PrecursorID: ~0~; scans: ~10679~
4	1::sp|cRAP054|P04264|K2C1_HUMAN	Keratin, type II cytoskeletal 1 OS=Homo sapiens GN=KRT1 PE=1 SV=6	1839	66170	122	122	28	28	51.4	644	3998	2248	1	1	1	667.262	1332.51	2	1332.5	0.0141	0	33	0.0058	K	NMQDMVEDYR	N	Deamidated (NQ); 2 Oxidation (M)	0.1300300000.0			File: ~Y:\CORE\RAW_DATA_2022_QE\P1317_Sigrun_Lange\P1317_3_R_hip.raw~; SpectrumID: ~2451~; PrecursorID: ~0~; scans: ~10385~
4	1::sp|cRAP054|P04264|K2C1_HUMAN	Keratin, type II cytoskeletal 1 OS=Homo sapiens GN=KRT1 PE=1 SV=6	1839	66170	122	122	28	28	51.4	644	4176	5634	1	1	1	679.35	1356.69	2	1356.69	-0.0031	0	71.16	1.5e-05	K	LNDLEDALQQAK	E					File: ~Y:\CORE\RAW_DATA_2022_QE\P1317_Sigrun_Lange\P1317_3_R_hip.raw~; SpectrumID: ~5862~; PrecursorID: ~0~; scans: ~15749~
4	1::sp|cRAP054|P04264|K2C1_HUMAN	Keratin, type II cytoskeletal 1 OS=Homo sapiens GN=KRT1 PE=1 SV=6	1839	66170	122	122	28	28	51.4	644	4177	5883	1	1	1	679.351	1356.69	2	1356.69	-0.0007	0	82.57	1.1e-06	K	LNDLEDALQQAK	E					File: ~Y:\CORE\RAW_DATA_2022_QE\P1317_Sigrun_Lange\P1317_3_R_hip.raw~; SpectrumID: ~6111~; PrecursorID: ~0~; scans: ~16057~
4	1::sp|cRAP054|P04264|K2C1_HUMAN	Keratin, type II cytoskeletal 1 OS=Homo sapiens GN=KRT1 PE=1 SV=6	1839	66170	122	122	28	28	51.4	644	4178	6129	1	1	1	679.353	1356.69	2	1356.69	0.003	0	71.47	1.5e-05	K	LNDLEDALQQAK	E					File: ~Y:\CORE\RAW_DATA_2022_QE\P1317_Sigrun_Lange\P1317_3_R_hip.raw~; SpectrumID: ~6357~; PrecursorID: ~0~; scans: ~16363~
4	1::sp|cRAP054|P04264|K2C1_HUMAN	Keratin, type II cytoskeletal 1 OS=Homo sapiens GN=KRT1 PE=1 SV=6	1839	66170	122	122	28	28	51.4	644	4358	7626	1	1	1	692.348	1382.68	2	1382.68	-0.0021	0	82.85	1e-06	K	SLNNQFASFIDK	V					File: ~Y:\CORE\RAW_DATA_2022_QE\P1317_Sigrun_Lange\P1317_3_R_hip.raw~; SpectrumID: ~7856~; PrecursorID: ~0~; scans: ~18044~
4	1::sp|cRAP054|P04264|K2C1_HUMAN	Keratin, type II cytoskeletal 1 OS=Homo sapiens GN=KRT1 PE=1 SV=6	1839	66170	122	122	28	28	51.4	644	4359	7376	1	1	1	692.348	1382.68	2	1382.68	-0.002	0	76.28	4.7e-06	K	SLNNQFASFIDK	V					File: ~Y:\CORE\RAW_DATA_2022_QE\P1317_Sigrun_Lange\P1317_3_R_hip.raw~; SpectrumID: ~7606~; PrecursorID: ~0~; scans: ~17761~
4	1::sp|cRAP054|P04264|K2C1_HUMAN	Keratin, type II cytoskeletal 1 OS=Homo sapiens GN=KRT1 PE=1 SV=6	1839	66170	122	122	28	28	51.4	644	4365	7785	1	1	1	693.336	1384.66	2	1384.65	0.0065	0	62.74	9.2e-05	K	SLNNQFASFIDK	V	2 Deamidated (NQ)	0.001010000000.0			File: ~Y:\CORE\RAW_DATA_2022_QE\P1317_Sigrun_Lange\P1317_3_R_hip.raw~; SpectrumID: ~8015~; PrecursorID: ~0~; scans: ~18292~
4	1::sp|cRAP054|P04264|K2C1_HUMAN	Keratin, type II cytoskeletal 1 OS=Homo sapiens GN=KRT1 PE=1 SV=6	1839	66170	122	122	28	28	51.4	644	4423	5851	1	1	0	697.369	1392.72	2	1392.72	-0.0014	1	69.07	2.4e-05	R	TNAENEFVTIKK	D					File: ~Y:\CORE\RAW_DATA_2022_QE\P1317_Sigrun_Lange\P1317_3_R_hip.raw~; SpectrumID: ~6079~; PrecursorID: ~0~; scans: ~16018~
4	1::sp|cRAP054|P04264|K2C1_HUMAN	Keratin, type II cytoskeletal 1 OS=Homo sapiens GN=KRT1 PE=1 SV=6	1839	66170	122	122	28	28	51.4	644	4424	5855	1	1	0	465.248	1392.72	3	1392.72	-0.0011	1	64.61	6.9e-05	R	TNAENEFVTIKK	D					File: ~Y:\CORE\RAW_DATA_2022_QE\P1317_Sigrun_Lange\P1317_3_R_hip.raw~; SpectrumID: ~6083~; PrecursorID: ~0~; scans: ~16024~
4	1::sp|cRAP054|P04264|K2C1_HUMAN	Keratin, type II cytoskeletal 1 OS=Homo sapiens GN=KRT1 PE=1 SV=6	1839	66170	122	122	28	28	51.4	644	4425	5618	1	1	0	465.249	1392.73	3	1392.72	0.0002	1	48.62	0.0027	R	TNAENEFVTIKK	D					File: ~Y:\CORE\RAW_DATA_2022_QE\P1317_Sigrun_Lange\P1317_3_R_hip.raw~; SpectrumID: ~5846~; PrecursorID: ~0~; scans: ~15726~
4	1::sp|cRAP054|P04264|K2C1_HUMAN	Keratin, type II cytoskeletal 1 OS=Homo sapiens GN=KRT1 PE=1 SV=6	1839	66170	122	122	28	28	51.4	644	4426	5614	1	1	0	697.374	1392.73	2	1392.72	0.0092	1	69.75	1.9e-05	R	TNAENEFVTIKK	D					File: ~Y:\CORE\RAW_DATA_2022_QE\P1317_Sigrun_Lange\P1317_3_R_hip.raw~; SpectrumID: ~5842~; PrecursorID: ~0~; scans: ~15720~
4	1::sp|cRAP054|P04264|K2C1_HUMAN	Keratin, type II cytoskeletal 1 OS=Homo sapiens GN=KRT1 PE=1 SV=6	1839	66170	122	122	28	28	51.4	644	4950	7281	1	1	0	738.376	1474.74	2	1474.74	-0.0043	0	65.31	8.1e-05	K	WELLQQVDTSTR	T					File: ~Y:\CORE\RAW_DATA_2022_QE\P1317_Sigrun_Lange\P1317_3_R_hip.raw~; SpectrumID: ~7511~; PrecursorID: ~0~; scans: ~17657~
4	1::sp|cRAP054|P04264|K2C1_HUMAN	Keratin, type II cytoskeletal 1 OS=Homo sapiens GN=KRT1 PE=1 SV=6	1839	66170	122	122	28	28	51.4	644	4951	4408	1	1	0	738.396	1474.78	2	1474.78	-0.0002	0	71.89	1.5e-05	R	FLEQQNQVLQTK	W					File: ~Y:\CORE\RAW_DATA_2022_QE\P1317_Sigrun_Lange\P1317_3_R_hip.raw~; SpectrumID: ~4634~; PrecursorID: ~0~; scans: ~14144~
4	1::sp|cRAP054|P04264|K2C1_HUMAN	Keratin, type II cytoskeletal 1 OS=Homo sapiens GN=KRT1 PE=1 SV=6	1839	66170	122	122	28	28	51.4	644	4952	3759	1	1	0	738.396	1474.78	2	1474.78	0.0001	0	71.93	1.5e-05	R	FLEQQNQVLQTK	W					File: ~Y:\CORE\RAW_DATA_2022_QE\P1317_Sigrun_Lange\P1317_3_R_hip.raw~; SpectrumID: ~3982~; PrecursorID: ~0~; scans: ~13050~
4	1::sp|cRAP054|P04264|K2C1_HUMAN	Keratin, type II cytoskeletal 1 OS=Homo sapiens GN=KRT1 PE=1 SV=6	1839	66170	122	122	28	28	51.4	644	4953	3234	1	1	0	738.396	1474.78	2	1474.78	0.0004	0	75.04	7.2e-06	R	FLEQQNQVLQTK	W					File: ~Y:\CORE\RAW_DATA_2022_QE\P1317_Sigrun_Lange\P1317_3_R_hip.raw~; SpectrumID: ~3453~; PrecursorID: ~0~; scans: ~12216~
4	1::sp|cRAP054|P04264|K2C1_HUMAN	Keratin, type II cytoskeletal 1 OS=Homo sapiens GN=KRT1 PE=1 SV=6	1839	66170	122	122	28	28	51.4	644	4954	3409	1	1	0	738.397	1474.78	2	1474.78	0.0014	0	78.38	3.3e-06	R	FLEQQNQVLQTK	W					File: ~Y:\CORE\RAW_DATA_2022_QE\P1317_Sigrun_Lange\P1317_3_R_hip.raw~; SpectrumID: ~3630~; PrecursorID: ~0~; scans: ~12493~
4	1::sp|cRAP054|P04264|K2C1_HUMAN	Keratin, type II cytoskeletal 1 OS=Homo sapiens GN=KRT1 PE=1 SV=6	1839	66170	122	122	28	28	51.4	644	4955	4234	1	1	0	738.397	1474.78	2	1474.78	0.0023	0	71.86	1.5e-05	R	FLEQQNQVLQTK	W					File: ~Y:\CORE\RAW_DATA_2022_QE\P1317_Sigrun_Lange\P1317_3_R_hip.raw~; SpectrumID: ~4460~; PrecursorID: ~0~; scans: ~13869~
4	1::sp|cRAP054|P04264|K2C1_HUMAN	Keratin, type II cytoskeletal 1 OS=Homo sapiens GN=KRT1 PE=1 SV=6	1839	66170	122	122	28	28	51.4	644	4956	4064	1	1	0	738.398	1474.78	2	1474.78	0.0024	0	78.15	3.4e-06	R	FLEQQNQVLQTK	W					File: ~Y:\CORE\RAW_DATA_2022_QE\P1317_Sigrun_Lange\P1317_3_R_hip.raw~; SpectrumID: ~4289~; PrecursorID: ~0~; scans: ~13594~
4	1::sp|cRAP054|P04264|K2C1_HUMAN	Keratin, type II cytoskeletal 1 OS=Homo sapiens GN=KRT1 PE=1 SV=6	1839	66170	122	122	28	28	51.4	644	4957	3920	1	1	0	738.398	1474.78	2	1474.78	0.0025	0	76.05	5.6e-06	R	FLEQQNQVLQTK	W					File: ~Y:\CORE\RAW_DATA_2022_QE\P1317_Sigrun_Lange\P1317_3_R_hip.raw~; SpectrumID: ~4143~; PrecursorID: ~0~; scans: ~13325~
4	1::sp|cRAP054|P04264|K2C1_HUMAN	Keratin, type II cytoskeletal 1 OS=Homo sapiens GN=KRT1 PE=1 SV=6	1839	66170	122	122	28	28	51.4	644	4958	4621	1	1	0	738.399	1474.78	2	1474.78	0.0046	0	73.3	9.6e-06	R	FLEQQNQVLQTK	W					File: ~Y:\CORE\RAW_DATA_2022_QE\P1317_Sigrun_Lange\P1317_3_R_hip.raw~; SpectrumID: ~4849~; PrecursorID: ~0~; scans: ~14433~
4	1::sp|cRAP054|P04264|K2C1_HUMAN	Keratin, type II cytoskeletal 1 OS=Homo sapiens GN=KRT1 PE=1 SV=6	1839	66170	122	122	28	28	51.4	644	4959	3588	1	1	0	738.399	1474.78	2	1474.78	0.0059	0	76.39	4.7e-06	R	FLEQQNQVLQTK	W					File: ~Y:\CORE\RAW_DATA_2022_QE\P1317_Sigrun_Lange\P1317_3_R_hip.raw~; SpectrumID: ~3809~; PrecursorID: ~0~; scans: ~12770~
4	1::sp|cRAP054|P04264|K2C1_HUMAN	Keratin, type II cytoskeletal 1 OS=Homo sapiens GN=KRT1 PE=1 SV=6	1839	66170	122	122	28	28	51.4	644	4963	4861	1	1	0	738.901	1475.79	2	1475.76	0.0253	0	54.79	0.00067	R	FLEQQNQVLQTK	W	Deamidated (NQ)	0.000010000000.0			File: ~Y:\CORE\RAW_DATA_2022_QE\P1317_Sigrun_Lange\P1317_3_R_hip.raw~; SpectrumID: ~5089~; PrecursorID: ~0~; scans: ~14752~
4	1::sp|cRAP054|P04264|K2C1_HUMAN	Keratin, type II cytoskeletal 1 OS=Homo sapiens GN=KRT1 PE=1 SV=6	1839	66170	122	122	28	28	51.4	644	5712	7540	1	1	1	533.949	1598.82	3	1598.83	-0.0016	1	51.81	0.0015	K	NKLNDLEDALQQAK	E					File: ~Y:\CORE\RAW_DATA_2022_QE\P1317_Sigrun_Lange\P1317_3_R_hip.raw~; SpectrumID: ~7770~; PrecursorID: ~0~; scans: ~17938~
4	1::sp|cRAP054|P04264|K2C1_HUMAN	Keratin, type II cytoskeletal 1 OS=Homo sapiens GN=KRT1 PE=1 SV=6	1839	66170	122	122	28	28	51.4	644	5713	7530	1	1	1	800.423	1598.83	2	1598.83	0.0052	1	82.3	1.3e-06	K	NKLNDLEDALQQAK	E					File: ~Y:\CORE\RAW_DATA_2022_QE\P1317_Sigrun_Lange\P1317_3_R_hip.raw~; SpectrumID: ~7760~; PrecursorID: ~0~; scans: ~17927~
4	1::sp|cRAP054|P04264|K2C1_HUMAN	Keratin, type II cytoskeletal 1 OS=Homo sapiens GN=KRT1 PE=1 SV=6	1839	66170	122	122	28	28	51.4	644	5716	7697	1	1	1	800.9	1599.79	2	1599.81	-0.0249	1	41.47	0.017	K	NKLNDLEDALQQAK	E	Deamidated (NQ)	0.00010000000000.0			File: ~Y:\CORE\RAW_DATA_2022_QE\P1317_Sigrun_Lange\P1317_3_R_hip.raw~; SpectrumID: ~7927~; PrecursorID: ~0~; scans: ~18166~
4	1::sp|cRAP054|P04264|K2C1_HUMAN	Keratin, type II cytoskeletal 1 OS=Homo sapiens GN=KRT1 PE=1 SV=6	1839	66170	122	122	28	28	51.4	644	6069	4659	2	1	1	829.393	1656.77	2	1656.79	-0.0146	0	37.3	0.037	R	SGGGFSSGSAGIINYQR	R					File: ~Y:\CORE\RAW_DATA_2022_QE\P1317_Sigrun_Lange\P1317_3_R_hip.raw~; SpectrumID: ~4887~; PrecursorID: ~0~; scans: ~14484~
4	1::sp|cRAP054|P04264|K2C1_HUMAN	Keratin, type II cytoskeletal 1 OS=Homo sapiens GN=KRT1 PE=1 SV=6	1839	66170	122	122	28	28	51.4	644	6074	5037	1	1	1	829.894	1657.77	2	1657.77	0.0039	0	40.53	0.018	R	SGGGFSSGSAGIINYQR	R	Deamidated (NQ)	0.00000000000001000.0			File: ~Y:\CORE\RAW_DATA_2022_QE\P1317_Sigrun_Lange\P1317_3_R_hip.raw~; SpectrumID: ~5265~; PrecursorID: ~0~; scans: ~14982~
4	1::sp|cRAP054|P04264|K2C1_HUMAN	Keratin, type II cytoskeletal 1 OS=Homo sapiens GN=KRT1 PE=1 SV=6	1839	66170	122	122	28	28	51.4	644	6357	4644	1	1	1	572.954	1715.84	3	1715.84	-0.005	0	31	0.23	K	QISNLQQSISDAEQR	G					File: ~Y:\CORE\RAW_DATA_2022_QE\P1317_Sigrun_Lange\P1317_3_R_hip.raw~; SpectrumID: ~4872~; PrecursorID: ~0~; scans: ~14463~
4	1::sp|cRAP054|P04264|K2C1_HUMAN	Keratin, type II cytoskeletal 1 OS=Homo sapiens GN=KRT1 PE=1 SV=6	1839	66170	122	122	28	28	51.4	644	6358	4699	1	1	1	858.927	1715.84	2	1715.84	-0.0037	0	97.43	5.3e-08	K	QISNLQQSISDAEQR	G					File: ~Y:\CORE\RAW_DATA_2022_QE\P1317_Sigrun_Lange\P1317_3_R_hip.raw~; SpectrumID: ~4927~; PrecursorID: ~0~; scans: ~14537~
4	1::sp|cRAP054|P04264|K2C1_HUMAN	Keratin, type II cytoskeletal 1 OS=Homo sapiens GN=KRT1 PE=1 SV=6	1839	66170	122	122	28	28	51.4	644	6359	5105	1	1	1	572.954	1715.84	3	1715.84	-0.0024	0	43.17	0.014	K	QISNLQQSISDAEQR	G					File: ~Y:\CORE\RAW_DATA_2022_QE\P1317_Sigrun_Lange\P1317_3_R_hip.raw~; SpectrumID: ~5333~; PrecursorID: ~0~; scans: ~15069~
4	1::sp|cRAP054|P04264|K2C1_HUMAN	Keratin, type II cytoskeletal 1 OS=Homo sapiens GN=KRT1 PE=1 SV=6	1839	66170	122	122	28	28	51.4	644	6360	4868	1	1	1	572.955	1715.84	3	1715.84	-0.0006	0	60.69	0.00024	K	QISNLQQSISDAEQR	G					File: ~Y:\CORE\RAW_DATA_2022_QE\P1317_Sigrun_Lange\P1317_3_R_hip.raw~; SpectrumID: ~5096~; PrecursorID: ~0~; scans: ~14763~
4	1::sp|cRAP054|P04264|K2C1_HUMAN	Keratin, type II cytoskeletal 1 OS=Homo sapiens GN=KRT1 PE=1 SV=6	1839	66170	122	122	28	28	51.4	644	6361	5160	1	1	1	858.929	1715.84	2	1715.84	-0.0001	0	86.09	7.1e-07	K	QISNLQQSISDAEQR	G					File: ~Y:\CORE\RAW_DATA_2022_QE\P1317_Sigrun_Lange\P1317_3_R_hip.raw~; SpectrumID: ~5388~; PrecursorID: ~0~; scans: ~15140~
4	1::sp|cRAP054|P04264|K2C1_HUMAN	Keratin, type II cytoskeletal 1 OS=Homo sapiens GN=KRT1 PE=1 SV=6	1839	66170	122	122	28	28	51.4	644	6362	4922	1	1	1	858.93	1715.84	2	1715.84	0.001	0	103.66	1.2e-08	K	QISNLQQSISDAEQR	G					File: ~Y:\CORE\RAW_DATA_2022_QE\P1317_Sigrun_Lange\P1317_3_R_hip.raw~; SpectrumID: ~5150~; PrecursorID: ~0~; scans: ~14834~
4	1::sp|cRAP054|P04264|K2C1_HUMAN	Keratin, type II cytoskeletal 1 OS=Homo sapiens GN=KRT1 PE=1 SV=6	1839	66170	122	122	28	28	51.4	644	6368	5406	1	1	1	859.425	1716.83	2	1716.83	0.0071	0	101.28	2.2e-08	K	QISNLQQSISDAEQR	G	Deamidated (NQ)	0.000100000000000.0			File: ~Y:\CORE\RAW_DATA_2022_QE\P1317_Sigrun_Lange\P1317_3_R_hip.raw~; SpectrumID: ~5634~; PrecursorID: ~0~; scans: ~15450~
4	1::sp|cRAP054|P04264|K2C1_HUMAN	Keratin, type II cytoskeletal 1 OS=Homo sapiens GN=KRT1 PE=1 SV=6	1839	66170	122	122	28	28	51.4	644	6371	4485	1	1	1	859.426	1716.84	2	1716.83	0.0105	0	66.53	6.6e-05	K	QISNLQQSISDAEQR	G	Deamidated (NQ)	0.000100000000000.0			File: ~Y:\CORE\RAW_DATA_2022_QE\P1317_Sigrun_Lange\P1317_3_R_hip.raw~; SpectrumID: ~4713~; PrecursorID: ~0~; scans: ~14249~
4	1::sp|cRAP054|P04264|K2C1_HUMAN	Keratin, type II cytoskeletal 1 OS=Homo sapiens GN=KRT1 PE=1 SV=6	1839	66170	122	122	28	28	51.4	644	6607	4894	1	1	1	883.363	1764.71	2	1764.73	-0.0163	0	100.49	2.7e-09	R	FSSCGGGGGSFGAGGGFGSR	S					File: ~Y:\CORE\RAW_DATA_2022_QE\P1317_Sigrun_Lange\P1317_3_R_hip.raw~; SpectrumID: ~5122~; PrecursorID: ~0~; scans: ~14796~
4	1::sp|cRAP054|P04264|K2C1_HUMAN	Keratin, type II cytoskeletal 1 OS=Homo sapiens GN=KRT1 PE=1 SV=6	1839	66170	122	122	28	28	51.4	644	6609	4675	1	1	1	883.369	1764.72	2	1764.73	-0.0031	0	134.5	1.7e-12	R	FSSCGGGGGSFGAGGGFGSR	S					File: ~Y:\CORE\RAW_DATA_2022_QE\P1317_Sigrun_Lange\P1317_3_R_hip.raw~; SpectrumID: ~4903~; PrecursorID: ~0~; scans: ~14504~
4	1::sp|cRAP054|P04264|K2C1_HUMAN	Keratin, type II cytoskeletal 1 OS=Homo sapiens GN=KRT1 PE=1 SV=6	1839	66170	122	122	28	28	51.4	644	6610	4270	1	1	1	883.372	1764.73	2	1764.73	0.0022	0	89.22	6.4e-08	R	FSSCGGGGGSFGAGGGFGSR	S					File: ~Y:\CORE\RAW_DATA_2022_QE\P1317_Sigrun_Lange\P1317_3_R_hip.raw~; SpectrumID: ~4496~; PrecursorID: ~0~; scans: ~13930~
4	1::sp|cRAP054|P04264|K2C1_HUMAN	Keratin, type II cytoskeletal 1 OS=Homo sapiens GN=KRT1 PE=1 SV=6	1839	66170	122	122	28	28	51.4	644	6611	4457	1	1	1	883.373	1764.73	2	1764.73	0.0038	0	123.46	2.6e-11	R	FSSCGGGGGSFGAGGGFGSR	S					File: ~Y:\CORE\RAW_DATA_2022_QE\P1317_Sigrun_Lange\P1317_3_R_hip.raw~; SpectrumID: ~4684~; PrecursorID: ~0~; scans: ~14212~
4	1::sp|cRAP054|P04264|K2C1_HUMAN	Keratin, type II cytoskeletal 1 OS=Homo sapiens GN=KRT1 PE=1 SV=6	1839	66170	122	122	28	28	51.4	644	6612	4097	1	1	1	883.375	1764.74	2	1764.73	0.0087	0	56.45	0.00014	R	FSSCGGGGGSFGAGGGFGSR	S					File: ~Y:\CORE\RAW_DATA_2022_QE\P1317_Sigrun_Lange\P1317_3_R_hip.raw~; SpectrumID: ~4322~; PrecursorID: ~0~; scans: ~13653~
4	1::sp|cRAP054|P04264|K2C1_HUMAN	Keratin, type II cytoskeletal 1 OS=Homo sapiens GN=KRT1 PE=1 SV=6	1839	66170	122	122	28	28	51.4	644	6620	3444	1	1	1	883.87	1765.73	2	1765.71	0.0147	0	20.65	0.4	R	FSSCGGGGGSFGAGGGFGSR	S	Deamidated (R)	0.00000000000000000002.0			File: ~Y:\CORE\RAW_DATA_2022_QE\P1317_Sigrun_Lange\P1317_3_R_hip.raw~; SpectrumID: ~3665~; PrecursorID: ~0~; scans: ~12546~
4	1::sp|cRAP054|P04264|K2C1_HUMAN	Keratin, type II cytoskeletal 1 OS=Homo sapiens GN=KRT1 PE=1 SV=6	1839	66170	122	122	28	28	51.4	644	7380	8976	1	1	1	648	1940.98	3	1940.98	-0.0025	1	89.72	3e-07	K	LNDLEDALQQAKEDLAR	L					File: ~Y:\CORE\RAW_DATA_2022_QE\P1317_Sigrun_Lange\P1317_3_R_hip.raw~; SpectrumID: ~9211~; PrecursorID: ~0~; scans: ~19607~
4	1::sp|cRAP054|P04264|K2C1_HUMAN	Keratin, type II cytoskeletal 1 OS=Homo sapiens GN=KRT1 PE=1 SV=6	1839	66170	122	122	28	28	51.4	644	7554	9099	1	1	1	665.328	1992.96	3	1992.97	-0.0083	0	73.2	1.4e-05	R	THNLEPYFESFINNLR	R					File: ~Y:\CORE\RAW_DATA_2022_QE\P1317_Sigrun_Lange\P1317_3_R_hip.raw~; SpectrumID: ~9351~; PrecursorID: ~0~; scans: ~19754~
4	1::sp|cRAP054|P04264|K2C1_HUMAN	Keratin, type II cytoskeletal 1 OS=Homo sapiens GN=KRT1 PE=1 SV=6	1839	66170	122	122	28	28	51.4	644	7555	9123	1	1	1	997.49	1992.97	2	1992.97	-0.0034	0	64.53	0.00011	R	THNLEPYFESFINNLR	R					File: ~Y:\CORE\RAW_DATA_2022_QE\P1317_Sigrun_Lange\P1317_3_R_hip.raw~; SpectrumID: ~9375~; PrecursorID: ~0~; scans: ~19779~
4	1::sp|cRAP054|P04264|K2C1_HUMAN	Keratin, type II cytoskeletal 1 OS=Homo sapiens GN=KRT1 PE=1 SV=6	1839	66170	122	122	28	28	51.4	644	7558	8944	1	1	1	665.657	1993.95	3	1993.95	-0.0031	0	74.73	9.2e-06	R	THNLEPYFESFINNLR	R	Deamidated (NQ)	0.0000000000001000.0			File: ~Y:\CORE\RAW_DATA_2022_QE\P1317_Sigrun_Lange\P1317_3_R_hip.raw~; SpectrumID: ~9178~; PrecursorID: ~0~; scans: ~19572~
4	1::sp|cRAP054|P04264|K2C1_HUMAN	Keratin, type II cytoskeletal 1 OS=Homo sapiens GN=KRT1 PE=1 SV=6	1839	66170	122	122	28	28	51.4	644	8748	2000	1	1	1	795.319	2382.93	3	2382.94	-0.0103	0	20.26	0.12	R	GGGGGGYGSGGSSYGSGGGSYGSGGGGGGGR	G					File: ~Y:\CORE\RAW_DATA_2022_QE\P1317_Sigrun_Lange\P1317_3_R_hip.raw~; SpectrumID: ~2193~; PrecursorID: ~0~; scans: ~9867~
4	1::sp|cRAP054|P04264|K2C1_HUMAN	Keratin, type II cytoskeletal 1 OS=Homo sapiens GN=KRT1 PE=1 SV=6	1839	66170	122	122	28	28	51.4	644	8749	2292	1	1	1	795.322	2382.94	3	2382.94	-0.001	0	19.02	0.19	R	GGGGGGYGSGGSSYGSGGGSYGSGGGGGGGR	G					File: ~Y:\CORE\RAW_DATA_2022_QE\P1317_Sigrun_Lange\P1317_3_R_hip.raw~; SpectrumID: ~2495~; PrecursorID: ~0~; scans: ~10467~
4	1::sp|cRAP054|P04264|K2C1_HUMAN	Keratin, type II cytoskeletal 1 OS=Homo sapiens GN=KRT1 PE=1 SV=6	1839	66170	122	122	28	28	51.4	644	8750	1861	1	1	1	795.325	2382.95	3	2382.94	0.0093	0	35.28	0.0056	R	GGGGGGYGSGGSSYGSGGGSYGSGGGGGGGR	G					File: ~Y:\CORE\RAW_DATA_2022_QE\P1317_Sigrun_Lange\P1317_3_R_hip.raw~; SpectrumID: ~2043~; PrecursorID: ~0~; scans: ~9605~
4	1::sp|cRAP054|P04264|K2C1_HUMAN	Keratin, type II cytoskeletal 1 OS=Homo sapiens GN=KRT1 PE=1 SV=6	1839	66170	122	122	28	28	51.4	644	8751	2454	1	1	1	795.325	2382.95	3	2382.94	0.0095	0	18.01	0.3	R	GGGGGGYGSGGSSYGSGGGSYGSGGGGGGGR	G					File: ~Y:\CORE\RAW_DATA_2022_QE\P1317_Sigrun_Lange\P1317_3_R_hip.raw~; SpectrumID: ~2661~; PrecursorID: ~0~; scans: ~10793~
4	1::sp|cRAP054|P04264|K2C1_HUMAN	Keratin, type II cytoskeletal 1 OS=Homo sapiens GN=KRT1 PE=1 SV=6	1839	66170	122	122	28	28	51.4	644	8752	2124	1	1	1	795.327	2382.96	3	2382.94	0.0146	0	28.98	0.027	R	GGGGGGYGSGGSSYGSGGGSYGSGGGGGGGR	G					File: ~Y:\CORE\RAW_DATA_2022_QE\P1317_Sigrun_Lange\P1317_3_R_hip.raw~; SpectrumID: ~2325~; PrecursorID: ~0~; scans: ~10126~
4	1::sp|cRAP054|P04264|K2C1_HUMAN	Keratin, type II cytoskeletal 1 OS=Homo sapiens GN=KRT1 PE=1 SV=6	1839	66170	122	122	28	28	51.4	644	9205	4893	1	1	1	855.728	2564.16	3	2564.16	0.0033	0	57.18	0.00039	R	MSGECAPNVSVSVSTSHTTISGGGSR	G					File: ~Y:\CORE\RAW_DATA_2022_QE\P1317_Sigrun_Lange\P1317_3_R_hip.raw~; SpectrumID: ~5121~; PrecursorID: ~0~; scans: ~14795~
4	1::sp|cRAP054|P04264|K2C1_HUMAN	Keratin, type II cytoskeletal 1 OS=Homo sapiens GN=KRT1 PE=1 SV=6	1839	66170	122	122	28	28	51.4	644	9208	5130	1	1	1	856.06	2565.16	3	2565.14	0.0159	0	52.07	0.0012	R	MSGECAPNVSVSVSTSHTTISGGGSR	G	Deamidated (NQ)	0.00000001000000000000000000.0			File: ~Y:\CORE\RAW_DATA_2022_QE\P1317_Sigrun_Lange\P1317_3_R_hip.raw~; SpectrumID: ~5358~; PrecursorID: ~0~; scans: ~15101~
4	1::sp|cRAP054|P04264|K2C1_HUMAN	Keratin, type II cytoskeletal 1 OS=Homo sapiens GN=KRT1 PE=1 SV=6	1839	66170	122	122	28	28	51.4	644	9247	4376	1	1	1	861.059	2580.15	3	2580.15	0	0	33.98	0.078	R	MSGECAPNVSVSVSTSHTTISGGGSR	G	Oxidation (M)	0.30000000000000000000000000.0			File: ~Y:\CORE\RAW_DATA_2022_QE\P1317_Sigrun_Lange\P1317_3_R_hip.raw~; SpectrumID: ~4602~; PrecursorID: ~0~; scans: ~14095~	emPAI	15.6
4	2::tr|Q63280|Q63280_RAT	Keratin K5 (Fragment) OS=Rattus norvegicus OX=10116 GN=keratin K5 PE=4 SV=1	128	9390	2	2	2	2	27.8	79	2962	6539	1	0	0	401.234	1200.68	3	1200.68	-0.0021	2	42.92	0.0074	R	LRSEIDNVKK	Q					File: ~Y:\CORE\RAW_DATA_2022_QE\P1317_Sigrun_Lange\P1317_3_R_hip.raw~; SpectrumID: ~6769~; PrecursorID: ~0~; scans: ~16842~
4	2::tr|Q63280|Q63280_RAT	Keratin K5 (Fragment) OS=Rattus norvegicus OX=10116 GN=keratin K5 PE=4 SV=1	128	9390	2	2	2	2	27.8	79	3809	9260	1	0	0	651.859	1301.7	2	1301.71	-0.0036	0	84.61	7.8e-07	R	SLDLDSIIAEVK	A					File: ~Y:\CORE\RAW_DATA_2022_QE\P1317_Sigrun_Lange\P1317_3_R_hip.raw~; SpectrumID: ~9527~; PrecursorID: ~0~; scans: ~19939~
4	2::tr|Q63282|Q63282_RAT	Keratin K6 (Fragment) OS=Rattus norvegicus OX=10116 GN=keratin K6 PE=4 SV=1	71	3106	10	10	1	1	38.5	26	2802	4431	1	0	0	590.303	1178.59	2	1178.59	-0.0015	0	70.81	1.6e-05	K	YEELQITAGR	H					File: ~Y:\CORE\RAW_DATA_2022_QE\P1317_Sigrun_Lange\P1317_3_R_hip.raw~; SpectrumID: ~4658~; PrecursorID: ~0~; scans: ~14178~
4	2::tr|Q63282|Q63282_RAT	Keratin K6 (Fragment) OS=Rattus norvegicus OX=10116 GN=keratin K6 PE=4 SV=1	71	3106	10	10	1	1	38.5	26	2803	4863	1	0	0	590.303	1178.59	2	1178.59	-0.0012	0	69.09	2.3e-05	K	YEELQITAGR	H					File: ~Y:\CORE\RAW_DATA_2022_QE\P1317_Sigrun_Lange\P1317_3_R_hip.raw~; SpectrumID: ~5091~; PrecursorID: ~0~; scans: ~14755~
4	2::tr|Q63282|Q63282_RAT	Keratin K6 (Fragment) OS=Rattus norvegicus OX=10116 GN=keratin K6 PE=4 SV=1	71	3106	10	10	1	1	38.5	26	2804	4254	1	0	0	590.303	1178.59	2	1178.59	-0.0006	0	69.55	2.2e-05	K	YEELQITAGR	H					File: ~Y:\CORE\RAW_DATA_2022_QE\P1317_Sigrun_Lange\P1317_3_R_hip.raw~; SpectrumID: ~4480~; PrecursorID: ~0~; scans: ~13898~
4	2::tr|Q63282|Q63282_RAT	Keratin K6 (Fragment) OS=Rattus norvegicus OX=10116 GN=keratin K6 PE=4 SV=1	71	3106	10	10	1	1	38.5	26	2805	3933	1	0	0	590.303	1178.59	2	1178.59	-0.0006	0	64.45	7e-05	K	YEELQITAGR	H					File: ~Y:\CORE\RAW_DATA_2022_QE\P1317_Sigrun_Lange\P1317_3_R_hip.raw~; SpectrumID: ~4156~; PrecursorID: ~0~; scans: ~13352~
4	2::tr|Q63282|Q63282_RAT	Keratin K6 (Fragment) OS=Rattus norvegicus OX=10116 GN=keratin K6 PE=4 SV=1	71	3106	10	10	1	1	38.5	26	2806	4645	1	0	0	590.304	1178.59	2	1178.59	0	0	69.47	2.2e-05	K	YEELQITAGR	H					File: ~Y:\CORE\RAW_DATA_2022_QE\P1317_Sigrun_Lange\P1317_3_R_hip.raw~; SpectrumID: ~4873~; PrecursorID: ~0~; scans: ~14465~
4	2::tr|Q63282|Q63282_RAT	Keratin K6 (Fragment) OS=Rattus norvegicus OX=10116 GN=keratin K6 PE=4 SV=1	71	3106	10	10	1	1	38.5	26	2807	3607	1	0	0	590.305	1178.59	2	1178.59	0.0017	0	64.31	7.6e-05	K	YEELQITAGR	H					File: ~Y:\CORE\RAW_DATA_2022_QE\P1317_Sigrun_Lange\P1317_3_R_hip.raw~; SpectrumID: ~3828~; PrecursorID: ~0~; scans: ~12800~
4	2::tr|Q63282|Q63282_RAT	Keratin K6 (Fragment) OS=Rattus norvegicus OX=10116 GN=keratin K6 PE=4 SV=1	71	3106	10	10	1	1	38.5	26	2808	3425	1	0	0	590.305	1178.6	2	1178.59	0.0032	0	63.26	9.3e-05	K	YEELQITAGR	H					File: ~Y:\CORE\RAW_DATA_2022_QE\P1317_Sigrun_Lange\P1317_3_R_hip.raw~; SpectrumID: ~3646~; PrecursorID: ~0~; scans: ~12520~
4	2::tr|Q63282|Q63282_RAT	Keratin K6 (Fragment) OS=Rattus norvegicus OX=10116 GN=keratin K6 PE=4 SV=1	71	3106	10	10	1	1	38.5	26	2809	4080	1	0	0	590.306	1178.6	2	1178.59	0.004	0	68.09	3e-05	K	YEELQITAGR	H					File: ~Y:\CORE\RAW_DATA_2022_QE\P1317_Sigrun_Lange\P1317_3_R_hip.raw~; SpectrumID: ~4305~; PrecursorID: ~0~; scans: ~13620~
4	2::tr|Q63282|Q63282_RAT	Keratin K6 (Fragment) OS=Rattus norvegicus OX=10116 GN=keratin K6 PE=4 SV=1	71	3106	10	10	1	1	38.5	26	2810	5100	1	0	0	590.307	1178.6	2	1178.59	0.0054	0	44.13	0.0076	K	YEELQITAGR	H					File: ~Y:\CORE\RAW_DATA_2022_QE\P1317_Sigrun_Lange\P1317_3_R_hip.raw~; SpectrumID: ~5328~; PrecursorID: ~0~; scans: ~15062~
4	2::tr|Q63282|Q63282_RAT	Keratin K6 (Fragment) OS=Rattus norvegicus OX=10116 GN=keratin K6 PE=4 SV=1	71	3106	10	10	1	1	38.5	26	2811	3776	1	0	0	590.307	1178.6	2	1178.59	0.0063	0	63.69	8.3e-05	K	YEELQITAGR	H					File: ~Y:\CORE\RAW_DATA_2022_QE\P1317_Sigrun_Lange\P1317_3_R_hip.raw~; SpectrumID: ~3999~; PrecursorID: ~0~; scans: ~13078~
5	2::tr|D3ZMM4|D3ZMM4_RAT	ERC protein 2 OS=Rattus norvegicus OX=10116 GN=Erc2 PE=1 SV=4	1754	113105	55	55	30	30	33.1	977	356	3820	1	1	0	408.734	815.453	2	815.45	0.0032	0	26.22	0.38	K	GTLAGEIR	D					File: ~Y:\CORE\RAW_DATA_2022_QE\P1317_Sigrun_Lange\P1317_3_R_hip.raw~; SpectrumID: ~4043~; PrecursorID: ~0~; scans: ~13146~
5	2::tr|D3ZMM4|D3ZMM4_RAT	ERC protein 2 OS=Rattus norvegicus OX=10116 GN=Erc2 PE=1 SV=4	1754	113105	55	55	30	30	33.1	977	1282	6010	1	1	0	481.274	960.533	2	960.531	0.0017	0	43.46	0.0067	K	LLEMLQSK	G					File: ~Y:\CORE\RAW_DATA_2022_QE\P1317_Sigrun_Lange\P1317_3_R_hip.raw~; SpectrumID: ~6238~; PrecursorID: ~0~; scans: ~16215~
5	2::tr|D3ZMM4|D3ZMM4_RAT	ERC protein 2 OS=Rattus norvegicus OX=10116 GN=Erc2 PE=1 SV=4	1754	113105	55	55	30	30	33.1	977	1283	5762	1	1	0	481.274	960.534	2	960.531	0.0021	0	33.73	0.059	K	LLEMLQSK	G					File: ~Y:\CORE\RAW_DATA_2022_QE\P1317_Sigrun_Lange\P1317_3_R_hip.raw~; SpectrumID: ~5990~; PrecursorID: ~0~; scans: ~15910~
5	2::tr|D3ZMM4|D3ZMM4_RAT	ERC protein 2 OS=Rattus norvegicus OX=10116 GN=Erc2 PE=1 SV=4	1754	113105	55	55	30	30	33.1	977	1552	1250	1	1	0	499.269	996.522	2	996.524	-0.0016	0	26.92	0.21	R	SQLQPEPAK	T					File: ~Y:\CORE\RAW_DATA_2022_QE\P1317_Sigrun_Lange\P1317_3_R_hip.raw~; SpectrumID: ~1357~; PrecursorID: ~0~; scans: ~8451~
5	2::tr|D3ZMM4|D3ZMM4_RAT	ERC protein 2 OS=Rattus norvegicus OX=10116 GN=Erc2 PE=1 SV=4	1754	113105	55	55	30	30	33.1	977	1554	1395	1	1	0	499.27	996.526	2	996.524	0.0017	0	30.18	0.094	R	SQLQPEPAK	T					File: ~Y:\CORE\RAW_DATA_2022_QE\P1317_Sigrun_Lange\P1317_3_R_hip.raw~; SpectrumID: ~1525~; PrecursorID: ~0~; scans: ~8706~
5	2::tr|D3ZMM4|D3ZMM4_RAT	ERC protein 2 OS=Rattus norvegicus OX=10116 GN=Erc2 PE=1 SV=4	1754	113105	55	55	30	30	33.1	977	1795	5248	1	1	0	516.792	1031.57	2	1031.57	0.0014	0	34.96	0.057	K	ALQTVIEMK	D					File: ~Y:\CORE\RAW_DATA_2022_QE\P1317_Sigrun_Lange\P1317_3_R_hip.raw~; SpectrumID: ~5476~; PrecursorID: ~0~; scans: ~15249~
5	2::tr|D3ZMM4|D3ZMM4_RAT	ERC protein 2 OS=Rattus norvegicus OX=10116 GN=Erc2 PE=1 SV=4	1754	113105	55	55	30	30	33.1	977	2007	4757	1	1	0	536.292	1070.57	2	1070.57	-0.003	0	40.5	0.012	K	NAQLLEEVR	R					File: ~Y:\CORE\RAW_DATA_2022_QE\P1317_Sigrun_Lange\P1317_3_R_hip.raw~; SpectrumID: ~4985~; PrecursorID: ~0~; scans: ~14614~
5	2::tr|D3ZMM4|D3ZMM4_RAT	ERC protein 2 OS=Rattus norvegicus OX=10116 GN=Erc2 PE=1 SV=4	1754	113105	55	55	30	30	33.1	977	2010	5316	1	1	0	536.294	1070.57	2	1070.57	0.0024	0	36.07	0.033	K	NAQLLEEVR	R					File: ~Y:\CORE\RAW_DATA_2022_QE\P1317_Sigrun_Lange\P1317_3_R_hip.raw~; SpectrumID: ~5544~; PrecursorID: ~0~; scans: ~15336~
5	2::tr|D3ZMM4|D3ZMM4_RAT	ERC protein 2 OS=Rattus norvegicus OX=10116 GN=Erc2 PE=1 SV=4	1754	113105	55	55	30	30	33.1	977	2246	2959	1	1	0	552.279	1102.54	2	1102.55	-0.0067	0	38.07	0.044	K	QLQDLTEEK	G					File: ~Y:\CORE\RAW_DATA_2022_QE\P1317_Sigrun_Lange\P1317_3_R_hip.raw~; SpectrumID: ~3176~; PrecursorID: ~0~; scans: ~11733~
5	2::tr|D3ZMM4|D3ZMM4_RAT	ERC protein 2 OS=Rattus norvegicus OX=10116 GN=Erc2 PE=1 SV=4	1754	113105	55	55	30	30	33.1	977	2247	3107	1	1	0	552.281	1102.55	2	1102.55	-0.0029	0	42.34	0.015	K	QLQDLTEEK	G					File: ~Y:\CORE\RAW_DATA_2022_QE\P1317_Sigrun_Lange\P1317_3_R_hip.raw~; SpectrumID: ~3325~; PrecursorID: ~0~; scans: ~12003~
5	2::tr|D3ZMM4|D3ZMM4_RAT	ERC protein 2 OS=Rattus norvegicus OX=10116 GN=Erc2 PE=1 SV=4	1754	113105	55	55	30	30	33.1	977	2248	3299	1	1	0	552.283	1102.55	2	1102.55	0.0002	0	36.78	0.054	K	QLQDLTEEK	G					File: ~Y:\CORE\RAW_DATA_2022_QE\P1317_Sigrun_Lange\P1317_3_R_hip.raw~; SpectrumID: ~3519~; PrecursorID: ~0~; scans: ~12331~
5	2::tr|D3ZMM4|D3ZMM4_RAT	ERC protein 2 OS=Rattus norvegicus OX=10116 GN=Erc2 PE=1 SV=4	1754	113105	55	55	30	30	33.1	977	2250	3557	1	1	0	552.29	1102.57	2	1102.55	0.015	0	46.23	0.0066	K	QLQDLTEEK	G					File: ~Y:\CORE\RAW_DATA_2022_QE\P1317_Sigrun_Lange\P1317_3_R_hip.raw~; SpectrumID: ~3778~; PrecursorID: ~0~; scans: ~12722~
5	2::tr|D3ZMM4|D3ZMM4_RAT	ERC protein 2 OS=Rattus norvegicus OX=10116 GN=Erc2 PE=1 SV=4	1754	113105	55	55	30	30	33.1	977	2438	6985	1	1	0	566.794	1131.57	2	1131.58	-0.0109	0	44.96	0.0091	K	QLEEILEMK	Q					File: ~Y:\CORE\RAW_DATA_2022_QE\P1317_Sigrun_Lange\P1317_3_R_hip.raw~; SpectrumID: ~7215~; PrecursorID: ~0~; scans: ~17333~
5	2::tr|D3ZMM4|D3ZMM4_RAT	ERC protein 2 OS=Rattus norvegicus OX=10116 GN=Erc2 PE=1 SV=4	1754	113105	55	55	30	30	33.1	977	2509	1816	1	1	0	572.781	1143.55	2	1143.55	-0.0049	0	28.37	0.19	R	TISNPEGSPSR	S					File: ~Y:\CORE\RAW_DATA_2022_QE\P1317_Sigrun_Lange\P1317_3_R_hip.raw~; SpectrumID: ~1994~; PrecursorID: ~0~; scans: ~9512~
5	2::tr|D3ZMM4|D3ZMM4_RAT	ERC protein 2 OS=Rattus norvegicus OX=10116 GN=Erc2 PE=1 SV=4	1754	113105	55	55	30	30	33.1	977	2515	7026	1	1	0	572.832	1143.65	2	1143.65	-0.0008	0	54.29	0.00049	K	IAELESLTLR	H					File: ~Y:\CORE\RAW_DATA_2022_QE\P1317_Sigrun_Lange\P1317_3_R_hip.raw~; SpectrumID: ~7256~; PrecursorID: ~0~; scans: ~17377~
5	2::tr|D3ZMM4|D3ZMM4_RAT	ERC protein 2 OS=Rattus norvegicus OX=10116 GN=Erc2 PE=1 SV=4	1754	113105	55	55	30	30	33.1	977	2520	1542	1	1	0	573.277	1144.54	2	1144.54	0.0042	0	25.17	0.49	R	TISNPEGSPSR	S	Deamidated (NQ)	0.00010000000.0			File: ~Y:\CORE\RAW_DATA_2022_QE\P1317_Sigrun_Lange\P1317_3_R_hip.raw~; SpectrumID: ~1688~; PrecursorID: ~0~; scans: ~8982~
5	2::tr|D3ZMM4|D3ZMM4_RAT	ERC protein 2 OS=Rattus norvegicus OX=10116 GN=Erc2 PE=1 SV=4	1754	113105	55	55	30	30	33.1	977	2741	5099	1	1	0	390.875	1169.6	3	1169.6	-0.0008	0	40	0.013	K	EHASSLASAGLK	R					File: ~Y:\CORE\RAW_DATA_2022_QE\P1317_Sigrun_Lange\P1317_3_R_hip.raw~; SpectrumID: ~5327~; PrecursorID: ~0~; scans: ~15060~
5	2::tr|D3ZMM4|D3ZMM4_RAT	ERC protein 2 OS=Rattus norvegicus OX=10116 GN=Erc2 PE=1 SV=4	1754	113105	55	55	30	30	33.1	977	2742	5365	1	1	0	585.81	1169.61	2	1169.6	0.002	0	61.89	8.6e-05	K	EHASSLASAGLK	R					File: ~Y:\CORE\RAW_DATA_2022_QE\P1317_Sigrun_Lange\P1317_3_R_hip.raw~; SpectrumID: ~5593~; PrecursorID: ~0~; scans: ~15400~
5	2::tr|D3ZMM4|D3ZMM4_RAT	ERC protein 2 OS=Rattus norvegicus OX=10116 GN=Erc2 PE=1 SV=4	1754	113105	55	55	30	30	33.1	977	2761	6751	1	1	0	586.83	1171.65	2	1171.64	0.0012	0	72.64	1e-05	K	QEALLAAISEK	D					File: ~Y:\CORE\RAW_DATA_2022_QE\P1317_Sigrun_Lange\P1317_3_R_hip.raw~; SpectrumID: ~6981~; PrecursorID: ~0~; scans: ~17080~
5	2::tr|D3ZMM4|D3ZMM4_RAT	ERC protein 2 OS=Rattus norvegicus OX=10116 GN=Erc2 PE=1 SV=4	1754	113105	55	55	30	30	33.1	977	2768	1566	1	1	0	588.316	1174.62	2	1174.62	-0.0024	0	73.19	1.3e-05	R	LASTQQSLAEK	E					File: ~Y:\CORE\RAW_DATA_2022_QE\P1317_Sigrun_Lange\P1317_3_R_hip.raw~; SpectrumID: ~1713~; PrecursorID: ~0~; scans: ~9018~
5	2::tr|D3ZMM4|D3ZMM4_RAT	ERC protein 2 OS=Rattus norvegicus OX=10116 GN=Erc2 PE=1 SV=4	1754	113105	55	55	30	30	33.1	977	2769	1821	1	1	0	588.316	1174.62	2	1174.62	-0.0013	0	81.12	1.8e-06	R	LASTQQSLAEK	E					File: ~Y:\CORE\RAW_DATA_2022_QE\P1317_Sigrun_Lange\P1317_3_R_hip.raw~; SpectrumID: ~2000~; PrecursorID: ~0~; scans: ~9525~
5	2::tr|D3ZMM4|D3ZMM4_RAT	ERC protein 2 OS=Rattus norvegicus OX=10116 GN=Erc2 PE=1 SV=4	1754	113105	55	55	30	30	33.1	977	2770	2216	1	1	0	588.317	1174.62	2	1174.62	-0.0008	0	84.56	8.1e-07	R	LASTQQSLAEK	E					File: ~Y:\CORE\RAW_DATA_2022_QE\P1317_Sigrun_Lange\P1317_3_R_hip.raw~; SpectrumID: ~2418~; PrecursorID: ~0~; scans: ~10308~
5	2::tr|D3ZMM4|D3ZMM4_RAT	ERC protein 2 OS=Rattus norvegicus OX=10116 GN=Erc2 PE=1 SV=4	1754	113105	55	55	30	30	33.1	977	2771	2581	1	1	0	588.317	1174.62	2	1174.62	0.0001	0	40.31	0.021	R	LASTQQSLAEK	E					File: ~Y:\CORE\RAW_DATA_2022_QE\P1317_Sigrun_Lange\P1317_3_R_hip.raw~; SpectrumID: ~2791~; PrecursorID: ~0~; scans: ~11034~
5	2::tr|D3ZMM4|D3ZMM4_RAT	ERC protein 2 OS=Rattus norvegicus OX=10116 GN=Erc2 PE=1 SV=4	1754	113105	55	55	30	30	33.1	977	2772	1956	1	1	0	588.317	1174.62	2	1174.62	0.0001	0	87.61	4e-07	R	LASTQQSLAEK	E					File: ~Y:\CORE\RAW_DATA_2022_QE\P1317_Sigrun_Lange\P1317_3_R_hip.raw~; SpectrumID: ~2146~; PrecursorID: ~0~; scans: ~9788~
5	2::tr|D3ZMM4|D3ZMM4_RAT	ERC protein 2 OS=Rattus norvegicus OX=10116 GN=Erc2 PE=1 SV=4	1754	113105	55	55	30	30	33.1	977	2773	1689	1	1	0	588.317	1174.62	2	1174.62	0.0006	0	75.5	6.4e-06	R	LASTQQSLAEK	E					File: ~Y:\CORE\RAW_DATA_2022_QE\P1317_Sigrun_Lange\P1317_3_R_hip.raw~; SpectrumID: ~1855~; PrecursorID: ~0~; scans: ~9272~
5	2::tr|D3ZMM4|D3ZMM4_RAT	ERC protein 2 OS=Rattus norvegicus OX=10116 GN=Erc2 PE=1 SV=4	1754	113105	55	55	30	30	33.1	977	2774	2090	1	1	0	588.317	1174.62	2	1174.62	0.001	0	92.84	1.2e-07	R	LASTQQSLAEK	E					File: ~Y:\CORE\RAW_DATA_2022_QE\P1317_Sigrun_Lange\P1317_3_R_hip.raw~; SpectrumID: ~2288~; PrecursorID: ~0~; scans: ~10047~
5	2::tr|D3ZMM4|D3ZMM4_RAT	ERC protein 2 OS=Rattus norvegicus OX=10116 GN=Erc2 PE=1 SV=4	1754	113105	55	55	30	30	33.1	977	3090	4872	1	1	0	608.334	1214.65	2	1214.65	0.0028	0	71.63	1.6e-05	K	VNALQAELTEK	E					File: ~Y:\CORE\RAW_DATA_2022_QE\P1317_Sigrun_Lange\P1317_3_R_hip.raw~; SpectrumID: ~5100~; PrecursorID: ~0~; scans: ~14768~
5	2::tr|D3ZMM4|D3ZMM4_RAT	ERC protein 2 OS=Rattus norvegicus OX=10116 GN=Erc2 PE=1 SV=4	1754	113105	55	55	30	30	33.1	977	3098	4760	2	1	0	608.819	1215.62	2	1215.63	-0.0116	0	37.58	0.049	K	VNALQAELTEK	E	Deamidated (NQ)	0.00001000000.0			File: ~Y:\CORE\RAW_DATA_2022_QE\P1317_Sigrun_Lange\P1317_3_R_hip.raw~; SpectrumID: ~4988~; PrecursorID: ~0~; scans: ~14618~
5	2::tr|D3ZMM4|D3ZMM4_RAT	ERC protein 2 OS=Rattus norvegicus OX=10116 GN=Erc2 PE=1 SV=4	1754	113105	55	55	30	30	33.1	977	3555	6043	1	1	0	424.243	1269.71	3	1269.7	0.0016	1	39.36	0.015	K	KIENLQEQLR	D					File: ~Y:\CORE\RAW_DATA_2022_QE\P1317_Sigrun_Lange\P1317_3_R_hip.raw~; SpectrumID: ~6271~; PrecursorID: ~0~; scans: ~16258~
5	2::tr|D3ZMM4|D3ZMM4_RAT	ERC protein 2 OS=Rattus norvegicus OX=10116 GN=Erc2 PE=1 SV=4	1754	113105	55	55	30	30	33.1	977	3556	6280	1	1	0	635.862	1269.71	2	1269.7	0.0052	1	46.02	0.0029	K	KIENLQEQLR	D					File: ~Y:\CORE\RAW_DATA_2022_QE\P1317_Sigrun_Lange\P1317_3_R_hip.raw~; SpectrumID: ~6510~; PrecursorID: ~0~; scans: ~16542~
5	2::tr|D3ZMM4|D3ZMM4_RAT	ERC protein 2 OS=Rattus norvegicus OX=10116 GN=Erc2 PE=1 SV=4	1754	113105	55	55	30	30	33.1	977	3781	6983	1	1	0	650.368	1298.72	2	1298.72	0.0021	0	95.81	3.7e-08	R	AAILQTEVDALR	L					File: ~Y:\CORE\RAW_DATA_2022_QE\P1317_Sigrun_Lange\P1317_3_R_hip.raw~; SpectrumID: ~7213~; PrecursorID: ~0~; scans: ~17330~
5	2::tr|D3ZMM4|D3ZMM4_RAT	ERC protein 2 OS=Rattus norvegicus OX=10116 GN=Erc2 PE=1 SV=4	1754	113105	55	55	30	30	33.1	977	3782	6715	1	1	0	650.369	1298.72	2	1298.72	0.0034	0	90.29	1.3e-07	R	AAILQTEVDALR	L					File: ~Y:\CORE\RAW_DATA_2022_QE\P1317_Sigrun_Lange\P1317_3_R_hip.raw~; SpectrumID: ~6945~; PrecursorID: ~0~; scans: ~17041~
5	2::tr|D3ZMM4|D3ZMM4_RAT	ERC protein 2 OS=Rattus norvegicus OX=10116 GN=Erc2 PE=1 SV=4	1754	113105	55	55	30	30	33.1	977	4083	7639	1	1	0	673.371	1344.73	2	1344.71	0.0149	0	54.87	0.00064	K	DANIALLELSASK	K	Deamidated (NQ)	0.0010000000000.0			File: ~Y:\CORE\RAW_DATA_2022_QE\P1317_Sigrun_Lange\P1317_3_R_hip.raw~; SpectrumID: ~7869~; PrecursorID: ~0~; scans: ~18065~
5	2::tr|D3ZMM4|D3ZMM4_RAT	ERC protein 2 OS=Rattus norvegicus OX=10116 GN=Erc2 PE=1 SV=4	1754	113105	55	55	30	30	33.1	977	4211	6785	1	1	0	681.852	1361.69	2	1361.69	0.0036	0	50.5	0.0023	R	DSTMLDLQAQLK	E					File: ~Y:\CORE\RAW_DATA_2022_QE\P1317_Sigrun_Lange\P1317_3_R_hip.raw~; SpectrumID: ~7015~; PrecursorID: ~0~; scans: ~17116~
5	2::tr|D3ZMM4|D3ZMM4_RAT	ERC protein 2 OS=Rattus norvegicus OX=10116 GN=Erc2 PE=1 SV=4	1754	113105	55	55	30	30	33.1	977	4511	2365	1	1	0	704.818	1407.62	2	1407.63	-0.0094	0	38.98	0.016	K	LETLSNQNSDCK	Q					File: ~Y:\CORE\RAW_DATA_2022_QE\P1317_Sigrun_Lange\P1317_3_R_hip.raw~; SpectrumID: ~2568~; PrecursorID: ~0~; scans: ~10614~
5	2::tr|D3ZMM4|D3ZMM4_RAT	ERC protein 2 OS=Rattus norvegicus OX=10116 GN=Erc2 PE=1 SV=4	1754	113105	55	55	30	30	33.1	977	4513	1811	1	1	0	704.82	1407.63	2	1407.63	-0.0046	0	78.65	1.8e-06	K	LETLSNQNSDCK	Q					File: ~Y:\CORE\RAW_DATA_2022_QE\P1317_Sigrun_Lange\P1317_3_R_hip.raw~; SpectrumID: ~1989~; PrecursorID: ~0~; scans: ~9503~
5	2::tr|D3ZMM4|D3ZMM4_RAT	ERC protein 2 OS=Rattus norvegicus OX=10116 GN=Erc2 PE=1 SV=4	1754	113105	55	55	30	30	33.1	977	4515	2080	1	1	0	704.822	1407.63	2	1407.63	-0.0016	0	64.76	4.8e-05	K	LETLSNQNSDCK	Q					File: ~Y:\CORE\RAW_DATA_2022_QE\P1317_Sigrun_Lange\P1317_3_R_hip.raw~; SpectrumID: ~2278~; PrecursorID: ~0~; scans: ~10026~
5	2::tr|D3ZMM4|D3ZMM4_RAT	ERC protein 2 OS=Rattus norvegicus OX=10116 GN=Erc2 PE=1 SV=4	1754	113105	55	55	30	30	33.1	977	4516	1667	1	1	0	704.822	1407.63	2	1407.63	-0.0014	0	25.63	0.39	K	LETLSNQNSDCK	Q					File: ~Y:\CORE\RAW_DATA_2022_QE\P1317_Sigrun_Lange\P1317_3_R_hip.raw~; SpectrumID: ~1829~; PrecursorID: ~0~; scans: ~9225~
5	2::tr|D3ZMM4|D3ZMM4_RAT	ERC protein 2 OS=Rattus norvegicus OX=10116 GN=Erc2 PE=1 SV=4	1754	113105	55	55	30	30	33.1	977	4517	1946	1	1	0	704.822	1407.63	2	1407.63	-0.0003	0	73.1	7e-06	K	LETLSNQNSDCK	Q					File: ~Y:\CORE\RAW_DATA_2022_QE\P1317_Sigrun_Lange\P1317_3_R_hip.raw~; SpectrumID: ~2134~; PrecursorID: ~0~; scans: ~9767~
5	2::tr|D3ZMM4|D3ZMM4_RAT	ERC protein 2 OS=Rattus norvegicus OX=10116 GN=Erc2 PE=1 SV=4	1754	113105	55	55	30	30	33.1	977	4518	2203	1	1	0	704.823	1407.63	2	1407.63	0.0018	0	65.71	4e-05	K	LETLSNQNSDCK	Q					File: ~Y:\CORE\RAW_DATA_2022_QE\P1317_Sigrun_Lange\P1317_3_R_hip.raw~; SpectrumID: ~2405~; PrecursorID: ~0~; scans: ~10285~
5	2::tr|D3ZMM4|D3ZMM4_RAT	ERC protein 2 OS=Rattus norvegicus OX=10116 GN=Erc2 PE=1 SV=4	1754	113105	55	55	30	30	33.1	977	5296	6344	1	1	0	508.59	1522.75	3	1522.75	-0.0005	0	28.08	0.37	R	DLNHLLQQESGNR	G					File: ~Y:\CORE\RAW_DATA_2022_QE\P1317_Sigrun_Lange\P1317_3_R_hip.raw~; SpectrumID: ~6574~; PrecursorID: ~0~; scans: ~16619~
5	2::tr|D3ZMM4|D3ZMM4_RAT	ERC protein 2 OS=Rattus norvegicus OX=10116 GN=Erc2 PE=1 SV=4	1754	113105	55	55	30	30	33.1	977	5794	8940	1	1	0	539.615	1615.82	3	1615.82	0.0005	1	57.77	0.00046	R	NIRDLEDEIQMLK	A					File: ~Y:\CORE\RAW_DATA_2022_QE\P1317_Sigrun_Lange\P1317_3_R_hip.raw~; SpectrumID: ~9174~; PrecursorID: ~0~; scans: ~19568~
5	2::tr|D3ZMM4|D3ZMM4_RAT	ERC protein 2 OS=Rattus norvegicus OX=10116 GN=Erc2 PE=1 SV=4	1754	113105	55	55	30	30	33.1	977	6752	8109	1	1	0	598.286	1791.84	3	1791.84	-0.0053	0	59.68	0.00029	R	GAEHFTIELTEENFR	R					File: ~Y:\CORE\RAW_DATA_2022_QE\P1317_Sigrun_Lange\P1317_3_R_hip.raw~; SpectrumID: ~8339~; PrecursorID: ~0~; scans: ~18660~
5	2::tr|D3ZMM4|D3ZMM4_RAT	ERC protein 2 OS=Rattus norvegicus OX=10116 GN=Erc2 PE=1 SV=4	1754	113105	55	55	30	30	33.1	977	6753	8185	1	1	0	896.928	1791.84	2	1791.84	-0.0006	0	54.96	0.00086	R	GAEHFTIELTEENFR	R					File: ~Y:\CORE\RAW_DATA_2022_QE\P1317_Sigrun_Lange\P1317_3_R_hip.raw~; SpectrumID: ~8415~; PrecursorID: ~0~; scans: ~18742~
5	2::tr|D3ZMM4|D3ZMM4_RAT	ERC protein 2 OS=Rattus norvegicus OX=10116 GN=Erc2 PE=1 SV=4	1754	113105	55	55	30	30	33.1	977	7647	8092	1	1	0	676.337	2025.99	3	2026	-0.0157	0	53.28	0.0014	R	MAEAESQVSHLEVILDQK	E					File: ~Y:\CORE\RAW_DATA_2022_QE\P1317_Sigrun_Lange\P1317_3_R_hip.raw~; SpectrumID: ~8322~; PrecursorID: ~0~; scans: ~18641~
5	2::tr|D3ZMM4|D3ZMM4_RAT	ERC protein 2 OS=Rattus norvegicus OX=10116 GN=Erc2 PE=1 SV=4	1754	113105	55	55	30	30	33.1	977	7738	8359	1	1	0	514.778	2055.08	4	2055.08	-0.0035	1	63.16	9.7e-05	K	ESSLIDLKEHASSLASAGLK	R					File: ~Y:\CORE\RAW_DATA_2022_QE\P1317_Sigrun_Lange\P1317_3_R_hip.raw~; SpectrumID: ~8589~; PrecursorID: ~0~; scans: ~18930~
5	2::tr|D3ZMM4|D3ZMM4_RAT	ERC protein 2 OS=Rattus norvegicus OX=10116 GN=Erc2 PE=1 SV=4	1754	113105	55	55	30	30	33.1	977	7865	8658	1	1	0	701.048	2100.12	3	2100.13	-0.0102	1	75.12	5.7e-06	K	VNALQAELTEKESSLIDLK	E					File: ~Y:\CORE\RAW_DATA_2022_QE\P1317_Sigrun_Lange\P1317_3_R_hip.raw~; SpectrumID: ~8888~; PrecursorID: ~0~; scans: ~19245~
5	2::tr|D3ZMM4|D3ZMM4_RAT	ERC protein 2 OS=Rattus norvegicus OX=10116 GN=Erc2 PE=1 SV=4	1754	113105	55	55	30	30	33.1	977	8458	8407	1	1	0	571.789	2283.13	4	2283.14	-0.0128	1	32	0.19	R	MAEAESQVSHLEVILDQKEK	E					File: ~Y:\CORE\RAW_DATA_2022_QE\P1317_Sigrun_Lange\P1317_3_R_hip.raw~; SpectrumID: ~8637~; PrecursorID: ~0~; scans: ~18981~
5	2::tr|D3ZMM4|D3ZMM4_RAT	ERC protein 2 OS=Rattus norvegicus OX=10116 GN=Erc2 PE=1 SV=4	1754	113105	55	55	30	30	33.1	977	8850	9653	1	1	0	1212.58	2423.15	2	2423.16	-0.0009	0	140.98	2.6e-12	K	SLQTDSSNTDTALATLEEALSEK	E					File: ~Y:\CORE\RAW_DATA_2022_QE\P1317_Sigrun_Lange\P1317_3_R_hip.raw~; SpectrumID: ~9963~; PrecursorID: ~0~; scans: ~20397~
5	2::tr|D3ZMM4|D3ZMM4_RAT	ERC protein 2 OS=Rattus norvegicus OX=10116 GN=Erc2 PE=1 SV=4	1754	113105	55	55	30	30	33.1	977	8851	9636	1	1	0	808.726	2423.16	3	2423.16	0.0013	0	109.17	3.9e-09	K	SLQTDSSNTDTALATLEEALSEK	E					File: ~Y:\CORE\RAW_DATA_2022_QE\P1317_Sigrun_Lange\P1317_3_R_hip.raw~; SpectrumID: ~9945~; PrecursorID: ~0~; scans: ~20378~
5	2::tr|D3ZMM4|D3ZMM4_RAT	ERC protein 2 OS=Rattus norvegicus OX=10116 GN=Erc2 PE=1 SV=4	1754	113105	55	55	30	30	33.1	977	9036	9191	1	1	0	833.464	2497.37	3	2497.36	0.0059	1	95.64	2.2e-08	K	QEALLAAISEKDANIALLELSASK	K					File: ~Y:\CORE\RAW_DATA_2022_QE\P1317_Sigrun_Lange\P1317_3_R_hip.raw~; SpectrumID: ~9447~; PrecursorID: ~0~; scans: ~19855~
5	2::tr|D3ZMM4|D3ZMM4_RAT	ERC protein 2 OS=Rattus norvegicus OX=10116 GN=Erc2 PE=1 SV=4	1754	113105	55	55	30	30	33.1	977	9089	7474	1	1	1	841.047	2520.12	3	2520.1	0.0207	0	77.74	2.7e-06	K	QAEQLFNQMYNPAHNIEDDSR	M	Deamidated (NQ)	0.000000010000000000000.0			File: ~Y:\CORE\RAW_DATA_2022_QE\P1317_Sigrun_Lange\P1317_3_R_hip.raw~; SpectrumID: ~7704~; PrecursorID: ~0~; scans: ~17867~
5	2::tr|D3ZMM4|D3ZMM4_RAT	ERC protein 2 OS=Rattus norvegicus OX=10116 GN=Erc2 PE=1 SV=4	1754	113105	55	55	30	30	33.1	977	9095	7479	1	1	1	841.381	2521.12	3	2521.08	0.0409	0	69.96	1.8e-05	K	QAEQLFNQMYNPAHNIEDDSR	M	2 Deamidated (NQ)	0.000100010000000000000.0			File: ~Y:\CORE\RAW_DATA_2022_QE\P1317_Sigrun_Lange\P1317_3_R_hip.raw~; SpectrumID: ~7709~; PrecursorID: ~0~; scans: ~17872~
5	2::tr|D3ZMM4|D3ZMM4_RAT	ERC protein 2 OS=Rattus norvegicus OX=10116 GN=Erc2 PE=1 SV=4	1754	113105	55	55	30	30	33.1	977	9605	8951	1	1	0	683.078	2728.28	4	2728.28	0.0031	1	49.76	0.0029	R	REDSMVDNSQHLQIEELMNALEK	T					File: ~Y:\CORE\RAW_DATA_2022_QE\P1317_Sigrun_Lange\P1317_3_R_hip.raw~; SpectrumID: ~9185~; PrecursorID: ~0~; scans: ~19580~
5	2::tr|D3ZMM4|D3ZMM4_RAT	ERC protein 2 OS=Rattus norvegicus OX=10116 GN=Erc2 PE=1 SV=4	1754	113105	55	55	30	30	33.1	977	9875	8871	1	1	0	722.601	2886.38	4	2886.35	0.028	2	51.41	0.0023	R	RREDSMVDNSQHLQIEELMNALEK	T	2 Deamidated (NQ)	0.000000001000010000000000.0			File: ~Y:\CORE\RAW_DATA_2022_QE\P1317_Sigrun_Lange\P1317_3_R_hip.raw~; SpectrumID: ~9102~; PrecursorID: ~0~; scans: ~19492~	emPAI	3.3
5	2::tr|Z4YNN0|Z4YNN0_RAT	ERC protein 2 OS=Rattus norvegicus OX=10116 GN=Erc2 PE=1 SV=3	1539	106499	46	46	26	26	30.8	921	1282	6010	1	0	0	481.274	960.533	2	960.531	0.0017	0	43.46	0.0067	K	LLEMLQSK	G					File: ~Y:\CORE\RAW_DATA_2022_QE\P1317_Sigrun_Lange\P1317_3_R_hip.raw~; SpectrumID: ~6238~; PrecursorID: ~0~; scans: ~16215~
5	2::tr|Z4YNN0|Z4YNN0_RAT	ERC protein 2 OS=Rattus norvegicus OX=10116 GN=Erc2 PE=1 SV=3	1539	106499	46	46	26	26	30.8	921	1283	5762	1	0	0	481.274	960.534	2	960.531	0.0021	0	33.73	0.059	K	LLEMLQSK	G					File: ~Y:\CORE\RAW_DATA_2022_QE\P1317_Sigrun_Lange\P1317_3_R_hip.raw~; SpectrumID: ~5990~; PrecursorID: ~0~; scans: ~15910~
5	2::tr|Z4YNN0|Z4YNN0_RAT	ERC protein 2 OS=Rattus norvegicus OX=10116 GN=Erc2 PE=1 SV=3	1539	106499	46	46	26	26	30.8	921	1552	1250	1	0	0	499.269	996.522	2	996.524	-0.0016	0	26.92	0.21	R	SQLQPEPAK	T					File: ~Y:\CORE\RAW_DATA_2022_QE\P1317_Sigrun_Lange\P1317_3_R_hip.raw~; SpectrumID: ~1357~; PrecursorID: ~0~; scans: ~8451~
5	2::tr|Z4YNN0|Z4YNN0_RAT	ERC protein 2 OS=Rattus norvegicus OX=10116 GN=Erc2 PE=1 SV=3	1539	106499	46	46	26	26	30.8	921	1554	1395	1	0	0	499.27	996.526	2	996.524	0.0017	0	30.18	0.094	R	SQLQPEPAK	T					File: ~Y:\CORE\RAW_DATA_2022_QE\P1317_Sigrun_Lange\P1317_3_R_hip.raw~; SpectrumID: ~1525~; PrecursorID: ~0~; scans: ~8706~
5	2::tr|Z4YNN0|Z4YNN0_RAT	ERC protein 2 OS=Rattus norvegicus OX=10116 GN=Erc2 PE=1 SV=3	1539	106499	46	46	26	26	30.8	921	1795	5248	1	0	0	516.792	1031.57	2	1031.57	0.0014	0	34.96	0.057	K	ALQTVIEMK	D					File: ~Y:\CORE\RAW_DATA_2022_QE\P1317_Sigrun_Lange\P1317_3_R_hip.raw~; SpectrumID: ~5476~; PrecursorID: ~0~; scans: ~15249~
5	2::tr|Z4YNN0|Z4YNN0_RAT	ERC protein 2 OS=Rattus norvegicus OX=10116 GN=Erc2 PE=1 SV=3	1539	106499	46	46	26	26	30.8	921	2007	4757	1	0	0	536.292	1070.57	2	1070.57	-0.003	0	40.5	0.012	K	NAQLLEEVR	R					File: ~Y:\CORE\RAW_DATA_2022_QE\P1317_Sigrun_Lange\P1317_3_R_hip.raw~; SpectrumID: ~4985~; PrecursorID: ~0~; scans: ~14614~
5	2::tr|Z4YNN0|Z4YNN0_RAT	ERC protein 2 OS=Rattus norvegicus OX=10116 GN=Erc2 PE=1 SV=3	1539	106499	46	46	26	26	30.8	921	2010	5316	1	0	0	536.294	1070.57	2	1070.57	0.0024	0	36.07	0.033	K	NAQLLEEVR	R					File: ~Y:\CORE\RAW_DATA_2022_QE\P1317_Sigrun_Lange\P1317_3_R_hip.raw~; SpectrumID: ~5544~; PrecursorID: ~0~; scans: ~15336~
5	2::tr|Z4YNN0|Z4YNN0_RAT	ERC protein 2 OS=Rattus norvegicus OX=10116 GN=Erc2 PE=1 SV=3	1539	106499	46	46	26	26	30.8	921	2438	6985	1	0	0	566.794	1131.57	2	1131.58	-0.0109	0	44.96	0.0091	K	QLEEILEMK	Q					File: ~Y:\CORE\RAW_DATA_2022_QE\P1317_Sigrun_Lange\P1317_3_R_hip.raw~; SpectrumID: ~7215~; PrecursorID: ~0~; scans: ~17333~
5	2::tr|Z4YNN0|Z4YNN0_RAT	ERC protein 2 OS=Rattus norvegicus OX=10116 GN=Erc2 PE=1 SV=3	1539	106499	46	46	26	26	30.8	921	2509	1816	1	0	0	572.781	1143.55	2	1143.55	-0.0049	0	28.37	0.19	R	TISNPEGSPSR	S					File: ~Y:\CORE\RAW_DATA_2022_QE\P1317_Sigrun_Lange\P1317_3_R_hip.raw~; SpectrumID: ~1994~; PrecursorID: ~0~; scans: ~9512~
5	2::tr|Z4YNN0|Z4YNN0_RAT	ERC protein 2 OS=Rattus norvegicus OX=10116 GN=Erc2 PE=1 SV=3	1539	106499	46	46	26	26	30.8	921	2515	7026	1	0	0	572.832	1143.65	2	1143.65	-0.0008	0	54.29	0.00049	K	IAELESLTLR	H					File: ~Y:\CORE\RAW_DATA_2022_QE\P1317_Sigrun_Lange\P1317_3_R_hip.raw~; SpectrumID: ~7256~; PrecursorID: ~0~; scans: ~17377~
5	2::tr|Z4YNN0|Z4YNN0_RAT	ERC protein 2 OS=Rattus norvegicus OX=10116 GN=Erc2 PE=1 SV=3	1539	106499	46	46	26	26	30.8	921	2520	1542	1	0	0	573.277	1144.54	2	1144.54	0.0042	0	25.17	0.49	R	TISNPEGSPSR	S	Deamidated (NQ)	0.00010000000.0			File: ~Y:\CORE\RAW_DATA_2022_QE\P1317_Sigrun_Lange\P1317_3_R_hip.raw~; SpectrumID: ~1688~; PrecursorID: ~0~; scans: ~8982~
5	2::tr|Z4YNN0|Z4YNN0_RAT	ERC protein 2 OS=Rattus norvegicus OX=10116 GN=Erc2 PE=1 SV=3	1539	106499	46	46	26	26	30.8	921	2741	5099	1	0	0	390.875	1169.6	3	1169.6	-0.0008	0	40	0.013	K	EHASSLASAGLK	R					File: ~Y:\CORE\RAW_DATA_2022_QE\P1317_Sigrun_Lange\P1317_3_R_hip.raw~; SpectrumID: ~5327~; PrecursorID: ~0~; scans: ~15060~
5	2::tr|Z4YNN0|Z4YNN0_RAT	ERC protein 2 OS=Rattus norvegicus OX=10116 GN=Erc2 PE=1 SV=3	1539	106499	46	46	26	26	30.8	921	2742	5365	1	0	0	585.81	1169.61	2	1169.6	0.002	0	61.89	8.6e-05	K	EHASSLASAGLK	R					File: ~Y:\CORE\RAW_DATA_2022_QE\P1317_Sigrun_Lange\P1317_3_R_hip.raw~; SpectrumID: ~5593~; PrecursorID: ~0~; scans: ~15400~
5	2::tr|Z4YNN0|Z4YNN0_RAT	ERC protein 2 OS=Rattus norvegicus OX=10116 GN=Erc2 PE=1 SV=3	1539	106499	46	46	26	26	30.8	921	2761	6751	1	0	0	586.83	1171.65	2	1171.64	0.0012	0	72.64	1e-05	K	QEALLAAISEK	D					File: ~Y:\CORE\RAW_DATA_2022_QE\P1317_Sigrun_Lange\P1317_3_R_hip.raw~; SpectrumID: ~6981~; PrecursorID: ~0~; scans: ~17080~
5	2::tr|Z4YNN0|Z4YNN0_RAT	ERC protein 2 OS=Rattus norvegicus OX=10116 GN=Erc2 PE=1 SV=3	1539	106499	46	46	26	26	30.8	921	2768	1566	1	0	0	588.316	1174.62	2	1174.62	-0.0024	0	73.19	1.3e-05	R	LASTQQSLAEK	E					File: ~Y:\CORE\RAW_DATA_2022_QE\P1317_Sigrun_Lange\P1317_3_R_hip.raw~; SpectrumID: ~1713~; PrecursorID: ~0~; scans: ~9018~
5	2::tr|Z4YNN0|Z4YNN0_RAT	ERC protein 2 OS=Rattus norvegicus OX=10116 GN=Erc2 PE=1 SV=3	1539	106499	46	46	26	26	30.8	921	2769	1821	1	0	0	588.316	1174.62	2	1174.62	-0.0013	0	81.12	1.8e-06	R	LASTQQSLAEK	E					File: ~Y:\CORE\RAW_DATA_2022_QE\P1317_Sigrun_Lange\P1317_3_R_hip.raw~; SpectrumID: ~2000~; PrecursorID: ~0~; scans: ~9525~
5	2::tr|Z4YNN0|Z4YNN0_RAT	ERC protein 2 OS=Rattus norvegicus OX=10116 GN=Erc2 PE=1 SV=3	1539	106499	46	46	26	26	30.8	921	2770	2216	1	0	0	588.317	1174.62	2	1174.62	-0.0008	0	84.56	8.1e-07	R	LASTQQSLAEK	E					File: ~Y:\CORE\RAW_DATA_2022_QE\P1317_Sigrun_Lange\P1317_3_R_hip.raw~; SpectrumID: ~2418~; PrecursorID: ~0~; scans: ~10308~
5	2::tr|Z4YNN0|Z4YNN0_RAT	ERC protein 2 OS=Rattus norvegicus OX=10116 GN=Erc2 PE=1 SV=3	1539	106499	46	46	26	26	30.8	921	2771	2581	1	0	0	588.317	1174.62	2	1174.62	0.0001	0	40.31	0.021	R	LASTQQSLAEK	E					File: ~Y:\CORE\RAW_DATA_2022_QE\P1317_Sigrun_Lange\P1317_3_R_hip.raw~; SpectrumID: ~2791~; PrecursorID: ~0~; scans: ~11034~
5	2::tr|Z4YNN0|Z4YNN0_RAT	ERC protein 2 OS=Rattus norvegicus OX=10116 GN=Erc2 PE=1 SV=3	1539	106499	46	46	26	26	30.8	921	2772	1956	1	0	0	588.317	1174.62	2	1174.62	0.0001	0	87.61	4e-07	R	LASTQQSLAEK	E					File: ~Y:\CORE\RAW_DATA_2022_QE\P1317_Sigrun_Lange\P1317_3_R_hip.raw~; SpectrumID: ~2146~; PrecursorID: ~0~; scans: ~9788~
5	2::tr|Z4YNN0|Z4YNN0_RAT	ERC protein 2 OS=Rattus norvegicus OX=10116 GN=Erc2 PE=1 SV=3	1539	106499	46	46	26	26	30.8	921	2773	1689	1	0	0	588.317	1174.62	2	1174.62	0.0006	0	75.5	6.4e-06	R	LASTQQSLAEK	E					File: ~Y:\CORE\RAW_DATA_2022_QE\P1317_Sigrun_Lange\P1317_3_R_hip.raw~; SpectrumID: ~1855~; PrecursorID: ~0~; scans: ~9272~
5	2::tr|Z4YNN0|Z4YNN0_RAT	ERC protein 2 OS=Rattus norvegicus OX=10116 GN=Erc2 PE=1 SV=3	1539	106499	46	46	26	26	30.8	921	2774	2090	1	0	0	588.317	1174.62	2	1174.62	0.001	0	92.84	1.2e-07	R	LASTQQSLAEK	E					File: ~Y:\CORE\RAW_DATA_2022_QE\P1317_Sigrun_Lange\P1317_3_R_hip.raw~; SpectrumID: ~2288~; PrecursorID: ~0~; scans: ~10047~
5	2::tr|Z4YNN0|Z4YNN0_RAT	ERC protein 2 OS=Rattus norvegicus OX=10116 GN=Erc2 PE=1 SV=3	1539	106499	46	46	26	26	30.8	921	3090	4872	1	0	0	608.334	1214.65	2	1214.65	0.0028	0	71.63	1.6e-05	K	VNALQAELTEK	E					File: ~Y:\CORE\RAW_DATA_2022_QE\P1317_Sigrun_Lange\P1317_3_R_hip.raw~; SpectrumID: ~5100~; PrecursorID: ~0~; scans: ~14768~
5	2::tr|Z4YNN0|Z4YNN0_RAT	ERC protein 2 OS=Rattus norvegicus OX=10116 GN=Erc2 PE=1 SV=3	1539	106499	46	46	26	26	30.8	921	3098	4760	2	0	0	608.819	1215.62	2	1215.63	-0.0116	0	37.58	0.049	K	VNALQAELTEK	E	Deamidated (NQ)	0.00001000000.0			File: ~Y:\CORE\RAW_DATA_2022_QE\P1317_Sigrun_Lange\P1317_3_R_hip.raw~; SpectrumID: ~4988~; PrecursorID: ~0~; scans: ~14618~
5	2::tr|Z4YNN0|Z4YNN0_RAT	ERC protein 2 OS=Rattus norvegicus OX=10116 GN=Erc2 PE=1 SV=3	1539	106499	46	46	26	26	30.8	921	4083	7639	1	0	0	673.371	1344.73	2	1344.71	0.0149	0	54.87	0.00064	K	DANIALLELSASK	K	Deamidated (NQ)	0.0010000000000.0			File: ~Y:\CORE\RAW_DATA_2022_QE\P1317_Sigrun_Lange\P1317_3_R_hip.raw~; SpectrumID: ~7869~; PrecursorID: ~0~; scans: ~18065~
5	2::tr|Z4YNN0|Z4YNN0_RAT	ERC protein 2 OS=Rattus norvegicus OX=10116 GN=Erc2 PE=1 SV=3	1539	106499	46	46	26	26	30.8	921	4211	6785	1	0	0	681.852	1361.69	2	1361.69	0.0036	0	50.5	0.0023	R	DSTMLDLQAQLK	E					File: ~Y:\CORE\RAW_DATA_2022_QE\P1317_Sigrun_Lange\P1317_3_R_hip.raw~; SpectrumID: ~7015~; PrecursorID: ~0~; scans: ~17116~
5	2::tr|Z4YNN0|Z4YNN0_RAT	ERC protein 2 OS=Rattus norvegicus OX=10116 GN=Erc2 PE=1 SV=3	1539	106499	46	46	26	26	30.8	921	4511	2365	1	0	0	704.818	1407.62	2	1407.63	-0.0094	0	38.98	0.016	K	LETLSNQNSDCK	Q					File: ~Y:\CORE\RAW_DATA_2022_QE\P1317_Sigrun_Lange\P1317_3_R_hip.raw~; SpectrumID: ~2568~; PrecursorID: ~0~; scans: ~10614~
5	2::tr|Z4YNN0|Z4YNN0_RAT	ERC protein 2 OS=Rattus norvegicus OX=10116 GN=Erc2 PE=1 SV=3	1539	106499	46	46	26	26	30.8	921	4513	1811	1	0	0	704.82	1407.63	2	1407.63	-0.0046	0	78.65	1.8e-06	K	LETLSNQNSDCK	Q					File: ~Y:\CORE\RAW_DATA_2022_QE\P1317_Sigrun_Lange\P1317_3_R_hip.raw~; SpectrumID: ~1989~; PrecursorID: ~0~; scans: ~9503~
5	2::tr|Z4YNN0|Z4YNN0_RAT	ERC protein 2 OS=Rattus norvegicus OX=10116 GN=Erc2 PE=1 SV=3	1539	106499	46	46	26	26	30.8	921	4515	2080	1	0	0	704.822	1407.63	2	1407.63	-0.0016	0	64.76	4.8e-05	K	LETLSNQNSDCK	Q					File: ~Y:\CORE\RAW_DATA_2022_QE\P1317_Sigrun_Lange\P1317_3_R_hip.raw~; SpectrumID: ~2278~; PrecursorID: ~0~; scans: ~10026~
5	2::tr|Z4YNN0|Z4YNN0_RAT	ERC protein 2 OS=Rattus norvegicus OX=10116 GN=Erc2 PE=1 SV=3	1539	106499	46	46	26	26	30.8	921	4516	1667	1	0	0	704.822	1407.63	2	1407.63	-0.0014	0	25.63	0.39	K	LETLSNQNSDCK	Q					File: ~Y:\CORE\RAW_DATA_2022_QE\P1317_Sigrun_Lange\P1317_3_R_hip.raw~; SpectrumID: ~1829~; PrecursorID: ~0~; scans: ~9225~
5	2::tr|Z4YNN0|Z4YNN0_RAT	ERC protein 2 OS=Rattus norvegicus OX=10116 GN=Erc2 PE=1 SV=3	1539	106499	46	46	26	26	30.8	921	4517	1946	1	0	0	704.822	1407.63	2	1407.63	-0.0003	0	73.1	7e-06	K	LETLSNQNSDCK	Q					File: ~Y:\CORE\RAW_DATA_2022_QE\P1317_Sigrun_Lange\P1317_3_R_hip.raw~; SpectrumID: ~2134~; PrecursorID: ~0~; scans: ~9767~
5	2::tr|Z4YNN0|Z4YNN0_RAT	ERC protein 2 OS=Rattus norvegicus OX=10116 GN=Erc2 PE=1 SV=3	1539	106499	46	46	26	26	30.8	921	4518	2203	1	0	0	704.823	1407.63	2	1407.63	0.0018	0	65.71	4e-05	K	LETLSNQNSDCK	Q					File: ~Y:\CORE\RAW_DATA_2022_QE\P1317_Sigrun_Lange\P1317_3_R_hip.raw~; SpectrumID: ~2405~; PrecursorID: ~0~; scans: ~10285~
5	2::tr|Z4YNN0|Z4YNN0_RAT	ERC protein 2 OS=Rattus norvegicus OX=10116 GN=Erc2 PE=1 SV=3	1539	106499	46	46	26	26	30.8	921	5296	6344	1	0	0	508.59	1522.75	3	1522.75	-0.0005	0	28.08	0.37	R	DLNHLLQQESGNR	G					File: ~Y:\CORE\RAW_DATA_2022_QE\P1317_Sigrun_Lange\P1317_3_R_hip.raw~; SpectrumID: ~6574~; PrecursorID: ~0~; scans: ~16619~
5	2::tr|Z4YNN0|Z4YNN0_RAT	ERC protein 2 OS=Rattus norvegicus OX=10116 GN=Erc2 PE=1 SV=3	1539	106499	46	46	26	26	30.8	921	5794	8940	1	0	0	539.615	1615.82	3	1615.82	0.0005	1	57.77	0.00046	R	NIRDLEDEIQMLK	A					File: ~Y:\CORE\RAW_DATA_2022_QE\P1317_Sigrun_Lange\P1317_3_R_hip.raw~; SpectrumID: ~9174~; PrecursorID: ~0~; scans: ~19568~
5	2::tr|Z4YNN0|Z4YNN0_RAT	ERC protein 2 OS=Rattus norvegicus OX=10116 GN=Erc2 PE=1 SV=3	1539	106499	46	46	26	26	30.8	921	6752	8109	1	0	0	598.286	1791.84	3	1791.84	-0.0053	0	59.68	0.00029	R	GAEHFTIELTEENFR	R					File: ~Y:\CORE\RAW_DATA_2022_QE\P1317_Sigrun_Lange\P1317_3_R_hip.raw~; SpectrumID: ~8339~; PrecursorID: ~0~; scans: ~18660~
5	2::tr|Z4YNN0|Z4YNN0_RAT	ERC protein 2 OS=Rattus norvegicus OX=10116 GN=Erc2 PE=1 SV=3	1539	106499	46	46	26	26	30.8	921	6753	8185	1	0	0	896.928	1791.84	2	1791.84	-0.0006	0	54.96	0.00086	R	GAEHFTIELTEENFR	R					File: ~Y:\CORE\RAW_DATA_2022_QE\P1317_Sigrun_Lange\P1317_3_R_hip.raw~; SpectrumID: ~8415~; PrecursorID: ~0~; scans: ~18742~
5	2::tr|Z4YNN0|Z4YNN0_RAT	ERC protein 2 OS=Rattus norvegicus OX=10116 GN=Erc2 PE=1 SV=3	1539	106499	46	46	26	26	30.8	921	7647	8092	1	0	0	676.337	2025.99	3	2026	-0.0157	0	53.28	0.0014	R	MAEAESQVSHLEVILDQK	E					File: ~Y:\CORE\RAW_DATA_2022_QE\P1317_Sigrun_Lange\P1317_3_R_hip.raw~; SpectrumID: ~8322~; PrecursorID: ~0~; scans: ~18641~
5	2::tr|Z4YNN0|Z4YNN0_RAT	ERC protein 2 OS=Rattus norvegicus OX=10116 GN=Erc2 PE=1 SV=3	1539	106499	46	46	26	26	30.8	921	7738	8359	1	0	0	514.778	2055.08	4	2055.08	-0.0035	1	63.16	9.7e-05	K	ESSLIDLKEHASSLASAGLK	R					File: ~Y:\CORE\RAW_DATA_2022_QE\P1317_Sigrun_Lange\P1317_3_R_hip.raw~; SpectrumID: ~8589~; PrecursorID: ~0~; scans: ~18930~
5	2::tr|Z4YNN0|Z4YNN0_RAT	ERC protein 2 OS=Rattus norvegicus OX=10116 GN=Erc2 PE=1 SV=3	1539	106499	46	46	26	26	30.8	921	7865	8658	1	0	0	701.048	2100.12	3	2100.13	-0.0102	1	75.12	5.7e-06	K	VNALQAELTEKESSLIDLK	E					File: ~Y:\CORE\RAW_DATA_2022_QE\P1317_Sigrun_Lange\P1317_3_R_hip.raw~; SpectrumID: ~8888~; PrecursorID: ~0~; scans: ~19245~
5	2::tr|Z4YNN0|Z4YNN0_RAT	ERC protein 2 OS=Rattus norvegicus OX=10116 GN=Erc2 PE=1 SV=3	1539	106499	46	46	26	26	30.8	921	8458	8407	1	0	0	571.789	2283.13	4	2283.14	-0.0128	1	32	0.19	R	MAEAESQVSHLEVILDQKEK	E					File: ~Y:\CORE\RAW_DATA_2022_QE\P1317_Sigrun_Lange\P1317_3_R_hip.raw~; SpectrumID: ~8637~; PrecursorID: ~0~; scans: ~18981~
5	2::tr|Z4YNN0|Z4YNN0_RAT	ERC protein 2 OS=Rattus norvegicus OX=10116 GN=Erc2 PE=1 SV=3	1539	106499	46	46	26	26	30.8	921	8850	9653	1	0	0	1212.58	2423.15	2	2423.16	-0.0009	0	140.98	2.6e-12	K	SLQTDSSNTDTALATLEEALSEK	E					File: ~Y:\CORE\RAW_DATA_2022_QE\P1317_Sigrun_Lange\P1317_3_R_hip.raw~; SpectrumID: ~9963~; PrecursorID: ~0~; scans: ~20397~
5	2::tr|Z4YNN0|Z4YNN0_RAT	ERC protein 2 OS=Rattus norvegicus OX=10116 GN=Erc2 PE=1 SV=3	1539	106499	46	46	26	26	30.8	921	8851	9636	1	0	0	808.726	2423.16	3	2423.16	0.0013	0	109.17	3.9e-09	K	SLQTDSSNTDTALATLEEALSEK	E					File: ~Y:\CORE\RAW_DATA_2022_QE\P1317_Sigrun_Lange\P1317_3_R_hip.raw~; SpectrumID: ~9945~; PrecursorID: ~0~; scans: ~20378~
5	2::tr|Z4YNN0|Z4YNN0_RAT	ERC protein 2 OS=Rattus norvegicus OX=10116 GN=Erc2 PE=1 SV=3	1539	106499	46	46	26	26	30.8	921	9036	9191	1	0	0	833.464	2497.37	3	2497.36	0.0059	1	95.64	2.2e-08	K	QEALLAAISEKDANIALLELSASK	K					File: ~Y:\CORE\RAW_DATA_2022_QE\P1317_Sigrun_Lange\P1317_3_R_hip.raw~; SpectrumID: ~9447~; PrecursorID: ~0~; scans: ~19855~
5	2::tr|Z4YNN0|Z4YNN0_RAT	ERC protein 2 OS=Rattus norvegicus OX=10116 GN=Erc2 PE=1 SV=3	1539	106499	46	46	26	26	30.8	921	9089	7474	1	0	1	841.047	2520.12	3	2520.1	0.0207	0	77.74	2.7e-06	K	QAEQLFNQMYNPAHNIEDDSR	M	Deamidated (NQ)	0.000000010000000000000.0			File: ~Y:\CORE\RAW_DATA_2022_QE\P1317_Sigrun_Lange\P1317_3_R_hip.raw~; SpectrumID: ~7704~; PrecursorID: ~0~; scans: ~17867~
5	2::tr|Z4YNN0|Z4YNN0_RAT	ERC protein 2 OS=Rattus norvegicus OX=10116 GN=Erc2 PE=1 SV=3	1539	106499	46	46	26	26	30.8	921	9095	7479	1	0	1	841.381	2521.12	3	2521.08	0.0409	0	69.96	1.8e-05	K	QAEQLFNQMYNPAHNIEDDSR	M	2 Deamidated (NQ)	0.000100010000000000000.0			File: ~Y:\CORE\RAW_DATA_2022_QE\P1317_Sigrun_Lange\P1317_3_R_hip.raw~; SpectrumID: ~7709~; PrecursorID: ~0~; scans: ~17872~
5	2::tr|Z4YNN0|Z4YNN0_RAT	ERC protein 2 OS=Rattus norvegicus OX=10116 GN=Erc2 PE=1 SV=3	1539	106499	46	46	26	26	30.8	921	9605	8951	1	0	0	683.078	2728.28	4	2728.28	0.0031	1	49.76	0.0029	R	REDSMVDNSQHLQIEELMNALEK	T					File: ~Y:\CORE\RAW_DATA_2022_QE\P1317_Sigrun_Lange\P1317_3_R_hip.raw~; SpectrumID: ~9185~; PrecursorID: ~0~; scans: ~19580~
5	2::tr|Z4YNN0|Z4YNN0_RAT	ERC protein 2 OS=Rattus norvegicus OX=10116 GN=Erc2 PE=1 SV=3	1539	106499	46	46	26	26	30.8	921	9875	8871	1	0	0	722.601	2886.38	4	2886.35	0.028	2	51.41	0.0023	R	RREDSMVDNSQHLQIEELMNALEK	T	2 Deamidated (NQ)	0.000000001000010000000000.0			File: ~Y:\CORE\RAW_DATA_2022_QE\P1317_Sigrun_Lange\P1317_3_R_hip.raw~; SpectrumID: ~9102~; PrecursorID: ~0~; scans: ~19492~
5	2::sp|Q8K3M6-2|ERC2_RAT	Isoform 2 of ERC protein 2 OS=Rattus norvegicus OX=10116 GN=Erc2	1439	106532	44	44	24	24	28.2	921	1282	6010	1	0	0	481.274	960.533	2	960.531	0.0017	0	43.46	0.0067	K	LLEMLQSK	G					File: ~Y:\CORE\RAW_DATA_2022_QE\P1317_Sigrun_Lange\P1317_3_R_hip.raw~; SpectrumID: ~6238~; PrecursorID: ~0~; scans: ~16215~
5	2::sp|Q8K3M6-2|ERC2_RAT	Isoform 2 of ERC protein 2 OS=Rattus norvegicus OX=10116 GN=Erc2	1439	106532	44	44	24	24	28.2	921	1283	5762	1	0	0	481.274	960.534	2	960.531	0.0021	0	33.73	0.059	K	LLEMLQSK	G					File: ~Y:\CORE\RAW_DATA_2022_QE\P1317_Sigrun_Lange\P1317_3_R_hip.raw~; SpectrumID: ~5990~; PrecursorID: ~0~; scans: ~15910~
5	2::sp|Q8K3M6-2|ERC2_RAT	Isoform 2 of ERC protein 2 OS=Rattus norvegicus OX=10116 GN=Erc2	1439	106532	44	44	24	24	28.2	921	1552	1250	1	0	0	499.269	996.522	2	996.524	-0.0016	0	26.92	0.21	R	SQLQPEPAK	T					File: ~Y:\CORE\RAW_DATA_2022_QE\P1317_Sigrun_Lange\P1317_3_R_hip.raw~; SpectrumID: ~1357~; PrecursorID: ~0~; scans: ~8451~
5	2::sp|Q8K3M6-2|ERC2_RAT	Isoform 2 of ERC protein 2 OS=Rattus norvegicus OX=10116 GN=Erc2	1439	106532	44	44	24	24	28.2	921	1554	1395	1	0	0	499.27	996.526	2	996.524	0.0017	0	30.18	0.094	R	SQLQPEPAK	T					File: ~Y:\CORE\RAW_DATA_2022_QE\P1317_Sigrun_Lange\P1317_3_R_hip.raw~; SpectrumID: ~1525~; PrecursorID: ~0~; scans: ~8706~
5	2::sp|Q8K3M6-2|ERC2_RAT	Isoform 2 of ERC protein 2 OS=Rattus norvegicus OX=10116 GN=Erc2	1439	106532	44	44	24	24	28.2	921	1795	5248	1	0	0	516.792	1031.57	2	1031.57	0.0014	0	34.96	0.057	K	ALQTVIEMK	D					File: ~Y:\CORE\RAW_DATA_2022_QE\P1317_Sigrun_Lange\P1317_3_R_hip.raw~; SpectrumID: ~5476~; PrecursorID: ~0~; scans: ~15249~
5	2::sp|Q8K3M6-2|ERC2_RAT	Isoform 2 of ERC protein 2 OS=Rattus norvegicus OX=10116 GN=Erc2	1439	106532	44	44	24	24	28.2	921	2007	4757	1	0	0	536.292	1070.57	2	1070.57	-0.003	0	40.5	0.012	K	NAQLLEEVR	R					File: ~Y:\CORE\RAW_DATA_2022_QE\P1317_Sigrun_Lange\P1317_3_R_hip.raw~; SpectrumID: ~4985~; PrecursorID: ~0~; scans: ~14614~
5	2::sp|Q8K3M6-2|ERC2_RAT	Isoform 2 of ERC protein 2 OS=Rattus norvegicus OX=10116 GN=Erc2	1439	106532	44	44	24	24	28.2	921	2010	5316	1	0	0	536.294	1070.57	2	1070.57	0.0024	0	36.07	0.033	K	NAQLLEEVR	R					File: ~Y:\CORE\RAW_DATA_2022_QE\P1317_Sigrun_Lange\P1317_3_R_hip.raw~; SpectrumID: ~5544~; PrecursorID: ~0~; scans: ~15336~
5	2::sp|Q8K3M6-2|ERC2_RAT	Isoform 2 of ERC protein 2 OS=Rattus norvegicus OX=10116 GN=Erc2	1439	106532	44	44	24	24	28.2	921	2438	6985	1	0	0	566.794	1131.57	2	1131.58	-0.0109	0	44.96	0.0091	K	QLEEILEMK	Q					File: ~Y:\CORE\RAW_DATA_2022_QE\P1317_Sigrun_Lange\P1317_3_R_hip.raw~; SpectrumID: ~7215~; PrecursorID: ~0~; scans: ~17333~
5	2::sp|Q8K3M6-2|ERC2_RAT	Isoform 2 of ERC protein 2 OS=Rattus norvegicus OX=10116 GN=Erc2	1439	106532	44	44	24	24	28.2	921	2509	1816	1	0	0	572.781	1143.55	2	1143.55	-0.0049	0	28.37	0.19	R	TISNPEGSPSR	S					File: ~Y:\CORE\RAW_DATA_2022_QE\P1317_Sigrun_Lange\P1317_3_R_hip.raw~; SpectrumID: ~1994~; PrecursorID: ~0~; scans: ~9512~
5	2::sp|Q8K3M6-2|ERC2_RAT	Isoform 2 of ERC protein 2 OS=Rattus norvegicus OX=10116 GN=Erc2	1439	106532	44	44	24	24	28.2	921	2515	7026	1	0	0	572.832	1143.65	2	1143.65	-0.0008	0	54.29	0.00049	K	IAELESLTLR	H					File: ~Y:\CORE\RAW_DATA_2022_QE\P1317_Sigrun_Lange\P1317_3_R_hip.raw~; SpectrumID: ~7256~; PrecursorID: ~0~; scans: ~17377~
5	2::sp|Q8K3M6-2|ERC2_RAT	Isoform 2 of ERC protein 2 OS=Rattus norvegicus OX=10116 GN=Erc2	1439	106532	44	44	24	24	28.2	921	2520	1542	1	0	0	573.277	1144.54	2	1144.54	0.0042	0	25.17	0.49	R	TISNPEGSPSR	S	Deamidated (NQ)	0.00010000000.0			File: ~Y:\CORE\RAW_DATA_2022_QE\P1317_Sigrun_Lange\P1317_3_R_hip.raw~; SpectrumID: ~1688~; PrecursorID: ~0~; scans: ~8982~
5	2::sp|Q8K3M6-2|ERC2_RAT	Isoform 2 of ERC protein 2 OS=Rattus norvegicus OX=10116 GN=Erc2	1439	106532	44	44	24	24	28.2	921	2741	5099	1	0	0	390.875	1169.6	3	1169.6	-0.0008	0	40	0.013	K	EHASSLASAGLK	R					File: ~Y:\CORE\RAW_DATA_2022_QE\P1317_Sigrun_Lange\P1317_3_R_hip.raw~; SpectrumID: ~5327~; PrecursorID: ~0~; scans: ~15060~
5	2::sp|Q8K3M6-2|ERC2_RAT	Isoform 2 of ERC protein 2 OS=Rattus norvegicus OX=10116 GN=Erc2	1439	106532	44	44	24	24	28.2	921	2742	5365	1	0	0	585.81	1169.61	2	1169.6	0.002	0	61.89	8.6e-05	K	EHASSLASAGLK	R					File: ~Y:\CORE\RAW_DATA_2022_QE\P1317_Sigrun_Lange\P1317_3_R_hip.raw~; SpectrumID: ~5593~; PrecursorID: ~0~; scans: ~15400~
5	2::sp|Q8K3M6-2|ERC2_RAT	Isoform 2 of ERC protein 2 OS=Rattus norvegicus OX=10116 GN=Erc2	1439	106532	44	44	24	24	28.2	921	2761	6751	1	0	0	586.83	1171.65	2	1171.64	0.0012	0	72.64	1e-05	K	QEALLAAISEK	D					File: ~Y:\CORE\RAW_DATA_2022_QE\P1317_Sigrun_Lange\P1317_3_R_hip.raw~; SpectrumID: ~6981~; PrecursorID: ~0~; scans: ~17080~
5	2::sp|Q8K3M6-2|ERC2_RAT	Isoform 2 of ERC protein 2 OS=Rattus norvegicus OX=10116 GN=Erc2	1439	106532	44	44	24	24	28.2	921	2768	1566	1	0	0	588.316	1174.62	2	1174.62	-0.0024	0	73.19	1.3e-05	R	LASTQQSLAEK	E					File: ~Y:\CORE\RAW_DATA_2022_QE\P1317_Sigrun_Lange\P1317_3_R_hip.raw~; SpectrumID: ~1713~; PrecursorID: ~0~; scans: ~9018~
5	2::sp|Q8K3M6-2|ERC2_RAT	Isoform 2 of ERC protein 2 OS=Rattus norvegicus OX=10116 GN=Erc2	1439	106532	44	44	24	24	28.2	921	2769	1821	1	0	0	588.316	1174.62	2	1174.62	-0.0013	0	81.12	1.8e-06	R	LASTQQSLAEK	E					File: ~Y:\CORE\RAW_DATA_2022_QE\P1317_Sigrun_Lange\P1317_3_R_hip.raw~; SpectrumID: ~2000~; PrecursorID: ~0~; scans: ~9525~
5	2::sp|Q8K3M6-2|ERC2_RAT	Isoform 2 of ERC protein 2 OS=Rattus norvegicus OX=10116 GN=Erc2	1439	106532	44	44	24	24	28.2	921	2770	2216	1	0	0	588.317	1174.62	2	1174.62	-0.0008	0	84.56	8.1e-07	R	LASTQQSLAEK	E					File: ~Y:\CORE\RAW_DATA_2022_QE\P1317_Sigrun_Lange\P1317_3_R_hip.raw~; SpectrumID: ~2418~; PrecursorID: ~0~; scans: ~10308~
5	2::sp|Q8K3M6-2|ERC2_RAT	Isoform 2 of ERC protein 2 OS=Rattus norvegicus OX=10116 GN=Erc2	1439	106532	44	44	24	24	28.2	921	2771	2581	1	0	0	588.317	1174.62	2	1174.62	0.0001	0	40.31	0.021	R	LASTQQSLAEK	E					File: ~Y:\CORE\RAW_DATA_2022_QE\P1317_Sigrun_Lange\P1317_3_R_hip.raw~; SpectrumID: ~2791~; PrecursorID: ~0~; scans: ~11034~
[truncated: 13,986 more rows]
