# Supplementary material for: Brain-Region-Specific Differences in Protein Citrullination/Deimination in a Pre-Motor Parkinson’s Disease Rat Model
Source: Int J Mol Sci. 2024 Oct 17;25(20):11168. doi: 10.3390/ijms252011168 (PMC11509057; doi:10.3390/ijms252011168)
Supplement: Supplementary file 1 [file ijms-25-11168-s001.zip › Table_S4.xlsx]

## Sheet: P1317_4_B_hip
Table S4. LC-MS/MS analysis of F95-enriched proteins in hippocampus of pre-motor PD-model rats
Peak list format	Mascot generic
Search type	MIS
Mascot version	2.7.0
Database	1::cRAP 2::CCP_Rattus_norvegicus
Fasta file	1::cRAP_20190401.fasta 2::CCP_Rattus_norvegicus_20220926.fasta
Total sequences	56540
Total residues	31255508
Sequences after taxonomy filter	56540
Number of queries	10114
Fixed modifications	--------------------------------------------------------
Identifier	Name	Delta	Neutral loss
1	Carbamidomethyl (C)	57.0215
Variable modifications	--------------------------------------------------------
Identifier	Name	Delta	Neutral loss(es)
1	Deamidated (NQ)	0.984016
2	Deamidated (R)	0.984016	0	43.0058
3	Oxidation (M)	15.9949	0	63.9983
Search Parameters	--------------------------------------------------------
Taxonomy filter	All entries
Enzyme	Trypsin
Maximum Missed Cleavages	2
Fixed modifications	Carbamidomethyl (C)
Variable modifications	Deamidated (NQ),Deamidated (R),Oxidation (M)
Peptide Mass Tolerance	20
Peptide Mass Tolerance Units	ppm
Fragment Mass Tolerance	0.1
Fragment Mass Tolerance Units	Da
Mass values	Monoisotopic
Instrument type	ESI-ORBITRAP-HCD
Format parameters	--------------------------------------------------------
Significance threshold	0.5
Max. number of hits	0
Min. number of sig. unique sequences	1
Use MudPIT protein scoring	0
Ions score cut-off	-1
Include same-set proteins	0
Include sub-set proteins	1
Include unassigned	0
Require bold red	1
Use homology threshold	0
Group protein families	0
Show duplicate peptides	1
Protein hits	--------------------------------------------------------
prot_hit_num	prot_acc	prot_desc	prot_score	prot_mass	prot_matches	prot_matches_sig	prot_sequences	prot_sequences_sig	prot_cover	prot_len	pep_query	pep_index	pep_rank	pep_isbold	pep_isunique	pep_exp_mz	pep_exp_mr	pep_exp_z	pep_calc_mr	pep_delta	pep_miss	pep_score	pep_expect	pep_res_before	pep_seq	pep_res_after	pep_var_mod	pep_var_mod_pos	pep_summed_mod_pos	pep_local_mod_pos	pep_scan_title
1	2::tr|A0A8I5ZMW1|A0A8I5ZMW1_RAT	Dmx-like 2 OS=Rattus norvegicus OX=10116 GN=Dmxl2 PE=1 SV=1	1545	342215	41	41	32	32	16.4	3035	40	2478	1	1	1	384.198	766.381	2	766.386	-0.0051	0	28.29	0.016	K	SDAFLSK	D					File: ~Y:\CORE\RAW_DATA_2022_QE\P1317_Sigrun_Lange\P1317_4_B_hip.raw~; SpectrumID: ~2626~; PrecursorID: ~0~; scans: ~10801~
1	2::tr|A0A8I5ZMW1|A0A8I5ZMW1_RAT	Dmx-like 2 OS=Rattus norvegicus OX=10116 GN=Dmxl2 PE=1 SV=1	1545	342215	41	41	32	32	16.4	3035	281	2191	1	1	1	408.725	815.435	2	815.439	-0.0038	0	29.49	0.18	R	DSSALPVK	R					File: ~Y:\CORE\RAW_DATA_2022_QE\P1317_Sigrun_Lange\P1317_4_B_hip.raw~; SpectrumID: ~2331~; PrecursorID: ~0~; scans: ~10292~
1	2::tr|A0A8I5ZMW1|A0A8I5ZMW1_RAT	Dmx-like 2 OS=Rattus norvegicus OX=10116 GN=Dmxl2 PE=1 SV=1	1545	342215	41	41	32	32	16.4	3035	396	2118	1	1	1	416.726	831.438	2	831.445	-0.0066	0	58.71	0.00024	K	VGSVLDSR	V					File: ~Y:\CORE\RAW_DATA_2022_QE\P1317_Sigrun_Lange\P1317_4_B_hip.raw~; SpectrumID: ~2256~; PrecursorID: ~0~; scans: ~10102~
1	2::tr|A0A8I5ZMW1|A0A8I5ZMW1_RAT	Dmx-like 2 OS=Rattus norvegicus OX=10116 GN=Dmxl2 PE=1 SV=1	1545	342215	41	41	32	32	16.4	3035	1009	1353	1	1	1	475.761	949.507	2	949.508	-0.0008	0	33.92	0.051	R	TISVSGSTAK	D					File: ~Y:\CORE\RAW_DATA_2022_QE\P1317_Sigrun_Lange\P1317_4_B_hip.raw~; SpectrumID: ~1449~; PrecursorID: ~0~; scans: ~8669~
1	2::tr|A0A8I5ZMW1|A0A8I5ZMW1_RAT	Dmx-like 2 OS=Rattus norvegicus OX=10116 GN=Dmxl2 PE=1 SV=1	1545	342215	41	41	32	32	16.4	3035	1010	1490	1	1	1	475.762	949.51	2	949.508	0.0024	0	45.58	0.0031	R	TISVSGSTAK	D					File: ~Y:\CORE\RAW_DATA_2022_QE\P1317_Sigrun_Lange\P1317_4_B_hip.raw~; SpectrumID: ~1595~; PrecursorID: ~0~; scans: ~8918~
1	2::tr|A0A8I5ZMW1|A0A8I5ZMW1_RAT	Dmx-like 2 OS=Rattus norvegicus OX=10116 GN=Dmxl2 PE=1 SV=1	1545	342215	41	41	32	32	16.4	3035	1110	1906	1	1	1	485.707	969.399	2	969.404	-0.0052	0	36.49	0.008	K	SSDDIDYR	G					File: ~Y:\CORE\RAW_DATA_2022_QE\P1317_Sigrun_Lange\P1317_4_B_hip.raw~; SpectrumID: ~2034~; PrecursorID: ~0~; scans: ~9688~
1	2::tr|A0A8I5ZMW1|A0A8I5ZMW1_RAT	Dmx-like 2 OS=Rattus norvegicus OX=10116 GN=Dmxl2 PE=1 SV=1	1545	342215	41	41	32	32	16.4	3035	1260	7099	1	1	1	497.801	993.588	2	993.59	-0.0016	0	50.23	0.00025	K	FFLVVIEK	D					File: ~Y:\CORE\RAW_DATA_2022_QE\P1317_Sigrun_Lange\P1317_4_B_hip.raw~; SpectrumID: ~7262~; PrecursorID: ~0~; scans: ~17122~
1	2::tr|A0A8I5ZMW1|A0A8I5ZMW1_RAT	Dmx-like 2 OS=Rattus norvegicus OX=10116 GN=Dmxl2 PE=1 SV=1	1545	342215	41	41	32	32	16.4	3035	1261	7338	1	1	1	497.802	993.589	2	993.59	-0.0007	0	49.66	0.00035	K	FFLVVIEK	D					File: ~Y:\CORE\RAW_DATA_2022_QE\P1317_Sigrun_Lange\P1317_4_B_hip.raw~; SpectrumID: ~7501~; PrecursorID: ~0~; scans: ~17387~
1	2::tr|A0A8I5ZMW1|A0A8I5ZMW1_RAT	Dmx-like 2 OS=Rattus norvegicus OX=10116 GN=Dmxl2 PE=1 SV=1	1545	342215	41	41	32	32	16.4	3035	1690	2932	1	1	1	539.745	1077.48	2	1077.48	-0.0008	0	31.15	0.092	R	DTLDECGLR	Y					File: ~Y:\CORE\RAW_DATA_2022_QE\P1317_Sigrun_Lange\P1317_4_B_hip.raw~; SpectrumID: ~3087~; PrecursorID: ~0~; scans: ~11603~
1	2::tr|A0A8I5ZMW1|A0A8I5ZMW1_RAT	Dmx-like 2 OS=Rattus norvegicus OX=10116 GN=Dmxl2 PE=1 SV=1	1545	342215	41	41	32	32	16.4	3035	2461	2617	1	1	1	605.801	1209.59	2	1209.59	-0.0008	0	55.25	0.00057	R	TLATGYEVDGGK	L					File: ~Y:\CORE\RAW_DATA_2022_QE\P1317_Sigrun_Lange\P1317_4_B_hip.raw~; SpectrumID: ~2769~; PrecursorID: ~0~; scans: ~11028~
1	2::tr|A0A8I5ZMW1|A0A8I5ZMW1_RAT	Dmx-like 2 OS=Rattus norvegicus OX=10116 GN=Dmxl2 PE=1 SV=1	1545	342215	41	41	32	32	16.4	3035	2535	4927	1	1	1	614.346	1226.68	2	1226.68	0.0006	0	66.53	2.9e-05	R	VLPSAFNIPNR	I					File: ~Y:\CORE\RAW_DATA_2022_QE\P1317_Sigrun_Lange\P1317_4_B_hip.raw~; SpectrumID: ~5087~; PrecursorID: ~0~; scans: ~14345~
1	2::tr|A0A8I5ZMW1|A0A8I5ZMW1_RAT	Dmx-like 2 OS=Rattus norvegicus OX=10116 GN=Dmxl2 PE=1 SV=1	1545	342215	41	41	32	32	16.4	3035	2536	5150	1	1	1	614.346	1226.68	2	1226.68	0.0008	0	54.39	0.00048	R	VLPSAFNIPNR	I					File: ~Y:\CORE\RAW_DATA_2022_QE\P1317_Sigrun_Lange\P1317_4_B_hip.raw~; SpectrumID: ~5311~; PrecursorID: ~0~; scans: ~14623~
1	2::tr|A0A8I5ZMW1|A0A8I5ZMW1_RAT	Dmx-like 2 OS=Rattus norvegicus OX=10116 GN=Dmxl2 PE=1 SV=1	1545	342215	41	41	32	32	16.4	3035	2626	7570	1	1	1	620.821	1239.63	2	1239.63	-0.0017	0	39.6	0.019	R	FQLYNWLEK	E					File: ~Y:\CORE\RAW_DATA_2022_QE\P1317_Sigrun_Lange\P1317_4_B_hip.raw~; SpectrumID: ~7733~; PrecursorID: ~0~; scans: ~17653~
1	2::tr|A0A8I5ZMW1|A0A8I5ZMW1_RAT	Dmx-like 2 OS=Rattus norvegicus OX=10116 GN=Dmxl2 PE=1 SV=1	1545	342215	41	41	32	32	16.4	3035	2765	4926	2	1	1	632.342	1262.67	2	1262.65	0.0181	0	30.02	0.19	K	QEVLQETFIR	Y	Deamidated (NQ)	0.0000100000.0			File: ~Y:\CORE\RAW_DATA_2022_QE\P1317_Sigrun_Lange\P1317_4_B_hip.raw~; SpectrumID: ~5086~; PrecursorID: ~0~; scans: ~14344~
1	2::tr|A0A8I5ZMW1|A0A8I5ZMW1_RAT	Dmx-like 2 OS=Rattus norvegicus OX=10116 GN=Dmxl2 PE=1 SV=1	1545	342215	41	41	32	32	16.4	3035	3067	4163	1	1	1	658.835	1315.66	2	1315.65	0.0049	0	44.95	0.0081	K	LLDELSDPEASK	L					File: ~Y:\CORE\RAW_DATA_2022_QE\P1317_Sigrun_Lange\P1317_4_B_hip.raw~; SpectrumID: ~4322~; PrecursorID: ~0~; scans: ~13367~
1	2::tr|A0A8I5ZMW1|A0A8I5ZMW1_RAT	Dmx-like 2 OS=Rattus norvegicus OX=10116 GN=Dmxl2 PE=1 SV=1	1545	342215	41	41	32	32	16.4	3035	3483	7263	1	1	1	692.896	1383.78	2	1383.78	-0.0026	0	23.91	0.45	K	VGCPVLALEVLSK	I					File: ~Y:\CORE\RAW_DATA_2022_QE\P1317_Sigrun_Lange\P1317_4_B_hip.raw~; SpectrumID: ~7426~; PrecursorID: ~0~; scans: ~17304~
1	2::tr|A0A8I5ZMW1|A0A8I5ZMW1_RAT	Dmx-like 2 OS=Rattus norvegicus OX=10116 GN=Dmxl2 PE=1 SV=1	1545	342215	41	41	32	32	16.4	3035	3485	6632	1	1	1	693.328	1384.64	2	1384.64	0.0049	0	34.97	0.049	K	ESDMIMAFSINK	A					File: ~Y:\CORE\RAW_DATA_2022_QE\P1317_Sigrun_Lange\P1317_4_B_hip.raw~; SpectrumID: ~6794~; PrecursorID: ~0~; scans: ~16544~
1	2::tr|A0A8I5ZMW1|A0A8I5ZMW1_RAT	Dmx-like 2 OS=Rattus norvegicus OX=10116 GN=Dmxl2 PE=1 SV=1	1545	342215	41	41	32	32	16.4	3035	3803	7918	1	1	1	720.426	1438.84	2	1438.84	-0.0019	0	49.3	0.00059	K	DGVAVITLPLGGSIK	Q					File: ~Y:\CORE\RAW_DATA_2022_QE\P1317_Sigrun_Lange\P1317_4_B_hip.raw~; SpectrumID: ~8082~; PrecursorID: ~0~; scans: ~18038~
1	2::tr|A0A8I5ZMW1|A0A8I5ZMW1_RAT	Dmx-like 2 OS=Rattus norvegicus OX=10116 GN=Dmxl2 PE=1 SV=1	1545	342215	41	41	32	32	16.4	3035	3804	8673	1	1	1	720.432	1438.85	2	1438.84	0.01	0	48.36	0.00058	K	DGVAVITLPLGGSIK	Q					File: ~Y:\CORE\RAW_DATA_2022_QE\P1317_Sigrun_Lange\P1317_4_B_hip.raw~; SpectrumID: ~8877~; PrecursorID: ~0~; scans: ~18895~
1	2::tr|A0A8I5ZMW1|A0A8I5ZMW1_RAT	Dmx-like 2 OS=Rattus norvegicus OX=10116 GN=Dmxl2 PE=1 SV=1	1545	342215	41	41	32	32	16.4	3035	4333	7242	1	1	1	772.383	1542.75	2	1542.77	-0.0157	0	70.82	1.7e-05	K	NLENWEQILQEK	M					File: ~Y:\CORE\RAW_DATA_2022_QE\P1317_Sigrun_Lange\P1317_4_B_hip.raw~; SpectrumID: ~7405~; PrecursorID: ~0~; scans: ~17280~
1	2::tr|A0A8I5ZMW1|A0A8I5ZMW1_RAT	Dmx-like 2 OS=Rattus norvegicus OX=10116 GN=Dmxl2 PE=1 SV=1	1545	342215	41	41	32	32	16.4	3035	4366	3983	1	1	1	775.907	1549.8	2	1549.8	0	0	51.3	0.0017	K	FLLQESQQETTVK	Q					File: ~Y:\CORE\RAW_DATA_2022_QE\P1317_Sigrun_Lange\P1317_4_B_hip.raw~; SpectrumID: ~4142~; PrecursorID: ~0~; scans: ~13133~
1	2::tr|A0A8I5ZMW1|A0A8I5ZMW1_RAT	Dmx-like 2 OS=Rattus norvegicus OX=10116 GN=Dmxl2 PE=1 SV=1	1545	342215	41	41	32	32	16.4	3035	4367	3779	1	1	1	775.909	1549.8	2	1549.8	0.0044	0	53.12	0.0011	K	FLLQESQQETTVK	Q					File: ~Y:\CORE\RAW_DATA_2022_QE\P1317_Sigrun_Lange\P1317_4_B_hip.raw~; SpectrumID: ~3938~; PrecursorID: ~0~; scans: ~12863~
1	2::tr|A0A8I5ZMW1|A0A8I5ZMW1_RAT	Dmx-like 2 OS=Rattus norvegicus OX=10116 GN=Dmxl2 PE=1 SV=1	1545	342215	41	41	32	32	16.4	3035	4878	4930	1	1	1	829.931	1657.85	2	1657.85	-0.004	0	53.94	0.0011	K	AAEGISSDSLLSVPGQK	N					File: ~Y:\CORE\RAW_DATA_2022_QE\P1317_Sigrun_Lange\P1317_4_B_hip.raw~; SpectrumID: ~5090~; PrecursorID: ~0~; scans: ~14349~
1	2::tr|A0A8I5ZMW1|A0A8I5ZMW1_RAT	Dmx-like 2 OS=Rattus norvegicus OX=10116 GN=Dmxl2 PE=1 SV=1	1545	342215	41	41	32	32	16.4	3035	5262	5418	1	1	1	873.431	1744.85	2	1744.84	0.0063	0	45.77	0.0074	R	NIGAGVMQIEISQDNR	L	Deamidated (NQ)	0.1000000000000000.0			File: ~Y:\CORE\RAW_DATA_2022_QE\P1317_Sigrun_Lange\P1317_4_B_hip.raw~; SpectrumID: ~5579~; PrecursorID: ~0~; scans: ~15033~
1	2::tr|A0A8I5ZMW1|A0A8I5ZMW1_RAT	Dmx-like 2 OS=Rattus norvegicus OX=10116 GN=Dmxl2 PE=1 SV=1	1545	342215	41	41	32	32	16.4	3035	5263	5346	1	1	1	873.433	1744.85	2	1744.84	0.0107	0	59.86	0.0003	R	NIGAGVMQIEISQDNR	L	Deamidated (NQ)	0.0000000100000000.0			File: ~Y:\CORE\RAW_DATA_2022_QE\P1317_Sigrun_Lange\P1317_4_B_hip.raw~; SpectrumID: ~5507~; PrecursorID: ~0~; scans: ~14924~
1	2::tr|A0A8I5ZMW1|A0A8I5ZMW1_RAT	Dmx-like 2 OS=Rattus norvegicus OX=10116 GN=Dmxl2 PE=1 SV=1	1545	342215	41	41	32	32	16.4	3035	5337	8535	1	1	1	883.429	1764.84	2	1764.83	0.015	0	58.87	0.00037	K	SCNPVVFSFYNYLR	T					File: ~Y:\CORE\RAW_DATA_2022_QE\P1317_Sigrun_Lange\P1317_4_B_hip.raw~; SpectrumID: ~8723~; PrecursorID: ~0~; scans: ~18727~
1	2::tr|A0A8I5ZMW1|A0A8I5ZMW1_RAT	Dmx-like 2 OS=Rattus norvegicus OX=10116 GN=Dmxl2 PE=1 SV=1	1545	342215	41	41	32	32	16.4	3035	5495	6017	1	1	1	601.297	1800.87	3	1800.88	-0.0091	0	28.72	0.35	K	HIDGSLNQWAVTFADK	S					File: ~Y:\CORE\RAW_DATA_2022_QE\P1317_Sigrun_Lange\P1317_4_B_hip.raw~; SpectrumID: ~6179~; PrecursorID: ~0~; scans: ~15776~
1	2::tr|A0A8I5ZMW1|A0A8I5ZMW1_RAT	Dmx-like 2 OS=Rattus norvegicus OX=10116 GN=Dmxl2 PE=1 SV=1	1545	342215	41	41	32	32	16.4	3035	5641	6726	1	1	1	915.983	1829.95	2	1829.95	-0.0015	0	63.53	0.00011	R	VDPIGPLSYTGGVSELAR	I					File: ~Y:\CORE\RAW_DATA_2022_QE\P1317_Sigrun_Lange\P1317_4_B_hip.raw~; SpectrumID: ~6888~; PrecursorID: ~0~; scans: ~16658~
1	2::tr|A0A8I5ZMW1|A0A8I5ZMW1_RAT	Dmx-like 2 OS=Rattus norvegicus OX=10116 GN=Dmxl2 PE=1 SV=1	1545	342215	41	41	32	32	16.4	3035	6092	7948	1	1	1	971.036	1940.06	2	1940.06	-0.004	0	42.42	0.0067	R	LVYSQPLDLPEAVEVIR	A					File: ~Y:\CORE\RAW_DATA_2022_QE\P1317_Sigrun_Lange\P1317_4_B_hip.raw~; SpectrumID: ~8112~; PrecursorID: ~0~; scans: ~18070~
1	2::tr|A0A8I5ZMW1|A0A8I5ZMW1_RAT	Dmx-like 2 OS=Rattus norvegicus OX=10116 GN=Dmxl2 PE=1 SV=1	1545	342215	41	41	32	32	16.4	3035	6093	7983	1	1	1	647.699	1940.08	3	1940.06	0.014	0	23.64	0.36	R	LVYSQPLDLPEAVEVIR	A					File: ~Y:\CORE\RAW_DATA_2022_QE\P1317_Sigrun_Lange\P1317_4_B_hip.raw~; SpectrumID: ~8147~; PrecursorID: ~0~; scans: ~18108~
1	2::tr|A0A8I5ZMW1|A0A8I5ZMW1_RAT	Dmx-like 2 OS=Rattus norvegicus OX=10116 GN=Dmxl2 PE=1 SV=1	1545	342215	41	41	32	32	16.4	3035	6246	8036	1	1	1	659.007	1974	3	1974	0.0002	0	40.26	0.028	R	TFHDPNAIYSELILWR	V					File: ~Y:\CORE\RAW_DATA_2022_QE\P1317_Sigrun_Lange\P1317_4_B_hip.raw~; SpectrumID: ~8201~; PrecursorID: ~0~; scans: ~18167~
1	2::tr|A0A8I5ZMW1|A0A8I5ZMW1_RAT	Dmx-like 2 OS=Rattus norvegicus OX=10116 GN=Dmxl2 PE=1 SV=1	1545	342215	41	41	32	32	16.4	3035	7065	8189	1	1	1	1118.55	2235.09	2	2235.09	-0.0094	0	45.98	0.0081	R	LFESEFETSSTYISILNQK	I					File: ~Y:\CORE\RAW_DATA_2022_QE\P1317_Sigrun_Lange\P1317_4_B_hip.raw~; SpectrumID: ~8356~; PrecursorID: ~0~; scans: ~18334~
1	2::tr|A0A8I5ZMW1|A0A8I5ZMW1_RAT	Dmx-like 2 OS=Rattus norvegicus OX=10116 GN=Dmxl2 PE=1 SV=1	1545	342215	41	41	32	32	16.4	3035	7067	8221	1	1	1	746.038	2235.09	3	2235.09	-0.0011	0	48.86	0.0041	R	LFESEFETSSTYISILNQK	I					File: ~Y:\CORE\RAW_DATA_2022_QE\P1317_Sigrun_Lange\P1317_4_B_hip.raw~; SpectrumID: ~8388~; PrecursorID: ~0~; scans: ~18368~
1	2::tr|A0A8I5ZMW1|A0A8I5ZMW1_RAT	Dmx-like 2 OS=Rattus norvegicus OX=10116 GN=Dmxl2 PE=1 SV=1	1545	342215	41	41	32	32	16.4	3035	7240	5702	1	1	1	759.35	2275.03	3	2275.03	-0.0031	0	36.63	0.046	K	ALALDSCEEYFTTGSAEGNIK	V					File: ~Y:\CORE\RAW_DATA_2022_QE\P1317_Sigrun_Lange\P1317_4_B_hip.raw~; SpectrumID: ~5864~; PrecursorID: ~0~; scans: ~15399~
1	2::tr|A0A8I5ZMW1|A0A8I5ZMW1_RAT	Dmx-like 2 OS=Rattus norvegicus OX=10116 GN=Dmxl2 PE=1 SV=1	1545	342215	41	41	32	32	16.4	3035	7241	5797	1	1	1	1138.52	2275.04	2	2275.03	0.0038	0	29.47	0.26	K	ALALDSCEEYFTTGSAEGNIK	V					File: ~Y:\CORE\RAW_DATA_2022_QE\P1317_Sigrun_Lange\P1317_4_B_hip.raw~; SpectrumID: ~5959~; PrecursorID: ~0~; scans: ~15508~
1	2::tr|A0A8I5ZMW1|A0A8I5ZMW1_RAT	Dmx-like 2 OS=Rattus norvegicus OX=10116 GN=Dmxl2 PE=1 SV=1	1545	342215	41	41	32	32	16.4	3035	7405	9156	1	1	1	1157.62	2313.22	2	2313.22	0.0016	0	82.53	1e-06	R	SIDLVSSVDGTPSLPVSLSWVR	D					File: ~Y:\CORE\RAW_DATA_2022_QE\P1317_Sigrun_Lange\P1317_4_B_hip.raw~; SpectrumID: ~9433~; PrecursorID: ~0~; scans: ~19515~
1	2::tr|A0A8I5ZMW1|A0A8I5ZMW1_RAT	Dmx-like 2 OS=Rattus norvegicus OX=10116 GN=Dmxl2 PE=1 SV=1	1545	342215	41	41	32	32	16.4	3035	7931	6939	1	1	1	826.386	2476.14	3	2476.14	0.0024	0	53.28	0.0011	K	ATSDFAFITSSSLVATSGQSNDNR	N	Deamidated (NQ)	0.000000000000000000100000.0			File: ~Y:\CORE\RAW_DATA_2022_QE\P1317_Sigrun_Lange\P1317_4_B_hip.raw~; SpectrumID: ~7102~; PrecursorID: ~0~; scans: ~16937~
1	2::tr|A0A8I5ZMW1|A0A8I5ZMW1_RAT	Dmx-like 2 OS=Rattus norvegicus OX=10116 GN=Dmxl2 PE=1 SV=1	1545	342215	41	41	32	32	16.4	3035	9199	9128	1	1	1	1038.18	3111.52	3	3111.51	0.0033	0	44.01	0.012	R	LLTATDSIQLWAPPGSDILEEEEEVDNK	V					File: ~Y:\CORE\RAW_DATA_2022_QE\P1317_Sigrun_Lange\P1317_4_B_hip.raw~; SpectrumID: ~9401~; PrecursorID: ~0~; scans: ~19482~
1	2::tr|A0A8I5ZMW1|A0A8I5ZMW1_RAT	Dmx-like 2 OS=Rattus norvegicus OX=10116 GN=Dmxl2 PE=1 SV=1	1545	342215	41	41	32	32	16.4	3035	9226	6641	1	1	1	1043.85	3128.52	3	3128.49	0.0313	0	31.12	0.25	K	MDHFEGPPPNYVNTYPTDLSVGAGPAILR	N	Deamidated (NQ)	0.00000000000010000000000000000.0			File: ~Y:\CORE\RAW_DATA_2022_QE\P1317_Sigrun_Lange\P1317_4_B_hip.raw~; SpectrumID: ~6803~; PrecursorID: ~0~; scans: ~16555~
1	2::tr|A0A8I5ZMW1|A0A8I5ZMW1_RAT	Dmx-like 2 OS=Rattus norvegicus OX=10116 GN=Dmxl2 PE=1 SV=1	1545	342215	41	41	32	32	16.4	3035	9320	7939	1	1	1	1077.51	3229.5	3	3229.48	0.0141	0	78.08	3.8e-06	R	ASDPSALLTPQEEDCAEGDTEVDVIAEQLK	F					File: ~Y:\CORE\RAW_DATA_2022_QE\P1317_Sigrun_Lange\P1317_4_B_hip.raw~; SpectrumID: ~8103~; PrecursorID: ~0~; scans: ~18061~
1	2::tr|A0A8I5ZMW1|A0A8I5ZMW1_RAT	Dmx-like 2 OS=Rattus norvegicus OX=10116 GN=Dmxl2 PE=1 SV=1	1545	342215	41	41	32	32	16.4	3035	9670	9212	1	1	1	1227.59	3679.76	3	3679.76	-0.0043	0	81.3	2.1e-06	R	LWAETLLPEDCLLGEQICETTTSSVASNLSSAGK	H					File: ~Y:\CORE\RAW_DATA_2022_QE\P1317_Sigrun_Lange\P1317_4_B_hip.raw~; SpectrumID: ~9498~; PrecursorID: ~0~; scans: ~19585~	emPAI	0.58
2	1::sp|cRAP039|P13645|K1C10_HUMAN	Keratin, type I cytoskeletal 10 OS=Homo sapiens GN=KRT10 PE=1 SV=6	1492	59020	56	56	23	23	45.4	584	227	2717	2	1	0	404.203	806.391	2	806.392	-0.0009	0	32.55	0.045	R	LAADDFR	L					File: ~Y:\CORE\RAW_DATA_2022_QE\P1317_Sigrun_Lange\P1317_4_B_hip.raw~; SpectrumID: ~2871~; PrecursorID: ~0~; scans: ~11164~
2	1::sp|cRAP039|P13645|K1C10_HUMAN	Keratin, type I cytoskeletal 10 OS=Homo sapiens GN=KRT10 PE=1 SV=6	1492	59020	56	56	23	23	45.4	584	232	2409	1	1	0	405.223	808.432	2	808.433	-0.0009	0	32.69	0.018	R	LASYLDK	V					File: ~Y:\CORE\RAW_DATA_2022_QE\P1317_Sigrun_Lange\P1317_4_B_hip.raw~; SpectrumID: ~2555~; PrecursorID: ~0~; scans: ~10688~
2	1::sp|cRAP039|P13645|K1C10_HUMAN	Keratin, type I cytoskeletal 10 OS=Homo sapiens GN=KRT10 PE=1 SV=6	1492	59020	56	56	23	23	45.4	584	233	2567	1	1	0	405.224	808.433	2	808.433	-0.0003	0	35.2	0.01	R	LASYLDK	V					File: ~Y:\CORE\RAW_DATA_2022_QE\P1317_Sigrun_Lange\P1317_4_B_hip.raw~; SpectrumID: ~2718~; PrecursorID: ~0~; scans: ~10945~
2	1::sp|cRAP039|P13645|K1C10_HUMAN	Keratin, type I cytoskeletal 10 OS=Homo sapiens GN=KRT10 PE=1 SV=6	1492	59020	56	56	23	23	45.4	584	476	2564	1	1	1	424.223	846.431	2	846.445	-0.0134	0	27.78	0.32	K	SEITELR	R					File: ~Y:\CORE\RAW_DATA_2022_QE\P1317_Sigrun_Lange\P1317_4_B_hip.raw~; SpectrumID: ~2715~; PrecursorID: ~0~; scans: ~10939~
2	1::sp|cRAP039|P13645|K1C10_HUMAN	Keratin, type I cytoskeletal 10 OS=Homo sapiens GN=KRT10 PE=1 SV=6	1492	59020	56	56	23	23	45.4	584	1253	2366	1	1	1	497.25	992.486	2	992.493	-0.0065	0	40.44	0.017	K	YENEVALR	Q					File: ~Y:\CORE\RAW_DATA_2022_QE\P1317_Sigrun_Lange\P1317_4_B_hip.raw~; SpectrumID: ~2511~; PrecursorID: ~0~; scans: ~10610~
2	1::sp|cRAP039|P13645|K1C10_HUMAN	Keratin, type I cytoskeletal 10 OS=Homo sapiens GN=KRT10 PE=1 SV=6	1492	59020	56	56	23	23	45.4	584	1477	4452	1	1	0	516.302	1030.59	2	1030.59	-0.0012	0	42.73	0.0063	R	VLDELTLTK	A					File: ~Y:\CORE\RAW_DATA_2022_QE\P1317_Sigrun_Lange\P1317_4_B_hip.raw~; SpectrumID: ~4611~; PrecursorID: ~0~; scans: ~13740~
2	1::sp|cRAP039|P13645|K1C10_HUMAN	Keratin, type I cytoskeletal 10 OS=Homo sapiens GN=KRT10 PE=1 SV=6	1492	59020	56	56	23	23	45.4	584	1478	4663	1	1	0	516.304	1030.59	2	1030.59	0.0026	0	45.32	0.0034	R	VLDELTLTK	A					File: ~Y:\CORE\RAW_DATA_2022_QE\P1317_Sigrun_Lange\P1317_4_B_hip.raw~; SpectrumID: ~4823~; PrecursorID: ~0~; scans: ~14018~
2	1::sp|cRAP039|P13645|K1C10_HUMAN	Keratin, type I cytoskeletal 10 OS=Homo sapiens GN=KRT10 PE=1 SV=6	1492	59020	56	56	23	23	45.4	584	1760	2144	1	1	0	545.763	1089.51	2	1089.52	-0.0131	0	43.42	0.0098	K	VTMQNLNDR	L					File: ~Y:\CORE\RAW_DATA_2022_QE\P1317_Sigrun_Lange\P1317_4_B_hip.raw~; SpectrumID: ~2283~; PrecursorID: ~0~; scans: ~10192~
2	1::sp|cRAP039|P13645|K1C10_HUMAN	Keratin, type I cytoskeletal 10 OS=Homo sapiens GN=KRT10 PE=1 SV=6	1492	59020	56	56	23	23	45.4	584	1761	2263	1	1	0	545.768	1089.52	2	1089.52	-0.0027	0	49.42	0.0026	K	VTMQNLNDR	L					File: ~Y:\CORE\RAW_DATA_2022_QE\P1317_Sigrun_Lange\P1317_4_B_hip.raw~; SpectrumID: ~2405~; PrecursorID: ~0~; scans: ~10442~
2	1::sp|cRAP039|P13645|K1C10_HUMAN	Keratin, type I cytoskeletal 10 OS=Homo sapiens GN=KRT10 PE=1 SV=6	1492	59020	56	56	23	23	45.4	584	1765	2417	1	1	0	546.263	1090.51	2	1090.51	0.0035	0	53.68	0.0008	K	VTMQNLNDR	L	Deamidated (NQ)	0.000100000.0			File: ~Y:\CORE\RAW_DATA_2022_QE\P1317_Sigrun_Lange\P1317_4_B_hip.raw~; SpectrumID: ~2563~; PrecursorID: ~0~; scans: ~10699~
2	1::sp|cRAP039|P13645|K1C10_HUMAN	Keratin, type I cytoskeletal 10 OS=Homo sapiens GN=KRT10 PE=1 SV=6	1492	59020	56	56	23	23	45.4	584	1766	2615	1	1	0	546.272	1090.53	2	1090.51	0.0211	0	41.3	0.017	K	VTMQNLNDR	L	Deamidated (NQ)	0.000010000.0			File: ~Y:\CORE\RAW_DATA_2022_QE\P1317_Sigrun_Lange\P1317_4_B_hip.raw~; SpectrumID: ~2767~; PrecursorID: ~0~; scans: ~11025~
2	1::sp|cRAP039|P13645|K1C10_HUMAN	Keratin, type I cytoskeletal 10 OS=Homo sapiens GN=KRT10 PE=1 SV=6	1492	59020	56	56	23	23	45.4	584	1857	2203	1	1	0	553.764	1105.51	2	1105.52	-0.0045	0	32.91	0.091	K	VTMQNLNDR	L	Oxidation (M)	0.003000000.0			File: ~Y:\CORE\RAW_DATA_2022_QE\P1317_Sigrun_Lange\P1317_4_B_hip.raw~; SpectrumID: ~2343~; PrecursorID: ~0~; scans: ~10321~
2	1::sp|cRAP039|P13645|K1C10_HUMAN	Keratin, type I cytoskeletal 10 OS=Homo sapiens GN=KRT10 PE=1 SV=6	1492	59020	56	56	23	23	45.4	584	1858	1430	1	1	0	553.765	1105.52	2	1105.52	-0.0033	0	64.21	7.3e-05	K	VTMQNLNDR	L	Oxidation (M)	0.003000000.0			File: ~Y:\CORE\RAW_DATA_2022_QE\P1317_Sigrun_Lange\P1317_4_B_hip.raw~; SpectrumID: ~1531~; PrecursorID: ~0~; scans: ~8808~
2	1::sp|cRAP039|P13645|K1C10_HUMAN	Keratin, type I cytoskeletal 10 OS=Homo sapiens GN=KRT10 PE=1 SV=6	1492	59020	56	56	23	23	45.4	584	1859	1551	1	1	0	553.765	1105.52	2	1105.52	-0.003	0	67.6	3.3e-05	K	VTMQNLNDR	L	Oxidation (M)	0.003000000.0			File: ~Y:\CORE\RAW_DATA_2022_QE\P1317_Sigrun_Lange\P1317_4_B_hip.raw~; SpectrumID: ~1665~; PrecursorID: ~0~; scans: ~9052~
2	1::sp|cRAP039|P13645|K1C10_HUMAN	Keratin, type I cytoskeletal 10 OS=Homo sapiens GN=KRT10 PE=1 SV=6	1492	59020	56	56	23	23	45.4	584	1860	1150	1	1	0	553.767	1105.52	2	1105.52	0.0003	0	77.47	3.6e-06	K	VTMQNLNDR	L	Oxidation (M)	0.003000000.0			File: ~Y:\CORE\RAW_DATA_2022_QE\P1317_Sigrun_Lange\P1317_4_B_hip.raw~; SpectrumID: ~1231~; PrecursorID: ~0~; scans: ~8309~
2	1::sp|cRAP039|P13645|K1C10_HUMAN	Keratin, type I cytoskeletal 10 OS=Homo sapiens GN=KRT10 PE=1 SV=6	1492	59020	56	56	23	23	45.4	584	1874	5241	1	1	1	555.245	1108.48	2	1108.48	-0.0062	0	29.14	0.096	K	DAEAWFNEK	S					File: ~Y:\CORE\RAW_DATA_2022_QE\P1317_Sigrun_Lange\P1317_4_B_hip.raw~; SpectrumID: ~5402~; PrecursorID: ~0~; scans: ~14751~
2	1::sp|cRAP039|P13645|K1C10_HUMAN	Keratin, type I cytoskeletal 10 OS=Homo sapiens GN=KRT10 PE=1 SV=6	1492	59020	56	56	23	23	45.4	584	1875	5037	1	1	1	555.246	1108.48	2	1108.48	-0.0054	0	34.23	0.03	K	DAEAWFNEK	S					File: ~Y:\CORE\RAW_DATA_2022_QE\P1317_Sigrun_Lange\P1317_4_B_hip.raw~; SpectrumID: ~5198~; PrecursorID: ~0~; scans: ~14477~
2	1::sp|cRAP039|P13645|K1C10_HUMAN	Keratin, type I cytoskeletal 10 OS=Homo sapiens GN=KRT10 PE=1 SV=6	1492	59020	56	56	23	23	45.4	584	2210	2711	1	1	1	583.296	1164.58	2	1164.58	-0.0007	0	73.19	9.5e-06	R	LENEIQTYR	S					File: ~Y:\CORE\RAW_DATA_2022_QE\P1317_Sigrun_Lange\P1317_4_B_hip.raw~; SpectrumID: ~2865~; PrecursorID: ~0~; scans: ~11157~
2	1::sp|cRAP039|P13645|K1C10_HUMAN	Keratin, type I cytoskeletal 10 OS=Homo sapiens GN=KRT10 PE=1 SV=6	1492	59020	56	56	23	23	45.4	584	2214	2538	1	1	1	583.799	1165.58	2	1165.56	0.0213	0	54.56	0.00062	R	LENEIQTYR	S	Deamidated (NQ)	0.001000000.0			File: ~Y:\CORE\RAW_DATA_2022_QE\P1317_Sigrun_Lange\P1317_4_B_hip.raw~; SpectrumID: ~2689~; PrecursorID: ~0~; scans: ~10896~
2	1::sp|cRAP039|P13645|K1C10_HUMAN	Keratin, type I cytoskeletal 10 OS=Homo sapiens GN=KRT10 PE=1 SV=6	1492	59020	56	56	23	23	45.4	584	2411	3692	1	1	0	601.311	1200.61	2	1200.61	-0.0021	0	89.14	2.4e-07	R	QSVEADINGLR	R					File: ~Y:\CORE\RAW_DATA_2022_QE\P1317_Sigrun_Lange\P1317_4_B_hip.raw~; SpectrumID: ~3851~; PrecursorID: ~0~; scans: ~12753~
2	1::sp|cRAP039|P13645|K1C10_HUMAN	Keratin, type I cytoskeletal 10 OS=Homo sapiens GN=KRT10 PE=1 SV=6	1492	59020	56	56	23	23	45.4	584	2413	3898	1	1	0	601.314	1200.61	2	1200.61	0.0033	0	47.04	0.0044	R	QSVEADINGLR	R					File: ~Y:\CORE\RAW_DATA_2022_QE\P1317_Sigrun_Lange\P1317_4_B_hip.raw~; SpectrumID: ~4057~; PrecursorID: ~0~; scans: ~13023~
2	1::sp|cRAP039|P13645|K1C10_HUMAN	Keratin, type I cytoskeletal 10 OS=Homo sapiens GN=KRT10 PE=1 SV=6	1492	59020	56	56	23	23	45.4	584	2416	3065	1	1	0	601.805	1201.6	2	1201.59	0.0024	0	87.06	4.3e-07	R	QSVEADINGLR	R	Deamidated (NQ)	0.00000001000.0			File: ~Y:\CORE\RAW_DATA_2022_QE\P1317_Sigrun_Lange\P1317_4_B_hip.raw~; SpectrumID: ~3221~; PrecursorID: ~0~; scans: ~11885~
2	1::sp|cRAP039|P13645|K1C10_HUMAN	Keratin, type I cytoskeletal 10 OS=Homo sapiens GN=KRT10 PE=1 SV=6	1492	59020	56	56	23	23	45.4	584	2417	4110	1	1	0	601.809	1201.6	2	1201.59	0.0088	0	43.51	0.0095	R	QSVEADINGLR	R	Deamidated (NQ)	0.00000001000.0			File: ~Y:\CORE\RAW_DATA_2022_QE\P1317_Sigrun_Lange\P1317_4_B_hip.raw~; SpectrumID: ~4269~; PrecursorID: ~0~; scans: ~13298~
2	1::sp|cRAP039|P13645|K1C10_HUMAN	Keratin, type I cytoskeletal 10 OS=Homo sapiens GN=KRT10 PE=1 SV=6	1492	59020	56	56	23	23	45.4	584	2590	3602	1	1	1	412.232	1233.67	3	1233.67	0.0013	1	28.87	0.17	R	LKYENEVALR	Q					File: ~Y:\CORE\RAW_DATA_2022_QE\P1317_Sigrun_Lange\P1317_4_B_hip.raw~; SpectrumID: ~3760~; PrecursorID: ~0~; scans: ~12624~
2	1::sp|cRAP039|P13645|K1C10_HUMAN	Keratin, type I cytoskeletal 10 OS=Homo sapiens GN=KRT10 PE=1 SV=6	1492	59020	56	56	23	23	45.4	584	2591	3391	1	1	1	412.232	1233.67	3	1233.67	0.0024	1	39.65	0.014	R	LKYENEVALR	Q					File: ~Y:\CORE\RAW_DATA_2022_QE\P1317_Sigrun_Lange\P1317_4_B_hip.raw~; SpectrumID: ~3549~; PrecursorID: ~0~; scans: ~12350~
2	1::sp|cRAP039|P13645|K1C10_HUMAN	Keratin, type I cytoskeletal 10 OS=Homo sapiens GN=KRT10 PE=1 SV=6	1492	59020	56	56	23	23	45.4	584	2751	2219	1	1	1	631.8	1261.59	2	1261.59	-0.0041	0	64.65	6.9e-05	R	SLLEGEGSSGGGGR	G					File: ~Y:\CORE\RAW_DATA_2022_QE\P1317_Sigrun_Lange\P1317_4_B_hip.raw~; SpectrumID: ~2360~; PrecursorID: ~0~; scans: ~10363~
2	1::sp|cRAP039|P13645|K1C10_HUMAN	Keratin, type I cytoskeletal 10 OS=Homo sapiens GN=KRT10 PE=1 SV=6	1492	59020	56	56	23	23	45.4	584	2752	2525	1	1	1	631.8	1261.59	2	1261.59	-0.004	0	84.64	6.9e-07	R	SLLEGEGSSGGGGR	G					File: ~Y:\CORE\RAW_DATA_2022_QE\P1317_Sigrun_Lange\P1317_4_B_hip.raw~; SpectrumID: ~2675~; PrecursorID: ~0~; scans: ~10878~
2	1::sp|cRAP039|P13645|K1C10_HUMAN	Keratin, type I cytoskeletal 10 OS=Homo sapiens GN=KRT10 PE=1 SV=6	1492	59020	56	56	23	23	45.4	584	2753	2699	1	1	1	631.801	1261.59	2	1261.59	-0.0027	0	25.92	0.49	R	SLLEGEGSSGGGGR	G					File: ~Y:\CORE\RAW_DATA_2022_QE\P1317_Sigrun_Lange\P1317_4_B_hip.raw~; SpectrumID: ~2853~; PrecursorID: ~0~; scans: ~11140~
2	1::sp|cRAP039|P13645|K1C10_HUMAN	Keratin, type I cytoskeletal 10 OS=Homo sapiens GN=KRT10 PE=1 SV=6	1492	59020	56	56	23	23	45.4	584	2755	2372	1	1	1	631.802	1261.59	2	1261.59	0	0	79.28	2.6e-06	R	SLLEGEGSSGGGGR	G					File: ~Y:\CORE\RAW_DATA_2022_QE\P1317_Sigrun_Lange\P1317_4_B_hip.raw~; SpectrumID: ~2517~; PrecursorID: ~0~; scans: ~10620~
2	1::sp|cRAP039|P13645|K1C10_HUMAN	Keratin, type I cytoskeletal 10 OS=Homo sapiens GN=KRT10 PE=1 SV=6	1492	59020	56	56	23	23	45.4	584	3322	3002	1	1	0	453.907	1358.7	3	1358.68	0.0198	1	32.64	0.15	R	QSVEADINGLRR	V	2 Deamidated (NQ)	0.100000010000.0			File: ~Y:\CORE\RAW_DATA_2022_QE\P1317_Sigrun_Lange\P1317_4_B_hip.raw~; SpectrumID: ~3158~; PrecursorID: ~0~; scans: ~11759~
2	1::sp|cRAP039|P13645|K1C10_HUMAN	Keratin, type I cytoskeletal 10 OS=Homo sapiens GN=KRT10 PE=1 SV=6	1492	59020	56	56	23	23	45.4	584	3348	2212	1	1	1	683.322	1364.63	2	1364.63	-0.0034	0	77.42	3.3e-06	R	SQYEQLAEQNR	K					File: ~Y:\CORE\RAW_DATA_2022_QE\P1317_Sigrun_Lange\P1317_4_B_hip.raw~; SpectrumID: ~2353~; PrecursorID: ~0~; scans: ~10343~
2	1::sp|cRAP039|P13645|K1C10_HUMAN	Keratin, type I cytoskeletal 10 OS=Homo sapiens GN=KRT10 PE=1 SV=6	1492	59020	56	56	23	23	45.4	584	3349	2434	1	1	1	683.322	1364.63	2	1364.63	-0.0022	0	50.3	0.0017	R	SQYEQLAEQNR	K					File: ~Y:\CORE\RAW_DATA_2022_QE\P1317_Sigrun_Lange\P1317_4_B_hip.raw~; SpectrumID: ~2580~; PrecursorID: ~0~; scans: ~10728~
2	1::sp|cRAP039|P13645|K1C10_HUMAN	Keratin, type I cytoskeletal 10 OS=Homo sapiens GN=KRT10 PE=1 SV=6	1492	59020	56	56	23	23	45.4	584	3350	2358	1	1	1	683.324	1364.63	2	1364.63	0.002	0	70.15	2e-05	R	SQYEQLAEQNR	K					File: ~Y:\CORE\RAW_DATA_2022_QE\P1317_Sigrun_Lange\P1317_4_B_hip.raw~; SpectrumID: ~2503~; PrecursorID: ~0~; scans: ~10600~
2	1::sp|cRAP039|P13645|K1C10_HUMAN	Keratin, type I cytoskeletal 10 OS=Homo sapiens GN=KRT10 PE=1 SV=6	1492	59020	56	56	23	23	45.4	584	3356	2510	1	1	1	683.806	1365.6	2	1365.62	-0.019	0	38.67	0.015	R	SQYEQLAEQNR	K	Deamidated (NQ)	0.01000000000.0			File: ~Y:\CORE\RAW_DATA_2022_QE\P1317_Sigrun_Lange\P1317_4_B_hip.raw~; SpectrumID: ~2659~; PrecursorID: ~0~; scans: ~10851~
2	1::sp|cRAP039|P13645|K1C10_HUMAN	Keratin, type I cytoskeletal 10 OS=Homo sapiens GN=KRT10 PE=1 SV=6	1492	59020	56	56	23	23	45.4	584	3462	3159	1	1	1	691.33	1380.64	2	1380.64	0.0037	0	67.24	3.5e-05	R	ALEESNYELEGK	I					File: ~Y:\CORE\RAW_DATA_2022_QE\P1317_Sigrun_Lange\P1317_4_B_hip.raw~; SpectrumID: ~3316~; PrecursorID: ~0~; scans: ~12040~
2	1::sp|cRAP039|P13645|K1C10_HUMAN	Keratin, type I cytoskeletal 10 OS=Homo sapiens GN=KRT10 PE=1 SV=6	1492	59020	56	56	23	23	45.4	584	3463	3012	1	1	1	691.33	1380.64	2	1380.64	0.0037	0	85.17	5.6e-07	R	ALEESNYELEGK	I					File: ~Y:\CORE\RAW_DATA_2022_QE\P1317_Sigrun_Lange\P1317_4_B_hip.raw~; SpectrumID: ~3168~; PrecursorID: ~0~; scans: ~11783~
2	1::sp|cRAP039|P13645|K1C10_HUMAN	Keratin, type I cytoskeletal 10 OS=Homo sapiens GN=KRT10 PE=1 SV=6	1492	59020	56	56	23	23	45.4	584	3469	2904	1	1	1	691.831	1381.65	2	1381.62	0.023	0	51.45	0.0013	R	ALEESNYELEGK	I	Deamidated (NQ)	0.000001000000.0			File: ~Y:\CORE\RAW_DATA_2022_QE\P1317_Sigrun_Lange\P1317_4_B_hip.raw~; SpectrumID: ~3059~; PrecursorID: ~0~; scans: ~11536~
2	1::sp|cRAP039|P13645|K1C10_HUMAN	Keratin, type I cytoskeletal 10 OS=Homo sapiens GN=KRT10 PE=1 SV=6	1492	59020	56	56	23	23	45.4	584	3514	3739	1	1	1	695.84	1389.67	2	1389.67	-0.0083	0	83.39	1.1e-06	K	QSLEASLAETEGR	Y					File: ~Y:\CORE\RAW_DATA_2022_QE\P1317_Sigrun_Lange\P1317_4_B_hip.raw~; SpectrumID: ~3898~; PrecursorID: ~0~; scans: ~12811~
2	1::sp|cRAP039|P13645|K1C10_HUMAN	Keratin, type I cytoskeletal 10 OS=Homo sapiens GN=KRT10 PE=1 SV=6	1492	59020	56	56	23	23	45.4	584	3515	3944	1	1	1	695.845	1389.68	2	1389.67	0.0016	0	71.37	1.7e-05	K	QSLEASLAETEGR	Y					File: ~Y:\CORE\RAW_DATA_2022_QE\P1317_Sigrun_Lange\P1317_4_B_hip.raw~; SpectrumID: ~4103~; PrecursorID: ~0~; scans: ~13082~
2	1::sp|cRAP039|P13645|K1C10_HUMAN	Keratin, type I cytoskeletal 10 OS=Homo sapiens GN=KRT10 PE=1 SV=6	1492	59020	56	56	23	23	45.4	584	3516	4153	1	1	1	695.846	1389.68	2	1389.67	0.0031	0	52.59	0.0014	K	QSLEASLAETEGR	Y					File: ~Y:\CORE\RAW_DATA_2022_QE\P1317_Sigrun_Lange\P1317_4_B_hip.raw~; SpectrumID: ~4312~; PrecursorID: ~0~; scans: ~13354~
2	1::sp|cRAP039|P13645|K1C10_HUMAN	Keratin, type I cytoskeletal 10 OS=Homo sapiens GN=KRT10 PE=1 SV=6	1492	59020	56	56	23	23	45.4	584	5058	5117	1	1	1	854.39	1706.77	2	1706.76	0.0014	0	119.78	1.8e-10	K	GSLGGGFSSGGFSGGSFSR	G					File: ~Y:\CORE\RAW_DATA_2022_QE\P1317_Sigrun_Lange\P1317_4_B_hip.raw~; SpectrumID: ~5278~; PrecursorID: ~0~; scans: ~14577~
2	1::sp|cRAP039|P13645|K1C10_HUMAN	Keratin, type I cytoskeletal 10 OS=Homo sapiens GN=KRT10 PE=1 SV=6	1492	59020	56	56	23	23	45.4	584	5059	4888	1	1	1	854.393	1706.77	2	1706.76	0.007	0	76.97	3.8e-06	K	GSLGGGFSSGGFSGGSFSR	G					File: ~Y:\CORE\RAW_DATA_2022_QE\P1317_Sigrun_Lange\P1317_4_B_hip.raw~; SpectrumID: ~5048~; PrecursorID: ~0~; scans: ~14298~
2	1::sp|cRAP039|P13645|K1C10_HUMAN	Keratin, type I cytoskeletal 10 OS=Homo sapiens GN=KRT10 PE=1 SV=6	1492	59020	56	56	23	23	45.4	584	5464	7919	1	1	1	599.676	1796.01	3	1796	0.0012	0	73.44	3.4e-06	R	NVQALEIELQSQLALK	Q					File: ~Y:\CORE\RAW_DATA_2022_QE\P1317_Sigrun_Lange\P1317_4_B_hip.raw~; SpectrumID: ~8083~; PrecursorID: ~0~; scans: ~18039~
2	1::sp|cRAP039|P13645|K1C10_HUMAN	Keratin, type I cytoskeletal 10 OS=Homo sapiens GN=KRT10 PE=1 SV=6	1492	59020	56	56	23	23	45.4	584	5465	7923	1	1	1	899.01	1796.01	2	1796	0.0018	0	78.79	9.8e-07	R	NVQALEIELQSQLALK	Q					File: ~Y:\CORE\RAW_DATA_2022_QE\P1317_Sigrun_Lange\P1317_4_B_hip.raw~; SpectrumID: ~8087~; PrecursorID: ~0~; scans: ~18043~
2	1::sp|cRAP039|P13645|K1C10_HUMAN	Keratin, type I cytoskeletal 10 OS=Homo sapiens GN=KRT10 PE=1 SV=6	1492	59020	56	56	23	23	45.4	584	6317	5371	1	1	1	999.982	1997.95	2	1997.93	0.0183	0	29.9	0.27	K	ELTTEIDNNIEQISSYK	S	2 Deamidated (NQ)	0.00000000100100000.0			File: ~Y:\CORE\RAW_DATA_2022_QE\P1317_Sigrun_Lange\P1317_4_B_hip.raw~; SpectrumID: ~5532~; PrecursorID: ~0~; scans: ~14967~
2	1::sp|cRAP039|P13645|K1C10_HUMAN	Keratin, type I cytoskeletal 10 OS=Homo sapiens GN=KRT10 PE=1 SV=6	1492	59020	56	56	23	23	45.4	584	6566	5597	1	1	1	694.996	2081.97	3	2081.96	0.01	0	37.05	0.046	R	AETECQNTEYQQLLDIK	I					File: ~Y:\CORE\RAW_DATA_2022_QE\P1317_Sigrun_Lange\P1317_4_B_hip.raw~; SpectrumID: ~5759~; PrecursorID: ~0~; scans: ~15276~
2	1::sp|cRAP039|P13645|K1C10_HUMAN	Keratin, type I cytoskeletal 10 OS=Homo sapiens GN=KRT10 PE=1 SV=6	1492	59020	56	56	23	23	45.4	584	6567	5593	1	1	1	1041.99	2081.97	2	2081.96	0.0145	0	82.49	1.3e-06	R	AETECQNTEYQQLLDIK	I					File: ~Y:\CORE\RAW_DATA_2022_QE\P1317_Sigrun_Lange\P1317_4_B_hip.raw~; SpectrumID: ~5755~; PrecursorID: ~0~; scans: ~15272~
2	1::sp|cRAP039|P13645|K1C10_HUMAN	Keratin, type I cytoskeletal 10 OS=Homo sapiens GN=KRT10 PE=1 SV=6	1492	59020	56	56	23	23	45.4	584	6645	9502	1	1	1	1056.52	2111.02	2	2111.03	-0.0172	0	57.07	0.00056	K	ADLEMQIESLTEELAYLK	K	Oxidation (M)	0.000030000000000000.0			File: ~Y:\CORE\RAW_DATA_2022_QE\P1317_Sigrun_Lange\P1317_4_B_hip.raw~; SpectrumID: ~9806~; PrecursorID: ~0~; scans: ~19918~
2	1::sp|cRAP039|P13645|K1C10_HUMAN	Keratin, type I cytoskeletal 10 OS=Homo sapiens GN=KRT10 PE=1 SV=6	1492	59020	56	56	23	23	45.4	584	7008	9077	1	1	1	742.051	2223.13	3	2223.13	-0.0046	1	64.48	9.1e-05	K	ADLEMQIESLTEELAYLKK	N					File: ~Y:\CORE\RAW_DATA_2022_QE\P1317_Sigrun_Lange\P1317_4_B_hip.raw~; SpectrumID: ~9344~; PrecursorID: ~0~; scans: ~19421~
2	1::sp|cRAP039|P13645|K1C10_HUMAN	Keratin, type I cytoskeletal 10 OS=Homo sapiens GN=KRT10 PE=1 SV=6	1492	59020	56	56	23	23	45.4	584	7594	8371	1	1	1	789.758	2366.25	3	2366.26	-0.0024	0	69.05	1.9e-05	K	NQILNLTTDNANILLQIDNAR	L					File: ~Y:\CORE\RAW_DATA_2022_QE\P1317_Sigrun_Lange\P1317_4_B_hip.raw~; SpectrumID: ~8545~; PrecursorID: ~0~; scans: ~18535~
2	1::sp|cRAP039|P13645|K1C10_HUMAN	Keratin, type I cytoskeletal 10 OS=Homo sapiens GN=KRT10 PE=1 SV=6	1492	59020	56	56	23	23	45.4	584	7601	8397	1	1	1	1184.64	2367.27	2	2367.24	0.0278	0	139.48	1.5e-12	K	NQILNLTTDNANILLQIDNAR	L	Deamidated (NQ)	0.000000000100000000000.0			File: ~Y:\CORE\RAW_DATA_2022_QE\P1317_Sigrun_Lange\P1317_4_B_hip.raw~; SpectrumID: ~8572~; PrecursorID: ~0~; scans: ~18563~
2	1::sp|cRAP039|P13645|K1C10_HUMAN	Keratin, type I cytoskeletal 10 OS=Homo sapiens GN=KRT10 PE=1 SV=6	1492	59020	56	56	23	23	45.4	584	8863	9213	1	1	1	958.14	2871.4	3	2871.39	0.0142	0	64.8	9.8e-05	R	NVSTGDVNVEMNAAPGVDLTQLLNNMR	S					File: ~Y:\CORE\RAW_DATA_2022_QE\P1317_Sigrun_Lange\P1317_4_B_hip.raw~; SpectrumID: ~9499~; PrecursorID: ~0~; scans: ~19586~
2	1::sp|cRAP039|P13645|K1C10_HUMAN	Keratin, type I cytoskeletal 10 OS=Homo sapiens GN=KRT10 PE=1 SV=6	1492	59020	56	56	23	23	45.4	584	8865	9226	1	1	1	1437.21	2872.41	2	2872.37	0.0449	0	34.36	0.11	R	NVSTGDVNVEMNAAPGVDLTQLLNNMR	S	Deamidated (NQ)	0.000000000001000000000000000.0			File: ~Y:\CORE\RAW_DATA_2022_QE\P1317_Sigrun_Lange\P1317_4_B_hip.raw~; SpectrumID: ~9517~; PrecursorID: ~0~; scans: ~19605~
2	1::sp|cRAP039|P13645|K1C10_HUMAN	Keratin, type I cytoskeletal 10 OS=Homo sapiens GN=KRT10 PE=1 SV=6	1492	59020	56	56	23	23	45.4	584	8888	8723	1	1	1	963.468	2887.38	3	2887.38	0.0031	0	59.22	0.00037	R	NVSTGDVNVEMNAAPGVDLTQLLNNMR	S	Oxidation (M)	0.000000000030000000000000000.0			File: ~Y:\CORE\RAW_DATA_2022_QE\P1317_Sigrun_Lange\P1317_4_B_hip.raw~; SpectrumID: ~8935~; PrecursorID: ~0~; scans: ~18957~
2	1::sp|cRAP039|P13645|K1C10_HUMAN	Keratin, type I cytoskeletal 10 OS=Homo sapiens GN=KRT10 PE=1 SV=6	1492	59020	56	56	23	23	45.4	584	8889	8042	1	1	1	963.469	2887.39	3	2887.38	0.0051	0	39.52	0.035	R	NVSTGDVNVEMNAAPGVDLTQLLNNMR	S	Oxidation (M)	0.000000000000000000000000030.0			File: ~Y:\CORE\RAW_DATA_2022_QE\P1317_Sigrun_Lange\P1317_4_B_hip.raw~; SpectrumID: ~8207~; PrecursorID: ~0~; scans: ~18173~
2	1::sp|cRAP039|P13645|K1C10_HUMAN	Keratin, type I cytoskeletal 10 OS=Homo sapiens GN=KRT10 PE=1 SV=6	1492	59020	56	56	23	23	45.4	584	8917	7287	1	1	1	968.801	2903.38	3	2903.38	0.0045	0	30.74	0.26	R	NVSTGDVNVEMNAAPGVDLTQLLNNMR	S	2 Oxidation (M)	0.000000000030000000000000030.0			File: ~Y:\CORE\RAW_DATA_2022_QE\P1317_Sigrun_Lange\P1317_4_B_hip.raw~; SpectrumID: ~7450~; PrecursorID: ~0~; scans: ~17329~	emPAI	10.39
2	2::tr|A0A0G2K2V6|A0A0G2K2V6_RAT	Keratin, type I cytoskeletal 10 OS=Rattus norvegicus OX=10116 GN=Krt10 PE=1 SV=1	649	56950	27	27	12	12	17	559	227	2717	2	0	0	404.203	806.391	2	806.392	-0.0009	0	32.55	0.045	R	LAADDFR	L					File: ~Y:\CORE\RAW_DATA_2022_QE\P1317_Sigrun_Lange\P1317_4_B_hip.raw~; SpectrumID: ~2871~; PrecursorID: ~0~; scans: ~11164~
2	2::tr|A0A0G2K2V6|A0A0G2K2V6_RAT	Keratin, type I cytoskeletal 10 OS=Rattus norvegicus OX=10116 GN=Krt10 PE=1 SV=1	649	56950	27	27	12	12	17	559	476	2564	1	0	1	424.223	846.431	2	846.445	-0.0134	0	27.78	0.32	K	SEITELR	R					File: ~Y:\CORE\RAW_DATA_2022_QE\P1317_Sigrun_Lange\P1317_4_B_hip.raw~; SpectrumID: ~2715~; PrecursorID: ~0~; scans: ~10939~
2	2::tr|A0A0G2K2V6|A0A0G2K2V6_RAT	Keratin, type I cytoskeletal 10 OS=Rattus norvegicus OX=10116 GN=Krt10 PE=1 SV=1	649	56950	27	27	12	12	17	559	1253	2366	1	0	1	497.25	992.486	2	992.493	-0.0065	0	40.44	0.017	K	YENEVALR	Q					File: ~Y:\CORE\RAW_DATA_2022_QE\P1317_Sigrun_Lange\P1317_4_B_hip.raw~; SpectrumID: ~2511~; PrecursorID: ~0~; scans: ~10610~
2	2::tr|A0A0G2K2V6|A0A0G2K2V6_RAT	Keratin, type I cytoskeletal 10 OS=Rattus norvegicus OX=10116 GN=Krt10 PE=1 SV=1	649	56950	27	27	12	12	17	559	1760	2144	1	0	0	545.763	1089.51	2	1089.52	-0.0131	0	43.42	0.0098	K	VTMQNLNDR	L					File: ~Y:\CORE\RAW_DATA_2022_QE\P1317_Sigrun_Lange\P1317_4_B_hip.raw~; SpectrumID: ~2283~; PrecursorID: ~0~; scans: ~10192~
2	2::tr|A0A0G2K2V6|A0A0G2K2V6_RAT	Keratin, type I cytoskeletal 10 OS=Rattus norvegicus OX=10116 GN=Krt10 PE=1 SV=1	649	56950	27	27	12	12	17	559	1761	2263	1	0	0	545.768	1089.52	2	1089.52	-0.0027	0	49.42	0.0026	K	VTMQNLNDR	L					File: ~Y:\CORE\RAW_DATA_2022_QE\P1317_Sigrun_Lange\P1317_4_B_hip.raw~; SpectrumID: ~2405~; PrecursorID: ~0~; scans: ~10442~
2	2::tr|A0A0G2K2V6|A0A0G2K2V6_RAT	Keratin, type I cytoskeletal 10 OS=Rattus norvegicus OX=10116 GN=Krt10 PE=1 SV=1	649	56950	27	27	12	12	17	559	1765	2417	1	0	0	546.263	1090.51	2	1090.51	0.0035	0	53.68	0.0008	K	VTMQNLNDR	L	Deamidated (NQ)	0.000100000.0			File: ~Y:\CORE\RAW_DATA_2022_QE\P1317_Sigrun_Lange\P1317_4_B_hip.raw~; SpectrumID: ~2563~; PrecursorID: ~0~; scans: ~10699~
2	2::tr|A0A0G2K2V6|A0A0G2K2V6_RAT	Keratin, type I cytoskeletal 10 OS=Rattus norvegicus OX=10116 GN=Krt10 PE=1 SV=1	649	56950	27	27	12	12	17	559	1766	2615	1	0	0	546.272	1090.53	2	1090.51	0.0211	0	41.3	0.017	K	VTMQNLNDR	L	Deamidated (NQ)	0.000010000.0			File: ~Y:\CORE\RAW_DATA_2022_QE\P1317_Sigrun_Lange\P1317_4_B_hip.raw~; SpectrumID: ~2767~; PrecursorID: ~0~; scans: ~11025~
2	2::tr|A0A0G2K2V6|A0A0G2K2V6_RAT	Keratin, type I cytoskeletal 10 OS=Rattus norvegicus OX=10116 GN=Krt10 PE=1 SV=1	649	56950	27	27	12	12	17	559	1857	2203	1	0	0	553.764	1105.51	2	1105.52	-0.0045	0	32.91	0.091	K	VTMQNLNDR	L	Oxidation (M)	0.003000000.0			File: ~Y:\CORE\RAW_DATA_2022_QE\P1317_Sigrun_Lange\P1317_4_B_hip.raw~; SpectrumID: ~2343~; PrecursorID: ~0~; scans: ~10321~
2	2::tr|A0A0G2K2V6|A0A0G2K2V6_RAT	Keratin, type I cytoskeletal 10 OS=Rattus norvegicus OX=10116 GN=Krt10 PE=1 SV=1	649	56950	27	27	12	12	17	559	1858	1430	1	0	0	553.765	1105.52	2	1105.52	-0.0033	0	64.21	7.3e-05	K	VTMQNLNDR	L	Oxidation (M)	0.003000000.0			File: ~Y:\CORE\RAW_DATA_2022_QE\P1317_Sigrun_Lange\P1317_4_B_hip.raw~; SpectrumID: ~1531~; PrecursorID: ~0~; scans: ~8808~
2	2::tr|A0A0G2K2V6|A0A0G2K2V6_RAT	Keratin, type I cytoskeletal 10 OS=Rattus norvegicus OX=10116 GN=Krt10 PE=1 SV=1	649	56950	27	27	12	12	17	559	1859	1551	1	0	0	553.765	1105.52	2	1105.52	-0.003	0	67.6	3.3e-05	K	VTMQNLNDR	L	Oxidation (M)	0.003000000.0			File: ~Y:\CORE\RAW_DATA_2022_QE\P1317_Sigrun_Lange\P1317_4_B_hip.raw~; SpectrumID: ~1665~; PrecursorID: ~0~; scans: ~9052~
2	2::tr|A0A0G2K2V6|A0A0G2K2V6_RAT	Keratin, type I cytoskeletal 10 OS=Rattus norvegicus OX=10116 GN=Krt10 PE=1 SV=1	649	56950	27	27	12	12	17	559	1860	1150	1	0	0	553.767	1105.52	2	1105.52	0.0003	0	77.47	3.6e-06	K	VTMQNLNDR	L	Oxidation (M)	0.003000000.0			File: ~Y:\CORE\RAW_DATA_2022_QE\P1317_Sigrun_Lange\P1317_4_B_hip.raw~; SpectrumID: ~1231~; PrecursorID: ~0~; scans: ~8309~
2	2::tr|A0A0G2K2V6|A0A0G2K2V6_RAT	Keratin, type I cytoskeletal 10 OS=Rattus norvegicus OX=10116 GN=Krt10 PE=1 SV=1	649	56950	27	27	12	12	17	559	1874	5241	1	0	1	555.245	1108.48	2	1108.48	-0.0062	0	29.14	0.096	K	DAEAWFNEK	S					File: ~Y:\CORE\RAW_DATA_2022_QE\P1317_Sigrun_Lange\P1317_4_B_hip.raw~; SpectrumID: ~5402~; PrecursorID: ~0~; scans: ~14751~
2	2::tr|A0A0G2K2V6|A0A0G2K2V6_RAT	Keratin, type I cytoskeletal 10 OS=Rattus norvegicus OX=10116 GN=Krt10 PE=1 SV=1	649	56950	27	27	12	12	17	559	1875	5037	1	0	1	555.246	1108.48	2	1108.48	-0.0054	0	34.23	0.03	K	DAEAWFNEK	S					File: ~Y:\CORE\RAW_DATA_2022_QE\P1317_Sigrun_Lange\P1317_4_B_hip.raw~; SpectrumID: ~5198~; PrecursorID: ~0~; scans: ~14477~
2	2::tr|A0A0G2K2V6|A0A0G2K2V6_RAT	Keratin, type I cytoskeletal 10 OS=Rattus norvegicus OX=10116 GN=Krt10 PE=1 SV=1	649	56950	27	27	12	12	17	559	2210	2711	1	0	1	583.296	1164.58	2	1164.58	-0.0007	0	73.19	9.5e-06	R	LENEIQTYR	S					File: ~Y:\CORE\RAW_DATA_2022_QE\P1317_Sigrun_Lange\P1317_4_B_hip.raw~; SpectrumID: ~2865~; PrecursorID: ~0~; scans: ~11157~
2	2::tr|A0A0G2K2V6|A0A0G2K2V6_RAT	Keratin, type I cytoskeletal 10 OS=Rattus norvegicus OX=10116 GN=Krt10 PE=1 SV=1	649	56950	27	27	12	12	17	559	2214	2538	1	0	1	583.799	1165.58	2	1165.56	0.0213	0	54.56	0.00062	R	LENEIQTYR	S	Deamidated (NQ)	0.001000000.0			File: ~Y:\CORE\RAW_DATA_2022_QE\P1317_Sigrun_Lange\P1317_4_B_hip.raw~; SpectrumID: ~2689~; PrecursorID: ~0~; scans: ~10896~
2	2::tr|A0A0G2K2V6|A0A0G2K2V6_RAT	Keratin, type I cytoskeletal 10 OS=Rattus norvegicus OX=10116 GN=Krt10 PE=1 SV=1	649	56950	27	27	12	12	17	559	2411	3692	1	0	0	601.311	1200.61	2	1200.61	-0.0021	0	89.14	2.4e-07	R	QSVEADINGLR	R					File: ~Y:\CORE\RAW_DATA_2022_QE\P1317_Sigrun_Lange\P1317_4_B_hip.raw~; SpectrumID: ~3851~; PrecursorID: ~0~; scans: ~12753~
2	2::tr|A0A0G2K2V6|A0A0G2K2V6_RAT	Keratin, type I cytoskeletal 10 OS=Rattus norvegicus OX=10116 GN=Krt10 PE=1 SV=1	649	56950	27	27	12	12	17	559	2413	3898	1	0	0	601.314	1200.61	2	1200.61	0.0033	0	47.04	0.0044	R	QSVEADINGLR	R					File: ~Y:\CORE\RAW_DATA_2022_QE\P1317_Sigrun_Lange\P1317_4_B_hip.raw~; SpectrumID: ~4057~; PrecursorID: ~0~; scans: ~13023~
2	2::tr|A0A0G2K2V6|A0A0G2K2V6_RAT	Keratin, type I cytoskeletal 10 OS=Rattus norvegicus OX=10116 GN=Krt10 PE=1 SV=1	649	56950	27	27	12	12	17	559	2416	3065	1	0	0	601.805	1201.6	2	1201.59	0.0024	0	87.06	4.3e-07	R	QSVEADINGLR	R	Deamidated (NQ)	0.00000001000.0			File: ~Y:\CORE\RAW_DATA_2022_QE\P1317_Sigrun_Lange\P1317_4_B_hip.raw~; SpectrumID: ~3221~; PrecursorID: ~0~; scans: ~11885~
2	2::tr|A0A0G2K2V6|A0A0G2K2V6_RAT	Keratin, type I cytoskeletal 10 OS=Rattus norvegicus OX=10116 GN=Krt10 PE=1 SV=1	649	56950	27	27	12	12	17	559	2417	4110	1	0	0	601.809	1201.6	2	1201.59	0.0088	0	43.51	0.0095	R	QSVEADINGLR	R	Deamidated (NQ)	0.00000001000.0			File: ~Y:\CORE\RAW_DATA_2022_QE\P1317_Sigrun_Lange\P1317_4_B_hip.raw~; SpectrumID: ~4269~; PrecursorID: ~0~; scans: ~13298~
2	2::tr|A0A0G2K2V6|A0A0G2K2V6_RAT	Keratin, type I cytoskeletal 10 OS=Rattus norvegicus OX=10116 GN=Krt10 PE=1 SV=1	649	56950	27	27	12	12	17	559	2590	3602	1	0	1	412.232	1233.67	3	1233.67	0.0013	1	28.87	0.17	R	LKYENEVALR	Q					File: ~Y:\CORE\RAW_DATA_2022_QE\P1317_Sigrun_Lange\P1317_4_B_hip.raw~; SpectrumID: ~3760~; PrecursorID: ~0~; scans: ~12624~
2	2::tr|A0A0G2K2V6|A0A0G2K2V6_RAT	Keratin, type I cytoskeletal 10 OS=Rattus norvegicus OX=10116 GN=Krt10 PE=1 SV=1	649	56950	27	27	12	12	17	559	2591	3391	1	0	1	412.232	1233.67	3	1233.67	0.0024	1	39.65	0.014	R	LKYENEVALR	Q					File: ~Y:\CORE\RAW_DATA_2022_QE\P1317_Sigrun_Lange\P1317_4_B_hip.raw~; SpectrumID: ~3549~; PrecursorID: ~0~; scans: ~12350~
2	2::tr|A0A0G2K2V6|A0A0G2K2V6_RAT	Keratin, type I cytoskeletal 10 OS=Rattus norvegicus OX=10116 GN=Krt10 PE=1 SV=1	649	56950	27	27	12	12	17	559	3322	3002	1	0	0	453.907	1358.7	3	1358.68	0.0198	1	32.64	0.15	R	QSVEADINGLRR	V	2 Deamidated (NQ)	0.100000010000.0			File: ~Y:\CORE\RAW_DATA_2022_QE\P1317_Sigrun_Lange\P1317_4_B_hip.raw~; SpectrumID: ~3158~; PrecursorID: ~0~; scans: ~11759~
2	2::tr|A0A0G2K2V6|A0A0G2K2V6_RAT	Keratin, type I cytoskeletal 10 OS=Rattus norvegicus OX=10116 GN=Krt10 PE=1 SV=1	649	56950	27	27	12	12	17	559	3514	3739	1	0	1	695.84	1389.67	2	1389.67	-0.0083	0	83.39	1.1e-06	K	QSLEASLAETEGR	Y					File: ~Y:\CORE\RAW_DATA_2022_QE\P1317_Sigrun_Lange\P1317_4_B_hip.raw~; SpectrumID: ~3898~; PrecursorID: ~0~; scans: ~12811~
2	2::tr|A0A0G2K2V6|A0A0G2K2V6_RAT	Keratin, type I cytoskeletal 10 OS=Rattus norvegicus OX=10116 GN=Krt10 PE=1 SV=1	649	56950	27	27	12	12	17	559	3515	3944	1	0	1	695.845	1389.68	2	1389.67	0.0016	0	71.37	1.7e-05	K	QSLEASLAETEGR	Y					File: ~Y:\CORE\RAW_DATA_2022_QE\P1317_Sigrun_Lange\P1317_4_B_hip.raw~; SpectrumID: ~4103~; PrecursorID: ~0~; scans: ~13082~
2	2::tr|A0A0G2K2V6|A0A0G2K2V6_RAT	Keratin, type I cytoskeletal 10 OS=Rattus norvegicus OX=10116 GN=Krt10 PE=1 SV=1	649	56950	27	27	12	12	17	559	3516	4153	1	0	1	695.846	1389.68	2	1389.67	0.0031	0	52.59	0.0014	K	QSLEASLAETEGR	Y					File: ~Y:\CORE\RAW_DATA_2022_QE\P1317_Sigrun_Lange\P1317_4_B_hip.raw~; SpectrumID: ~4312~; PrecursorID: ~0~; scans: ~13354~
2	2::tr|A0A0G2K2V6|A0A0G2K2V6_RAT	Keratin, type I cytoskeletal 10 OS=Rattus norvegicus OX=10116 GN=Krt10 PE=1 SV=1	649	56950	27	27	12	12	17	559	6645	9502	1	0	1	1056.52	2111.02	2	2111.03	-0.0172	0	57.07	0.00056	K	ADLEMQIESLTEELAYLK	K	Oxidation (M)	0.000030000000000000.0			File: ~Y:\CORE\RAW_DATA_2022_QE\P1317_Sigrun_Lange\P1317_4_B_hip.raw~; SpectrumID: ~9806~; PrecursorID: ~0~; scans: ~19918~
2	2::tr|A0A0G2K2V6|A0A0G2K2V6_RAT	Keratin, type I cytoskeletal 10 OS=Rattus norvegicus OX=10116 GN=Krt10 PE=1 SV=1	649	56950	27	27	12	12	17	559	7008	9077	1	0	1	742.051	2223.13	3	2223.13	-0.0046	1	64.48	9.1e-05	K	ADLEMQIESLTEELAYLKK	N					File: ~Y:\CORE\RAW_DATA_2022_QE\P1317_Sigrun_Lange\P1317_4_B_hip.raw~; SpectrumID: ~9344~; PrecursorID: ~0~; scans: ~19421~
2	2::sp|Q6IFW6|K1C10_RAT	Keratin, type I cytoskeletal 10 OS=Rattus norvegicus OX=10116 GN=Krt10 PE=3 SV=1	649	56699	27	27	12	12	18.1	526	227	2717	2	0	0	404.203	806.391	2	806.392	-0.0009	0	32.55	0.045	R	LAADDFR	L					File: ~Y:\CORE\RAW_DATA_2022_QE\P1317_Sigrun_Lange\P1317_4_B_hip.raw~; SpectrumID: ~2871~; PrecursorID: ~0~; scans: ~11164~
2	2::sp|Q6IFW6|K1C10_RAT	Keratin, type I cytoskeletal 10 OS=Rattus norvegicus OX=10116 GN=Krt10 PE=3 SV=1	649	56699	27	27	12	12	18.1	526	476	2564	1	0	1	424.223	846.431	2	846.445	-0.0134	0	27.78	0.32	K	SEITELR	R					File: ~Y:\CORE\RAW_DATA_2022_QE\P1317_Sigrun_Lange\P1317_4_B_hip.raw~; SpectrumID: ~2715~; PrecursorID: ~0~; scans: ~10939~
2	2::sp|Q6IFW6|K1C10_RAT	Keratin, type I cytoskeletal 10 OS=Rattus norvegicus OX=10116 GN=Krt10 PE=3 SV=1	649	56699	27	27	12	12	18.1	526	1253	2366	1	0	1	497.25	992.486	2	992.493	-0.0065	0	40.44	0.017	K	YENEVALR	Q					File: ~Y:\CORE\RAW_DATA_2022_QE\P1317_Sigrun_Lange\P1317_4_B_hip.raw~; SpectrumID: ~2511~; PrecursorID: ~0~; scans: ~10610~
2	2::sp|Q6IFW6|K1C10_RAT	Keratin, type I cytoskeletal 10 OS=Rattus norvegicus OX=10116 GN=Krt10 PE=3 SV=1	649	56699	27	27	12	12	18.1	526	1760	2144	1	0	0	545.763	1089.51	2	1089.52	-0.0131	0	43.42	0.0098	K	VTMQNLNDR	L					File: ~Y:\CORE\RAW_DATA_2022_QE\P1317_Sigrun_Lange\P1317_4_B_hip.raw~; SpectrumID: ~2283~; PrecursorID: ~0~; scans: ~10192~
2	2::sp|Q6IFW6|K1C10_RAT	Keratin, type I cytoskeletal 10 OS=Rattus norvegicus OX=10116 GN=Krt10 PE=3 SV=1	649	56699	27	27	12	12	18.1	526	1761	2263	1	0	0	545.768	1089.52	2	1089.52	-0.0027	0	49.42	0.0026	K	VTMQNLNDR	L					File: ~Y:\CORE\RAW_DATA_2022_QE\P1317_Sigrun_Lange\P1317_4_B_hip.raw~; SpectrumID: ~2405~; PrecursorID: ~0~; scans: ~10442~
2	2::sp|Q6IFW6|K1C10_RAT	Keratin, type I cytoskeletal 10 OS=Rattus norvegicus OX=10116 GN=Krt10 PE=3 SV=1	649	56699	27	27	12	12	18.1	526	1765	2417	1	0	0	546.263	1090.51	2	1090.51	0.0035	0	53.68	0.0008	K	VTMQNLNDR	L	Deamidated (NQ)	0.000100000.0			File: ~Y:\CORE\RAW_DATA_2022_QE\P1317_Sigrun_Lange\P1317_4_B_hip.raw~; SpectrumID: ~2563~; PrecursorID: ~0~; scans: ~10699~
2	2::sp|Q6IFW6|K1C10_RAT	Keratin, type I cytoskeletal 10 OS=Rattus norvegicus OX=10116 GN=Krt10 PE=3 SV=1	649	56699	27	27	12	12	18.1	526	1766	2615	1	0	0	546.272	1090.53	2	1090.51	0.0211	0	41.3	0.017	K	VTMQNLNDR	L	Deamidated (NQ)	0.000010000.0			File: ~Y:\CORE\RAW_DATA_2022_QE\P1317_Sigrun_Lange\P1317_4_B_hip.raw~; SpectrumID: ~2767~; PrecursorID: ~0~; scans: ~11025~
2	2::sp|Q6IFW6|K1C10_RAT	Keratin, type I cytoskeletal 10 OS=Rattus norvegicus OX=10116 GN=Krt10 PE=3 SV=1	649	56699	27	27	12	12	18.1	526	1857	2203	1	0	0	553.764	1105.51	2	1105.52	-0.0045	0	32.91	0.091	K	VTMQNLNDR	L	Oxidation (M)	0.003000000.0			File: ~Y:\CORE\RAW_DATA_2022_QE\P1317_Sigrun_Lange\P1317_4_B_hip.raw~; SpectrumID: ~2343~; PrecursorID: ~0~; scans: ~10321~
2	2::sp|Q6IFW6|K1C10_RAT	Keratin, type I cytoskeletal 10 OS=Rattus norvegicus OX=10116 GN=Krt10 PE=3 SV=1	649	56699	27	27	12	12	18.1	526	1858	1430	1	0	0	553.765	1105.52	2	1105.52	-0.0033	0	64.21	7.3e-05	K	VTMQNLNDR	L	Oxidation (M)	0.003000000.0			File: ~Y:\CORE\RAW_DATA_2022_QE\P1317_Sigrun_Lange\P1317_4_B_hip.raw~; SpectrumID: ~1531~; PrecursorID: ~0~; scans: ~8808~
2	2::sp|Q6IFW6|K1C10_RAT	Keratin, type I cytoskeletal 10 OS=Rattus norvegicus OX=10116 GN=Krt10 PE=3 SV=1	649	56699	27	27	12	12	18.1	526	1859	1551	1	0	0	553.765	1105.52	2	1105.52	-0.003	0	67.6	3.3e-05	K	VTMQNLNDR	L	Oxidation (M)	0.003000000.0			File: ~Y:\CORE\RAW_DATA_2022_QE\P1317_Sigrun_Lange\P1317_4_B_hip.raw~; SpectrumID: ~1665~; PrecursorID: ~0~; scans: ~9052~
2	2::sp|Q6IFW6|K1C10_RAT	Keratin, type I cytoskeletal 10 OS=Rattus norvegicus OX=10116 GN=Krt10 PE=3 SV=1	649	56699	27	27	12	12	18.1	526	1860	1150	1	0	0	553.767	1105.52	2	1105.52	0.0003	0	77.47	3.6e-06	K	VTMQNLNDR	L	Oxidation (M)	0.003000000.0			File: ~Y:\CORE\RAW_DATA_2022_QE\P1317_Sigrun_Lange\P1317_4_B_hip.raw~; SpectrumID: ~1231~; PrecursorID: ~0~; scans: ~8309~
2	2::sp|Q6IFW6|K1C10_RAT	Keratin, type I cytoskeletal 10 OS=Rattus norvegicus OX=10116 GN=Krt10 PE=3 SV=1	649	56699	27	27	12	12	18.1	526	1874	5241	1	0	1	555.245	1108.48	2	1108.48	-0.0062	0	29.14	0.096	K	DAEAWFNEK	S					File: ~Y:\CORE\RAW_DATA_2022_QE\P1317_Sigrun_Lange\P1317_4_B_hip.raw~; SpectrumID: ~5402~; PrecursorID: ~0~; scans: ~14751~
2	2::sp|Q6IFW6|K1C10_RAT	Keratin, type I cytoskeletal 10 OS=Rattus norvegicus OX=10116 GN=Krt10 PE=3 SV=1	649	56699	27	27	12	12	18.1	526	1875	5037	1	0	1	555.246	1108.48	2	1108.48	-0.0054	0	34.23	0.03	K	DAEAWFNEK	S					File: ~Y:\CORE\RAW_DATA_2022_QE\P1317_Sigrun_Lange\P1317_4_B_hip.raw~; SpectrumID: ~5198~; PrecursorID: ~0~; scans: ~14477~
2	2::sp|Q6IFW6|K1C10_RAT	Keratin, type I cytoskeletal 10 OS=Rattus norvegicus OX=10116 GN=Krt10 PE=3 SV=1	649	56699	27	27	12	12	18.1	526	2210	2711	1	0	1	583.296	1164.58	2	1164.58	-0.0007	0	73.19	9.5e-06	R	LENEIQTYR	S					File: ~Y:\CORE\RAW_DATA_2022_QE\P1317_Sigrun_Lange\P1317_4_B_hip.raw~; SpectrumID: ~2865~; PrecursorID: ~0~; scans: ~11157~
2	2::sp|Q6IFW6|K1C10_RAT	Keratin, type I cytoskeletal 10 OS=Rattus norvegicus OX=10116 GN=Krt10 PE=3 SV=1	649	56699	27	27	12	12	18.1	526	2214	2538	1	0	1	583.799	1165.58	2	1165.56	0.0213	0	54.56	0.00062	R	LENEIQTYR	S	Deamidated (NQ)	0.001000000.0			File: ~Y:\CORE\RAW_DATA_2022_QE\P1317_Sigrun_Lange\P1317_4_B_hip.raw~; SpectrumID: ~2689~; PrecursorID: ~0~; scans: ~10896~
2	2::sp|Q6IFW6|K1C10_RAT	Keratin, type I cytoskeletal 10 OS=Rattus norvegicus OX=10116 GN=Krt10 PE=3 SV=1	649	56699	27	27	12	12	18.1	526	2411	3692	1	0	0	601.311	1200.61	2	1200.61	-0.0021	0	89.14	2.4e-07	R	QSVEADINGLR	R					File: ~Y:\CORE\RAW_DATA_2022_QE\P1317_Sigrun_Lange\P1317_4_B_hip.raw~; SpectrumID: ~3851~; PrecursorID: ~0~; scans: ~12753~
2	2::sp|Q6IFW6|K1C10_RAT	Keratin, type I cytoskeletal 10 OS=Rattus norvegicus OX=10116 GN=Krt10 PE=3 SV=1	649	56699	27	27	12	12	18.1	526	2413	3898	1	0	0	601.314	1200.61	2	1200.61	0.0033	0	47.04	0.0044	R	QSVEADINGLR	R					File: ~Y:\CORE\RAW_DATA_2022_QE\P1317_Sigrun_Lange\P1317_4_B_hip.raw~; SpectrumID: ~4057~; PrecursorID: ~0~; scans: ~13023~
2	2::sp|Q6IFW6|K1C10_RAT	Keratin, type I cytoskeletal 10 OS=Rattus norvegicus OX=10116 GN=Krt10 PE=3 SV=1	649	56699	27	27	12	12	18.1	526	2416	3065	1	0	0	601.805	1201.6	2	1201.59	0.0024	0	87.06	4.3e-07	R	QSVEADINGLR	R	Deamidated (NQ)	0.00000001000.0			File: ~Y:\CORE\RAW_DATA_2022_QE\P1317_Sigrun_Lange\P1317_4_B_hip.raw~; SpectrumID: ~3221~; PrecursorID: ~0~; scans: ~11885~
2	2::sp|Q6IFW6|K1C10_RAT	Keratin, type I cytoskeletal 10 OS=Rattus norvegicus OX=10116 GN=Krt10 PE=3 SV=1	649	56699	27	27	12	12	18.1	526	2417	4110	1	0	0	601.809	1201.6	2	1201.59	0.0088	0	43.51	0.0095	R	QSVEADINGLR	R	Deamidated (NQ)	0.00000001000.0			File: ~Y:\CORE\RAW_DATA_2022_QE\P1317_Sigrun_Lange\P1317_4_B_hip.raw~; SpectrumID: ~4269~; PrecursorID: ~0~; scans: ~13298~
2	2::sp|Q6IFW6|K1C10_RAT	Keratin, type I cytoskeletal 10 OS=Rattus norvegicus OX=10116 GN=Krt10 PE=3 SV=1	649	56699	27	27	12	12	18.1	526	2590	3602	1	0	1	412.232	1233.67	3	1233.67	0.0013	1	28.87	0.17	R	LKYENEVALR	Q					File: ~Y:\CORE\RAW_DATA_2022_QE\P1317_Sigrun_Lange\P1317_4_B_hip.raw~; SpectrumID: ~3760~; PrecursorID: ~0~; scans: ~12624~
2	2::sp|Q6IFW6|K1C10_RAT	Keratin, type I cytoskeletal 10 OS=Rattus norvegicus OX=10116 GN=Krt10 PE=3 SV=1	649	56699	27	27	12	12	18.1	526	2591	3391	1	0	1	412.232	1233.67	3	1233.67	0.0024	1	39.65	0.014	R	LKYENEVALR	Q					File: ~Y:\CORE\RAW_DATA_2022_QE\P1317_Sigrun_Lange\P1317_4_B_hip.raw~; SpectrumID: ~3549~; PrecursorID: ~0~; scans: ~12350~
2	2::sp|Q6IFW6|K1C10_RAT	Keratin, type I cytoskeletal 10 OS=Rattus norvegicus OX=10116 GN=Krt10 PE=3 SV=1	649	56699	27	27	12	12	18.1	526	3322	3002	1	0	0	453.907	1358.7	3	1358.68	0.0198	1	32.64	0.15	R	QSVEADINGLRR	V	2 Deamidated (NQ)	0.100000010000.0			File: ~Y:\CORE\RAW_DATA_2022_QE\P1317_Sigrun_Lange\P1317_4_B_hip.raw~; SpectrumID: ~3158~; PrecursorID: ~0~; scans: ~11759~
2	2::sp|Q6IFW6|K1C10_RAT	Keratin, type I cytoskeletal 10 OS=Rattus norvegicus OX=10116 GN=Krt10 PE=3 SV=1	649	56699	27	27	12	12	18.1	526	3514	3739	1	0	1	695.84	1389.67	2	1389.67	-0.0083	0	83.39	1.1e-06	K	QSLEASLAETEGR	Y					File: ~Y:\CORE\RAW_DATA_2022_QE\P1317_Sigrun_Lange\P1317_4_B_hip.raw~; SpectrumID: ~3898~; PrecursorID: ~0~; scans: ~12811~
2	2::sp|Q6IFW6|K1C10_RAT	Keratin, type I cytoskeletal 10 OS=Rattus norvegicus OX=10116 GN=Krt10 PE=3 SV=1	649	56699	27	27	12	12	18.1	526	3515	3944	1	0	1	695.845	1389.68	2	1389.67	0.0016	0	71.37	1.7e-05	K	QSLEASLAETEGR	Y					File: ~Y:\CORE\RAW_DATA_2022_QE\P1317_Sigrun_Lange\P1317_4_B_hip.raw~; SpectrumID: ~4103~; PrecursorID: ~0~; scans: ~13082~
2	2::sp|Q6IFW6|K1C10_RAT	Keratin, type I cytoskeletal 10 OS=Rattus norvegicus OX=10116 GN=Krt10 PE=3 SV=1	649	56699	27	27	12	12	18.1	526	3516	4153	1	0	1	695.846	1389.68	2	1389.67	0.0031	0	52.59	0.0014	K	QSLEASLAETEGR	Y					File: ~Y:\CORE\RAW_DATA_2022_QE\P1317_Sigrun_Lange\P1317_4_B_hip.raw~; SpectrumID: ~4312~; PrecursorID: ~0~; scans: ~13354~
2	2::sp|Q6IFW6|K1C10_RAT	Keratin, type I cytoskeletal 10 OS=Rattus norvegicus OX=10116 GN=Krt10 PE=3 SV=1	649	56699	27	27	12	12	18.1	526	6645	9502	1	0	1	1056.52	2111.02	2	2111.03	-0.0172	0	57.07	0.00056	K	ADLEMQIESLTEELAYLK	K	Oxidation (M)	0.000030000000000000.0			File: ~Y:\CORE\RAW_DATA_2022_QE\P1317_Sigrun_Lange\P1317_4_B_hip.raw~; SpectrumID: ~9806~; PrecursorID: ~0~; scans: ~19918~
2	2::sp|Q6IFW6|K1C10_RAT	Keratin, type I cytoskeletal 10 OS=Rattus norvegicus OX=10116 GN=Krt10 PE=3 SV=1	649	56699	27	27	12	12	18.1	526	7008	9077	1	0	1	742.051	2223.13	3	2223.13	-0.0046	1	64.48	9.1e-05	K	ADLEMQIESLTEELAYLKK	N					File: ~Y:\CORE\RAW_DATA_2022_QE\P1317_Sigrun_Lange\P1317_4_B_hip.raw~; SpectrumID: ~9344~; PrecursorID: ~0~; scans: ~19421~
2	2::sp|Q6IFV4|K1C13_RAT	Keratin, type I cytoskeletal 13 OS=Rattus norvegicus OX=10116 GN=Krt13 PE=3 SV=1	153	48098	6	6	3	3	4.3	438	227	2717	2	0	0	404.203	806.391	2	806.392	-0.0009	0	32.55	0.045	R	LAADDFR	L					File: ~Y:\CORE\RAW_DATA_2022_QE\P1317_Sigrun_Lange\P1317_4_B_hip.raw~; SpectrumID: ~2871~; PrecursorID: ~0~; scans: ~11164~
2	2::sp|Q6IFV4|K1C13_RAT	Keratin, type I cytoskeletal 13 OS=Rattus norvegicus OX=10116 GN=Krt13 PE=3 SV=1	153	48098	6	6	3	3	4.3	438	2411	3692	1	0	0	601.311	1200.61	2	1200.61	-0.0021	0	89.14	2.4e-07	R	QSVEADINGLR	R					File: ~Y:\CORE\RAW_DATA_2022_QE\P1317_Sigrun_Lange\P1317_4_B_hip.raw~; SpectrumID: ~3851~; PrecursorID: ~0~; scans: ~12753~
2	2::sp|Q6IFV4|K1C13_RAT	Keratin, type I cytoskeletal 13 OS=Rattus norvegicus OX=10116 GN=Krt13 PE=3 SV=1	153	48098	6	6	3	3	4.3	438	2413	3898	1	0	0	601.314	1200.61	2	1200.61	0.0033	0	47.04	0.0044	R	QSVEADINGLR	R					File: ~Y:\CORE\RAW_DATA_2022_QE\P1317_Sigrun_Lange\P1317_4_B_hip.raw~; SpectrumID: ~4057~; PrecursorID: ~0~; scans: ~13023~
2	2::sp|Q6IFV4|K1C13_RAT	Keratin, type I cytoskeletal 13 OS=Rattus norvegicus OX=10116 GN=Krt13 PE=3 SV=1	153	48098	6	6	3	3	4.3	438	2416	3065	1	0	0	601.805	1201.6	2	1201.59	0.0024	0	87.06	4.3e-07	R	QSVEADINGLR	R	Deamidated (NQ)	0.00000001000.0			File: ~Y:\CORE\RAW_DATA_2022_QE\P1317_Sigrun_Lange\P1317_4_B_hip.raw~; SpectrumID: ~3221~; PrecursorID: ~0~; scans: ~11885~
2	2::sp|Q6IFV4|K1C13_RAT	Keratin, type I cytoskeletal 13 OS=Rattus norvegicus OX=10116 GN=Krt13 PE=3 SV=1	153	48098	6	6	3	3	4.3	438	2417	4110	1	0	0	601.809	1201.6	2	1201.59	0.0088	0	43.51	0.0095	R	QSVEADINGLR	R	Deamidated (NQ)	0.00000001000.0			File: ~Y:\CORE\RAW_DATA_2022_QE\P1317_Sigrun_Lange\P1317_4_B_hip.raw~; SpectrumID: ~4269~; PrecursorID: ~0~; scans: ~13298~
2	2::sp|Q6IFV4|K1C13_RAT	Keratin, type I cytoskeletal 13 OS=Rattus norvegicus OX=10116 GN=Krt13 PE=3 SV=1	153	48098	6	6	3	3	4.3	438	3322	3002	1	0	0	453.907	1358.7	3	1358.68	0.0198	1	32.64	0.15	R	QSVEADINGLRR	V	2 Deamidated (NQ)	0.100000010000.0			File: ~Y:\CORE\RAW_DATA_2022_QE\P1317_Sigrun_Lange\P1317_4_B_hip.raw~; SpectrumID: ~3158~; PrecursorID: ~0~; scans: ~11759~
2	2::tr|A0A221LEF7|A0A221LEF7_RAT	Keratin 25 OS=Rattus norvegicus OX=10116 GN=Krt25 PE=2 SV=1	77	52752	8	8	1	1	1.9	474	1760	2144	1	0	0	545.763	1089.51	2	1089.52	-0.0131	0	43.42	0.0098	K	VTMQNLNDR	L					File: ~Y:\CORE\RAW_DATA_2022_QE\P1317_Sigrun_Lange\P1317_4_B_hip.raw~; SpectrumID: ~2283~; PrecursorID: ~0~; scans: ~10192~
2	2::tr|A0A221LEF7|A0A221LEF7_RAT	Keratin 25 OS=Rattus norvegicus OX=10116 GN=Krt25 PE=2 SV=1	77	52752	8	8	1	1	1.9	474	1761	2263	1	0	0	545.768	1089.52	2	1089.52	-0.0027	0	49.42	0.0026	K	VTMQNLNDR	L					File: ~Y:\CORE\RAW_DATA_2022_QE\P1317_Sigrun_Lange\P1317_4_B_hip.raw~; SpectrumID: ~2405~; PrecursorID: ~0~; scans: ~10442~
2	2::tr|A0A221LEF7|A0A221LEF7_RAT	Keratin 25 OS=Rattus norvegicus OX=10116 GN=Krt25 PE=2 SV=1	77	52752	8	8	1	1	1.9	474	1765	2417	1	0	0	546.263	1090.51	2	1090.51	0.0035	0	53.68	0.0008	K	VTMQNLNDR	L	Deamidated (NQ)	0.000100000.0			File: ~Y:\CORE\RAW_DATA_2022_QE\P1317_Sigrun_Lange\P1317_4_B_hip.raw~; SpectrumID: ~2563~; PrecursorID: ~0~; scans: ~10699~
2	2::tr|A0A221LEF7|A0A221LEF7_RAT	Keratin 25 OS=Rattus norvegicus OX=10116 GN=Krt25 PE=2 SV=1	77	52752	8	8	1	1	1.9	474	1766	2615	1	0	0	546.272	1090.53	2	1090.51	0.0211	0	41.3	0.017	K	VTMQNLNDR	L	Deamidated (NQ)	0.000010000.0			File: ~Y:\CORE\RAW_DATA_2022_QE\P1317_Sigrun_Lange\P1317_4_B_hip.raw~; SpectrumID: ~2767~; PrecursorID: ~0~; scans: ~11025~
2	2::tr|A0A221LEF7|A0A221LEF7_RAT	Keratin 25 OS=Rattus norvegicus OX=10116 GN=Krt25 PE=2 SV=1	77	52752	8	8	1	1	1.9	474	1857	2203	1	0	0	553.764	1105.51	2	1105.52	-0.0045	0	32.91	0.091	K	VTMQNLNDR	L	Oxidation (M)	0.003000000.0			File: ~Y:\CORE\RAW_DATA_2022_QE\P1317_Sigrun_Lange\P1317_4_B_hip.raw~; SpectrumID: ~2343~; PrecursorID: ~0~; scans: ~10321~
2	2::tr|A0A221LEF7|A0A221LEF7_RAT	Keratin 25 OS=Rattus norvegicus OX=10116 GN=Krt25 PE=2 SV=1	77	52752	8	8	1	1	1.9	474	1858	1430	1	0	0	553.765	1105.52	2	1105.52	-0.0033	0	64.21	7.3e-05	K	VTMQNLNDR	L	Oxidation (M)	0.003000000.0			File: ~Y:\CORE\RAW_DATA_2022_QE\P1317_Sigrun_Lange\P1317_4_B_hip.raw~; SpectrumID: ~1531~; PrecursorID: ~0~; scans: ~8808~
2	2::tr|A0A221LEF7|A0A221LEF7_RAT	Keratin 25 OS=Rattus norvegicus OX=10116 GN=Krt25 PE=2 SV=1	77	52752	8	8	1	1	1.9	474	1859	1551	1	0	0	553.765	1105.52	2	1105.52	-0.003	0	67.6	3.3e-05	K	VTMQNLNDR	L	Oxidation (M)	0.003000000.0			File: ~Y:\CORE\RAW_DATA_2022_QE\P1317_Sigrun_Lange\P1317_4_B_hip.raw~; SpectrumID: ~1665~; PrecursorID: ~0~; scans: ~9052~
2	2::tr|A0A221LEF7|A0A221LEF7_RAT	Keratin 25 OS=Rattus norvegicus OX=10116 GN=Krt25 PE=2 SV=1	77	52752	8	8	1	1	1.9	474	1860	1150	1	0	0	553.767	1105.52	2	1105.52	0.0003	0	77.47	3.6e-06	K	VTMQNLNDR	L	Oxidation (M)	0.003000000.0			File: ~Y:\CORE\RAW_DATA_2022_QE\P1317_Sigrun_Lange\P1317_4_B_hip.raw~; SpectrumID: ~1231~; PrecursorID: ~0~; scans: ~8309~
2	2::tr|A0A8I6ANI5|A0A8I6ANI5_RAT	Keratin, type I cytoskeletal 25 OS=Rattus norvegicus OX=10116 GN=Krt25 PE=4 SV=1	77	52672	8	8	1	1	1.9	474	1760	2144	1	0	0	545.763	1089.51	2	1089.52	-0.0131	0	43.42	0.0098	K	VTMQNLNDR	L					File: ~Y:\CORE\RAW_DATA_2022_QE\P1317_Sigrun_Lange\P1317_4_B_hip.raw~; SpectrumID: ~2283~; PrecursorID: ~0~; scans: ~10192~
2	2::tr|A0A8I6ANI5|A0A8I6ANI5_RAT	Keratin, type I cytoskeletal 25 OS=Rattus norvegicus OX=10116 GN=Krt25 PE=4 SV=1	77	52672	8	8	1	1	1.9	474	1761	2263	1	0	0	545.768	1089.52	2	1089.52	-0.0027	0	49.42	0.0026	K	VTMQNLNDR	L					File: ~Y:\CORE\RAW_DATA_2022_QE\P1317_Sigrun_Lange\P1317_4_B_hip.raw~; SpectrumID: ~2405~; PrecursorID: ~0~; scans: ~10442~
2	2::tr|A0A8I6ANI5|A0A8I6ANI5_RAT	Keratin, type I cytoskeletal 25 OS=Rattus norvegicus OX=10116 GN=Krt25 PE=4 SV=1	77	52672	8	8	1	1	1.9	474	1765	2417	1	0	0	546.263	1090.51	2	1090.51	0.0035	0	53.68	0.0008	K	VTMQNLNDR	L	Deamidated (NQ)	0.000100000.0			File: ~Y:\CORE\RAW_DATA_2022_QE\P1317_Sigrun_Lange\P1317_4_B_hip.raw~; SpectrumID: ~2563~; PrecursorID: ~0~; scans: ~10699~
2	2::tr|A0A8I6ANI5|A0A8I6ANI5_RAT	Keratin, type I cytoskeletal 25 OS=Rattus norvegicus OX=10116 GN=Krt25 PE=4 SV=1	77	52672	8	8	1	1	1.9	474	1766	2615	1	0	0	546.272	1090.53	2	1090.51	0.0211	0	41.3	0.017	K	VTMQNLNDR	L	Deamidated (NQ)	0.000010000.0			File: ~Y:\CORE\RAW_DATA_2022_QE\P1317_Sigrun_Lange\P1317_4_B_hip.raw~; SpectrumID: ~2767~; PrecursorID: ~0~; scans: ~11025~
2	2::tr|A0A8I6ANI5|A0A8I6ANI5_RAT	Keratin, type I cytoskeletal 25 OS=Rattus norvegicus OX=10116 GN=Krt25 PE=4 SV=1	77	52672	8	8	1	1	1.9	474	1857	2203	1	0	0	553.764	1105.51	2	1105.52	-0.0045	0	32.91	0.091	K	VTMQNLNDR	L	Oxidation (M)	0.003000000.0			File: ~Y:\CORE\RAW_DATA_2022_QE\P1317_Sigrun_Lange\P1317_4_B_hip.raw~; SpectrumID: ~2343~; PrecursorID: ~0~; scans: ~10321~
2	2::tr|A0A8I6ANI5|A0A8I6ANI5_RAT	Keratin, type I cytoskeletal 25 OS=Rattus norvegicus OX=10116 GN=Krt25 PE=4 SV=1	77	52672	8	8	1	1	1.9	474	1858	1430	1	0	0	553.765	1105.52	2	1105.52	-0.0033	0	64.21	7.3e-05	K	VTMQNLNDR	L	Oxidation (M)	0.003000000.0			File: ~Y:\CORE\RAW_DATA_2022_QE\P1317_Sigrun_Lange\P1317_4_B_hip.raw~; SpectrumID: ~1531~; PrecursorID: ~0~; scans: ~8808~
2	2::tr|A0A8I6ANI5|A0A8I6ANI5_RAT	Keratin, type I cytoskeletal 25 OS=Rattus norvegicus OX=10116 GN=Krt25 PE=4 SV=1	77	52672	8	8	1	1	1.9	474	1859	1551	1	0	0	553.765	1105.52	2	1105.52	-0.003	0	67.6	3.3e-05	K	VTMQNLNDR	L	Oxidation (M)	0.003000000.0			File: ~Y:\CORE\RAW_DATA_2022_QE\P1317_Sigrun_Lange\P1317_4_B_hip.raw~; SpectrumID: ~1665~; PrecursorID: ~0~; scans: ~9052~
2	2::tr|A0A8I6ANI5|A0A8I6ANI5_RAT	Keratin, type I cytoskeletal 25 OS=Rattus norvegicus OX=10116 GN=Krt25 PE=4 SV=1	77	52672	8	8	1	1	1.9	474	1860	1150	1	0	0	553.767	1105.52	2	1105.52	0.0003	0	77.47	3.6e-06	K	VTMQNLNDR	L	Oxidation (M)	0.003000000.0			File: ~Y:\CORE\RAW_DATA_2022_QE\P1317_Sigrun_Lange\P1317_4_B_hip.raw~; SpectrumID: ~1231~; PrecursorID: ~0~; scans: ~8309~
2	2::sp|Q6IFW8|K1C27_RAT	Keratin, type I cytoskeletal 27 OS=Rattus norvegicus OX=10116 GN=Krt27 PE=3 SV=1	77	49649	8	8	1	1	2	449	1760	2144	1	0	0	545.763	1089.51	2	1089.52	-0.0131	0	43.42	0.0098	K	VTMQNLNDR	L					File: ~Y:\CORE\RAW_DATA_2022_QE\P1317_Sigrun_Lange\P1317_4_B_hip.raw~; SpectrumID: ~2283~; PrecursorID: ~0~; scans: ~10192~
2	2::sp|Q6IFW8|K1C27_RAT	Keratin, type I cytoskeletal 27 OS=Rattus norvegicus OX=10116 GN=Krt27 PE=3 SV=1	77	49649	8	8	1	1	2	449	1761	2263	1	0	0	545.768	1089.52	2	1089.52	-0.0027	0	49.42	0.0026	K	VTMQNLNDR	L					File: ~Y:\CORE\RAW_DATA_2022_QE\P1317_Sigrun_Lange\P1317_4_B_hip.raw~; SpectrumID: ~2405~; PrecursorID: ~0~; scans: ~10442~
2	2::sp|Q6IFW8|K1C27_RAT	Keratin, type I cytoskeletal 27 OS=Rattus norvegicus OX=10116 GN=Krt27 PE=3 SV=1	77	49649	8	8	1	1	2	449	1765	2417	1	0	0	546.263	1090.51	2	1090.51	0.0035	0	53.68	0.0008	K	VTMQNLNDR	L	Deamidated (NQ)	0.000100000.0			File: ~Y:\CORE\RAW_DATA_2022_QE\P1317_Sigrun_Lange\P1317_4_B_hip.raw~; SpectrumID: ~2563~; PrecursorID: ~0~; scans: ~10699~
2	2::sp|Q6IFW8|K1C27_RAT	Keratin, type I cytoskeletal 27 OS=Rattus norvegicus OX=10116 GN=Krt27 PE=3 SV=1	77	49649	8	8	1	1	2	449	1766	2615	1	0	0	546.272	1090.53	2	1090.51	0.0211	0	41.3	0.017	K	VTMQNLNDR	L	Deamidated (NQ)	0.000010000.0			File: ~Y:\CORE\RAW_DATA_2022_QE\P1317_Sigrun_Lange\P1317_4_B_hip.raw~; SpectrumID: ~2767~; PrecursorID: ~0~; scans: ~11025~
2	2::sp|Q6IFW8|K1C27_RAT	Keratin, type I cytoskeletal 27 OS=Rattus norvegicus OX=10116 GN=Krt27 PE=3 SV=1	77	49649	8	8	1	1	2	449	1857	2203	1	0	0	553.764	1105.51	2	1105.52	-0.0045	0	32.91	0.091	K	VTMQNLNDR	L	Oxidation (M)	0.003000000.0			File: ~Y:\CORE\RAW_DATA_2022_QE\P1317_Sigrun_Lange\P1317_4_B_hip.raw~; SpectrumID: ~2343~; PrecursorID: ~0~; scans: ~10321~
2	2::sp|Q6IFW8|K1C27_RAT	Keratin, type I cytoskeletal 27 OS=Rattus norvegicus OX=10116 GN=Krt27 PE=3 SV=1	77	49649	8	8	1	1	2	449	1858	1430	1	0	0	553.765	1105.52	2	1105.52	-0.0033	0	64.21	7.3e-05	K	VTMQNLNDR	L	Oxidation (M)	0.003000000.0			File: ~Y:\CORE\RAW_DATA_2022_QE\P1317_Sigrun_Lange\P1317_4_B_hip.raw~; SpectrumID: ~1531~; PrecursorID: ~0~; scans: ~8808~
2	2::sp|Q6IFW8|K1C27_RAT	Keratin, type I cytoskeletal 27 OS=Rattus norvegicus OX=10116 GN=Krt27 PE=3 SV=1	77	49649	8	8	1	1	2	449	1859	1551	1	0	0	553.765	1105.52	2	1105.52	-0.003	0	67.6	3.3e-05	K	VTMQNLNDR	L	Oxidation (M)	0.003000000.0			File: ~Y:\CORE\RAW_DATA_2022_QE\P1317_Sigrun_Lange\P1317_4_B_hip.raw~; SpectrumID: ~1665~; PrecursorID: ~0~; scans: ~9052~
2	2::sp|Q6IFW8|K1C27_RAT	Keratin, type I cytoskeletal 27 OS=Rattus norvegicus OX=10116 GN=Krt27 PE=3 SV=1	77	49649	8	8	1	1	2	449	1860	1150	1	0	0	553.767	1105.52	2	1105.52	0.0003	0	77.47	3.6e-06	K	VTMQNLNDR	L	Oxidation (M)	0.003000000.0			File: ~Y:\CORE\RAW_DATA_2022_QE\P1317_Sigrun_Lange\P1317_4_B_hip.raw~; SpectrumID: ~1231~; PrecursorID: ~0~; scans: ~8309~
2	2::sp|Q6IFX0|K1C25_RAT	Keratin, type I cytoskeletal 25 OS=Rattus norvegicus OX=10116 GN=Krt25 PE=3 SV=1	77	49483	8	8	1	1	2	446	1760	2144	1	0	0	545.763	1089.51	2	1089.52	-0.0131	0	43.42	0.0098	K	VTMQNLNDR	L					File: ~Y:\CORE\RAW_DATA_2022_QE\P1317_Sigrun_Lange\P1317_4_B_hip.raw~; SpectrumID: ~2283~; PrecursorID: ~0~; scans: ~10192~
2	2::sp|Q6IFX0|K1C25_RAT	Keratin, type I cytoskeletal 25 OS=Rattus norvegicus OX=10116 GN=Krt25 PE=3 SV=1	77	49483	8	8	1	1	2	446	1761	2263	1	0	0	545.768	1089.52	2	1089.52	-0.0027	0	49.42	0.0026	K	VTMQNLNDR	L					File: ~Y:\CORE\RAW_DATA_2022_QE\P1317_Sigrun_Lange\P1317_4_B_hip.raw~; SpectrumID: ~2405~; PrecursorID: ~0~; scans: ~10442~
2	2::sp|Q6IFX0|K1C25_RAT	Keratin, type I cytoskeletal 25 OS=Rattus norvegicus OX=10116 GN=Krt25 PE=3 SV=1	77	49483	8	8	1	1	2	446	1765	2417	1	0	0	546.263	1090.51	2	1090.51	0.0035	0	53.68	0.0008	K	VTMQNLNDR	L	Deamidated (NQ)	0.000100000.0			File: ~Y:\CORE\RAW_DATA_2022_QE\P1317_Sigrun_Lange\P1317_4_B_hip.raw~; SpectrumID: ~2563~; PrecursorID: ~0~; scans: ~10699~
2	2::sp|Q6IFX0|K1C25_RAT	Keratin, type I cytoskeletal 25 OS=Rattus norvegicus OX=10116 GN=Krt25 PE=3 SV=1	77	49483	8	8	1	1	2	446	1766	2615	1	0	0	546.272	1090.53	2	1090.51	0.0211	0	41.3	0.017	K	VTMQNLNDR	L	Deamidated (NQ)	0.000010000.0			File: ~Y:\CORE\RAW_DATA_2022_QE\P1317_Sigrun_Lange\P1317_4_B_hip.raw~; SpectrumID: ~2767~; PrecursorID: ~0~; scans: ~11025~
2	2::sp|Q6IFX0|K1C25_RAT	Keratin, type I cytoskeletal 25 OS=Rattus norvegicus OX=10116 GN=Krt25 PE=3 SV=1	77	49483	8	8	1	1	2	446	1857	2203	1	0	0	553.764	1105.51	2	1105.52	-0.0045	0	32.91	0.091	K	VTMQNLNDR	L	Oxidation (M)	0.003000000.0			File: ~Y:\CORE\RAW_DATA_2022_QE\P1317_Sigrun_Lange\P1317_4_B_hip.raw~; SpectrumID: ~2343~; PrecursorID: ~0~; scans: ~10321~
2	2::sp|Q6IFX0|K1C25_RAT	Keratin, type I cytoskeletal 25 OS=Rattus norvegicus OX=10116 GN=Krt25 PE=3 SV=1	77	49483	8	8	1	1	2	446	1858	1430	1	0	0	553.765	1105.52	2	1105.52	-0.0033	0	64.21	7.3e-05	K	VTMQNLNDR	L	Oxidation (M)	0.003000000.0			File: ~Y:\CORE\RAW_DATA_2022_QE\P1317_Sigrun_Lange\P1317_4_B_hip.raw~; SpectrumID: ~1531~; PrecursorID: ~0~; scans: ~8808~
2	2::sp|Q6IFX0|K1C25_RAT	Keratin, type I cytoskeletal 25 OS=Rattus norvegicus OX=10116 GN=Krt25 PE=3 SV=1	77	49483	8	8	1	1	2	446	1859	1551	1	0	0	553.765	1105.52	2	1105.52	-0.003	0	67.6	3.3e-05	K	VTMQNLNDR	L	Oxidation (M)	0.003000000.0			File: ~Y:\CORE\RAW_DATA_2022_QE\P1317_Sigrun_Lange\P1317_4_B_hip.raw~; SpectrumID: ~1665~; PrecursorID: ~0~; scans: ~9052~
2	2::sp|Q6IFX0|K1C25_RAT	Keratin, type I cytoskeletal 25 OS=Rattus norvegicus OX=10116 GN=Krt25 PE=3 SV=1	77	49483	8	8	1	1	2	446	1860	1150	1	0	0	553.767	1105.52	2	1105.52	0.0003	0	77.47	3.6e-06	K	VTMQNLNDR	L	Oxidation (M)	0.003000000.0			File: ~Y:\CORE\RAW_DATA_2022_QE\P1317_Sigrun_Lange\P1317_4_B_hip.raw~; SpectrumID: ~1231~; PrecursorID: ~0~; scans: ~8309~
2	2::tr|A0A8I6A244|A0A8I6A244_RAT	IF rod domain-containing protein OS=Rattus norvegicus OX=10116 PE=1 SV=1	68	44735	3	3	2	2	3.5	402	227	2717	2	0	0	404.203	806.391	2	806.392	-0.0009	0	32.55	0.045	R	LAADDFR	V					File: ~Y:\CORE\RAW_DATA_2022_QE\P1317_Sigrun_Lange\P1317_4_B_hip.raw~; SpectrumID: ~2871~; PrecursorID: ~0~; scans: ~11164~
2	2::tr|A0A8I6A244|A0A8I6A244_RAT	IF rod domain-containing protein OS=Rattus norvegicus OX=10116 PE=1 SV=1	68	44735	3	3	2	2	3.5	402	232	2409	1	0	0	405.223	808.432	2	808.433	-0.0009	0	32.69	0.018	R	LASYLDK	V					File: ~Y:\CORE\RAW_DATA_2022_QE\P1317_Sigrun_Lange\P1317_4_B_hip.raw~; SpectrumID: ~2555~; PrecursorID: ~0~; scans: ~10688~
2	2::tr|A0A8I6A244|A0A8I6A244_RAT	IF rod domain-containing protein OS=Rattus norvegicus OX=10116 PE=1 SV=1	68	44735	3	3	2	2	3.5	402	233	2567	1	0	0	405.224	808.433	2	808.433	-0.0003	0	35.2	0.01	R	LASYLDK	V					File: ~Y:\CORE\RAW_DATA_2022_QE\P1317_Sigrun_Lange\P1317_4_B_hip.raw~; SpectrumID: ~2718~; PrecursorID: ~0~; scans: ~10945~
2	2::sp|Q5BJY9|K1C18_RAT	Keratin, type I cytoskeletal 18 OS=Rattus norvegicus OX=10116 GN=Krt18 PE=1 SV=3	68	47732	3	3	2	2	3.3	423	227	2717	2	0	0	404.203	806.391	2	806.392	-0.0009	0	32.55	0.045	R	LAADDFR	V					File: ~Y:\CORE\RAW_DATA_2022_QE\P1317_Sigrun_Lange\P1317_4_B_hip.raw~; SpectrumID: ~2871~; PrecursorID: ~0~; scans: ~11164~
2	2::sp|Q5BJY9|K1C18_RAT	Keratin, type I cytoskeletal 18 OS=Rattus norvegicus OX=10116 GN=Krt18 PE=1 SV=3	68	47732	3	3	2	2	3.3	423	232	2409	1	0	0	405.223	808.432	2	808.433	-0.0009	0	32.69	0.018	R	LASYLDK	V					File: ~Y:\CORE\RAW_DATA_2022_QE\P1317_Sigrun_Lange\P1317_4_B_hip.raw~; SpectrumID: ~2555~; PrecursorID: ~0~; scans: ~10688~
2	2::sp|Q5BJY9|K1C18_RAT	Keratin, type I cytoskeletal 18 OS=Rattus norvegicus OX=10116 GN=Krt18 PE=1 SV=3	68	47732	3	3	2	2	3.3	423	233	2567	1	0	0	405.224	808.433	2	808.433	-0.0003	0	35.2	0.01	R	LASYLDK	V					File: ~Y:\CORE\RAW_DATA_2022_QE\P1317_Sigrun_Lange\P1317_4_B_hip.raw~; SpectrumID: ~2718~; PrecursorID: ~0~; scans: ~10945~
2	2::tr|A0A096MJE0|A0A096MJE0_RAT	Keratin 32 OS=Rattus norvegicus OX=10116 GN=Krt32 PE=3 SV=2	33	52632	1	1	1	1	1.5	453	227	2717	2	0	0	404.203	806.391	2	806.392	-0.0009	0	32.55	0.045	K	LAADDFR	T					File: ~Y:\CORE\RAW_DATA_2022_QE\P1317_Sigrun_Lange\P1317_4_B_hip.raw~; SpectrumID: ~2871~; PrecursorID: ~0~; scans: ~11164~
2	2::tr|A0A0G2K4E2|A0A0G2K4E2_RAT	Keratin 31 OS=Rattus norvegicus OX=10116 GN=Krt31 PE=3 SV=1	33	47441	1	1	1	1	1.7	406	227	2717	2	0	0	404.203	806.391	2	806.392	-0.0009	0	32.55	0.045	K	LAADDFR	T					File: ~Y:\CORE\RAW_DATA_2022_QE\P1317_Sigrun_Lange\P1317_4_B_hip.raw~; SpectrumID: ~2871~; PrecursorID: ~0~; scans: ~11164~
2	2::tr|F1MAF7|F1MAF7_RAT	Keratin 31 OS=Rattus norvegicus OX=10116 GN=Krt31 PE=3 SV=3	33	48746	1	1	1	1	1.7	416	227	2717	2	0	0	404.203	806.391	2	806.392	-0.0009	0	32.55	0.045	K	LAADDFR	T					File: ~Y:\CORE\RAW_DATA_2022_QE\P1317_Sigrun_Lange\P1317_4_B_hip.raw~; SpectrumID: ~2871~; PrecursorID: ~0~; scans: ~11164~
2	2::tr|F1MAS0|F1MAS0_RAT	Keratin 32 OS=Rattus norvegicus OX=10116 GN=Krt32 PE=3 SV=3	33	52889	1	1	1	1	1.5	456	227	2717	2	0	0	404.203	806.391	2	806.392	-0.0009	0	32.55	0.045	K	LAADDFR	T					File: ~Y:\CORE\RAW_DATA_2022_QE\P1317_Sigrun_Lange\P1317_4_B_hip.raw~; SpectrumID: ~2871~; PrecursorID: ~0~; scans: ~11164~
2	2::sp|Q6IFW2|K1C40_RAT	Keratin, type I cytoskeletal 40 OS=Rattus norvegicus OX=10116 GN=Krt40 PE=3 SV=1	33	50089	1	1	1	1	1.6	431	227	2717	2	0	0	404.203	806.391	2	806.392	-0.0009	0	32.55	0.045	K	LAADDFR	S					File: ~Y:\CORE\RAW_DATA_2022_QE\P1317_Sigrun_Lange\P1317_4_B_hip.raw~; SpectrumID: ~2871~; PrecursorID: ~0~; scans: ~11164~
2	2::sp|Q6IFX1|K1C24_RAT	Keratin, type I cytoskeletal 24 OS=Rattus norvegicus OX=10116 GN=Krt24 PE=3 SV=1	33	53260	1	1	1	1	1.4	491	227	2717	2	0	0	404.203	806.391	2	806.392	-0.0009	0	32.55	0.045	R	LAADDFR	M					File: ~Y:\CORE\RAW_DATA_2022_QE\P1317_Sigrun_Lange\P1317_4_B_hip.raw~; SpectrumID: ~2871~; PrecursorID: ~0~; scans: ~11164~
2	2::tr|Q6IFV5|Q6IFV5_RAT	Keratin 36 OS=Rattus norvegicus OX=10116 GN=Krt36 PE=2 SV=1	33	53361	1	1	1	1	1.5	468	227	2717	2	0	0	404.203	806.391	2	806.392	-0.0009	0	32.55	0.045	K	LAADDFR	T					File: ~Y:\CORE\RAW_DATA_2022_QE\P1317_Sigrun_Lange\P1317_4_B_hip.raw~; SpectrumID: ~2871~; PrecursorID: ~0~; scans: ~11164~
2	2::tr|Q6IFV6|Q6IFV6_RAT	Keratin 35 OS=Rattus norvegicus OX=10116 GN=Krt35 PE=2 SV=1	33	51954	1	1	1	1	1.5	455	227	2717	2	0	0	404.203	806.391	2	806.392	-0.0009	0	32.55	0.045	K	LAADDFR	T					File: ~Y:\CORE\RAW_DATA_2022_QE\P1317_Sigrun_Lange\P1317_4_B_hip.raw~; SpectrumID: ~2871~; PrecursorID: ~0~; scans: ~11164~
2	2::tr|Q6IFV7|Q6IFV7_RAT	Type I hair keratin KA26 OS=Rattus norvegicus OX=10116 GN=Krt32 PE=2 SV=1	33	52766	1	1	1	1	1.5	455	227	2717	2	0	0	404.203	806.391	2	806.392	-0.0009	0	32.55	0.045	K	LAADDFR	T					File: ~Y:\CORE\RAW_DATA_2022_QE\P1317_Sigrun_Lange\P1317_4_B_hip.raw~; SpectrumID: ~2871~; PrecursorID: ~0~; scans: ~11164~
2	2::tr|Q6IFV8|Q6IFV8_RAT	Type I hair keratin KA25 OS=Rattus norvegicus OX=10116 GN=Krt31 PE=2 SV=1	33	48479	1	1	1	1	1.7	414	227	2717	2	0	0	404.203	806.391	2	806.392	-0.0009	0	32.55	0.045	K	LAADDFR	T					File: ~Y:\CORE\RAW_DATA_2022_QE\P1317_Sigrun_Lange\P1317_4_B_hip.raw~; SpectrumID: ~2871~; PrecursorID: ~0~; scans: ~11164~
2	2::tr|Q6IFW0|Q6IFW0_RAT	Keratin 33B OS=Rattus norvegicus OX=10116 GN=Krt33b PE=2 SV=1	33	47403	1	1	1	1	1.7	404	227	2717	2	0	0	404.203	806.391	2	806.392	-0.0009	0	32.55	0.045	K	LAADDFR	T					File: ~Y:\CORE\RAW_DATA_2022_QE\P1317_Sigrun_Lange\P1317_4_B_hip.raw~; SpectrumID: ~2871~; PrecursorID: ~0~; scans: ~11164~
2	1::sp|cRAP042|Q15323|K1H1_HUMAN	Keratin, type I cuticular Ha1 OS=Homo sapiens GN=KRT31 PE=2 SV=3	33	48633	1	1	1	1	1.7	416	227	2717	2	0	0	404.203	806.391	2	806.392	-0.0009	0	32.55	0.045	K	LAADDFR	T					File: ~Y:\CORE\RAW_DATA_2022_QE\P1317_Sigrun_Lange\P1317_4_B_hip.raw~; SpectrumID: ~2871~; PrecursorID: ~0~; scans: ~11164~
2	1::sp|cRAP043|Q14532|K1H2_HUMAN	Keratin, type I cuticular Ha2 OS=Homo sapiens GN=KRT32 PE=1 SV=3	33	51793	1	1	1	1	1.6	448	227	2717	2	0	0	404.203	806.391	2	806.392	-0.0009	0	32.55	0.045	K	LAADDFR	A					File: ~Y:\CORE\RAW_DATA_2022_QE\P1317_Sigrun_Lange\P1317_4_B_hip.raw~; SpectrumID: ~2871~; PrecursorID: ~0~; scans: ~11164~
2	1::sp|cRAP045|Q92764|KRT35_HUMAN	Keratin, type I cuticular Ha5 OS=Homo sapiens GN=KRT35 PE=2 SV=5	33	51640	1	1	1	1	1.5	455	227	2717	2	0	0	404.203	806.391	2	806.392	-0.0009	0	32.55	0.045	K	LAADDFR	T					File: ~Y:\CORE\RAW_DATA_2022_QE\P1317_Sigrun_Lange\P1317_4_B_hip.raw~; SpectrumID: ~2871~; PrecursorID: ~0~; scans: ~11164~
2	1::sp|cRAP046|O76013|KRT36_HUMAN	Keratin, type I cuticular Ha6 OS=Homo sapiens GN=KRT36 PE=1 SV=1	33	53354	1	1	1	1	1.5	467	227	2717	2	0	0	404.203	806.391	2	806.392	-0.0009	0	32.55	0.045	K	LAADDFR	T					File: ~Y:\CORE\RAW_DATA_2022_QE\P1317_Sigrun_Lange\P1317_4_B_hip.raw~; SpectrumID: ~2871~; PrecursorID: ~0~; scans: ~11164~
2	1::sp|cRAP047|O76014|KRT37_HUMAN	Keratin, type I cuticular Ha7 OS=Homo sapiens GN=KRT37 PE=2 SV=3	33	51084	1	1	1	1	1.6	449	227	2717	2	0	0	404.203	806.391	2	806.392	-0.0009	0	32.55	0.045	K	LAADDFR	I					File: ~Y:\CORE\RAW_DATA_2022_QE\P1317_Sigrun_Lange\P1317_4_B_hip.raw~; SpectrumID: ~2871~; PrecursorID: ~0~; scans: ~11164~
2	1::sp|cRAP048|O76015|KRT38_HUMAN	Keratin, type I cuticular Ha8 OS=Homo sapiens GN=KRT38 PE=2 SV=3	33	52044	1	1	1	1	1.5	456	227	2717	2	0	0	404.203	806.391	2	806.392	-0.0009	0	32.55	0.045	K	LAADDFR	I					File: ~Y:\CORE\RAW_DATA_2022_QE\P1317_Sigrun_Lange\P1317_4_B_hip.raw~; SpectrumID: ~2871~; PrecursorID: ~0~; scans: ~11164~
2	1::sp|cRAP050|Q14525|KT33B_HUMAN	Keratin, type I cuticular Ha3-II OS=Homo sapiens GN=KRT33B PE=2 SV=3	33	47325	1	1	1	1	1.7	404	227	2717	2	0	0	404.203	806.391	2	806.392	-0.0009	0	32.55	0.045	K	LAADDFR	T					File: ~Y:\CORE\RAW_DATA_2022_QE\P1317_Sigrun_Lange\P1317_4_B_hip.raw~; SpectrumID: ~2871~; PrecursorID: ~0~; scans: ~11164~
2	1::sp|cRAP051|P02534|K1M1_SHEEP	Keratin, type I microfibrillar 48 kDa, component 8C-1 OS=Ovis aries PE=1 SV=2	33	48070	1	1	1	1	1.7	412	227	2717	2	0	0	404.203	806.391	2	806.392	-0.0009	0	32.55	0.045	K	LAADDFR	T					File: ~Y:\CORE\RAW_DATA_2022_QE\P1317_Sigrun_Lange\P1317_4_B_hip.raw~; SpectrumID: ~2871~; PrecursorID: ~0~; scans: ~11164~
3	2::tr|A0A8I6ALV8|A0A8I6ALV8_RAT	Tubulin alpha chain OS=Rattus norvegicus OX=10116 GN=Tuba1b PE=3 SV=1	1447	50657	85	85	23	23	66.2	450	90	729	1	1	0	388.21	774.406	2	774.402	0.0039	0	24.12	0.25	R	GHYTIGK	E					File: ~Y:\CORE\RAW_DATA_2022_QE\P1317_Sigrun_Lange\P1317_4_B_hip.raw~; SpectrumID: ~760~; PrecursorID: ~0~; scans: ~7658~
3	2::tr|A0A8I6ALV8|A0A8I6ALV8_RAT	Tubulin alpha chain OS=Rattus norvegicus OX=10116 GN=Tuba1b PE=3 SV=1	1447	50657	85	85	23	23	66.2	450	106	2330	1	1	0	391.208	780.402	2	780.402	-0.0002	0	46.41	0.00051	R	LSVDYGK	K					File: ~Y:\CORE\RAW_DATA_2022_QE\P1317_Sigrun_Lange\P1317_4_B_hip.raw~; SpectrumID: ~2474~; PrecursorID: ~0~; scans: ~10552~
3	2::tr|A0A8I6ALV8|A0A8I6ALV8_RAT	Tubulin alpha chain OS=Rattus norvegicus OX=10116 GN=Tuba1b PE=3 SV=1	1447	50657	85	85	23	23	66.2	450	107	2192	1	1	0	391.209	780.403	2	780.402	0.0012	0	24.96	0.071	R	LSVDYGK	K					File: ~Y:\CORE\RAW_DATA_2022_QE\P1317_Sigrun_Lange\P1317_4_B_hip.raw~; SpectrumID: ~2332~; PrecursorID: ~0~; scans: ~10296~
3	2::tr|A0A8I6ALV8|A0A8I6ALV8_RAT	Tubulin alpha chain OS=Rattus norvegicus OX=10116 GN=Tuba1b PE=3 SV=1	1447	50657	85	85	23	23	66.2	450	108	2483	1	1	0	391.209	780.404	2	780.402	0.0019	0	43.74	0.00079	R	LSVDYGK	K					File: ~Y:\CORE\RAW_DATA_2022_QE\P1317_Sigrun_Lange\P1317_4_B_hip.raw~; SpectrumID: ~2631~; PrecursorID: ~0~; scans: ~10808~
3	2::tr|A0A8I6ALV8|A0A8I6ALV8_RAT	Tubulin alpha chain OS=Rattus norvegicus OX=10116 GN=Tuba1b PE=3 SV=1	1447	50657	85	85	23	23	66.2	450	733	3939	1	1	0	452.218	902.422	2	902.421	0.001	0	34.44	0.043	K	FDLMYAK	R	Oxidation (M)	0.0003000.0			File: ~Y:\CORE\RAW_DATA_2022_QE\P1317_Sigrun_Lange\P1317_4_B_hip.raw~; SpectrumID: ~4098~; PrecursorID: ~0~; scans: ~13075~
3	2::tr|A0A8I6ALV8|A0A8I6ALV8_RAT	Tubulin alpha chain OS=Rattus norvegicus OX=10116 GN=Tuba1b PE=3 SV=1	1447	50657	85	85	23	23	66.2	450	753	2676	1	1	0	453.714	905.413	2	905.416	-0.0039	0	44.33	0.0057	R	EDMAALEK	D					File: ~Y:\CORE\RAW_DATA_2022_QE\P1317_Sigrun_Lange\P1317_4_B_hip.raw~; SpectrumID: ~2830~; PrecursorID: ~0~; scans: ~11109~
3	2::tr|A0A8I6ALV8|A0A8I6ALV8_RAT	Tubulin alpha chain OS=Rattus norvegicus OX=10116 GN=Tuba1b PE=3 SV=1	1447	50657	85	85	23	23	66.2	450	754	2495	1	1	0	453.715	905.415	2	905.416	-0.0009	0	60.34	0.00015	R	EDMAALEK	D					File: ~Y:\CORE\RAW_DATA_2022_QE\P1317_Sigrun_Lange\P1317_4_B_hip.raw~; SpectrumID: ~2643~; PrecursorID: ~0~; scans: ~10826~
3	2::tr|A0A8I6ALV8|A0A8I6ALV8_RAT	Tubulin alpha chain OS=Rattus norvegicus OX=10116 GN=Tuba1b PE=3 SV=1	1447	50657	85	85	23	23	66.2	450	755	2339	1	1	0	453.716	905.417	2	905.416	0.0005	0	49.23	0.0018	R	EDMAALEK	D					File: ~Y:\CORE\RAW_DATA_2022_QE\P1317_Sigrun_Lange\P1317_4_B_hip.raw~; SpectrumID: ~2484~; PrecursorID: ~0~; scans: ~10567~
3	2::tr|A0A8I6ALV8|A0A8I6ALV8_RAT	Tubulin alpha chain OS=Rattus norvegicus OX=10116 GN=Tuba1b PE=3 SV=1	1447	50657	85	85	23	23	66.2	450	845	1734	1	1	0	461.711	921.407	2	921.411	-0.0048	0	33.55	0.053	R	EDMAALEK	D	Oxidation (M)	0.00300000.0			File: ~Y:\CORE\RAW_DATA_2022_QE\P1317_Sigrun_Lange\P1317_4_B_hip.raw~; SpectrumID: ~1859~; PrecursorID: ~0~; scans: ~9391~
3	2::tr|A0A8I6ALV8|A0A8I6ALV8_RAT	Tubulin alpha chain OS=Rattus norvegicus OX=10116 GN=Tuba1b PE=3 SV=1	1447	50657	85	85	23	23	66.2	450	846	1188	1	1	0	461.711	921.408	2	921.411	-0.0036	0	30.74	0.1	R	EDMAALEK	D	Oxidation (M)	0.00300000.0			File: ~Y:\CORE\RAW_DATA_2022_QE\P1317_Sigrun_Lange\P1317_4_B_hip.raw~; SpectrumID: ~1272~; PrecursorID: ~0~; scans: ~8374~
3	2::tr|A0A8I6ALV8|A0A8I6ALV8_RAT	Tubulin alpha chain OS=Rattus norvegicus OX=10116 GN=Tuba1b PE=3 SV=1	1447	50657	85	85	23	23	66.2	450	847	2352	1	1	0	461.712	921.409	2	921.411	-0.0028	0	43.88	0.005	R	EDMAALEK	D	Oxidation (M)	0.00300000.0			File: ~Y:\CORE\RAW_DATA_2022_QE\P1317_Sigrun_Lange\P1317_4_B_hip.raw~; SpectrumID: ~2497~; PrecursorID: ~0~; scans: ~10591~
3	2::tr|A0A8I6ALV8|A0A8I6ALV8_RAT	Tubulin alpha chain OS=Rattus norvegicus OX=10116 GN=Tuba1b PE=3 SV=1	1447	50657	85	85	23	23	66.2	450	848	1599	1	1	0	461.712	921.41	2	921.411	-0.0012	0	38.27	0.018	R	EDMAALEK	D	Oxidation (M)	0.00300000.0			File: ~Y:\CORE\RAW_DATA_2022_QE\P1317_Sigrun_Lange\P1317_4_B_hip.raw~; SpectrumID: ~1714~; PrecursorID: ~0~; scans: ~9136~
3	2::tr|A0A8I6ALV8|A0A8I6ALV8_RAT	Tubulin alpha chain OS=Rattus norvegicus OX=10116 GN=Tuba1b PE=3 SV=1	1447	50657	85	85	23	23	66.2	450	849	1323	1	1	0	461.713	921.41	2	921.411	-0.0008	0	24.91	0.4	R	EDMAALEK	D	Oxidation (M)	0.00300000.0			File: ~Y:\CORE\RAW_DATA_2022_QE\P1317_Sigrun_Lange\P1317_4_B_hip.raw~; SpectrumID: ~1419~; PrecursorID: ~0~; scans: ~8620~
3	2::tr|A0A8I6ALV8|A0A8I6ALV8_RAT	Tubulin alpha chain OS=Rattus norvegicus OX=10116 GN=Tuba1b PE=3 SV=1	1447	50657	85	85	23	23	66.2	450	850	1473	1	1	0	461.713	921.411	2	921.411	-0.0006	0	48.83	0.0016	R	EDMAALEK	D	Oxidation (M)	0.00300000.0			File: ~Y:\CORE\RAW_DATA_2022_QE\P1317_Sigrun_Lange\P1317_4_B_hip.raw~; SpectrumID: ~1577~; PrecursorID: ~0~; scans: ~8890~
3	2::tr|A0A8I6ALV8|A0A8I6ALV8_RAT	Tubulin alpha chain OS=Rattus norvegicus OX=10116 GN=Tuba1b PE=3 SV=1	1447	50657	85	85	23	23	66.2	450	1370	3975	1	1	0	508.293	1014.57	2	1014.57	-0.0005	0	43.73	0.0076	K	DVNAAIATIK	T					File: ~Y:\CORE\RAW_DATA_2022_QE\P1317_Sigrun_Lange\P1317_4_B_hip.raw~; SpectrumID: ~4134~; PrecursorID: ~0~; scans: ~13122~
3	2::tr|A0A8I6ALV8|A0A8I6ALV8_RAT	Tubulin alpha chain OS=Rattus norvegicus OX=10116 GN=Tuba1b PE=3 SV=1	1447	50657	85	85	23	23	66.2	450	1371	4180	1	1	0	508.293	1014.57	2	1014.57	0.0006	0	52.99	0.0009	K	DVNAAIATIK	T					File: ~Y:\CORE\RAW_DATA_2022_QE\P1317_Sigrun_Lange\P1317_4_B_hip.raw~; SpectrumID: ~4339~; PrecursorID: ~0~; scans: ~13392~
3	2::tr|A0A8I6ALV8|A0A8I6ALV8_RAT	Tubulin alpha chain OS=Rattus norvegicus OX=10116 GN=Tuba1b PE=3 SV=1	1447	50657	85	85	23	23	66.2	450	1376	3864	1	1	0	508.785	1015.56	2	1015.55	0.001	0	35.05	0.07	K	DVNAAIATIK	T	Deamidated (NQ)	0.0010000000.0			File: ~Y:\CORE\RAW_DATA_2022_QE\P1317_Sigrun_Lange\P1317_4_B_hip.raw~; SpectrumID: ~4023~; PrecursorID: ~0~; scans: ~12978~
3	2::tr|A0A8I6ALV8|A0A8I6ALV8_RAT	Tubulin alpha chain OS=Rattus norvegicus OX=10116 GN=Tuba1b PE=3 SV=1	1447	50657	85	85	23	23	66.2	450	1416	1191	1	1	0	512.228	1022.44	2	1022.44	-0.0009	0	62.03	6.1e-05	K	EDAANNYAR	G					File: ~Y:\CORE\RAW_DATA_2022_QE\P1317_Sigrun_Lange\P1317_4_B_hip.raw~; SpectrumID: ~1275~; PrecursorID: ~0~; scans: ~8379~
3	2::tr|A0A8I6ALV8|A0A8I6ALV8_RAT	Tubulin alpha chain OS=Rattus norvegicus OX=10116 GN=Tuba1b PE=3 SV=1	1447	50657	85	85	23	23	66.2	450	1417	1045	1	1	0	512.228	1022.44	2	1022.44	-0.0004	0	62.04	6.1e-05	K	EDAANNYAR	G					File: ~Y:\CORE\RAW_DATA_2022_QE\P1317_Sigrun_Lange\P1317_4_B_hip.raw~; SpectrumID: ~1111~; PrecursorID: ~0~; scans: ~8132~
3	2::tr|A0A8I6ALV8|A0A8I6ALV8_RAT	Tubulin alpha chain OS=Rattus norvegicus OX=10116 GN=Tuba1b PE=3 SV=1	1447	50657	85	85	23	23	66.2	450	1423	1015	1	1	0	512.719	1023.42	2	1023.43	-0.0031	0	50.36	0.00053	K	EDAANNYAR	G	Deamidated (NQ)	0.000010000.0			File: ~Y:\CORE\RAW_DATA_2022_QE\P1317_Sigrun_Lange\P1317_4_B_hip.raw~; SpectrumID: ~1080~; PrecursorID: ~0~; scans: ~8091~
3	2::tr|A0A8I6ALV8|A0A8I6ALV8_RAT	Tubulin alpha chain OS=Rattus norvegicus OX=10116 GN=Tuba1b PE=3 SV=1	1447	50657	85	85	23	23	66.2	450	1424	1324	1	1	0	512.721	1023.43	2	1023.43	0.0027	0	62.01	4.2e-05	K	EDAANNYAR	G	Deamidated (NQ)	0.000010000.0			File: ~Y:\CORE\RAW_DATA_2022_QE\P1317_Sigrun_Lange\P1317_4_B_hip.raw~; SpectrumID: ~1420~; PrecursorID: ~0~; scans: ~8623~
3	2::tr|A0A8I6ALV8|A0A8I6ALV8_RAT	Tubulin alpha chain OS=Rattus norvegicus OX=10116 GN=Tuba1b PE=3 SV=1	1447	50657	85	85	23	23	66.2	450	1728	7259	1	1	0	543.314	1084.61	2	1084.61	0.0002	0	71.05	9.3e-06	K	EIIDLVLDR	I					File: ~Y:\CORE\RAW_DATA_2022_QE\P1317_Sigrun_Lange\P1317_4_B_hip.raw~; SpectrumID: ~7422~; PrecursorID: ~0~; scans: ~17300~
3	2::tr|A0A8I6ALV8|A0A8I6ALV8_RAT	Tubulin alpha chain OS=Rattus norvegicus OX=10116 GN=Tuba1b PE=3 SV=1	1447	50657	85	85	23	23	66.2	450	1729	7495	1	1	0	543.314	1084.61	2	1084.61	0.0003	0	66.12	2.9e-05	K	EIIDLVLDR	I					File: ~Y:\CORE\RAW_DATA_2022_QE\P1317_Sigrun_Lange\P1317_4_B_hip.raw~; SpectrumID: ~7658~; PrecursorID: ~0~; scans: ~17567~
3	2::tr|A0A8I6ALV8|A0A8I6ALV8_RAT	Tubulin alpha chain OS=Rattus norvegicus OX=10116 GN=Tuba1b PE=3 SV=1	1447	50657	85	85	23	23	66.2	450	2679	4697	1	1	0	625.279	1248.54	2	1248.55	-0.0025	0	61.98	6.5e-05	K	YMACCLLYR	G					File: ~Y:\CORE\RAW_DATA_2022_QE\P1317_Sigrun_Lange\P1317_4_B_hip.raw~; SpectrumID: ~4857~; PrecursorID: ~0~; scans: ~14059~
3	2::tr|A0A8I6ALV8|A0A8I6ALV8_RAT	Tubulin alpha chain OS=Rattus norvegicus OX=10116 GN=Tuba1b PE=3 SV=1	1447	50657	85	85	23	23	66.2	450	2680	5149	1	1	0	625.279	1248.54	2	1248.55	-0.0012	0	58.16	0.00016	K	YMACCLLYR	G					File: ~Y:\CORE\RAW_DATA_2022_QE\P1317_Sigrun_Lange\P1317_4_B_hip.raw~; SpectrumID: ~5310~; PrecursorID: ~0~; scans: ~14621~
3	2::tr|A0A8I6ALV8|A0A8I6ALV8_RAT	Tubulin alpha chain OS=Rattus norvegicus OX=10116 GN=Tuba1b PE=3 SV=1	1447	50657	85	85	23	23	66.2	450	2681	4922	1	1	0	625.28	1248.54	2	1248.55	-0.0007	0	62.05	6.5e-05	K	YMACCLLYR	G					File: ~Y:\CORE\RAW_DATA_2022_QE\P1317_Sigrun_Lange\P1317_4_B_hip.raw~; SpectrumID: ~5082~; PrecursorID: ~0~; scans: ~14339~
3	2::tr|A0A8I6ALV8|A0A8I6ALV8_RAT	Tubulin alpha chain OS=Rattus norvegicus OX=10116 GN=Tuba1b PE=3 SV=1	1447	50657	85	85	23	23	66.2	450	2774	4170	1	1	0	633.274	1264.53	2	1264.54	-0.0074	0	40.05	0.006	K	YMACCLLYR	G	Oxidation (M)	0.030000000.0			File: ~Y:\CORE\RAW_DATA_2022_QE\P1317_Sigrun_Lange\P1317_4_B_hip.raw~; SpectrumID: ~4329~; PrecursorID: ~0~; scans: ~13377~
3	2::tr|A0A8I6ALV8|A0A8I6ALV8_RAT	Tubulin alpha chain OS=Rattus norvegicus OX=10116 GN=Tuba1b PE=3 SV=1	1447	50657	85	85	23	23	66.2	450	2775	4759	1	1	0	633.275	1264.54	2	1264.54	-0.0051	0	54.76	0.0002	K	YMACCLLYR	G	Oxidation (M)	0.030000000.0			File: ~Y:\CORE\RAW_DATA_2022_QE\P1317_Sigrun_Lange\P1317_4_B_hip.raw~; SpectrumID: ~4919~; PrecursorID: ~0~; scans: ~14132~
3	2::tr|A0A8I6ALV8|A0A8I6ALV8_RAT	Tubulin alpha chain OS=Rattus norvegicus OX=10116 GN=Tuba1b PE=3 SV=1	1447	50657	85	85	23	23	66.2	450	2776	4387	1	1	0	633.278	1264.54	2	1264.54	0.0015	0	31	0.065	K	YMACCLLYR	G	Oxidation (M)	0.030000000.0			File: ~Y:\CORE\RAW_DATA_2022_QE\P1317_Sigrun_Lange\P1317_4_B_hip.raw~; SpectrumID: ~4546~; PrecursorID: ~0~; scans: ~13657~
3	2::tr|A0A8I6ALV8|A0A8I6ALV8_RAT	Tubulin alpha chain OS=Rattus norvegicus OX=10116 GN=Tuba1b PE=3 SV=1	1447	50657	85	85	23	23	66.2	450	2777	4986	1	1	0	633.281	1264.55	2	1264.54	0.0078	0	52.17	0.00061	K	YMACCLLYR	G	Oxidation (M)	0.030000000.0			File: ~Y:\CORE\RAW_DATA_2022_QE\P1317_Sigrun_Lange\P1317_4_B_hip.raw~; SpectrumID: ~5147~; PrecursorID: ~0~; scans: ~14415~
3	2::tr|A0A8I6ALV8|A0A8I6ALV8_RAT	Tubulin alpha chain OS=Rattus norvegicus OX=10116 GN=Tuba1b PE=3 SV=1	1447	50657	85	85	23	23	66.2	450	3452	4846	1	1	0	460.904	1379.69	3	1379.69	0.0005	1	47.22	0.0041	R	LDHKFDLMYAK	R					File: ~Y:\CORE\RAW_DATA_2022_QE\P1317_Sigrun_Lange\P1317_4_B_hip.raw~; SpectrumID: ~5006~; PrecursorID: ~0~; scans: ~14242~
3	2::tr|A0A8I6ALV8|A0A8I6ALV8_RAT	Tubulin alpha chain OS=Rattus norvegicus OX=10116 GN=Tuba1b PE=3 SV=1	1447	50657	85	85	23	23	66.2	450	3453	4181	1	1	0	460.904	1379.69	3	1379.69	0.0008	1	29.24	0.26	R	LDHKFDLMYAK	R					File: ~Y:\CORE\RAW_DATA_2022_QE\P1317_Sigrun_Lange\P1317_4_B_hip.raw~; SpectrumID: ~4340~; PrecursorID: ~0~; scans: ~13393~
3	2::tr|A0A8I6ALV8|A0A8I6ALV8_RAT	Tubulin alpha chain OS=Rattus norvegicus OX=10116 GN=Tuba1b PE=3 SV=1	1447	50657	85	85	23	23	66.2	450	3454	4398	1	1	0	460.905	1379.69	3	1379.69	0.0023	1	33.86	0.091	R	LDHKFDLMYAK	R					File: ~Y:\CORE\RAW_DATA_2022_QE\P1317_Sigrun_Lange\P1317_4_B_hip.raw~; SpectrumID: ~4557~; PrecursorID: ~0~; scans: ~13672~
3	2::tr|A0A8I6ALV8|A0A8I6ALV8_RAT	Tubulin alpha chain OS=Rattus norvegicus OX=10116 GN=Tuba1b PE=3 SV=1	1447	50657	85	85	23	23	66.2	450	3455	4613	1	1	0	460.905	1379.69	3	1379.69	0.0023	1	36.02	0.055	R	LDHKFDLMYAK	R					File: ~Y:\CORE\RAW_DATA_2022_QE\P1317_Sigrun_Lange\P1317_4_B_hip.raw~; SpectrumID: ~4773~; PrecursorID: ~0~; scans: ~13952~
3	2::tr|A0A8I6ALV8|A0A8I6ALV8_RAT	Tubulin alpha chain OS=Rattus norvegicus OX=10116 GN=Tuba1b PE=3 SV=1	1447	50657	85	85	23	23	66.2	450	3643	5238	1	1	0	470.929	1409.77	3	1409.77	-0.0005	0	44.52	0.004	R	QLFHPEQLITGK	E					File: ~Y:\CORE\RAW_DATA_2022_QE\P1317_Sigrun_Lange\P1317_4_B_hip.raw~; SpectrumID: ~5399~; PrecursorID: ~0~; scans: ~14747~
3	2::tr|A0A8I6ALV8|A0A8I6ALV8_RAT	Tubulin alpha chain OS=Rattus norvegicus OX=10116 GN=Tuba1b PE=3 SV=1	1447	50657	85	85	23	23	66.2	450	3644	5036	1	1	0	470.93	1409.77	3	1409.77	0.0003	0	46.89	0.0023	R	QLFHPEQLITGK	E					File: ~Y:\CORE\RAW_DATA_2022_QE\P1317_Sigrun_Lange\P1317_4_B_hip.raw~; SpectrumID: ~5197~; PrecursorID: ~0~; scans: ~14476~
3	2::tr|A0A8I6ALV8|A0A8I6ALV8_RAT	Tubulin alpha chain OS=Rattus norvegicus OX=10116 GN=Tuba1b PE=3 SV=1	1447	50657	85	85	23	23	66.2	450	3645	5400	1	1	0	470.93	1409.77	3	1409.77	0.0007	0	46.05	0.0028	R	QLFHPEQLITGK	E					File: ~Y:\CORE\RAW_DATA_2022_QE\P1317_Sigrun_Lange\P1317_4_B_hip.raw~; SpectrumID: ~5561~; PrecursorID: ~0~; scans: ~15009~
3	2::tr|A0A8I6ALV8|A0A8I6ALV8_RAT	Tubulin alpha chain OS=Rattus norvegicus OX=10116 GN=Tuba1b PE=3 SV=1	1447	50657	85	85	23	23	66.2	450	3646	4811	1	1	0	470.93	1409.77	3	1409.77	0.0014	0	46.23	0.0027	R	QLFHPEQLITGK	E					File: ~Y:\CORE\RAW_DATA_2022_QE\P1317_Sigrun_Lange\P1317_4_B_hip.raw~; SpectrumID: ~4971~; PrecursorID: ~0~; scans: ~14198~
3	2::tr|A0A8I6ALV8|A0A8I6ALV8_RAT	Tubulin alpha chain OS=Rattus norvegicus OX=10116 GN=Tuba1b PE=3 SV=1	1447	50657	85	85	23	23	66.2	450	3647	5277	1	1	0	705.892	1409.77	2	1409.77	0.0022	0	40.26	0.011	R	QLFHPEQLITGK	E					File: ~Y:\CORE\RAW_DATA_2022_QE\P1317_Sigrun_Lange\P1317_4_B_hip.raw~; SpectrumID: ~5438~; PrecursorID: ~0~; scans: ~14811~
3	2::tr|A0A8I6ALV8|A0A8I6ALV8_RAT	Tubulin alpha chain OS=Rattus norvegicus OX=10116 GN=Tuba1b PE=3 SV=1	1447	50657	85	85	23	23	66.2	450	3648	5078	1	1	0	705.895	1409.77	2	1409.77	0.0081	0	46.25	0.0025	R	QLFHPEQLITGK	E					File: ~Y:\CORE\RAW_DATA_2022_QE\P1317_Sigrun_Lange\P1317_4_B_hip.raw~; SpectrumID: ~5239~; PrecursorID: ~0~; scans: ~14529~
3	2::tr|A0A8I6ALV8|A0A8I6ALV8_RAT	Tubulin alpha chain OS=Rattus norvegicus OX=10116 GN=Tuba1b PE=3 SV=1	1447	50657	85	85	23	23	66.2	450	3656	5271	1	1	0	706.39	1410.77	2	1410.75	0.0149	0	38.67	0.016	R	QLFHPEQLITGK	E	Deamidated (NQ)	0.000000100000.0			File: ~Y:\CORE\RAW_DATA_2022_QE\P1317_Sigrun_Lange\P1317_4_B_hip.raw~; SpectrumID: ~5432~; PrecursorID: ~0~; scans: ~14801~
3	2::tr|A0A8I6ALV8|A0A8I6ALV8_RAT	Tubulin alpha chain OS=Rattus norvegicus OX=10116 GN=Tuba1b PE=3 SV=1	1447	50657	85	85	23	23	66.2	450	3657	4852	2	1	0	706.39	1410.77	2	1410.75	0.0156	0	37.58	0.022	R	QLFHPEQLITGK	E	Deamidated (NQ)	0.000000100000.0			File: ~Y:\CORE\RAW_DATA_2022_QE\P1317_Sigrun_Lange\P1317_4_B_hip.raw~; SpectrumID: ~5012~; PrecursorID: ~0~; scans: ~14250~
3	2::tr|A0A8I6ALV8|A0A8I6ALV8_RAT	Tubulin alpha chain OS=Rattus norvegicus OX=10116 GN=Tuba1b PE=3 SV=1	1447	50657	85	85	23	23	66.2	450	4552	7328	1	1	1	799.886	1597.76	2	1597.76	-0.0024	0	62.25	0.00012	R	TIQFVDWCPTGFK	V					File: ~Y:\CORE\RAW_DATA_2022_QE\P1317_Sigrun_Lange\P1317_4_B_hip.raw~; SpectrumID: ~7491~; PrecursorID: ~0~; scans: ~17376~
3	2::tr|A0A8I6ALV8|A0A8I6ALV8_RAT	Tubulin alpha chain OS=Rattus norvegicus OX=10116 GN=Tuba1b PE=3 SV=1	1447	50657	85	85	23	23	66.2	450	4553	7568	1	1	1	799.886	1597.76	2	1597.76	-0.0019	0	46.75	0.0043	R	TIQFVDWCPTGFK	V					File: ~Y:\CORE\RAW_DATA_2022_QE\P1317_Sigrun_Lange\P1317_4_B_hip.raw~; SpectrumID: ~7731~; PrecursorID: ~0~; scans: ~17650~
3	2::tr|A0A8I6ALV8|A0A8I6ALV8_RAT	Tubulin alpha chain OS=Rattus norvegicus OX=10116 GN=Tuba1b PE=3 SV=1	1447	50657	85	85	23	23	66.2	450	5038	7865	1	1	0	851.455	1700.9	2	1700.9	-0.0024	0	65.75	6.1e-05	R	AVFVDLEPTVIDEVR	T					File: ~Y:\CORE\RAW_DATA_2022_QE\P1317_Sigrun_Lange\P1317_4_B_hip.raw~; SpectrumID: ~8029~; PrecursorID: ~0~; scans: ~17982~
3	2::tr|A0A8I6ALV8|A0A8I6ALV8_RAT	Tubulin alpha chain OS=Rattus norvegicus OX=10116 GN=Tuba1b PE=3 SV=1	1447	50657	85	85	23	23	66.2	450	5039	7610	1	1	0	851.457	1700.9	2	1700.9	0.0008	0	81.21	1.7e-06	R	AVFVDLEPTVIDEVR	T					File: ~Y:\CORE\RAW_DATA_2022_QE\P1317_Sigrun_Lange\P1317_4_B_hip.raw~; SpectrumID: ~7774~; PrecursorID: ~0~; scans: ~17700~
3	2::tr|A0A8I6ALV8|A0A8I6ALV8_RAT	Tubulin alpha chain OS=Rattus norvegicus OX=10116 GN=Tuba1b PE=3 SV=1	1447	50657	85	85	23	23	66.2	450	5040	7615	1	1	0	567.975	1700.9	3	1700.9	0.004	0	68.2	3.3e-05	R	AVFVDLEPTVIDEVR	T					File: ~Y:\CORE\RAW_DATA_2022_QE\P1317_Sigrun_Lange\P1317_4_B_hip.raw~; SpectrumID: ~7779~; PrecursorID: ~0~; scans: ~17706~
3	2::tr|A0A8I6ALV8|A0A8I6ALV8_RAT	Tubulin alpha chain OS=Rattus norvegicus OX=10116 GN=Tuba1b PE=3 SV=1	1447	50657	85	85	23	23	66.2	450	5113	4079	1	1	0	573.631	1717.87	3	1717.87	-0.0019	0	29.98	0.28	R	NLDIERPTYTNLNR	L					File: ~Y:\CORE\RAW_DATA_2022_QE\P1317_Sigrun_Lange\P1317_4_B_hip.raw~; SpectrumID: ~4238~; PrecursorID: ~0~; scans: ~13258~
3	2::tr|A0A8I6ALV8|A0A8I6ALV8_RAT	Tubulin alpha chain OS=Rattus norvegicus OX=10116 GN=Tuba1b PE=3 SV=1	1447	50657	85	85	23	23	66.2	450	5114	3872	1	1	0	573.632	1717.87	3	1717.87	-0.001	0	38.32	0.041	R	NLDIERPTYTNLNR	L					File: ~Y:\CORE\RAW_DATA_2022_QE\P1317_Sigrun_Lange\P1317_4_B_hip.raw~; SpectrumID: ~4031~; PrecursorID: ~0~; scans: ~12988~
3	2::tr|A0A8I6ALV8|A0A8I6ALV8_RAT	Tubulin alpha chain OS=Rattus norvegicus OX=10116 GN=Tuba1b PE=3 SV=1	1447	50657	85	85	23	23	66.2	450	5117	3669	1	1	0	573.633	1717.88	3	1717.87	0.0012	0	46.87	0.0058	R	NLDIERPTYTNLNR	L					File: ~Y:\CORE\RAW_DATA_2022_QE\P1317_Sigrun_Lange\P1317_4_B_hip.raw~; SpectrumID: ~3827~; PrecursorID: ~0~; scans: ~12718~
3	2::tr|A0A8I6ALV8|A0A8I6ALV8_RAT	Tubulin alpha chain OS=Rattus norvegicus OX=10116 GN=Tuba1b PE=3 SV=1	1447	50657	85	85	23	23	66.2	450	5118	3257	1	1	0	573.633	1717.88	3	1717.87	0.0014	0	33.18	0.13	R	NLDIERPTYTNLNR	L					File: ~Y:\CORE\RAW_DATA_2022_QE\P1317_Sigrun_Lange\P1317_4_B_hip.raw~; SpectrumID: ~3414~; PrecursorID: ~0~; scans: ~12176~
3	2::tr|A0A8I6ALV8|A0A8I6ALV8_RAT	Tubulin alpha chain OS=Rattus norvegicus OX=10116 GN=Tuba1b PE=3 SV=1	1447	50657	85	85	23	23	66.2	450	5119	3466	1	1	0	573.633	1717.88	3	1717.87	0.0021	0	29.6	0.3	R	NLDIERPTYTNLNR	L					File: ~Y:\CORE\RAW_DATA_2022_QE\P1317_Sigrun_Lange\P1317_4_B_hip.raw~; SpectrumID: ~3624~; PrecursorID: ~0~; scans: ~12449~
3	2::tr|A0A8I6ALV8|A0A8I6ALV8_RAT	Tubulin alpha chain OS=Rattus norvegicus OX=10116 GN=Tuba1b PE=3 SV=1	1447	50657	85	85	23	23	66.2	450	5299	6301	1	1	0	878.985	1755.96	2	1755.96	-0.0008	0	51.36	0.0011	R	IHFPLATYAPVISAEK	A					File: ~Y:\CORE\RAW_DATA_2022_QE\P1317_Sigrun_Lange\P1317_4_B_hip.raw~; SpectrumID: ~6463~; PrecursorID: ~0~; scans: ~16115~
3	2::tr|A0A8I6ALV8|A0A8I6ALV8_RAT	Tubulin alpha chain OS=Rattus norvegicus OX=10116 GN=Tuba1b PE=3 SV=1	1447	50657	85	85	23	23	66.2	450	5300	6362	1	1	0	586.326	1755.96	3	1755.96	-0.0002	0	52.66	0.00081	R	IHFPLATYAPVISAEK	A					File: ~Y:\CORE\RAW_DATA_2022_QE\P1317_Sigrun_Lange\P1317_4_B_hip.raw~; SpectrumID: ~6524~; PrecursorID: ~0~; scans: ~16201~
3	2::tr|A0A8I6ALV8|A0A8I6ALV8_RAT	Tubulin alpha chain OS=Rattus norvegicus OX=10116 GN=Tuba1b PE=3 SV=1	1447	50657	85	85	23	23	66.2	450	5302	6569	1	1	0	586.326	1755.96	3	1755.96	0.0011	0	60.84	0.00012	R	IHFPLATYAPVISAEK	A					File: ~Y:\CORE\RAW_DATA_2022_QE\P1317_Sigrun_Lange\P1317_4_B_hip.raw~; SpectrumID: ~6731~; PrecursorID: ~0~; scans: ~16468~
3	2::tr|A0A8I6ALV8|A0A8I6ALV8_RAT	Tubulin alpha chain OS=Rattus norvegicus OX=10116 GN=Tuba1b PE=3 SV=1	1447	50657	85	85	23	23	66.2	450	5303	6147	1	1	0	586.332	1755.97	3	1755.96	0.0191	0	49.37	0.0013	R	IHFPLATYAPVISAEK	A					File: ~Y:\CORE\RAW_DATA_2022_QE\P1317_Sigrun_Lange\P1317_4_B_hip.raw~; SpectrumID: ~6309~; PrecursorID: ~0~; scans: ~15928~
3	2::tr|A0A8I6ALV8|A0A8I6ALV8_RAT	Tubulin alpha chain OS=Rattus norvegicus OX=10116 GN=Tuba1b PE=3 SV=1	1447	50657	85	85	23	23	66.2	450	5607	5420	1	1	0	912.995	1823.97	2	1823.98	-0.0033	0	40.91	0.012	K	VGINYQPPTVVPGGDLAK	V					File: ~Y:\CORE\RAW_DATA_2022_QE\P1317_Sigrun_Lange\P1317_4_B_hip.raw~; SpectrumID: ~5581~; PrecursorID: ~0~; scans: ~15036~
3	2::tr|A0A8I6ALV8|A0A8I6ALV8_RAT	Tubulin alpha chain OS=Rattus norvegicus OX=10116 GN=Tuba1b PE=3 SV=1	1447	50657	85	85	23	23	66.2	450	5608	5291	1	1	0	609	1823.98	3	1823.98	-0.0002	0	25.03	0.46	K	VGINYQPPTVVPGGDLAK	V					File: ~Y:\CORE\RAW_DATA_2022_QE\P1317_Sigrun_Lange\P1317_4_B_hip.raw~; SpectrumID: ~5452~; PrecursorID: ~0~; scans: ~14832~
3	2::tr|A0A8I6ALV8|A0A8I6ALV8_RAT	Tubulin alpha chain OS=Rattus norvegicus OX=10116 GN=Tuba1b PE=3 SV=1	1447	50657	85	85	23	23	66.2	450	5611	5308	1	1	0	609.337	1824.99	3	1824.96	0.0271	0	46.12	0.0031	K	VGINYQPPTVVPGGDLAK	V	Deamidated (NQ)	0.000001000000000000.0			File: ~Y:\CORE\RAW_DATA_2022_QE\P1317_Sigrun_Lange\P1317_4_B_hip.raw~; SpectrumID: ~5469~; PrecursorID: ~0~; scans: ~14857~
3	2::tr|A0A8I6ALV8|A0A8I6ALV8_RAT	Tubulin alpha chain OS=Rattus norvegicus OX=10116 GN=Tuba1b PE=3 SV=1	1447	50657	85	85	23	23	66.2	450	5760	7461	1	1	0	932.956	1863.9	2	1863.9	0.0002	0	124.24	1.1e-10	R	AVCMLSNTTAIAEAWAR	L					File: ~Y:\CORE\RAW_DATA_2022_QE\P1317_Sigrun_Lange\P1317_4_B_hip.raw~; SpectrumID: ~7624~; PrecursorID: ~0~; scans: ~17529~
3	2::tr|A0A8I6ALV8|A0A8I6ALV8_RAT	Tubulin alpha chain OS=Rattus norvegicus OX=10116 GN=Tuba1b PE=3 SV=1	1447	50657	85	85	23	23	66.2	450	5761	7468	1	1	0	622.307	1863.9	3	1863.9	0.003	0	76.38	7e-06	R	AVCMLSNTTAIAEAWAR	L					File: ~Y:\CORE\RAW_DATA_2022_QE\P1317_Sigrun_Lange\P1317_4_B_hip.raw~; SpectrumID: ~7631~; PrecursorID: ~0~; scans: ~17537~
3	2::tr|A0A8I6ALV8|A0A8I6ALV8_RAT	Tubulin alpha chain OS=Rattus norvegicus OX=10116 GN=Tuba1b PE=3 SV=1	1447	50657	85	85	23	23	66.2	450	5763	7225	1	1	0	932.961	1863.91	2	1863.9	0.01	0	114.86	9.8e-10	R	AVCMLSNTTAIAEAWAR	L					File: ~Y:\CORE\RAW_DATA_2022_QE\P1317_Sigrun_Lange\P1317_4_B_hip.raw~; SpectrumID: ~7388~; PrecursorID: ~0~; scans: ~17261~
3	2::tr|A0A8I6ALV8|A0A8I6ALV8_RAT	Tubulin alpha chain OS=Rattus norvegicus OX=10116 GN=Tuba1b PE=3 SV=1	1447	50657	85	85	23	23	66.2	450	5846	7386	1	1	0	627.977	1880.91	3	1880.88	0.0329	0	57.51	0.0005	R	AVCMLSNTTAIAEAWAR	L	Deamidated (NQ); Oxidation (M)	0.00030010000000000.0			File: ~Y:\CORE\RAW_DATA_2022_QE\P1317_Sigrun_Lange\P1317_4_B_hip.raw~; SpectrumID: ~7549~; PrecursorID: ~0~; scans: ~17441~
3	2::tr|A0A8I6ALV8|A0A8I6ALV8_RAT	Tubulin alpha chain OS=Rattus norvegicus OX=10116 GN=Tuba1b PE=3 SV=1	1447	50657	85	85	23	23	66.2	450	6347	7299	1	1	0	1004.45	2006.88	2	2006.89	-0.0061	0	102.36	7.1e-09	K	TIGGGDDSFNTFFSETGAGK	H					File: ~Y:\CORE\RAW_DATA_2022_QE\P1317_Sigrun_Lange\P1317_4_B_hip.raw~; SpectrumID: ~7462~; PrecursorID: ~0~; scans: ~17343~
3	2::tr|A0A8I6ALV8|A0A8I6ALV8_RAT	Tubulin alpha chain OS=Rattus norvegicus OX=10116 GN=Tuba1b PE=3 SV=1	1447	50657	85	85	23	23	66.2	450	6348	7055	1	1	0	1004.45	2006.89	2	2006.89	-0.0002	0	85.46	4e-07	K	TIGGGDDSFNTFFSETGAGK	H					File: ~Y:\CORE\RAW_DATA_2022_QE\P1317_Sigrun_Lange\P1317_4_B_hip.raw~; SpectrumID: ~7218~; PrecursorID: ~0~; scans: ~17074~
3	2::tr|A0A8I6ALV8|A0A8I6ALV8_RAT	Tubulin alpha chain OS=Rattus norvegicus OX=10116 GN=Tuba1b PE=3 SV=1	1447	50657	85	85	23	23	66.2	450	6349	6825	1	1	0	1004.45	2006.89	2	2006.89	0.0008	0	97.54	2.5e-08	K	TIGGGDDSFNTFFSETGAGK	H					File: ~Y:\CORE\RAW_DATA_2022_QE\P1317_Sigrun_Lange\P1317_4_B_hip.raw~; SpectrumID: ~6987~; PrecursorID: ~0~; scans: ~16795~
3	2::tr|A0A8I6ALV8|A0A8I6ALV8_RAT	Tubulin alpha chain OS=Rattus norvegicus OX=10116 GN=Tuba1b PE=3 SV=1	1447	50657	85	85	23	23	66.2	450	6353	6571	1	1	0	1004.94	2007.87	2	2007.87	-0.0045	0	59.9	0.0001	K	TIGGGDDSFNTFFSETGAGK	H	Deamidated (NQ)	0.00000000010000000000.0			File: ~Y:\CORE\RAW_DATA_2022_QE\P1317_Sigrun_Lange\P1317_4_B_hip.raw~; SpectrumID: ~6733~; PrecursorID: ~0~; scans: ~16470~
3	2::tr|A0A8I6ALV8|A0A8I6ALV8_RAT	Tubulin alpha chain OS=Rattus norvegicus OX=10116 GN=Tuba1b PE=3 SV=1	1447	50657	85	85	23	23	66.2	450	6354	6847	1	1	0	670.305	2007.89	3	2007.87	0.0226	0	44.2	0.006	K	TIGGGDDSFNTFFSETGAGK	H	Deamidated (NQ)	0.00000000010000000000.0			File: ~Y:\CORE\RAW_DATA_2022_QE\P1317_Sigrun_Lange\P1317_4_B_hip.raw~; SpectrumID: ~7009~; PrecursorID: ~0~; scans: ~16825~
3	2::tr|A0A8I6ALV8|A0A8I6ALV8_RAT	Tubulin alpha chain OS=Rattus norvegicus OX=10116 GN=Tuba1b PE=3 SV=1	1447	50657	85	85	23	23	66.2	450	6355	6886	1	1	0	670.306	2007.9	3	2007.87	0.027	0	42.22	0.01	K	TIGGGDDSFNTFFSETGAGK	H	Deamidated (NQ)	0.00000000010000000000.0			File: ~Y:\CORE\RAW_DATA_2022_QE\P1317_Sigrun_Lange\P1317_4_B_hip.raw~; SpectrumID: ~7048~; PrecursorID: ~0~; scans: ~16873~
3	2::tr|A0A8I6ALV8|A0A8I6ALV8_RAT	Tubulin alpha chain OS=Rattus norvegicus OX=10116 GN=Tuba1b PE=3 SV=1	1447	50657	85	85	23	23	66.2	450	7470	6593	1	1	0	777.34	2329	3	2329.01	-0.0133	0	89.96	1.1e-07	R	AFVHWYVGEGMEEGEFSEAR	E					File: ~Y:\CORE\RAW_DATA_2022_QE\P1317_Sigrun_Lange\P1317_4_B_hip.raw~; SpectrumID: ~6755~; PrecursorID: ~0~; scans: ~16499~
3	2::tr|A0A8I6ALV8|A0A8I6ALV8_RAT	Tubulin alpha chain OS=Rattus norvegicus OX=10116 GN=Tuba1b PE=3 SV=1	1447	50657	85	85	23	23	66.2	450	7471	6380	1	1	0	777.341	2329	3	2329.01	-0.0085	0	63.32	5.3e-05	R	AFVHWYVGEGMEEGEFSEAR	E					File: ~Y:\CORE\RAW_DATA_2022_QE\P1317_Sigrun_Lange\P1317_4_B_hip.raw~; SpectrumID: ~6542~; PrecursorID: ~0~; scans: ~16227~
3	2::tr|A0A8I6ALV8|A0A8I6ALV8_RAT	Tubulin alpha chain OS=Rattus norvegicus OX=10116 GN=Tuba1b PE=3 SV=1	1447	50657	85	85	23	23	66.2	450	7472	7026	1	1	0	777.349	2329.02	3	2329.01	0.0131	0	37.33	0.028	R	AFVHWYVGEGMEEGEFSEAR	E					File: ~Y:\CORE\RAW_DATA_2022_QE\P1317_Sigrun_Lange\P1317_4_B_hip.raw~; SpectrumID: ~7189~; PrecursorID: ~0~; scans: ~17039~
3	2::tr|A0A8I6ALV8|A0A8I6ALV8_RAT	Tubulin alpha chain OS=Rattus norvegicus OX=10116 GN=Tuba1b PE=3 SV=1	1447	50657	85	85	23	23	66.2	450	7725	9375	1	1	0	803.739	2408.19	3	2408.2	-0.0068	0	45.47	0.0089	R	FDGALNVDLTEFQTNLVPYPR	I					File: ~Y:\CORE\RAW_DATA_2022_QE\P1317_Sigrun_Lange\P1317_4_B_hip.raw~; SpectrumID: ~9672~; PrecursorID: ~0~; scans: ~19769~
3	2::tr|A0A8I6ALV8|A0A8I6ALV8_RAT	Tubulin alpha chain OS=Rattus norvegicus OX=10116 GN=Tuba1b PE=3 SV=1	1447	50657	85	85	23	23	66.2	450	7726	9020	1	1	0	803.74	2408.2	3	2408.2	-0.0042	0	86.4	7.3e-07	R	FDGALNVDLTEFQTNLVPYPR	I					File: ~Y:\CORE\RAW_DATA_2022_QE\P1317_Sigrun_Lange\P1317_4_B_hip.raw~; SpectrumID: ~9281~; PrecursorID: ~0~; scans: ~19352~
3	2::tr|A0A8I6ALV8|A0A8I6ALV8_RAT	Tubulin alpha chain OS=Rattus norvegicus OX=10116 GN=Tuba1b PE=3 SV=1	1447	50657	85	85	23	23	66.2	450	7727	9013	1	1	0	1205.11	2408.2	2	2408.2	-0.0041	0	111.04	2.5e-09	R	FDGALNVDLTEFQTNLVPYPR	I					File: ~Y:\CORE\RAW_DATA_2022_QE\P1317_Sigrun_Lange\P1317_4_B_hip.raw~; SpectrumID: ~9272~; PrecursorID: ~0~; scans: ~19342~
3	2::tr|A0A8I6ALV8|A0A8I6ALV8_RAT	Tubulin alpha chain OS=Rattus norvegicus OX=10116 GN=Tuba1b PE=3 SV=1	1447	50657	85	85	23	23	66.2	450	7728	9339	1	1	0	1205.11	2408.2	2	2408.2	-0.0041	0	102.68	1.7e-08	R	FDGALNVDLTEFQTNLVPYPR	I					File: ~Y:\CORE\RAW_DATA_2022_QE\P1317_Sigrun_Lange\P1317_4_B_hip.raw~; SpectrumID: ~9635~; PrecursorID: ~0~; scans: ~19730~
3	2::tr|A0A8I6ALV8|A0A8I6ALV8_RAT	Tubulin alpha chain OS=Rattus norvegicus OX=10116 GN=Tuba1b PE=3 SV=1	1447	50657	85	85	23	23	66.2	450	7747	5061	1	1	0	604.556	2414.19	4	2414.2	-0.0043	1	31.14	0.27	R	QLFHPEQLITGKEDAANNYAR	G					File: ~Y:\CORE\RAW_DATA_2022_QE\P1317_Sigrun_Lange\P1317_4_B_hip.raw~; SpectrumID: ~5222~; PrecursorID: ~0~; scans: ~14507~
3	2::tr|A0A8I6ALV8|A0A8I6ALV8_RAT	Tubulin alpha chain OS=Rattus norvegicus OX=10116 GN=Tuba1b PE=3 SV=1	1447	50657	85	85	23	23	66.2	450	7754	5257	1	1	0	604.807	2415.2	4	2415.18	0.0156	1	56.92	0.00068	R	QLFHPEQLITGKEDAANNYAR	G	Deamidated (NQ)	0.000000000000000010000.0			File: ~Y:\CORE\RAW_DATA_2022_QE\P1317_Sigrun_Lange\P1317_4_B_hip.raw~; SpectrumID: ~5418~; PrecursorID: ~0~; scans: ~14776~
3	2::tr|A0A8I6ALV8|A0A8I6ALV8_RAT	Tubulin alpha chain OS=Rattus norvegicus OX=10116 GN=Tuba1b PE=3 SV=1	1447	50657	85	85	23	23	66.2	450	7755	5423	1	1	0	604.807	2415.2	4	2415.18	0.0163	1	53.8	0.0014	R	QLFHPEQLITGKEDAANNYAR	G	Deamidated (NQ)	0.000000100000000000000.0			File: ~Y:\CORE\RAW_DATA_2022_QE\P1317_Sigrun_Lange\P1317_4_B_hip.raw~; SpectrumID: ~5584~; PrecursorID: ~0~; scans: ~15040~
3	2::tr|A0A8I6ALV8|A0A8I6ALV8_RAT	Tubulin alpha chain OS=Rattus norvegicus OX=10116 GN=Tuba1b PE=3 SV=1	1447	50657	85	85	23	23	66.2	450	7757	5349	1	1	0	806.404	2416.19	3	2416.17	0.0252	1	31.6	0.24	R	QLFHPEQLITGKEDAANNYAR	G	2 Deamidated (NQ)	0.000000100000000010000.0			File: ~Y:\CORE\RAW_DATA_2022_QE\P1317_Sigrun_Lange\P1317_4_B_hip.raw~; SpectrumID: ~5510~; PrecursorID: ~0~; scans: ~14929~
3	2::tr|A0A8I6ALV8|A0A8I6ALV8_RAT	Tubulin alpha chain OS=Rattus norvegicus OX=10116 GN=Tuba1b PE=3 SV=1	1447	50657	85	85	23	23	66.2	450	8655	5462	1	1	0	917.423	2749.25	3	2749.28	-0.0376	0	37.11	0.037	K	AYHEQLSVAEITNACFEPANQMVK	C					File: ~Y:\CORE\RAW_DATA_2022_QE\P1317_Sigrun_Lange\P1317_4_B_hip.raw~; SpectrumID: ~5623~; PrecursorID: ~0~; scans: ~15097~
3	2::tr|A0A8I6ALV8|A0A8I6ALV8_RAT	Tubulin alpha chain OS=Rattus norvegicus OX=10116 GN=Tuba1b PE=3 SV=1	1447	50657	85	85	23	23	66.2	450	8656	5681	1	1	0	917.435	2749.28	3	2749.28	-0.0008	0	85.13	7.7e-07	K	AYHEQLSVAEITNACFEPANQMVK	C					File: ~Y:\CORE\RAW_DATA_2022_QE\P1317_Sigrun_Lange\P1317_4_B_hip.raw~; SpectrumID: ~5843~; PrecursorID: ~0~; scans: ~15375~
3	2::tr|A0A8I6ALV8|A0A8I6ALV8_RAT	Tubulin alpha chain OS=Rattus norvegicus OX=10116 GN=Tuba1b PE=3 SV=1	1447	50657	85	85	23	23	66.2	450	8657	5906	1	1	0	917.435	2749.28	3	2749.28	-0.0002	0	93.13	1.2e-07	K	AYHEQLSVAEITNACFEPANQMVK	C					File: ~Y:\CORE\RAW_DATA_2022_QE\P1317_Sigrun_Lange\P1317_4_B_hip.raw~; SpectrumID: ~6068~; PrecursorID: ~0~; scans: ~15648~
3	2::tr|A0A8I6ALV8|A0A8I6ALV8_RAT	Tubulin alpha chain OS=Rattus norvegicus OX=10116 GN=Tuba1b PE=3 SV=1	1447	50657	85	85	23	23	66.2	450	9311	7449	1	1	0	805.111	3216.41	4	3216.42	-0.0018	1	26.87	0.26	R	AFVHWYVGEGMEEGEFSEAREDMAALEK	D					File: ~Y:\CORE\RAW_DATA_2022_QE\P1317_Sigrun_Lange\P1317_4_B_hip.raw~; SpectrumID: ~7612~; PrecursorID: ~0~; scans: ~17515~
3	2::tr|A0A8I6ALV8|A0A8I6ALV8_RAT	Tubulin alpha chain OS=Rattus norvegicus OX=10116 GN=Tuba1b PE=3 SV=1	1447	50657	85	85	23	23	66.2	450	9951	7463	1	1	0	1075.74	4298.94	4	4298.9	0.038	0	38.29	0.022	R	ECISIHVGQAGVQIGNACWELYCLEHGIQPDGQMPSDK	T	3 Deamidated (NQ)	0.00000000000010010000000000001000000000.0			File: ~Y:\CORE\RAW_DATA_2022_QE\P1317_Sigrun_Lange\P1317_4_B_hip.raw~; SpectrumID: ~7626~; PrecursorID: ~0~; scans: ~17531~	emPAI	22.4
3	2::tr|A0A8I6B5M1|A0A8I6B5M1_RAT	Tubulin alpha chain OS=Rattus norvegicus OX=10116 GN=Tuba1b PE=3 SV=1	1401	50050	82	82	22	22	63.2	443	90	729	1	0	0	388.21	774.406	2	774.402	0.0039	0	24.12	0.25	R	GHYTIGK	E					File: ~Y:\CORE\RAW_DATA_2022_QE\P1317_Sigrun_Lange\P1317_4_B_hip.raw~; SpectrumID: ~760~; PrecursorID: ~0~; scans: ~7658~
3	2::tr|A0A8I6B5M1|A0A8I6B5M1_RAT	Tubulin alpha chain OS=Rattus norvegicus OX=10116 GN=Tuba1b PE=3 SV=1	1401	50050	82	82	22	22	63.2	443	106	2330	1	0	0	391.208	780.402	2	780.402	-0.0002	0	46.41	0.00051	R	LSVDYGK	K					File: ~Y:\CORE\RAW_DATA_2022_QE\P1317_Sigrun_Lange\P1317_4_B_hip.raw~; SpectrumID: ~2474~; PrecursorID: ~0~; scans: ~10552~
3	2::tr|A0A8I6B5M1|A0A8I6B5M1_RAT	Tubulin alpha chain OS=Rattus norvegicus OX=10116 GN=Tuba1b PE=3 SV=1	1401	50050	82	82	22	22	63.2	443	107	2192	1	0	0	391.209	780.403	2	780.402	0.0012	0	24.96	0.071	R	LSVDYGK	K					File: ~Y:\CORE\RAW_DATA_2022_QE\P1317_Sigrun_Lange\P1317_4_B_hip.raw~; SpectrumID: ~2332~; PrecursorID: ~0~; scans: ~10296~
3	2::tr|A0A8I6B5M1|A0A8I6B5M1_RAT	Tubulin alpha chain OS=Rattus norvegicus OX=10116 GN=Tuba1b PE=3 SV=1	1401	50050	82	82	22	22	63.2	443	108	2483	1	0	0	391.209	780.404	2	780.402	0.0019	0	43.74	0.00079	R	LSVDYGK	K					File: ~Y:\CORE\RAW_DATA_2022_QE\P1317_Sigrun_Lange\P1317_4_B_hip.raw~; SpectrumID: ~2631~; PrecursorID: ~0~; scans: ~10808~
3	2::tr|A0A8I6B5M1|A0A8I6B5M1_RAT	Tubulin alpha chain OS=Rattus norvegicus OX=10116 GN=Tuba1b PE=3 SV=1	1401	50050	82	82	22	22	63.2	443	733	3939	1	0	0	452.218	902.422	2	902.421	0.001	0	34.44	0.043	K	FDLMYAK	R	Oxidation (M)	0.0003000.0			File: ~Y:\CORE\RAW_DATA_2022_QE\P1317_Sigrun_Lange\P1317_4_B_hip.raw~; SpectrumID: ~4098~; PrecursorID: ~0~; scans: ~13075~
3	2::tr|A0A8I6B5M1|A0A8I6B5M1_RAT	Tubulin alpha chain OS=Rattus norvegicus OX=10116 GN=Tuba1b PE=3 SV=1	1401	50050	82	82	22	22	63.2	443	753	2676	1	0	0	453.714	905.413	2	905.416	-0.0039	0	44.33	0.0057	R	EDMAALEK	D					File: ~Y:\CORE\RAW_DATA_2022_QE\P1317_Sigrun_Lange\P1317_4_B_hip.raw~; SpectrumID: ~2830~; PrecursorID: ~0~; scans: ~11109~
3	2::tr|A0A8I6B5M1|A0A8I6B5M1_RAT	Tubulin alpha chain OS=Rattus norvegicus OX=10116 GN=Tuba1b PE=3 SV=1	1401	50050	82	82	22	22	63.2	443	754	2495	1	0	0	453.715	905.415	2	905.416	-0.0009	0	60.34	0.00015	R	EDMAALEK	D					File: ~Y:\CORE\RAW_DATA_2022_QE\P1317_Sigrun_Lange\P1317_4_B_hip.raw~; SpectrumID: ~2643~; PrecursorID: ~0~; scans: ~10826~
3	2::tr|A0A8I6B5M1|A0A8I6B5M1_RAT	Tubulin alpha chain OS=Rattus norvegicus OX=10116 GN=Tuba1b PE=3 SV=1	1401	50050	82	82	22	22	63.2	443	755	2339	1	0	0	453.716	905.417	2	905.416	0.0005	0	49.23	0.0018	R	EDMAALEK	D					File: ~Y:\CORE\RAW_DATA_2022_QE\P1317_Sigrun_Lange\P1317_4_B_hip.raw~; SpectrumID: ~2484~; PrecursorID: ~0~; scans: ~10567~
3	2::tr|A0A8I6B5M1|A0A8I6B5M1_RAT	Tubulin alpha chain OS=Rattus norvegicus OX=10116 GN=Tuba1b PE=3 SV=1	1401	50050	82	82	22	22	63.2	443	845	1734	1	0	0	461.711	921.407	2	921.411	-0.0048	0	33.55	0.053	R	EDMAALEK	D	Oxidation (M)	0.00300000.0			File: ~Y:\CORE\RAW_DATA_2022_QE\P1317_Sigrun_Lange\P1317_4_B_hip.raw~; SpectrumID: ~1859~; PrecursorID: ~0~; scans: ~9391~
3	2::tr|A0A8I6B5M1|A0A8I6B5M1_RAT	Tubulin alpha chain OS=Rattus norvegicus OX=10116 GN=Tuba1b PE=3 SV=1	1401	50050	82	82	22	22	63.2	443	846	1188	1	0	0	461.711	921.408	2	921.411	-0.0036	0	30.74	0.1	R	EDMAALEK	D	Oxidation (M)	0.00300000.0			File: ~Y:\CORE\RAW_DATA_2022_QE\P1317_Sigrun_Lange\P1317_4_B_hip.raw~; SpectrumID: ~1272~; PrecursorID: ~0~; scans: ~8374~
3	2::tr|A0A8I6B5M1|A0A8I6B5M1_RAT	Tubulin alpha chain OS=Rattus norvegicus OX=10116 GN=Tuba1b PE=3 SV=1	1401	50050	82	82	22	22	63.2	443	847	2352	1	0	0	461.712	921.409	2	921.411	-0.0028	0	43.88	0.005	R	EDMAALEK	D	Oxidation (M)	0.00300000.0			File: ~Y:\CORE\RAW_DATA_2022_QE\P1317_Sigrun_Lange\P1317_4_B_hip.raw~; SpectrumID: ~2497~; PrecursorID: ~0~; scans: ~10591~
3	2::tr|A0A8I6B5M1|A0A8I6B5M1_RAT	Tubulin alpha chain OS=Rattus norvegicus OX=10116 GN=Tuba1b PE=3 SV=1	1401	50050	82	82	22	22	63.2	443	848	1599	1	0	0	461.712	921.41	2	921.411	-0.0012	0	38.27	0.018	R	EDMAALEK	D	Oxidation (M)	0.00300000.0			File: ~Y:\CORE\RAW_DATA_2022_QE\P1317_Sigrun_Lange\P1317_4_B_hip.raw~; SpectrumID: ~1714~; PrecursorID: ~0~; scans: ~9136~
3	2::tr|A0A8I6B5M1|A0A8I6B5M1_RAT	Tubulin alpha chain OS=Rattus norvegicus OX=10116 GN=Tuba1b PE=3 SV=1	1401	50050	82	82	22	22	63.2	443	849	1323	1	0	0	461.713	921.41	2	921.411	-0.0008	0	24.91	0.4	R	EDMAALEK	D	Oxidation (M)	0.00300000.0			File: ~Y:\CORE\RAW_DATA_2022_QE\P1317_Sigrun_Lange\P1317_4_B_hip.raw~; SpectrumID: ~1419~; PrecursorID: ~0~; scans: ~8620~
3	2::tr|A0A8I6B5M1|A0A8I6B5M1_RAT	Tubulin alpha chain OS=Rattus norvegicus OX=10116 GN=Tuba1b PE=3 SV=1	1401	50050	82	82	22	22	63.2	443	850	1473	1	0	0	461.713	921.411	2	921.411	-0.0006	0	48.83	0.0016	R	EDMAALEK	D	Oxidation (M)	0.00300000.0			File: ~Y:\CORE\RAW_DATA_2022_QE\P1317_Sigrun_Lange\P1317_4_B_hip.raw~; SpectrumID: ~1577~; PrecursorID: ~0~; scans: ~8890~
3	2::tr|A0A8I6B5M1|A0A8I6B5M1_RAT	Tubulin alpha chain OS=Rattus norvegicus OX=10116 GN=Tuba1b PE=3 SV=1	1401	50050	82	82	22	22	63.2	443	1370	3975	1	0	0	508.293	1014.57	2	1014.57	-0.0005	0	43.73	0.0076	K	DVNAAIATIK	T					File: ~Y:\CORE\RAW_DATA_2022_QE\P1317_Sigrun_Lange\P1317_4_B_hip.raw~; SpectrumID: ~4134~; PrecursorID: ~0~; scans: ~13122~
3	2::tr|A0A8I6B5M1|A0A8I6B5M1_RAT	Tubulin alpha chain OS=Rattus norvegicus OX=10116 GN=Tuba1b PE=3 SV=1	1401	50050	82	82	22	22	63.2	443	1371	4180	1	0	0	508.293	1014.57	2	1014.57	0.0006	0	52.99	0.0009	K	DVNAAIATIK	T					File: ~Y:\CORE\RAW_DATA_2022_QE\P1317_Sigrun_Lange\P1317_4_B_hip.raw~; SpectrumID: ~4339~; PrecursorID: ~0~; scans: ~13392~
3	2::tr|A0A8I6B5M1|A0A8I6B5M1_RAT	Tubulin alpha chain OS=Rattus norvegicus OX=10116 GN=Tuba1b PE=3 SV=1	1401	50050	82	82	22	22	63.2	443	1376	3864	1	0	0	508.785	1015.56	2	1015.55	0.001	0	35.05	0.07	K	DVNAAIATIK	T	Deamidated (NQ)	0.0010000000.0			File: ~Y:\CORE\RAW_DATA_2022_QE\P1317_Sigrun_Lange\P1317_4_B_hip.raw~; SpectrumID: ~4023~; PrecursorID: ~0~; scans: ~12978~
3	2::tr|A0A8I6B5M1|A0A8I6B5M1_RAT	Tubulin alpha chain OS=Rattus norvegicus OX=10116 GN=Tuba1b PE=3 SV=1	1401	50050	82	82	22	22	63.2	443	1416	1191	1	0	0	512.228	1022.44	2	1022.44	-0.0009	0	62.03	6.1e-05	K	EDAANNYAR	G					File: ~Y:\CORE\RAW_DATA_2022_QE\P1317_Sigrun_Lange\P1317_4_B_hip.raw~; SpectrumID: ~1275~; PrecursorID: ~0~; scans: ~8379~
3	2::tr|A0A8I6B5M1|A0A8I6B5M1_RAT	Tubulin alpha chain OS=Rattus norvegicus OX=10116 GN=Tuba1b PE=3 SV=1	1401	50050	82	82	22	22	63.2	443	1417	1045	1	0	0	512.228	1022.44	2	1022.44	-0.0004	0	62.04	6.1e-05	K	EDAANNYAR	G					File: ~Y:\CORE\RAW_DATA_2022_QE\P1317_Sigrun_Lange\P1317_4_B_hip.raw~; SpectrumID: ~1111~; PrecursorID: ~0~; scans: ~8132~
3	2::tr|A0A8I6B5M1|A0A8I6B5M1_RAT	Tubulin alpha chain OS=Rattus norvegicus OX=10116 GN=Tuba1b PE=3 SV=1	1401	50050	82	82	22	22	63.2	443	1423	1015	1	0	0	512.719	1023.42	2	1023.43	-0.0031	0	50.36	0.00053	K	EDAANNYAR	G	Deamidated (NQ)	0.000010000.0			File: ~Y:\CORE\RAW_DATA_2022_QE\P1317_Sigrun_Lange\P1317_4_B_hip.raw~; SpectrumID: ~1080~; PrecursorID: ~0~; scans: ~8091~
3	2::tr|A0A8I6B5M1|A0A8I6B5M1_RAT	Tubulin alpha chain OS=Rattus norvegicus OX=10116 GN=Tuba1b PE=3 SV=1	1401	50050	82	82	22	22	63.2	443	1424	1324	1	0	0	512.721	1023.43	2	1023.43	0.0027	0	62.01	4.2e-05	K	EDAANNYAR	G	Deamidated (NQ)	0.000010000.0			File: ~Y:\CORE\RAW_DATA_2022_QE\P1317_Sigrun_Lange\P1317_4_B_hip.raw~; SpectrumID: ~1420~; PrecursorID: ~0~; scans: ~8623~
3	2::tr|A0A8I6B5M1|A0A8I6B5M1_RAT	Tubulin alpha chain OS=Rattus norvegicus OX=10116 GN=Tuba1b PE=3 SV=1	1401	50050	82	82	22	22	63.2	443	1728	7259	1	0	0	543.314	1084.61	2	1084.61	0.0002	0	71.05	9.3e-06	K	EIIDLVLDR	I					File: ~Y:\CORE\RAW_DATA_2022_QE\P1317_Sigrun_Lange\P1317_4_B_hip.raw~; SpectrumID: ~7422~; PrecursorID: ~0~; scans: ~17300~
3	2::tr|A0A8I6B5M1|A0A8I6B5M1_RAT	Tubulin alpha chain OS=Rattus norvegicus OX=10116 GN=Tuba1b PE=3 SV=1	1401	50050	82	82	22	22	63.2	443	1729	7495	1	0	0	543.314	1084.61	2	1084.61	0.0003	0	66.12	2.9e-05	K	EIIDLVLDR	I					File: ~Y:\CORE\RAW_DATA_2022_QE\P1317_Sigrun_Lange\P1317_4_B_hip.raw~; SpectrumID: ~7658~; PrecursorID: ~0~; scans: ~17567~
3	2::tr|A0A8I6B5M1|A0A8I6B5M1_RAT	Tubulin alpha chain OS=Rattus norvegicus OX=10116 GN=Tuba1b PE=3 SV=1	1401	50050	82	82	22	22	63.2	443	2679	4697	1	0	0	625.279	1248.54	2	1248.55	-0.0025	0	61.98	6.5e-05	K	YMACCLLYR	G					File: ~Y:\CORE\RAW_DATA_2022_QE\P1317_Sigrun_Lange\P1317_4_B_hip.raw~; SpectrumID: ~4857~; PrecursorID: ~0~; scans: ~14059~
3	2::tr|A0A8I6B5M1|A0A8I6B5M1_RAT	Tubulin alpha chain OS=Rattus norvegicus OX=10116 GN=Tuba1b PE=3 SV=1	1401	50050	82	82	22	22	63.2	443	2680	5149	1	0	0	625.279	1248.54	2	1248.55	-0.0012	0	58.16	0.00016	K	YMACCLLYR	G					File: ~Y:\CORE\RAW_DATA_2022_QE\P1317_Sigrun_Lange\P1317_4_B_hip.raw~; SpectrumID: ~5310~; PrecursorID: ~0~; scans: ~14621~
3	2::tr|A0A8I6B5M1|A0A8I6B5M1_RAT	Tubulin alpha chain OS=Rattus norvegicus OX=10116 GN=Tuba1b PE=3 SV=1	1401	50050	82	82	22	22	63.2	443	2681	4922	1	0	0	625.28	1248.54	2	1248.55	-0.0007	0	62.05	6.5e-05	K	YMACCLLYR	G					File: ~Y:\CORE\RAW_DATA_2022_QE\P1317_Sigrun_Lange\P1317_4_B_hip.raw~; SpectrumID: ~5082~; PrecursorID: ~0~; scans: ~14339~
3	2::tr|A0A8I6B5M1|A0A8I6B5M1_RAT	Tubulin alpha chain OS=Rattus norvegicus OX=10116 GN=Tuba1b PE=3 SV=1	1401	50050	82	82	22	22	63.2	443	2774	4170	1	0	0	633.274	1264.53	2	1264.54	-0.0074	0	40.05	0.006	K	YMACCLLYR	G	Oxidation (M)	0.030000000.0			File: ~Y:\CORE\RAW_DATA_2022_QE\P1317_Sigrun_Lange\P1317_4_B_hip.raw~; SpectrumID: ~4329~; PrecursorID: ~0~; scans: ~13377~
3	2::tr|A0A8I6B5M1|A0A8I6B5M1_RAT	Tubulin alpha chain OS=Rattus norvegicus OX=10116 GN=Tuba1b PE=3 SV=1	1401	50050	82	82	22	22	63.2	443	2775	4759	1	0	0	633.275	1264.54	2	1264.54	-0.0051	0	54.76	0.0002	K	YMACCLLYR	G	Oxidation (M)	0.030000000.0			File: ~Y:\CORE\RAW_DATA_2022_QE\P1317_Sigrun_Lange\P1317_4_B_hip.raw~; SpectrumID: ~4919~; PrecursorID: ~0~; scans: ~14132~
3	2::tr|A0A8I6B5M1|A0A8I6B5M1_RAT	Tubulin alpha chain OS=Rattus norvegicus OX=10116 GN=Tuba1b PE=3 SV=1	1401	50050	82	82	22	22	63.2	443	2776	4387	1	0	0	633.278	1264.54	2	1264.54	0.0015	0	31	0.065	K	YMACCLLYR	G	Oxidation (M)	0.030000000.0			File: ~Y:\CORE\RAW_DATA_2022_QE\P1317_Sigrun_Lange\P1317_4_B_hip.raw~; SpectrumID: ~4546~; PrecursorID: ~0~; scans: ~13657~
3	2::tr|A0A8I6B5M1|A0A8I6B5M1_RAT	Tubulin alpha chain OS=Rattus norvegicus OX=10116 GN=Tuba1b PE=3 SV=1	1401	50050	82	82	22	22	63.2	443	2777	4986	1	0	0	633.281	1264.55	2	1264.54	0.0078	0	52.17	0.00061	K	YMACCLLYR	G	Oxidation (M)	0.030000000.0			File: ~Y:\CORE\RAW_DATA_2022_QE\P1317_Sigrun_Lange\P1317_4_B_hip.raw~; SpectrumID: ~5147~; PrecursorID: ~0~; scans: ~14415~
3	2::tr|A0A8I6B5M1|A0A8I6B5M1_RAT	Tubulin alpha chain OS=Rattus norvegicus OX=10116 GN=Tuba1b PE=3 SV=1	1401	50050	82	82	22	22	63.2	443	3452	4846	1	0	0	460.904	1379.69	3	1379.69	0.0005	1	47.22	0.0041	R	LDHKFDLMYAK	R					File: ~Y:\CORE\RAW_DATA_2022_QE\P1317_Sigrun_Lange\P1317_4_B_hip.raw~; SpectrumID: ~5006~; PrecursorID: ~0~; scans: ~14242~
3	2::tr|A0A8I6B5M1|A0A8I6B5M1_RAT	Tubulin alpha chain OS=Rattus norvegicus OX=10116 GN=Tuba1b PE=3 SV=1	1401	50050	82	82	22	22	63.2	443	3453	4181	1	0	0	460.904	1379.69	3	1379.69	0.0008	1	29.24	0.26	R	LDHKFDLMYAK	R					File: ~Y:\CORE\RAW_DATA_2022_QE\P1317_Sigrun_Lange\P1317_4_B_hip.raw~; SpectrumID: ~4340~; PrecursorID: ~0~; scans: ~13393~
3	2::tr|A0A8I6B5M1|A0A8I6B5M1_RAT	Tubulin alpha chain OS=Rattus norvegicus OX=10116 GN=Tuba1b PE=3 SV=1	1401	50050	82	82	22	22	63.2	443	3454	4398	1	0	0	460.905	1379.69	3	1379.69	0.0023	1	33.86	0.091	R	LDHKFDLMYAK	R					File: ~Y:\CORE\RAW_DATA_2022_QE\P1317_Sigrun_Lange\P1317_4_B_hip.raw~; SpectrumID: ~4557~; PrecursorID: ~0~; scans: ~13672~
3	2::tr|A0A8I6B5M1|A0A8I6B5M1_RAT	Tubulin alpha chain OS=Rattus norvegicus OX=10116 GN=Tuba1b PE=3 SV=1	1401	50050	82	82	22	22	63.2	443	3455	4613	1	0	0	460.905	1379.69	3	1379.69	0.0023	1	36.02	0.055	R	LDHKFDLMYAK	R					File: ~Y:\CORE\RAW_DATA_2022_QE\P1317_Sigrun_Lange\P1317_4_B_hip.raw~; SpectrumID: ~4773~; PrecursorID: ~0~; scans: ~13952~
3	2::tr|A0A8I6B5M1|A0A8I6B5M1_RAT	Tubulin alpha chain OS=Rattus norvegicus OX=10116 GN=Tuba1b PE=3 SV=1	1401	50050	82	82	22	22	63.2	443	3643	5238	1	0	0	470.929	1409.77	3	1409.77	-0.0005	0	44.52	0.004	R	QLFHPEQLITGK	E					File: ~Y:\CORE\RAW_DATA_2022_QE\P1317_Sigrun_Lange\P1317_4_B_hip.raw~; SpectrumID: ~5399~; PrecursorID: ~0~; scans: ~14747~
3	2::tr|A0A8I6B5M1|A0A8I6B5M1_RAT	Tubulin alpha chain OS=Rattus norvegicus OX=10116 GN=Tuba1b PE=3 SV=1	1401	50050	82	82	22	22	63.2	443	3644	5036	1	0	0	470.93	1409.77	3	1409.77	0.0003	0	46.89	0.0023	R	QLFHPEQLITGK	E					File: ~Y:\CORE\RAW_DATA_2022_QE\P1317_Sigrun_Lange\P1317_4_B_hip.raw~; SpectrumID: ~5197~; PrecursorID: ~0~; scans: ~14476~
3	2::tr|A0A8I6B5M1|A0A8I6B5M1_RAT	Tubulin alpha chain OS=Rattus norvegicus OX=10116 GN=Tuba1b PE=3 SV=1	1401	50050	82	82	22	22	63.2	443	3645	5400	1	0	0	470.93	1409.77	3	1409.77	0.0007	0	46.05	0.0028	R	QLFHPEQLITGK	E					File: ~Y:\CORE\RAW_DATA_2022_QE\P1317_Sigrun_Lange\P1317_4_B_hip.raw~; SpectrumID: ~5561~; PrecursorID: ~0~; scans: ~15009~
3	2::tr|A0A8I6B5M1|A0A8I6B5M1_RAT	Tubulin alpha chain OS=Rattus norvegicus OX=10116 GN=Tuba1b PE=3 SV=1	1401	50050	82	82	22	22	63.2	443	3646	4811	1	0	0	470.93	1409.77	3	1409.77	0.0014	0	46.23	0.0027	R	QLFHPEQLITGK	E					File: ~Y:\CORE\RAW_DATA_2022_QE\P1317_Sigrun_Lange\P1317_4_B_hip.raw~; SpectrumID: ~4971~; PrecursorID: ~0~; scans: ~14198~
3	2::tr|A0A8I6B5M1|A0A8I6B5M1_RAT	Tubulin alpha chain OS=Rattus norvegicus OX=10116 GN=Tuba1b PE=3 SV=1	1401	50050	82	82	22	22	63.2	443	3647	5277	1	0	0	705.892	1409.77	2	1409.77	0.0022	0	40.26	0.011	R	QLFHPEQLITGK	E					File: ~Y:\CORE\RAW_DATA_2022_QE\P1317_Sigrun_Lange\P1317_4_B_hip.raw~; SpectrumID: ~5438~; PrecursorID: ~0~; scans: ~14811~
3	2::tr|A0A8I6B5M1|A0A8I6B5M1_RAT	Tubulin alpha chain OS=Rattus norvegicus OX=10116 GN=Tuba1b PE=3 SV=1	1401	50050	82	82	22	22	63.2	443	3648	5078	1	0	0	705.895	1409.77	2	1409.77	0.0081	0	46.25	0.0025	R	QLFHPEQLITGK	E					File: ~Y:\CORE\RAW_DATA_2022_QE\P1317_Sigrun_Lange\P1317_4_B_hip.raw~; SpectrumID: ~5239~; PrecursorID: ~0~; scans: ~14529~
3	2::tr|A0A8I6B5M1|A0A8I6B5M1_RAT	Tubulin alpha chain OS=Rattus norvegicus OX=10116 GN=Tuba1b PE=3 SV=1	1401	50050	82	82	22	22	63.2	443	3656	5271	1	0	0	706.39	1410.77	2	1410.75	0.0149	0	38.67	0.016	R	QLFHPEQLITGK	E	Deamidated (NQ)	0.000000100000.0			File: ~Y:\CORE\RAW_DATA_2022_QE\P1317_Sigrun_Lange\P1317_4_B_hip.raw~; SpectrumID: ~5432~; PrecursorID: ~0~; scans: ~14801~
3	2::tr|A0A8I6B5M1|A0A8I6B5M1_RAT	Tubulin alpha chain OS=Rattus norvegicus OX=10116 GN=Tuba1b PE=3 SV=1	1401	50050	82	82	22	22	63.2	443	3657	4852	2	0	0	706.39	1410.77	2	1410.75	0.0156	0	37.58	0.022	R	QLFHPEQLITGK	E	Deamidated (NQ)	0.000000100000.0			File: ~Y:\CORE\RAW_DATA_2022_QE\P1317_Sigrun_Lange\P1317_4_B_hip.raw~; SpectrumID: ~5012~; PrecursorID: ~0~; scans: ~14250~
3	2::tr|A0A8I6B5M1|A0A8I6B5M1_RAT	Tubulin alpha chain OS=Rattus norvegicus OX=10116 GN=Tuba1b PE=3 SV=1	1401	50050	82	82	22	22	63.2	443	4552	7328	1	0	1	799.886	1597.76	2	1597.76	-0.0024	0	62.25	0.00012	R	TIQFVDWCPTGFK	V					File: ~Y:\CORE\RAW_DATA_2022_QE\P1317_Sigrun_Lange\P1317_4_B_hip.raw~; SpectrumID: ~7491~; PrecursorID: ~0~; scans: ~17376~
3	2::tr|A0A8I6B5M1|A0A8I6B5M1_RAT	Tubulin alpha chain OS=Rattus norvegicus OX=10116 GN=Tuba1b PE=3 SV=1	1401	50050	82	82	22	22	63.2	443	4553	7568	1	0	1	799.886	1597.76	2	1597.76	-0.0019	0	46.75	0.0043	R	TIQFVDWCPTGFK	V					File: ~Y:\CORE\RAW_DATA_2022_QE\P1317_Sigrun_Lange\P1317_4_B_hip.raw~; SpectrumID: ~7731~; PrecursorID: ~0~; scans: ~17650~
3	2::tr|A0A8I6B5M1|A0A8I6B5M1_RAT	Tubulin alpha chain OS=Rattus norvegicus OX=10116 GN=Tuba1b PE=3 SV=1	1401	50050	82	82	22	22	63.2	443	5038	7865	1	0	0	851.455	1700.9	2	1700.9	-0.0024	0	65.75	6.1e-05	R	AVFVDLEPTVIDEVR	T					File: ~Y:\CORE\RAW_DATA_2022_QE\P1317_Sigrun_Lange\P1317_4_B_hip.raw~; SpectrumID: ~8029~; PrecursorID: ~0~; scans: ~17982~
3	2::tr|A0A8I6B5M1|A0A8I6B5M1_RAT	Tubulin alpha chain OS=Rattus norvegicus OX=10116 GN=Tuba1b PE=3 SV=1	1401	50050	82	82	22	22	63.2	443	5039	7610	1	0	0	851.457	1700.9	2	1700.9	0.0008	0	81.21	1.7e-06	R	AVFVDLEPTVIDEVR	T					File: ~Y:\CORE\RAW_DATA_2022_QE\P1317_Sigrun_Lange\P1317_4_B_hip.raw~; SpectrumID: ~7774~; PrecursorID: ~0~; scans: ~17700~
3	2::tr|A0A8I6B5M1|A0A8I6B5M1_RAT	Tubulin alpha chain OS=Rattus norvegicus OX=10116 GN=Tuba1b PE=3 SV=1	1401	50050	82	82	22	22	63.2	443	5040	7615	1	0	0	567.975	1700.9	3	1700.9	0.004	0	68.2	3.3e-05	R	AVFVDLEPTVIDEVR	T					File: ~Y:\CORE\RAW_DATA_2022_QE\P1317_Sigrun_Lange\P1317_4_B_hip.raw~; SpectrumID: ~7779~; PrecursorID: ~0~; scans: ~17706~
3	2::tr|A0A8I6B5M1|A0A8I6B5M1_RAT	Tubulin alpha chain OS=Rattus norvegicus OX=10116 GN=Tuba1b PE=3 SV=1	1401	50050	82	82	22	22	63.2	443	5113	4079	1	0	0	573.631	1717.87	3	1717.87	-0.0019	0	29.98	0.28	R	NLDIERPTYTNLNR	L					File: ~Y:\CORE\RAW_DATA_2022_QE\P1317_Sigrun_Lange\P1317_4_B_hip.raw~; SpectrumID: ~4238~; PrecursorID: ~0~; scans: ~13258~
3	2::tr|A0A8I6B5M1|A0A8I6B5M1_RAT	Tubulin alpha chain OS=Rattus norvegicus OX=10116 GN=Tuba1b PE=3 SV=1	1401	50050	82	82	22	22	63.2	443	5114	3872	1	0	0	573.632	1717.87	3	1717.87	-0.001	0	38.32	0.041	R	NLDIERPTYTNLNR	L					File: ~Y:\CORE\RAW_DATA_2022_QE\P1317_Sigrun_Lange\P1317_4_B_hip.raw~; SpectrumID: ~4031~; PrecursorID: ~0~; scans: ~12988~
3	2::tr|A0A8I6B5M1|A0A8I6B5M1_RAT	Tubulin alpha chain OS=Rattus norvegicus OX=10116 GN=Tuba1b PE=3 SV=1	1401	50050	82	82	22	22	63.2	443	5117	3669	1	0	0	573.633	1717.88	3	1717.87	0.0012	0	46.87	0.0058	R	NLDIERPTYTNLNR	L					File: ~Y:\CORE\RAW_DATA_2022_QE\P1317_Sigrun_Lange\P1317_4_B_hip.raw~; SpectrumID: ~3827~; PrecursorID: ~0~; scans: ~12718~
3	2::tr|A0A8I6B5M1|A0A8I6B5M1_RAT	Tubulin alpha chain OS=Rattus norvegicus OX=10116 GN=Tuba1b PE=3 SV=1	1401	50050	82	82	22	22	63.2	443	5118	3257	1	0	0	573.633	1717.88	3	1717.87	0.0014	0	33.18	0.13	R	NLDIERPTYTNLNR	L					File: ~Y:\CORE\RAW_DATA_2022_QE\P1317_Sigrun_Lange\P1317_4_B_hip.raw~; SpectrumID: ~3414~; PrecursorID: ~0~; scans: ~12176~
3	2::tr|A0A8I6B5M1|A0A8I6B5M1_RAT	Tubulin alpha chain OS=Rattus norvegicus OX=10116 GN=Tuba1b PE=3 SV=1	1401	50050	82	82	22	22	63.2	443	5119	3466	1	0	0	573.633	1717.88	3	1717.87	0.0021	0	29.6	0.3	R	NLDIERPTYTNLNR	L					File: ~Y:\CORE\RAW_DATA_2022_QE\P1317_Sigrun_Lange\P1317_4_B_hip.raw~; SpectrumID: ~3624~; PrecursorID: ~0~; scans: ~12449~
3	2::tr|A0A8I6B5M1|A0A8I6B5M1_RAT	Tubulin alpha chain OS=Rattus norvegicus OX=10116 GN=Tuba1b PE=3 SV=1	1401	50050	82	82	22	22	63.2	443	5299	6301	1	0	0	878.985	1755.96	2	1755.96	-0.0008	0	51.36	0.0011	R	IHFPLATYAPVISAEK	A					File: ~Y:\CORE\RAW_DATA_2022_QE\P1317_Sigrun_Lange\P1317_4_B_hip.raw~; SpectrumID: ~6463~; PrecursorID: ~0~; scans: ~16115~
3	2::tr|A0A8I6B5M1|A0A8I6B5M1_RAT	Tubulin alpha chain OS=Rattus norvegicus OX=10116 GN=Tuba1b PE=3 SV=1	1401	50050	82	82	22	22	63.2	443	5300	6362	1	0	0	586.326	1755.96	3	1755.96	-0.0002	0	52.66	0.00081	R	IHFPLATYAPVISAEK	A					File: ~Y:\CORE\RAW_DATA_2022_QE\P1317_Sigrun_Lange\P1317_4_B_hip.raw~; SpectrumID: ~6524~; PrecursorID: ~0~; scans: ~16201~
3	2::tr|A0A8I6B5M1|A0A8I6B5M1_RAT	Tubulin alpha chain OS=Rattus norvegicus OX=10116 GN=Tuba1b PE=3 SV=1	1401	50050	82	82	22	22	63.2	443	5302	6569	1	0	0	586.326	1755.96	3	1755.96	0.0011	0	60.84	0.00012	R	IHFPLATYAPVISAEK	A					File: ~Y:\CORE\RAW_DATA_2022_QE\P1317_Sigrun_Lange\P1317_4_B_hip.raw~; SpectrumID: ~6731~; PrecursorID: ~0~; scans: ~16468~
3	2::tr|A0A8I6B5M1|A0A8I6B5M1_RAT	Tubulin alpha chain OS=Rattus norvegicus OX=10116 GN=Tuba1b PE=3 SV=1	1401	50050	82	82	22	22	63.2	443	5303	6147	1	0	0	586.332	1755.97	3	1755.96	0.0191	0	49.37	0.0013	R	IHFPLATYAPVISAEK	A					File: ~Y:\CORE\RAW_DATA_2022_QE\P1317_Sigrun_Lange\P1317_4_B_hip.raw~; SpectrumID: ~6309~; PrecursorID: ~0~; scans: ~15928~
3	2::tr|A0A8I6B5M1|A0A8I6B5M1_RAT	Tubulin alpha chain OS=Rattus norvegicus OX=10116 GN=Tuba1b PE=3 SV=1	1401	50050	82	82	22	22	63.2	443	5760	7461	1	0	0	932.956	1863.9	2	1863.9	0.0002	0	124.24	1.1e-10	R	AVCMLSNTTAIAEAWAR	L					File: ~Y:\CORE\RAW_DATA_2022_QE\P1317_Sigrun_Lange\P1317_4_B_hip.raw~; SpectrumID: ~7624~; PrecursorID: ~0~; scans: ~17529~
3	2::tr|A0A8I6B5M1|A0A8I6B5M1_RAT	Tubulin alpha chain OS=Rattus norvegicus OX=10116 GN=Tuba1b PE=3 SV=1	1401	50050	82	82	22	22	63.2	443	5761	7468	1	0	0	622.307	1863.9	3	1863.9	0.003	0	76.38	7e-06	R	AVCMLSNTTAIAEAWAR	L					File: ~Y:\CORE\RAW_DATA_2022_QE\P1317_Sigrun_Lange\P1317_4_B_hip.raw~; SpectrumID: ~7631~; PrecursorID: ~0~; scans: ~17537~
3	2::tr|A0A8I6B5M1|A0A8I6B5M1_RAT	Tubulin alpha chain OS=Rattus norvegicus OX=10116 GN=Tuba1b PE=3 SV=1	1401	50050	82	82	22	22	63.2	443	5763	7225	1	0	0	932.961	1863.91	2	1863.9	0.01	0	114.86	9.8e-10	R	AVCMLSNTTAIAEAWAR	L					File: ~Y:\CORE\RAW_DATA_2022_QE\P1317_Sigrun_Lange\P1317_4_B_hip.raw~; SpectrumID: ~7388~; PrecursorID: ~0~; scans: ~17261~
3	2::tr|A0A8I6B5M1|A0A8I6B5M1_RAT	Tubulin alpha chain OS=Rattus norvegicus OX=10116 GN=Tuba1b PE=3 SV=1	1401	50050	82	82	22	22	63.2	443	5846	7386	1	0	0	627.977	1880.91	3	1880.88	0.0329	0	57.51	0.0005	R	AVCMLSNTTAIAEAWAR	L	Deamidated (NQ); Oxidation (M)	0.00030010000000000.0			File: ~Y:\CORE\RAW_DATA_2022_QE\P1317_Sigrun_Lange\P1317_4_B_hip.raw~; SpectrumID: ~7549~; PrecursorID: ~0~; scans: ~17441~
3	2::tr|A0A8I6B5M1|A0A8I6B5M1_RAT	Tubulin alpha chain OS=Rattus norvegicus OX=10116 GN=Tuba1b PE=3 SV=1	1401	50050	82	82	22	22	63.2	443	6347	7299	1	0	0	1004.45	2006.88	2	2006.89	-0.0061	0	102.36	7.1e-09	K	TIGGGDDSFNTFFSETGAGK	H					File: ~Y:\CORE\RAW_DATA_2022_QE\P1317_Sigrun_Lange\P1317_4_B_hip.raw~; SpectrumID: ~7462~; PrecursorID: ~0~; scans: ~17343~
3	2::tr|A0A8I6B5M1|A0A8I6B5M1_RAT	Tubulin alpha chain OS=Rattus norvegicus OX=10116 GN=Tuba1b PE=3 SV=1	1401	50050	82	82	22	22	63.2	443	6348	7055	1	0	0	1004.45	2006.89	2	2006.89	-0.0002	0	85.46	4e-07	K	TIGGGDDSFNTFFSETGAGK	H					File: ~Y:\CORE\RAW_DATA_2022_QE\P1317_Sigrun_Lange\P1317_4_B_hip.raw~; SpectrumID: ~7218~; PrecursorID: ~0~; scans: ~17074~
3	2::tr|A0A8I6B5M1|A0A8I6B5M1_RAT	Tubulin alpha chain OS=Rattus norvegicus OX=10116 GN=Tuba1b PE=3 SV=1	1401	50050	82	82	22	22	63.2	443	6349	6825	1	0	0	1004.45	2006.89	2	2006.89	0.0008	0	97.54	2.5e-08	K	TIGGGDDSFNTFFSETGAGK	H					File: ~Y:\CORE\RAW_DATA_2022_QE\P1317_Sigrun_Lange\P1317_4_B_hip.raw~; SpectrumID: ~6987~; PrecursorID: ~0~; scans: ~16795~
3	2::tr|A0A8I6B5M1|A0A8I6B5M1_RAT	Tubulin alpha chain OS=Rattus norvegicus OX=10116 GN=Tuba1b PE=3 SV=1	1401	50050	82	82	22	22	63.2	443	6353	6571	1	0	0	1004.94	2007.87	2	2007.87	-0.0045	0	59.9	0.0001	K	TIGGGDDSFNTFFSETGAGK	H	Deamidated (NQ)	0.00000000010000000000.0			File: ~Y:\CORE\RAW_DATA_2022_QE\P1317_Sigrun_Lange\P1317_4_B_hip.raw~; SpectrumID: ~6733~; PrecursorID: ~0~; scans: ~16470~
3	2::tr|A0A8I6B5M1|A0A8I6B5M1_RAT	Tubulin alpha chain OS=Rattus norvegicus OX=10116 GN=Tuba1b PE=3 SV=1	1401	50050	82	82	22	22	63.2	443	6354	6847	1	0	0	670.305	2007.89	3	2007.87	0.0226	0	44.2	0.006	K	TIGGGDDSFNTFFSETGAGK	H	Deamidated (NQ)	0.00000000010000000000.0			File: ~Y:\CORE\RAW_DATA_2022_QE\P1317_Sigrun_Lange\P1317_4_B_hip.raw~; SpectrumID: ~7009~; PrecursorID: ~0~; scans: ~16825~
3	2::tr|A0A8I6B5M1|A0A8I6B5M1_RAT	Tubulin alpha chain OS=Rattus norvegicus OX=10116 GN=Tuba1b PE=3 SV=1	1401	50050	82	82	22	22	63.2	443	6355	6886	1	0	0	670.306	2007.9	3	2007.87	0.027	0	42.22	0.01	K	TIGGGDDSFNTFFSETGAGK	H	Deamidated (NQ)	0.00000000010000000000.0			File: ~Y:\CORE\RAW_DATA_2022_QE\P1317_Sigrun_Lange\P1317_4_B_hip.raw~; SpectrumID: ~7048~; PrecursorID: ~0~; scans: ~16873~
3	2::tr|A0A8I6B5M1|A0A8I6B5M1_RAT	Tubulin alpha chain OS=Rattus norvegicus OX=10116 GN=Tuba1b PE=3 SV=1	1401	50050	82	82	22	22	63.2	443	7470	6593	1	0	0	777.34	2329	3	2329.01	-0.0133	0	89.96	1.1e-07	R	AFVHWYVGEGMEEGEFSEAR	E					File: ~Y:\CORE\RAW_DATA_2022_QE\P1317_Sigrun_Lange\P1317_4_B_hip.raw~; SpectrumID: ~6755~; PrecursorID: ~0~; scans: ~16499~
3	2::tr|A0A8I6B5M1|A0A8I6B5M1_RAT	Tubulin alpha chain OS=Rattus norvegicus OX=10116 GN=Tuba1b PE=3 SV=1	1401	50050	82	82	22	22	63.2	443	7471	6380	1	0	0	777.341	2329	3	2329.01	-0.0085	0	63.32	5.3e-05	R	AFVHWYVGEGMEEGEFSEAR	E					File: ~Y:\CORE\RAW_DATA_2022_QE\P1317_Sigrun_Lange\P1317_4_B_hip.raw~; SpectrumID: ~6542~; PrecursorID: ~0~; scans: ~16227~
3	2::tr|A0A8I6B5M1|A0A8I6B5M1_RAT	Tubulin alpha chain OS=Rattus norvegicus OX=10116 GN=Tuba1b PE=3 SV=1	1401	50050	82	82	22	22	63.2	443	7472	7026	1	0	0	777.349	2329.02	3	2329.01	0.0131	0	37.33	0.028	R	AFVHWYVGEGMEEGEFSEAR	E					File: ~Y:\CORE\RAW_DATA_2022_QE\P1317_Sigrun_Lange\P1317_4_B_hip.raw~; SpectrumID: ~7189~; PrecursorID: ~0~; scans: ~17039~
3	2::tr|A0A8I6B5M1|A0A8I6B5M1_RAT	Tubulin alpha chain OS=Rattus norvegicus OX=10116 GN=Tuba1b PE=3 SV=1	1401	50050	82	82	22	22	63.2	443	7725	9375	1	0	0	803.739	2408.19	3	2408.2	-0.0068	0	45.47	0.0089	R	FDGALNVDLTEFQTNLVPYPR	I					File: ~Y:\CORE\RAW_DATA_2022_QE\P1317_Sigrun_Lange\P1317_4_B_hip.raw~; SpectrumID: ~9672~; PrecursorID: ~0~; scans: ~19769~
3	2::tr|A0A8I6B5M1|A0A8I6B5M1_RAT	Tubulin alpha chain OS=Rattus norvegicus OX=10116 GN=Tuba1b PE=3 SV=1	1401	50050	82	82	22	22	63.2	443	7726	9020	1	0	0	803.74	2408.2	3	2408.2	-0.0042	0	86.4	7.3e-07	R	FDGALNVDLTEFQTNLVPYPR	I					File: ~Y:\CORE\RAW_DATA_2022_QE\P1317_Sigrun_Lange\P1317_4_B_hip.raw~; SpectrumID: ~9281~; PrecursorID: ~0~; scans: ~19352~
3	2::tr|A0A8I6B5M1|A0A8I6B5M1_RAT	Tubulin alpha chain OS=Rattus norvegicus OX=10116 GN=Tuba1b PE=3 SV=1	1401	50050	82	82	22	22	63.2	443	7727	9013	1	0	0	1205.11	2408.2	2	2408.2	-0.0041	0	111.04	2.5e-09	R	FDGALNVDLTEFQTNLVPYPR	I					File: ~Y:\CORE\RAW_DATA_2022_QE\P1317_Sigrun_Lange\P1317_4_B_hip.raw~; SpectrumID: ~9272~; PrecursorID: ~0~; scans: ~19342~
3	2::tr|A0A8I6B5M1|A0A8I6B5M1_RAT	Tubulin alpha chain OS=Rattus norvegicus OX=10116 GN=Tuba1b PE=3 SV=1	1401	50050	82	82	22	22	63.2	443	7728	9339	1	0	0	1205.11	2408.2	2	2408.2	-0.0041	0	102.68	1.7e-08	R	FDGALNVDLTEFQTNLVPYPR	I					File: ~Y:\CORE\RAW_DATA_2022_QE\P1317_Sigrun_Lange\P1317_4_B_hip.raw~; SpectrumID: ~9635~; PrecursorID: ~0~; scans: ~19730~
3	2::tr|A0A8I6B5M1|A0A8I6B5M1_RAT	Tubulin alpha chain OS=Rattus norvegicus OX=10116 GN=Tuba1b PE=3 SV=1	1401	50050	82	82	22	22	63.2	443	7747	5061	1	0	0	604.556	2414.19	4	2414.2	-0.0043	1	31.14	0.27	R	QLFHPEQLITGKEDAANNYAR	G					File: ~Y:\CORE\RAW_DATA_2022_QE\P1317_Sigrun_Lange\P1317_4_B_hip.raw~; SpectrumID: ~5222~; PrecursorID: ~0~; scans: ~14507~
3	2::tr|A0A8I6B5M1|A0A8I6B5M1_RAT	Tubulin alpha chain OS=Rattus norvegicus OX=10116 GN=Tuba1b PE=3 SV=1	1401	50050	82	82	22	22	63.2	443	7754	5257	1	0	0	604.807	2415.2	4	2415.18	0.0156	1	56.92	0.00068	R	QLFHPEQLITGKEDAANNYAR	G	Deamidated (NQ)	0.000000000000000010000.0			File: ~Y:\CORE\RAW_DATA_2022_QE\P1317_Sigrun_Lange\P1317_4_B_hip.raw~; SpectrumID: ~5418~; PrecursorID: ~0~; scans: ~14776~
3	2::tr|A0A8I6B5M1|A0A8I6B5M1_RAT	Tubulin alpha chain OS=Rattus norvegicus OX=10116 GN=Tuba1b PE=3 SV=1	1401	50050	82	82	22	22	63.2	443	7755	5423	1	0	0	604.807	2415.2	4	2415.18	0.0163	1	53.8	0.0014	R	QLFHPEQLITGKEDAANNYAR	G	Deamidated (NQ)	0.000000100000000000000.0			File: ~Y:\CORE\RAW_DATA_2022_QE\P1317_Sigrun_Lange\P1317_4_B_hip.raw~; SpectrumID: ~5584~; PrecursorID: ~0~; scans: ~15040~
3	2::tr|A0A8I6B5M1|A0A8I6B5M1_RAT	Tubulin alpha chain OS=Rattus norvegicus OX=10116 GN=Tuba1b PE=3 SV=1	1401	50050	82	82	22	22	63.2	443	7757	5349	1	0	0	806.404	2416.19	3	2416.17	0.0252	1	31.6	0.24	R	QLFHPEQLITGKEDAANNYAR	G	2 Deamidated (NQ)	0.000000100000000010000.0			File: ~Y:\CORE\RAW_DATA_2022_QE\P1317_Sigrun_Lange\P1317_4_B_hip.raw~; SpectrumID: ~5510~; PrecursorID: ~0~; scans: ~14929~
3	2::tr|A0A8I6B5M1|A0A8I6B5M1_RAT	Tubulin alpha chain OS=Rattus norvegicus OX=10116 GN=Tuba1b PE=3 SV=1	1401	50050	82	82	22	22	63.2	443	8655	5462	1	0	0	917.423	2749.25	3	2749.28	-0.0376	0	37.11	0.037	K	AYHEQLSVAEITNACFEPANQMVK	C					File: ~Y:\CORE\RAW_DATA_2022_QE\P1317_Sigrun_Lange\P1317_4_B_hip.raw~; SpectrumID: ~5623~; PrecursorID: ~0~; scans: ~15097~
3	2::tr|A0A8I6B5M1|A0A8I6B5M1_RAT	Tubulin alpha chain OS=Rattus norvegicus OX=10116 GN=Tuba1b PE=3 SV=1	1401	50050	82	82	22	22	63.2	443	8656	5681	1	0	0	917.435	2749.28	3	2749.28	-0.0008	0	85.13	7.7e-07	K	AYHEQLSVAEITNACFEPANQMVK	C					File: ~Y:\CORE\RAW_DATA_2022_QE\P1317_Sigrun_Lange\P1317_4_B_hip.raw~; SpectrumID: ~5843~; PrecursorID: ~0~; scans: ~15375~
3	2::tr|A0A8I6B5M1|A0A8I6B5M1_RAT	Tubulin alpha chain OS=Rattus norvegicus OX=10116 GN=Tuba1b PE=3 SV=1	1401	50050	82	82	22	22	63.2	443	8657	5906	1	0	0	917.435	2749.28	3	2749.28	-0.0002	0	93.13	1.2e-07	K	AYHEQLSVAEITNACFEPANQMVK	C					File: ~Y:\CORE\RAW_DATA_2022_QE\P1317_Sigrun_Lange\P1317_4_B_hip.raw~; SpectrumID: ~6068~; PrecursorID: ~0~; scans: ~15648~
3	2::tr|A0A8I6B5M1|A0A8I6B5M1_RAT	Tubulin alpha chain OS=Rattus norvegicus OX=10116 GN=Tuba1b PE=3 SV=1	1401	50050	82	82	22	22	63.2	443	9311	7449	1	0	0	805.111	3216.41	4	3216.42	-0.0018	1	26.87	0.26	R	AFVHWYVGEGMEEGEFSEAREDMAALEK	D					File: ~Y:\CORE\RAW_DATA_2022_QE\P1317_Sigrun_Lange\P1317_4_B_hip.raw~; SpectrumID: ~7612~; PrecursorID: ~0~; scans: ~17515~
3	2::tr|A0A8I6B5M1|A0A8I6B5M1_RAT	Tubulin alpha chain OS=Rattus norvegicus OX=10116 GN=Tuba1b PE=3 SV=1	1401	50050	82	82	22	22	63.2	443	9951	7463	1	0	0	1075.74	4298.94	4	4298.9	0.038	0	38.29	0.022	R	ECISIHVGQAGVQIGNACWELYCLEHGIQPDGQMPSDK	T	3 Deamidated (NQ)	0.00000000000010010000000000001000000000.0			File: ~Y:\CORE\RAW_DATA_2022_QE\P1317_Sigrun_Lange\P1317_4_B_hip.raw~; SpectrumID: ~7626~; PrecursorID: ~0~; scans: ~17531~
3	2::sp|Q6AYZ1|TBA1C_RAT	Tubulin alpha-1C chain OS=Rattus norvegicus OX=10116 GN=Tuba1c PE=1 SV=1	1308	50590	79	79	21	21	57	449	90	729	1	0	0	388.21	774.406	2	774.402	0.0039	0	24.12	0.25	R	GHYTIGK	E					File: ~Y:\CORE\RAW_DATA_2022_QE\P1317_Sigrun_Lange\P1317_4_B_hip.raw~; SpectrumID: ~760~; PrecursorID: ~0~; scans: ~7658~
3	2::sp|Q6AYZ1|TBA1C_RAT	Tubulin alpha-1C chain OS=Rattus norvegicus OX=10116 GN=Tuba1c PE=1 SV=1	1308	50590	79	79	21	21	57	449	106	2330	1	0	0	391.208	780.402	2	780.402	-0.0002	0	46.41	0.00051	R	LSVDYGK	K					File: ~Y:\CORE\RAW_DATA_2022_QE\P1317_Sigrun_Lange\P1317_4_B_hip.raw~; SpectrumID: ~2474~; PrecursorID: ~0~; scans: ~10552~
3	2::sp|Q6AYZ1|TBA1C_RAT	Tubulin alpha-1C chain OS=Rattus norvegicus OX=10116 GN=Tuba1c PE=1 SV=1	1308	50590	79	79	21	21	57	449	107	2192	1	0	0	391.209	780.403	2	780.402	0.0012	0	24.96	0.071	R	LSVDYGK	K					File: ~Y:\CORE\RAW_DATA_2022_QE\P1317_Sigrun_Lange\P1317_4_B_hip.raw~; SpectrumID: ~2332~; PrecursorID: ~0~; scans: ~10296~
3	2::sp|Q6AYZ1|TBA1C_RAT	Tubulin alpha-1C chain OS=Rattus norvegicus OX=10116 GN=Tuba1c PE=1 SV=1	1308	50590	79	79	21	21	57	449	108	2483	1	0	0	391.209	780.404	2	780.402	0.0019	0	43.74	0.00079	R	LSVDYGK	K					File: ~Y:\CORE\RAW_DATA_2022_QE\P1317_Sigrun_Lange\P1317_4_B_hip.raw~; SpectrumID: ~2631~; PrecursorID: ~0~; scans: ~10808~
3	2::sp|Q6AYZ1|TBA1C_RAT	Tubulin alpha-1C chain OS=Rattus norvegicus OX=10116 GN=Tuba1c PE=1 SV=1	1308	50590	79	79	21	21	57	449	733	3939	1	0	0	452.218	902.422	2	902.421	0.001	0	34.44	0.043	K	FDLMYAK	R	Oxidation (M)	0.0003000.0			File: ~Y:\CORE\RAW_DATA_2022_QE\P1317_Sigrun_Lange\P1317_4_B_hip.raw~; SpectrumID: ~4098~; PrecursorID: ~0~; scans: ~13075~
3	2::sp|Q6AYZ1|TBA1C_RAT	Tubulin alpha-1C chain OS=Rattus norvegicus OX=10116 GN=Tuba1c PE=1 SV=1	1308	50590	79	79	21	21	57	449	753	2676	1	0	0	453.714	905.413	2	905.416	-0.0039	0	44.33	0.0057	R	EDMAALEK	D					File: ~Y:\CORE\RAW_DATA_2022_QE\P1317_Sigrun_Lange\P1317_4_B_hip.raw~; SpectrumID: ~2830~; PrecursorID: ~0~; scans: ~11109~
3	2::sp|Q6AYZ1|TBA1C_RAT	Tubulin alpha-1C chain OS=Rattus norvegicus OX=10116 GN=Tuba1c PE=1 SV=1	1308	50590	79	79	21	21	57	449	754	2495	1	0	0	453.715	905.415	2	905.416	-0.0009	0	60.34	0.00015	R	EDMAALEK	D					File: ~Y:\CORE\RAW_DATA_2022_QE\P1317_Sigrun_Lange\P1317_4_B_hip.raw~; SpectrumID: ~2643~; PrecursorID: ~0~; scans: ~10826~
3	2::sp|Q6AYZ1|TBA1C_RAT	Tubulin alpha-1C chain OS=Rattus norvegicus OX=10116 GN=Tuba1c PE=1 SV=1	1308	50590	79	79	21	21	57	449	755	2339	1	0	0	453.716	905.417	2	905.416	0.0005	0	49.23	0.0018	R	EDMAALEK	D					File: ~Y:\CORE\RAW_DATA_2022_QE\P1317_Sigrun_Lange\P1317_4_B_hip.raw~; SpectrumID: ~2484~; PrecursorID: ~0~; scans: ~10567~
3	2::sp|Q6AYZ1|TBA1C_RAT	Tubulin alpha-1C chain OS=Rattus norvegicus OX=10116 GN=Tuba1c PE=1 SV=1	1308	50590	79	79	21	21	57	449	845	1734	1	0	0	461.711	921.407	2	921.411	-0.0048	0	33.55	0.053	R	EDMAALEK	D	Oxidation (M)	0.00300000.0			File: ~Y:\CORE\RAW_DATA_2022_QE\P1317_Sigrun_Lange\P1317_4_B_hip.raw~; SpectrumID: ~1859~; PrecursorID: ~0~; scans: ~9391~
3	2::sp|Q6AYZ1|TBA1C_RAT	Tubulin alpha-1C chain OS=Rattus norvegicus OX=10116 GN=Tuba1c PE=1 SV=1	1308	50590	79	79	21	21	57	449	846	1188	1	0	0	461.711	921.408	2	921.411	-0.0036	0	30.74	0.1	R	EDMAALEK	D	Oxidation (M)	0.00300000.0			File: ~Y:\CORE\RAW_DATA_2022_QE\P1317_Sigrun_Lange\P1317_4_B_hip.raw~; SpectrumID: ~1272~; PrecursorID: ~0~; scans: ~8374~
3	2::sp|Q6AYZ1|TBA1C_RAT	Tubulin alpha-1C chain OS=Rattus norvegicus OX=10116 GN=Tuba1c PE=1 SV=1	1308	50590	79	79	21	21	57	449	847	2352	1	0	0	461.712	921.409	2	921.411	-0.0028	0	43.88	0.005	R	EDMAALEK	D	Oxidation (M)	0.00300000.0			File: ~Y:\CORE\RAW_DATA_2022_QE\P1317_Sigrun_Lange\P1317_4_B_hip.raw~; SpectrumID: ~2497~; PrecursorID: ~0~; scans: ~10591~
3	2::sp|Q6AYZ1|TBA1C_RAT	Tubulin alpha-1C chain OS=Rattus norvegicus OX=10116 GN=Tuba1c PE=1 SV=1	1308	50590	79	79	21	21	57	449	848	1599	1	0	0	461.712	921.41	2	921.411	-0.0012	0	38.27	0.018	R	EDMAALEK	D	Oxidation (M)	0.00300000.0			File: ~Y:\CORE\RAW_DATA_2022_QE\P1317_Sigrun_Lange\P1317_4_B_hip.raw~; SpectrumID: ~1714~; PrecursorID: ~0~; scans: ~9136~
3	2::sp|Q6AYZ1|TBA1C_RAT	Tubulin alpha-1C chain OS=Rattus norvegicus OX=10116 GN=Tuba1c PE=1 SV=1	1308	50590	79	79	21	21	57	449	849	1323	1	0	0	461.713	921.41	2	921.411	-0.0008	0	24.91	0.4	R	EDMAALEK	D	Oxidation (M)	0.00300000.0			File: ~Y:\CORE\RAW_DATA_2022_QE\P1317_Sigrun_Lange\P1317_4_B_hip.raw~; SpectrumID: ~1419~; PrecursorID: ~0~; scans: ~8620~
3	2::sp|Q6AYZ1|TBA1C_RAT	Tubulin alpha-1C chain OS=Rattus norvegicus OX=10116 GN=Tuba1c PE=1 SV=1	1308	50590	79	79	21	21	57	449	850	1473	1	0	0	461.713	921.411	2	921.411	-0.0006	0	48.83	0.0016	R	EDMAALEK	D	Oxidation (M)	0.00300000.0			File: ~Y:\CORE\RAW_DATA_2022_QE\P1317_Sigrun_Lange\P1317_4_B_hip.raw~; SpectrumID: ~1577~; PrecursorID: ~0~; scans: ~8890~
3	2::sp|Q6AYZ1|TBA1C_RAT	Tubulin alpha-1C chain OS=Rattus norvegicus OX=10116 GN=Tuba1c PE=1 SV=1	1308	50590	79	79	21	21	57	449	1370	3975	1	0	0	508.293	1014.57	2	1014.57	-0.0005	0	43.73	0.0076	K	DVNAAIATIK	T					File: ~Y:\CORE\RAW_DATA_2022_QE\P1317_Sigrun_Lange\P1317_4_B_hip.raw~; SpectrumID: ~4134~; PrecursorID: ~0~; scans: ~13122~
3	2::sp|Q6AYZ1|TBA1C_RAT	Tubulin alpha-1C chain OS=Rattus norvegicus OX=10116 GN=Tuba1c PE=1 SV=1	1308	50590	79	79	21	21	57	449	1371	4180	1	0	0	508.293	1014.57	2	1014.57	0.0006	0	52.99	0.0009	K	DVNAAIATIK	T					File: ~Y:\CORE\RAW_DATA_2022_QE\P1317_Sigrun_Lange\P1317_4_B_hip.raw~; SpectrumID: ~4339~; PrecursorID: ~0~; scans: ~13392~
3	2::sp|Q6AYZ1|TBA1C_RAT	Tubulin alpha-1C chain OS=Rattus norvegicus OX=10116 GN=Tuba1c PE=1 SV=1	1308	50590	79	79	21	21	57	449	1376	3864	1	0	0	508.785	1015.56	2	1015.55	0.001	0	35.05	0.07	K	DVNAAIATIK	T	Deamidated (NQ)	0.0010000000.0			File: ~Y:\CORE\RAW_DATA_2022_QE\P1317_Sigrun_Lange\P1317_4_B_hip.raw~; SpectrumID: ~4023~; PrecursorID: ~0~; scans: ~12978~
3	2::sp|Q6AYZ1|TBA1C_RAT	Tubulin alpha-1C chain OS=Rattus norvegicus OX=10116 GN=Tuba1c PE=1 SV=1	1308	50590	79	79	21	21	57	449	1416	1191	1	0	0	512.228	1022.44	2	1022.44	-0.0009	0	62.03	6.1e-05	K	EDAANNYAR	G					File: ~Y:\CORE\RAW_DATA_2022_QE\P1317_Sigrun_Lange\P1317_4_B_hip.raw~; SpectrumID: ~1275~; PrecursorID: ~0~; scans: ~8379~
3	2::sp|Q6AYZ1|TBA1C_RAT	Tubulin alpha-1C chain OS=Rattus norvegicus OX=10116 GN=Tuba1c PE=1 SV=1	1308	50590	79	79	21	21	57	449	1417	1045	1	0	0	512.228	1022.44	2	1022.44	-0.0004	0	62.04	6.1e-05	K	EDAANNYAR	G					File: ~Y:\CORE\RAW_DATA_2022_QE\P1317_Sigrun_Lange\P1317_4_B_hip.raw~; SpectrumID: ~1111~; PrecursorID: ~0~; scans: ~8132~
3	2::sp|Q6AYZ1|TBA1C_RAT	Tubulin alpha-1C chain OS=Rattus norvegicus OX=10116 GN=Tuba1c PE=1 SV=1	1308	50590	79	79	21	21	57	449	1423	1015	1	0	0	512.719	1023.42	2	1023.43	-0.0031	0	50.36	0.00053	K	EDAANNYAR	G	Deamidated (NQ)	0.000010000.0			File: ~Y:\CORE\RAW_DATA_2022_QE\P1317_Sigrun_Lange\P1317_4_B_hip.raw~; SpectrumID: ~1080~; PrecursorID: ~0~; scans: ~8091~
3	2::sp|Q6AYZ1|TBA1C_RAT	Tubulin alpha-1C chain OS=Rattus norvegicus OX=10116 GN=Tuba1c PE=1 SV=1	1308	50590	79	79	21	21	57	449	1424	1324	1	0	0	512.721	1023.43	2	1023.43	0.0027	0	62.01	4.2e-05	K	EDAANNYAR	G	Deamidated (NQ)	0.000010000.0			File: ~Y:\CORE\RAW_DATA_2022_QE\P1317_Sigrun_Lange\P1317_4_B_hip.raw~; SpectrumID: ~1420~; PrecursorID: ~0~; scans: ~8623~
3	2::sp|Q6AYZ1|TBA1C_RAT	Tubulin alpha-1C chain OS=Rattus norvegicus OX=10116 GN=Tuba1c PE=1 SV=1	1308	50590	79	79	21	21	57	449	1728	7259	1	0	0	543.314	1084.61	2	1084.61	0.0002	0	71.05	9.3e-06	K	EIIDLVLDR	I					File: ~Y:\CORE\RAW_DATA_2022_QE\P1317_Sigrun_Lange\P1317_4_B_hip.raw~; SpectrumID: ~7422~; PrecursorID: ~0~; scans: ~17300~
3	2::sp|Q6AYZ1|TBA1C_RAT	Tubulin alpha-1C chain OS=Rattus norvegicus OX=10116 GN=Tuba1c PE=1 SV=1	1308	50590	79	79	21	21	57	449	1729	7495	1	0	0	543.314	1084.61	2	1084.61	0.0003	0	66.12	2.9e-05	K	EIIDLVLDR	I					File: ~Y:\CORE\RAW_DATA_2022_QE\P1317_Sigrun_Lange\P1317_4_B_hip.raw~; SpectrumID: ~7658~; PrecursorID: ~0~; scans: ~17567~
3	2::sp|Q6AYZ1|TBA1C_RAT	Tubulin alpha-1C chain OS=Rattus norvegicus OX=10116 GN=Tuba1c PE=1 SV=1	1308	50590	79	79	21	21	57	449	2679	4697	1	0	0	625.279	1248.54	2	1248.55	-0.0025	0	61.98	6.5e-05	K	YMACCLLYR	G					File: ~Y:\CORE\RAW_DATA_2022_QE\P1317_Sigrun_Lange\P1317_4_B_hip.raw~; SpectrumID: ~4857~; PrecursorID: ~0~; scans: ~14059~
3	2::sp|Q6AYZ1|TBA1C_RAT	Tubulin alpha-1C chain OS=Rattus norvegicus OX=10116 GN=Tuba1c PE=1 SV=1	1308	50590	79	79	21	21	57	449	2680	5149	1	0	0	625.279	1248.54	2	1248.55	-0.0012	0	58.16	0.00016	K	YMACCLLYR	G					File: ~Y:\CORE\RAW_DATA_2022_QE\P1317_Sigrun_Lange\P1317_4_B_hip.raw~; SpectrumID: ~5310~; PrecursorID: ~0~; scans: ~14621~
3	2::sp|Q6AYZ1|TBA1C_RAT	Tubulin alpha-1C chain OS=Rattus norvegicus OX=10116 GN=Tuba1c PE=1 SV=1	1308	50590	79	79	21	21	57	449	2681	4922	1	0	0	625.28	1248.54	2	1248.55	-0.0007	0	62.05	6.5e-05	K	YMACCLLYR	G					File: ~Y:\CORE\RAW_DATA_2022_QE\P1317_Sigrun_Lange\P1317_4_B_hip.raw~; SpectrumID: ~5082~; PrecursorID: ~0~; scans: ~14339~
3	2::sp|Q6AYZ1|TBA1C_RAT	Tubulin alpha-1C chain OS=Rattus norvegicus OX=10116 GN=Tuba1c PE=1 SV=1	1308	50590	79	79	21	21	57	449	2774	4170	1	0	0	633.274	1264.53	2	1264.54	-0.0074	0	40.05	0.006	K	YMACCLLYR	G	Oxidation (M)	0.030000000.0			File: ~Y:\CORE\RAW_DATA_2022_QE\P1317_Sigrun_Lange\P1317_4_B_hip.raw~; SpectrumID: ~4329~; PrecursorID: ~0~; scans: ~13377~
3	2::sp|Q6AYZ1|TBA1C_RAT	Tubulin alpha-1C chain OS=Rattus norvegicus OX=10116 GN=Tuba1c PE=1 SV=1	1308	50590	79	79	21	21	57	449	2775	4759	1	0	0	633.275	1264.54	2	1264.54	-0.0051	0	54.76	0.0002	K	YMACCLLYR	G	Oxidation (M)	0.030000000.0			File: ~Y:\CORE\RAW_DATA_2022_QE\P1317_Sigrun_Lange\P1317_4_B_hip.raw~; SpectrumID: ~4919~; PrecursorID: ~0~; scans: ~14132~
3	2::sp|Q6AYZ1|TBA1C_RAT	Tubulin alpha-1C chain OS=Rattus norvegicus OX=10116 GN=Tuba1c PE=1 SV=1	1308	50590	79	79	21	21	57	449	2776	4387	1	0	0	633.278	1264.54	2	1264.54	0.0015	0	31	0.065	K	YMACCLLYR	G	Oxidation (M)	0.030000000.0			File: ~Y:\CORE\RAW_DATA_2022_QE\P1317_Sigrun_Lange\P1317_4_B_hip.raw~; SpectrumID: ~4546~; PrecursorID: ~0~; scans: ~13657~
3	2::sp|Q6AYZ1|TBA1C_RAT	Tubulin alpha-1C chain OS=Rattus norvegicus OX=10116 GN=Tuba1c PE=1 SV=1	1308	50590	79	79	21	21	57	449	2777	4986	1	0	0	633.281	1264.55	2	1264.54	0.0078	0	52.17	0.00061	K	YMACCLLYR	G	Oxidation (M)	0.030000000.0			File: ~Y:\CORE\RAW_DATA_2022_QE\P1317_Sigrun_Lange\P1317_4_B_hip.raw~; SpectrumID: ~5147~; PrecursorID: ~0~; scans: ~14415~
3	2::sp|Q6AYZ1|TBA1C_RAT	Tubulin alpha-1C chain OS=Rattus norvegicus OX=10116 GN=Tuba1c PE=1 SV=1	1308	50590	79	79	21	21	57	449	3452	4846	1	0	0	460.904	1379.69	3	1379.69	0.0005	1	47.22	0.0041	R	LDHKFDLMYAK	R					File: ~Y:\CORE\RAW_DATA_2022_QE\P1317_Sigrun_Lange\P1317_4_B_hip.raw~; SpectrumID: ~5006~; PrecursorID: ~0~; scans: ~14242~
3	2::sp|Q6AYZ1|TBA1C_RAT	Tubulin alpha-1C chain OS=Rattus norvegicus OX=10116 GN=Tuba1c PE=1 SV=1	1308	50590	79	79	21	21	57	449	3453	4181	1	0	0	460.904	1379.69	3	1379.69	0.0008	1	29.24	0.26	R	LDHKFDLMYAK	R					File: ~Y:\CORE\RAW_DATA_2022_QE\P1317_Sigrun_Lange\P1317_4_B_hip.raw~; SpectrumID: ~4340~; PrecursorID: ~0~; scans: ~13393~
3	2::sp|Q6AYZ1|TBA1C_RAT	Tubulin alpha-1C chain OS=Rattus norvegicus OX=10116 GN=Tuba1c PE=1 SV=1	1308	50590	79	79	21	21	57	449	3454	4398	1	0	0	460.905	1379.69	3	1379.69	0.0023	1	33.86	0.091	R	LDHKFDLMYAK	R					File: ~Y:\CORE\RAW_DATA_2022_QE\P1317_Sigrun_Lange\P1317_4_B_hip.raw~; SpectrumID: ~4557~; PrecursorID: ~0~; scans: ~13672~
3	2::sp|Q6AYZ1|TBA1C_RAT	Tubulin alpha-1C chain OS=Rattus norvegicus OX=10116 GN=Tuba1c PE=1 SV=1	1308	50590	79	79	21	21	57	449	3455	4613	1	0	0	460.905	1379.69	3	1379.69	0.0023	1	36.02	0.055	R	LDHKFDLMYAK	R					File: ~Y:\CORE\RAW_DATA_2022_QE\P1317_Sigrun_Lange\P1317_4_B_hip.raw~; SpectrumID: ~4773~; PrecursorID: ~0~; scans: ~13952~
3	2::sp|Q6AYZ1|TBA1C_RAT	Tubulin alpha-1C chain OS=Rattus norvegicus OX=10116 GN=Tuba1c PE=1 SV=1	1308	50590	79	79	21	21	57	449	3643	5238	1	0	0	470.929	1409.77	3	1409.77	-0.0005	0	44.52	0.004	R	QLFHPEQLITGK	E					File: ~Y:\CORE\RAW_DATA_2022_QE\P1317_Sigrun_Lange\P1317_4_B_hip.raw~; SpectrumID: ~5399~; PrecursorID: ~0~; scans: ~14747~
3	2::sp|Q6AYZ1|TBA1C_RAT	Tubulin alpha-1C chain OS=Rattus norvegicus OX=10116 GN=Tuba1c PE=1 SV=1	1308	50590	79	79	21	21	57	449	3644	5036	1	0	0	470.93	1409.77	3	1409.77	0.0003	0	46.89	0.0023	R	QLFHPEQLITGK	E					File: ~Y:\CORE\RAW_DATA_2022_QE\P1317_Sigrun_Lange\P1317_4_B_hip.raw~; SpectrumID: ~5197~; PrecursorID: ~0~; scans: ~14476~
3	2::sp|Q6AYZ1|TBA1C_RAT	Tubulin alpha-1C chain OS=Rattus norvegicus OX=10116 GN=Tuba1c PE=1 SV=1	1308	50590	79	79	21	21	57	449	3645	5400	1	0	0	470.93	1409.77	3	1409.77	0.0007	0	46.05	0.0028	R	QLFHPEQLITGK	E					File: ~Y:\CORE\RAW_DATA_2022_QE\P1317_Sigrun_Lange\P1317_4_B_hip.raw~; SpectrumID: ~5561~; PrecursorID: ~0~; scans: ~15009~
3	2::sp|Q6AYZ1|TBA1C_RAT	Tubulin alpha-1C chain OS=Rattus norvegicus OX=10116 GN=Tuba1c PE=1 SV=1	1308	50590	79	79	21	21	57	449	3646	4811	1	0	0	470.93	1409.77	3	1409.77	0.0014	0	46.23	0.0027	R	QLFHPEQLITGK	E					File: ~Y:\CORE\RAW_DATA_2022_QE\P1317_Sigrun_Lange\P1317_4_B_hip.raw~; SpectrumID: ~4971~; PrecursorID: ~0~; scans: ~14198~
3	2::sp|Q6AYZ1|TBA1C_RAT	Tubulin alpha-1C chain OS=Rattus norvegicus OX=10116 GN=Tuba1c PE=1 SV=1	1308	50590	79	79	21	21	57	449	3647	5277	1	0	0	705.892	1409.77	2	1409.77	0.0022	0	40.26	0.011	R	QLFHPEQLITGK	E					File: ~Y:\CORE\RAW_DATA_2022_QE\P1317_Sigrun_Lange\P1317_4_B_hip.raw~; SpectrumID: ~5438~; PrecursorID: ~0~; scans: ~14811~
3	2::sp|Q6AYZ1|TBA1C_RAT	Tubulin alpha-1C chain OS=Rattus norvegicus OX=10116 GN=Tuba1c PE=1 SV=1	1308	50590	79	79	21	21	57	449	3648	5078	1	0	0	705.895	1409.77	2	1409.77	0.0081	0	46.25	0.0025	R	QLFHPEQLITGK	E					File: ~Y:\CORE\RAW_DATA_2022_QE\P1317_Sigrun_Lange\P1317_4_B_hip.raw~; SpectrumID: ~5239~; PrecursorID: ~0~; scans: ~14529~
3	2::sp|Q6AYZ1|TBA1C_RAT	Tubulin alpha-1C chain OS=Rattus norvegicus OX=10116 GN=Tuba1c PE=1 SV=1	1308	50590	79	79	21	21	57	449	3656	5271	1	0	0	706.39	1410.77	2	1410.75	0.0149	0	38.67	0.016	R	QLFHPEQLITGK	E	Deamidated (NQ)	0.000000100000.0			File: ~Y:\CORE\RAW_DATA_2022_QE\P1317_Sigrun_Lange\P1317_4_B_hip.raw~; SpectrumID: ~5432~; PrecursorID: ~0~; scans: ~14801~
3	2::sp|Q6AYZ1|TBA1C_RAT	Tubulin alpha-1C chain OS=Rattus norvegicus OX=10116 GN=Tuba1c PE=1 SV=1	1308	50590	79	79	21	21	57	449	3657	4852	2	0	0	706.39	1410.77	2	1410.75	0.0156	0	37.58	0.022	R	QLFHPEQLITGK	E	Deamidated (NQ)	0.000000100000.0			File: ~Y:\CORE\RAW_DATA_2022_QE\P1317_Sigrun_Lange\P1317_4_B_hip.raw~; SpectrumID: ~5012~; PrecursorID: ~0~; scans: ~14250~
3	2::sp|Q6AYZ1|TBA1C_RAT	Tubulin alpha-1C chain OS=Rattus norvegicus OX=10116 GN=Tuba1c PE=1 SV=1	1308	50590	79	79	21	21	57	449	4552	7328	1	0	1	799.886	1597.76	2	1597.76	-0.0024	0	62.25	0.00012	R	TIQFVDWCPTGFK	V					File: ~Y:\CORE\RAW_DATA_2022_QE\P1317_Sigrun_Lange\P1317_4_B_hip.raw~; SpectrumID: ~7491~; PrecursorID: ~0~; scans: ~17376~
3	2::sp|Q6AYZ1|TBA1C_RAT	Tubulin alpha-1C chain OS=Rattus norvegicus OX=10116 GN=Tuba1c PE=1 SV=1	1308	50590	79	79	21	21	57	449	4553	7568	1	0	1	799.886	1597.76	2	1597.76	-0.0019	0	46.75	0.0043	R	TIQFVDWCPTGFK	V					File: ~Y:\CORE\RAW_DATA_2022_QE\P1317_Sigrun_Lange\P1317_4_B_hip.raw~; SpectrumID: ~7731~; PrecursorID: ~0~; scans: ~17650~
3	2::sp|Q6AYZ1|TBA1C_RAT	Tubulin alpha-1C chain OS=Rattus norvegicus OX=10116 GN=Tuba1c PE=1 SV=1	1308	50590	79	79	21	21	57	449	5038	7865	1	0	0	851.455	1700.9	2	1700.9	-0.0024	0	65.75	6.1e-05	R	AVFVDLEPTVIDEVR	T					File: ~Y:\CORE\RAW_DATA_2022_QE\P1317_Sigrun_Lange\P1317_4_B_hip.raw~; SpectrumID: ~8029~; PrecursorID: ~0~; scans: ~17982~
3	2::sp|Q6AYZ1|TBA1C_RAT	Tubulin alpha-1C chain OS=Rattus norvegicus OX=10116 GN=Tuba1c PE=1 SV=1	1308	50590	79	79	21	21	57	449	5039	7610	1	0	0	851.457	1700.9	2	1700.9	0.0008	0	81.21	1.7e-06	R	AVFVDLEPTVIDEVR	T					File: ~Y:\CORE\RAW_DATA_2022_QE\P1317_Sigrun_Lange\P1317_4_B_hip.raw~; SpectrumID: ~7774~; PrecursorID: ~0~; scans: ~17700~
3	2::sp|Q6AYZ1|TBA1C_RAT	Tubulin alpha-1C chain OS=Rattus norvegicus OX=10116 GN=Tuba1c PE=1 SV=1	1308	50590	79	79	21	21	57	449	5040	7615	1	0	0	567.975	1700.9	3	1700.9	0.004	0	68.2	3.3e-05	R	AVFVDLEPTVIDEVR	T					File: ~Y:\CORE\RAW_DATA_2022_QE\P1317_Sigrun_Lange\P1317_4_B_hip.raw~; SpectrumID: ~7779~; PrecursorID: ~0~; scans: ~17706~
3	2::sp|Q6AYZ1|TBA1C_RAT	Tubulin alpha-1C chain OS=Rattus norvegicus OX=10116 GN=Tuba1c PE=1 SV=1	1308	50590	79	79	21	21	57	449	5113	4079	1	0	0	573.631	1717.87	3	1717.87	-0.0019	0	29.98	0.28	R	NLDIERPTYTNLNR	L					File: ~Y:\CORE\RAW_DATA_2022_QE\P1317_Sigrun_Lange\P1317_4_B_hip.raw~; SpectrumID: ~4238~; PrecursorID: ~0~; scans: ~13258~
3	2::sp|Q6AYZ1|TBA1C_RAT	Tubulin alpha-1C chain OS=Rattus norvegicus OX=10116 GN=Tuba1c PE=1 SV=1	1308	50590	79	79	21	21	57	449	5114	3872	1	0	0	573.632	1717.87	3	1717.87	-0.001	0	38.32	0.041	R	NLDIERPTYTNLNR	L					File: ~Y:\CORE\RAW_DATA_2022_QE\P1317_Sigrun_Lange\P1317_4_B_hip.raw~; SpectrumID: ~4031~; PrecursorID: ~0~; scans: ~12988~
3	2::sp|Q6AYZ1|TBA1C_RAT	Tubulin alpha-1C chain OS=Rattus norvegicus OX=10116 GN=Tuba1c PE=1 SV=1	1308	50590	79	79	21	21	57	449	5117	3669	1	0	0	573.633	1717.88	3	1717.87	0.0012	0	46.87	0.0058	R	NLDIERPTYTNLNR	L					File: ~Y:\CORE\RAW_DATA_2022_QE\P1317_Sigrun_Lange\P1317_4_B_hip.raw~; SpectrumID: ~3827~; PrecursorID: ~0~; scans: ~12718~
3	2::sp|Q6AYZ1|TBA1C_RAT	Tubulin alpha-1C chain OS=Rattus norvegicus OX=10116 GN=Tuba1c PE=1 SV=1	1308	50590	79	79	21	21	57	449	5118	3257	1	0	0	573.633	1717.88	3	1717.87	0.0014	0	33.18	0.13	R	NLDIERPTYTNLNR	L					File: ~Y:\CORE\RAW_DATA_2022_QE\P1317_Sigrun_Lange\P1317_4_B_hip.raw~; SpectrumID: ~3414~; PrecursorID: ~0~; scans: ~12176~
3	2::sp|Q6AYZ1|TBA1C_RAT	Tubulin alpha-1C chain OS=Rattus norvegicus OX=10116 GN=Tuba1c PE=1 SV=1	1308	50590	79	79	21	21	57	449	5119	3466	1	0	0	573.633	1717.88	3	1717.87	0.0021	0	29.6	0.3	R	NLDIERPTYTNLNR	L					File: ~Y:\CORE\RAW_DATA_2022_QE\P1317_Sigrun_Lange\P1317_4_B_hip.raw~; SpectrumID: ~3624~; PrecursorID: ~0~; scans: ~12449~
3	2::sp|Q6AYZ1|TBA1C_RAT	Tubulin alpha-1C chain OS=Rattus norvegicus OX=10116 GN=Tuba1c PE=1 SV=1	1308	50590	79	79	21	21	57	449	5299	6301	1	0	0	878.985	1755.96	2	1755.96	-0.0008	0	51.36	0.0011	R	IHFPLATYAPVISAEK	A					File: ~Y:\CORE\RAW_DATA_2022_QE\P1317_Sigrun_Lange\P1317_4_B_hip.raw~; SpectrumID: ~6463~; PrecursorID: ~0~; scans: ~16115~
3	2::sp|Q6AYZ1|TBA1C_RAT	Tubulin alpha-1C chain OS=Rattus norvegicus OX=10116 GN=Tuba1c PE=1 SV=1	1308	50590	79	79	21	21	57	449	5300	6362	1	0	0	586.326	1755.96	3	1755.96	-0.0002	0	52.66	0.00081	R	IHFPLATYAPVISAEK	A					File: ~Y:\CORE\RAW_DATA_2022_QE\P1317_Sigrun_Lange\P1317_4_B_hip.raw~; SpectrumID: ~6524~; PrecursorID: ~0~; scans: ~16201~
3	2::sp|Q6AYZ1|TBA1C_RAT	Tubulin alpha-1C chain OS=Rattus norvegicus OX=10116 GN=Tuba1c PE=1 SV=1	1308	50590	79	79	21	21	57	449	5302	6569	1	0	0	586.326	1755.96	3	1755.96	0.0011	0	60.84	0.00012	R	IHFPLATYAPVISAEK	A					File: ~Y:\CORE\RAW_DATA_2022_QE\P1317_Sigrun_Lange\P1317_4_B_hip.raw~; SpectrumID: ~6731~; PrecursorID: ~0~; scans: ~16468~
3	2::sp|Q6AYZ1|TBA1C_RAT	Tubulin alpha-1C chain OS=Rattus norvegicus OX=10116 GN=Tuba1c PE=1 SV=1	1308	50590	79	79	21	21	57	449	5303	6147	1	0	0	586.332	1755.97	3	1755.96	0.0191	0	49.37	0.0013	R	IHFPLATYAPVISAEK	A					File: ~Y:\CORE\RAW_DATA_2022_QE\P1317_Sigrun_Lange\P1317_4_B_hip.raw~; SpectrumID: ~6309~; PrecursorID: ~0~; scans: ~15928~
3	2::sp|Q6AYZ1|TBA1C_RAT	Tubulin alpha-1C chain OS=Rattus norvegicus OX=10116 GN=Tuba1c PE=1 SV=1	1308	50590	79	79	21	21	57	449	5760	7461	1	0	0	932.956	1863.9	2	1863.9	0.0002	0	124.24	1.1e-10	R	AVCMLSNTTAIAEAWAR	L					File: ~Y:\CORE\RAW_DATA_2022_QE\P1317_Sigrun_Lange\P1317_4_B_hip.raw~; SpectrumID: ~7624~; PrecursorID: ~0~; scans: ~17529~
3	2::sp|Q6AYZ1|TBA1C_RAT	Tubulin alpha-1C chain OS=Rattus norvegicus OX=10116 GN=Tuba1c PE=1 SV=1	1308	50590	79	79	21	21	57	449	5761	7468	1	0	0	622.307	1863.9	3	1863.9	0.003	0	76.38	7e-06	R	AVCMLSNTTAIAEAWAR	L					File: ~Y:\CORE\RAW_DATA_2022_QE\P1317_Sigrun_Lange\P1317_4_B_hip.raw~; SpectrumID: ~7631~; PrecursorID: ~0~; scans: ~17537~
3	2::sp|Q6AYZ1|TBA1C_RAT	Tubulin alpha-1C chain OS=Rattus norvegicus OX=10116 GN=Tuba1c PE=1 SV=1	1308	50590	79	79	21	21	57	449	5763	7225	1	0	0	932.961	1863.91	2	1863.9	0.01	0	114.86	9.8e-10	R	AVCMLSNTTAIAEAWAR	L					File: ~Y:\CORE\RAW_DATA_2022_QE\P1317_Sigrun_Lange\P1317_4_B_hip.raw~; SpectrumID: ~7388~; PrecursorID: ~0~; scans: ~17261~
3	2::sp|Q6AYZ1|TBA1C_RAT	Tubulin alpha-1C chain OS=Rattus norvegicus OX=10116 GN=Tuba1c PE=1 SV=1	1308	50590	79	79	21	21	57	449	5846	7386	1	0	0	627.977	1880.91	3	1880.88	0.0329	0	57.51	0.0005	R	AVCMLSNTTAIAEAWAR	L	Deamidated (NQ); Oxidation (M)	0.00030010000000000.0			File: ~Y:\CORE\RAW_DATA_2022_QE\P1317_Sigrun_Lange\P1317_4_B_hip.raw~; SpectrumID: ~7549~; PrecursorID: ~0~; scans: ~17441~
3	2::sp|Q6AYZ1|TBA1C_RAT	Tubulin alpha-1C chain OS=Rattus norvegicus OX=10116 GN=Tuba1c PE=1 SV=1	1308	50590	79	79	21	21	57	449	6347	7299	1	0	0	1004.45	2006.88	2	2006.89	-0.0061	0	102.36	7.1e-09	K	TIGGGDDSFNTFFSETGAGK	H					File: ~Y:\CORE\RAW_DATA_2022_QE\P1317_Sigrun_Lange\P1317_4_B_hip.raw~; SpectrumID: ~7462~; PrecursorID: ~0~; scans: ~17343~
3	2::sp|Q6AYZ1|TBA1C_RAT	Tubulin alpha-1C chain OS=Rattus norvegicus OX=10116 GN=Tuba1c PE=1 SV=1	1308	50590	79	79	21	21	57	449	6348	7055	1	0	0	1004.45	2006.89	2	2006.89	-0.0002	0	85.46	4e-07	K	TIGGGDDSFNTFFSETGAGK	H					File: ~Y:\CORE\RAW_DATA_2022_QE\P1317_Sigrun_Lange\P1317_4_B_hip.raw~; SpectrumID: ~7218~; PrecursorID: ~0~; scans: ~17074~
3	2::sp|Q6AYZ1|TBA1C_RAT	Tubulin alpha-1C chain OS=Rattus norvegicus OX=10116 GN=Tuba1c PE=1 SV=1	1308	50590	79	79	21	21	57	449	6349	6825	1	0	0	1004.45	2006.89	2	2006.89	0.0008	0	97.54	2.5e-08	K	TIGGGDDSFNTFFSETGAGK	H					File: ~Y:\CORE\RAW_DATA_2022_QE\P1317_Sigrun_Lange\P1317_4_B_hip.raw~; SpectrumID: ~6987~; PrecursorID: ~0~; scans: ~16795~
3	2::sp|Q6AYZ1|TBA1C_RAT	Tubulin alpha-1C chain OS=Rattus norvegicus OX=10116 GN=Tuba1c PE=1 SV=1	1308	50590	79	79	21	21	57	449	6353	6571	1	0	0	1004.94	2007.87	2	2007.87	-0.0045	0	59.9	0.0001	K	TIGGGDDSFNTFFSETGAGK	H	Deamidated (NQ)	0.00000000010000000000.0			File: ~Y:\CORE\RAW_DATA_2022_QE\P1317_Sigrun_Lange\P1317_4_B_hip.raw~; SpectrumID: ~6733~; PrecursorID: ~0~; scans: ~16470~
3	2::sp|Q6AYZ1|TBA1C_RAT	Tubulin alpha-1C chain OS=Rattus norvegicus OX=10116 GN=Tuba1c PE=1 SV=1	1308	50590	79	79	21	21	57	449	6354	6847	1	0	0	670.305	2007.89	3	2007.87	0.0226	0	44.2	0.006	K	TIGGGDDSFNTFFSETGAGK	H	Deamidated (NQ)	0.00000000010000000000.0			File: ~Y:\CORE\RAW_DATA_2022_QE\P1317_Sigrun_Lange\P1317_4_B_hip.raw~; SpectrumID: ~7009~; PrecursorID: ~0~; scans: ~16825~
3	2::sp|Q6AYZ1|TBA1C_RAT	Tubulin alpha-1C chain OS=Rattus norvegicus OX=10116 GN=Tuba1c PE=1 SV=1	1308	50590	79	79	21	21	57	449	6355	6886	1	0	0	670.306	2007.9	3	2007.87	0.027	0	42.22	0.01	K	TIGGGDDSFNTFFSETGAGK	H	Deamidated (NQ)	0.00000000010000000000.0			File: ~Y:\CORE\RAW_DATA_2022_QE\P1317_Sigrun_Lange\P1317_4_B_hip.raw~; SpectrumID: ~7048~; PrecursorID: ~0~; scans: ~16873~
3	2::sp|Q6AYZ1|TBA1C_RAT	Tubulin alpha-1C chain OS=Rattus norvegicus OX=10116 GN=Tuba1c PE=1 SV=1	1308	50590	79	79	21	21	57	449	7470	6593	1	0	0	777.34	2329	3	2329.01	-0.0133	0	89.96	1.1e-07	R	AFVHWYVGEGMEEGEFSEAR	E					File: ~Y:\CORE\RAW_DATA_2022_QE\P1317_Sigrun_Lange\P1317_4_B_hip.raw~; SpectrumID: ~6755~; PrecursorID: ~0~; scans: ~16499~
3	2::sp|Q6AYZ1|TBA1C_RAT	Tubulin alpha-1C chain OS=Rattus norvegicus OX=10116 GN=Tuba1c PE=1 SV=1	1308	50590	79	79	21	21	57	449	7471	6380	1	0	0	777.341	2329	3	2329.01	-0.0085	0	63.32	5.3e-05	R	AFVHWYVGEGMEEGEFSEAR	E					File: ~Y:\CORE\RAW_DATA_2022_QE\P1317_Sigrun_Lange\P1317_4_B_hip.raw~; SpectrumID: ~6542~; PrecursorID: ~0~; scans: ~16227~
3	2::sp|Q6AYZ1|TBA1C_RAT	Tubulin alpha-1C chain OS=Rattus norvegicus OX=10116 GN=Tuba1c PE=1 SV=1	1308	50590	79	79	21	21	57	449	7472	7026	1	0	0	777.349	2329.02	3	2329.01	0.0131	0	37.33	0.028	R	AFVHWYVGEGMEEGEFSEAR	E					File: ~Y:\CORE\RAW_DATA_2022_QE\P1317_Sigrun_Lange\P1317_4_B_hip.raw~; SpectrumID: ~7189~; PrecursorID: ~0~; scans: ~17039~
3	2::sp|Q6AYZ1|TBA1C_RAT	Tubulin alpha-1C chain OS=Rattus norvegicus OX=10116 GN=Tuba1c PE=1 SV=1	1308	50590	79	79	21	21	57	449	7725	9375	1	0	0	803.739	2408.19	3	2408.2	-0.0068	0	45.47	0.0089	R	FDGALNVDLTEFQTNLVPYPR	I					File: ~Y:\CORE\RAW_DATA_2022_QE\P1317_Sigrun_Lange\P1317_4_B_hip.raw~; SpectrumID: ~9672~; PrecursorID: ~0~; scans: ~19769~
3	2::sp|Q6AYZ1|TBA1C_RAT	Tubulin alpha-1C chain OS=Rattus norvegicus OX=10116 GN=Tuba1c PE=1 SV=1	1308	50590	79	79	21	21	57	449	7726	9020	1	0	0	803.74	2408.2	3	2408.2	-0.0042	0	86.4	7.3e-07	R	FDGALNVDLTEFQTNLVPYPR	I					File: ~Y:\CORE\RAW_DATA_2022_QE\P1317_Sigrun_Lange\P1317_4_B_hip.raw~; SpectrumID: ~9281~; PrecursorID: ~0~; scans: ~19352~
3	2::sp|Q6AYZ1|TBA1C_RAT	Tubulin alpha-1C chain OS=Rattus norvegicus OX=10116 GN=Tuba1c PE=1 SV=1	1308	50590	79	79	21	21	57	449	7727	9013	1	0	0	1205.11	2408.2	2	2408.2	-0.0041	0	111.04	2.5e-09	R	FDGALNVDLTEFQTNLVPYPR	I					File: ~Y:\CORE\RAW_DATA_2022_QE\P1317_Sigrun_Lange\P1317_4_B_hip.raw~; SpectrumID: ~9272~; PrecursorID: ~0~; scans: ~19342~
3	2::sp|Q6AYZ1|TBA1C_RAT	Tubulin alpha-1C chain OS=Rattus norvegicus OX=10116 GN=Tuba1c PE=1 SV=1	1308	50590	79	79	21	21	57	449	7728	9339	1	0	0	1205.11	2408.2	2	2408.2	-0.0041	0	102.68	1.7e-08	R	FDGALNVDLTEFQTNLVPYPR	I					File: ~Y:\CORE\RAW_DATA_2022_QE\P1317_Sigrun_Lange\P1317_4_B_hip.raw~; SpectrumID: ~9635~; PrecursorID: ~0~; scans: ~19730~
3	2::sp|Q6AYZ1|TBA1C_RAT	Tubulin alpha-1C chain OS=Rattus norvegicus OX=10116 GN=Tuba1c PE=1 SV=1	1308	50590	79	79	21	21	57	449	7747	5061	1	0	0	604.556	2414.19	4	2414.2	-0.0043	1	31.14	0.27	R	QLFHPEQLITGKEDAANNYAR	G					File: ~Y:\CORE\RAW_DATA_2022_QE\P1317_Sigrun_Lange\P1317_4_B_hip.raw~; SpectrumID: ~5222~; PrecursorID: ~0~; scans: ~14507~
3	2::sp|Q6AYZ1|TBA1C_RAT	Tubulin alpha-1C chain OS=Rattus norvegicus OX=10116 GN=Tuba1c PE=1 SV=1	1308	50590	79	79	21	21	57	449	7754	5257	1	0	0	604.807	2415.2	4	2415.18	0.0156	1	56.92	0.00068	R	QLFHPEQLITGKEDAANNYAR	G	Deamidated (NQ)	0.000000000000000010000.0			File: ~Y:\CORE\RAW_DATA_2022_QE\P1317_Sigrun_Lange\P1317_4_B_hip.raw~; SpectrumID: ~5418~; PrecursorID: ~0~; scans: ~14776~
3	2::sp|Q6AYZ1|TBA1C_RAT	Tubulin alpha-1C chain OS=Rattus norvegicus OX=10116 GN=Tuba1c PE=1 SV=1	1308	50590	79	79	21	21	57	449	7755	5423	1	0	0	604.807	2415.2	4	2415.18	0.0163	1	53.8	0.0014	R	QLFHPEQLITGKEDAANNYAR	G	Deamidated (NQ)	0.000000100000000000000.0			File: ~Y:\CORE\RAW_DATA_2022_QE\P1317_Sigrun_Lange\P1317_4_B_hip.raw~; SpectrumID: ~5584~; PrecursorID: ~0~; scans: ~15040~
3	2::sp|Q6AYZ1|TBA1C_RAT	Tubulin alpha-1C chain OS=Rattus norvegicus OX=10116 GN=Tuba1c PE=1 SV=1	1308	50590	79	79	21	21	57	449	7757	5349	1	0	0	806.404	2416.19	3	2416.17	0.0252	1	31.6	0.24	R	QLFHPEQLITGKEDAANNYAR	G	2 Deamidated (NQ)	0.000000100000000010000.0			File: ~Y:\CORE\RAW_DATA_2022_QE\P1317_Sigrun_Lange\P1317_4_B_hip.raw~; SpectrumID: ~5510~; PrecursorID: ~0~; scans: ~14929~
3	2::sp|Q6AYZ1|TBA1C_RAT	Tubulin alpha-1C chain OS=Rattus norvegicus OX=10116 GN=Tuba1c PE=1 SV=1	1308	50590	79	79	21	21	57	449	9311	7449	1	0	0	805.111	3216.41	4	3216.42	-0.0018	1	26.87	0.26	R	AFVHWYVGEGMEEGEFSEAREDMAALEK	D					File: ~Y:\CORE\RAW_DATA_2022_QE\P1317_Sigrun_Lange\P1317_4_B_hip.raw~; SpectrumID: ~7612~; PrecursorID: ~0~; scans: ~17515~
3	2::sp|Q6AYZ1|TBA1C_RAT	Tubulin alpha-1C chain OS=Rattus norvegicus OX=10116 GN=Tuba1c PE=1 SV=1	1308	50590	79	79	21	21	57	449	9951	7463	1	0	0	1075.74	4298.94	4	4298.9	0.038	0	38.29	0.022	R	ECISIHVGQAGVQIGNACWELYCLEHGIQPDGQMPSDK	T	3 Deamidated (NQ)	0.00000000000010010000000000001000000000.0			File: ~Y:\CORE\RAW_DATA_2022_QE\P1317_Sigrun_Lange\P1317_4_B_hip.raw~; SpectrumID: ~7626~; PrecursorID: ~0~; scans: ~17531~
3	2::tr|A0A8I6A1R5|A0A8I6A1R5_RAT	Tubulin alpha chain OS=Rattus norvegicus OX=10116 GN=Tuba3a PE=3 SV=1	1145	55225	63	63	18	18	52.7	488	90	729	1	0	0	388.21	774.406	2	774.402	0.0039	0	24.12	0.25	R	GHYTIGK	E					File: ~Y:\CORE\RAW_DATA_2022_QE\P1317_Sigrun_Lange\P1317_4_B_hip.raw~; SpectrumID: ~760~; PrecursorID: ~0~; scans: ~7658~
3	2::tr|A0A8I6A1R5|A0A8I6A1R5_RAT	Tubulin alpha chain OS=Rattus norvegicus OX=10116 GN=Tuba3a PE=3 SV=1	1145	55225	63	63	18	18	52.7	488	106	2330	1	0	0	391.208	780.402	2	780.402	-0.0002	0	46.41	0.00051	R	LSVDYGK	K					File: ~Y:\CORE\RAW_DATA_2022_QE\P1317_Sigrun_Lange\P1317_4_B_hip.raw~; SpectrumID: ~2474~; PrecursorID: ~0~; scans: ~10552~
3	2::tr|A0A8I6A1R5|A0A8I6A1R5_RAT	Tubulin alpha chain OS=Rattus norvegicus OX=10116 GN=Tuba3a PE=3 SV=1	1145	55225	63	63	18	18	52.7	488	107	2192	1	0	0	391.209	780.403	2	780.402	0.0012	0	24.96	0.071	R	LSVDYGK	K					File: ~Y:\CORE\RAW_DATA_2022_QE\P1317_Sigrun_Lange\P1317_4_B_hip.raw~; SpectrumID: ~2332~; PrecursorID: ~0~; scans: ~10296~
3	2::tr|A0A8I6A1R5|A0A8I6A1R5_RAT	Tubulin alpha chain OS=Rattus norvegicus OX=10116 GN=Tuba3a PE=3 SV=1	1145	55225	63	63	18	18	52.7	488	108	2483	1	0	0	391.209	780.404	2	780.402	0.0019	0	43.74	0.00079	R	LSVDYGK	K					File: ~Y:\CORE\RAW_DATA_2022_QE\P1317_Sigrun_Lange\P1317_4_B_hip.raw~; SpectrumID: ~2631~; PrecursorID: ~0~; scans: ~10808~
3	2::tr|A0A8I6A1R5|A0A8I6A1R5_RAT	Tubulin alpha chain OS=Rattus norvegicus OX=10116 GN=Tuba3a PE=3 SV=1	1145	55225	63	63	18	18	52.7	488	733	3939	1	0	0	452.218	902.422	2	902.421	0.001	0	34.44	0.043	K	FDLMYAK	R	Oxidation (M)	0.0003000.0			File: ~Y:\CORE\RAW_DATA_2022_QE\P1317_Sigrun_Lange\P1317_4_B_hip.raw~; SpectrumID: ~4098~; PrecursorID: ~0~; scans: ~13075~
3	2::tr|A0A8I6A1R5|A0A8I6A1R5_RAT	Tubulin alpha chain OS=Rattus norvegicus OX=10116 GN=Tuba3a PE=3 SV=1	1145	55225	63	63	18	18	52.7	488	1370	3975	1	0	0	508.293	1014.57	2	1014.57	-0.0005	0	43.73	0.0076	K	DVNAAIATIK	T					File: ~Y:\CORE\RAW_DATA_2022_QE\P1317_Sigrun_Lange\P1317_4_B_hip.raw~; SpectrumID: ~4134~; PrecursorID: ~0~; scans: ~13122~
3	2::tr|A0A8I6A1R5|A0A8I6A1R5_RAT	Tubulin alpha chain OS=Rattus norvegicus OX=10116 GN=Tuba3a PE=3 SV=1	1145	55225	63	63	18	18	52.7	488	1371	4180	1	0	0	508.293	1014.57	2	1014.57	0.0006	0	52.99	0.0009	K	DVNAAIATIK	T					File: ~Y:\CORE\RAW_DATA_2022_QE\P1317_Sigrun_Lange\P1317_4_B_hip.raw~; SpectrumID: ~4339~; PrecursorID: ~0~; scans: ~13392~
3	2::tr|A0A8I6A1R5|A0A8I6A1R5_RAT	Tubulin alpha chain OS=Rattus norvegicus OX=10116 GN=Tuba3a PE=3 SV=1	1145	55225	63	63	18	18	52.7	488	1376	3864	1	0	0	508.785	1015.56	2	1015.55	0.001	0	35.05	0.07	K	DVNAAIATIK	T	Deamidated (NQ)	0.0010000000.0			File: ~Y:\CORE\RAW_DATA_2022_QE\P1317_Sigrun_Lange\P1317_4_B_hip.raw~; SpectrumID: ~4023~; PrecursorID: ~0~; scans: ~12978~
3	2::tr|A0A8I6A1R5|A0A8I6A1R5_RAT	Tubulin alpha chain OS=Rattus norvegicus OX=10116 GN=Tuba3a PE=3 SV=1	1145	55225	63	63	18	18	52.7	488	1416	1191	1	0	0	512.228	1022.44	2	1022.44	-0.0009	0	62.03	6.1e-05	K	EDAANNYAR	G					File: ~Y:\CORE\RAW_DATA_2022_QE\P1317_Sigrun_Lange\P1317_4_B_hip.raw~; SpectrumID: ~1275~; PrecursorID: ~0~; scans: ~8379~
3	2::tr|A0A8I6A1R5|A0A8I6A1R5_RAT	Tubulin alpha chain OS=Rattus norvegicus OX=10116 GN=Tuba3a PE=3 SV=1	1145	55225	63	63	18	18	52.7	488	1417	1045	1	0	0	512.228	1022.44	2	1022.44	-0.0004	0	62.04	6.1e-05	K	EDAANNYAR	G					File: ~Y:\CORE\RAW_DATA_2022_QE\P1317_Sigrun_Lange\P1317_4_B_hip.raw~; SpectrumID: ~1111~; PrecursorID: ~0~; scans: ~8132~
3	2::tr|A0A8I6A1R5|A0A8I6A1R5_RAT	Tubulin alpha chain OS=Rattus norvegicus OX=10116 GN=Tuba3a PE=3 SV=1	1145	55225	63	63	18	18	52.7	488	1423	1015	1	0	0	512.719	1023.42	2	1023.43	-0.0031	0	50.36	0.00053	K	EDAANNYAR	G	Deamidated (NQ)	0.000010000.0			File: ~Y:\CORE\RAW_DATA_2022_QE\P1317_Sigrun_Lange\P1317_4_B_hip.raw~; SpectrumID: ~1080~; PrecursorID: ~0~; scans: ~8091~
3	2::tr|A0A8I6A1R5|A0A8I6A1R5_RAT	Tubulin alpha chain OS=Rattus norvegicus OX=10116 GN=Tuba3a PE=3 SV=1	1145	55225	63	63	18	18	52.7	488	1424	1324	1	0	0	512.721	1023.43	2	1023.43	0.0027	0	62.01	4.2e-05	K	EDAANNYAR	G	Deamidated (NQ)	0.000010000.0			File: ~Y:\CORE\RAW_DATA_2022_QE\P1317_Sigrun_Lange\P1317_4_B_hip.raw~; SpectrumID: ~1420~; PrecursorID: ~0~; scans: ~8623~
3	2::tr|A0A8I6A1R5|A0A8I6A1R5_RAT	Tubulin alpha chain OS=Rattus norvegicus OX=10116 GN=Tuba3a PE=3 SV=1	1145	55225	63	63	18	18	52.7	488	3452	4846	1	0	0	460.904	1379.69	3	1379.69	0.0005	1	47.22	0.0041	R	LDHKFDLMYAK	R					File: ~Y:\CORE\RAW_DATA_2022_QE\P1317_Sigrun_Lange\P1317_4_B_hip.raw~; SpectrumID: ~5006~; PrecursorID: ~0~; scans: ~14242~
3	2::tr|A0A8I6A1R5|A0A8I6A1R5_RAT	Tubulin alpha chain OS=Rattus norvegicus OX=10116 GN=Tuba3a PE=3 SV=1	1145	55225	63	63	18	18	52.7	488	3453	4181	1	0	0	460.904	1379.69	3	1379.69	0.0008	1	29.24	0.26	R	LDHKFDLMYAK	R					File: ~Y:\CORE\RAW_DATA_2022_QE\P1317_Sigrun_Lange\P1317_4_B_hip.raw~; SpectrumID: ~4340~; PrecursorID: ~0~; scans: ~13393~
3	2::tr|A0A8I6A1R5|A0A8I6A1R5_RAT	Tubulin alpha chain OS=Rattus norvegicus OX=10116 GN=Tuba3a PE=3 SV=1	1145	55225	63	63	18	18	52.7	488	3454	4398	1	0	0	460.905	1379.69	3	1379.69	0.0023	1	33.86	0.091	R	LDHKFDLMYAK	R					File: ~Y:\CORE\RAW_DATA_2022_QE\P1317_Sigrun_Lange\P1317_4_B_hip.raw~; SpectrumID: ~4557~; PrecursorID: ~0~; scans: ~13672~
3	2::tr|A0A8I6A1R5|A0A8I6A1R5_RAT	Tubulin alpha chain OS=Rattus norvegicus OX=10116 GN=Tuba3a PE=3 SV=1	1145	55225	63	63	18	18	52.7	488	3455	4613	1	0	0	460.905	1379.69	3	1379.69	0.0023	1	36.02	0.055	R	LDHKFDLMYAK	R					File: ~Y:\CORE\RAW_DATA_2022_QE\P1317_Sigrun_Lange\P1317_4_B_hip.raw~; SpectrumID: ~4773~; PrecursorID: ~0~; scans: ~13952~
3	2::tr|A0A8I6A1R5|A0A8I6A1R5_RAT	Tubulin alpha chain OS=Rattus norvegicus OX=10116 GN=Tuba3a PE=3 SV=1	1145	55225	63	63	18	18	52.7	488	3643	5238	1	0	0	470.929	1409.77	3	1409.77	-0.0005	0	44.52	0.004	R	QLFHPEQLITGK	E					File: ~Y:\CORE\RAW_DATA_2022_QE\P1317_Sigrun_Lange\P1317_4_B_hip.raw~; SpectrumID: ~5399~; PrecursorID: ~0~; scans: ~14747~
3	2::tr|A0A8I6A1R5|A0A8I6A1R5_RAT	Tubulin alpha chain OS=Rattus norvegicus OX=10116 GN=Tuba3a PE=3 SV=1	1145	55225	63	63	18	18	52.7	488	3644	5036	1	0	0	470.93	1409.77	3	1409.77	0.0003	0	46.89	0.0023	R	QLFHPEQLITGK	E					File: ~Y:\CORE\RAW_DATA_2022_QE\P1317_Sigrun_Lange\P1317_4_B_hip.raw~; SpectrumID: ~5197~; PrecursorID: ~0~; scans: ~14476~
3	2::tr|A0A8I6A1R5|A0A8I6A1R5_RAT	Tubulin alpha chain OS=Rattus norvegicus OX=10116 GN=Tuba3a PE=3 SV=1	1145	55225	63	63	18	18	52.7	488	3645	5400	1	0	0	470.93	1409.77	3	1409.77	0.0007	0	46.05	0.0028	R	QLFHPEQLITGK	E					File: ~Y:\CORE\RAW_DATA_2022_QE\P1317_Sigrun_Lange\P1317_4_B_hip.raw~; SpectrumID: ~5561~; PrecursorID: ~0~; scans: ~15009~
3	2::tr|A0A8I6A1R5|A0A8I6A1R5_RAT	Tubulin alpha chain OS=Rattus norvegicus OX=10116 GN=Tuba3a PE=3 SV=1	1145	55225	63	63	18	18	52.7	488	3646	4811	1	0	0	470.93	1409.77	3	1409.77	0.0014	0	46.23	0.0027	R	QLFHPEQLITGK	E					File: ~Y:\CORE\RAW_DATA_2022_QE\P1317_Sigrun_Lange\P1317_4_B_hip.raw~; SpectrumID: ~4971~; PrecursorID: ~0~; scans: ~14198~
3	2::tr|A0A8I6A1R5|A0A8I6A1R5_RAT	Tubulin alpha chain OS=Rattus norvegicus OX=10116 GN=Tuba3a PE=3 SV=1	1145	55225	63	63	18	18	52.7	488	3647	5277	1	0	0	705.892	1409.77	2	1409.77	0.0022	0	40.26	0.011	R	QLFHPEQLITGK	E					File: ~Y:\CORE\RAW_DATA_2022_QE\P1317_Sigrun_Lange\P1317_4_B_hip.raw~; SpectrumID: ~5438~; PrecursorID: ~0~; scans: ~14811~
3	2::tr|A0A8I6A1R5|A0A8I6A1R5_RAT	Tubulin alpha chain OS=Rattus norvegicus OX=10116 GN=Tuba3a PE=3 SV=1	1145	55225	63	63	18	18	52.7	488	3648	5078	1	0	0	705.895	1409.77	2	1409.77	0.0081	0	46.25	0.0025	R	QLFHPEQLITGK	E					File: ~Y:\CORE\RAW_DATA_2022_QE\P1317_Sigrun_Lange\P1317_4_B_hip.raw~; SpectrumID: ~5239~; PrecursorID: ~0~; scans: ~14529~
3	2::tr|A0A8I6A1R5|A0A8I6A1R5_RAT	Tubulin alpha chain OS=Rattus norvegicus OX=10116 GN=Tuba3a PE=3 SV=1	1145	55225	63	63	18	18	52.7	488	3656	5271	1	0	0	706.39	1410.77	2	1410.75	0.0149	0	38.67	0.016	R	QLFHPEQLITGK	E	Deamidated (NQ)	0.000000100000.0			File: ~Y:\CORE\RAW_DATA_2022_QE\P1317_Sigrun_Lange\P1317_4_B_hip.raw~; SpectrumID: ~5432~; PrecursorID: ~0~; scans: ~14801~
3	2::tr|A0A8I6A1R5|A0A8I6A1R5_RAT	Tubulin alpha chain OS=Rattus norvegicus OX=10116 GN=Tuba3a PE=3 SV=1	1145	55225	63	63	18	18	52.7	488	3657	4852	2	0	0	706.39	1410.77	2	1410.75	0.0156	0	37.58	0.022	R	QLFHPEQLITGK	E	Deamidated (NQ)	0.000000100000.0			File: ~Y:\CORE\RAW_DATA_2022_QE\P1317_Sigrun_Lange\P1317_4_B_hip.raw~; SpectrumID: ~5012~; PrecursorID: ~0~; scans: ~14250~
3	2::tr|A0A8I6A1R5|A0A8I6A1R5_RAT	Tubulin alpha chain OS=Rattus norvegicus OX=10116 GN=Tuba3a PE=3 SV=1	1145	55225	63	63	18	18	52.7	488	4552	7328	1	0	1	799.886	1597.76	2	1597.76	-0.0024	0	62.25	0.00012	R	TIQFVDWCPTGFK	V					File: ~Y:\CORE\RAW_DATA_2022_QE\P1317_Sigrun_Lange\P1317_4_B_hip.raw~; SpectrumID: ~7491~; PrecursorID: ~0~; scans: ~17376~
3	2::tr|A0A8I6A1R5|A0A8I6A1R5_RAT	Tubulin alpha chain OS=Rattus norvegicus OX=10116 GN=Tuba3a PE=3 SV=1	1145	55225	63	63	18	18	52.7	488	4553	7568	1	0	1	799.886	1597.76	2	1597.76	-0.0019	0	46.75	0.0043	R	TIQFVDWCPTGFK	V					File: ~Y:\CORE\RAW_DATA_2022_QE\P1317_Sigrun_Lange\P1317_4_B_hip.raw~; SpectrumID: ~7731~; PrecursorID: ~0~; scans: ~17650~
3	2::tr|A0A8I6A1R5|A0A8I6A1R5_RAT	Tubulin alpha chain OS=Rattus norvegicus OX=10116 GN=Tuba3a PE=3 SV=1	1145	55225	63	63	18	18	52.7	488	5113	4079	1	0	0	573.631	1717.87	3	1717.87	-0.0019	0	29.98	0.28	R	NLDIERPTYTNLNR	L					File: ~Y:\CORE\RAW_DATA_2022_QE\P1317_Sigrun_Lange\P1317_4_B_hip.raw~; SpectrumID: ~4238~; PrecursorID: ~0~; scans: ~13258~
3	2::tr|A0A8I6A1R5|A0A8I6A1R5_RAT	Tubulin alpha chain OS=Rattus norvegicus OX=10116 GN=Tuba3a PE=3 SV=1	1145	55225	63	63	18	18	52.7	488	5114	3872	1	0	0	573.632	1717.87	3	1717.87	-0.001	0	38.32	0.041	R	NLDIERPTYTNLNR	L					File: ~Y:\CORE\RAW_DATA_2022_QE\P1317_Sigrun_Lange\P1317_4_B_hip.raw~; SpectrumID: ~4031~; PrecursorID: ~0~; scans: ~12988~
3	2::tr|A0A8I6A1R5|A0A8I6A1R5_RAT	Tubulin alpha chain OS=Rattus norvegicus OX=10116 GN=Tuba3a PE=3 SV=1	1145	55225	63	63	18	18	52.7	488	5117	3669	1	0	0	573.633	1717.88	3	1717.87	0.0012	0	46.87	0.0058	R	NLDIERPTYTNLNR	L					File: ~Y:\CORE\RAW_DATA_2022_QE\P1317_Sigrun_Lange\P1317_4_B_hip.raw~; SpectrumID: ~3827~; PrecursorID: ~0~; scans: ~12718~
3	2::tr|A0A8I6A1R5|A0A8I6A1R5_RAT	Tubulin alpha chain OS=Rattus norvegicus OX=10116 GN=Tuba3a PE=3 SV=1	1145	55225	63	63	18	18	52.7	488	5118	3257	1	0	0	573.633	1717.88	3	1717.87	0.0014	0	33.18	0.13	R	NLDIERPTYTNLNR	L					File: ~Y:\CORE\RAW_DATA_2022_QE\P1317_Sigrun_Lange\P1317_4_B_hip.raw~; SpectrumID: ~3414~; PrecursorID: ~0~; scans: ~12176~
3	2::tr|A0A8I6A1R5|A0A8I6A1R5_RAT	Tubulin alpha chain OS=Rattus norvegicus OX=10116 GN=Tuba3a PE=3 SV=1	1145	55225	63	63	18	18	52.7	488	5119	3466	1	0	0	573.633	1717.88	3	1717.87	0.0021	0	29.6	0.3	R	NLDIERPTYTNLNR	L					File: ~Y:\CORE\RAW_DATA_2022_QE\P1317_Sigrun_Lange\P1317_4_B_hip.raw~; SpectrumID: ~3624~; PrecursorID: ~0~; scans: ~12449~
3	2::tr|A0A8I6A1R5|A0A8I6A1R5_RAT	Tubulin alpha chain OS=Rattus norvegicus OX=10116 GN=Tuba3a PE=3 SV=1	1145	55225	63	63	18	18	52.7	488	5299	6301	1	0	0	878.985	1755.96	2	1755.96	-0.0008	0	51.36	0.0011	R	IHFPLATYAPVISAEK	A					File: ~Y:\CORE\RAW_DATA_2022_QE\P1317_Sigrun_Lange\P1317_4_B_hip.raw~; SpectrumID: ~6463~; PrecursorID: ~0~; scans: ~16115~
3	2::tr|A0A8I6A1R5|A0A8I6A1R5_RAT	Tubulin alpha chain OS=Rattus norvegicus OX=10116 GN=Tuba3a PE=3 SV=1	1145	55225	63	63	18	18	52.7	488	5300	6362	1	0	0	586.326	1755.96	3	1755.96	-0.0002	0	52.66	0.00081	R	IHFPLATYAPVISAEK	A					File: ~Y:\CORE\RAW_DATA_2022_QE\P1317_Sigrun_Lange\P1317_4_B_hip.raw~; SpectrumID: ~6524~; PrecursorID: ~0~; scans: ~16201~
3	2::tr|A0A8I6A1R5|A0A8I6A1R5_RAT	Tubulin alpha chain OS=Rattus norvegicus OX=10116 GN=Tuba3a PE=3 SV=1	1145	55225	63	63	18	18	52.7	488	5302	6569	1	0	0	586.326	1755.96	3	1755.96	0.0011	0	60.84	0.00012	R	IHFPLATYAPVISAEK	A					File: ~Y:\CORE\RAW_DATA_2022_QE\P1317_Sigrun_Lange\P1317_4_B_hip.raw~; SpectrumID: ~6731~; PrecursorID: ~0~; scans: ~16468~
3	2::tr|A0A8I6A1R5|A0A8I6A1R5_RAT	Tubulin alpha chain OS=Rattus norvegicus OX=10116 GN=Tuba3a PE=3 SV=1	1145	55225	63	63	18	18	52.7	488	5303	6147	1	0	0	586.332	1755.97	3	1755.96	0.0191	0	49.37	0.0013	R	IHFPLATYAPVISAEK	A					File: ~Y:\CORE\RAW_DATA_2022_QE\P1317_Sigrun_Lange\P1317_4_B_hip.raw~; SpectrumID: ~6309~; PrecursorID: ~0~; scans: ~15928~
3	2::tr|A0A8I6A1R5|A0A8I6A1R5_RAT	Tubulin alpha chain OS=Rattus norvegicus OX=10116 GN=Tuba3a PE=3 SV=1	1145	55225	63	63	18	18	52.7	488	5607	5420	1	0	0	912.995	1823.97	2	1823.98	-0.0033	0	40.91	0.012	K	VGINYQPPTVVPGGDLAK	V					File: ~Y:\CORE\RAW_DATA_2022_QE\P1317_Sigrun_Lange\P1317_4_B_hip.raw~; SpectrumID: ~5581~; PrecursorID: ~0~; scans: ~15036~
3	2::tr|A0A8I6A1R5|A0A8I6A1R5_RAT	Tubulin alpha chain OS=Rattus norvegicus OX=10116 GN=Tuba3a PE=3 SV=1	1145	55225	63	63	18	18	52.7	488	5608	5291	1	0	0	609	1823.98	3	1823.98	-0.0002	0	25.03	0.46	K	VGINYQPPTVVPGGDLAK	V					File: ~Y:\CORE\RAW_DATA_2022_QE\P1317_Sigrun_Lange\P1317_4_B_hip.raw~; SpectrumID: ~5452~; PrecursorID: ~0~; scans: ~14832~
3	2::tr|A0A8I6A1R5|A0A8I6A1R5_RAT	Tubulin alpha chain OS=Rattus norvegicus OX=10116 GN=Tuba3a PE=3 SV=1	1145	55225	63	63	18	18	52.7	488	5611	5308	1	0	0	609.337	1824.99	3	1824.96	0.0271	0	46.12	0.0031	K	VGINYQPPTVVPGGDLAK	V	Deamidated (NQ)	0.000001000000000000.0			File: ~Y:\CORE\RAW_DATA_2022_QE\P1317_Sigrun_Lange\P1317_4_B_hip.raw~; SpectrumID: ~5469~; PrecursorID: ~0~; scans: ~14857~
3	2::tr|A0A8I6A1R5|A0A8I6A1R5_RAT	Tubulin alpha chain OS=Rattus norvegicus OX=10116 GN=Tuba3a PE=3 SV=1	1145	55225	63	63	18	18	52.7	488	5760	7461	1	0	0	932.956	1863.9	2	1863.9	0.0002	0	124.24	1.1e-10	R	AVCMLSNTTAIAEAWAR	L					File: ~Y:\CORE\RAW_DATA_2022_QE\P1317_Sigrun_Lange\P1317_4_B_hip.raw~; SpectrumID: ~7624~; PrecursorID: ~0~; scans: ~17529~
3	2::tr|A0A8I6A1R5|A0A8I6A1R5_RAT	Tubulin alpha chain OS=Rattus norvegicus OX=10116 GN=Tuba3a PE=3 SV=1	1145	55225	63	63	18	18	52.7	488	5761	7468	1	0	0	622.307	1863.9	3	1863.9	0.003	0	76.38	7e-06	R	AVCMLSNTTAIAEAWAR	L					File: ~Y:\CORE\RAW_DATA_2022_QE\P1317_Sigrun_Lange\P1317_4_B_hip.raw~; SpectrumID: ~7631~; PrecursorID: ~0~; scans: ~17537~
3	2::tr|A0A8I6A1R5|A0A8I6A1R5_RAT	Tubulin alpha chain OS=Rattus norvegicus OX=10116 GN=Tuba3a PE=3 SV=1	1145	55225	63	63	18	18	52.7	488	5763	7225	1	0	0	932.961	1863.91	2	1863.9	0.01	0	114.86	9.8e-10	R	AVCMLSNTTAIAEAWAR	L					File: ~Y:\CORE\RAW_DATA_2022_QE\P1317_Sigrun_Lange\P1317_4_B_hip.raw~; SpectrumID: ~7388~; PrecursorID: ~0~; scans: ~17261~
3	2::tr|A0A8I6A1R5|A0A8I6A1R5_RAT	Tubulin alpha chain OS=Rattus norvegicus OX=10116 GN=Tuba3a PE=3 SV=1	1145	55225	63	63	18	18	52.7	488	5846	7386	1	0	0	627.977	1880.91	3	1880.88	0.0329	0	57.51	0.0005	R	AVCMLSNTTAIAEAWAR	L	Deamidated (NQ); Oxidation (M)	0.00030010000000000.0			File: ~Y:\CORE\RAW_DATA_2022_QE\P1317_Sigrun_Lange\P1317_4_B_hip.raw~; SpectrumID: ~7549~; PrecursorID: ~0~; scans: ~17441~
3	2::tr|A0A8I6A1R5|A0A8I6A1R5_RAT	Tubulin alpha chain OS=Rattus norvegicus OX=10116 GN=Tuba3a PE=3 SV=1	1145	55225	63	63	18	18	52.7	488	6347	7299	1	0	0	1004.45	2006.88	2	2006.89	-0.0061	0	102.36	7.1e-09	K	TIGGGDDSFNTFFSETGAGK	H					File: ~Y:\CORE\RAW_DATA_2022_QE\P1317_Sigrun_Lange\P1317_4_B_hip.raw~; SpectrumID: ~7462~; PrecursorID: ~0~; scans: ~17343~
3	2::tr|A0A8I6A1R5|A0A8I6A1R5_RAT	Tubulin alpha chain OS=Rattus norvegicus OX=10116 GN=Tuba3a PE=3 SV=1	1145	55225	63	63	18	18	52.7	488	6348	7055	1	0	0	1004.45	2006.89	2	2006.89	-0.0002	0	85.46	4e-07	K	TIGGGDDSFNTFFSETGAGK	H					File: ~Y:\CORE\RAW_DATA_2022_QE\P1317_Sigrun_Lange\P1317_4_B_hip.raw~; SpectrumID: ~7218~; PrecursorID: ~0~; scans: ~17074~
3	2::tr|A0A8I6A1R5|A0A8I6A1R5_RAT	Tubulin alpha chain OS=Rattus norvegicus OX=10116 GN=Tuba3a PE=3 SV=1	1145	55225	63	63	18	18	52.7	488	6349	6825	1	0	0	1004.45	2006.89	2	2006.89	0.0008	0	97.54	2.5e-08	K	TIGGGDDSFNTFFSETGAGK	H					File: ~Y:\CORE\RAW_DATA_2022_QE\P1317_Sigrun_Lange\P1317_4_B_hip.raw~; SpectrumID: ~6987~; PrecursorID: ~0~; scans: ~16795~
3	2::tr|A0A8I6A1R5|A0A8I6A1R5_RAT	Tubulin alpha chain OS=Rattus norvegicus OX=10116 GN=Tuba3a PE=3 SV=1	1145	55225	63	63	18	18	52.7	488	6353	6571	1	0	0	1004.94	2007.87	2	2007.87	-0.0045	0	59.9	0.0001	K	TIGGGDDSFNTFFSETGAGK	H	Deamidated (NQ)	0.00000000010000000000.0			File: ~Y:\CORE\RAW_DATA_2022_QE\P1317_Sigrun_Lange\P1317_4_B_hip.raw~; SpectrumID: ~6733~; PrecursorID: ~0~; scans: ~16470~
3	2::tr|A0A8I6A1R5|A0A8I6A1R5_RAT	Tubulin alpha chain OS=Rattus norvegicus OX=10116 GN=Tuba3a PE=3 SV=1	1145	55225	63	63	18	18	52.7	488	6354	6847	1	0	0	670.305	2007.89	3	2007.87	0.0226	0	44.2	0.006	K	TIGGGDDSFNTFFSETGAGK	H	Deamidated (NQ)	0.00000000010000000000.0			File: ~Y:\CORE\RAW_DATA_2022_QE\P1317_Sigrun_Lange\P1317_4_B_hip.raw~; SpectrumID: ~7009~; PrecursorID: ~0~; scans: ~16825~
3	2::tr|A0A8I6A1R5|A0A8I6A1R5_RAT	Tubulin alpha chain OS=Rattus norvegicus OX=10116 GN=Tuba3a PE=3 SV=1	1145	55225	63	63	18	18	52.7	488	6355	6886	1	0	0	670.306	2007.9	3	2007.87	0.027	0	42.22	0.01	K	TIGGGDDSFNTFFSETGAGK	H	Deamidated (NQ)	0.00000000010000000000.0			File: ~Y:\CORE\RAW_DATA_2022_QE\P1317_Sigrun_Lange\P1317_4_B_hip.raw~; SpectrumID: ~7048~; PrecursorID: ~0~; scans: ~16873~
3	2::tr|A0A8I6A1R5|A0A8I6A1R5_RAT	Tubulin alpha chain OS=Rattus norvegicus OX=10116 GN=Tuba3a PE=3 SV=1	1145	55225	63	63	18	18	52.7	488	7470	6593	1	0	0	777.34	2329	3	2329.01	-0.0133	0	89.96	1.1e-07	R	AFVHWYVGEGMEEGEFSEAR	E					File: ~Y:\CORE\RAW_DATA_2022_QE\P1317_Sigrun_Lange\P1317_4_B_hip.raw~; SpectrumID: ~6755~; PrecursorID: ~0~; scans: ~16499~
3	2::tr|A0A8I6A1R5|A0A8I6A1R5_RAT	Tubulin alpha chain OS=Rattus norvegicus OX=10116 GN=Tuba3a PE=3 SV=1	1145	55225	63	63	18	18	52.7	488	7471	6380	1	0	0	777.341	2329	3	2329.01	-0.0085	0	63.32	5.3e-05	R	AFVHWYVGEGMEEGEFSEAR	E					File: ~Y:\CORE\RAW_DATA_2022_QE\P1317_Sigrun_Lange\P1317_4_B_hip.raw~; SpectrumID: ~6542~; PrecursorID: ~0~; scans: ~16227~
3	2::tr|A0A8I6A1R5|A0A8I6A1R5_RAT	Tubulin alpha chain OS=Rattus norvegicus OX=10116 GN=Tuba3a PE=3 SV=1	1145	55225	63	63	18	18	52.7	488	7472	7026	1	0	0	777.349	2329.02	3	2329.01	0.0131	0	37.33	0.028	R	AFVHWYVGEGMEEGEFSEAR	E					File: ~Y:\CORE\RAW_DATA_2022_QE\P1317_Sigrun_Lange\P1317_4_B_hip.raw~; SpectrumID: ~7189~; PrecursorID: ~0~; scans: ~17039~
3	2::tr|A0A8I6A1R5|A0A8I6A1R5_RAT	Tubulin alpha chain OS=Rattus norvegicus OX=10116 GN=Tuba3a PE=3 SV=1	1145	55225	63	63	18	18	52.7	488	7725	9375	1	0	0	803.739	2408.19	3	2408.2	-0.0068	0	45.47	0.0089	R	FDGALNVDLTEFQTNLVPYPR	I					File: ~Y:\CORE\RAW_DATA_2022_QE\P1317_Sigrun_Lange\P1317_4_B_hip.raw~; SpectrumID: ~9672~; PrecursorID: ~0~; scans: ~19769~
3	2::tr|A0A8I6A1R5|A0A8I6A1R5_RAT	Tubulin alpha chain OS=Rattus norvegicus OX=10116 GN=Tuba3a PE=3 SV=1	1145	55225	63	63	18	18	52.7	488	7726	9020	1	0	0	803.74	2408.2	3	2408.2	-0.0042	0	86.4	7.3e-07	R	FDGALNVDLTEFQTNLVPYPR	I					File: ~Y:\CORE\RAW_DATA_2022_QE\P1317_Sigrun_Lange\P1317_4_B_hip.raw~; SpectrumID: ~9281~; PrecursorID: ~0~; scans: ~19352~
3	2::tr|A0A8I6A1R5|A0A8I6A1R5_RAT	Tubulin alpha chain OS=Rattus norvegicus OX=10116 GN=Tuba3a PE=3 SV=1	1145	55225	63	63	18	18	52.7	488	7727	9013	1	0	0	1205.11	2408.2	2	2408.2	-0.0041	0	111.04	2.5e-09	R	FDGALNVDLTEFQTNLVPYPR	I					File: ~Y:\CORE\RAW_DATA_2022_QE\P1317_Sigrun_Lange\P1317_4_B_hip.raw~; SpectrumID: ~9272~; PrecursorID: ~0~; scans: ~19342~
3	2::tr|A0A8I6A1R5|A0A8I6A1R5_RAT	Tubulin alpha chain OS=Rattus norvegicus OX=10116 GN=Tuba3a PE=3 SV=1	1145	55225	63	63	18	18	52.7	488	7728	9339	1	0	0	1205.11	2408.2	2	2408.2	-0.0041	0	102.68	1.7e-08	R	FDGALNVDLTEFQTNLVPYPR	I					File: ~Y:\CORE\RAW_DATA_2022_QE\P1317_Sigrun_Lange\P1317_4_B_hip.raw~; SpectrumID: ~9635~; PrecursorID: ~0~; scans: ~19730~
3	2::tr|A0A8I6A1R5|A0A8I6A1R5_RAT	Tubulin alpha chain OS=Rattus norvegicus OX=10116 GN=Tuba3a PE=3 SV=1	1145	55225	63	63	18	18	52.7	488	7747	5061	1	0	0	604.556	2414.19	4	2414.2	-0.0043	1	31.14	0.27	R	QLFHPEQLITGKEDAANNYAR	G					File: ~Y:\CORE\RAW_DATA_2022_QE\P1317_Sigrun_Lange\P1317_4_B_hip.raw~; SpectrumID: ~5222~; PrecursorID: ~0~; scans: ~14507~
3	2::tr|A0A8I6A1R5|A0A8I6A1R5_RAT	Tubulin alpha chain OS=Rattus norvegicus OX=10116 GN=Tuba3a PE=3 SV=1	1145	55225	63	63	18	18	52.7	488	7754	5257	1	0	0	604.807	2415.2	4	2415.18	0.0156	1	56.92	0.00068	R	QLFHPEQLITGKEDAANNYAR	G	Deamidated (NQ)	0.000000000000000010000.0			File: ~Y:\CORE\RAW_DATA_2022_QE\P1317_Sigrun_Lange\P1317_4_B_hip.raw~; SpectrumID: ~5418~; PrecursorID: ~0~; scans: ~14776~
3	2::tr|A0A8I6A1R5|A0A8I6A1R5_RAT	Tubulin alpha chain OS=Rattus norvegicus OX=10116 GN=Tuba3a PE=3 SV=1	1145	55225	63	63	18	18	52.7	488	7755	5423	1	0	0	604.807	2415.2	4	2415.18	0.0163	1	53.8	0.0014	R	QLFHPEQLITGKEDAANNYAR	G	Deamidated (NQ)	0.000000100000000000000.0			File: ~Y:\CORE\RAW_DATA_2022_QE\P1317_Sigrun_Lange\P1317_4_B_hip.raw~; SpectrumID: ~5584~; PrecursorID: ~0~; scans: ~15040~
3	2::tr|A0A8I6A1R5|A0A8I6A1R5_RAT	Tubulin alpha chain OS=Rattus norvegicus OX=10116 GN=Tuba3a PE=3 SV=1	1145	55225	63	63	18	18	52.7	488	7757	5349	1	0	0	806.404	2416.19	3	2416.17	0.0252	1	31.6	0.24	R	QLFHPEQLITGKEDAANNYAR	G	2 Deamidated (NQ)	0.000000100000000010000.0			File: ~Y:\CORE\RAW_DATA_2022_QE\P1317_Sigrun_Lange\P1317_4_B_hip.raw~; SpectrumID: ~5510~; PrecursorID: ~0~; scans: ~14929~
3	2::tr|A0A8I6A1R5|A0A8I6A1R5_RAT	Tubulin alpha chain OS=Rattus norvegicus OX=10116 GN=Tuba3a PE=3 SV=1	1145	55225	63	63	18	18	52.7	488	8655	5462	1	0	0	917.423	2749.25	3	2749.28	-0.0376	0	37.11	0.037	K	AYHEQLSVAEITNACFEPANQMVK	C					File: ~Y:\CORE\RAW_DATA_2022_QE\P1317_Sigrun_Lange\P1317_4_B_hip.raw~; SpectrumID: ~5623~; PrecursorID: ~0~; scans: ~15097~
3	2::tr|A0A8I6A1R5|A0A8I6A1R5_RAT	Tubulin alpha chain OS=Rattus norvegicus OX=10116 GN=Tuba3a PE=3 SV=1	1145	55225	63	63	18	18	52.7	488	8656	5681	1	0	0	917.435	2749.28	3	2749.28	-0.0008	0	85.13	7.7e-07	K	AYHEQLSVAEITNACFEPANQMVK	C					File: ~Y:\CORE\RAW_DATA_2022_QE\P1317_Sigrun_Lange\P1317_4_B_hip.raw~; SpectrumID: ~5843~; PrecursorID: ~0~; scans: ~15375~
3	2::tr|A0A8I6A1R5|A0A8I6A1R5_RAT	Tubulin alpha chain OS=Rattus norvegicus OX=10116 GN=Tuba3a PE=3 SV=1	1145	55225	63	63	18	18	52.7	488	8657	5906	1	0	0	917.435	2749.28	3	2749.28	-0.0002	0	93.13	1.2e-07	K	AYHEQLSVAEITNACFEPANQMVK	C					File: ~Y:\CORE\RAW_DATA_2022_QE\P1317_Sigrun_Lange\P1317_4_B_hip.raw~; SpectrumID: ~6068~; PrecursorID: ~0~; scans: ~15648~
3	2::tr|A0A8I6A1R5|A0A8I6A1R5_RAT	Tubulin alpha chain OS=Rattus norvegicus OX=10116 GN=Tuba3a PE=3 SV=1	1145	55225	63	63	18	18	52.7	488	9951	7463	1	0	0	1075.74	4298.94	4	4298.9	0.038	0	38.29	0.022	R	ECISIHVGQAGVQIGNACWELYCLEHGIQPDGQMPSDK	T	3 Deamidated (NQ)	0.00000000000010010000000000001000000000.0			File: ~Y:\CORE\RAW_DATA_2022_QE\P1317_Sigrun_Lange\P1317_4_B_hip.raw~; SpectrumID: ~7626~; PrecursorID: ~0~; scans: ~17531~
3	2::sp|Q68FR8|TBA3_RAT	Tubulin alpha-3 chain OS=Rattus norvegicus OX=10116 GN=Tuba3b PE=2 SV=1	1145	50612	63	63	18	18	57.1	450	90	729	1	0	0	388.21	774.406	2	774.402	0.0039	0	24.12	0.25	R	GHYTIGK	E					File: ~Y:\CORE\RAW_DATA_2022_QE\P1317_Sigrun_Lange\P1317_4_B_hip.raw~; SpectrumID: ~760~; PrecursorID: ~0~; scans: ~7658~
3	2::sp|Q68FR8|TBA3_RAT	Tubulin alpha-3 chain OS=Rattus norvegicus OX=10116 GN=Tuba3b PE=2 SV=1	1145	50612	63	63	18	18	57.1	450	106	2330	1	0	0	391.208	780.402	2	780.402	-0.0002	0	46.41	0.00051	R	LSVDYGK	K					File: ~Y:\CORE\RAW_DATA_2022_QE\P1317_Sigrun_Lange\P1317_4_B_hip.raw~; SpectrumID: ~2474~; PrecursorID: ~0~; scans: ~10552~
3	2::sp|Q68FR8|TBA3_RAT	Tubulin alpha-3 chain OS=Rattus norvegicus OX=10116 GN=Tuba3b PE=2 SV=1	1145	50612	63	63	18	18	57.1	450	107	2192	1	0	0	391.209	780.403	2	780.402	0.0012	0	24.96	0.071	R	LSVDYGK	K					File: ~Y:\CORE\RAW_DATA_2022_QE\P1317_Sigrun_Lange\P1317_4_B_hip.raw~; SpectrumID: ~2332~; PrecursorID: ~0~; scans: ~10296~
3	2::sp|Q68FR8|TBA3_RAT	Tubulin alpha-3 chain OS=Rattus norvegicus OX=10116 GN=Tuba3b PE=2 SV=1	1145	50612	63	63	18	18	57.1	450	108	2483	1	0	0	391.209	780.404	2	780.402	0.0019	0	43.74	0.00079	R	LSVDYGK	K					File: ~Y:\CORE\RAW_DATA_2022_QE\P1317_Sigrun_Lange\P1317_4_B_hip.raw~; SpectrumID: ~2631~; PrecursorID: ~0~; scans: ~10808~
3	2::sp|Q68FR8|TBA3_RAT	Tubulin alpha-3 chain OS=Rattus norvegicus OX=10116 GN=Tuba3b PE=2 SV=1	1145	50612	63	63	18	18	57.1	450	733	3939	1	0	0	452.218	902.422	2	902.421	0.001	0	34.44	0.043	K	FDLMYAK	R	Oxidation (M)	0.0003000.0			File: ~Y:\CORE\RAW_DATA_2022_QE\P1317_Sigrun_Lange\P1317_4_B_hip.raw~; SpectrumID: ~4098~; PrecursorID: ~0~; scans: ~13075~
3	2::sp|Q68FR8|TBA3_RAT	Tubulin alpha-3 chain OS=Rattus norvegicus OX=10116 GN=Tuba3b PE=2 SV=1	1145	50612	63	63	18	18	57.1	450	1370	3975	1	0	0	508.293	1014.57	2	1014.57	-0.0005	0	43.73	0.0076	K	DVNAAIATIK	T					File: ~Y:\CORE\RAW_DATA_2022_QE\P1317_Sigrun_Lange\P1317_4_B_hip.raw~; SpectrumID: ~4134~; PrecursorID: ~0~; scans: ~13122~
3	2::sp|Q68FR8|TBA3_RAT	Tubulin alpha-3 chain OS=Rattus norvegicus OX=10116 GN=Tuba3b PE=2 SV=1	1145	50612	63	63	18	18	57.1	450	1371	4180	1	0	0	508.293	1014.57	2	1014.57	0.0006	0	52.99	0.0009	K	DVNAAIATIK	T					File: ~Y:\CORE\RAW_DATA_2022_QE\P1317_Sigrun_Lange\P1317_4_B_hip.raw~; SpectrumID: ~4339~; PrecursorID: ~0~; scans: ~13392~
3	2::sp|Q68FR8|TBA3_RAT	Tubulin alpha-3 chain OS=Rattus norvegicus OX=10116 GN=Tuba3b PE=2 SV=1	1145	50612	63	63	18	18	57.1	450	1376	3864	1	0	0	508.785	1015.56	2	1015.55	0.001	0	35.05	0.07	K	DVNAAIATIK	T	Deamidated (NQ)	0.0010000000.0			File: ~Y:\CORE\RAW_DATA_2022_QE\P1317_Sigrun_Lange\P1317_4_B_hip.raw~; SpectrumID: ~4023~; PrecursorID: ~0~; scans: ~12978~
3	2::sp|Q68FR8|TBA3_RAT	Tubulin alpha-3 chain OS=Rattus norvegicus OX=10116 GN=Tuba3b PE=2 SV=1	1145	50612	63	63	18	18	57.1	450	1416	1191	1	0	0	512.228	1022.44	2	1022.44	-0.0009	0	62.03	6.1e-05	K	EDAANNYAR	G					File: ~Y:\CORE\RAW_DATA_2022_QE\P1317_Sigrun_Lange\P1317_4_B_hip.raw~; SpectrumID: ~1275~; PrecursorID: ~0~; scans: ~8379~
3	2::sp|Q68FR8|TBA3_RAT	Tubulin alpha-3 chain OS=Rattus norvegicus OX=10116 GN=Tuba3b PE=2 SV=1	1145	50612	63	63	18	18	57.1	450	1417	1045	1	0	0	512.228	1022.44	2	1022.44	-0.0004	0	62.04	6.1e-05	K	EDAANNYAR	G					File: ~Y:\CORE\RAW_DATA_2022_QE\P1317_Sigrun_Lange\P1317_4_B_hip.raw~; SpectrumID: ~1111~; PrecursorID: ~0~; scans: ~8132~
3	2::sp|Q68FR8|TBA3_RAT	Tubulin alpha-3 chain OS=Rattus norvegicus OX=10116 GN=Tuba3b PE=2 SV=1	1145	50612	63	63	18	18	57.1	450	1423	1015	1	0	0	512.719	1023.42	2	1023.43	-0.0031	0	50.36	0.00053	K	EDAANNYAR	G	Deamidated (NQ)	0.000010000.0			File: ~Y:\CORE\RAW_DATA_2022_QE\P1317_Sigrun_Lange\P1317_4_B_hip.raw~; SpectrumID: ~1080~; PrecursorID: ~0~; scans: ~8091~
3	2::sp|Q68FR8|TBA3_RAT	Tubulin alpha-3 chain OS=Rattus norvegicus OX=10116 GN=Tuba3b PE=2 SV=1	1145	50612	63	63	18	18	57.1	450	1424	1324	1	0	0	512.721	1023.43	2	1023.43	0.0027	0	62.01	4.2e-05	K	EDAANNYAR	G	Deamidated (NQ)	0.000010000.0			File: ~Y:\CORE\RAW_DATA_2022_QE\P1317_Sigrun_Lange\P1317_4_B_hip.raw~; SpectrumID: ~1420~; PrecursorID: ~0~; scans: ~8623~
3	2::sp|Q68FR8|TBA3_RAT	Tubulin alpha-3 chain OS=Rattus norvegicus OX=10116 GN=Tuba3b PE=2 SV=1	1145	50612	63	63	18	18	57.1	450	3452	4846	1	0	0	460.904	1379.69	3	1379.69	0.0005	1	47.22	0.0041	R	LDHKFDLMYAK	R					File: ~Y:\CORE\RAW_DATA_2022_QE\P1317_Sigrun_Lange\P1317_4_B_hip.raw~; SpectrumID: ~5006~; PrecursorID: ~0~; scans: ~14242~
3	2::sp|Q68FR8|TBA3_RAT	Tubulin alpha-3 chain OS=Rattus norvegicus OX=10116 GN=Tuba3b PE=2 SV=1	1145	50612	63	63	18	18	57.1	450	3453	4181	1	0	0	460.904	1379.69	3	1379.69	0.0008	1	29.24	0.26	R	LDHKFDLMYAK	R					File: ~Y:\CORE\RAW_DATA_2022_QE\P1317_Sigrun_Lange\P1317_4_B_hip.raw~; SpectrumID: ~4340~; PrecursorID: ~0~; scans: ~13393~
3	2::sp|Q68FR8|TBA3_RAT	Tubulin alpha-3 chain OS=Rattus norvegicus OX=10116 GN=Tuba3b PE=2 SV=1	1145	50612	63	63	18	18	57.1	450	3454	4398	1	0	0	460.905	1379.69	3	1379.69	0.0023	1	33.86	0.091	R	LDHKFDLMYAK	R					File: ~Y:\CORE\RAW_DATA_2022_QE\P1317_Sigrun_Lange\P1317_4_B_hip.raw~; SpectrumID: ~4557~; PrecursorID: ~0~; scans: ~13672~
3	2::sp|Q68FR8|TBA3_RAT	Tubulin alpha-3 chain OS=Rattus norvegicus OX=10116 GN=Tuba3b PE=2 SV=1	1145	50612	63	63	18	18	57.1	450	3455	4613	1	0	0	460.905	1379.69	3	1379.69	0.0023	1	36.02	0.055	R	LDHKFDLMYAK	R					File: ~Y:\CORE\RAW_DATA_2022_QE\P1317_Sigrun_Lange\P1317_4_B_hip.raw~; SpectrumID: ~4773~; PrecursorID: ~0~; scans: ~13952~
3	2::sp|Q68FR8|TBA3_RAT	Tubulin alpha-3 chain OS=Rattus norvegicus OX=10116 GN=Tuba3b PE=2 SV=1	1145	50612	63	63	18	18	57.1	450	3643	5238	1	0	0	470.929	1409.77	3	1409.77	-0.0005	0	44.52	0.004	R	QLFHPEQLITGK	E					File: ~Y:\CORE\RAW_DATA_2022_QE\P1317_Sigrun_Lange\P1317_4_B_hip.raw~; SpectrumID: ~5399~; PrecursorID: ~0~; scans: ~14747~
3	2::sp|Q68FR8|TBA3_RAT	Tubulin alpha-3 chain OS=Rattus norvegicus OX=10116 GN=Tuba3b PE=2 SV=1	1145	50612	63	63	18	18	57.1	450	3644	5036	1	0	0	470.93	1409.77	3	1409.77	0.0003	0	46.89	0.0023	R	QLFHPEQLITGK	E					File: ~Y:\CORE\RAW_DATA_2022_QE\P1317_Sigrun_Lange\P1317_4_B_hip.raw~; SpectrumID: ~5197~; PrecursorID: ~0~; scans: ~14476~
3	2::sp|Q68FR8|TBA3_RAT	Tubulin alpha-3 chain OS=Rattus norvegicus OX=10116 GN=Tuba3b PE=2 SV=1	1145	50612	63	63	18	18	57.1	450	3645	5400	1	0	0	470.93	1409.77	3	1409.77	0.0007	0	46.05	0.0028	R	QLFHPEQLITGK	E					File: ~Y:\CORE\RAW_DATA_2022_QE\P1317_Sigrun_Lange\P1317_4_B_hip.raw~; SpectrumID: ~5561~; PrecursorID: ~0~; scans: ~15009~
3	2::sp|Q68FR8|TBA3_RAT	Tubulin alpha-3 chain OS=Rattus norvegicus OX=10116 GN=Tuba3b PE=2 SV=1	1145	50612	63	63	18	18	57.1	450	3646	4811	1	0	0	470.93	1409.77	3	1409.77	0.0014	0	46.23	0.0027	R	QLFHPEQLITGK	E					File: ~Y:\CORE\RAW_DATA_2022_QE\P1317_Sigrun_Lange\P1317_4_B_hip.raw~; SpectrumID: ~4971~; PrecursorID: ~0~; scans: ~14198~
3	2::sp|Q68FR8|TBA3_RAT	Tubulin alpha-3 chain OS=Rattus norvegicus OX=10116 GN=Tuba3b PE=2 SV=1	1145	50612	63	63	18	18	57.1	450	3647	5277	1	0	0	705.892	1409.77	2	1409.77	0.0022	0	40.26	0.011	R	QLFHPEQLITGK	E					File: ~Y:\CORE\RAW_DATA_2022_QE\P1317_Sigrun_Lange\P1317_4_B_hip.raw~; SpectrumID: ~5438~; PrecursorID: ~0~; scans: ~14811~
3	2::sp|Q68FR8|TBA3_RAT	Tubulin alpha-3 chain OS=Rattus norvegicus OX=10116 GN=Tuba3b PE=2 SV=1	1145	50612	63	63	18	18	57.1	450	3648	5078	1	0	0	705.895	1409.77	2	1409.77	0.0081	0	46.25	0.0025	R	QLFHPEQLITGK	E					File: ~Y:\CORE\RAW_DATA_2022_QE\P1317_Sigrun_Lange\P1317_4_B_hip.raw~; SpectrumID: ~5239~; PrecursorID: ~0~; scans: ~14529~
3	2::sp|Q68FR8|TBA3_RAT	Tubulin alpha-3 chain OS=Rattus norvegicus OX=10116 GN=Tuba3b PE=2 SV=1	1145	50612	63	63	18	18	57.1	450	3656	5271	1	0	0	706.39	1410.77	2	1410.75	0.0149	0	38.67	0.016	R	QLFHPEQLITGK	E	Deamidated (NQ)	0.000000100000.0			File: ~Y:\CORE\RAW_DATA_2022_QE\P1317_Sigrun_Lange\P1317_4_B_hip.raw~; SpectrumID: ~5432~; PrecursorID: ~0~; scans: ~14801~
3	2::sp|Q68FR8|TBA3_RAT	Tubulin alpha-3 chain OS=Rattus norvegicus OX=10116 GN=Tuba3b PE=2 SV=1	1145	50612	63	63	18	18	57.1	450	3657	4852	2	0	0	706.39	1410.77	2	1410.75	0.0156	0	37.58	0.022	R	QLFHPEQLITGK	E	Deamidated (NQ)	0.000000100000.0			File: ~Y:\CORE\RAW_DATA_2022_QE\P1317_Sigrun_Lange\P1317_4_B_hip.raw~; SpectrumID: ~5012~; PrecursorID: ~0~; scans: ~14250~
3	2::sp|Q68FR8|TBA3_RAT	Tubulin alpha-3 chain OS=Rattus norvegicus OX=10116 GN=Tuba3b PE=2 SV=1	1145	50612	63	63	18	18	57.1	450	4552	7328	1	0	1	799.886	1597.76	2	1597.76	-0.0024	0	62.25	0.00012	R	TIQFVDWCPTGFK	V					File: ~Y:\CORE\RAW_DATA_2022_QE\P1317_Sigrun_Lange\P1317_4_B_hip.raw~; SpectrumID: ~7491~; PrecursorID: ~0~; scans: ~17376~
3	2::sp|Q68FR8|TBA3_RAT	Tubulin alpha-3 chain OS=Rattus norvegicus OX=10116 GN=Tuba3b PE=2 SV=1	1145	50612	63	63	18	18	57.1	450	4553	7568	1	0	1	799.886	1597.76	2	1597.76	-0.0019	0	46.75	0.0043	R	TIQFVDWCPTGFK	V					File: ~Y:\CORE\RAW_DATA_2022_QE\P1317_Sigrun_Lange\P1317_4_B_hip.raw~; SpectrumID: ~7731~; PrecursorID: ~0~; scans: ~17650~
3	2::sp|Q68FR8|TBA3_RAT	Tubulin alpha-3 chain OS=Rattus norvegicus OX=10116 GN=Tuba3b PE=2 SV=1	1145	50612	63	63	18	18	57.1	450	5113	4079	1	0	0	573.631	1717.87	3	1717.87	-0.0019	0	29.98	0.28	R	NLDIERPTYTNLNR	L					File: ~Y:\CORE\RAW_DATA_2022_QE\P1317_Sigrun_Lange\P1317_4_B_hip.raw~; SpectrumID: ~4238~; PrecursorID: ~0~; scans: ~13258~
3	2::sp|Q68FR8|TBA3_RAT	Tubulin alpha-3 chain OS=Rattus norvegicus OX=10116 GN=Tuba3b PE=2 SV=1	1145	50612	63	63	18	18	57.1	450	5114	3872	1	0	0	573.632	1717.87	3	1717.87	-0.001	0	38.32	0.041	R	NLDIERPTYTNLNR	L					File: ~Y:\CORE\RAW_DATA_2022_QE\P1317_Sigrun_Lange\P1317_4_B_hip.raw~; SpectrumID: ~4031~; PrecursorID: ~0~; scans: ~12988~
3	2::sp|Q68FR8|TBA3_RAT	Tubulin alpha-3 chain OS=Rattus norvegicus OX=10116 GN=Tuba3b PE=2 SV=1	1145	50612	63	63	18	18	57.1	450	5117	3669	1	0	0	573.633	1717.88	3	1717.87	0.0012	0	46.87	0.0058	R	NLDIERPTYTNLNR	L					File: ~Y:\CORE\RAW_DATA_2022_QE\P1317_Sigrun_Lange\P1317_4_B_hip.raw~; SpectrumID: ~3827~; PrecursorID: ~0~; scans: ~12718~
3	2::sp|Q68FR8|TBA3_RAT	Tubulin alpha-3 chain OS=Rattus norvegicus OX=10116 GN=Tuba3b PE=2 SV=1	1145	50612	63	63	18	18	57.1	450	5118	3257	1	0	0	573.633	1717.88	3	1717.87	0.0014	0	33.18	0.13	R	NLDIERPTYTNLNR	L					File: ~Y:\CORE\RAW_DATA_2022_QE\P1317_Sigrun_Lange\P1317_4_B_hip.raw~; SpectrumID: ~3414~; PrecursorID: ~0~; scans: ~12176~
3	2::sp|Q68FR8|TBA3_RAT	Tubulin alpha-3 chain OS=Rattus norvegicus OX=10116 GN=Tuba3b PE=2 SV=1	1145	50612	63	63	18	18	57.1	450	5119	3466	1	0	0	573.633	1717.88	3	1717.87	0.0021	0	29.6	0.3	R	NLDIERPTYTNLNR	L					File: ~Y:\CORE\RAW_DATA_2022_QE\P1317_Sigrun_Lange\P1317_4_B_hip.raw~; SpectrumID: ~3624~; PrecursorID: ~0~; scans: ~12449~
3	2::sp|Q68FR8|TBA3_RAT	Tubulin alpha-3 chain OS=Rattus norvegicus OX=10116 GN=Tuba3b PE=2 SV=1	1145	50612	63	63	18	18	57.1	450	5299	6301	1	0	0	878.985	1755.96	2	1755.96	-0.0008	0	51.36	0.0011	R	IHFPLATYAPVISAEK	A					File: ~Y:\CORE\RAW_DATA_2022_QE\P1317_Sigrun_Lange\P1317_4_B_hip.raw~; SpectrumID: ~6463~; PrecursorID: ~0~; scans: ~16115~
3	2::sp|Q68FR8|TBA3_RAT	Tubulin alpha-3 chain OS=Rattus norvegicus OX=10116 GN=Tuba3b PE=2 SV=1	1145	50612	63	63	18	18	57.1	450	5300	6362	1	0	0	586.326	1755.96	3	1755.96	-0.0002	0	52.66	0.00081	R	IHFPLATYAPVISAEK	A					File: ~Y:\CORE\RAW_DATA_2022_QE\P1317_Sigrun_Lange\P1317_4_B_hip.raw~; SpectrumID: ~6524~; PrecursorID: ~0~; scans: ~16201~
3	2::sp|Q68FR8|TBA3_RAT	Tubulin alpha-3 chain OS=Rattus norvegicus OX=10116 GN=Tuba3b PE=2 SV=1	1145	50612	63	63	18	18	57.1	450	5302	6569	1	0	0	586.326	1755.96	3	1755.96	0.0011	0	60.84	0.00012	R	IHFPLATYAPVISAEK	A					File: ~Y:\CORE\RAW_DATA_2022_QE\P1317_Sigrun_Lange\P1317_4_B_hip.raw~; SpectrumID: ~6731~; PrecursorID: ~0~; scans: ~16468~
3	2::sp|Q68FR8|TBA3_RAT	Tubulin alpha-3 chain OS=Rattus norvegicus OX=10116 GN=Tuba3b PE=2 SV=1	1145	50612	63	63	18	18	57.1	450	5303	6147	1	0	0	586.332	1755.97	3	1755.96	0.0191	0	49.37	0.0013	R	IHFPLATYAPVISAEK	A					File: ~Y:\CORE\RAW_DATA_2022_QE\P1317_Sigrun_Lange\P1317_4_B_hip.raw~; SpectrumID: ~6309~; PrecursorID: ~0~; scans: ~15928~
3	2::sp|Q68FR8|TBA3_RAT	Tubulin alpha-3 chain OS=Rattus norvegicus OX=10116 GN=Tuba3b PE=2 SV=1	1145	50612	63	63	18	18	57.1	450	5607	5420	1	0	0	912.995	1823.97	2	1823.98	-0.0033	0	40.91	0.012	K	VGINYQPPTVVPGGDLAK	V					File: ~Y:\CORE\RAW_DATA_2022_QE\P1317_Sigrun_Lange\P1317_4_B_hip.raw~; SpectrumID: ~5581~; PrecursorID: ~0~; scans: ~15036~
3	2::sp|Q68FR8|TBA3_RAT	Tubulin alpha-3 chain OS=Rattus norvegicus OX=10116 GN=Tuba3b PE=2 SV=1	1145	50612	63	63	18	18	57.1	450	5608	5291	1	0	0	609	1823.98	3	1823.98	-0.0002	0	25.03	0.46	K	VGINYQPPTVVPGGDLAK	V					File: ~Y:\CORE\RAW_DATA_2022_QE\P1317_Sigrun_Lange\P1317_4_B_hip.raw~; SpectrumID: ~5452~; PrecursorID: ~0~; scans: ~14832~
3	2::sp|Q68FR8|TBA3_RAT	Tubulin alpha-3 chain OS=Rattus norvegicus OX=10116 GN=Tuba3b PE=2 SV=1	1145	50612	63	63	18	18	57.1	450	5611	5308	1	0	0	609.337	1824.99	3	1824.96	0.0271	0	46.12	0.0031	K	VGINYQPPTVVPGGDLAK	V	Deamidated (NQ)	0.000001000000000000.0			File: ~Y:\CORE\RAW_DATA_2022_QE\P1317_Sigrun_Lange\P1317_4_B_hip.raw~; SpectrumID: ~5469~; PrecursorID: ~0~; scans: ~14857~
3	2::sp|Q68FR8|TBA3_RAT	Tubulin alpha-3 chain OS=Rattus norvegicus OX=10116 GN=Tuba3b PE=2 SV=1	1145	50612	63	63	18	18	57.1	450	5760	7461	1	0	0	932.956	1863.9	2	1863.9	0.0002	0	124.24	1.1e-10	R	AVCMLSNTTAIAEAWAR	L					File: ~Y:\CORE\RAW_DATA_2022_QE\P1317_Sigrun_Lange\P1317_4_B_hip.raw~; SpectrumID: ~7624~; PrecursorID: ~0~; scans: ~17529~
3	2::sp|Q68FR8|TBA3_RAT	Tubulin alpha-3 chain OS=Rattus norvegicus OX=10116 GN=Tuba3b PE=2 SV=1	1145	50612	63	63	18	18	57.1	450	5761	7468	1	0	0	622.307	1863.9	3	1863.9	0.003	0	76.38	7e-06	R	AVCMLSNTTAIAEAWAR	L					File: ~Y:\CORE\RAW_DATA_2022_QE\P1317_Sigrun_Lange\P1317_4_B_hip.raw~; SpectrumID: ~7631~; PrecursorID: ~0~; scans: ~17537~
3	2::sp|Q68FR8|TBA3_RAT	Tubulin alpha-3 chain OS=Rattus norvegicus OX=10116 GN=Tuba3b PE=2 SV=1	1145	50612	63	63	18	18	57.1	450	5763	7225	1	0	0	932.961	1863.91	2	1863.9	0.01	0	114.86	9.8e-10	R	AVCMLSNTTAIAEAWAR	L					File: ~Y:\CORE\RAW_DATA_2022_QE\P1317_Sigrun_Lange\P1317_4_B_hip.raw~; SpectrumID: ~7388~; PrecursorID: ~0~; scans: ~17261~
3	2::sp|Q68FR8|TBA3_RAT	Tubulin alpha-3 chain OS=Rattus norvegicus OX=10116 GN=Tuba3b PE=2 SV=1	1145	50612	63	63	18	18	57.1	450	5846	7386	1	0	0	627.977	1880.91	3	1880.88	0.0329	0	57.51	0.0005	R	AVCMLSNTTAIAEAWAR	L	Deamidated (NQ); Oxidation (M)	0.00030010000000000.0			File: ~Y:\CORE\RAW_DATA_2022_QE\P1317_Sigrun_Lange\P1317_4_B_hip.raw~; SpectrumID: ~7549~; PrecursorID: ~0~; scans: ~17441~
3	2::sp|Q68FR8|TBA3_RAT	Tubulin alpha-3 chain OS=Rattus norvegicus OX=10116 GN=Tuba3b PE=2 SV=1	1145	50612	63	63	18	18	57.1	450	6347	7299	1	0	0	1004.45	2006.88	2	2006.89	-0.0061	0	102.36	7.1e-09	K	TIGGGDDSFNTFFSETGAGK	H					File: ~Y:\CORE\RAW_DATA_2022_QE\P1317_Sigrun_Lange\P1317_4_B_hip.raw~; SpectrumID: ~7462~; PrecursorID: ~0~; scans: ~17343~
3	2::sp|Q68FR8|TBA3_RAT	Tubulin alpha-3 chain OS=Rattus norvegicus OX=10116 GN=Tuba3b PE=2 SV=1	1145	50612	63	63	18	18	57.1	450	6348	7055	1	0	0	1004.45	2006.89	2	2006.89	-0.0002	0	85.46	4e-07	K	TIGGGDDSFNTFFSETGAGK	H					File: ~Y:\CORE\RAW_DATA_2022_QE\P1317_Sigrun_Lange\P1317_4_B_hip.raw~; SpectrumID: ~7218~; PrecursorID: ~0~; scans: ~17074~
3	2::sp|Q68FR8|TBA3_RAT	Tubulin alpha-3 chain OS=Rattus norvegicus OX=10116 GN=Tuba3b PE=2 SV=1	1145	50612	63	63	18	18	57.1	450	6349	6825	1	0	0	1004.45	2006.89	2	2006.89	0.0008	0	97.54	2.5e-08	K	TIGGGDDSFNTFFSETGAGK	H					File: ~Y:\CORE\RAW_DATA_2022_QE\P1317_Sigrun_Lange\P1317_4_B_hip.raw~; SpectrumID: ~6987~; PrecursorID: ~0~; scans: ~16795~
3	2::sp|Q68FR8|TBA3_RAT	Tubulin alpha-3 chain OS=Rattus norvegicus OX=10116 GN=Tuba3b PE=2 SV=1	1145	50612	63	63	18	18	57.1	450	6353	6571	1	0	0	1004.94	2007.87	2	2007.87	-0.0045	0	59.9	0.0001	K	TIGGGDDSFNTFFSETGAGK	H	Deamidated (NQ)	0.00000000010000000000.0			File: ~Y:\CORE\RAW_DATA_2022_QE\P1317_Sigrun_Lange\P1317_4_B_hip.raw~; SpectrumID: ~6733~; PrecursorID: ~0~; scans: ~16470~
3	2::sp|Q68FR8|TBA3_RAT	Tubulin alpha-3 chain OS=Rattus norvegicus OX=10116 GN=Tuba3b PE=2 SV=1	1145	50612	63	63	18	18	57.1	450	6354	6847	1	0	0	670.305	2007.89	3	2007.87	0.0226	0	44.2	0.006	K	TIGGGDDSFNTFFSETGAGK	H	Deamidated (NQ)	0.00000000010000000000.0			File: ~Y:\CORE\RAW_DATA_2022_QE\P1317_Sigrun_Lange\P1317_4_B_hip.raw~; SpectrumID: ~7009~; PrecursorID: ~0~; scans: ~16825~
3	2::sp|Q68FR8|TBA3_RAT	Tubulin alpha-3 chain OS=Rattus norvegicus OX=10116 GN=Tuba3b PE=2 SV=1	1145	50612	63	63	18	18	57.1	450	6355	6886	1	0	0	670.306	2007.9	3	2007.87	0.027	0	42.22	0.01	K	TIGGGDDSFNTFFSETGAGK	H	Deamidated (NQ)	0.00000000010000000000.0			File: ~Y:\CORE\RAW_DATA_2022_QE\P1317_Sigrun_Lange\P1317_4_B_hip.raw~; SpectrumID: ~7048~; PrecursorID: ~0~; scans: ~16873~
3	2::sp|Q68FR8|TBA3_RAT	Tubulin alpha-3 chain OS=Rattus norvegicus OX=10116 GN=Tuba3b PE=2 SV=1	1145	50612	63	63	18	18	57.1	450	7470	6593	1	0	0	777.34	2329	3	2329.01	-0.0133	0	89.96	1.1e-07	R	AFVHWYVGEGMEEGEFSEAR	E					File: ~Y:\CORE\RAW_DATA_2022_QE\P1317_Sigrun_Lange\P1317_4_B_hip.raw~; SpectrumID: ~6755~; PrecursorID: ~0~; scans: ~16499~
3	2::sp|Q68FR8|TBA3_RAT	Tubulin alpha-3 chain OS=Rattus norvegicus OX=10116 GN=Tuba3b PE=2 SV=1	1145	50612	63	63	18	18	57.1	450	7471	6380	1	0	0	777.341	2329	3	2329.01	-0.0085	0	63.32	5.3e-05	R	AFVHWYVGEGMEEGEFSEAR	E					File: ~Y:\CORE\RAW_DATA_2022_QE\P1317_Sigrun_Lange\P1317_4_B_hip.raw~; SpectrumID: ~6542~; PrecursorID: ~0~; scans: ~16227~
3	2::sp|Q68FR8|TBA3_RAT	Tubulin alpha-3 chain OS=Rattus norvegicus OX=10116 GN=Tuba3b PE=2 SV=1	1145	50612	63	63	18	18	57.1	450	7472	7026	1	0	0	777.349	2329.02	3	2329.01	0.0131	0	37.33	0.028	R	AFVHWYVGEGMEEGEFSEAR	E					File: ~Y:\CORE\RAW_DATA_2022_QE\P1317_Sigrun_Lange\P1317_4_B_hip.raw~; SpectrumID: ~7189~; PrecursorID: ~0~; scans: ~17039~
3	2::sp|Q68FR8|TBA3_RAT	Tubulin alpha-3 chain OS=Rattus norvegicus OX=10116 GN=Tuba3b PE=2 SV=1	1145	50612	63	63	18	18	57.1	450	7725	9375	1	0	0	803.739	2408.19	3	2408.2	-0.0068	0	45.47	0.0089	R	FDGALNVDLTEFQTNLVPYPR	I					File: ~Y:\CORE\RAW_DATA_2022_QE\P1317_Sigrun_Lange\P1317_4_B_hip.raw~; SpectrumID: ~9672~; PrecursorID: ~0~; scans: ~19769~
3	2::sp|Q68FR8|TBA3_RAT	Tubulin alpha-3 chain OS=Rattus norvegicus OX=10116 GN=Tuba3b PE=2 SV=1	1145	50612	63	63	18	18	57.1	450	7726	9020	1	0	0	803.74	2408.2	3	2408.2	-0.0042	0	86.4	7.3e-07	R	FDGALNVDLTEFQTNLVPYPR	I					File: ~Y:\CORE\RAW_DATA_2022_QE\P1317_Sigrun_Lange\P1317_4_B_hip.raw~; SpectrumID: ~9281~; PrecursorID: ~0~; scans: ~19352~
3	2::sp|Q68FR8|TBA3_RAT	Tubulin alpha-3 chain OS=Rattus norvegicus OX=10116 GN=Tuba3b PE=2 SV=1	1145	50612	63	63	18	18	57.1	450	7727	9013	1	0	0	1205.11	2408.2	2	2408.2	-0.0041	0	111.04	2.5e-09	R	FDGALNVDLTEFQTNLVPYPR	I					File: ~Y:\CORE\RAW_DATA_2022_QE\P1317_Sigrun_Lange\P1317_4_B_hip.raw~; SpectrumID: ~9272~; PrecursorID: ~0~; scans: ~19342~
3	2::sp|Q68FR8|TBA3_RAT	Tubulin alpha-3 chain OS=Rattus norvegicus OX=10116 GN=Tuba3b PE=2 SV=1	1145	50612	63	63	18	18	57.1	450	7728	9339	1	0	0	1205.11	2408.2	2	2408.2	-0.0041	0	102.68	1.7e-08	R	FDGALNVDLTEFQTNLVPYPR	I					File: ~Y:\CORE\RAW_DATA_2022_QE\P1317_Sigrun_Lange\P1317_4_B_hip.raw~; SpectrumID: ~9635~; PrecursorID: ~0~; scans: ~19730~
3	2::sp|Q68FR8|TBA3_RAT	Tubulin alpha-3 chain OS=Rattus norvegicus OX=10116 GN=Tuba3b PE=2 SV=1	1145	50612	63	63	18	18	57.1	450	7747	5061	1	0	0	604.556	2414.19	4	2414.2	-0.0043	1	31.14	0.27	R	QLFHPEQLITGKEDAANNYAR	G					File: ~Y:\CORE\RAW_DATA_2022_QE\P1317_Sigrun_Lange\P1317_4_B_hip.raw~; SpectrumID: ~5222~; PrecursorID: ~0~; scans: ~14507~
3	2::sp|Q68FR8|TBA3_RAT	Tubulin alpha-3 chain OS=Rattus norvegicus OX=10116 GN=Tuba3b PE=2 SV=1	1145	50612	63	63	18	18	57.1	450	7754	5257	1	0	0	604.807	2415.2	4	2415.18	0.0156	1	56.92	0.00068	R	QLFHPEQLITGKEDAANNYAR	G	Deamidated (NQ)	0.000000000000000010000.0			File: ~Y:\CORE\RAW_DATA_2022_QE\P1317_Sigrun_Lange\P1317_4_B_hip.raw~; SpectrumID: ~5418~; PrecursorID: ~0~; scans: ~14776~
3	2::sp|Q68FR8|TBA3_RAT	Tubulin alpha-3 chain OS=Rattus norvegicus OX=10116 GN=Tuba3b PE=2 SV=1	1145	50612	63	63	18	18	57.1	450	7755	5423	1	0	0	604.807	2415.2	4	2415.18	0.0163	1	53.8	0.0014	R	QLFHPEQLITGKEDAANNYAR	G	Deamidated (NQ)	0.000000100000000000000.0			File: ~Y:\CORE\RAW_DATA_2022_QE\P1317_Sigrun_Lange\P1317_4_B_hip.raw~; SpectrumID: ~5584~; PrecursorID: ~0~; scans: ~15040~
3	2::sp|Q68FR8|TBA3_RAT	Tubulin alpha-3 chain OS=Rattus norvegicus OX=10116 GN=Tuba3b PE=2 SV=1	1145	50612	63	63	18	18	57.1	450	7757	5349	1	0	0	806.404	2416.19	3	2416.17	0.0252	1	31.6	0.24	R	QLFHPEQLITGKEDAANNYAR	G	2 Deamidated (NQ)	0.000000100000000010000.0			File: ~Y:\CORE\RAW_DATA_2022_QE\P1317_Sigrun_Lange\P1317_4_B_hip.raw~; SpectrumID: ~5510~; PrecursorID: ~0~; scans: ~14929~
3	2::sp|Q68FR8|TBA3_RAT	Tubulin alpha-3 chain OS=Rattus norvegicus OX=10116 GN=Tuba3b PE=2 SV=1	1145	50612	63	63	18	18	57.1	450	8655	5462	1	0	0	917.423	2749.25	3	2749.28	-0.0376	0	37.11	0.037	K	AYHEQLSVAEITNACFEPANQMVK	C					File: ~Y:\CORE\RAW_DATA_2022_QE\P1317_Sigrun_Lange\P1317_4_B_hip.raw~; SpectrumID: ~5623~; PrecursorID: ~0~; scans: ~15097~
3	2::sp|Q68FR8|TBA3_RAT	Tubulin alpha-3 chain OS=Rattus norvegicus OX=10116 GN=Tuba3b PE=2 SV=1	1145	50612	63	63	18	18	57.1	450	8656	5681	1	0	0	917.435	2749.28	3	2749.28	-0.0008	0	85.13	7.7e-07	K	AYHEQLSVAEITNACFEPANQMVK	C					File: ~Y:\CORE\RAW_DATA_2022_QE\P1317_Sigrun_Lange\P1317_4_B_hip.raw~; SpectrumID: ~5843~; PrecursorID: ~0~; scans: ~15375~
3	2::sp|Q68FR8|TBA3_RAT	Tubulin alpha-3 chain OS=Rattus norvegicus OX=10116 GN=Tuba3b PE=2 SV=1	1145	50612	63	63	18	18	57.1	450	8657	5906	1	0	0	917.435	2749.28	3	2749.28	-0.0002	0	93.13	1.2e-07	K	AYHEQLSVAEITNACFEPANQMVK	C					File: ~Y:\CORE\RAW_DATA_2022_QE\P1317_Sigrun_Lange\P1317_4_B_hip.raw~; SpectrumID: ~6068~; PrecursorID: ~0~; scans: ~15648~
3	2::sp|Q68FR8|TBA3_RAT	Tubulin alpha-3 chain OS=Rattus norvegicus OX=10116 GN=Tuba3b PE=2 SV=1	1145	50612	63	63	18	18	57.1	450	9951	7463	1	0	0	1075.74	4298.94	4	4298.9	0.038	0	38.29	0.022	R	ECISIHVGQAGVQIGNACWELYCLEHGIQPDGQMPSDK	T	3 Deamidated (NQ)	0.00000000000010010000000000001000000000.0			File: ~Y:\CORE\RAW_DATA_2022_QE\P1317_Sigrun_Lange\P1317_4_B_hip.raw~; SpectrumID: ~7626~; PrecursorID: ~0~; scans: ~17531~
3	2::tr|A0A8I6A3U6|A0A8I6A3U6_RAT	Tubulin alpha chain OS=Rattus norvegicus OX=10116 GN=Tuba3b PE=3 SV=1	1107	49840	62	62	17	17	49.4	443	90	729	1	0	0	388.21	774.406	2	774.402	0.0039	0	24.12	0.25	R	GHYTIGK	E					File: ~Y:\CORE\RAW_DATA_2022_QE\P1317_Sigrun_Lange\P1317_4_B_hip.raw~; SpectrumID: ~760~; PrecursorID: ~0~; scans: ~7658~
3	2::tr|A0A8I6A3U6|A0A8I6A3U6_RAT	Tubulin alpha chain OS=Rattus norvegicus OX=10116 GN=Tuba3b PE=3 SV=1	1107	49840	62	62	17	17	49.4	443	106	2330	1	0	0	391.208	780.402	2	780.402	-0.0002	0	46.41	0.00051	R	LSVDYGK	K					File: ~Y:\CORE\RAW_DATA_2022_QE\P1317_Sigrun_Lange\P1317_4_B_hip.raw~; SpectrumID: ~2474~; PrecursorID: ~0~; scans: ~10552~
3	2::tr|A0A8I6A3U6|A0A8I6A3U6_RAT	Tubulin alpha chain OS=Rattus norvegicus OX=10116 GN=Tuba3b PE=3 SV=1	1107	49840	62	62	17	17	49.4	443	107	2192	1	0	0	391.209	780.403	2	780.402	0.0012	0	24.96	0.071	R	LSVDYGK	K					File: ~Y:\CORE\RAW_DATA_2022_QE\P1317_Sigrun_Lange\P1317_4_B_hip.raw~; SpectrumID: ~2332~; PrecursorID: ~0~; scans: ~10296~
3	2::tr|A0A8I6A3U6|A0A8I6A3U6_RAT	Tubulin alpha chain OS=Rattus norvegicus OX=10116 GN=Tuba3b PE=3 SV=1	1107	49840	62	62	17	17	49.4	443	108	2483	1	0	0	391.209	780.404	2	780.402	0.0019	0	43.74	0.00079	R	LSVDYGK	K					File: ~Y:\CORE\RAW_DATA_2022_QE\P1317_Sigrun_Lange\P1317_4_B_hip.raw~; SpectrumID: ~2631~; PrecursorID: ~0~; scans: ~10808~
3	2::tr|A0A8I6A3U6|A0A8I6A3U6_RAT	Tubulin alpha chain OS=Rattus norvegicus OX=10116 GN=Tuba3b PE=3 SV=1	1107	49840	62	62	17	17	49.4	443	733	3939	1	0	0	452.218	902.422	2	902.421	0.001	0	34.44	0.043	K	FDLMYAK	R	Oxidation (M)	0.0003000.0			File: ~Y:\CORE\RAW_DATA_2022_QE\P1317_Sigrun_Lange\P1317_4_B_hip.raw~; SpectrumID: ~4098~; PrecursorID: ~0~; scans: ~13075~
3	2::tr|A0A8I6A3U6|A0A8I6A3U6_RAT	Tubulin alpha chain OS=Rattus norvegicus OX=10116 GN=Tuba3b PE=3 SV=1	1107	49840	62	62	17	17	49.4	443	1370	3975	1	0	0	508.293	1014.57	2	1014.57	-0.0005	0	43.73	0.0076	K	DVNAAIATIK	T					File: ~Y:\CORE\RAW_DATA_2022_QE\P1317_Sigrun_Lange\P1317_4_B_hip.raw~; SpectrumID: ~4134~; PrecursorID: ~0~; scans: ~13122~
3	2::tr|A0A8I6A3U6|A0A8I6A3U6_RAT	Tubulin alpha chain OS=Rattus norvegicus OX=10116 GN=Tuba3b PE=3 SV=1	1107	49840	62	62	17	17	49.4	443	1371	4180	1	0	0	508.293	1014.57	2	1014.57	0.0006	0	52.99	0.0009	K	DVNAAIATIK	T					File: ~Y:\CORE\RAW_DATA_2022_QE\P1317_Sigrun_Lange\P1317_4_B_hip.raw~; SpectrumID: ~4339~; PrecursorID: ~0~; scans: ~13392~
3	2::tr|A0A8I6A3U6|A0A8I6A3U6_RAT	Tubulin alpha chain OS=Rattus norvegicus OX=10116 GN=Tuba3b PE=3 SV=1	1107	49840	62	62	17	17	49.4	443	1376	3864	1	0	0	508.785	1015.56	2	1015.55	0.001	0	35.05	0.07	K	DVNAAIATIK	T	Deamidated (NQ)	0.0010000000.0			File: ~Y:\CORE\RAW_DATA_2022_QE\P1317_Sigrun_Lange\P1317_4_B_hip.raw~; SpectrumID: ~4023~; PrecursorID: ~0~; scans: ~12978~
3	2::tr|A0A8I6A3U6|A0A8I6A3U6_RAT	Tubulin alpha chain OS=Rattus norvegicus OX=10116 GN=Tuba3b PE=3 SV=1	1107	49840	62	62	17	17	49.4	443	1416	1191	1	0	0	512.228	1022.44	2	1022.44	-0.0009	0	62.03	6.1e-05	K	EDAANNYAR	G					File: ~Y:\CORE\RAW_DATA_2022_QE\P1317_Sigrun_Lange\P1317_4_B_hip.raw~; SpectrumID: ~1275~; PrecursorID: ~0~; scans: ~8379~
3	2::tr|A0A8I6A3U6|A0A8I6A3U6_RAT	Tubulin alpha chain OS=Rattus norvegicus OX=10116 GN=Tuba3b PE=3 SV=1	1107	49840	62	62	17	17	49.4	443	1417	1045	1	0	0	512.228	1022.44	2	1022.44	-0.0004	0	62.04	6.1e-05	K	EDAANNYAR	G					File: ~Y:\CORE\RAW_DATA_2022_QE\P1317_Sigrun_Lange\P1317_4_B_hip.raw~; SpectrumID: ~1111~; PrecursorID: ~0~; scans: ~8132~
3	2::tr|A0A8I6A3U6|A0A8I6A3U6_RAT	Tubulin alpha chain OS=Rattus norvegicus OX=10116 GN=Tuba3b PE=3 SV=1	1107	49840	62	62	17	17	49.4	443	1423	1015	1	0	0	512.719	1023.42	2	1023.43	-0.0031	0	50.36	0.00053	K	EDAANNYAR	G	Deamidated (NQ)	0.000010000.0			File: ~Y:\CORE\RAW_DATA_2022_QE\P1317_Sigrun_Lange\P1317_4_B_hip.raw~; SpectrumID: ~1080~; PrecursorID: ~0~; scans: ~8091~
3	2::tr|A0A8I6A3U6|A0A8I6A3U6_RAT	Tubulin alpha chain OS=Rattus norvegicus OX=10116 GN=Tuba3b PE=3 SV=1	1107	49840	62	62	17	17	49.4	443	1424	1324	1	0	0	512.721	1023.43	2	1023.43	0.0027	0	62.01	4.2e-05	K	EDAANNYAR	G	Deamidated (NQ)	0.000010000.0			File: ~Y:\CORE\RAW_DATA_2022_QE\P1317_Sigrun_Lange\P1317_4_B_hip.raw~; SpectrumID: ~1420~; PrecursorID: ~0~; scans: ~8623~
3	2::tr|A0A8I6A3U6|A0A8I6A3U6_RAT	Tubulin alpha chain OS=Rattus norvegicus OX=10116 GN=Tuba3b PE=3 SV=1	1107	49840	62	62	17	17	49.4	443	3452	4846	1	0	0	460.904	1379.69	3	1379.69	0.0005	1	47.22	0.0041	R	LDHKFDLMYAK	R					File: ~Y:\CORE\RAW_DATA_2022_QE\P1317_Sigrun_Lange\P1317_4_B_hip.raw~; SpectrumID: ~5006~; PrecursorID: ~0~; scans: ~14242~
3	2::tr|A0A8I6A3U6|A0A8I6A3U6_RAT	Tubulin alpha chain OS=Rattus norvegicus OX=10116 GN=Tuba3b PE=3 SV=1	1107	49840	62	62	17	17	49.4	443	3453	4181	1	0	0	460.904	1379.69	3	1379.69	0.0008	1	29.24	0.26	R	LDHKFDLMYAK	R					File: ~Y:\CORE\RAW_DATA_2022_QE\P1317_Sigrun_Lange\P1317_4_B_hip.raw~; SpectrumID: ~4340~; PrecursorID: ~0~; scans: ~13393~
3	2::tr|A0A8I6A3U6|A0A8I6A3U6_RAT	Tubulin alpha chain OS=Rattus norvegicus OX=10116 GN=Tuba3b PE=3 SV=1	1107	49840	62	62	17	17	49.4	443	3454	4398	1	0	0	460.905	1379.69	3	1379.69	0.0023	1	33.86	0.091	R	LDHKFDLMYAK	R					File: ~Y:\CORE\RAW_DATA_2022_QE\P1317_Sigrun_Lange\P1317_4_B_hip.raw~; SpectrumID: ~4557~; PrecursorID: ~0~; scans: ~13672~
3	2::tr|A0A8I6A3U6|A0A8I6A3U6_RAT	Tubulin alpha chain OS=Rattus norvegicus OX=10116 GN=Tuba3b PE=3 SV=1	1107	49840	62	62	17	17	49.4	443	3455	4613	1	0	0	460.905	1379.69	3	1379.69	0.0023	1	36.02	0.055	R	LDHKFDLMYAK	R					File: ~Y:\CORE\RAW_DATA_2022_QE\P1317_Sigrun_Lange\P1317_4_B_hip.raw~; SpectrumID: ~4773~; PrecursorID: ~0~; scans: ~13952~
3	2::tr|A0A8I6A3U6|A0A8I6A3U6_RAT	Tubulin alpha chain OS=Rattus norvegicus OX=10116 GN=Tuba3b PE=3 SV=1	1107	49840	62	62	17	17	49.4	443	3643	5238	1	0	0	470.929	1409.77	3	1409.77	-0.0005	0	44.52	0.004	R	QLFHPEQLITGK	E					File: ~Y:\CORE\RAW_DATA_2022_QE\P1317_Sigrun_Lange\P1317_4_B_hip.raw~; SpectrumID: ~5399~; PrecursorID: ~0~; scans: ~14747~
3	2::tr|A0A8I6A3U6|A0A8I6A3U6_RAT	Tubulin alpha chain OS=Rattus norvegicus OX=10116 GN=Tuba3b PE=3 SV=1	1107	49840	62	62	17	17	49.4	443	3644	5036	1	0	0	470.93	1409.77	3	1409.77	0.0003	0	46.89	0.0023	R	QLFHPEQLITGK	E					File: ~Y:\CORE\RAW_DATA_2022_QE\P1317_Sigrun_Lange\P1317_4_B_hip.raw~; SpectrumID: ~5197~; PrecursorID: ~0~; scans: ~14476~
3	2::tr|A0A8I6A3U6|A0A8I6A3U6_RAT	Tubulin alpha chain OS=Rattus norvegicus OX=10116 GN=Tuba3b PE=3 SV=1	1107	49840	62	62	17	17	49.4	443	3645	5400	1	0	0	470.93	1409.77	3	1409.77	0.0007	0	46.05	0.0028	R	QLFHPEQLITGK	E					File: ~Y:\CORE\RAW_DATA_2022_QE\P1317_Sigrun_Lange\P1317_4_B_hip.raw~; SpectrumID: ~5561~; PrecursorID: ~0~; scans: ~15009~
3	2::tr|A0A8I6A3U6|A0A8I6A3U6_RAT	Tubulin alpha chain OS=Rattus norvegicus OX=10116 GN=Tuba3b PE=3 SV=1	1107	49840	62	62	17	17	49.4	443	3646	4811	1	0	0	470.93	1409.77	3	1409.77	0.0014	0	46.23	0.0027	R	QLFHPEQLITGK	E					File: ~Y:\CORE\RAW_DATA_2022_QE\P1317_Sigrun_Lange\P1317_4_B_hip.raw~; SpectrumID: ~4971~; PrecursorID: ~0~; scans: ~14198~
3	2::tr|A0A8I6A3U6|A0A8I6A3U6_RAT	Tubulin alpha chain OS=Rattus norvegicus OX=10116 GN=Tuba3b PE=3 SV=1	1107	49840	62	62	17	17	49.4	443	3647	5277	1	0	0	705.892	1409.77	2	1409.77	0.0022	0	40.26	0.011	R	QLFHPEQLITGK	E					File: ~Y:\CORE\RAW_DATA_2022_QE\P1317_Sigrun_Lange\P1317_4_B_hip.raw~; SpectrumID: ~5438~; PrecursorID: ~0~; scans: ~14811~
3	2::tr|A0A8I6A3U6|A0A8I6A3U6_RAT	Tubulin alpha chain OS=Rattus norvegicus OX=10116 GN=Tuba3b PE=3 SV=1	1107	49840	62	62	17	17	49.4	443	3648	5078	1	0	0	705.895	1409.77	2	1409.77	0.0081	0	46.25	0.0025	R	QLFHPEQLITGK	E					File: ~Y:\CORE\RAW_DATA_2022_QE\P1317_Sigrun_Lange\P1317_4_B_hip.raw~; SpectrumID: ~5239~; PrecursorID: ~0~; scans: ~14529~
3	2::tr|A0A8I6A3U6|A0A8I6A3U6_RAT	Tubulin alpha chain OS=Rattus norvegicus OX=10116 GN=Tuba3b PE=3 SV=1	1107	49840	62	62	17	17	49.4	443	3656	5271	1	0	0	706.39	1410.77	2	1410.75	0.0149	0	38.67	0.016	R	QLFHPEQLITGK	E	Deamidated (NQ)	0.000000100000.0			File: ~Y:\CORE\RAW_DATA_2022_QE\P1317_Sigrun_Lange\P1317_4_B_hip.raw~; SpectrumID: ~5432~; PrecursorID: ~0~; scans: ~14801~
3	2::tr|A0A8I6A3U6|A0A8I6A3U6_RAT	Tubulin alpha chain OS=Rattus norvegicus OX=10116 GN=Tuba3b PE=3 SV=1	1107	49840	62	62	17	17	49.4	443	3657	4852	2	0	0	706.39	1410.77	2	1410.75	0.0156	0	37.58	0.022	R	QLFHPEQLITGK	E	Deamidated (NQ)	0.000000100000.0			File: ~Y:\CORE\RAW_DATA_2022_QE\P1317_Sigrun_Lange\P1317_4_B_hip.raw~; SpectrumID: ~5012~; PrecursorID: ~0~; scans: ~14250~
3	2::tr|A0A8I6A3U6|A0A8I6A3U6_RAT	Tubulin alpha chain OS=Rattus norvegicus OX=10116 GN=Tuba3b PE=3 SV=1	1107	49840	62	62	17	17	49.4	443	4552	7328	1	0	1	799.886	1597.76	2	1597.76	-0.0024	0	62.25	0.00012	R	TIQFVDWCPTGFK	V					File: ~Y:\CORE\RAW_DATA_2022_QE\P1317_Sigrun_Lange\P1317_4_B_hip.raw~; SpectrumID: ~7491~; PrecursorID: ~0~; scans: ~17376~
3	2::tr|A0A8I6A3U6|A0A8I6A3U6_RAT	Tubulin alpha chain OS=Rattus norvegicus OX=10116 GN=Tuba3b PE=3 SV=1	1107	49840	62	62	17	17	49.4	443	4553	7568	1	0	1	799.886	1597.76	2	1597.76	-0.0019	0	46.75	0.0043	R	TIQFVDWCPTGFK	V					File: ~Y:\CORE\RAW_DATA_2022_QE\P1317_Sigrun_Lange\P1317_4_B_hip.raw~; SpectrumID: ~7731~; PrecursorID: ~0~; scans: ~17650~
3	2::tr|A0A8I6A3U6|A0A8I6A3U6_RAT	Tubulin alpha chain OS=Rattus norvegicus OX=10116 GN=Tuba3b PE=3 SV=1	1107	49840	62	62	17	17	49.4	443	5113	4079	1	0	0	573.631	1717.87	3	1717.87	-0.0019	0	29.98	0.28	R	NLDIERPTYTNLNR	L					File: ~Y:\CORE\RAW_DATA_2022_QE\P1317_Sigrun_Lange\P1317_4_B_hip.raw~; SpectrumID: ~4238~; PrecursorID: ~0~; scans: ~13258~
3	2::tr|A0A8I6A3U6|A0A8I6A3U6_RAT	Tubulin alpha chain OS=Rattus norvegicus OX=10116 GN=Tuba3b PE=3 SV=1	1107	49840	62	62	17	17	49.4	443	5114	3872	1	0	0	573.632	1717.87	3	1717.87	-0.001	0	38.32	0.041	R	NLDIERPTYTNLNR	L					File: ~Y:\CORE\RAW_DATA_2022_QE\P1317_Sigrun_Lange\P1317_4_B_hip.raw~; SpectrumID: ~4031~; PrecursorID: ~0~; scans: ~12988~
3	2::tr|A0A8I6A3U6|A0A8I6A3U6_RAT	Tubulin alpha chain OS=Rattus norvegicus OX=10116 GN=Tuba3b PE=3 SV=1	1107	49840	62	62	17	17	49.4	443	5117	3669	1	0	0	573.633	1717.88	3	1717.87	0.0012	0	46.87	0.0058	R	NLDIERPTYTNLNR	L					File: ~Y:\CORE\RAW_DATA_2022_QE\P1317_Sigrun_Lange\P1317_4_B_hip.raw~; SpectrumID: ~3827~; PrecursorID: ~0~; scans: ~12718~
3	2::tr|A0A8I6A3U6|A0A8I6A3U6_RAT	Tubulin alpha chain OS=Rattus norvegicus OX=10116 GN=Tuba3b PE=3 SV=1	1107	49840	62	62	17	17	49.4	443	5118	3257	1	0	0	573.633	1717.88	3	1717.87	0.0014	0	33.18	0.13	R	NLDIERPTYTNLNR	L					File: ~Y:\CORE\RAW_DATA_2022_QE\P1317_Sigrun_Lange\P1317_4_B_hip.raw~; SpectrumID: ~3414~; PrecursorID: ~0~; scans: ~12176~
3	2::tr|A0A8I6A3U6|A0A8I6A3U6_RAT	Tubulin alpha chain OS=Rattus norvegicus OX=10116 GN=Tuba3b PE=3 SV=1	1107	49840	62	62	17	17	49.4	443	5119	3466	1	0	0	573.633	1717.88	3	1717.87	0.0021	0	29.6	0.3	R	NLDIERPTYTNLNR	L					File: ~Y:\CORE\RAW_DATA_2022_QE\P1317_Sigrun_Lange\P1317_4_B_hip.raw~; SpectrumID: ~3624~; PrecursorID: ~0~; scans: ~12449~
3	2::tr|A0A8I6A3U6|A0A8I6A3U6_RAT	Tubulin alpha chain OS=Rattus norvegicus OX=10116 GN=Tuba3b PE=3 SV=1	1107	49840	62	62	17	17	49.4	443	5299	6301	1	0	0	878.985	1755.96	2	1755.96	-0.0008	0	51.36	0.0011	R	IHFPLATYAPVISAEK	A					File: ~Y:\CORE\RAW_DATA_2022_QE\P1317_Sigrun_Lange\P1317_4_B_hip.raw~; SpectrumID: ~6463~; PrecursorID: ~0~; scans: ~16115~
3	2::tr|A0A8I6A3U6|A0A8I6A3U6_RAT	Tubulin alpha chain OS=Rattus norvegicus OX=10116 GN=Tuba3b PE=3 SV=1	1107	49840	62	62	17	17	49.4	443	5300	6362	1	0	0	586.326	1755.96	3	1755.96	-0.0002	0	52.66	0.00081	R	IHFPLATYAPVISAEK	A					File: ~Y:\CORE\RAW_DATA_2022_QE\P1317_Sigrun_Lange\P1317_4_B_hip.raw~; SpectrumID: ~6524~; PrecursorID: ~0~; scans: ~16201~
3	2::tr|A0A8I6A3U6|A0A8I6A3U6_RAT	Tubulin alpha chain OS=Rattus norvegicus OX=10116 GN=Tuba3b PE=3 SV=1	1107	49840	62	62	17	17	49.4	443	5302	6569	1	0	0	586.326	1755.96	3	1755.96	0.0011	0	60.84	0.00012	R	IHFPLATYAPVISAEK	A					File: ~Y:\CORE\RAW_DATA_2022_QE\P1317_Sigrun_Lange\P1317_4_B_hip.raw~; SpectrumID: ~6731~; PrecursorID: ~0~; scans: ~16468~
3	2::tr|A0A8I6A3U6|A0A8I6A3U6_RAT	Tubulin alpha chain OS=Rattus norvegicus OX=10116 GN=Tuba3b PE=3 SV=1	1107	49840	62	62	17	17	49.4	443	5303	6147	1	0	0	586.332	1755.97	3	1755.96	0.0191	0	49.37	0.0013	R	IHFPLATYAPVISAEK	A					File: ~Y:\CORE\RAW_DATA_2022_QE\P1317_Sigrun_Lange\P1317_4_B_hip.raw~; SpectrumID: ~6309~; PrecursorID: ~0~; scans: ~15928~
3	2::tr|A0A8I6A3U6|A0A8I6A3U6_RAT	Tubulin alpha chain OS=Rattus norvegicus OX=10116 GN=Tuba3b PE=3 SV=1	1107	49840	62	62	17	17	49.4	443	5607	5420	1	0	0	912.995	1823.97	2	1823.98	-0.0033	0	40.91	0.012	K	VGINYQPPTVVPGGDLAK	V					File: ~Y:\CORE\RAW_DATA_2022_QE\P1317_Sigrun_Lange\P1317_4_B_hip.raw~; SpectrumID: ~5581~; PrecursorID: ~0~; scans: ~15036~
3	2::tr|A0A8I6A3U6|A0A8I6A3U6_RAT	Tubulin alpha chain OS=Rattus norvegicus OX=10116 GN=Tuba3b PE=3 SV=1	1107	49840	62	62	17	17	49.4	443	5608	5291	1	0	0	609	1823.98	3	1823.98	-0.0002	0	25.03	0.46	K	VGINYQPPTVVPGGDLAK	V					File: ~Y:\CORE\RAW_DATA_2022_QE\P1317_Sigrun_Lange\P1317_4_B_hip.raw~; SpectrumID: ~5452~; PrecursorID: ~0~; scans: ~14832~
3	2::tr|A0A8I6A3U6|A0A8I6A3U6_RAT	Tubulin alpha chain OS=Rattus norvegicus OX=10116 GN=Tuba3b PE=3 SV=1	1107	49840	62	62	17	17	49.4	443	5611	5308	1	0	0	609.337	1824.99	3	1824.96	0.0271	0	46.12	0.0031	K	VGINYQPPTVVPGGDLAK	V	Deamidated (NQ)	0.000001000000000000.0			File: ~Y:\CORE\RAW_DATA_2022_QE\P1317_Sigrun_Lange\P1317_4_B_hip.raw~; SpectrumID: ~5469~; PrecursorID: ~0~; scans: ~14857~
3	2::tr|A0A8I6A3U6|A0A8I6A3U6_RAT	Tubulin alpha chain OS=Rattus norvegicus OX=10116 GN=Tuba3b PE=3 SV=1	1107	49840	62	62	17	17	49.4	443	5760	7461	1	0	0	932.956	1863.9	2	1863.9	0.0002	0	124.24	1.1e-10	R	AVCMLSNTTAIAEAWAR	L					File: ~Y:\CORE\RAW_DATA_2022_QE\P1317_Sigrun_Lange\P1317_4_B_hip.raw~; SpectrumID: ~7624~; PrecursorID: ~0~; scans: ~17529~
3	2::tr|A0A8I6A3U6|A0A8I6A3U6_RAT	Tubulin alpha chain OS=Rattus norvegicus OX=10116 GN=Tuba3b PE=3 SV=1	1107	49840	62	62	17	17	49.4	443	5761	7468	1	0	0	622.307	1863.9	3	1863.9	0.003	0	76.38	7e-06	R	AVCMLSNTTAIAEAWAR	L					File: ~Y:\CORE\RAW_DATA_2022_QE\P1317_Sigrun_Lange\P1317_4_B_hip.raw~; SpectrumID: ~7631~; PrecursorID: ~0~; scans: ~17537~
3	2::tr|A0A8I6A3U6|A0A8I6A3U6_RAT	Tubulin alpha chain OS=Rattus norvegicus OX=10116 GN=Tuba3b PE=3 SV=1	1107	49840	62	62	17	17	49.4	443	5763	7225	1	0	0	932.961	1863.91	2	1863.9	0.01	0	114.86	9.8e-10	R	AVCMLSNTTAIAEAWAR	L					File: ~Y:\CORE\RAW_DATA_2022_QE\P1317_Sigrun_Lange\P1317_4_B_hip.raw~; SpectrumID: ~7388~; PrecursorID: ~0~; scans: ~17261~
3	2::tr|A0A8I6A3U6|A0A8I6A3U6_RAT	Tubulin alpha chain OS=Rattus norvegicus OX=10116 GN=Tuba3b PE=3 SV=1	1107	49840	62	62	17	17	49.4	443	5846	7386	1	0	0	627.977	1880.91	3	1880.88	0.0329	0	57.51	0.0005	R	AVCMLSNTTAIAEAWAR	L	Deamidated (NQ); Oxidation (M)	0.00030010000000000.0			File: ~Y:\CORE\RAW_DATA_2022_QE\P1317_Sigrun_Lange\P1317_4_B_hip.raw~; SpectrumID: ~7549~; PrecursorID: ~0~; scans: ~17441~
3	2::tr|A0A8I6A3U6|A0A8I6A3U6_RAT	Tubulin alpha chain OS=Rattus norvegicus OX=10116 GN=Tuba3b PE=3 SV=1	1107	49840	62	62	17	17	49.4	443	6347	7299	1	0	0	1004.45	2006.88	2	2006.89	-0.0061	0	102.36	7.1e-09	K	TIGGGDDSFNTFFSETGAGK	H					File: ~Y:\CORE\RAW_DATA_2022_QE\P1317_Sigrun_Lange\P1317_4_B_hip.raw~; SpectrumID: ~7462~; PrecursorID: ~0~; scans: ~17343~
3	2::tr|A0A8I6A3U6|A0A8I6A3U6_RAT	Tubulin alpha chain OS=Rattus norvegicus OX=10116 GN=Tuba3b PE=3 SV=1	1107	49840	62	62	17	17	49.4	443	6348	7055	1	0	0	1004.45	2006.89	2	2006.89	-0.0002	0	85.46	4e-07	K	TIGGGDDSFNTFFSETGAGK	H					File: ~Y:\CORE\RAW_DATA_2022_QE\P1317_Sigrun_Lange\P1317_4_B_hip.raw~; SpectrumID: ~7218~; PrecursorID: ~0~; scans: ~17074~
3	2::tr|A0A8I6A3U6|A0A8I6A3U6_RAT	Tubulin alpha chain OS=Rattus norvegicus OX=10116 GN=Tuba3b PE=3 SV=1	1107	49840	62	62	17	17	49.4	443	6349	6825	1	0	0	1004.45	2006.89	2	2006.89	0.0008	0	97.54	2.5e-08	K	TIGGGDDSFNTFFSETGAGK	H					File: ~Y:\CORE\RAW_DATA_2022_QE\P1317_Sigrun_Lange\P1317_4_B_hip.raw~; SpectrumID: ~6987~; PrecursorID: ~0~; scans: ~16795~
3	2::tr|A0A8I6A3U6|A0A8I6A3U6_RAT	Tubulin alpha chain OS=Rattus norvegicus OX=10116 GN=Tuba3b PE=3 SV=1	1107	49840	62	62	17	17	49.4	443	6353	6571	1	0	0	1004.94	2007.87	2	2007.87	-0.0045	0	59.9	0.0001	K	TIGGGDDSFNTFFSETGAGK	H	Deamidated (NQ)	0.00000000010000000000.0			File: ~Y:\CORE\RAW_DATA_2022_QE\P1317_Sigrun_Lange\P1317_4_B_hip.raw~; SpectrumID: ~6733~; PrecursorID: ~0~; scans: ~16470~
3	2::tr|A0A8I6A3U6|A0A8I6A3U6_RAT	Tubulin alpha chain OS=Rattus norvegicus OX=10116 GN=Tuba3b PE=3 SV=1	1107	49840	62	62	17	17	49.4	443	6354	6847	1	0	0	670.305	2007.89	3	2007.87	0.0226	0	44.2	0.006	K	TIGGGDDSFNTFFSETGAGK	H	Deamidated (NQ)	0.00000000010000000000.0			File: ~Y:\CORE\RAW_DATA_2022_QE\P1317_Sigrun_Lange\P1317_4_B_hip.raw~; SpectrumID: ~7009~; PrecursorID: ~0~; scans: ~16825~
3	2::tr|A0A8I6A3U6|A0A8I6A3U6_RAT	Tubulin alpha chain OS=Rattus norvegicus OX=10116 GN=Tuba3b PE=3 SV=1	1107	49840	62	62	17	17	49.4	443	6355	6886	1	0	0	670.306	2007.9	3	2007.87	0.027	0	42.22	0.01	K	TIGGGDDSFNTFFSETGAGK	H	Deamidated (NQ)	0.00000000010000000000.0			File: ~Y:\CORE\RAW_DATA_2022_QE\P1317_Sigrun_Lange\P1317_4_B_hip.raw~; SpectrumID: ~7048~; PrecursorID: ~0~; scans: ~16873~
3	2::tr|A0A8I6A3U6|A0A8I6A3U6_RAT	Tubulin alpha chain OS=Rattus norvegicus OX=10116 GN=Tuba3b PE=3 SV=1	1107	49840	62	62	17	17	49.4	443	7470	6593	1	0	0	777.34	2329	3	2329.01	-0.0133	0	89.96	1.1e-07	R	AFVHWYVGEGMEEGEFSEAR	E					File: ~Y:\CORE\RAW_DATA_2022_QE\P1317_Sigrun_Lange\P1317_4_B_hip.raw~; SpectrumID: ~6755~; PrecursorID: ~0~; scans: ~16499~
3	2::tr|A0A8I6A3U6|A0A8I6A3U6_RAT	Tubulin alpha chain OS=Rattus norvegicus OX=10116 GN=Tuba3b PE=3 SV=1	1107	49840	62	62	17	17	49.4	443	7471	6380	1	0	0	777.341	2329	3	2329.01	-0.0085	0	63.32	5.3e-05	R	AFVHWYVGEGMEEGEFSEAR	E					File: ~Y:\CORE\RAW_DATA_2022_QE\P1317_Sigrun_Lange\P1317_4_B_hip.raw~; SpectrumID: ~6542~; PrecursorID: ~0~; scans: ~16227~
3	2::tr|A0A8I6A3U6|A0A8I6A3U6_RAT	Tubulin alpha chain OS=Rattus norvegicus OX=10116 GN=Tuba3b PE=3 SV=1	1107	49840	62	62	17	17	49.4	443	7472	7026	1	0	0	777.349	2329.02	3	2329.01	0.0131	0	37.33	0.028	R	AFVHWYVGEGMEEGEFSEAR	E					File: ~Y:\CORE\RAW_DATA_2022_QE\P1317_Sigrun_Lange\P1317_4_B_hip.raw~; SpectrumID: ~7189~; PrecursorID: ~0~; scans: ~17039~
3	2::tr|A0A8I6A3U6|A0A8I6A3U6_RAT	Tubulin alpha chain OS=Rattus norvegicus OX=10116 GN=Tuba3b PE=3 SV=1	1107	49840	62	62	17	17	49.4	443	7725	9375	1	0	0	803.739	2408.19	3	2408.2	-0.0068	0	45.47	0.0089	R	FDGALNVDLTEFQTNLVPYPR	I					File: ~Y:\CORE\RAW_DATA_2022_QE\P1317_Sigrun_Lange\P1317_4_B_hip.raw~; SpectrumID: ~9672~; PrecursorID: ~0~; scans: ~19769~
3	2::tr|A0A8I6A3U6|A0A8I6A3U6_RAT	Tubulin alpha chain OS=Rattus norvegicus OX=10116 GN=Tuba3b PE=3 SV=1	1107	49840	62	62	17	17	49.4	443	7726	9020	1	0	0	803.74	2408.2	3	2408.2	-0.0042	0	86.4	7.3e-07	R	FDGALNVDLTEFQTNLVPYPR	I					File: ~Y:\CORE\RAW_DATA_2022_QE\P1317_Sigrun_Lange\P1317_4_B_hip.raw~; SpectrumID: ~9281~; PrecursorID: ~0~; scans: ~19352~
3	2::tr|A0A8I6A3U6|A0A8I6A3U6_RAT	Tubulin alpha chain OS=Rattus norvegicus OX=10116 GN=Tuba3b PE=3 SV=1	1107	49840	62	62	17	17	49.4	443	7727	9013	1	0	0	1205.11	2408.2	2	2408.2	-0.0041	0	111.04	2.5e-09	R	FDGALNVDLTEFQTNLVPYPR	I					File: ~Y:\CORE\RAW_DATA_2022_QE\P1317_Sigrun_Lange\P1317_4_B_hip.raw~; SpectrumID: ~9272~; PrecursorID: ~0~; scans: ~19342~
3	2::tr|A0A8I6A3U6|A0A8I6A3U6_RAT	Tubulin alpha chain OS=Rattus norvegicus OX=10116 GN=Tuba3b PE=3 SV=1	1107	49840	62	62	17	17	49.4	443	7728	9339	1	0	0	1205.11	2408.2	2	2408.2	-0.0041	0	102.68	1.7e-08	R	FDGALNVDLTEFQTNLVPYPR	I					File: ~Y:\CORE\RAW_DATA_2022_QE\P1317_Sigrun_Lange\P1317_4_B_hip.raw~; SpectrumID: ~9635~; PrecursorID: ~0~; scans: ~19730~
3	2::tr|A0A8I6A3U6|A0A8I6A3U6_RAT	Tubulin alpha chain OS=Rattus norvegicus OX=10116 GN=Tuba3b PE=3 SV=1	1107	49840	62	62	17	17	49.4	443	7747	5061	1	0	0	604.556	2414.19	4	2414.2	-0.0043	1	31.14	0.27	R	QLFHPEQLITGKEDAANNYAR	G					File: ~Y:\CORE\RAW_DATA_2022_QE\P1317_Sigrun_Lange\P1317_4_B_hip.raw~; SpectrumID: ~5222~; PrecursorID: ~0~; scans: ~14507~
3	2::tr|A0A8I6A3U6|A0A8I6A3U6_RAT	Tubulin alpha chain OS=Rattus norvegicus OX=10116 GN=Tuba3b PE=3 SV=1	1107	49840	62	62	17	17	49.4	443	7754	5257	1	0	0	604.807	2415.2	4	2415.18	0.0156	1	56.92	0.00068	R	QLFHPEQLITGKEDAANNYAR	G	Deamidated (NQ)	0.000000000000000010000.0			File: ~Y:\CORE\RAW_DATA_2022_QE\P1317_Sigrun_Lange\P1317_4_B_hip.raw~; SpectrumID: ~5418~; PrecursorID: ~0~; scans: ~14776~
3	2::tr|A0A8I6A3U6|A0A8I6A3U6_RAT	Tubulin alpha chain OS=Rattus norvegicus OX=10116 GN=Tuba3b PE=3 SV=1	1107	49840	62	62	17	17	49.4	443	7755	5423	1	0	0	604.807	2415.2	4	2415.18	0.0163	1	53.8	0.0014	R	QLFHPEQLITGKEDAANNYAR	G	Deamidated (NQ)	0.000000100000000000000.0			File: ~Y:\CORE\RAW_DATA_2022_QE\P1317_Sigrun_Lange\P1317_4_B_hip.raw~; SpectrumID: ~5584~; PrecursorID: ~0~; scans: ~15040~
3	2::tr|A0A8I6A3U6|A0A8I6A3U6_RAT	Tubulin alpha chain OS=Rattus norvegicus OX=10116 GN=Tuba3b PE=3 SV=1	1107	49840	62	62	17	17	49.4	443	7757	5349	1	0	0	806.404	2416.19	3	2416.17	0.0252	1	31.6	0.24	R	QLFHPEQLITGKEDAANNYAR	G	2 Deamidated (NQ)	0.000000100000000010000.0			File: ~Y:\CORE\RAW_DATA_2022_QE\P1317_Sigrun_Lange\P1317_4_B_hip.raw~; SpectrumID: ~5510~; PrecursorID: ~0~; scans: ~14929~
3	2::tr|A0A8I6A3U6|A0A8I6A3U6_RAT	Tubulin alpha chain OS=Rattus norvegicus OX=10116 GN=Tuba3b PE=3 SV=1	1107	49840	62	62	17	17	49.4	443	8655	5462	1	0	0	917.423	2749.25	3	2749.28	-0.0376	0	37.11	0.037	K	AYHEQLSVAEITNACFEPANQMVK	C					File: ~Y:\CORE\RAW_DATA_2022_QE\P1317_Sigrun_Lange\P1317_4_B_hip.raw~; SpectrumID: ~5623~; PrecursorID: ~0~; scans: ~15097~
3	2::tr|A0A8I6A3U6|A0A8I6A3U6_RAT	Tubulin alpha chain OS=Rattus norvegicus OX=10116 GN=Tuba3b PE=3 SV=1	1107	49840	62	62	17	17	49.4	443	8656	5681	1	0	0	917.435	2749.28	3	2749.28	-0.0008	0	85.13	7.7e-07	K	AYHEQLSVAEITNACFEPANQMVK	C					File: ~Y:\CORE\RAW_DATA_2022_QE\P1317_Sigrun_Lange\P1317_4_B_hip.raw~; SpectrumID: ~5843~; PrecursorID: ~0~; scans: ~15375~
3	2::tr|A0A8I6A3U6|A0A8I6A3U6_RAT	Tubulin alpha chain OS=Rattus norvegicus OX=10116 GN=Tuba3b PE=3 SV=1	1107	49840	62	62	17	17	49.4	443	8657	5906	1	0	0	917.435	2749.28	3	2749.28	-0.0002	0	93.13	1.2e-07	K	AYHEQLSVAEITNACFEPANQMVK	C					File: ~Y:\CORE\RAW_DATA_2022_QE\P1317_Sigrun_Lange\P1317_4_B_hip.raw~; SpectrumID: ~6068~; PrecursorID: ~0~; scans: ~15648~
3	2::tr|A0A8I5ZN97|A0A8I5ZN97_RAT	Tubulin alpha chain OS=Rattus norvegicus OX=10116 GN=Tuba8 PE=1 SV=1	727	52387	42	42	11	11	29.1	464	733	3939	1	0	0	452.218	902.422	2	902.421	0.001	0	34.44	0.043	K	FDLMYAK	R	Oxidation (M)	0.0003000.0			File: ~Y:\CORE\RAW_DATA_2022_QE\P1317_Sigrun_Lange\P1317_4_B_hip.raw~; SpectrumID: ~4098~; PrecursorID: ~0~; scans: ~13075~
3	2::tr|A0A8I5ZN97|A0A8I5ZN97_RAT	Tubulin alpha chain OS=Rattus norvegicus OX=10116 GN=Tuba8 PE=1 SV=1	727	52387	42	42	11	11	29.1	464	1416	1191	1	0	0	512.228	1022.44	2	1022.44	-0.0009	0	62.03	6.1e-05	K	EDAANNYAR	G					File: ~Y:\CORE\RAW_DATA_2022_QE\P1317_Sigrun_Lange\P1317_4_B_hip.raw~; SpectrumID: ~1275~; PrecursorID: ~0~; scans: ~8379~
3	2::tr|A0A8I5ZN97|A0A8I5ZN97_RAT	Tubulin alpha chain OS=Rattus norvegicus OX=10116 GN=Tuba8 PE=1 SV=1	727	52387	42	42	11	11	29.1	464	1417	1045	1	0	0	512.228	1022.44	2	1022.44	-0.0004	0	62.04	6.1e-05	K	EDAANNYAR	G					File: ~Y:\CORE\RAW_DATA_2022_QE\P1317_Sigrun_Lange\P1317_4_B_hip.raw~; SpectrumID: ~1111~; PrecursorID: ~0~; scans: ~8132~
3	2::tr|A0A8I5ZN97|A0A8I5ZN97_RAT	Tubulin alpha chain OS=Rattus norvegicus OX=10116 GN=Tuba8 PE=1 SV=1	727	52387	42	42	11	11	29.1	464	1423	1015	1	0	0	512.719	1023.42	2	1023.43	-0.0031	0	50.36	0.00053	K	EDAANNYAR	G	Deamidated (NQ)	0.000010000.0			File: ~Y:\CORE\RAW_DATA_2022_QE\P1317_Sigrun_Lange\P1317_4_B_hip.raw~; SpectrumID: ~1080~; PrecursorID: ~0~; scans: ~8091~
3	2::tr|A0A8I5ZN97|A0A8I5ZN97_RAT	Tubulin alpha chain OS=Rattus norvegicus OX=10116 GN=Tuba8 PE=1 SV=1	727	52387	42	42	11	11	29.1	464	1424	1324	1	0	0	512.721	1023.43	2	1023.43	0.0027	0	62.01	4.2e-05	K	EDAANNYAR	G	Deamidated (NQ)	0.000010000.0			File: ~Y:\CORE\RAW_DATA_2022_QE\P1317_Sigrun_Lange\P1317_4_B_hip.raw~; SpectrumID: ~1420~; PrecursorID: ~0~; scans: ~8623~
3	2::tr|A0A8I5ZN97|A0A8I5ZN97_RAT	Tubulin alpha chain OS=Rattus norvegicus OX=10116 GN=Tuba8 PE=1 SV=1	727	52387	42	42	11	11	29.1	464	3452	4846	1	0	0	460.904	1379.69	3	1379.69	0.0005	1	47.22	0.0041	R	LDHKFDLMYAK	R					File: ~Y:\CORE\RAW_DATA_2022_QE\P1317_Sigrun_Lange\P1317_4_B_hip.raw~; SpectrumID: ~5006~; PrecursorID: ~0~; scans: ~14242~
3	2::tr|A0A8I5ZN97|A0A8I5ZN97_RAT	Tubulin alpha chain OS=Rattus norvegicus OX=10116 GN=Tuba8 PE=1 SV=1	727	52387	42	42	11	11	29.1	464	3453	4181	1	0	0	460.904	1379.69	3	1379.69	0.0008	1	29.24	0.26	R	LDHKFDLMYAK	R					File: ~Y:\CORE\RAW_DATA_2022_QE\P1317_Sigrun_Lange\P1317_4_B_hip.raw~; SpectrumID: ~4340~; PrecursorID: ~0~; scans: ~13393~
3	2::tr|A0A8I5ZN97|A0A8I5ZN97_RAT	Tubulin alpha chain OS=Rattus norvegicus OX=10116 GN=Tuba8 PE=1 SV=1	727	52387	42	42	11	11	29.1	464	3454	4398	1	0	0	460.905	1379.69	3	1379.69	0.0023	1	33.86	0.091	R	LDHKFDLMYAK	R					File: ~Y:\CORE\RAW_DATA_2022_QE\P1317_Sigrun_Lange\P1317_4_B_hip.raw~; SpectrumID: ~4557~; PrecursorID: ~0~; scans: ~13672~
3	2::tr|A0A8I5ZN97|A0A8I5ZN97_RAT	Tubulin alpha chain OS=Rattus norvegicus OX=10116 GN=Tuba8 PE=1 SV=1	727	52387	42	42	11	11	29.1	464	3455	4613	1	0	0	460.905	1379.69	3	1379.69	0.0023	1	36.02	0.055	R	LDHKFDLMYAK	R					File: ~Y:\CORE\RAW_DATA_2022_QE\P1317_Sigrun_Lange\P1317_4_B_hip.raw~; SpectrumID: ~4773~; PrecursorID: ~0~; scans: ~13952~
3	2::tr|A0A8I5ZN97|A0A8I5ZN97_RAT	Tubulin alpha chain OS=Rattus norvegicus OX=10116 GN=Tuba8 PE=1 SV=1	727	52387	42	42	11	11	29.1	464	3643	5238	1	0	0	470.929	1409.77	3	1409.77	-0.0005	0	44.52	0.004	R	QLFHPEQLITGK	E					File: ~Y:\CORE\RAW_DATA_2022_QE\P1317_Sigrun_Lange\P1317_4_B_hip.raw~; SpectrumID: ~5399~; PrecursorID: ~0~; scans: ~14747~
3	2::tr|A0A8I5ZN97|A0A8I5ZN97_RAT	Tubulin alpha chain OS=Rattus norvegicus OX=10116 GN=Tuba8 PE=1 SV=1	727	52387	42	42	11	11	29.1	464	3644	5036	1	0	0	470.93	1409.77	3	1409.77	0.0003	0	46.89	0.0023	R	QLFHPEQLITGK	E					File: ~Y:\CORE\RAW_DATA_2022_QE\P1317_Sigrun_Lange\P1317_4_B_hip.raw~; SpectrumID: ~5197~; PrecursorID: ~0~; scans: ~14476~
3	2::tr|A0A8I5ZN97|A0A8I5ZN97_RAT	Tubulin alpha chain OS=Rattus norvegicus OX=10116 GN=Tuba8 PE=1 SV=1	727	52387	42	42	11	11	29.1	464	3645	5400	1	0	0	470.93	1409.77	3	1409.77	0.0007	0	46.05	0.0028	R	QLFHPEQLITGK	E					File: ~Y:\CORE\RAW_DATA_2022_QE\P1317_Sigrun_Lange\P1317_4_B_hip.raw~; SpectrumID: ~5561~; PrecursorID: ~0~; scans: ~15009~
3	2::tr|A0A8I5ZN97|A0A8I5ZN97_RAT	Tubulin alpha chain OS=Rattus norvegicus OX=10116 GN=Tuba8 PE=1 SV=1	727	52387	42	42	11	11	29.1	464	3646	4811	1	0	0	470.93	1409.77	3	1409.77	0.0014	0	46.23	0.0027	R	QLFHPEQLITGK	E					File: ~Y:\CORE\RAW_DATA_2022_QE\P1317_Sigrun_Lange\P1317_4_B_hip.raw~; SpectrumID: ~4971~; PrecursorID: ~0~; scans: ~14198~
3	2::tr|A0A8I5ZN97|A0A8I5ZN97_RAT	Tubulin alpha chain OS=Rattus norvegicus OX=10116 GN=Tuba8 PE=1 SV=1	727	52387	42	42	11	11	29.1	464	3647	5277	1	0	0	705.892	1409.77	2	1409.77	0.0022	0	40.26	0.011	R	QLFHPEQLITGK	E					File: ~Y:\CORE\RAW_DATA_2022_QE\P1317_Sigrun_Lange\P1317_4_B_hip.raw~; SpectrumID: ~5438~; PrecursorID: ~0~; scans: ~14811~
3	2::tr|A0A8I5ZN97|A0A8I5ZN97_RAT	Tubulin alpha chain OS=Rattus norvegicus OX=10116 GN=Tuba8 PE=1 SV=1	727	52387	42	42	11	11	29.1	464	3648	5078	1	0	0	705.895	1409.77	2	1409.77	0.0081	0	46.25	0.0025	R	QLFHPEQLITGK	E					File: ~Y:\CORE\RAW_DATA_2022_QE\P1317_Sigrun_Lange\P1317_4_B_hip.raw~; SpectrumID: ~5239~; PrecursorID: ~0~; scans: ~14529~
3	2::tr|A0A8I5ZN97|A0A8I5ZN97_RAT	Tubulin alpha chain OS=Rattus norvegicus OX=10116 GN=Tuba8 PE=1 SV=1	727	52387	42	42	11	11	29.1	464	3656	5271	1	0	0	706.39	1410.77	2	1410.75	0.0149	0	38.67	0.016	R	QLFHPEQLITGK	E	Deamidated (NQ)	0.000000100000.0			File: ~Y:\CORE\RAW_DATA_2022_QE\P1317_Sigrun_Lange\P1317_4_B_hip.raw~; SpectrumID: ~5432~; PrecursorID: ~0~; scans: ~14801~
3	2::tr|A0A8I5ZN97|A0A8I5ZN97_RAT	Tubulin alpha chain OS=Rattus norvegicus OX=10116 GN=Tuba8 PE=1 SV=1	727	52387	42	42	11	11	29.1	464	3657	4852	2	0	0	706.39	1410.77	2	1410.75	0.0156	0	37.58	0.022	R	QLFHPEQLITGK	E	Deamidated (NQ)	0.000000100000.0			File: ~Y:\CORE\RAW_DATA_2022_QE\P1317_Sigrun_Lange\P1317_4_B_hip.raw~; SpectrumID: ~5012~; PrecursorID: ~0~; scans: ~14250~
3	2::tr|A0A8I5ZN97|A0A8I5ZN97_RAT	Tubulin alpha chain OS=Rattus norvegicus OX=10116 GN=Tuba8 PE=1 SV=1	727	52387	42	42	11	11	29.1	464	4552	7328	1	0	1	799.886	1597.76	2	1597.76	-0.0024	0	62.25	0.00012	R	TIQFVDWCPTGFK	V					File: ~Y:\CORE\RAW_DATA_2022_QE\P1317_Sigrun_Lange\P1317_4_B_hip.raw~; SpectrumID: ~7491~; PrecursorID: ~0~; scans: ~17376~
3	2::tr|A0A8I5ZN97|A0A8I5ZN97_RAT	Tubulin alpha chain OS=Rattus norvegicus OX=10116 GN=Tuba8 PE=1 SV=1	727	52387	42	42	11	11	29.1	464	4553	7568	1	0	1	799.886	1597.76	2	1597.76	-0.0019	0	46.75	0.0043	R	TIQFVDWCPTGFK	V					File: ~Y:\CORE\RAW_DATA_2022_QE\P1317_Sigrun_Lange\P1317_4_B_hip.raw~; SpectrumID: ~7731~; PrecursorID: ~0~; scans: ~17650~
3	2::tr|A0A8I5ZN97|A0A8I5ZN97_RAT	Tubulin alpha chain OS=Rattus norvegicus OX=10116 GN=Tuba8 PE=1 SV=1	727	52387	42	42	11	11	29.1	464	5113	4079	1	0	0	573.631	1717.87	3	1717.87	-0.0019	0	29.98	0.28	R	NLDIERPTYTNLNR	L					File: ~Y:\CORE\RAW_DATA_2022_QE\P1317_Sigrun_Lange\P1317_4_B_hip.raw~; SpectrumID: ~4238~; PrecursorID: ~0~; scans: ~13258~
3	2::tr|A0A8I5ZN97|A0A8I5ZN97_RAT	Tubulin alpha chain OS=Rattus norvegicus OX=10116 GN=Tuba8 PE=1 SV=1	727	52387	42	42	11	11	29.1	464	5114	3872	1	0	0	573.632	1717.87	3	1717.87	-0.001	0	38.32	0.041	R	NLDIERPTYTNLNR	L					File: ~Y:\CORE\RAW_DATA_2022_QE\P1317_Sigrun_Lange\P1317_4_B_hip.raw~; SpectrumID: ~4031~; PrecursorID: ~0~; scans: ~12988~
3	2::tr|A0A8I5ZN97|A0A8I5ZN97_RAT	Tubulin alpha chain OS=Rattus norvegicus OX=10116 GN=Tuba8 PE=1 SV=1	727	52387	42	42	11	11	29.1	464	5117	3669	1	0	0	573.633	1717.88	3	1717.87	0.0012	0	46.87	0.0058	R	NLDIERPTYTNLNR	L					File: ~Y:\CORE\RAW_DATA_2022_QE\P1317_Sigrun_Lange\P1317_4_B_hip.raw~; SpectrumID: ~3827~; PrecursorID: ~0~; scans: ~12718~
3	2::tr|A0A8I5ZN97|A0A8I5ZN97_RAT	Tubulin alpha chain OS=Rattus norvegicus OX=10116 GN=Tuba8 PE=1 SV=1	727	52387	42	42	11	11	29.1	464	5118	3257	1	0	0	573.633	1717.88	3	1717.87	0.0014	0	33.18	0.13	R	NLDIERPTYTNLNR	L					File: ~Y:\CORE\RAW_DATA_2022_QE\P1317_Sigrun_Lange\P1317_4_B_hip.raw~; SpectrumID: ~3414~; PrecursorID: ~0~; scans: ~12176~
3	2::tr|A0A8I5ZN97|A0A8I5ZN97_RAT	Tubulin alpha chain OS=Rattus norvegicus OX=10116 GN=Tuba8 PE=1 SV=1	727	52387	42	42	11	11	29.1	464	5119	3466	1	0	0	573.633	1717.88	3	1717.87	0.0021	0	29.6	0.3	R	NLDIERPTYTNLNR	L					File: ~Y:\CORE\RAW_DATA_2022_QE\P1317_Sigrun_Lange\P1317_4_B_hip.raw~; SpectrumID: ~3624~; PrecursorID: ~0~; scans: ~12449~
3	2::tr|A0A8I5ZN97|A0A8I5ZN97_RAT	Tubulin alpha chain OS=Rattus norvegicus OX=10116 GN=Tuba8 PE=1 SV=1	727	52387	42	42	11	11	29.1	464	5607	5420	1	0	0	912.995	1823.97	2	1823.98	-0.0033	0	40.91	0.012	K	VGINYQPPTVVPGGDLAK	V					File: ~Y:\CORE\RAW_DATA_2022_QE\P1317_Sigrun_Lange\P1317_4_B_hip.raw~; SpectrumID: ~5581~; PrecursorID: ~0~; scans: ~15036~
3	2::tr|A0A8I5ZN97|A0A8I5ZN97_RAT	Tubulin alpha chain OS=Rattus norvegicus OX=10116 GN=Tuba8 PE=1 SV=1	727	52387	42	42	11	11	29.1	464	5608	5291	1	0	0	609	1823.98	3	1823.98	-0.0002	0	25.03	0.46	K	VGINYQPPTVVPGGDLAK	V					File: ~Y:\CORE\RAW_DATA_2022_QE\P1317_Sigrun_Lange\P1317_4_B_hip.raw~; SpectrumID: ~5452~; PrecursorID: ~0~; scans: ~14832~
3	2::tr|A0A8I5ZN97|A0A8I5ZN97_RAT	Tubulin alpha chain OS=Rattus norvegicus OX=10116 GN=Tuba8 PE=1 SV=1	727	52387	42	42	11	11	29.1	464	5611	5308	1	0	0	609.337	1824.99	3	1824.96	0.0271	0	46.12	0.0031	K	VGINYQPPTVVPGGDLAK	V	Deamidated (NQ)	0.000001000000000000.0			File: ~Y:\CORE\RAW_DATA_2022_QE\P1317_Sigrun_Lange\P1317_4_B_hip.raw~; SpectrumID: ~5469~; PrecursorID: ~0~; scans: ~14857~
3	2::tr|A0A8I5ZN97|A0A8I5ZN97_RAT	Tubulin alpha chain OS=Rattus norvegicus OX=10116 GN=Tuba8 PE=1 SV=1	727	52387	42	42	11	11	29.1	464	5760	7461	1	0	0	932.956	1863.9	2	1863.9	0.0002	0	124.24	1.1e-10	R	AVCMLSNTTAIAEAWAR	L					File: ~Y:\CORE\RAW_DATA_2022_QE\P1317_Sigrun_Lange\P1317_4_B_hip.raw~; SpectrumID: ~7624~; PrecursorID: ~0~; scans: ~17529~
3	2::tr|A0A8I5ZN97|A0A8I5ZN97_RAT	Tubulin alpha chain OS=Rattus norvegicus OX=10116 GN=Tuba8 PE=1 SV=1	727	52387	42	42	11	11	29.1	464	5761	7468	1	0	0	622.307	1863.9	3	1863.9	0.003	0	76.38	7e-06	R	AVCMLSNTTAIAEAWAR	L					File: ~Y:\CORE\RAW_DATA_2022_QE\P1317_Sigrun_Lange\P1317_4_B_hip.raw~; SpectrumID: ~7631~; PrecursorID: ~0~; scans: ~17537~
3	2::tr|A0A8I5ZN97|A0A8I5ZN97_RAT	Tubulin alpha chain OS=Rattus norvegicus OX=10116 GN=Tuba8 PE=1 SV=1	727	52387	42	42	11	11	29.1	464	5763	7225	1	0	0	932.961	1863.91	2	1863.9	0.01	0	114.86	9.8e-10	R	AVCMLSNTTAIAEAWAR	L					File: ~Y:\CORE\RAW_DATA_2022_QE\P1317_Sigrun_Lange\P1317_4_B_hip.raw~; SpectrumID: ~7388~; PrecursorID: ~0~; scans: ~17261~
3	2::tr|A0A8I5ZN97|A0A8I5ZN97_RAT	Tubulin alpha chain OS=Rattus norvegicus OX=10116 GN=Tuba8 PE=1 SV=1	727	52387	42	42	11	11	29.1	464	5846	7386	1	0	0	627.977	1880.91	3	1880.88	0.0329	0	57.51	0.0005	R	AVCMLSNTTAIAEAWAR	L	Deamidated (NQ); Oxidation (M)	0.00030010000000000.0			File: ~Y:\CORE\RAW_DATA_2022_QE\P1317_Sigrun_Lange\P1317_4_B_hip.raw~; SpectrumID: ~7549~; PrecursorID: ~0~; scans: ~17441~
3	2::tr|A0A8I5ZN97|A0A8I5ZN97_RAT	Tubulin alpha chain OS=Rattus norvegicus OX=10116 GN=Tuba8 PE=1 SV=1	727	52387	42	42	11	11	29.1	464	7470	6593	1	0	0	777.34	2329	3	2329.01	-0.0133	0	89.96	1.1e-07	R	AFVHWYVGEGMEEGEFSEAR	E					File: ~Y:\CORE\RAW_DATA_2022_QE\P1317_Sigrun_Lange\P1317_4_B_hip.raw~; SpectrumID: ~6755~; PrecursorID: ~0~; scans: ~16499~
3	2::tr|A0A8I5ZN97|A0A8I5ZN97_RAT	Tubulin alpha chain OS=Rattus norvegicus OX=10116 GN=Tuba8 PE=1 SV=1	727	52387	42	42	11	11	29.1	464	7471	6380	1	0	0	777.341	2329	3	2329.01	-0.0085	0	63.32	5.3e-05	R	AFVHWYVGEGMEEGEFSEAR	E					File: ~Y:\CORE\RAW_DATA_2022_QE\P1317_Sigrun_Lange\P1317_4_B_hip.raw~; SpectrumID: ~6542~; PrecursorID: ~0~; scans: ~16227~
3	2::tr|A0A8I5ZN97|A0A8I5ZN97_RAT	Tubulin alpha chain OS=Rattus norvegicus OX=10116 GN=Tuba8 PE=1 SV=1	727	52387	42	42	11	11	29.1	464	7472	7026	1	0	0	777.349	2329.02	3	2329.01	0.0131	0	37.33	0.028	R	AFVHWYVGEGMEEGEFSEAR	E					File: ~Y:\CORE\RAW_DATA_2022_QE\P1317_Sigrun_Lange\P1317_4_B_hip.raw~; SpectrumID: ~7189~; PrecursorID: ~0~; scans: ~17039~
3	2::tr|A0A8I5ZN97|A0A8I5ZN97_RAT	Tubulin alpha chain OS=Rattus norvegicus OX=10116 GN=Tuba8 PE=1 SV=1	727	52387	42	42	11	11	29.1	464	7725	9375	1	0	0	803.739	2408.19	3	2408.2	-0.0068	0	45.47	0.0089	R	FDGALNVDLTEFQTNLVPYPR	I					File: ~Y:\CORE\RAW_DATA_2022_QE\P1317_Sigrun_Lange\P1317_4_B_hip.raw~; SpectrumID: ~9672~; PrecursorID: ~0~; scans: ~19769~
3	2::tr|A0A8I5ZN97|A0A8I5ZN97_RAT	Tubulin alpha chain OS=Rattus norvegicus OX=10116 GN=Tuba8 PE=1 SV=1	727	52387	42	42	11	11	29.1	464	7726	9020	1	0	0	803.74	2408.2	3	2408.2	-0.0042	0	86.4	7.3e-07	R	FDGALNVDLTEFQTNLVPYPR	I					File: ~Y:\CORE\RAW_DATA_2022_QE\P1317_Sigrun_Lange\P1317_4_B_hip.raw~; SpectrumID: ~9281~; PrecursorID: ~0~; scans: ~19352~
3	2::tr|A0A8I5ZN97|A0A8I5ZN97_RAT	Tubulin alpha chain OS=Rattus norvegicus OX=10116 GN=Tuba8 PE=1 SV=1	727	52387	42	42	11	11	29.1	464	7727	9013	1	0	0	1205.11	2408.2	2	2408.2	-0.0041	0	111.04	2.5e-09	R	FDGALNVDLTEFQTNLVPYPR	I					File: ~Y:\CORE\RAW_DATA_2022_QE\P1317_Sigrun_Lange\P1317_4_B_hip.raw~; SpectrumID: ~9272~; PrecursorID: ~0~; scans: ~19342~
3	2::tr|A0A8I5ZN97|A0A8I5ZN97_RAT	Tubulin alpha chain OS=Rattus norvegicus OX=10116 GN=Tuba8 PE=1 SV=1	727	52387	42	42	11	11	29.1	464	7728	9339	1	0	0	1205.11	2408.2	2	2408.2	-0.0041	0	102.68	1.7e-08	R	FDGALNVDLTEFQTNLVPYPR	I					File: ~Y:\CORE\RAW_DATA_2022_QE\P1317_Sigrun_Lange\P1317_4_B_hip.raw~; SpectrumID: ~9635~; PrecursorID: ~0~; scans: ~19730~
3	2::tr|A0A8I5ZN97|A0A8I5ZN97_RAT	Tubulin alpha chain OS=Rattus norvegicus OX=10116 GN=Tuba8 PE=1 SV=1	727	52387	42	42	11	11	29.1	464	7747	5061	1	0	0	604.556	2414.19	4	2414.2	-0.0043	1	31.14	0.27	R	QLFHPEQLITGKEDAANNYAR	G					File: ~Y:\CORE\RAW_DATA_2022_QE\P1317_Sigrun_Lange\P1317_4_B_hip.raw~; SpectrumID: ~5222~; PrecursorID: ~0~; scans: ~14507~
3	2::tr|A0A8I5ZN97|A0A8I5ZN97_RAT	Tubulin alpha chain OS=Rattus norvegicus OX=10116 GN=Tuba8 PE=1 SV=1	727	52387	42	42	11	11	29.1	464	7754	5257	1	0	0	604.807	2415.2	4	2415.18	0.0156	1	56.92	0.00068	R	QLFHPEQLITGKEDAANNYAR	G	Deamidated (NQ)	0.000000000000000010000.0			File: ~Y:\CORE\RAW_DATA_2022_QE\P1317_Sigrun_Lange\P1317_4_B_hip.raw~; SpectrumID: ~5418~; PrecursorID: ~0~; scans: ~14776~
3	2::tr|A0A8I5ZN97|A0A8I5ZN97_RAT	Tubulin alpha chain OS=Rattus norvegicus OX=10116 GN=Tuba8 PE=1 SV=1	727	52387	42	42	11	11	29.1	464	7755	5423	1	0	0	604.807	2415.2	4	2415.18	0.0163	1	53.8	0.0014	R	QLFHPEQLITGKEDAANNYAR	G	Deamidated (NQ)	0.000000100000000000000.0			File: ~Y:\CORE\RAW_DATA_2022_QE\P1317_Sigrun_Lange\P1317_4_B_hip.raw~; SpectrumID: ~5584~; PrecursorID: ~0~; scans: ~15040~
3	2::tr|A0A8I5ZN97|A0A8I5ZN97_RAT	Tubulin alpha chain OS=Rattus norvegicus OX=10116 GN=Tuba8 PE=1 SV=1	727	52387	42	42	11	11	29.1	464	7757	5349	1	0	0	806.404	2416.19	3	2416.17	0.0252	1	31.6	0.24	R	QLFHPEQLITGKEDAANNYAR	G	2 Deamidated (NQ)	0.000000100000000010000.0			File: ~Y:\CORE\RAW_DATA_2022_QE\P1317_Sigrun_Lange\P1317_4_B_hip.raw~; SpectrumID: ~5510~; PrecursorID: ~0~; scans: ~14929~
3	2::sp|Q6AY56|TBA8_RAT	Tubulin alpha-8 chain OS=Rattus norvegicus OX=10116 GN=Tuba8 PE=2 SV=1	727	50690	42	42	11	11	30.1	449	733	3939	1	0	0	452.218	902.422	2	902.421	0.001	0	34.44	0.043	K	FDLMYAK	R	Oxidation (M)	0.0003000.0			File: ~Y:\CORE\RAW_DATA_2022_QE\P1317_Sigrun_Lange\P1317_4_B_hip.raw~; SpectrumID: ~4098~; PrecursorID: ~0~; scans: ~13075~
3	2::sp|Q6AY56|TBA8_RAT	Tubulin alpha-8 chain OS=Rattus norvegicus OX=10116 GN=Tuba8 PE=2 SV=1	727	50690	42	42	11	11	30.1	449	1416	1191	1	0	0	512.228	1022.44	2	1022.44	-0.0009	0	62.03	6.1e-05	K	EDAANNYAR	G					File: ~Y:\CORE\RAW_DATA_2022_QE\P1317_Sigrun_Lange\P1317_4_B_hip.raw~; SpectrumID: ~1275~; PrecursorID: ~0~; scans: ~8379~
3	2::sp|Q6AY56|TBA8_RAT	Tubulin alpha-8 chain OS=Rattus norvegicus OX=10116 GN=Tuba8 PE=2 SV=1	727	50690	42	42	11	11	30.1	449	1417	1045	1	0	0	512.228	1022.44	2	1022.44	-0.0004	0	62.04	6.1e-05	K	EDAANNYAR	G					File: ~Y:\CORE\RAW_DATA_2022_QE\P1317_Sigrun_Lange\P1317_4_B_hip.raw~; SpectrumID: ~1111~; PrecursorID: ~0~; scans: ~8132~
3	2::sp|Q6AY56|TBA8_RAT	Tubulin alpha-8 chain OS=Rattus norvegicus OX=10116 GN=Tuba8 PE=2 SV=1	727	50690	42	42	11	11	30.1	449	1423	1015	1	0	0	512.719	1023.42	2	1023.43	-0.0031	0	50.36	0.00053	K	EDAANNYAR	G	Deamidated (NQ)	0.000010000.0			File: ~Y:\CORE\RAW_DATA_2022_QE\P1317_Sigrun_Lange\P1317_4_B_hip.raw~; SpectrumID: ~1080~; PrecursorID: ~0~; scans: ~8091~
3	2::sp|Q6AY56|TBA8_RAT	Tubulin alpha-8 chain OS=Rattus norvegicus OX=10116 GN=Tuba8 PE=2 SV=1	727	50690	42	42	11	11	30.1	449	1424	1324	1	0	0	512.721	1023.43	2	1023.43	0.0027	0	62.01	4.2e-05	K	EDAANNYAR	G	Deamidated (NQ)	0.000010000.0			File: ~Y:\CORE\RAW_DATA_2022_QE\P1317_Sigrun_Lange\P1317_4_B_hip.raw~; SpectrumID: ~1420~; PrecursorID: ~0~; scans: ~8623~
3	2::sp|Q6AY56|TBA8_RAT	Tubulin alpha-8 chain OS=Rattus norvegicus OX=10116 GN=Tuba8 PE=2 SV=1	727	50690	42	42	11	11	30.1	449	3452	4846	1	0	0	460.904	1379.69	3	1379.69	0.0005	1	47.22	0.0041	R	LDHKFDLMYAK	R					File: ~Y:\CORE\RAW_DATA_2022_QE\P1317_Sigrun_Lange\P1317_4_B_hip.raw~; SpectrumID: ~5006~; PrecursorID: ~0~; scans: ~14242~
3	2::sp|Q6AY56|TBA8_RAT	Tubulin alpha-8 chain OS=Rattus norvegicus OX=10116 GN=Tuba8 PE=2 SV=1	727	50690	42	42	11	11	30.1	449	3453	4181	1	0	0	460.904	1379.69	3	1379.69	0.0008	1	29.24	0.26	R	LDHKFDLMYAK	R					File: ~Y:\CORE\RAW_DATA_2022_QE\P1317_Sigrun_Lange\P1317_4_B_hip.raw~; SpectrumID: ~4340~; PrecursorID: ~0~; scans: ~13393~
3	2::sp|Q6AY56|TBA8_RAT	Tubulin alpha-8 chain OS=Rattus norvegicus OX=10116 GN=Tuba8 PE=2 SV=1	727	50690	42	42	11	11	30.1	449	3454	4398	1	0	0	460.905	1379.69	3	1379.69	0.0023	1	33.86	0.091	R	LDHKFDLMYAK	R					File: ~Y:\CORE\RAW_DATA_2022_QE\P1317_Sigrun_Lange\P1317_4_B_hip.raw~; SpectrumID: ~4557~; PrecursorID: ~0~; scans: ~13672~
3	2::sp|Q6AY56|TBA8_RAT	Tubulin alpha-8 chain OS=Rattus norvegicus OX=10116 GN=Tuba8 PE=2 SV=1	727	50690	42	42	11	11	30.1	449	3455	4613	1	0	0	460.905	1379.69	3	1379.69	0.0023	1	36.02	0.055	R	LDHKFDLMYAK	R					File: ~Y:\CORE\RAW_DATA_2022_QE\P1317_Sigrun_Lange\P1317_4_B_hip.raw~; SpectrumID: ~4773~; PrecursorID: ~0~; scans: ~13952~
3	2::sp|Q6AY56|TBA8_RAT	Tubulin alpha-8 chain OS=Rattus norvegicus OX=10116 GN=Tuba8 PE=2 SV=1	727	50690	42	42	11	11	30.1	449	3643	5238	1	0	0	470.929	1409.77	3	1409.77	-0.0005	0	44.52	0.004	R	QLFHPEQLITGK	E					File: ~Y:\CORE\RAW_DATA_2022_QE\P1317_Sigrun_Lange\P1317_4_B_hip.raw~; SpectrumID: ~5399~; PrecursorID: ~0~; scans: ~14747~
3	2::sp|Q6AY56|TBA8_RAT	Tubulin alpha-8 chain OS=Rattus norvegicus OX=10116 GN=Tuba8 PE=2 SV=1	727	50690	42	42	11	11	30.1	449	3644	5036	1	0	0	470.93	1409.77	3	1409.77	0.0003	0	46.89	0.0023	R	QLFHPEQLITGK	E					File: ~Y:\CORE\RAW_DATA_2022_QE\P1317_Sigrun_Lange\P1317_4_B_hip.raw~; SpectrumID: ~5197~; PrecursorID: ~0~; scans: ~14476~
3	2::sp|Q6AY56|TBA8_RAT	Tubulin alpha-8 chain OS=Rattus norvegicus OX=10116 GN=Tuba8 PE=2 SV=1	727	50690	42	42	11	11	30.1	449	3645	5400	1	0	0	470.93	1409.77	3	1409.77	0.0007	0	46.05	0.0028	R	QLFHPEQLITGK	E					File: ~Y:\CORE\RAW_DATA_2022_QE\P1317_Sigrun_Lange\P1317_4_B_hip.raw~; SpectrumID: ~5561~; PrecursorID: ~0~; scans: ~15009~
3	2::sp|Q6AY56|TBA8_RAT	Tubulin alpha-8 chain OS=Rattus norvegicus OX=10116 GN=Tuba8 PE=2 SV=1	727	50690	42	42	11	11	30.1	449	3646	4811	1	0	0	470.93	1409.77	3	1409.77	0.0014	0	46.23	0.0027	R	QLFHPEQLITGK	E					File: ~Y:\CORE\RAW_DATA_2022_QE\P1317_Sigrun_Lange\P1317_4_B_hip.raw~; SpectrumID: ~4971~; PrecursorID: ~0~; scans: ~14198~
3	2::sp|Q6AY56|TBA8_RAT	Tubulin alpha-8 chain OS=Rattus norvegicus OX=10116 GN=Tuba8 PE=2 SV=1	727	50690	42	42	11	11	30.1	449	3647	5277	1	0	0	705.892	1409.77	2	1409.77	0.0022	0	40.26	0.011	R	QLFHPEQLITGK	E					File: ~Y:\CORE\RAW_DATA_2022_QE\P1317_Sigrun_Lange\P1317_4_B_hip.raw~; SpectrumID: ~5438~; PrecursorID: ~0~; scans: ~14811~
3	2::sp|Q6AY56|TBA8_RAT	Tubulin alpha-8 chain OS=Rattus norvegicus OX=10116 GN=Tuba8 PE=2 SV=1	727	50690	42	42	11	11	30.1	449	3648	5078	1	0	0	705.895	1409.77	2	1409.77	0.0081	0	46.25	0.0025	R	QLFHPEQLITGK	E					File: ~Y:\CORE\RAW_DATA_2022_QE\P1317_Sigrun_Lange\P1317_4_B_hip.raw~; SpectrumID: ~5239~; PrecursorID: ~0~; scans: ~14529~
3	2::sp|Q6AY56|TBA8_RAT	Tubulin alpha-8 chain OS=Rattus norvegicus OX=10116 GN=Tuba8 PE=2 SV=1	727	50690	42	42	11	11	30.1	449	3656	5271	1	0	0	706.39	1410.77	2	1410.75	0.0149	0	38.67	0.016	R	QLFHPEQLITGK	E	Deamidated (NQ)	0.000000100000.0			File: ~Y:\CORE\RAW_DATA_2022_QE\P1317_Sigrun_Lange\P1317_4_B_hip.raw~; SpectrumID: ~5432~; PrecursorID: ~0~; scans: ~14801~
3	2::sp|Q6AY56|TBA8_RAT	Tubulin alpha-8 chain OS=Rattus norvegicus OX=10116 GN=Tuba8 PE=2 SV=1	727	50690	42	42	11	11	30.1	449	3657	4852	2	0	0	706.39	1410.77	2	1410.75	0.0156	0	37.58	0.022	R	QLFHPEQLITGK	E	Deamidated (NQ)	0.000000100000.0			File: ~Y:\CORE\RAW_DATA_2022_QE\P1317_Sigrun_Lange\P1317_4_B_hip.raw~; SpectrumID: ~5012~; PrecursorID: ~0~; scans: ~14250~
3	2::sp|Q6AY56|TBA8_RAT	Tubulin alpha-8 chain OS=Rattus norvegicus OX=10116 GN=Tuba8 PE=2 SV=1	727	50690	42	42	11	11	30.1	449	4552	7328	1	0	1	799.886	1597.76	2	1597.76	-0.0024	0	62.25	0.00012	R	TIQFVDWCPTGFK	V					File: ~Y:\CORE\RAW_DATA_2022_QE\P1317_Sigrun_Lange\P1317_4_B_hip.raw~; SpectrumID: ~7491~; PrecursorID: ~0~; scans: ~17376~
3	2::sp|Q6AY56|TBA8_RAT	Tubulin alpha-8 chain OS=Rattus norvegicus OX=10116 GN=Tuba8 PE=2 SV=1	727	50690	42	42	11	11	30.1	449	4553	7568	1	0	1	799.886	1597.76	2	1597.76	-0.0019	0	46.75	0.0043	R	TIQFVDWCPTGFK	V					File: ~Y:\CORE\RAW_DATA_2022_QE\P1317_Sigrun_Lange\P1317_4_B_hip.raw~; SpectrumID: ~7731~; PrecursorID: ~0~; scans: ~17650~
3	2::sp|Q6AY56|TBA8_RAT	Tubulin alpha-8 chain OS=Rattus norvegicus OX=10116 GN=Tuba8 PE=2 SV=1	727	50690	42	42	11	11	30.1	449	5113	4079	1	0	0	573.631	1717.87	3	1717.87	-0.0019	0	29.98	0.28	R	NLDIERPTYTNLNR	L					File: ~Y:\CORE\RAW_DATA_2022_QE\P1317_Sigrun_Lange\P1317_4_B_hip.raw~; SpectrumID: ~4238~; PrecursorID: ~0~; scans: ~13258~
3	2::sp|Q6AY56|TBA8_RAT	Tubulin alpha-8 chain OS=Rattus norvegicus OX=10116 GN=Tuba8 PE=2 SV=1	727	50690	42	42	11	11	30.1	449	5114	3872	1	0	0	573.632	1717.87	3	1717.87	-0.001	0	38.32	0.041	R	NLDIERPTYTNLNR	L					File: ~Y:\CORE\RAW_DATA_2022_QE\P1317_Sigrun_Lange\P1317_4_B_hip.raw~; SpectrumID: ~4031~; PrecursorID: ~0~; scans: ~12988~
3	2::sp|Q6AY56|TBA8_RAT	Tubulin alpha-8 chain OS=Rattus norvegicus OX=10116 GN=Tuba8 PE=2 SV=1	727	50690	42	42	11	11	30.1	449	5117	3669	1	0	0	573.633	1717.88	3	1717.87	0.0012	0	46.87	0.0058	R	NLDIERPTYTNLNR	L					File: ~Y:\CORE\RAW_DATA_2022_QE\P1317_Sigrun_Lange\P1317_4_B_hip.raw~; SpectrumID: ~3827~; PrecursorID: ~0~; scans: ~12718~
3	2::sp|Q6AY56|TBA8_RAT	Tubulin alpha-8 chain OS=Rattus norvegicus OX=10116 GN=Tuba8 PE=2 SV=1	727	50690	42	42	11	11	30.1	449	5118	3257	1	0	0	573.633	1717.88	3	1717.87	0.0014	0	33.18	0.13	R	NLDIERPTYTNLNR	L					File: ~Y:\CORE\RAW_DATA_2022_QE\P1317_Sigrun_Lange\P1317_4_B_hip.raw~; SpectrumID: ~3414~; PrecursorID: ~0~; scans: ~12176~
3	2::sp|Q6AY56|TBA8_RAT	Tubulin alpha-8 chain OS=Rattus norvegicus OX=10116 GN=Tuba8 PE=2 SV=1	727	50690	42	42	11	11	30.1	449	5119	3466	1	0	0	573.633	1717.88	3	1717.87	0.0021	0	29.6	0.3	R	NLDIERPTYTNLNR	L					File: ~Y:\CORE\RAW_DATA_2022_QE\P1317_Sigrun_Lange\P1317_4_B_hip.raw~; SpectrumID: ~3624~; PrecursorID: ~0~; scans: ~12449~
3	2::sp|Q6AY56|TBA8_RAT	Tubulin alpha-8 chain OS=Rattus norvegicus OX=10116 GN=Tuba8 PE=2 SV=1	727	50690	42	42	11	11	30.1	449	5607	5420	1	0	0	912.995	1823.97	2	1823.98	-0.0033	0	40.91	0.012	K	VGINYQPPTVVPGGDLAK	V					File: ~Y:\CORE\RAW_DATA_2022_QE\P1317_Sigrun_Lange\P1317_4_B_hip.raw~; SpectrumID: ~5581~; PrecursorID: ~0~; scans: ~15036~
3	2::sp|Q6AY56|TBA8_RAT	Tubulin alpha-8 chain OS=Rattus norvegicus OX=10116 GN=Tuba8 PE=2 SV=1	727	50690	42	42	11	11	30.1	449	5608	5291	1	0	0	609	1823.98	3	1823.98	-0.0002	0	25.03	0.46	K	VGINYQPPTVVPGGDLAK	V					File: ~Y:\CORE\RAW_DATA_2022_QE\P1317_Sigrun_Lange\P1317_4_B_hip.raw~; SpectrumID: ~5452~; PrecursorID: ~0~; scans: ~14832~
3	2::sp|Q6AY56|TBA8_RAT	Tubulin alpha-8 chain OS=Rattus norvegicus OX=10116 GN=Tuba8 PE=2 SV=1	727	50690	42	42	11	11	30.1	449	5611	5308	1	0	0	609.337	1824.99	3	1824.96	0.0271	0	46.12	0.0031	K	VGINYQPPTVVPGGDLAK	V	Deamidated (NQ)	0.000001000000000000.0			File: ~Y:\CORE\RAW_DATA_2022_QE\P1317_Sigrun_Lange\P1317_4_B_hip.raw~; SpectrumID: ~5469~; PrecursorID: ~0~; scans: ~14857~
3	2::sp|Q6AY56|TBA8_RAT	Tubulin alpha-8 chain OS=Rattus norvegicus OX=10116 GN=Tuba8 PE=2 SV=1	727	50690	42	42	11	11	30.1	449	5760	7461	1	0	0	932.956	1863.9	2	1863.9	0.0002	0	124.24	1.1e-10	R	AVCMLSNTTAIAEAWAR	L					File: ~Y:\CORE\RAW_DATA_2022_QE\P1317_Sigrun_Lange\P1317_4_B_hip.raw~; SpectrumID: ~7624~; PrecursorID: ~0~; scans: ~17529~
3	2::sp|Q6AY56|TBA8_RAT	Tubulin alpha-8 chain OS=Rattus norvegicus OX=10116 GN=Tuba8 PE=2 SV=1	727	50690	42	42	11	11	30.1	449	5761	7468	1	0	0	622.307	1863.9	3	1863.9	0.003	0	76.38	7e-06	R	AVCMLSNTTAIAEAWAR	L					File: ~Y:\CORE\RAW_DATA_2022_QE\P1317_Sigrun_Lange\P1317_4_B_hip.raw~; SpectrumID: ~7631~; PrecursorID: ~0~; scans: ~17537~
3	2::sp|Q6AY56|TBA8_RAT	Tubulin alpha-8 chain OS=Rattus norvegicus OX=10116 GN=Tuba8 PE=2 SV=1	727	50690	42	42	11	11	30.1	449	5763	7225	1	0	0	932.961	1863.91	2	1863.9	0.01	0	114.86	9.8e-10	R	AVCMLSNTTAIAEAWAR	L					File: ~Y:\CORE\RAW_DATA_2022_QE\P1317_Sigrun_Lange\P1317_4_B_hip.raw~; SpectrumID: ~7388~; PrecursorID: ~0~; scans: ~17261~
3	2::sp|Q6AY56|TBA8_RAT	Tubulin alpha-8 chain OS=Rattus norvegicus OX=10116 GN=Tuba8 PE=2 SV=1	727	50690	42	42	11	11	30.1	449	5846	7386	1	0	0	627.977	1880.91	3	1880.88	0.0329	0	57.51	0.0005	R	AVCMLSNTTAIAEAWAR	L	Deamidated (NQ); Oxidation (M)	0.00030010000000000.0			File: ~Y:\CORE\RAW_DATA_2022_QE\P1317_Sigrun_Lange\P1317_4_B_hip.raw~; SpectrumID: ~7549~; PrecursorID: ~0~; scans: ~17441~
3	2::sp|Q6AY56|TBA8_RAT	Tubulin alpha-8 chain OS=Rattus norvegicus OX=10116 GN=Tuba8 PE=2 SV=1	727	50690	42	42	11	11	30.1	449	7470	6593	1	0	0	777.34	2329	3	2329.01	-0.0133	0	89.96	1.1e-07	R	AFVHWYVGEGMEEGEFSEAR	E					File: ~Y:\CORE\RAW_DATA_2022_QE\P1317_Sigrun_Lange\P1317_4_B_hip.raw~; SpectrumID: ~6755~; PrecursorID: ~0~; scans: ~16499~
3	2::sp|Q6AY56|TBA8_RAT	Tubulin alpha-8 chain OS=Rattus norvegicus OX=10116 GN=Tuba8 PE=2 SV=1	727	50690	42	42	11	11	30.1	449	7471	6380	1	0	0	777.341	2329	3	2329.01	-0.0085	0	63.32	5.3e-05	R	AFVHWYVGEGMEEGEFSEAR	E					File: ~Y:\CORE\RAW_DATA_2022_QE\P1317_Sigrun_Lange\P1317_4_B_hip.raw~; SpectrumID: ~6542~; PrecursorID: ~0~; scans: ~16227~
3	2::sp|Q6AY56|TBA8_RAT	Tubulin alpha-8 chain OS=Rattus norvegicus OX=10116 GN=Tuba8 PE=2 SV=1	727	50690	42	42	11	11	30.1	449	7472	7026	1	0	0	777.349	2329.02	3	2329.01	0.0131	0	37.33	0.028	R	AFVHWYVGEGMEEGEFSEAR	E					File: ~Y:\CORE\RAW_DATA_2022_QE\P1317_Sigrun_Lange\P1317_4_B_hip.raw~; SpectrumID: ~7189~; PrecursorID: ~0~; scans: ~17039~
3	2::sp|Q6AY56|TBA8_RAT	Tubulin alpha-8 chain OS=Rattus norvegicus OX=10116 GN=Tuba8 PE=2 SV=1	727	50690	42	42	11	11	30.1	449	7725	9375	1	0	0	803.739	2408.19	3	2408.2	-0.0068	0	45.47	0.0089	R	FDGALNVDLTEFQTNLVPYPR	I					File: ~Y:\CORE\RAW_DATA_2022_QE\P1317_Sigrun_Lange\P1317_4_B_hip.raw~; SpectrumID: ~9672~; PrecursorID: ~0~; scans: ~19769~
3	2::sp|Q6AY56|TBA8_RAT	Tubulin alpha-8 chain OS=Rattus norvegicus OX=10116 GN=Tuba8 PE=2 SV=1	727	50690	42	42	11	11	30.1	449	7726	9020	1	0	0	803.74	2408.2	3	2408.2	-0.0042	0	86.4	7.3e-07	R	FDGALNVDLTEFQTNLVPYPR	I					File: ~Y:\CORE\RAW_DATA_2022_QE\P1317_Sigrun_Lange\P1317_4_B_hip.raw~; SpectrumID: ~9281~; PrecursorID: ~0~; scans: ~19352~
3	2::sp|Q6AY56|TBA8_RAT	Tubulin alpha-8 chain OS=Rattus norvegicus OX=10116 GN=Tuba8 PE=2 SV=1	727	50690	42	42	11	11	30.1	449	7727	9013	1	0	0	1205.11	2408.2	2	2408.2	-0.0041	0	111.04	2.5e-09	R	FDGALNVDLTEFQTNLVPYPR	I					File: ~Y:\CORE\RAW_DATA_2022_QE\P1317_Sigrun_Lange\P1317_4_B_hip.raw~; SpectrumID: ~9272~; PrecursorID: ~0~; scans: ~19342~
3	2::sp|Q6AY56|TBA8_RAT	Tubulin alpha-8 chain OS=Rattus norvegicus OX=10116 GN=Tuba8 PE=2 SV=1	727	50690	42	42	11	11	30.1	449	7728	9339	1	0	0	1205.11	2408.2	2	2408.2	-0.0041	0	102.68	1.7e-08	R	FDGALNVDLTEFQTNLVPYPR	I					File: ~Y:\CORE\RAW_DATA_2022_QE\P1317_Sigrun_Lange\P1317_4_B_hip.raw~; SpectrumID: ~9635~; PrecursorID: ~0~; scans: ~19730~
3	2::sp|Q6AY56|TBA8_RAT	Tubulin alpha-8 chain OS=Rattus norvegicus OX=10116 GN=Tuba8 PE=2 SV=1	727	50690	42	42	11	11	30.1	449	7747	5061	1	0	0	604.556	2414.19	4	2414.2	-0.0043	1	31.14	0.27	R	QLFHPEQLITGKEDAANNYAR	G					File: ~Y:\CORE\RAW_DATA_2022_QE\P1317_Sigrun_Lange\P1317_4_B_hip.raw~; SpectrumID: ~5222~; PrecursorID: ~0~; scans: ~14507~
3	2::sp|Q6AY56|TBA8_RAT	Tubulin alpha-8 chain OS=Rattus norvegicus OX=10116 GN=Tuba8 PE=2 SV=1	727	50690	42	42	11	11	30.1	449	7754	5257	1	0	0	604.807	2415.2	4	2415.18	0.0156	1	56.92	0.00068	R	QLFHPEQLITGKEDAANNYAR	G	Deamidated (NQ)	0.000000000000000010000.0			File: ~Y:\CORE\RAW_DATA_2022_QE\P1317_Sigrun_Lange\P1317_4_B_hip.raw~; SpectrumID: ~5418~; PrecursorID: ~0~; scans: ~14776~
3	2::sp|Q6AY56|TBA8_RAT	Tubulin alpha-8 chain OS=Rattus norvegicus OX=10116 GN=Tuba8 PE=2 SV=1	727	50690	42	42	11	11	30.1	449	7755	5423	1	0	0	604.807	2415.2	4	2415.18	0.0163	1	53.8	0.0014	R	QLFHPEQLITGKEDAANNYAR	G	Deamidated (NQ)	0.000000100000000000000.0			File: ~Y:\CORE\RAW_DATA_2022_QE\P1317_Sigrun_Lange\P1317_4_B_hip.raw~; SpectrumID: ~5584~; PrecursorID: ~0~; scans: ~15040~
3	2::sp|Q6AY56|TBA8_RAT	Tubulin alpha-8 chain OS=Rattus norvegicus OX=10116 GN=Tuba8 PE=2 SV=1	727	50690	42	42	11	11	30.1	449	7757	5349	1	0	0	806.404	2416.19	3	2416.17	0.0252	1	31.6	0.24	R	QLFHPEQLITGKEDAANNYAR	G	2 Deamidated (NQ)	0.000000100000000010000.0			File: ~Y:\CORE\RAW_DATA_2022_QE\P1317_Sigrun_Lange\P1317_4_B_hip.raw~; SpectrumID: ~5510~; PrecursorID: ~0~; scans: ~14929~
3	2::tr|F1LUM5|F1LUM5_RAT	Tubulin alpha chain OS=Rattus norvegicus OX=10116 GN=Tubal3 PE=3 SV=3	206	50789	16	16	4	4	6.5	446	733	3939	1	0	0	452.218	902.422	2	902.421	0.001	0	34.44	0.043	K	FDLMYAK	K	Oxidation (M)	0.0003000.0			File: ~Y:\CORE\RAW_DATA_2022_QE\P1317_Sigrun_Lange\P1317_4_B_hip.raw~; SpectrumID: ~4098~; PrecursorID: ~0~; scans: ~13075~
3	2::tr|F1LUM5|F1LUM5_RAT	Tubulin alpha chain OS=Rattus norvegicus OX=10116 GN=Tubal3 PE=3 SV=3	206	50789	16	16	4	4	6.5	446	1416	1191	1	0	0	512.228	1022.44	2	1022.44	-0.0009	0	62.03	6.1e-05	K	EDAANNYAR	G					File: ~Y:\CORE\RAW_DATA_2022_QE\P1317_Sigrun_Lange\P1317_4_B_hip.raw~; SpectrumID: ~1275~; PrecursorID: ~0~; scans: ~8379~
3	2::tr|F1LUM5|F1LUM5_RAT	Tubulin alpha chain OS=Rattus norvegicus OX=10116 GN=Tubal3 PE=3 SV=3	206	50789	16	16	4	4	6.5	446	1417	1045	1	0	0	512.228	1022.44	2	1022.44	-0.0004	0	62.04	6.1e-05	K	EDAANNYAR	G					File: ~Y:\CORE\RAW_DATA_2022_QE\P1317_Sigrun_Lange\P1317_4_B_hip.raw~; SpectrumID: ~1111~; PrecursorID: ~0~; scans: ~8132~
3	2::tr|F1LUM5|F1LUM5_RAT	Tubulin alpha chain OS=Rattus norvegicus OX=10116 GN=Tubal3 PE=3 SV=3	206	50789	16	16	4	4	6.5	446	1423	1015	1	0	0	512.719	1023.42	2	1023.43	-0.0031	0	50.36	0.00053	K	EDAANNYAR	G	Deamidated (NQ)	0.000010000.0			File: ~Y:\CORE\RAW_DATA_2022_QE\P1317_Sigrun_Lange\P1317_4_B_hip.raw~; SpectrumID: ~1080~; PrecursorID: ~0~; scans: ~8091~
3	2::tr|F1LUM5|F1LUM5_RAT	Tubulin alpha chain OS=Rattus norvegicus OX=10116 GN=Tubal3 PE=3 SV=3	206	50789	16	16	4	4	6.5	446	1424	1324	1	0	0	512.721	1023.43	2	1023.43	0.0027	0	62.01	4.2e-05	K	EDAANNYAR	G	Deamidated (NQ)	0.000010000.0			File: ~Y:\CORE\RAW_DATA_2022_QE\P1317_Sigrun_Lange\P1317_4_B_hip.raw~; SpectrumID: ~1420~; PrecursorID: ~0~; scans: ~8623~
3	2::tr|F1LUM5|F1LUM5_RAT	Tubulin alpha chain OS=Rattus norvegicus OX=10116 GN=Tubal3 PE=3 SV=3	206	50789	16	16	4	4	6.5	446	2679	4697	1	0	0	625.279	1248.54	2	1248.55	-0.0025	0	61.98	6.5e-05	K	YMACCLLYR	G					File: ~Y:\CORE\RAW_DATA_2022_QE\P1317_Sigrun_Lange\P1317_4_B_hip.raw~; SpectrumID: ~4857~; PrecursorID: ~0~; scans: ~14059~
3	2::tr|F1LUM5|F1LUM5_RAT	Tubulin alpha chain OS=Rattus norvegicus OX=10116 GN=Tubal3 PE=3 SV=3	206	50789	16	16	4	4	6.5	446	2680	5149	1	0	0	625.279	1248.54	2	1248.55	-0.0012	0	58.16	0.00016	K	YMACCLLYR	G					File: ~Y:\CORE\RAW_DATA_2022_QE\P1317_Sigrun_Lange\P1317_4_B_hip.raw~; SpectrumID: ~5310~; PrecursorID: ~0~; scans: ~14621~
3	2::tr|F1LUM5|F1LUM5_RAT	Tubulin alpha chain OS=Rattus norvegicus OX=10116 GN=Tubal3 PE=3 SV=3	206	50789	16	16	4	4	6.5	446	2681	4922	1	0	0	625.28	1248.54	2	1248.55	-0.0007	0	62.05	6.5e-05	K	YMACCLLYR	G					File: ~Y:\CORE\RAW_DATA_2022_QE\P1317_Sigrun_Lange\P1317_4_B_hip.raw~; SpectrumID: ~5082~; PrecursorID: ~0~; scans: ~14339~
3	2::tr|F1LUM5|F1LUM5_RAT	Tubulin alpha chain OS=Rattus norvegicus OX=10116 GN=Tubal3 PE=3 SV=3	206	50789	16	16	4	4	6.5	446	2774	4170	1	0	0	633.274	1264.53	2	1264.54	-0.0074	0	40.05	0.006	K	YMACCLLYR	G	Oxidation (M)	0.030000000.0			File: ~Y:\CORE\RAW_DATA_2022_QE\P1317_Sigrun_Lange\P1317_4_B_hip.raw~; SpectrumID: ~4329~; PrecursorID: ~0~; scans: ~13377~
3	2::tr|F1LUM5|F1LUM5_RAT	Tubulin alpha chain OS=Rattus norvegicus OX=10116 GN=Tubal3 PE=3 SV=3	206	50789	16	16	4	4	6.5	446	2775	4759	1	0	0	633.275	1264.54	2	1264.54	-0.0051	0	54.76	0.0002	K	YMACCLLYR	G	Oxidation (M)	0.030000000.0			File: ~Y:\CORE\RAW_DATA_2022_QE\P1317_Sigrun_Lange\P1317_4_B_hip.raw~; SpectrumID: ~4919~; PrecursorID: ~0~; scans: ~14132~
3	2::tr|F1LUM5|F1LUM5_RAT	Tubulin alpha chain OS=Rattus norvegicus OX=10116 GN=Tubal3 PE=3 SV=3	206	50789	16	16	4	4	6.5	446	2776	4387	1	0	0	633.278	1264.54	2	1264.54	0.0015	0	31	0.065	K	YMACCLLYR	G	Oxidation (M)	0.030000000.0			File: ~Y:\CORE\RAW_DATA_2022_QE\P1317_Sigrun_Lange\P1317_4_B_hip.raw~; SpectrumID: ~4546~; PrecursorID: ~0~; scans: ~13657~
3	2::tr|F1LUM5|F1LUM5_RAT	Tubulin alpha chain OS=Rattus norvegicus OX=10116 GN=Tubal3 PE=3 SV=3	206	50789	16	16	4	4	6.5	446	2777	4986	1	0	0	633.281	1264.55	2	1264.54	0.0078	0	52.17	0.00061	K	YMACCLLYR	G	Oxidation (M)	0.030000000.0			File: ~Y:\CORE\RAW_DATA_2022_QE\P1317_Sigrun_Lange\P1317_4_B_hip.raw~; SpectrumID: ~5147~; PrecursorID: ~0~; scans: ~14415~
3	2::tr|F1LUM5|F1LUM5_RAT	Tubulin alpha chain OS=Rattus norvegicus OX=10116 GN=Tubal3 PE=3 SV=3	206	50789	16	16	4	4	6.5	446	3452	4846	1	0	0	460.904	1379.69	3	1379.69	0.0005	1	47.22	0.0041	R	LDHKFDLMYAK	K					File: ~Y:\CORE\RAW_DATA_2022_QE\P1317_Sigrun_Lange\P1317_4_B_hip.raw~; SpectrumID: ~5006~; PrecursorID: ~0~; scans: ~14242~
3	2::tr|F1LUM5|F1LUM5_RAT	Tubulin alpha chain OS=Rattus norvegicus OX=10116 GN=Tubal3 PE=3 SV=3	206	50789	16	16	4	4	6.5	446	3453	4181	1	0	0	460.904	1379.69	3	1379.69	0.0008	1	29.24	0.26	R	LDHKFDLMYAK	K					File: ~Y:\CORE\RAW_DATA_2022_QE\P1317_Sigrun_Lange\P1317_4_B_hip.raw~; SpectrumID: ~4340~; PrecursorID: ~0~; scans: ~13393~
3	2::tr|F1LUM5|F1LUM5_RAT	Tubulin alpha chain OS=Rattus norvegicus OX=10116 GN=Tubal3 PE=3 SV=3	206	50789	16	16	4	4	6.5	446	3454	4398	1	0	0	460.905	1379.69	3	1379.69	0.0023	1	33.86	0.091	R	LDHKFDLMYAK	K					File: ~Y:\CORE\RAW_DATA_2022_QE\P1317_Sigrun_Lange\P1317_4_B_hip.raw~; SpectrumID: ~4557~; PrecursorID: ~0~; scans: ~13672~
3	2::tr|F1LUM5|F1LUM5_RAT	Tubulin alpha chain OS=Rattus norvegicus OX=10116 GN=Tubal3 PE=3 SV=3	206	50789	16	16	4	4	6.5	446	3455	4613	1	0	0	460.905	1379.69	3	1379.69	0.0023	1	36.02	0.055	R	LDHKFDLMYAK	K					File: ~Y:\CORE\RAW_DATA_2022_QE\P1317_Sigrun_Lange\P1317_4_B_hip.raw~; SpectrumID: ~4773~; PrecursorID: ~0~; scans: ~13952~
3	2::tr|A0A8I5Y4J3|A0A8I5Y4J3_RAT	Uncharacterized protein OS=Rattus norvegicus OX=10116 PE=3 SV=1	47	39316	8	8	1	1	3.5	342	3643	5238	1	0	0	470.929	1409.77	3	1409.77	-0.0005	0	44.52	0.004	R	QLFHPEQLITGK	E					File: ~Y:\CORE\RAW_DATA_2022_QE\P1317_Sigrun_Lange\P1317_4_B_hip.raw~; SpectrumID: ~5399~; PrecursorID: ~0~; scans: ~14747~
3	2::tr|A0A8I5Y4J3|A0A8I5Y4J3_RAT	Uncharacterized protein OS=Rattus norvegicus OX=10116 PE=3 SV=1	47	39316	8	8	1	1	3.5	342	3644	5036	1	0	0	470.93	1409.77	3	1409.77	0.0003	0	46.89	0.0023	R	QLFHPEQLITGK	E					File: ~Y:\CORE\RAW_DATA_2022_QE\P1317_Sigrun_Lange\P1317_4_B_hip.raw~; SpectrumID: ~5197~; PrecursorID: ~0~; scans: ~14476~
3	2::tr|A0A8I5Y4J3|A0A8I5Y4J3_RAT	Uncharacterized protein OS=Rattus norvegicus OX=10116 PE=3 SV=1	47	39316	8	8	1	1	3.5	342	3645	5400	1	0	0	470.93	1409.77	3	1409.77	0.0007	0	46.05	0.0028	R	QLFHPEQLITGK	E					File: ~Y:\CORE\RAW_DATA_2022_QE\P1317_Sigrun_Lange\P1317_4_B_hip.raw~; SpectrumID: ~5561~; PrecursorID: ~0~; scans: ~15009~
3	2::tr|A0A8I5Y4J3|A0A8I5Y4J3_RAT	Uncharacterized protein OS=Rattus norvegicus OX=10116 PE=3 SV=1	47	39316	8	8	1	1	3.5	342	3646	4811	1	0	0	470.93	1409.77	3	1409.77	0.0014	0	46.23	0.0027	R	QLFHPEQLITGK	E					File: ~Y:\CORE\RAW_DATA_2022_QE\P1317_Sigrun_Lange\P1317_4_B_hip.raw~; SpectrumID: ~4971~; PrecursorID: ~0~; scans: ~14198~
3	2::tr|A0A8I5Y4J3|A0A8I5Y4J3_RAT	Uncharacterized protein OS=Rattus norvegicus OX=10116 PE=3 SV=1	47	39316	8	8	1	1	3.5	342	3647	5277	1	0	0	705.892	1409.77	2	1409.77	0.0022	0	40.26	0.011	R	QLFHPEQLITGK	E					File: ~Y:\CORE\RAW_DATA_2022_QE\P1317_Sigrun_Lange\P1317_4_B_hip.raw~; SpectrumID: ~5438~; PrecursorID: ~0~; scans: ~14811~
3	2::tr|A0A8I5Y4J3|A0A8I5Y4J3_RAT	Uncharacterized protein OS=Rattus norvegicus OX=10116 PE=3 SV=1	47	39316	8	8	1	1	3.5	342	3648	5078	1	0	0	705.895	1409.77	2	1409.77	0.0081	0	46.25	0.0025	R	QLFHPEQLITGK	E					File: ~Y:\CORE\RAW_DATA_2022_QE\P1317_Sigrun_Lange\P1317_4_B_hip.raw~; SpectrumID: ~5239~; PrecursorID: ~0~; scans: ~14529~
3	2::tr|A0A8I5Y4J3|A0A8I5Y4J3_RAT	Uncharacterized protein OS=Rattus norvegicus OX=10116 PE=3 SV=1	47	39316	8	8	1	1	3.5	342	3656	5271	1	0	0	706.39	1410.77	2	1410.75	0.0149	0	38.67	0.016	R	QLFHPEQLITGK	E	Deamidated (NQ)	0.000000100000.0			File: ~Y:\CORE\RAW_DATA_2022_QE\P1317_Sigrun_Lange\P1317_4_B_hip.raw~; SpectrumID: ~5432~; PrecursorID: ~0~; scans: ~14801~
3	2::tr|A0A8I5Y4J3|A0A8I5Y4J3_RAT	Uncharacterized protein OS=Rattus norvegicus OX=10116 PE=3 SV=1	47	39316	8	8	1	1	3.5	342	3657	4852	2	0	0	706.39	1410.77	2	1410.75	0.0156	0	37.58	0.022	R	QLFHPEQLITGK	E	Deamidated (NQ)	0.000000100000.0			File: ~Y:\CORE\RAW_DATA_2022_QE\P1317_Sigrun_Lange\P1317_4_B_hip.raw~; SpectrumID: ~5012~; PrecursorID: ~0~; scans: ~14250~
4	2::tr|A0A8L2RAD9|A0A8L2RAD9_RAT	Tubulin alpha-1B chain OS=Rattus norvegicus OX=10116 GN=Tuba1b PE=4 SV=1	1434	53464	85	85	23	23	62.7	475	90	729	1	0	0	388.21	774.406	2	774.402	0.0039	0	24.12	0.25	R	GHYTIGK	E					File: ~Y:\CORE\RAW_DATA_2022_QE\P1317_Sigrun_Lange\P1317_4_B_hip.raw~; SpectrumID: ~760~; PrecursorID: ~0~; scans: ~7658~
4	2::tr|A0A8L2RAD9|A0A8L2RAD9_RAT	Tubulin alpha-1B chain OS=Rattus norvegicus OX=10116 GN=Tuba1b PE=4 SV=1	1434	53464	85	85	23	23	62.7	475	106	2330	1	0	0	391.208	780.402	2	780.402	-0.0002	0	46.41	0.00051	R	LSVDYGK	K					File: ~Y:\CORE\RAW_DATA_2022_QE\P1317_Sigrun_Lange\P1317_4_B_hip.raw~; SpectrumID: ~2474~; PrecursorID: ~0~; scans: ~10552~
4	2::tr|A0A8L2RAD9|A0A8L2RAD9_RAT	Tubulin alpha-1B chain OS=Rattus norvegicus OX=10116 GN=Tuba1b PE=4 SV=1	1434	53464	85	85	23	23	62.7	475	107	2192	1	0	0	391.209	780.403	2	780.402	0.0012	0	24.96	0.071	R	LSVDYGK	K					File: ~Y:\CORE\RAW_DATA_2022_QE\P1317_Sigrun_Lange\P1317_4_B_hip.raw~; SpectrumID: ~2332~; PrecursorID: ~0~; scans: ~10296~
4	2::tr|A0A8L2RAD9|A0A8L2RAD9_RAT	Tubulin alpha-1B chain OS=Rattus norvegicus OX=10116 GN=Tuba1b PE=4 SV=1	1434	53464	85	85	23	23	62.7	475	108	2483	1	0	0	391.209	780.404	2	780.402	0.0019	0	43.74	0.00079	R	LSVDYGK	K					File: ~Y:\CORE\RAW_DATA_2022_QE\P1317_Sigrun_Lange\P1317_4_B_hip.raw~; SpectrumID: ~2631~; PrecursorID: ~0~; scans: ~10808~
4	2::tr|A0A8L2RAD9|A0A8L2RAD9_RAT	Tubulin alpha-1B chain OS=Rattus norvegicus OX=10116 GN=Tuba1b PE=4 SV=1	1434	53464	85	85	23	23	62.7	475	733	3939	1	0	0	452.218	902.422	2	902.421	0.001	0	34.44	0.043	K	FDLMYAK	R	Oxidation (M)	0.0003000.0			File: ~Y:\CORE\RAW_DATA_2022_QE\P1317_Sigrun_Lange\P1317_4_B_hip.raw~; SpectrumID: ~4098~; PrecursorID: ~0~; scans: ~13075~
4	2::tr|A0A8L2RAD9|A0A8L2RAD9_RAT	Tubulin alpha-1B chain OS=Rattus norvegicus OX=10116 GN=Tuba1b PE=4 SV=1	1434	53464	85	85	23	23	62.7	475	753	2676	1	0	0	453.714	905.413	2	905.416	-0.0039	0	44.33	0.0057	R	EDMAALEK	D					File: ~Y:\CORE\RAW_DATA_2022_QE\P1317_Sigrun_Lange\P1317_4_B_hip.raw~; SpectrumID: ~2830~; PrecursorID: ~0~; scans: ~11109~
4	2::tr|A0A8L2RAD9|A0A8L2RAD9_RAT	Tubulin alpha-1B chain OS=Rattus norvegicus OX=10116 GN=Tuba1b PE=4 SV=1	1434	53464	85	85	23	23	62.7	475	754	2495	1	0	0	453.715	905.415	2	905.416	-0.0009	0	60.34	0.00015	R	EDMAALEK	D					File: ~Y:\CORE\RAW_DATA_2022_QE\P1317_Sigrun_Lange\P1317_4_B_hip.raw~; SpectrumID: ~2643~; PrecursorID: ~0~; scans: ~10826~
4	2::tr|A0A8L2RAD9|A0A8L2RAD9_RAT	Tubulin alpha-1B chain OS=Rattus norvegicus OX=10116 GN=Tuba1b PE=4 SV=1	1434	53464	85	85	23	23	62.7	475	755	2339	1	0	0	453.716	905.417	2	905.416	0.0005	0	49.23	0.0018	R	EDMAALEK	D					File: ~Y:\CORE\RAW_DATA_2022_QE\P1317_Sigrun_Lange\P1317_4_B_hip.raw~; SpectrumID: ~2484~; PrecursorID: ~0~; scans: ~10567~
4	2::tr|A0A8L2RAD9|A0A8L2RAD9_RAT	Tubulin alpha-1B chain OS=Rattus norvegicus OX=10116 GN=Tuba1b PE=4 SV=1	1434	53464	85	85	23	23	62.7	475	845	1734	1	0	0	461.711	921.407	2	921.411	-0.0048	0	33.55	0.053	R	EDMAALEK	D	Oxidation (M)	0.00300000.0			File: ~Y:\CORE\RAW_DATA_2022_QE\P1317_Sigrun_Lange\P1317_4_B_hip.raw~; SpectrumID: ~1859~; PrecursorID: ~0~; scans: ~9391~
4	2::tr|A0A8L2RAD9|A0A8L2RAD9_RAT	Tubulin alpha-1B chain OS=Rattus norvegicus OX=10116 GN=Tuba1b PE=4 SV=1	1434	53464	85	85	23	23	62.7	475	846	1188	1	0	0	461.711	921.408	2	921.411	-0.0036	0	30.74	0.1	R	EDMAALEK	D	Oxidation (M)	0.00300000.0			File: ~Y:\CORE\RAW_DATA_2022_QE\P1317_Sigrun_Lange\P1317_4_B_hip.raw~; SpectrumID: ~1272~; PrecursorID: ~0~; scans: ~8374~
4	2::tr|A0A8L2RAD9|A0A8L2RAD9_RAT	Tubulin alpha-1B chain OS=Rattus norvegicus OX=10116 GN=Tuba1b PE=4 SV=1	1434	53464	85	85	23	23	62.7	475	847	2352	1	0	0	461.712	921.409	2	921.411	-0.0028	0	43.88	0.005	R	EDMAALEK	D	Oxidation (M)	0.00300000.0			File: ~Y:\CORE\RAW_DATA_2022_QE\P1317_Sigrun_Lange\P1317_4_B_hip.raw~; SpectrumID: ~2497~; PrecursorID: ~0~; scans: ~10591~
4	2::tr|A0A8L2RAD9|A0A8L2RAD9_RAT	Tubulin alpha-1B chain OS=Rattus norvegicus OX=10116 GN=Tuba1b PE=4 SV=1	1434	53464	85	85	23	23	62.7	475	848	1599	1	0	0	461.712	921.41	2	921.411	-0.0012	0	38.27	0.018	R	EDMAALEK	D	Oxidation (M)	0.00300000.0			File: ~Y:\CORE\RAW_DATA_2022_QE\P1317_Sigrun_Lange\P1317_4_B_hip.raw~; SpectrumID: ~1714~; PrecursorID: ~0~; scans: ~9136~
4	2::tr|A0A8L2RAD9|A0A8L2RAD9_RAT	Tubulin alpha-1B chain OS=Rattus norvegicus OX=10116 GN=Tuba1b PE=4 SV=1	1434	53464	85	85	23	23	62.7	475	849	1323	1	0	0	461.713	921.41	2	921.411	-0.0008	0	24.91	0.4	R	EDMAALEK	D	Oxidation (M)	0.00300000.0			File: ~Y:\CORE\RAW_DATA_2022_QE\P1317_Sigrun_Lange\P1317_4_B_hip.raw~; SpectrumID: ~1419~; PrecursorID: ~0~; scans: ~8620~
4	2::tr|A0A8L2RAD9|A0A8L2RAD9_RAT	Tubulin alpha-1B chain OS=Rattus norvegicus OX=10116 GN=Tuba1b PE=4 SV=1	1434	53464	85	85	23	23	62.7	475	850	1473	1	0	0	461.713	921.411	2	921.411	-0.0006	0	48.83	0.0016	R	EDMAALEK	D	Oxidation (M)	0.00300000.0			File: ~Y:\CORE\RAW_DATA_2022_QE\P1317_Sigrun_Lange\P1317_4_B_hip.raw~; SpectrumID: ~1577~; PrecursorID: ~0~; scans: ~8890~
4	2::tr|A0A8L2RAD9|A0A8L2RAD9_RAT	Tubulin alpha-1B chain OS=Rattus norvegicus OX=10116 GN=Tuba1b PE=4 SV=1	1434	53464	85	85	23	23	62.7	475	1370	3975	1	0	0	508.293	1014.57	2	1014.57	-0.0005	0	43.73	0.0076	K	DVNAAIATIK	T					File: ~Y:\CORE\RAW_DATA_2022_QE\P1317_Sigrun_Lange\P1317_4_B_hip.raw~; SpectrumID: ~4134~; PrecursorID: ~0~; scans: ~13122~
4	2::tr|A0A8L2RAD9|A0A8L2RAD9_RAT	Tubulin alpha-1B chain OS=Rattus norvegicus OX=10116 GN=Tuba1b PE=4 SV=1	1434	53464	85	85	23	23	62.7	475	1371	4180	1	0	0	508.293	1014.57	2	1014.57	0.0006	0	52.99	0.0009	K	DVNAAIATIK	T					File: ~Y:\CORE\RAW_DATA_2022_QE\P1317_Sigrun_Lange\P1317_4_B_hip.raw~; SpectrumID: ~4339~; PrecursorID: ~0~; scans: ~13392~
4	2::tr|A0A8L2RAD9|A0A8L2RAD9_RAT	Tubulin alpha-1B chain OS=Rattus norvegicus OX=10116 GN=Tuba1b PE=4 SV=1	1434	53464	85	85	23	23	62.7	475	1376	3864	1	0	0	508.785	1015.56	2	1015.55	0.001	0	35.05	0.07	K	DVNAAIATIK	T	Deamidated (NQ)	0.0010000000.0			File: ~Y:\CORE\RAW_DATA_2022_QE\P1317_Sigrun_Lange\P1317_4_B_hip.raw~; SpectrumID: ~4023~; PrecursorID: ~0~; scans: ~12978~
4	2::tr|A0A8L2RAD9|A0A8L2RAD9_RAT	Tubulin alpha-1B chain OS=Rattus norvegicus OX=10116 GN=Tuba1b PE=4 SV=1	1434	53464	85	85	23	23	62.7	475	1416	1191	1	0	0	512.228	1022.44	2	1022.44	-0.0009	0	62.03	6.1e-05	K	EDAANNYAR	G					File: ~Y:\CORE\RAW_DATA_2022_QE\P1317_Sigrun_Lange\P1317_4_B_hip.raw~; SpectrumID: ~1275~; PrecursorID: ~0~; scans: ~8379~
4	2::tr|A0A8L2RAD9|A0A8L2RAD9_RAT	Tubulin alpha-1B chain OS=Rattus norvegicus OX=10116 GN=Tuba1b PE=4 SV=1	1434	53464	85	85	23	23	62.7	475	1417	1045	1	0	0	512.228	1022.44	2	1022.44	-0.0004	0	62.04	6.1e-05	K	EDAANNYAR	G					File: ~Y:\CORE\RAW_DATA_2022_QE\P1317_Sigrun_Lange\P1317_4_B_hip.raw~; SpectrumID: ~1111~; PrecursorID: ~0~; scans: ~8132~
4	2::tr|A0A8L2RAD9|A0A8L2RAD9_RAT	Tubulin alpha-1B chain OS=Rattus norvegicus OX=10116 GN=Tuba1b PE=4 SV=1	1434	53464	85	85	23	23	62.7	475	1423	1015	1	0	0	512.719	1023.42	2	1023.43	-0.0031	0	50.36	0.00053	K	EDAANNYAR	G	Deamidated (NQ)	0.000010000.0			File: ~Y:\CORE\RAW_DATA_2022_QE\P1317_Sigrun_Lange\P1317_4_B_hip.raw~; SpectrumID: ~1080~; PrecursorID: ~0~; scans: ~8091~
4	2::tr|A0A8L2RAD9|A0A8L2RAD9_RAT	Tubulin alpha-1B chain OS=Rattus norvegicus OX=10116 GN=Tuba1b PE=4 SV=1	1434	53464	85	85	23	23	62.7	475	1424	1324	1	0	0	512.721	1023.43	2	1023.43	0.0027	0	62.01	4.2e-05	K	EDAANNYAR	G	Deamidated (NQ)	0.000010000.0			File: ~Y:\CORE\RAW_DATA_2022_QE\P1317_Sigrun_Lange\P1317_4_B_hip.raw~; SpectrumID: ~1420~; PrecursorID: ~0~; scans: ~8623~
4	2::tr|A0A8L2RAD9|A0A8L2RAD9_RAT	Tubulin alpha-1B chain OS=Rattus norvegicus OX=10116 GN=Tuba1b PE=4 SV=1	1434	53464	85	85	23	23	62.7	475	1728	7259	1	0	0	543.314	1084.61	2	1084.61	0.0002	0	71.05	9.3e-06	K	EIIDLVLDR	I					File: ~Y:\CORE\RAW_DATA_2022_QE\P1317_Sigrun_Lange\P1317_4_B_hip.raw~; SpectrumID: ~7422~; PrecursorID: ~0~; scans: ~17300~
4	2::tr|A0A8L2RAD9|A0A8L2RAD9_RAT	Tubulin alpha-1B chain OS=Rattus norvegicus OX=10116 GN=Tuba1b PE=4 SV=1	1434	53464	85	85	23	23	62.7	475	1729	7495	1	0	0	543.314	1084.61	2	1084.61	0.0003	0	66.12	2.9e-05	K	EIIDLVLDR	I					File: ~Y:\CORE\RAW_DATA_2022_QE\P1317_Sigrun_Lange\P1317_4_B_hip.raw~; SpectrumID: ~7658~; PrecursorID: ~0~; scans: ~17567~
4	2::tr|A0A8L2RAD9|A0A8L2RAD9_RAT	Tubulin alpha-1B chain OS=Rattus norvegicus OX=10116 GN=Tuba1b PE=4 SV=1	1434	53464	85	85	23	23	62.7	475	2679	4697	1	0	0	625.279	1248.54	2	1248.55	-0.0025	0	61.98	6.5e-05	K	YMACCLLYR	G					File: ~Y:\CORE\RAW_DATA_2022_QE\P1317_Sigrun_Lange\P1317_4_B_hip.raw~; SpectrumID: ~4857~; PrecursorID: ~0~; scans: ~14059~
4	2::tr|A0A8L2RAD9|A0A8L2RAD9_RAT	Tubulin alpha-1B chain OS=Rattus norvegicus OX=10116 GN=Tuba1b PE=4 SV=1	1434	53464	85	85	23	23	62.7	475	2680	5149	1	0	0	625.279	1248.54	2	1248.55	-0.0012	0	58.16	0.00016	K	YMACCLLYR	G					File: ~Y:\CORE\RAW_DATA_2022_QE\P1317_Sigrun_Lange\P1317_4_B_hip.raw~; SpectrumID: ~5310~; PrecursorID: ~0~; scans: ~14621~
4	2::tr|A0A8L2RAD9|A0A8L2RAD9_RAT	Tubulin alpha-1B chain OS=Rattus norvegicus OX=10116 GN=Tuba1b PE=4 SV=1	1434	53464	85	85	23	23	62.7	475	2681	4922	1	0	0	625.28	1248.54	2	1248.55	-0.0007	0	62.05	6.5e-05	K	YMACCLLYR	G					File: ~Y:\CORE\RAW_DATA_2022_QE\P1317_Sigrun_Lange\P1317_4_B_hip.raw~; SpectrumID: ~5082~; PrecursorID: ~0~; scans: ~14339~
4	2::tr|A0A8L2RAD9|A0A8L2RAD9_RAT	Tubulin alpha-1B chain OS=Rattus norvegicus OX=10116 GN=Tuba1b PE=4 SV=1	1434	53464	85	85	23	23	62.7	475	2774	4170	1	0	0	633.274	1264.53	2	1264.54	-0.0074	0	40.05	0.006	K	YMACCLLYR	G	Oxidation (M)	0.030000000.0			File: ~Y:\CORE\RAW_DATA_2022_QE\P1317_Sigrun_Lange\P1317_4_B_hip.raw~; SpectrumID: ~4329~; PrecursorID: ~0~; scans: ~13377~
4	2::tr|A0A8L2RAD9|A0A8L2RAD9_RAT	Tubulin alpha-1B chain OS=Rattus norvegicus OX=10116 GN=Tuba1b PE=4 SV=1	1434	53464	85	85	23	23	62.7	475	2775	4759	1	0	0	633.275	1264.54	2	1264.54	-0.0051	0	54.76	0.0002	K	YMACCLLYR	G	Oxidation (M)	0.030000000.0			File: ~Y:\CORE\RAW_DATA_2022_QE\P1317_Sigrun_Lange\P1317_4_B_hip.raw~; SpectrumID: ~4919~; PrecursorID: ~0~; scans: ~14132~
4	2::tr|A0A8L2RAD9|A0A8L2RAD9_RAT	Tubulin alpha-1B chain OS=Rattus norvegicus OX=10116 GN=Tuba1b PE=4 SV=1	1434	53464	85	85	23	23	62.7	475	2776	4387	1	0	0	633.278	1264.54	2	1264.54	0.0015	0	31	0.065	K	YMACCLLYR	G	Oxidation (M)	0.030000000.0			File: ~Y:\CORE\RAW_DATA_2022_QE\P1317_Sigrun_Lange\P1317_4_B_hip.raw~; SpectrumID: ~4546~; PrecursorID: ~0~; scans: ~13657~
4	2::tr|A0A8L2RAD9|A0A8L2RAD9_RAT	Tubulin alpha-1B chain OS=Rattus norvegicus OX=10116 GN=Tuba1b PE=4 SV=1	1434	53464	85	85	23	23	62.7	475	2777	4986	1	0	0	633.281	1264.55	2	1264.54	0.0078	0	52.17	0.00061	K	YMACCLLYR	G	Oxidation (M)	0.030000000.0			File: ~Y:\CORE\RAW_DATA_2022_QE\P1317_Sigrun_Lange\P1317_4_B_hip.raw~; SpectrumID: ~5147~; PrecursorID: ~0~; scans: ~14415~
4	2::tr|A0A8L2RAD9|A0A8L2RAD9_RAT	Tubulin alpha-1B chain OS=Rattus norvegicus OX=10116 GN=Tuba1b PE=4 SV=1	1434	53464	85	85	23	23	62.7	475	3452	4846	1	0	0	460.904	1379.69	3	1379.69	0.0005	1	47.22	0.0041	R	LDHKFDLMYAK	R					File: ~Y:\CORE\RAW_DATA_2022_QE\P1317_Sigrun_Lange\P1317_4_B_hip.raw~; SpectrumID: ~5006~; PrecursorID: ~0~; scans: ~14242~
4	2::tr|A0A8L2RAD9|A0A8L2RAD9_RAT	Tubulin alpha-1B chain OS=Rattus norvegicus OX=10116 GN=Tuba1b PE=4 SV=1	1434	53464	85	85	23	23	62.7	475	3453	4181	1	0	0	460.904	1379.69	3	1379.69	0.0008	1	29.24	0.26	R	LDHKFDLMYAK	R					File: ~Y:\CORE\RAW_DATA_2022_QE\P1317_Sigrun_Lange\P1317_4_B_hip.raw~; SpectrumID: ~4340~; PrecursorID: ~0~; scans: ~13393~
4	2::tr|A0A8L2RAD9|A0A8L2RAD9_RAT	Tubulin alpha-1B chain OS=Rattus norvegicus OX=10116 GN=Tuba1b PE=4 SV=1	1434	53464	85	85	23	23	62.7	475	3454	4398	1	0	0	460.905	1379.69	3	1379.69	0.0023	1	33.86	0.091	R	LDHKFDLMYAK	R					File: ~Y:\CORE\RAW_DATA_2022_QE\P1317_Sigrun_Lange\P1317_4_B_hip.raw~; SpectrumID: ~4557~; PrecursorID: ~0~; scans: ~13672~
4	2::tr|A0A8L2RAD9|A0A8L2RAD9_RAT	Tubulin alpha-1B chain OS=Rattus norvegicus OX=10116 GN=Tuba1b PE=4 SV=1	1434	53464	85	85	23	23	62.7	475	3455	4613	1	0	0	460.905	1379.69	3	1379.69	0.0023	1	36.02	0.055	R	LDHKFDLMYAK	R					File: ~Y:\CORE\RAW_DATA_2022_QE\P1317_Sigrun_Lange\P1317_4_B_hip.raw~; SpectrumID: ~4773~; PrecursorID: ~0~; scans: ~13952~
4	2::tr|A0A8L2RAD9|A0A8L2RAD9_RAT	Tubulin alpha-1B chain OS=Rattus norvegicus OX=10116 GN=Tuba1b PE=4 SV=1	1434	53464	85	85	23	23	62.7	475	3643	5238	1	0	0	470.929	1409.77	3	1409.77	-0.0005	0	44.52	0.004	R	QLFHPEQLITGK	E					File: ~Y:\CORE\RAW_DATA_2022_QE\P1317_Sigrun_Lange\P1317_4_B_hip.raw~; SpectrumID: ~5399~; PrecursorID: ~0~; scans: ~14747~
4	2::tr|A0A8L2RAD9|A0A8L2RAD9_RAT	Tubulin alpha-1B chain OS=Rattus norvegicus OX=10116 GN=Tuba1b PE=4 SV=1	1434	53464	85	85	23	23	62.7	475	3644	5036	1	0	0	470.93	1409.77	3	1409.77	0.0003	0	46.89	0.0023	R	QLFHPEQLITGK	E					File: ~Y:\CORE\RAW_DATA_2022_QE\P1317_Sigrun_Lange\P1317_4_B_hip.raw~; SpectrumID: ~5197~; PrecursorID: ~0~; scans: ~14476~
4	2::tr|A0A8L2RAD9|A0A8L2RAD9_RAT	Tubulin alpha-1B chain OS=Rattus norvegicus OX=10116 GN=Tuba1b PE=4 SV=1	1434	53464	85	85	23	23	62.7	475	3645	5400	1	0	0	470.93	1409.77	3	1409.77	0.0007	0	46.05	0.0028	R	QLFHPEQLITGK	E					File: ~Y:\CORE\RAW_DATA_2022_QE\P1317_Sigrun_Lange\P1317_4_B_hip.raw~; SpectrumID: ~5561~; PrecursorID: ~0~; scans: ~15009~
4	2::tr|A0A8L2RAD9|A0A8L2RAD9_RAT	Tubulin alpha-1B chain OS=Rattus norvegicus OX=10116 GN=Tuba1b PE=4 SV=1	1434	53464	85	85	23	23	62.7	475	3646	4811	1	0	0	470.93	1409.77	3	1409.77	0.0014	0	46.23	0.0027	R	QLFHPEQLITGK	E					File: ~Y:\CORE\RAW_DATA_2022_QE\P1317_Sigrun_Lange\P1317_4_B_hip.raw~; SpectrumID: ~4971~; PrecursorID: ~0~; scans: ~14198~
4	2::tr|A0A8L2RAD9|A0A8L2RAD9_RAT	Tubulin alpha-1B chain OS=Rattus norvegicus OX=10116 GN=Tuba1b PE=4 SV=1	1434	53464	85	85	23	23	62.7	475	3647	5277	1	0	0	705.892	1409.77	2	1409.77	0.0022	0	40.26	0.011	R	QLFHPEQLITGK	E					File: ~Y:\CORE\RAW_DATA_2022_QE\P1317_Sigrun_Lange\P1317_4_B_hip.raw~; SpectrumID: ~5438~; PrecursorID: ~0~; scans: ~14811~
4	2::tr|A0A8L2RAD9|A0A8L2RAD9_RAT	Tubulin alpha-1B chain OS=Rattus norvegicus OX=10116 GN=Tuba1b PE=4 SV=1	1434	53464	85	85	23	23	62.7	475	3648	5078	1	0	0	705.895	1409.77	2	1409.77	0.0081	0	46.25	0.0025	R	QLFHPEQLITGK	E					File: ~Y:\CORE\RAW_DATA_2022_QE\P1317_Sigrun_Lange\P1317_4_B_hip.raw~; SpectrumID: ~5239~; PrecursorID: ~0~; scans: ~14529~
4	2::tr|A0A8L2RAD9|A0A8L2RAD9_RAT	Tubulin alpha-1B chain OS=Rattus norvegicus OX=10116 GN=Tuba1b PE=4 SV=1	1434	53464	85	85	23	23	62.7	475	3656	5271	1	0	0	706.39	1410.77	2	1410.75	0.0149	0	38.67	0.016	R	QLFHPEQLITGK	E	Deamidated (NQ)	0.000000100000.0			File: ~Y:\CORE\RAW_DATA_2022_QE\P1317_Sigrun_Lange\P1317_4_B_hip.raw~; SpectrumID: ~5432~; PrecursorID: ~0~; scans: ~14801~
4	2::tr|A0A8L2RAD9|A0A8L2RAD9_RAT	Tubulin alpha-1B chain OS=Rattus norvegicus OX=10116 GN=Tuba1b PE=4 SV=1	1434	53464	85	85	23	23	62.7	475	3657	4852	2	0	0	706.39	1410.77	2	1410.75	0.0156	0	37.58	0.022	R	QLFHPEQLITGK	E	Deamidated (NQ)	0.000000100000.0			File: ~Y:\CORE\RAW_DATA_2022_QE\P1317_Sigrun_Lange\P1317_4_B_hip.raw~; SpectrumID: ~5012~; PrecursorID: ~0~; scans: ~14250~
4	2::tr|A0A8L2RAD9|A0A8L2RAD9_RAT	Tubulin alpha-1B chain OS=Rattus norvegicus OX=10116 GN=Tuba1b PE=4 SV=1	1434	53464	85	85	23	23	62.7	475	4495	7517	1	1	0	792.878	1583.74	2	1583.74	-0.0021	0	47.5	0.0035	R	SIQFVDWCPTGFK	V					File: ~Y:\CORE\RAW_DATA_2022_QE\P1317_Sigrun_Lange\P1317_4_B_hip.raw~; SpectrumID: ~7680~; PrecursorID: ~0~; scans: ~17592~
4	2::tr|A0A8L2RAD9|A0A8L2RAD9_RAT	Tubulin alpha-1B chain OS=Rattus norvegicus OX=10116 GN=Tuba1b PE=4 SV=1	1434	53464	85	85	23	23	62.7	475	4496	7277	1	1	0	792.879	1583.74	2	1583.74	-0.001	0	49.72	0.0021	R	SIQFVDWCPTGFK	V					File: ~Y:\CORE\RAW_DATA_2022_QE\P1317_Sigrun_Lange\P1317_4_B_hip.raw~; SpectrumID: ~7440~; PrecursorID: ~0~; scans: ~17319~
4	2::tr|A0A8L2RAD9|A0A8L2RAD9_RAT	Tubulin alpha-1B chain OS=Rattus norvegicus OX=10116 GN=Tuba1b PE=4 SV=1	1434	53464	85	85	23	23	62.7	475	5038	7865	1	0	0	851.455	1700.9	2	1700.9	-0.0024	0	65.75	6.1e-05	R	AVFVDLEPTVIDEVR	T					File: ~Y:\CORE\RAW_DATA_2022_QE\P1317_Sigrun_Lange\P1317_4_B_hip.raw~; SpectrumID: ~8029~; PrecursorID: ~0~; scans: ~17982~
4	2::tr|A0A8L2RAD9|A0A8L2RAD9_RAT	Tubulin alpha-1B chain OS=Rattus norvegicus OX=10116 GN=Tuba1b PE=4 SV=1	1434	53464	85	85	23	23	62.7	475	5039	7610	1	0	0	851.457	1700.9	2	1700.9	0.0008	0	81.21	1.7e-06	R	AVFVDLEPTVIDEVR	T					File: ~Y:\CORE\RAW_DATA_2022_QE\P1317_Sigrun_Lange\P1317_4_B_hip.raw~; SpectrumID: ~7774~; PrecursorID: ~0~; scans: ~17700~
4	2::tr|A0A8L2RAD9|A0A8L2RAD9_RAT	Tubulin alpha-1B chain OS=Rattus norvegicus OX=10116 GN=Tuba1b PE=4 SV=1	1434	53464	85	85	23	23	62.7	475	5040	7615	1	0	0	567.975	1700.9	3	1700.9	0.004	0	68.2	3.3e-05	R	AVFVDLEPTVIDEVR	T					File: ~Y:\CORE\RAW_DATA_2022_QE\P1317_Sigrun_Lange\P1317_4_B_hip.raw~; SpectrumID: ~7779~; PrecursorID: ~0~; scans: ~17706~
4	2::tr|A0A8L2RAD9|A0A8L2RAD9_RAT	Tubulin alpha-1B chain OS=Rattus norvegicus OX=10116 GN=Tuba1b PE=4 SV=1	1434	53464	85	85	23	23	62.7	475	5113	4079	1	0	0	573.631	1717.87	3	1717.87	-0.0019	0	29.98	0.28	R	NLDIERPTYTNLNR	L					File: ~Y:\CORE\RAW_DATA_2022_QE\P1317_Sigrun_Lange\P1317_4_B_hip.raw~; SpectrumID: ~4238~; PrecursorID: ~0~; scans: ~13258~
4	2::tr|A0A8L2RAD9|A0A8L2RAD9_RAT	Tubulin alpha-1B chain OS=Rattus norvegicus OX=10116 GN=Tuba1b PE=4 SV=1	1434	53464	85	85	23	23	62.7	475	5114	3872	1	0	0	573.632	1717.87	3	1717.87	-0.001	0	38.32	0.041	R	NLDIERPTYTNLNR	L					File: ~Y:\CORE\RAW_DATA_2022_QE\P1317_Sigrun_Lange\P1317_4_B_hip.raw~; SpectrumID: ~4031~; PrecursorID: ~0~; scans: ~12988~
4	2::tr|A0A8L2RAD9|A0A8L2RAD9_RAT	Tubulin alpha-1B chain OS=Rattus norvegicus OX=10116 GN=Tuba1b PE=4 SV=1	1434	53464	85	85	23	23	62.7	475	5117	3669	1	0	0	573.633	1717.88	3	1717.87	0.0012	0	46.87	0.0058	R	NLDIERPTYTNLNR	L					File: ~Y:\CORE\RAW_DATA_2022_QE\P1317_Sigrun_Lange\P1317_4_B_hip.raw~; SpectrumID: ~3827~; PrecursorID: ~0~; scans: ~12718~
4	2::tr|A0A8L2RAD9|A0A8L2RAD9_RAT	Tubulin alpha-1B chain OS=Rattus norvegicus OX=10116 GN=Tuba1b PE=4 SV=1	1434	53464	85	85	23	23	62.7	475	5118	3257	1	0	0	573.633	1717.88	3	1717.87	0.0014	0	33.18	0.13	R	NLDIERPTYTNLNR	L					File: ~Y:\CORE\RAW_DATA_2022_QE\P1317_Sigrun_Lange\P1317_4_B_hip.raw~; SpectrumID: ~3414~; PrecursorID: ~0~; scans: ~12176~
4	2::tr|A0A8L2RAD9|A0A8L2RAD9_RAT	Tubulin alpha-1B chain OS=Rattus norvegicus OX=10116 GN=Tuba1b PE=4 SV=1	1434	53464	85	85	23	23	62.7	475	5119	3466	1	0	0	573.633	1717.88	3	1717.87	0.0021	0	29.6	0.3	R	NLDIERPTYTNLNR	L					File: ~Y:\CORE\RAW_DATA_2022_QE\P1317_Sigrun_Lange\P1317_4_B_hip.raw~; SpectrumID: ~3624~; PrecursorID: ~0~; scans: ~12449~
4	2::tr|A0A8L2RAD9|A0A8L2RAD9_RAT	Tubulin alpha-1B chain OS=Rattus norvegicus OX=10116 GN=Tuba1b PE=4 SV=1	1434	53464	85	85	23	23	62.7	475	5299	6301	1	0	0	878.985	1755.96	2	1755.96	-0.0008	0	51.36	0.0011	R	IHFPLATYAPVISAEK	A					File: ~Y:\CORE\RAW_DATA_2022_QE\P1317_Sigrun_Lange\P1317_4_B_hip.raw~; SpectrumID: ~6463~; PrecursorID: ~0~; scans: ~16115~
4	2::tr|A0A8L2RAD9|A0A8L2RAD9_RAT	Tubulin alpha-1B chain OS=Rattus norvegicus OX=10116 GN=Tuba1b PE=4 SV=1	1434	53464	85	85	23	23	62.7	475	5300	6362	1	0	0	586.326	1755.96	3	1755.96	-0.0002	0	52.66	0.00081	R	IHFPLATYAPVISAEK	A					File: ~Y:\CORE\RAW_DATA_2022_QE\P1317_Sigrun_Lange\P1317_4_B_hip.raw~; SpectrumID: ~6524~; PrecursorID: ~0~; scans: ~16201~
4	2::tr|A0A8L2RAD9|A0A8L2RAD9_RAT	Tubulin alpha-1B chain OS=Rattus norvegicus OX=10116 GN=Tuba1b PE=4 SV=1	1434	53464	85	85	23	23	62.7	475	5302	6569	1	0	0	586.326	1755.96	3	1755.96	0.0011	0	60.84	0.00012	R	IHFPLATYAPVISAEK	A					File: ~Y:\CORE\RAW_DATA_2022_QE\P1317_Sigrun_Lange\P1317_4_B_hip.raw~; SpectrumID: ~6731~; PrecursorID: ~0~; scans: ~16468~
4	2::tr|A0A8L2RAD9|A0A8L2RAD9_RAT	Tubulin alpha-1B chain OS=Rattus norvegicus OX=10116 GN=Tuba1b PE=4 SV=1	1434	53464	85	85	23	23	62.7	475	5303	6147	1	0	0	586.332	1755.97	3	1755.96	0.0191	0	49.37	0.0013	R	IHFPLATYAPVISAEK	A					File: ~Y:\CORE\RAW_DATA_2022_QE\P1317_Sigrun_Lange\P1317_4_B_hip.raw~; SpectrumID: ~6309~; PrecursorID: ~0~; scans: ~15928~
4	2::tr|A0A8L2RAD9|A0A8L2RAD9_RAT	Tubulin alpha-1B chain OS=Rattus norvegicus OX=10116 GN=Tuba1b PE=4 SV=1	1434	53464	85	85	23	23	62.7	475	5607	5420	1	0	0	912.995	1823.97	2	1823.98	-0.0033	0	40.91	0.012	K	VGINYQPPTVVPGGDLAK	V					File: ~Y:\CORE\RAW_DATA_2022_QE\P1317_Sigrun_Lange\P1317_4_B_hip.raw~; SpectrumID: ~5581~; PrecursorID: ~0~; scans: ~15036~
4	2::tr|A0A8L2RAD9|A0A8L2RAD9_RAT	Tubulin alpha-1B chain OS=Rattus norvegicus OX=10116 GN=Tuba1b PE=4 SV=1	1434	53464	85	85	23	23	62.7	475	5608	5291	1	0	0	609	1823.98	3	1823.98	-0.0002	0	25.03	0.46	K	VGINYQPPTVVPGGDLAK	V					File: ~Y:\CORE\RAW_DATA_2022_QE\P1317_Sigrun_Lange\P1317_4_B_hip.raw~; SpectrumID: ~5452~; PrecursorID: ~0~; scans: ~14832~
4	2::tr|A0A8L2RAD9|A0A8L2RAD9_RAT	Tubulin alpha-1B chain OS=Rattus norvegicus OX=10116 GN=Tuba1b PE=4 SV=1	1434	53464	85	85	23	23	62.7	475	5611	5308	1	0	0	609.337	1824.99	3	1824.96	0.0271	0	46.12	0.0031	K	VGINYQPPTVVPGGDLAK	V	Deamidated (NQ)	0.000001000000000000.0			File: ~Y:\CORE\RAW_DATA_2022_QE\P1317_Sigrun_Lange\P1317_4_B_hip.raw~; SpectrumID: ~5469~; PrecursorID: ~0~; scans: ~14857~
4	2::tr|A0A8L2RAD9|A0A8L2RAD9_RAT	Tubulin alpha-1B chain OS=Rattus norvegicus OX=10116 GN=Tuba1b PE=4 SV=1	1434	53464	85	85	23	23	62.7	475	5760	7461	1	0	0	932.956	1863.9	2	1863.9	0.0002	0	124.24	1.1e-10	R	AVCMLSNTTAIAEAWAR	L					File: ~Y:\CORE\RAW_DATA_2022_QE\P1317_Sigrun_Lange\P1317_4_B_hip.raw~; SpectrumID: ~7624~; PrecursorID: ~0~; scans: ~17529~
4	2::tr|A0A8L2RAD9|A0A8L2RAD9_RAT	Tubulin alpha-1B chain OS=Rattus norvegicus OX=10116 GN=Tuba1b PE=4 SV=1	1434	53464	85	85	23	23	62.7	475	5761	7468	1	0	0	622.307	1863.9	3	1863.9	0.003	0	76.38	7e-06	R	AVCMLSNTTAIAEAWAR	L					File: ~Y:\CORE\RAW_DATA_2022_QE\P1317_Sigrun_Lange\P1317_4_B_hip.raw~; SpectrumID: ~7631~; PrecursorID: ~0~; scans: ~17537~
4	2::tr|A0A8L2RAD9|A0A8L2RAD9_RAT	Tubulin alpha-1B chain OS=Rattus norvegicus OX=10116 GN=Tuba1b PE=4 SV=1	1434	53464	85	85	23	23	62.7	475	5763	7225	1	0	0	932.961	1863.91	2	1863.9	0.01	0	114.86	9.8e-10	R	AVCMLSNTTAIAEAWAR	L					File: ~Y:\CORE\RAW_DATA_2022_QE\P1317_Sigrun_Lange\P1317_4_B_hip.raw~; SpectrumID: ~7388~; PrecursorID: ~0~; scans: ~17261~
4	2::tr|A0A8L2RAD9|A0A8L2RAD9_RAT	Tubulin alpha-1B chain OS=Rattus norvegicus OX=10116 GN=Tuba1b PE=4 SV=1	1434	53464	85	85	23	23	62.7	475	5846	7386	1	0	0	627.977	1880.91	3	1880.88	0.0329	0	57.51	0.0005	R	AVCMLSNTTAIAEAWAR	L	Deamidated (NQ); Oxidation (M)	0.00030010000000000.0			File: ~Y:\CORE\RAW_DATA_2022_QE\P1317_Sigrun_Lange\P1317_4_B_hip.raw~; SpectrumID: ~7549~; PrecursorID: ~0~; scans: ~17441~
4	2::tr|A0A8L2RAD9|A0A8L2RAD9_RAT	Tubulin alpha-1B chain OS=Rattus norvegicus OX=10116 GN=Tuba1b PE=4 SV=1	1434	53464	85	85	23	23	62.7	475	6347	7299	1	0	0	1004.45	2006.88	2	2006.89	-0.0061	0	102.36	7.1e-09	K	TIGGGDDSFNTFFSETGAGK	H					File: ~Y:\CORE\RAW_DATA_2022_QE\P1317_Sigrun_Lange\P1317_4_B_hip.raw~; SpectrumID: ~7462~; PrecursorID: ~0~; scans: ~17343~
4	2::tr|A0A8L2RAD9|A0A8L2RAD9_RAT	Tubulin alpha-1B chain OS=Rattus norvegicus OX=10116 GN=Tuba1b PE=4 SV=1	1434	53464	85	85	23	23	62.7	475	6348	7055	1	0	0	1004.45	2006.89	2	2006.89	-0.0002	0	85.46	4e-07	K	TIGGGDDSFNTFFSETGAGK	H					File: ~Y:\CORE\RAW_DATA_2022_QE\P1317_Sigrun_Lange\P1317_4_B_hip.raw~; SpectrumID: ~7218~; PrecursorID: ~0~; scans: ~17074~
4	2::tr|A0A8L2RAD9|A0A8L2RAD9_RAT	Tubulin alpha-1B chain OS=Rattus norvegicus OX=10116 GN=Tuba1b PE=4 SV=1	1434	53464	85	85	23	23	62.7	475	6349	6825	1	0	0	1004.45	2006.89	2	2006.89	0.0008	0	97.54	2.5e-08	K	TIGGGDDSFNTFFSETGAGK	H					File: ~Y:\CORE\RAW_DATA_2022_QE\P1317_Sigrun_Lange\P1317_4_B_hip.raw~; SpectrumID: ~6987~; PrecursorID: ~0~; scans: ~16795~
4	2::tr|A0A8L2RAD9|A0A8L2RAD9_RAT	Tubulin alpha-1B chain OS=Rattus norvegicus OX=10116 GN=Tuba1b PE=4 SV=1	1434	53464	85	85	23	23	62.7	475	6353	6571	1	0	0	1004.94	2007.87	2	2007.87	-0.0045	0	59.9	0.0001	K	TIGGGDDSFNTFFSETGAGK	H	Deamidated (NQ)	0.00000000010000000000.0			File: ~Y:\CORE\RAW_DATA_2022_QE\P1317_Sigrun_Lange\P1317_4_B_hip.raw~; SpectrumID: ~6733~; PrecursorID: ~0~; scans: ~16470~
4	2::tr|A0A8L2RAD9|A0A8L2RAD9_RAT	Tubulin alpha-1B chain OS=Rattus norvegicus OX=10116 GN=Tuba1b PE=4 SV=1	1434	53464	85	85	23	23	62.7	475	6354	6847	1	0	0	670.305	2007.89	3	2007.87	0.0226	0	44.2	0.006	K	TIGGGDDSFNTFFSETGAGK	H	Deamidated (NQ)	0.00000000010000000000.0			File: ~Y:\CORE\RAW_DATA_2022_QE\P1317_Sigrun_Lange\P1317_4_B_hip.raw~; SpectrumID: ~7009~; PrecursorID: ~0~; scans: ~16825~
4	2::tr|A0A8L2RAD9|A0A8L2RAD9_RAT	Tubulin alpha-1B chain OS=Rattus norvegicus OX=10116 GN=Tuba1b PE=4 SV=1	1434	53464	85	85	23	23	62.7	475	6355	6886	1	0	0	670.306	2007.9	3	2007.87	0.027	0	42.22	0.01	K	TIGGGDDSFNTFFSETGAGK	H	Deamidated (NQ)	0.00000000010000000000.0			File: ~Y:\CORE\RAW_DATA_2022_QE\P1317_Sigrun_Lange\P1317_4_B_hip.raw~; SpectrumID: ~7048~; PrecursorID: ~0~; scans: ~16873~
4	2::tr|A0A8L2RAD9|A0A8L2RAD9_RAT	Tubulin alpha-1B chain OS=Rattus norvegicus OX=10116 GN=Tuba1b PE=4 SV=1	1434	53464	85	85	23	23	62.7	475	7470	6593	1	0	0	777.34	2329	3	2329.01	-0.0133	0	89.96	1.1e-07	R	AFVHWYVGEGMEEGEFSEAR	E					File: ~Y:\CORE\RAW_DATA_2022_QE\P1317_Sigrun_Lange\P1317_4_B_hip.raw~; SpectrumID: ~6755~; PrecursorID: ~0~; scans: ~16499~
4	2::tr|A0A8L2RAD9|A0A8L2RAD9_RAT	Tubulin alpha-1B chain OS=Rattus norvegicus OX=10116 GN=Tuba1b PE=4 SV=1	1434	53464	85	85	23	23	62.7	475	7471	6380	1	0	0	777.341	2329	3	2329.01	-0.0085	0	63.32	5.3e-05	R	AFVHWYVGEGMEEGEFSEAR	E					File: ~Y:\CORE\RAW_DATA_2022_QE\P1317_Sigrun_Lange\P1317_4_B_hip.raw~; SpectrumID: ~6542~; PrecursorID: ~0~; scans: ~16227~
4	2::tr|A0A8L2RAD9|A0A8L2RAD9_RAT	Tubulin alpha-1B chain OS=Rattus norvegicus OX=10116 GN=Tuba1b PE=4 SV=1	1434	53464	85	85	23	23	62.7	475	7472	7026	1	0	0	777.349	2329.02	3	2329.01	0.0131	0	37.33	0.028	R	AFVHWYVGEGMEEGEFSEAR	E					File: ~Y:\CORE\RAW_DATA_2022_QE\P1317_Sigrun_Lange\P1317_4_B_hip.raw~; SpectrumID: ~7189~; PrecursorID: ~0~; scans: ~17039~
4	2::tr|A0A8L2RAD9|A0A8L2RAD9_RAT	Tubulin alpha-1B chain OS=Rattus norvegicus OX=10116 GN=Tuba1b PE=4 SV=1	1434	53464	85	85	23	23	62.7	475	7725	9375	1	0	0	803.739	2408.19	3	2408.2	-0.0068	0	45.47	0.0089	R	FDGALNVDLTEFQTNLVPYPR	I					File: ~Y:\CORE\RAW_DATA_2022_QE\P1317_Sigrun_Lange\P1317_4_B_hip.raw~; SpectrumID: ~9672~; PrecursorID: ~0~; scans: ~19769~
4	2::tr|A0A8L2RAD9|A0A8L2RAD9_RAT	Tubulin alpha-1B chain OS=Rattus norvegicus OX=10116 GN=Tuba1b PE=4 SV=1	1434	53464	85	85	23	23	62.7	475	7726	9020	1	0	0	803.74	2408.2	3	2408.2	-0.0042	0	86.4	7.3e-07	R	FDGALNVDLTEFQTNLVPYPR	I					File: ~Y:\CORE\RAW_DATA_2022_QE\P1317_Sigrun_Lange\P1317_4_B_hip.raw~; SpectrumID: ~9281~; PrecursorID: ~0~; scans: ~19352~
4	2::tr|A0A8L2RAD9|A0A8L2RAD9_RAT	Tubulin alpha-1B chain OS=Rattus norvegicus OX=10116 GN=Tuba1b PE=4 SV=1	1434	53464	85	85	23	23	62.7	475	7727	9013	1	0	0	1205.11	2408.2	2	2408.2	-0.0041	0	111.04	2.5e-09	R	FDGALNVDLTEFQTNLVPYPR	I					File: ~Y:\CORE\RAW_DATA_2022_QE\P1317_Sigrun_Lange\P1317_4_B_hip.raw~; SpectrumID: ~9272~; PrecursorID: ~0~; scans: ~19342~
4	2::tr|A0A8L2RAD9|A0A8L2RAD9_RAT	Tubulin alpha-1B chain OS=Rattus norvegicus OX=10116 GN=Tuba1b PE=4 SV=1	1434	53464	85	85	23	23	62.7	475	7728	9339	1	0	0	1205.11	2408.2	2	2408.2	-0.0041	0	102.68	1.7e-08	R	FDGALNVDLTEFQTNLVPYPR	I					File: ~Y:\CORE\RAW_DATA_2022_QE\P1317_Sigrun_Lange\P1317_4_B_hip.raw~; SpectrumID: ~9635~; PrecursorID: ~0~; scans: ~19730~
4	2::tr|A0A8L2RAD9|A0A8L2RAD9_RAT	Tubulin alpha-1B chain OS=Rattus norvegicus OX=10116 GN=Tuba1b PE=4 SV=1	1434	53464	85	85	23	23	62.7	475	7747	5061	1	0	0	604.556	2414.19	4	2414.2	-0.0043	1	31.14	0.27	R	QLFHPEQLITGKEDAANNYAR	G					File: ~Y:\CORE\RAW_DATA_2022_QE\P1317_Sigrun_Lange\P1317_4_B_hip.raw~; SpectrumID: ~5222~; PrecursorID: ~0~; scans: ~14507~
4	2::tr|A0A8L2RAD9|A0A8L2RAD9_RAT	Tubulin alpha-1B chain OS=Rattus norvegicus OX=10116 GN=Tuba1b PE=4 SV=1	1434	53464	85	85	23	23	62.7	475	7754	5257	1	0	0	604.807	2415.2	4	2415.18	0.0156	1	56.92	0.00068	R	QLFHPEQLITGKEDAANNYAR	G	Deamidated (NQ)	0.000000000000000010000.0			File: ~Y:\CORE\RAW_DATA_2022_QE\P1317_Sigrun_Lange\P1317_4_B_hip.raw~; SpectrumID: ~5418~; PrecursorID: ~0~; scans: ~14776~
4	2::tr|A0A8L2RAD9|A0A8L2RAD9_RAT	Tubulin alpha-1B chain OS=Rattus norvegicus OX=10116 GN=Tuba1b PE=4 SV=1	1434	53464	85	85	23	23	62.7	475	7755	5423	1	0	0	604.807	2415.2	4	2415.18	0.0163	1	53.8	0.0014	R	QLFHPEQLITGKEDAANNYAR	G	Deamidated (NQ)	0.000000100000000000000.0			File: ~Y:\CORE\RAW_DATA_2022_QE\P1317_Sigrun_Lange\P1317_4_B_hip.raw~; SpectrumID: ~5584~; PrecursorID: ~0~; scans: ~15040~
4	2::tr|A0A8L2RAD9|A0A8L2RAD9_RAT	Tubulin alpha-1B chain OS=Rattus norvegicus OX=10116 GN=Tuba1b PE=4 SV=1	1434	53464	85	85	23	23	62.7	475	7757	5349	1	0	0	806.404	2416.19	3	2416.17	0.0252	1	31.6	0.24	R	QLFHPEQLITGKEDAANNYAR	G	2 Deamidated (NQ)	0.000000100000000010000.0			File: ~Y:\CORE\RAW_DATA_2022_QE\P1317_Sigrun_Lange\P1317_4_B_hip.raw~; SpectrumID: ~5510~; PrecursorID: ~0~; scans: ~14929~
4	2::tr|A0A8L2RAD9|A0A8L2RAD9_RAT	Tubulin alpha-1B chain OS=Rattus norvegicus OX=10116 GN=Tuba1b PE=4 SV=1	1434	53464	85	85	23	23	62.7	475	8655	5462	1	0	0	917.423	2749.25	3	2749.28	-0.0376	0	37.11	0.037	K	AYHEQLSVAEITNACFEPANQMVK	C					File: ~Y:\CORE\RAW_DATA_2022_QE\P1317_Sigrun_Lange\P1317_4_B_hip.raw~; SpectrumID: ~5623~; PrecursorID: ~0~; scans: ~15097~
4	2::tr|A0A8L2RAD9|A0A8L2RAD9_RAT	Tubulin alpha-1B chain OS=Rattus norvegicus OX=10116 GN=Tuba1b PE=4 SV=1	1434	53464	85	85	23	23	62.7	475	8656	5681	1	0	0	917.435	2749.28	3	2749.28	-0.0008	0	85.13	7.7e-07	K	AYHEQLSVAEITNACFEPANQMVK	C					File: ~Y:\CORE\RAW_DATA_2022_QE\P1317_Sigrun_Lange\P1317_4_B_hip.raw~; SpectrumID: ~5843~; PrecursorID: ~0~; scans: ~15375~
4	2::tr|A0A8L2RAD9|A0A8L2RAD9_RAT	Tubulin alpha-1B chain OS=Rattus norvegicus OX=10116 GN=Tuba1b PE=4 SV=1	1434	53464	85	85	23	23	62.7	475	8657	5906	1	0	0	917.435	2749.28	3	2749.28	-0.0002	0	93.13	1.2e-07	K	AYHEQLSVAEITNACFEPANQMVK	C					File: ~Y:\CORE\RAW_DATA_2022_QE\P1317_Sigrun_Lange\P1317_4_B_hip.raw~; SpectrumID: ~6068~; PrecursorID: ~0~; scans: ~15648~
4	2::tr|A0A8L2RAD9|A0A8L2RAD9_RAT	Tubulin alpha-1B chain OS=Rattus norvegicus OX=10116 GN=Tuba1b PE=4 SV=1	1434	53464	85	85	23	23	62.7	475	9311	7449	1	0	0	805.111	3216.41	4	3216.42	-0.0018	1	26.87	0.26	R	AFVHWYVGEGMEEGEFSEAREDMAALEK	D					File: ~Y:\CORE\RAW_DATA_2022_QE\P1317_Sigrun_Lange\P1317_4_B_hip.raw~; SpectrumID: ~7612~; PrecursorID: ~0~; scans: ~17515~
4	2::tr|A0A8L2RAD9|A0A8L2RAD9_RAT	Tubulin alpha-1B chain OS=Rattus norvegicus OX=10116 GN=Tuba1b PE=4 SV=1	1434	53464	85	85	23	23	62.7	475	9951	7463	1	0	0	1075.74	4298.94	4	4298.9	0.038	0	38.29	0.022	R	ECISIHVGQAGVQIGNACWELYCLEHGIQPDGQMPSDK	T	3 Deamidated (NQ)	0.00000000000010010000000000001000000000.0			File: ~Y:\CORE\RAW_DATA_2022_QE\P1317_Sigrun_Lange\P1317_4_B_hip.raw~; SpectrumID: ~7626~; PrecursorID: ~0~; scans: ~17531~	emPAI	18.84
4	2::tr|A0A8L2R402|A0A8L2R402_RAT	Tubulin alpha-1B chain OS=Rattus norvegicus OX=10116 GN=Tuba1b PE=4 SV=1	1396	46797	84	84	22	22	62.5	416	90	729	1	0	0	388.21	774.406	2	774.402	0.0039	0	24.12	0.25	R	GHYTIGK	E					File: ~Y:\CORE\RAW_DATA_2022_QE\P1317_Sigrun_Lange\P1317_4_B_hip.raw~; SpectrumID: ~760~; PrecursorID: ~0~; scans: ~7658~
4	2::tr|A0A8L2R402|A0A8L2R402_RAT	Tubulin alpha-1B chain OS=Rattus norvegicus OX=10116 GN=Tuba1b PE=4 SV=1	1396	46797	84	84	22	22	62.5	416	106	2330	1	0	0	391.208	780.402	2	780.402	-0.0002	0	46.41	0.00051	R	LSVDYGK	K					File: ~Y:\CORE\RAW_DATA_2022_QE\P1317_Sigrun_Lange\P1317_4_B_hip.raw~; SpectrumID: ~2474~; PrecursorID: ~0~; scans: ~10552~
4	2::tr|A0A8L2R402|A0A8L2R402_RAT	Tubulin alpha-1B chain OS=Rattus norvegicus OX=10116 GN=Tuba1b PE=4 SV=1	1396	46797	84	84	22	22	62.5	416	107	2192	1	0	0	391.209	780.403	2	780.402	0.0012	0	24.96	0.071	R	LSVDYGK	K					File: ~Y:\CORE\RAW_DATA_2022_QE\P1317_Sigrun_Lange\P1317_4_B_hip.raw~; SpectrumID: ~2332~; PrecursorID: ~0~; scans: ~10296~
4	2::tr|A0A8L2R402|A0A8L2R402_RAT	Tubulin alpha-1B chain OS=Rattus norvegicus OX=10116 GN=Tuba1b PE=4 SV=1	1396	46797	84	84	22	22	62.5	416	108	2483	1	0	0	391.209	780.404	2	780.402	0.0019	0	43.74	0.00079	R	LSVDYGK	K					File: ~Y:\CORE\RAW_DATA_2022_QE\P1317_Sigrun_Lange\P1317_4_B_hip.raw~; SpectrumID: ~2631~; PrecursorID: ~0~; scans: ~10808~
4	2::tr|A0A8L2R402|A0A8L2R402_RAT	Tubulin alpha-1B chain OS=Rattus norvegicus OX=10116 GN=Tuba1b PE=4 SV=1	1396	46797	84	84	22	22	62.5	416	733	3939	1	0	0	452.218	902.422	2	902.421	0.001	0	34.44	0.043	K	FDLMYAK	R	Oxidation (M)	0.0003000.0			File: ~Y:\CORE\RAW_DATA_2022_QE\P1317_Sigrun_Lange\P1317_4_B_hip.raw~; SpectrumID: ~4098~; PrecursorID: ~0~; scans: ~13075~
4	2::tr|A0A8L2R402|A0A8L2R402_RAT	Tubulin alpha-1B chain OS=Rattus norvegicus OX=10116 GN=Tuba1b PE=4 SV=1	1396	46797	84	84	22	22	62.5	416	753	2676	1	0	0	453.714	905.413	2	905.416	-0.0039	0	44.33	0.0057	R	EDMAALEK	D					File: ~Y:\CORE\RAW_DATA_2022_QE\P1317_Sigrun_Lange\P1317_4_B_hip.raw~; SpectrumID: ~2830~; PrecursorID: ~0~; scans: ~11109~
4	2::tr|A0A8L2R402|A0A8L2R402_RAT	Tubulin alpha-1B chain OS=Rattus norvegicus OX=10116 GN=Tuba1b PE=4 SV=1	1396	46797	84	84	22	22	62.5	416	754	2495	1	0	0	453.715	905.415	2	905.416	-0.0009	0	60.34	0.00015	R	EDMAALEK	D					File: ~Y:\CORE\RAW_DATA_2022_QE\P1317_Sigrun_Lange\P1317_4_B_hip.raw~; SpectrumID: ~2643~; PrecursorID: ~0~; scans: ~10826~
4	2::tr|A0A8L2R402|A0A8L2R402_RAT	Tubulin alpha-1B chain OS=Rattus norvegicus OX=10116 GN=Tuba1b PE=4 SV=1	1396	46797	84	84	22	22	62.5	416	755	2339	1	0	0	453.716	905.417	2	905.416	0.0005	0	49.23	0.0018	R	EDMAALEK	D					File: ~Y:\CORE\RAW_DATA_2022_QE\P1317_Sigrun_Lange\P1317_4_B_hip.raw~; SpectrumID: ~2484~; PrecursorID: ~0~; scans: ~10567~
4	2::tr|A0A8L2R402|A0A8L2R402_RAT	Tubulin alpha-1B chain OS=Rattus norvegicus OX=10116 GN=Tuba1b PE=4 SV=1	1396	46797	84	84	22	22	62.5	416	845	1734	1	0	0	461.711	921.407	2	921.411	-0.0048	0	33.55	0.053	R	EDMAALEK	D	Oxidation (M)	0.00300000.0			File: ~Y:\CORE\RAW_DATA_2022_QE\P1317_Sigrun_Lange\P1317_4_B_hip.raw~; SpectrumID: ~1859~; PrecursorID: ~0~; scans: ~9391~
4	2::tr|A0A8L2R402|A0A8L2R402_RAT	Tubulin alpha-1B chain OS=Rattus norvegicus OX=10116 GN=Tuba1b PE=4 SV=1	1396	46797	84	84	22	22	62.5	416	846	1188	1	0	0	461.711	921.408	2	921.411	-0.0036	0	30.74	0.1	R	EDMAALEK	D	Oxidation (M)	0.00300000.0			File: ~Y:\CORE\RAW_DATA_2022_QE\P1317_Sigrun_Lange\P1317_4_B_hip.raw~; SpectrumID: ~1272~; PrecursorID: ~0~; scans: ~8374~
4	2::tr|A0A8L2R402|A0A8L2R402_RAT	Tubulin alpha-1B chain OS=Rattus norvegicus OX=10116 GN=Tuba1b PE=4 SV=1	1396	46797	84	84	22	22	62.5	416	847	2352	1	0	0	461.712	921.409	2	921.411	-0.0028	0	43.88	0.005	R	EDMAALEK	D	Oxidation (M)	0.00300000.0			File: ~Y:\CORE\RAW_DATA_2022_QE\P1317_Sigrun_Lange\P1317_4_B_hip.raw~; SpectrumID: ~2497~; PrecursorID: ~0~; scans: ~10591~
4	2::tr|A0A8L2R402|A0A8L2R402_RAT	Tubulin alpha-1B chain OS=Rattus norvegicus OX=10116 GN=Tuba1b PE=4 SV=1	1396	46797	84	84	22	22	62.5	416	848	1599	1	0	0	461.712	921.41	2	921.411	-0.0012	0	38.27	0.018	R	EDMAALEK	D	Oxidation (M)	0.00300000.0			File: ~Y:\CORE\RAW_DATA_2022_QE\P1317_Sigrun_Lange\P1317_4_B_hip.raw~; SpectrumID: ~1714~; PrecursorID: ~0~; scans: ~9136~
4	2::tr|A0A8L2R402|A0A8L2R402_RAT	Tubulin alpha-1B chain OS=Rattus norvegicus OX=10116 GN=Tuba1b PE=4 SV=1	1396	46797	84	84	22	22	62.5	416	849	1323	1	0	0	461.713	921.41	2	921.411	-0.0008	0	24.91	0.4	R	EDMAALEK	D	Oxidation (M)	0.00300000.0			File: ~Y:\CORE\RAW_DATA_2022_QE\P1317_Sigrun_Lange\P1317_4_B_hip.raw~; SpectrumID: ~1419~; PrecursorID: ~0~; scans: ~8620~
4	2::tr|A0A8L2R402|A0A8L2R402_RAT	Tubulin alpha-1B chain OS=Rattus norvegicus OX=10116 GN=Tuba1b PE=4 SV=1	1396	46797	84	84	22	22	62.5	416	850	1473	1	0	0	461.713	921.411	2	921.411	-0.0006	0	48.83	0.0016	R	EDMAALEK	D	Oxidation (M)	0.00300000.0			File: ~Y:\CORE\RAW_DATA_2022_QE\P1317_Sigrun_Lange\P1317_4_B_hip.raw~; SpectrumID: ~1577~; PrecursorID: ~0~; scans: ~8890~
4	2::tr|A0A8L2R402|A0A8L2R402_RAT	Tubulin alpha-1B chain OS=Rattus norvegicus OX=10116 GN=Tuba1b PE=4 SV=1	1396	46797	84	84	22	22	62.5	416	1370	3975	1	0	0	508.293	1014.57	2	1014.57	-0.0005	0	43.73	0.0076	K	DVNAAIATIK	T					File: ~Y:\CORE\RAW_DATA_2022_QE\P1317_Sigrun_Lange\P1317_4_B_hip.raw~; SpectrumID: ~4134~; PrecursorID: ~0~; scans: ~13122~
4	2::tr|A0A8L2R402|A0A8L2R402_RAT	Tubulin alpha-1B chain OS=Rattus norvegicus OX=10116 GN=Tuba1b PE=4 SV=1	1396	46797	84	84	22	22	62.5	416	1371	4180	1	0	0	508.293	1014.57	2	1014.57	0.0006	0	52.99	0.0009	K	DVNAAIATIK	T					File: ~Y:\CORE\RAW_DATA_2022_QE\P1317_Sigrun_Lange\P1317_4_B_hip.raw~; SpectrumID: ~4339~; PrecursorID: ~0~; scans: ~13392~
4	2::tr|A0A8L2R402|A0A8L2R402_RAT	Tubulin alpha-1B chain OS=Rattus norvegicus OX=10116 GN=Tuba1b PE=4 SV=1	1396	46797	84	84	22	22	62.5	416	1376	3864	1	0	0	508.785	1015.56	2	1015.55	0.001	0	35.05	0.07	K	DVNAAIATIK	T	Deamidated (NQ)	0.0010000000.0			File: ~Y:\CORE\RAW_DATA_2022_QE\P1317_Sigrun_Lange\P1317_4_B_hip.raw~; SpectrumID: ~4023~; PrecursorID: ~0~; scans: ~12978~
4	2::tr|A0A8L2R402|A0A8L2R402_RAT	Tubulin alpha-1B chain OS=Rattus norvegicus OX=10116 GN=Tuba1b PE=4 SV=1	1396	46797	84	84	22	22	62.5	416	1416	1191	1	0	0	512.228	1022.44	2	1022.44	-0.0009	0	62.03	6.1e-05	K	EDAANNYAR	G					File: ~Y:\CORE\RAW_DATA_2022_QE\P1317_Sigrun_Lange\P1317_4_B_hip.raw~; SpectrumID: ~1275~; PrecursorID: ~0~; scans: ~8379~
4	2::tr|A0A8L2R402|A0A8L2R402_RAT	Tubulin alpha-1B chain OS=Rattus norvegicus OX=10116 GN=Tuba1b PE=4 SV=1	1396	46797	84	84	22	22	62.5	416	1417	1045	1	0	0	512.228	1022.44	2	1022.44	-0.0004	0	62.04	6.1e-05	K	EDAANNYAR	G					File: ~Y:\CORE\RAW_DATA_2022_QE\P1317_Sigrun_Lange\P1317_4_B_hip.raw~; SpectrumID: ~1111~; PrecursorID: ~0~; scans: ~8132~
4	2::tr|A0A8L2R402|A0A8L2R402_RAT	Tubulin alpha-1B chain OS=Rattus norvegicus OX=10116 GN=Tuba1b PE=4 SV=1	1396	46797	84	84	22	22	62.5	416	1423	1015	1	0	0	512.719	1023.42	2	1023.43	-0.0031	0	50.36	0.00053	K	EDAANNYAR	G	Deamidated (NQ)	0.000010000.0			File: ~Y:\CORE\RAW_DATA_2022_QE\P1317_Sigrun_Lange\P1317_4_B_hip.raw~; SpectrumID: ~1080~; PrecursorID: ~0~; scans: ~8091~
4	2::tr|A0A8L2R402|A0A8L2R402_RAT	Tubulin alpha-1B chain OS=Rattus norvegicus OX=10116 GN=Tuba1b PE=4 SV=1	1396	46797	84	84	22	22	62.5	416	1424	1324	1	0	0	512.721	1023.43	2	1023.43	0.0027	0	62.01	4.2e-05	K	EDAANNYAR	G	Deamidated (NQ)	0.000010000.0			File: ~Y:\CORE\RAW_DATA_2022_QE\P1317_Sigrun_Lange\P1317_4_B_hip.raw~; SpectrumID: ~1420~; PrecursorID: ~0~; scans: ~8623~
4	2::tr|A0A8L2R402|A0A8L2R402_RAT	Tubulin alpha-1B chain OS=Rattus norvegicus OX=10116 GN=Tuba1b PE=4 SV=1	1396	46797	84	84	22	22	62.5	416	1728	7259	1	0	0	543.314	1084.61	2	1084.61	0.0002	0	71.05	9.3e-06	K	EIIDLVLDR	I					File: ~Y:\CORE\RAW_DATA_2022_QE\P1317_Sigrun_Lange\P1317_4_B_hip.raw~; SpectrumID: ~7422~; PrecursorID: ~0~; scans: ~17300~
4	2::tr|A0A8L2R402|A0A8L2R402_RAT	Tubulin alpha-1B chain OS=Rattus norvegicus OX=10116 GN=Tuba1b PE=4 SV=1	1396	46797	84	84	22	22	62.5	416	1729	7495	1	0	0	543.314	1084.61	2	1084.61	0.0003	0	66.12	2.9e-05	K	EIIDLVLDR	I					File: ~Y:\CORE\RAW_DATA_2022_QE\P1317_Sigrun_Lange\P1317_4_B_hip.raw~; SpectrumID: ~7658~; PrecursorID: ~0~; scans: ~17567~
4	2::tr|A0A8L2R402|A0A8L2R402_RAT	Tubulin alpha-1B chain OS=Rattus norvegicus OX=10116 GN=Tuba1b PE=4 SV=1	1396	46797	84	84	22	22	62.5	416	2679	4697	1	0	0	625.279	1248.54	2	1248.55	-0.0025	0	61.98	6.5e-05	K	YMACCLLYR	G					File: ~Y:\CORE\RAW_DATA_2022_QE\P1317_Sigrun_Lange\P1317_4_B_hip.raw~; SpectrumID: ~4857~; PrecursorID: ~0~; scans: ~14059~
4	2::tr|A0A8L2R402|A0A8L2R402_RAT	Tubulin alpha-1B chain OS=Rattus norvegicus OX=10116 GN=Tuba1b PE=4 SV=1	1396	46797	84	84	22	22	62.5	416	2680	5149	1	0	0	625.279	1248.54	2	1248.55	-0.0012	0	58.16	0.00016	K	YMACCLLYR	G					File: ~Y:\CORE\RAW_DATA_2022_QE\P1317_Sigrun_Lange\P1317_4_B_hip.raw~; SpectrumID: ~5310~; PrecursorID: ~0~; scans: ~14621~
4	2::tr|A0A8L2R402|A0A8L2R402_RAT	Tubulin alpha-1B chain OS=Rattus norvegicus OX=10116 GN=Tuba1b PE=4 SV=1	1396	46797	84	84	22	22	62.5	416	2681	4922	1	0	0	625.28	1248.54	2	1248.55	-0.0007	0	62.05	6.5e-05	K	YMACCLLYR	G					File: ~Y:\CORE\RAW_DATA_2022_QE\P1317_Sigrun_Lange\P1317_4_B_hip.raw~; SpectrumID: ~5082~; PrecursorID: ~0~; scans: ~14339~
4	2::tr|A0A8L2R402|A0A8L2R402_RAT	Tubulin alpha-1B chain OS=Rattus norvegicus OX=10116 GN=Tuba1b PE=4 SV=1	1396	46797	84	84	22	22	62.5	416	2774	4170	1	0	0	633.274	1264.53	2	1264.54	-0.0074	0	40.05	0.006	K	YMACCLLYR	G	Oxidation (M)	0.030000000.0			File: ~Y:\CORE\RAW_DATA_2022_QE\P1317_Sigrun_Lange\P1317_4_B_hip.raw~; SpectrumID: ~4329~; PrecursorID: ~0~; scans: ~13377~
4	2::tr|A0A8L2R402|A0A8L2R402_RAT	Tubulin alpha-1B chain OS=Rattus norvegicus OX=10116 GN=Tuba1b PE=4 SV=1	1396	46797	84	84	22	22	62.5	416	2775	4759	1	0	0	633.275	1264.54	2	1264.54	-0.0051	0	54.76	0.0002	K	YMACCLLYR	G	Oxidation (M)	0.030000000.0			File: ~Y:\CORE\RAW_DATA_2022_QE\P1317_Sigrun_Lange\P1317_4_B_hip.raw~; SpectrumID: ~4919~; PrecursorID: ~0~; scans: ~14132~
4	2::tr|A0A8L2R402|A0A8L2R402_RAT	Tubulin alpha-1B chain OS=Rattus norvegicus OX=10116 GN=Tuba1b PE=4 SV=1	1396	46797	84	84	22	22	62.5	416	2776	4387	1	0	0	633.278	1264.54	2	1264.54	0.0015	0	31	0.065	K	YMACCLLYR	G	Oxidation (M)	0.030000000.0			File: ~Y:\CORE\RAW_DATA_2022_QE\P1317_Sigrun_Lange\P1317_4_B_hip.raw~; SpectrumID: ~4546~; PrecursorID: ~0~; scans: ~13657~
4	2::tr|A0A8L2R402|A0A8L2R402_RAT	Tubulin alpha-1B chain OS=Rattus norvegicus OX=10116 GN=Tuba1b PE=4 SV=1	1396	46797	84	84	22	22	62.5	416	2777	4986	1	0	0	633.281	1264.55	2	1264.54	0.0078	0	52.17	0.00061	K	YMACCLLYR	G	Oxidation (M)	0.030000000.0			File: ~Y:\CORE\RAW_DATA_2022_QE\P1317_Sigrun_Lange\P1317_4_B_hip.raw~; SpectrumID: ~5147~; PrecursorID: ~0~; scans: ~14415~
4	2::tr|A0A8L2R402|A0A8L2R402_RAT	Tubulin alpha-1B chain OS=Rattus norvegicus OX=10116 GN=Tuba1b PE=4 SV=1	1396	46797	84	84	22	22	62.5	416	3452	4846	1	0	0	460.904	1379.69	3	1379.69	0.0005	1	47.22	0.0041	R	LDHKFDLMYAK	R					File: ~Y:\CORE\RAW_DATA_2022_QE\P1317_Sigrun_Lange\P1317_4_B_hip.raw~; SpectrumID: ~5006~; PrecursorID: ~0~; scans: ~14242~
4	2::tr|A0A8L2R402|A0A8L2R402_RAT	Tubulin alpha-1B chain OS=Rattus norvegicus OX=10116 GN=Tuba1b PE=4 SV=1	1396	46797	84	84	22	22	62.5	416	3453	4181	1	0	0	460.904	1379.69	3	1379.69	0.0008	1	29.24	0.26	R	LDHKFDLMYAK	R					File: ~Y:\CORE\RAW_DATA_2022_QE\P1317_Sigrun_Lange\P1317_4_B_hip.raw~; SpectrumID: ~4340~; PrecursorID: ~0~; scans: ~13393~
4	2::tr|A0A8L2R402|A0A8L2R402_RAT	Tubulin alpha-1B chain OS=Rattus norvegicus OX=10116 GN=Tuba1b PE=4 SV=1	1396	46797	84	84	22	22	62.5	416	3454	4398	1	0	0	460.905	1379.69	3	1379.69	0.0023	1	33.86	0.091	R	LDHKFDLMYAK	R					File: ~Y:\CORE\RAW_DATA_2022_QE\P1317_Sigrun_Lange\P1317_4_B_hip.raw~; SpectrumID: ~4557~; PrecursorID: ~0~; scans: ~13672~
4	2::tr|A0A8L2R402|A0A8L2R402_RAT	Tubulin alpha-1B chain OS=Rattus norvegicus OX=10116 GN=Tuba1b PE=4 SV=1	1396	46797	84	84	22	22	62.5	416	3455	4613	1	0	0	460.905	1379.69	3	1379.69	0.0023	1	36.02	0.055	R	LDHKFDLMYAK	R					File: ~Y:\CORE\RAW_DATA_2022_QE\P1317_Sigrun_Lange\P1317_4_B_hip.raw~; SpectrumID: ~4773~; PrecursorID: ~0~; scans: ~13952~
4	2::tr|A0A8L2R402|A0A8L2R402_RAT	Tubulin alpha-1B chain OS=Rattus norvegicus OX=10116 GN=Tuba1b PE=4 SV=1	1396	46797	84	84	22	22	62.5	416	3643	5238	1	0	0	470.929	1409.77	3	1409.77	-0.0005	0	44.52	0.004	R	QLFHPEQLITGK	E					File: ~Y:\CORE\RAW_DATA_2022_QE\P1317_Sigrun_Lange\P1317_4_B_hip.raw~; SpectrumID: ~5399~; PrecursorID: ~0~; scans: ~14747~
4	2::tr|A0A8L2R402|A0A8L2R402_RAT	Tubulin alpha-1B chain OS=Rattus norvegicus OX=10116 GN=Tuba1b PE=4 SV=1	1396	46797	84	84	22	22	62.5	416	3644	5036	1	0	0	470.93	1409.77	3	1409.77	0.0003	0	46.89	0.0023	R	QLFHPEQLITGK	E					File: ~Y:\CORE\RAW_DATA_2022_QE\P1317_Sigrun_Lange\P1317_4_B_hip.raw~; SpectrumID: ~5197~; PrecursorID: ~0~; scans: ~14476~
4	2::tr|A0A8L2R402|A0A8L2R402_RAT	Tubulin alpha-1B chain OS=Rattus norvegicus OX=10116 GN=Tuba1b PE=4 SV=1	1396	46797	84	84	22	22	62.5	416	3645	5400	1	0	0	470.93	1409.77	3	1409.77	0.0007	0	46.05	0.0028	R	QLFHPEQLITGK	E					File: ~Y:\CORE\RAW_DATA_2022_QE\P1317_Sigrun_Lange\P1317_4_B_hip.raw~; SpectrumID: ~5561~; PrecursorID: ~0~; scans: ~15009~
4	2::tr|A0A8L2R402|A0A8L2R402_RAT	Tubulin alpha-1B chain OS=Rattus norvegicus OX=10116 GN=Tuba1b PE=4 SV=1	1396	46797	84	84	22	22	62.5	416	3646	4811	1	0	0	470.93	1409.77	3	1409.77	0.0014	0	46.23	0.0027	R	QLFHPEQLITGK	E					File: ~Y:\CORE\RAW_DATA_2022_QE\P1317_Sigrun_Lange\P1317_4_B_hip.raw~; SpectrumID: ~4971~; PrecursorID: ~0~; scans: ~14198~
4	2::tr|A0A8L2R402|A0A8L2R402_RAT	Tubulin alpha-1B chain OS=Rattus norvegicus OX=10116 GN=Tuba1b PE=4 SV=1	1396	46797	84	84	22	22	62.5	416	3647	5277	1	0	0	705.892	1409.77	2	1409.77	0.0022	0	40.26	0.011	R	QLFHPEQLITGK	E					File: ~Y:\CORE\RAW_DATA_2022_QE\P1317_Sigrun_Lange\P1317_4_B_hip.raw~; SpectrumID: ~5438~; PrecursorID: ~0~; scans: ~14811~
4	2::tr|A0A8L2R402|A0A8L2R402_RAT	Tubulin alpha-1B chain OS=Rattus norvegicus OX=10116 GN=Tuba1b PE=4 SV=1	1396	46797	84	84	22	22	62.5	416	3648	5078	1	0	0	705.895	1409.77	2	1409.77	0.0081	0	46.25	0.0025	R	QLFHPEQLITGK	E					File: ~Y:\CORE\RAW_DATA_2022_QE\P1317_Sigrun_Lange\P1317_4_B_hip.raw~; SpectrumID: ~5239~; PrecursorID: ~0~; scans: ~14529~
4	2::tr|A0A8L2R402|A0A8L2R402_RAT	Tubulin alpha-1B chain OS=Rattus norvegicus OX=10116 GN=Tuba1b PE=4 SV=1	1396	46797	84	84	22	22	62.5	416	3656	5271	1	0	0	706.39	1410.77	2	1410.75	0.0149	0	38.67	0.016	R	QLFHPEQLITGK	E	Deamidated (NQ)	0.000000100000.0			File: ~Y:\CORE\RAW_DATA_2022_QE\P1317_Sigrun_Lange\P1317_4_B_hip.raw~; SpectrumID: ~5432~; PrecursorID: ~0~; scans: ~14801~
4	2::tr|A0A8L2R402|A0A8L2R402_RAT	Tubulin alpha-1B chain OS=Rattus norvegicus OX=10116 GN=Tuba1b PE=4 SV=1	1396	46797	84	84	22	22	62.5	416	3657	4852	2	0	0	706.39	1410.77	2	1410.75	0.0156	0	37.58	0.022	R	QLFHPEQLITGK	E	Deamidated (NQ)	0.000000100000.0			File: ~Y:\CORE\RAW_DATA_2022_QE\P1317_Sigrun_Lange\P1317_4_B_hip.raw~; SpectrumID: ~5012~; PrecursorID: ~0~; scans: ~14250~
4	2::tr|A0A8L2R402|A0A8L2R402_RAT	Tubulin alpha-1B chain OS=Rattus norvegicus OX=10116 GN=Tuba1b PE=4 SV=1	1396	46797	84	84	22	22	62.5	416	4495	7517	1	0	0	792.878	1583.74	2	1583.74	-0.0021	0	47.5	0.0035	R	SIQFVDWCPTGFK	V					File: ~Y:\CORE\RAW_DATA_2022_QE\P1317_Sigrun_Lange\P1317_4_B_hip.raw~; SpectrumID: ~7680~; PrecursorID: ~0~; scans: ~17592~
4	2::tr|A0A8L2R402|A0A8L2R402_RAT	Tubulin alpha-1B chain OS=Rattus norvegicus OX=10116 GN=Tuba1b PE=4 SV=1	1396	46797	84	84	22	22	62.5	416	4496	7277	1	0	0	792.879	1583.74	2	1583.74	-0.001	0	49.72	0.0021	R	SIQFVDWCPTGFK	V					File: ~Y:\CORE\RAW_DATA_2022_QE\P1317_Sigrun_Lange\P1317_4_B_hip.raw~; SpectrumID: ~7440~; PrecursorID: ~0~; scans: ~17319~
4	2::tr|A0A8L2R402|A0A8L2R402_RAT	Tubulin alpha-1B chain OS=Rattus norvegicus OX=10116 GN=Tuba1b PE=4 SV=1	1396	46797	84	84	22	22	62.5	416	5038	7865	1	0	0	851.455	1700.9	2	1700.9	-0.0024	0	65.75	6.1e-05	R	AVFVDLEPTVIDEVR	T					File: ~Y:\CORE\RAW_DATA_2022_QE\P1317_Sigrun_Lange\P1317_4_B_hip.raw~; SpectrumID: ~8029~; PrecursorID: ~0~; scans: ~17982~
4	2::tr|A0A8L2R402|A0A8L2R402_RAT	Tubulin alpha-1B chain OS=Rattus norvegicus OX=10116 GN=Tuba1b PE=4 SV=1	1396	46797	84	84	22	22	62.5	416	5039	7610	1	0	0	851.457	1700.9	2	1700.9	0.0008	0	81.21	1.7e-06	R	AVFVDLEPTVIDEVR	T					File: ~Y:\CORE\RAW_DATA_2022_QE\P1317_Sigrun_Lange\P1317_4_B_hip.raw~; SpectrumID: ~7774~; PrecursorID: ~0~; scans: ~17700~
4	2::tr|A0A8L2R402|A0A8L2R402_RAT	Tubulin alpha-1B chain OS=Rattus norvegicus OX=10116 GN=Tuba1b PE=4 SV=1	1396	46797	84	84	22	22	62.5	416	5040	7615	1	0	0	567.975	1700.9	3	1700.9	0.004	0	68.2	3.3e-05	R	AVFVDLEPTVIDEVR	T					File: ~Y:\CORE\RAW_DATA_2022_QE\P1317_Sigrun_Lange\P1317_4_B_hip.raw~; SpectrumID: ~7779~; PrecursorID: ~0~; scans: ~17706~
4	2::tr|A0A8L2R402|A0A8L2R402_RAT	Tubulin alpha-1B chain OS=Rattus norvegicus OX=10116 GN=Tuba1b PE=4 SV=1	1396	46797	84	84	22	22	62.5	416	5113	4079	1	0	0	573.631	1717.87	3	1717.87	-0.0019	0	29.98	0.28	R	NLDIERPTYTNLNR	L					File: ~Y:\CORE\RAW_DATA_2022_QE\P1317_Sigrun_Lange\P1317_4_B_hip.raw~; SpectrumID: ~4238~; PrecursorID: ~0~; scans: ~13258~
4	2::tr|A0A8L2R402|A0A8L2R402_RAT	Tubulin alpha-1B chain OS=Rattus norvegicus OX=10116 GN=Tuba1b PE=4 SV=1	1396	46797	84	84	22	22	62.5	416	5114	3872	1	0	0	573.632	1717.87	3	1717.87	-0.001	0	38.32	0.041	R	NLDIERPTYTNLNR	L					File: ~Y:\CORE\RAW_DATA_2022_QE\P1317_Sigrun_Lange\P1317_4_B_hip.raw~; SpectrumID: ~4031~; PrecursorID: ~0~; scans: ~12988~
4	2::tr|A0A8L2R402|A0A8L2R402_RAT	Tubulin alpha-1B chain OS=Rattus norvegicus OX=10116 GN=Tuba1b PE=4 SV=1	1396	46797	84	84	22	22	62.5	416	5117	3669	1	0	0	573.633	1717.88	3	1717.87	0.0012	0	46.87	0.0058	R	NLDIERPTYTNLNR	L					File: ~Y:\CORE\RAW_DATA_2022_QE\P1317_Sigrun_Lange\P1317_4_B_hip.raw~; SpectrumID: ~3827~; PrecursorID: ~0~; scans: ~12718~
4	2::tr|A0A8L2R402|A0A8L2R402_RAT	Tubulin alpha-1B chain OS=Rattus norvegicus OX=10116 GN=Tuba1b PE=4 SV=1	1396	46797	84	84	22	22	62.5	416	5118	3257	1	0	0	573.633	1717.88	3	1717.87	0.0014	0	33.18	0.13	R	NLDIERPTYTNLNR	L					File: ~Y:\CORE\RAW_DATA_2022_QE\P1317_Sigrun_Lange\P1317_4_B_hip.raw~; SpectrumID: ~3414~; PrecursorID: ~0~; scans: ~12176~
4	2::tr|A0A8L2R402|A0A8L2R402_RAT	Tubulin alpha-1B chain OS=Rattus norvegicus OX=10116 GN=Tuba1b PE=4 SV=1	1396	46797	84	84	22	22	62.5	416	5119	3466	1	0	0	573.633	1717.88	3	1717.87	0.0021	0	29.6	0.3	R	NLDIERPTYTNLNR	L					File: ~Y:\CORE\RAW_DATA_2022_QE\P1317_Sigrun_Lange\P1317_4_B_hip.raw~; SpectrumID: ~3624~; PrecursorID: ~0~; scans: ~12449~
4	2::tr|A0A8L2R402|A0A8L2R402_RAT	Tubulin alpha-1B chain OS=Rattus norvegicus OX=10116 GN=Tuba1b PE=4 SV=1	1396	46797	84	84	22	22	62.5	416	5299	6301	1	0	0	878.985	1755.96	2	1755.96	-0.0008	0	51.36	0.0011	R	IHFPLATYAPVISAEK	A					File: ~Y:\CORE\RAW_DATA_2022_QE\P1317_Sigrun_Lange\P1317_4_B_hip.raw~; SpectrumID: ~6463~; PrecursorID: ~0~; scans: ~16115~
4	2::tr|A0A8L2R402|A0A8L2R402_RAT	Tubulin alpha-1B chain OS=Rattus norvegicus OX=10116 GN=Tuba1b PE=4 SV=1	1396	46797	84	84	22	22	62.5	416	5300	6362	1	0	0	586.326	1755.96	3	1755.96	-0.0002	0	52.66	0.00081	R	IHFPLATYAPVISAEK	A					File: ~Y:\CORE\RAW_DATA_2022_QE\P1317_Sigrun_Lange\P1317_4_B_hip.raw~; SpectrumID: ~6524~; PrecursorID: ~0~; scans: ~16201~
4	2::tr|A0A8L2R402|A0A8L2R402_RAT	Tubulin alpha-1B chain OS=Rattus norvegicus OX=10116 GN=Tuba1b PE=4 SV=1	1396	46797	84	84	22	22	62.5	416	5302	6569	1	0	0	586.326	1755.96	3	1755.96	0.0011	0	60.84	0.00012	R	IHFPLATYAPVISAEK	A					File: ~Y:\CORE\RAW_DATA_2022_QE\P1317_Sigrun_Lange\P1317_4_B_hip.raw~; SpectrumID: ~6731~; PrecursorID: ~0~; scans: ~16468~
4	2::tr|A0A8L2R402|A0A8L2R402_RAT	Tubulin alpha-1B chain OS=Rattus norvegicus OX=10116 GN=Tuba1b PE=4 SV=1	1396	46797	84	84	22	22	62.5	416	5303	6147	1	0	0	586.332	1755.97	3	1755.96	0.0191	0	49.37	0.0013	R	IHFPLATYAPVISAEK	A					File: ~Y:\CORE\RAW_DATA_2022_QE\P1317_Sigrun_Lange\P1317_4_B_hip.raw~; SpectrumID: ~6309~; PrecursorID: ~0~; scans: ~15928~
4	2::tr|A0A8L2R402|A0A8L2R402_RAT	Tubulin alpha-1B chain OS=Rattus norvegicus OX=10116 GN=Tuba1b PE=4 SV=1	1396	46797	84	84	22	22	62.5	416	5607	5420	1	0	0	912.995	1823.97	2	1823.98	-0.0033	0	40.91	0.012	K	VGINYQPPTVVPGGDLAK	V					File: ~Y:\CORE\RAW_DATA_2022_QE\P1317_Sigrun_Lange\P1317_4_B_hip.raw~; SpectrumID: ~5581~; PrecursorID: ~0~; scans: ~15036~
4	2::tr|A0A8L2R402|A0A8L2R402_RAT	Tubulin alpha-1B chain OS=Rattus norvegicus OX=10116 GN=Tuba1b PE=4 SV=1	1396	46797	84	84	22	22	62.5	416	5608	5291	1	0	0	609	1823.98	3	1823.98	-0.0002	0	25.03	0.46	K	VGINYQPPTVVPGGDLAK	V					File: ~Y:\CORE\RAW_DATA_2022_QE\P1317_Sigrun_Lange\P1317_4_B_hip.raw~; SpectrumID: ~5452~; PrecursorID: ~0~; scans: ~14832~
4	2::tr|A0A8L2R402|A0A8L2R402_RAT	Tubulin alpha-1B chain OS=Rattus norvegicus OX=10116 GN=Tuba1b PE=4 SV=1	1396	46797	84	84	22	22	62.5	416	5611	5308	1	0	0	609.337	1824.99	3	1824.96	0.0271	0	46.12	0.0031	K	VGINYQPPTVVPGGDLAK	V	Deamidated (NQ)	0.000001000000000000.0			File: ~Y:\CORE\RAW_DATA_2022_QE\P1317_Sigrun_Lange\P1317_4_B_hip.raw~; SpectrumID: ~5469~; PrecursorID: ~0~; scans: ~14857~
4	2::tr|A0A8L2R402|A0A8L2R402_RAT	Tubulin alpha-1B chain OS=Rattus norvegicus OX=10116 GN=Tuba1b PE=4 SV=1	1396	46797	84	84	22	22	62.5	416	5760	7461	1	0	0	932.956	1863.9	2	1863.9	0.0002	0	124.24	1.1e-10	R	AVCMLSNTTAIAEAWAR	L					File: ~Y:\CORE\RAW_DATA_2022_QE\P1317_Sigrun_Lange\P1317_4_B_hip.raw~; SpectrumID: ~7624~; PrecursorID: ~0~; scans: ~17529~
4	2::tr|A0A8L2R402|A0A8L2R402_RAT	Tubulin alpha-1B chain OS=Rattus norvegicus OX=10116 GN=Tuba1b PE=4 SV=1	1396	46797	84	84	22	22	62.5	416	5761	7468	1	0	0	622.307	1863.9	3	1863.9	0.003	0	76.38	7e-06	R	AVCMLSNTTAIAEAWAR	L					File: ~Y:\CORE\RAW_DATA_2022_QE\P1317_Sigrun_Lange\P1317_4_B_hip.raw~; SpectrumID: ~7631~; PrecursorID: ~0~; scans: ~17537~
4	2::tr|A0A8L2R402|A0A8L2R402_RAT	Tubulin alpha-1B chain OS=Rattus norvegicus OX=10116 GN=Tuba1b PE=4 SV=1	1396	46797	84	84	22	22	62.5	416	5763	7225	1	0	0	932.961	1863.91	2	1863.9	0.01	0	114.86	9.8e-10	R	AVCMLSNTTAIAEAWAR	L					File: ~Y:\CORE\RAW_DATA_2022_QE\P1317_Sigrun_Lange\P1317_4_B_hip.raw~; SpectrumID: ~7388~; PrecursorID: ~0~; scans: ~17261~
4	2::tr|A0A8L2R402|A0A8L2R402_RAT	Tubulin alpha-1B chain OS=Rattus norvegicus OX=10116 GN=Tuba1b PE=4 SV=1	1396	46797	84	84	22	22	62.5	416	5846	7386	1	0	0	627.977	1880.91	3	1880.88	0.0329	0	57.51	0.0005	R	AVCMLSNTTAIAEAWAR	L	Deamidated (NQ); Oxidation (M)	0.00030010000000000.0			File: ~Y:\CORE\RAW_DATA_2022_QE\P1317_Sigrun_Lange\P1317_4_B_hip.raw~; SpectrumID: ~7549~; PrecursorID: ~0~; scans: ~17441~
4	2::tr|A0A8L2R402|A0A8L2R402_RAT	Tubulin alpha-1B chain OS=Rattus norvegicus OX=10116 GN=Tuba1b PE=4 SV=1	1396	46797	84	84	22	22	62.5	416	6347	7299	1	0	0	1004.45	2006.88	2	2006.89	-0.0061	0	102.36	7.1e-09	K	TIGGGDDSFNTFFSETGAGK	H					File: ~Y:\CORE\RAW_DATA_2022_QE\P1317_Sigrun_Lange\P1317_4_B_hip.raw~; SpectrumID: ~7462~; PrecursorID: ~0~; scans: ~17343~
4	2::tr|A0A8L2R402|A0A8L2R402_RAT	Tubulin alpha-1B chain OS=Rattus norvegicus OX=10116 GN=Tuba1b PE=4 SV=1	1396	46797	84	84	22	22	62.5	416	6348	7055	1	0	0	1004.45	2006.89	2	2006.89	-0.0002	0	85.46	4e-07	K	TIGGGDDSFNTFFSETGAGK	H					File: ~Y:\CORE\RAW_DATA_2022_QE\P1317_Sigrun_Lange\P1317_4_B_hip.raw~; SpectrumID: ~7218~; PrecursorID: ~0~; scans: ~17074~
4	2::tr|A0A8L2R402|A0A8L2R402_RAT	Tubulin alpha-1B chain OS=Rattus norvegicus OX=10116 GN=Tuba1b PE=4 SV=1	1396	46797	84	84	22	22	62.5	416	6349	6825	1	0	0	1004.45	2006.89	2	2006.89	0.0008	0	97.54	2.5e-08	K	TIGGGDDSFNTFFSETGAGK	H					File: ~Y:\CORE\RAW_DATA_2022_QE\P1317_Sigrun_Lange\P1317_4_B_hip.raw~; SpectrumID: ~6987~; PrecursorID: ~0~; scans: ~16795~
4	2::tr|A0A8L2R402|A0A8L2R402_RAT	Tubulin alpha-1B chain OS=Rattus norvegicus OX=10116 GN=Tuba1b PE=4 SV=1	1396	46797	84	84	22	22	62.5	416	6353	6571	1	0	0	1004.94	2007.87	2	2007.87	-0.0045	0	59.9	0.0001	K	TIGGGDDSFNTFFSETGAGK	H	Deamidated (NQ)	0.00000000010000000000.0			File: ~Y:\CORE\RAW_DATA_2022_QE\P1317_Sigrun_Lange\P1317_4_B_hip.raw~; SpectrumID: ~6733~; PrecursorID: ~0~; scans: ~16470~
4	2::tr|A0A8L2R402|A0A8L2R402_RAT	Tubulin alpha-1B chain OS=Rattus norvegicus OX=10116 GN=Tuba1b PE=4 SV=1	1396	46797	84	84	22	22	62.5	416	6354	6847	1	0	0	670.305	2007.89	3	2007.87	0.0226	0	44.2	0.006	K	TIGGGDDSFNTFFSETGAGK	H	Deamidated (NQ)	0.00000000010000000000.0			File: ~Y:\CORE\RAW_DATA_2022_QE\P1317_Sigrun_Lange\P1317_4_B_hip.raw~; SpectrumID: ~7009~; PrecursorID: ~0~; scans: ~16825~
4	2::tr|A0A8L2R402|A0A8L2R402_RAT	Tubulin alpha-1B chain OS=Rattus norvegicus OX=10116 GN=Tuba1b PE=4 SV=1	1396	46797	84	84	22	22	62.5	416	6355	6886	1	0	0	670.306	2007.9	3	2007.87	0.027	0	42.22	0.01	K	TIGGGDDSFNTFFSETGAGK	H	Deamidated (NQ)	0.00000000010000000000.0			File: ~Y:\CORE\RAW_DATA_2022_QE\P1317_Sigrun_Lange\P1317_4_B_hip.raw~; SpectrumID: ~7048~; PrecursorID: ~0~; scans: ~16873~
4	2::tr|A0A8L2R402|A0A8L2R402_RAT	Tubulin alpha-1B chain OS=Rattus norvegicus OX=10116 GN=Tuba1b PE=4 SV=1	1396	46797	84	84	22	22	62.5	416	7470	6593	1	0	0	777.34	2329	3	2329.01	-0.0133	0	89.96	1.1e-07	R	AFVHWYVGEGMEEGEFSEAR	E					File: ~Y:\CORE\RAW_DATA_2022_QE\P1317_Sigrun_Lange\P1317_4_B_hip.raw~; SpectrumID: ~6755~; PrecursorID: ~0~; scans: ~16499~
4	2::tr|A0A8L2R402|A0A8L2R402_RAT	Tubulin alpha-1B chain OS=Rattus norvegicus OX=10116 GN=Tuba1b PE=4 SV=1	1396	46797	84	84	22	22	62.5	416	7471	6380	1	0	0	777.341	2329	3	2329.01	-0.0085	0	63.32	5.3e-05	R	AFVHWYVGEGMEEGEFSEAR	E					File: ~Y:\CORE\RAW_DATA_2022_QE\P1317_Sigrun_Lange\P1317_4_B_hip.raw~; SpectrumID: ~6542~; PrecursorID: ~0~; scans: ~16227~
4	2::tr|A0A8L2R402|A0A8L2R402_RAT	Tubulin alpha-1B chain OS=Rattus norvegicus OX=10116 GN=Tuba1b PE=4 SV=1	1396	46797	84	84	22	22	62.5	416	7472	7026	1	0	0	777.349	2329.02	3	2329.01	0.0131	0	37.33	0.028	R	AFVHWYVGEGMEEGEFSEAR	E					File: ~Y:\CORE\RAW_DATA_2022_QE\P1317_Sigrun_Lange\P1317_4_B_hip.raw~; SpectrumID: ~7189~; PrecursorID: ~0~; scans: ~17039~
4	2::tr|A0A8L2R402|A0A8L2R402_RAT	Tubulin alpha-1B chain OS=Rattus norvegicus OX=10116 GN=Tuba1b PE=4 SV=1	1396	46797	84	84	22	22	62.5	416	7725	9375	1	0	0	803.739	2408.19	3	2408.2	-0.0068	0	45.47	0.0089	R	FDGALNVDLTEFQTNLVPYPR	I					File: ~Y:\CORE\RAW_DATA_2022_QE\P1317_Sigrun_Lange\P1317_4_B_hip.raw~; SpectrumID: ~9672~; PrecursorID: ~0~; scans: ~19769~
4	2::tr|A0A8L2R402|A0A8L2R402_RAT	Tubulin alpha-1B chain OS=Rattus norvegicus OX=10116 GN=Tuba1b PE=4 SV=1	1396	46797	84	84	22	22	62.5	416	7726	9020	1	0	0	803.74	2408.2	3	2408.2	-0.0042	0	86.4	7.3e-07	R	FDGALNVDLTEFQTNLVPYPR	I					File: ~Y:\CORE\RAW_DATA_2022_QE\P1317_Sigrun_Lange\P1317_4_B_hip.raw~; SpectrumID: ~9281~; PrecursorID: ~0~; scans: ~19352~
4	2::tr|A0A8L2R402|A0A8L2R402_RAT	Tubulin alpha-1B chain OS=Rattus norvegicus OX=10116 GN=Tuba1b PE=4 SV=1	1396	46797	84	84	22	22	62.5	416	7727	9013	1	0	0	1205.11	2408.2	2	2408.2	-0.0041	0	111.04	2.5e-09	R	FDGALNVDLTEFQTNLVPYPR	I					File: ~Y:\CORE\RAW_DATA_2022_QE\P1317_Sigrun_Lange\P1317_4_B_hip.raw~; SpectrumID: ~9272~; PrecursorID: ~0~; scans: ~19342~
4	2::tr|A0A8L2R402|A0A8L2R402_RAT	Tubulin alpha-1B chain OS=Rattus norvegicus OX=10116 GN=Tuba1b PE=4 SV=1	1396	46797	84	84	22	22	62.5	416	7728	9339	1	0	0	1205.11	2408.2	2	2408.2	-0.0041	0	102.68	1.7e-08	R	FDGALNVDLTEFQTNLVPYPR	I					File: ~Y:\CORE\RAW_DATA_2022_QE\P1317_Sigrun_Lange\P1317_4_B_hip.raw~; SpectrumID: ~9635~; PrecursorID: ~0~; scans: ~19730~
4	2::tr|A0A8L2R402|A0A8L2R402_RAT	Tubulin alpha-1B chain OS=Rattus norvegicus OX=10116 GN=Tuba1b PE=4 SV=1	1396	46797	84	84	22	22	62.5	416	7747	5061	1	0	0	604.556	2414.19	4	2414.2	-0.0043	1	31.14	0.27	R	QLFHPEQLITGKEDAANNYAR	G					File: ~Y:\CORE\RAW_DATA_2022_QE\P1317_Sigrun_Lange\P1317_4_B_hip.raw~; SpectrumID: ~5222~; PrecursorID: ~0~; scans: ~14507~
4	2::tr|A0A8L2R402|A0A8L2R402_RAT	Tubulin alpha-1B chain OS=Rattus norvegicus OX=10116 GN=Tuba1b PE=4 SV=1	1396	46797	84	84	22	22	62.5	416	7754	5257	1	0	0	604.807	2415.2	4	2415.18	0.0156	1	56.92	0.00068	R	QLFHPEQLITGKEDAANNYAR	G	Deamidated (NQ)	0.000000000000000010000.0			File: ~Y:\CORE\RAW_DATA_2022_QE\P1317_Sigrun_Lange\P1317_4_B_hip.raw~; SpectrumID: ~5418~; PrecursorID: ~0~; scans: ~14776~
4	2::tr|A0A8L2R402|A0A8L2R402_RAT	Tubulin alpha-1B chain OS=Rattus norvegicus OX=10116 GN=Tuba1b PE=4 SV=1	1396	46797	84	84	22	22	62.5	416	7755	5423	1	0	0	604.807	2415.2	4	2415.18	0.0163	1	53.8	0.0014	R	QLFHPEQLITGKEDAANNYAR	G	Deamidated (NQ)	0.000000100000000000000.0			File: ~Y:\CORE\RAW_DATA_2022_QE\P1317_Sigrun_Lange\P1317_4_B_hip.raw~; SpectrumID: ~5584~; PrecursorID: ~0~; scans: ~15040~
4	2::tr|A0A8L2R402|A0A8L2R402_RAT	Tubulin alpha-1B chain OS=Rattus norvegicus OX=10116 GN=Tuba1b PE=4 SV=1	1396	46797	84	84	22	22	62.5	416	7757	5349	1	0	0	806.404	2416.19	3	2416.17	0.0252	1	31.6	0.24	R	QLFHPEQLITGKEDAANNYAR	G	2 Deamidated (NQ)	0.000000100000000010000.0			File: ~Y:\CORE\RAW_DATA_2022_QE\P1317_Sigrun_Lange\P1317_4_B_hip.raw~; SpectrumID: ~5510~; PrecursorID: ~0~; scans: ~14929~
4	2::tr|A0A8L2R402|A0A8L2R402_RAT	Tubulin alpha-1B chain OS=Rattus norvegicus OX=10116 GN=Tuba1b PE=4 SV=1	1396	46797	84	84	22	22	62.5	416	8655	5462	1	0	0	917.423	2749.25	3	2749.28	-0.0376	0	37.11	0.037	K	AYHEQLSVAEITNACFEPANQMVK	C					File: ~Y:\CORE\RAW_DATA_2022_QE\P1317_Sigrun_Lange\P1317_4_B_hip.raw~; SpectrumID: ~5623~; PrecursorID: ~0~; scans: ~15097~
4	2::tr|A0A8L2R402|A0A8L2R402_RAT	Tubulin alpha-1B chain OS=Rattus norvegicus OX=10116 GN=Tuba1b PE=4 SV=1	1396	46797	84	84	22	22	62.5	416	8656	5681	1	0	0	917.435	2749.28	3	2749.28	-0.0008	0	85.13	7.7e-07	K	AYHEQLSVAEITNACFEPANQMVK	C					File: ~Y:\CORE\RAW_DATA_2022_QE\P1317_Sigrun_Lange\P1317_4_B_hip.raw~; SpectrumID: ~5843~; PrecursorID: ~0~; scans: ~15375~
4	2::tr|A0A8L2R402|A0A8L2R402_RAT	Tubulin alpha-1B chain OS=Rattus norvegicus OX=10116 GN=Tuba1b PE=4 SV=1	1396	46797	84	84	22	22	62.5	416	8657	5906	1	0	0	917.435	2749.28	3	2749.28	-0.0002	0	93.13	1.2e-07	K	AYHEQLSVAEITNACFEPANQMVK	C					File: ~Y:\CORE\RAW_DATA_2022_QE\P1317_Sigrun_Lange\P1317_4_B_hip.raw~; SpectrumID: ~6068~; PrecursorID: ~0~; scans: ~15648~
4	2::tr|A0A8L2R402|A0A8L2R402_RAT	Tubulin alpha-1B chain OS=Rattus norvegicus OX=10116 GN=Tuba1b PE=4 SV=1	1396	46797	84	84	22	22	62.5	416	9311	7449	1	0	0	805.111	3216.41	4	3216.42	-0.0018	1	26.87	0.26	R	AFVHWYVGEGMEEGEFSEAREDMAALEK	D					File: ~Y:\CORE\RAW_DATA_2022_QE\P1317_Sigrun_Lange\P1317_4_B_hip.raw~; SpectrumID: ~7612~; PrecursorID: ~0~; scans: ~17515~
5	1::sp|cRAP054|P04264|K2C1_HUMAN	Keratin, type II cytoskeletal 1 OS=Homo sapiens GN=KRT1 PE=1 SV=6	1408	66170	51	51	22	22	40.4	644	398	2959	1	1	1	416.747	831.479	2	831.481	-0.0021	0	25.97	0.28	K	SISISVAR	G					File: ~Y:\CORE\RAW_DATA_2022_QE\P1317_Sigrun_Lange\P1317_4_B_hip.raw~; SpectrumID: ~3114~; PrecursorID: ~0~; scans: ~11654~
5	1::sp|cRAP054|P04264|K2C1_HUMAN	Keratin, type II cytoskeletal 1 OS=Homo sapiens GN=KRT1 PE=1 SV=6	1408	66170	51	51	22	22	40.4	644	780	1447	1	1	0	455.713	909.411	2	909.408	0.0027	0	32.76	0.052	K	YEDEINK	R					File: ~Y:\CORE\RAW_DATA_2022_QE\P1317_Sigrun_Lange\P1317_4_B_hip.raw~; SpectrumID: ~1549~; PrecursorID: ~0~; scans: ~8839~
5	1::sp|cRAP054|P04264|K2C1_HUMAN	Keratin, type II cytoskeletal 1 OS=Homo sapiens GN=KRT1 PE=1 SV=6	1408	66170	51	51	22	22	40.4	644	1123	3242	1	1	0	487.269	972.523	2	972.524	-0.0013	0	39.6	0.027	K	IEISELNR	V					File: ~Y:\CORE\RAW_DATA_2022_QE\P1317_Sigrun_Lange\P1317_4_B_hip.raw~; SpectrumID: ~3399~; PrecursorID: ~0~; scans: ~12155~
5	1::sp|cRAP054|P04264|K2C1_HUMAN	Keratin, type II cytoskeletal 1 OS=Homo sapiens GN=KRT1 PE=1 SV=6	1408	66170	51	51	22	22	40.4	644	1124	3657	1	1	0	487.269	972.523	2	972.524	-0.0006	0	36.24	0.061	K	IEISELNR	V					File: ~Y:\CORE\RAW_DATA_2022_QE\P1317_Sigrun_Lange\P1317_4_B_hip.raw~; SpectrumID: ~3815~; PrecursorID: ~0~; scans: ~12699~
5	1::sp|cRAP054|P04264|K2C1_HUMAN	Keratin, type II cytoskeletal 1 OS=Homo sapiens GN=KRT1 PE=1 SV=6	1408	66170	51	51	22	22	40.4	644	1125	3449	1	1	0	487.269	972.524	2	972.524	-0.0003	0	54.07	0.001	K	IEISELNR	V					File: ~Y:\CORE\RAW_DATA_2022_QE\P1317_Sigrun_Lange\P1317_4_B_hip.raw~; SpectrumID: ~3607~; PrecursorID: ~0~; scans: ~12428~
5	1::sp|cRAP054|P04264|K2C1_HUMAN	Keratin, type II cytoskeletal 1 OS=Homo sapiens GN=KRT1 PE=1 SV=6	1408	66170	51	51	22	22	40.4	644	1279	2432	1	1	1	500.225	998.436	2	998.438	-0.0018	0	23.78	0.27	K	DVDGAYMTK	V					File: ~Y:\CORE\RAW_DATA_2022_QE\P1317_Sigrun_Lange\P1317_4_B_hip.raw~; SpectrumID: ~2578~; PrecursorID: ~0~; scans: ~10724~
5	1::sp|cRAP054|P04264|K2C1_HUMAN	Keratin, type II cytoskeletal 1 OS=Homo sapiens GN=KRT1 PE=1 SV=6	1408	66170	51	51	22	22	40.4	644	1362	1729	1	1	1	508.223	1014.43	2	1014.43	-0.0009	0	35.51	0.01	K	DVDGAYMTK	V	Oxidation (M)	0.000000300.0			File: ~Y:\CORE\RAW_DATA_2022_QE\P1317_Sigrun_Lange\P1317_4_B_hip.raw~; SpectrumID: ~1854~; PrecursorID: ~0~; scans: ~9379~
5	1::sp|cRAP054|P04264|K2C1_HUMAN	Keratin, type II cytoskeletal 1 OS=Homo sapiens GN=KRT1 PE=1 SV=6	1408	66170	51	51	22	22	40.4	644	1363	1593	1	1	1	508.224	1014.43	2	1014.43	0.0005	0	32.19	0.021	K	DVDGAYMTK	V	Oxidation (M)	0.000000300.0			File: ~Y:\CORE\RAW_DATA_2022_QE\P1317_Sigrun_Lange\P1317_4_B_hip.raw~; SpectrumID: ~1708~; PrecursorID: ~0~; scans: ~9124~
5	1::sp|cRAP054|P04264|K2C1_HUMAN	Keratin, type II cytoskeletal 1 OS=Homo sapiens GN=KRT1 PE=1 SV=6	1408	66170	51	51	22	22	40.4	644	1488	2482	1	1	1	517.261	1032.51	2	1032.51	-0.0007	0	55.61	0.00063	R	TLLEGEESR	M					File: ~Y:\CORE\RAW_DATA_2022_QE\P1317_Sigrun_Lange\P1317_4_B_hip.raw~; SpectrumID: ~2630~; PrecursorID: ~0~; scans: ~10807~
5	1::sp|cRAP054|P04264|K2C1_HUMAN	Keratin, type II cytoskeletal 1 OS=Homo sapiens GN=KRT1 PE=1 SV=6	1408	66170	51	51	22	22	40.4	644	1489	2328	1	1	1	517.261	1032.51	2	1032.51	-0.0006	0	60.92	0.00019	R	TLLEGEESR	M					File: ~Y:\CORE\RAW_DATA_2022_QE\P1317_Sigrun_Lange\P1317_4_B_hip.raw~; SpectrumID: ~2472~; PrecursorID: ~0~; scans: ~10548~
5	1::sp|cRAP054|P04264|K2C1_HUMAN	Keratin, type II cytoskeletal 1 OS=Homo sapiens GN=KRT1 PE=1 SV=6	1408	66170	51	51	22	22	40.4	644	1490	2646	1	1	1	517.262	1032.51	2	1032.51	0.0009	0	64.49	7.8e-05	R	TLLEGEESR	M					File: ~Y:\CORE\RAW_DATA_2022_QE\P1317_Sigrun_Lange\P1317_4_B_hip.raw~; SpectrumID: ~2799~; PrecursorID: ~0~; scans: ~11068~
5	1::sp|cRAP054|P04264|K2C1_HUMAN	Keratin, type II cytoskeletal 1 OS=Homo sapiens GN=KRT1 PE=1 SV=6	1408	66170	51	51	22	22	40.4	644	1624	1951	1	1	1	533.264	1064.51	2	1064.51	-0.0004	0	42.37	0.0097	K	AQYEDIAQK	S					File: ~Y:\CORE\RAW_DATA_2022_QE\P1317_Sigrun_Lange\P1317_4_B_hip.raw~; SpectrumID: ~2080~; PrecursorID: ~0~; scans: ~9758~
5	1::sp|cRAP054|P04264|K2C1_HUMAN	Keratin, type II cytoskeletal 1 OS=Homo sapiens GN=KRT1 PE=1 SV=6	1408	66170	51	51	22	22	40.4	644	1768	671	1	1	1	546.755	1091.5	2	1091.5	0.0005	0	97.15	2.7e-08	R	GSGGGSSGGSIGGR	G					File: ~Y:\CORE\RAW_DATA_2022_QE\P1317_Sigrun_Lange\P1317_4_B_hip.raw~; SpectrumID: ~702~; PrecursorID: ~0~; scans: ~7592~
5	1::sp|cRAP054|P04264|K2C1_HUMAN	Keratin, type II cytoskeletal 1 OS=Homo sapiens GN=KRT1 PE=1 SV=6	1408	66170	51	51	22	22	40.4	644	1957	2169	1	1	1	563.271	1124.53	2	1124.53	-0.0069	0	38.9	0.017	K	AEAESLYQSK	Y					File: ~Y:\CORE\RAW_DATA_2022_QE\P1317_Sigrun_Lange\P1317_4_B_hip.raw~; SpectrumID: ~2308~; PrecursorID: ~0~; scans: ~10238~
5	1::sp|cRAP054|P04264|K2C1_HUMAN	Keratin, type II cytoskeletal 1 OS=Homo sapiens GN=KRT1 PE=1 SV=6	1408	66170	51	51	22	22	40.4	644	1958	2056	1	1	1	563.275	1124.54	2	1124.53	0.0001	0	50.64	0.0013	K	AEAESLYQSK	Y					File: ~Y:\CORE\RAW_DATA_2022_QE\P1317_Sigrun_Lange\P1317_4_B_hip.raw~; SpectrumID: ~2192~; PrecursorID: ~0~; scans: ~9987~
5	1::sp|cRAP054|P04264|K2C1_HUMAN	Keratin, type II cytoskeletal 1 OS=Homo sapiens GN=KRT1 PE=1 SV=6	1408	66170	51	51	22	22	40.4	644	2147	2175	1	1	0	579.258	1156.5	2	1156.51	-0.0062	0	42.96	0.0035	R	DYQELMNTK	L	Oxidation (M)	0.000003000.0			File: ~Y:\CORE\RAW_DATA_2022_QE\P1317_Sigrun_Lange\P1317_4_B_hip.raw~; SpectrumID: ~2314~; PrecursorID: ~0~; scans: ~10249~
5	1::sp|cRAP054|P04264|K2C1_HUMAN	Keratin, type II cytoskeletal 1 OS=Homo sapiens GN=KRT1 PE=1 SV=6	1408	66170	51	51	22	22	40.4	644	2305	3836	1	1	0	590.302	1178.59	2	1178.59	-0.0039	0	64.69	6.8e-05	K	YEELQITAGR	H					File: ~Y:\CORE\RAW_DATA_2022_QE\P1317_Sigrun_Lange\P1317_4_B_hip.raw~; SpectrumID: ~3995~; PrecursorID: ~0~; scans: ~12942~
5	1::sp|cRAP054|P04264|K2C1_HUMAN	Keratin, type II cytoskeletal 1 OS=Homo sapiens GN=KRT1 PE=1 SV=6	1408	66170	51	51	22	22	40.4	644	2306	3640	1	1	0	590.305	1178.6	2	1178.59	0.0032	0	64.32	7.2e-05	K	YEELQITAGR	H					File: ~Y:\CORE\RAW_DATA_2022_QE\P1317_Sigrun_Lange\P1317_4_B_hip.raw~; SpectrumID: ~3798~; PrecursorID: ~0~; scans: ~12675~
5	1::sp|cRAP054|P04264|K2C1_HUMAN	Keratin, type II cytoskeletal 1 OS=Homo sapiens GN=KRT1 PE=1 SV=6	1408	66170	51	51	22	22	40.4	644	2308	3431	1	1	0	590.307	1178.6	2	1178.59	0.0062	0	59.89	0.00019	K	YEELQITAGR	H					File: ~Y:\CORE\RAW_DATA_2022_QE\P1317_Sigrun_Lange\P1317_4_B_hip.raw~; SpectrumID: ~3589~; PrecursorID: ~0~; scans: ~12405~
5	1::sp|cRAP054|P04264|K2C1_HUMAN	Keratin, type II cytoskeletal 1 OS=Homo sapiens GN=KRT1 PE=1 SV=6	1408	66170	51	51	22	22	40.4	644	2779	4010	1	1	0	633.316	1264.62	2	1264.63	-0.0121	0	34.14	0.086	R	TNAENEFVTIK	K					File: ~Y:\CORE\RAW_DATA_2022_QE\P1317_Sigrun_Lange\P1317_4_B_hip.raw~; SpectrumID: ~4169~; PrecursorID: ~0~; scans: ~13168~
5	1::sp|cRAP054|P04264|K2C1_HUMAN	Keratin, type II cytoskeletal 1 OS=Homo sapiens GN=KRT1 PE=1 SV=6	1408	66170	51	51	22	22	40.4	644	2780	4028	1	1	0	633.321	1264.63	2	1264.63	-0.0022	0	30.25	0.21	R	TNAENEFVTIK	K					File: ~Y:\CORE\RAW_DATA_2022_QE\P1317_Sigrun_Lange\P1317_4_B_hip.raw~; SpectrumID: ~4187~; PrecursorID: ~0~; scans: ~13191~
5	1::sp|cRAP054|P04264|K2C1_HUMAN	Keratin, type II cytoskeletal 1 OS=Homo sapiens GN=KRT1 PE=1 SV=6	1408	66170	51	51	22	22	40.4	644	2781	3802	1	1	0	633.322	1264.63	2	1264.63	-0.0015	0	57.89	0.00037	R	TNAENEFVTIK	K					File: ~Y:\CORE\RAW_DATA_2022_QE\P1317_Sigrun_Lange\P1317_4_B_hip.raw~; SpectrumID: ~3961~; PrecursorID: ~0~; scans: ~12893~
5	1::sp|cRAP054|P04264|K2C1_HUMAN	Keratin, type II cytoskeletal 1 OS=Homo sapiens GN=KRT1 PE=1 SV=6	1408	66170	51	51	22	22	40.4	644	2782	3601	1	1	0	633.322	1264.63	2	1264.63	-0.0005	0	80.72	1.9e-06	R	TNAENEFVTIK	K					File: ~Y:\CORE\RAW_DATA_2022_QE\P1317_Sigrun_Lange\P1317_4_B_hip.raw~; SpectrumID: ~3759~; PrecursorID: ~0~; scans: ~12623~
5	1::sp|cRAP054|P04264|K2C1_HUMAN	Keratin, type II cytoskeletal 1 OS=Homo sapiens GN=KRT1 PE=1 SV=6	1408	66170	51	51	22	22	40.4	644	2843	6760	1	1	1	639.357	1276.7	2	1276.7	-0.0026	0	62.25	8.5e-05	K	LALDLEIATYR	T					File: ~Y:\CORE\RAW_DATA_2022_QE\P1317_Sigrun_Lange\P1317_4_B_hip.raw~; SpectrumID: ~6922~; PrecursorID: ~0~; scans: ~16704~
5	1::sp|cRAP054|P04264|K2C1_HUMAN	Keratin, type II cytoskeletal 1 OS=Homo sapiens GN=KRT1 PE=1 SV=6	1408	66170	51	51	22	22	40.4	644	2844	6975	1	1	1	639.36	1276.7	2	1276.7	0.0021	0	72.55	6.3e-06	K	LALDLEIATYR	T					File: ~Y:\CORE\RAW_DATA_2022_QE\P1317_Sigrun_Lange\P1317_4_B_hip.raw~; SpectrumID: ~7138~; PrecursorID: ~0~; scans: ~16979~
5	1::sp|cRAP054|P04264|K2C1_HUMAN	Keratin, type II cytoskeletal 1 OS=Homo sapiens GN=KRT1 PE=1 SV=6	1408	66170	51	51	22	22	40.4	644	2845	7234	1	1	1	639.367	1276.72	2	1276.7	0.0173	0	49.57	0.0009	K	LALDLEIATYR	T					File: ~Y:\CORE\RAW_DATA_2022_QE\P1317_Sigrun_Lange\P1317_4_B_hip.raw~; SpectrumID: ~7397~; PrecursorID: ~0~; scans: ~17271~
5	1::sp|cRAP054|P04264|K2C1_HUMAN	Keratin, type II cytoskeletal 1 OS=Homo sapiens GN=KRT1 PE=1 SV=6	1408	66170	51	51	22	22	40.4	644	2994	8402	1	1	0	651.861	1301.71	2	1301.71	-0.0005	0	74.05	9.1e-06	R	SLDLDSIIAEVK	A					File: ~Y:\CORE\RAW_DATA_2022_QE\P1317_Sigrun_Lange\P1317_4_B_hip.raw~; SpectrumID: ~8577~; PrecursorID: ~0~; scans: ~18569~
5	1::sp|cRAP054|P04264|K2C1_HUMAN	Keratin, type II cytoskeletal 1 OS=Homo sapiens GN=KRT1 PE=1 SV=6	1408	66170	51	51	22	22	40.4	644	3062	2881	1	1	1	658.763	1315.51	2	1315.52	-0.0055	0	47.55	0.00023	K	NMQDMVEDYR	N	Oxidation (M)	0.0000300000.0			File: ~Y:\CORE\RAW_DATA_2022_QE\P1317_Sigrun_Lange\P1317_4_B_hip.raw~; SpectrumID: ~3036~; PrecursorID: ~0~; scans: ~11453~
5	1::sp|cRAP054|P04264|K2C1_HUMAN	Keratin, type II cytoskeletal 1 OS=Homo sapiens GN=KRT1 PE=1 SV=6	1408	66170	51	51	22	22	40.4	644	3063	2983	1	1	1	658.765	1315.52	2	1315.52	-0.0015	0	50.91	0.00012	K	NMQDMVEDYR	N	Oxidation (M)	0.0000300000.0			File: ~Y:\CORE\RAW_DATA_2022_QE\P1317_Sigrun_Lange\P1317_4_B_hip.raw~; SpectrumID: ~3139~; PrecursorID: ~0~; scans: ~11699~
5	1::sp|cRAP054|P04264|K2C1_HUMAN	Keratin, type II cytoskeletal 1 OS=Homo sapiens GN=KRT1 PE=1 SV=6	1408	66170	51	51	22	22	40.4	644	3135	1943	1	1	1	666.761	1331.51	2	1331.51	-0.004	0	43.49	0.00052	K	NMQDMVEDYR	N	2 Oxidation (M)	0.0300300000.0			File: ~Y:\CORE\RAW_DATA_2022_QE\P1317_Sigrun_Lange\P1317_4_B_hip.raw~; SpectrumID: ~2072~; PrecursorID: ~0~; scans: ~9746~
5	1::sp|cRAP054|P04264|K2C1_HUMAN	Keratin, type II cytoskeletal 1 OS=Homo sapiens GN=KRT1 PE=1 SV=6	1408	66170	51	51	22	22	40.4	644	3308	5047	1	1	1	679.351	1356.69	2	1356.69	-0.0003	0	80.69	1.8e-06	K	LNDLEDALQQAK	E					File: ~Y:\CORE\RAW_DATA_2022_QE\P1317_Sigrun_Lange\P1317_4_B_hip.raw~; SpectrumID: ~5208~; PrecursorID: ~0~; scans: ~14490~
5	1::sp|cRAP054|P04264|K2C1_HUMAN	Keratin, type II cytoskeletal 1 OS=Homo sapiens GN=KRT1 PE=1 SV=6	1408	66170	51	51	22	22	40.4	644	3309	4819	1	1	1	679.353	1356.69	2	1356.69	0.0034	0	85.63	5.7e-07	K	LNDLEDALQQAK	E					File: ~Y:\CORE\RAW_DATA_2022_QE\P1317_Sigrun_Lange\P1317_4_B_hip.raw~; SpectrumID: ~4979~; PrecursorID: ~0~; scans: ~14209~
5	1::sp|cRAP054|P04264|K2C1_HUMAN	Keratin, type II cytoskeletal 1 OS=Homo sapiens GN=KRT1 PE=1 SV=6	1408	66170	51	51	22	22	40.4	644	3476	6125	1	1	1	692.347	1382.68	2	1382.68	-0.0025	0	89.03	2.5e-07	K	SLNNQFASFIDK	V					File: ~Y:\CORE\RAW_DATA_2022_QE\P1317_Sigrun_Lange\P1317_4_B_hip.raw~; SpectrumID: ~6287~; PrecursorID: ~0~; scans: ~15902~
5	1::sp|cRAP054|P04264|K2C1_HUMAN	Keratin, type II cytoskeletal 1 OS=Homo sapiens GN=KRT1 PE=1 SV=6	1408	66170	51	51	22	22	40.4	644	3477	5884	1	1	1	692.349	1382.68	2	1382.68	0.0006	0	85.97	4.9e-07	K	SLNNQFASFIDK	V					File: ~Y:\CORE\RAW_DATA_2022_QE\P1317_Sigrun_Lange\P1317_4_B_hip.raw~; SpectrumID: ~6046~; PrecursorID: ~0~; scans: ~15620~
5	1::sp|cRAP054|P04264|K2C1_HUMAN	Keratin, type II cytoskeletal 1 OS=Homo sapiens GN=KRT1 PE=1 SV=6	1408	66170	51	51	22	22	40.4	644	3480	6343	1	1	1	692.838	1383.66	2	1383.67	-0.0064	0	69.24	2.2e-05	K	SLNNQFASFIDK	V	Deamidated (NQ)	0.000100000000.0			File: ~Y:\CORE\RAW_DATA_2022_QE\P1317_Sigrun_Lange\P1317_4_B_hip.raw~; SpectrumID: ~6505~; PrecursorID: ~0~; scans: ~16176~
5	1::sp|cRAP054|P04264|K2C1_HUMAN	Keratin, type II cytoskeletal 1 OS=Homo sapiens GN=KRT1 PE=1 SV=6	1408	66170	51	51	22	22	40.4	644	3481	6611	1	1	1	692.843	1383.67	2	1383.67	0.0038	0	29.97	0.18	K	SLNNQFASFIDK	V	Deamidated (NQ)	0.000010000000.0			File: ~Y:\CORE\RAW_DATA_2022_QE\P1317_Sigrun_Lange\P1317_4_B_hip.raw~; SpectrumID: ~6773~; PrecursorID: ~0~; scans: ~16520~
5	1::sp|cRAP054|P04264|K2C1_HUMAN	Keratin, type II cytoskeletal 1 OS=Homo sapiens GN=KRT1 PE=1 SV=6	1408	66170	51	51	22	22	40.4	644	3485	6632	2	0	1	693.328	1384.64	2	1384.65	-0.0095	0	28.05	0.24	K	SLNNQFASFIDK	V	2 Deamidated (NQ)	0.000110000000.0			File: ~Y:\CORE\RAW_DATA_2022_QE\P1317_Sigrun_Lange\P1317_4_B_hip.raw~; SpectrumID: ~6794~; PrecursorID: ~0~; scans: ~16544~
5	1::sp|cRAP054|P04264|K2C1_HUMAN	Keratin, type II cytoskeletal 1 OS=Homo sapiens GN=KRT1 PE=1 SV=6	1408	66170	51	51	22	22	40.4	644	3991	3405	1	1	0	738.396	1474.78	2	1474.78	-0.0001	0	71.97	1.4e-05	R	FLEQQNQVLQTK	W					File: ~Y:\CORE\RAW_DATA_2022_QE\P1317_Sigrun_Lange\P1317_4_B_hip.raw~; SpectrumID: ~3563~; PrecursorID: ~0~; scans: ~12370~
5	1::sp|cRAP054|P04264|K2C1_HUMAN	Keratin, type II cytoskeletal 1 OS=Homo sapiens GN=KRT1 PE=1 SV=6	1408	66170	51	51	22	22	40.4	644	3992	3199	1	1	0	738.397	1474.78	2	1474.78	0.0006	0	71.86	1.5e-05	R	FLEQQNQVLQTK	W					File: ~Y:\CORE\RAW_DATA_2022_QE\P1317_Sigrun_Lange\P1317_4_B_hip.raw~; SpectrumID: ~3356~; PrecursorID: ~0~; scans: ~12100~
5	1::sp|cRAP054|P04264|K2C1_HUMAN	Keratin, type II cytoskeletal 1 OS=Homo sapiens GN=KRT1 PE=1 SV=6	1408	66170	51	51	22	22	40.4	644	3993	3614	1	1	0	738.397	1474.78	2	1474.78	0.0006	0	66.5	5.1e-05	R	FLEQQNQVLQTK	W					File: ~Y:\CORE\RAW_DATA_2022_QE\P1317_Sigrun_Lange\P1317_4_B_hip.raw~; SpectrumID: ~3772~; PrecursorID: ~0~; scans: ~12641~
5	1::sp|cRAP054|P04264|K2C1_HUMAN	Keratin, type II cytoskeletal 1 OS=Homo sapiens GN=KRT1 PE=1 SV=6	1408	66170	51	51	22	22	40.4	644	3995	3814	1	1	0	738.885	1475.76	2	1475.76	-0.0055	0	29.48	0.29	R	FLEQQNQVLQTK	W	Deamidated (NQ)	0.000100000000.0			File: ~Y:\CORE\RAW_DATA_2022_QE\P1317_Sigrun_Lange\P1317_4_B_hip.raw~; SpectrumID: ~3973~; PrecursorID: ~0~; scans: ~12910~
5	1::sp|cRAP054|P04264|K2C1_HUMAN	Keratin, type II cytoskeletal 1 OS=Homo sapiens GN=KRT1 PE=1 SV=6	1408	66170	51	51	22	22	40.4	644	5101	4063	1	1	1	858.928	1715.84	2	1715.84	-0.0013	0	106.87	5.9e-09	K	QISNLQQSISDAEQR	G					File: ~Y:\CORE\RAW_DATA_2022_QE\P1317_Sigrun_Lange\P1317_4_B_hip.raw~; SpectrumID: ~4222~; PrecursorID: ~0~; scans: ~13238~
5	1::sp|cRAP054|P04264|K2C1_HUMAN	Keratin, type II cytoskeletal 1 OS=Homo sapiens GN=KRT1 PE=1 SV=6	1408	66170	51	51	22	22	40.4	644	5102	3856	1	1	1	858.93	1715.84	2	1715.84	0.001	0	93.77	1.2e-07	K	QISNLQQSISDAEQR	G					File: ~Y:\CORE\RAW_DATA_2022_QE\P1317_Sigrun_Lange\P1317_4_B_hip.raw~; SpectrumID: ~4015~; PrecursorID: ~0~; scans: ~12968~
5	1::sp|cRAP054|P04264|K2C1_HUMAN	Keratin, type II cytoskeletal 1 OS=Homo sapiens GN=KRT1 PE=1 SV=6	1408	66170	51	51	22	22	40.4	644	5334	3842	1	1	1	883.363	1764.71	2	1764.73	-0.0169	0	38.05	0.0047	R	FSSCGGGGGSFGAGGGFGSR	S					File: ~Y:\CORE\RAW_DATA_2022_QE\P1317_Sigrun_Lange\P1317_4_B_hip.raw~; SpectrumID: ~4001~; PrecursorID: ~0~; scans: ~12951~
5	1::sp|cRAP054|P04264|K2C1_HUMAN	Keratin, type II cytoskeletal 1 OS=Homo sapiens GN=KRT1 PE=1 SV=6	1408	66170	51	51	22	22	40.4	644	5335	3645	1	1	1	883.369	1764.72	2	1764.73	-0.0035	0	125.86	1.2e-11	R	FSSCGGGGGSFGAGGGFGSR	S					File: ~Y:\CORE\RAW_DATA_2022_QE\P1317_Sigrun_Lange\P1317_4_B_hip.raw~; SpectrumID: ~3803~; PrecursorID: ~0~; scans: ~12682~
5	1::sp|cRAP054|P04264|K2C1_HUMAN	Keratin, type II cytoskeletal 1 OS=Homo sapiens GN=KRT1 PE=1 SV=6	1408	66170	51	51	22	22	40.4	644	6098	7300	1	1	1	648.003	1940.99	3	1940.98	0.0054	1	35.37	0.08	K	LNDLEDALQQAKEDLAR	L					File: ~Y:\CORE\RAW_DATA_2022_QE\P1317_Sigrun_Lange\P1317_4_B_hip.raw~; SpectrumID: ~7463~; PrecursorID: ~0~; scans: ~17345~
5	1::sp|cRAP054|P04264|K2C1_HUMAN	Keratin, type II cytoskeletal 1 OS=Homo sapiens GN=KRT1 PE=1 SV=6	1408	66170	51	51	22	22	40.4	644	6101	7208	1	1	1	648.334	1941.98	3	1941.96	0.0166	1	27.89	0.44	K	LNDLEDALQQAKEDLAR	L	Deamidated (NQ)	0.01000000000000000.0			File: ~Y:\CORE\RAW_DATA_2022_QE\P1317_Sigrun_Lange\P1317_4_B_hip.raw~; SpectrumID: ~7371~; PrecursorID: ~0~; scans: ~17241~
5	1::sp|cRAP054|P04264|K2C1_HUMAN	Keratin, type II cytoskeletal 1 OS=Homo sapiens GN=KRT1 PE=1 SV=6	1408	66170	51	51	22	22	40.4	644	6301	8077	1	1	1	665.33	1992.97	3	1992.97	-0.0009	0	67.41	5.4e-05	R	THNLEPYFESFINNLR	R					File: ~Y:\CORE\RAW_DATA_2022_QE\P1317_Sigrun_Lange\P1317_4_B_hip.raw~; SpectrumID: ~8243~; PrecursorID: ~0~; scans: ~18212~
5	1::sp|cRAP054|P04264|K2C1_HUMAN	Keratin, type II cytoskeletal 1 OS=Homo sapiens GN=KRT1 PE=1 SV=6	1408	66170	51	51	22	22	40.4	644	6306	7014	1	1	1	665.66	1993.96	3	1993.95	0.004	0	53.81	0.0012	R	THNLEPYFESFINNLR	R	Deamidated (NQ)	0.0000000000001000.0			File: ~Y:\CORE\RAW_DATA_2022_QE\P1317_Sigrun_Lange\P1317_4_B_hip.raw~; SpectrumID: ~7177~; PrecursorID: ~0~; scans: ~17025~
5	1::sp|cRAP054|P04264|K2C1_HUMAN	Keratin, type II cytoskeletal 1 OS=Homo sapiens GN=KRT1 PE=1 SV=6	1408	66170	51	51	22	22	40.4	644	7649	1851	1	1	1	795.322	2382.94	3	2382.94	-0.0011	0	38.96	0.0019	R	GGGGGGYGSGGSSYGSGGGSYGSGGGGGGGR	G					File: ~Y:\CORE\RAW_DATA_2022_QE\P1317_Sigrun_Lange\P1317_4_B_hip.raw~; SpectrumID: ~1979~; PrecursorID: ~0~; scans: ~9601~
5	1::sp|cRAP054|P04264|K2C1_HUMAN	Keratin, type II cytoskeletal 1 OS=Homo sapiens GN=KRT1 PE=1 SV=6	1408	66170	51	51	22	22	40.4	644	7652	1841	1	1	1	795.323	2382.95	3	2382.94	0.004	0	23.85	0.069	R	GGGGGGYGSGGSSYGSGGGSYGSGGGGGGGR	G					File: ~Y:\CORE\RAW_DATA_2022_QE\P1317_Sigrun_Lange\P1317_4_B_hip.raw~; SpectrumID: ~1969~; PrecursorID: ~0~; scans: ~9585~	emPAI	5.96
5	2::tr|Q63280|Q63280_RAT	Keratin K5 (Fragment) OS=Rattus norvegicus OX=10116 GN=keratin K5 PE=4 SV=1	74	9390	1	1	1	1	15.2	79	2994	8402	1	0	0	651.861	1301.71	2	1301.71	-0.0005	0	74.05	9.1e-06	R	SLDLDSIIAEVK	A					File: ~Y:\CORE\RAW_DATA_2022_QE\P1317_Sigrun_Lange\P1317_4_B_hip.raw~; SpectrumID: ~8577~; PrecursorID: ~0~; scans: ~18569~
5	2::tr|Q63282|Q63282_RAT	Keratin K6 (Fragment) OS=Rattus norvegicus OX=10116 GN=keratin K6 PE=4 SV=1	65	3106	3	3	1	1	38.5	26	2305	3836	1	0	0	590.302	1178.59	2	1178.59	-0.0039	0	64.69	6.8e-05	K	YEELQITAGR	H					File: ~Y:\CORE\RAW_DATA_2022_QE\P1317_Sigrun_Lange\P1317_4_B_hip.raw~; SpectrumID: ~3995~; PrecursorID: ~0~; scans: ~12942~
5	2::tr|Q63282|Q63282_RAT	Keratin K6 (Fragment) OS=Rattus norvegicus OX=10116 GN=keratin K6 PE=4 SV=1	65	3106	3	3	1	1	38.5	26	2306	3640	1	0	0	590.305	1178.6	2	1178.59	0.0032	0	64.32	7.2e-05	K	YEELQITAGR	H					File: ~Y:\CORE\RAW_DATA_2022_QE\P1317_Sigrun_Lange\P1317_4_B_hip.raw~; SpectrumID: ~3798~; PrecursorID: ~0~; scans: ~12675~
5	2::tr|Q63282|Q63282_RAT	Keratin K6 (Fragment) OS=Rattus norvegicus OX=10116 GN=keratin K6 PE=4 SV=1	65	3106	3	3	1	1	38.5	26	2308	3431	1	0	0	590.307	1178.6	2	1178.59	0.0062	0	59.89	0.00019	K	YEELQITAGR	H					File: ~Y:\CORE\RAW_DATA_2022_QE\P1317_Sigrun_Lange\P1317_4_B_hip.raw~; SpectrumID: ~3589~; PrecursorID: ~0~; scans: ~12405~
6	2::sp|Q5XIF6|TBA4A_RAT	Tubulin alpha-4A chain OS=Rattus norvegicus OX=10116 GN=Tuba4a PE=1 SV=1	1397	50634	77	77	22	22	58	448	90	729	1	0	0	388.21	774.406	2	774.402	0.0039	0	24.12	0.25	R	GHYTIGK	E					File: ~Y:\CORE\RAW_DATA_2022_QE\P1317_Sigrun_Lange\P1317_4_B_hip.raw~; SpectrumID: ~760~; PrecursorID: ~0~; scans: ~7658~
6	2::sp|Q5XIF6|TBA4A_RAT	Tubulin alpha-4A chain OS=Rattus norvegicus OX=10116 GN=Tuba4a PE=1 SV=1	1397	50634	77	77	22	22	58	448	106	2330	1	0	0	391.208	780.402	2	780.402	-0.0002	0	46.41	0.00051	R	LSVDYGK	K					File: ~Y:\CORE\RAW_DATA_2022_QE\P1317_Sigrun_Lange\P1317_4_B_hip.raw~; SpectrumID: ~2474~; PrecursorID: ~0~; scans: ~10552~
6	2::sp|Q5XIF6|TBA4A_RAT	Tubulin alpha-4A chain OS=Rattus norvegicus OX=10116 GN=Tuba4a PE=1 SV=1	1397	50634	77	77	22	22	58	448	107	2192	1	0	0	391.209	780.403	2	780.402	0.0012	0	24.96	0.071	R	LSVDYGK	K					File: ~Y:\CORE\RAW_DATA_2022_QE\P1317_Sigrun_Lange\P1317_4_B_hip.raw~; SpectrumID: ~2332~; PrecursorID: ~0~; scans: ~10296~
6	2::sp|Q5XIF6|TBA4A_RAT	Tubulin alpha-4A chain OS=Rattus norvegicus OX=10116 GN=Tuba4a PE=1 SV=1	1397	50634	77	77	22	22	58	448	108	2483	1	0	0	391.209	780.404	2	780.402	0.0019	0	43.74	0.00079	R	LSVDYGK	K					File: ~Y:\CORE\RAW_DATA_2022_QE\P1317_Sigrun_Lange\P1317_4_B_hip.raw~; SpectrumID: ~2631~; PrecursorID: ~0~; scans: ~10808~
6	2::sp|Q5XIF6|TBA4A_RAT	Tubulin alpha-4A chain OS=Rattus norvegicus OX=10116 GN=Tuba4a PE=1 SV=1	1397	50634	77	77	22	22	58	448	733	3939	1	0	0	452.218	902.422	2	902.421	0.001	0	34.44	0.043	K	FDLMYAK	R	Oxidation (M)	0.0003000.0			File: ~Y:\CORE\RAW_DATA_2022_QE\P1317_Sigrun_Lange\P1317_4_B_hip.raw~; SpectrumID: ~4098~; PrecursorID: ~0~; scans: ~13075~
6	2::sp|Q5XIF6|TBA4A_RAT	Tubulin alpha-4A chain OS=Rattus norvegicus OX=10116 GN=Tuba4a PE=1 SV=1	1397	50634	77	77	22	22	58	448	753	2676	1	0	0	453.714	905.413	2	905.416	-0.0039	0	44.33	0.0057	R	EDMAALEK	D					File: ~Y:\CORE\RAW_DATA_2022_QE\P1317_Sigrun_Lange\P1317_4_B_hip.raw~; SpectrumID: ~2830~; PrecursorID: ~0~; scans: ~11109~
6	2::sp|Q5XIF6|TBA4A_RAT	Tubulin alpha-4A chain OS=Rattus norvegicus OX=10116 GN=Tuba4a PE=1 SV=1	1397	50634	77	77	22	22	58	448	754	2495	1	0	0	453.715	905.415	2	905.416	-0.0009	0	60.34	0.00015	R	EDMAALEK	D					File: ~Y:\CORE\RAW_DATA_2022_QE\P1317_Sigrun_Lange\P1317_4_B_hip.raw~; SpectrumID: ~2643~; PrecursorID: ~0~; scans: ~10826~
6	2::sp|Q5XIF6|TBA4A_RAT	Tubulin alpha-4A chain OS=Rattus norvegicus OX=10116 GN=Tuba4a PE=1 SV=1	1397	50634	77	77	22	22	58	448	755	2339	1	0	0	453.716	905.417	2	905.416	0.0005	0	49.23	0.0018	R	EDMAALEK	D					File: ~Y:\CORE\RAW_DATA_2022_QE\P1317_Sigrun_Lange\P1317_4_B_hip.raw~; SpectrumID: ~2484~; PrecursorID: ~0~; scans: ~10567~
6	2::sp|Q5XIF6|TBA4A_RAT	Tubulin alpha-4A chain OS=Rattus norvegicus OX=10116 GN=Tuba4a PE=1 SV=1	1397	50634	77	77	22	22	58	448	845	1734	1	0	0	461.711	921.407	2	921.411	-0.0048	0	33.55	0.053	R	EDMAALEK	D	Oxidation (M)	0.00300000.0			File: ~Y:\CORE\RAW_DATA_2022_QE\P1317_Sigrun_Lange\P1317_4_B_hip.raw~; SpectrumID: ~1859~; PrecursorID: ~0~; scans: ~9391~
6	2::sp|Q5XIF6|TBA4A_RAT	Tubulin alpha-4A chain OS=Rattus norvegicus OX=10116 GN=Tuba4a PE=1 SV=1	1397	50634	77	77	22	22	58	448	846	1188	1	0	0	461.711	921.408	2	921.411	-0.0036	0	30.74	0.1	R	EDMAALEK	D	Oxidation (M)	0.00300000.0			File: ~Y:\CORE\RAW_DATA_2022_QE\P1317_Sigrun_Lange\P1317_4_B_hip.raw~; SpectrumID: ~1272~; PrecursorID: ~0~; scans: ~8374~
6	2::sp|Q5XIF6|TBA4A_RAT	Tubulin alpha-4A chain OS=Rattus norvegicus OX=10116 GN=Tuba4a PE=1 SV=1	1397	50634	77	77	22	22	58	448	847	2352	1	0	0	461.712	921.409	2	921.411	-0.0028	0	43.88	0.005	R	EDMAALEK	D	Oxidation (M)	0.00300000.0			File: ~Y:\CORE\RAW_DATA_2022_QE\P1317_Sigrun_Lange\P1317_4_B_hip.raw~; SpectrumID: ~2497~; PrecursorID: ~0~; scans: ~10591~
6	2::sp|Q5XIF6|TBA4A_RAT	Tubulin alpha-4A chain OS=Rattus norvegicus OX=10116 GN=Tuba4a PE=1 SV=1	1397	50634	77	77	22	22	58	448	848	1599	1	0	0	461.712	921.41	2	921.411	-0.0012	0	38.27	0.018	R	EDMAALEK	D	Oxidation (M)	0.00300000.0			File: ~Y:\CORE\RAW_DATA_2022_QE\P1317_Sigrun_Lange\P1317_4_B_hip.raw~; SpectrumID: ~1714~; PrecursorID: ~0~; scans: ~9136~
6	2::sp|Q5XIF6|TBA4A_RAT	Tubulin alpha-4A chain OS=Rattus norvegicus OX=10116 GN=Tuba4a PE=1 SV=1	1397	50634	77	77	22	22	58	448	849	1323	1	0	0	461.713	921.41	2	921.411	-0.0008	0	24.91	0.4	R	EDMAALEK	D	Oxidation (M)	0.00300000.0			File: ~Y:\CORE\RAW_DATA_2022_QE\P1317_Sigrun_Lange\P1317_4_B_hip.raw~; SpectrumID: ~1419~; PrecursorID: ~0~; scans: ~8620~
6	2::sp|Q5XIF6|TBA4A_RAT	Tubulin alpha-4A chain OS=Rattus norvegicus OX=10116 GN=Tuba4a PE=1 SV=1	1397	50634	77	77	22	22	58	448	850	1473	1	0	0	461.713	921.411	2	921.411	-0.0006	0	48.83	0.0016	R	EDMAALEK	D	Oxidation (M)	0.00300000.0			File: ~Y:\CORE\RAW_DATA_2022_QE\P1317_Sigrun_Lange\P1317_4_B_hip.raw~; SpectrumID: ~1577~; PrecursorID: ~0~; scans: ~8890~
6	2::sp|Q5XIF6|TBA4A_RAT	Tubulin alpha-4A chain OS=Rattus norvegicus OX=10116 GN=Tuba4a PE=1 SV=1	1397	50634	77	77	22	22	58	448	1184	4528	1	1	1	493.288	984.562	2	984.56	0.0016	0	34.24	0.039	K	DVNAAIAAIK	T					File: ~Y:\CORE\RAW_DATA_2022_QE\P1317_Sigrun_Lange\P1317_4_B_hip.raw~; SpectrumID: ~4687~; PrecursorID: ~0~; scans: ~13842~
6	2::sp|Q5XIF6|TBA4A_RAT	Tubulin alpha-4A chain OS=Rattus norvegicus OX=10116 GN=Tuba4a PE=1 SV=1	1397	50634	77	77	22	22	58	448	1416	1191	1	0	0	512.228	1022.44	2	1022.44	-0.0009	0	62.03	6.1e-05	K	EDAANNYAR	G					File: ~Y:\CORE\RAW_DATA_2022_QE\P1317_Sigrun_Lange\P1317_4_B_hip.raw~; SpectrumID: ~1275~; PrecursorID: ~0~; scans: ~8379~
6	2::sp|Q5XIF6|TBA4A_RAT	Tubulin alpha-4A chain OS=Rattus norvegicus OX=10116 GN=Tuba4a PE=1 SV=1	1397	50634	77	77	22	22	58	448	1417	1045	1	0	0	512.228	1022.44	2	1022.44	-0.0004	0	62.04	6.1e-05	K	EDAANNYAR	G					File: ~Y:\CORE\RAW_DATA_2022_QE\P1317_Sigrun_Lange\P1317_4_B_hip.raw~; SpectrumID: ~1111~; PrecursorID: ~0~; scans: ~8132~
6	2::sp|Q5XIF6|TBA4A_RAT	Tubulin alpha-4A chain OS=Rattus norvegicus OX=10116 GN=Tuba4a PE=1 SV=1	1397	50634	77	77	22	22	58	448	1423	1015	1	0	0	512.719	1023.42	2	1023.43	-0.0031	0	50.36	0.00053	K	EDAANNYAR	G	Deamidated (NQ)	0.000010000.0			File: ~Y:\CORE\RAW_DATA_2022_QE\P1317_Sigrun_Lange\P1317_4_B_hip.raw~; SpectrumID: ~1080~; PrecursorID: ~0~; scans: ~8091~
6	2::sp|Q5XIF6|TBA4A_RAT	Tubulin alpha-4A chain OS=Rattus norvegicus OX=10116 GN=Tuba4a PE=1 SV=1	1397	50634	77	77	22	22	58	448	1424	1324	1	0	0	512.721	1023.43	2	1023.43	0.0027	0	62.01	4.2e-05	K	EDAANNYAR	G	Deamidated (NQ)	0.000010000.0			File: ~Y:\CORE\RAW_DATA_2022_QE\P1317_Sigrun_Lange\P1317_4_B_hip.raw~; SpectrumID: ~1420~; PrecursorID: ~0~; scans: ~8623~
6	2::sp|Q5XIF6|TBA4A_RAT	Tubulin alpha-4A chain OS=Rattus norvegicus OX=10116 GN=Tuba4a PE=1 SV=1	1397	50634	77	77	22	22	58	448	1641	5015	1	1	1	535.297	1068.58	2	1068.58	-0.0016	0	43.44	0.0043	K	EIIDPVLDR	I					File: ~Y:\CORE\RAW_DATA_2022_QE\P1317_Sigrun_Lange\P1317_4_B_hip.raw~; SpectrumID: ~5176~; PrecursorID: ~0~; scans: ~14450~
6	2::sp|Q5XIF6|TBA4A_RAT	Tubulin alpha-4A chain OS=Rattus norvegicus OX=10116 GN=Tuba4a PE=1 SV=1	1397	50634	77	77	22	22	58	448	1642	4788	1	1	1	535.298	1068.58	2	1068.58	0.0005	0	35.25	0.026	K	EIIDPVLDR	I					File: ~Y:\CORE\RAW_DATA_2022_QE\P1317_Sigrun_Lange\P1317_4_B_hip.raw~; SpectrumID: ~4948~; PrecursorID: ~0~; scans: ~14169~
6	2::sp|Q5XIF6|TBA4A_RAT	Tubulin alpha-4A chain OS=Rattus norvegicus OX=10116 GN=Tuba4a PE=1 SV=1	1397	50634	77	77	22	22	58	448	2679	4697	1	0	0	625.279	1248.54	2	1248.55	-0.0025	0	61.98	6.5e-05	K	YMACCLLYR	G					File: ~Y:\CORE\RAW_DATA_2022_QE\P1317_Sigrun_Lange\P1317_4_B_hip.raw~; SpectrumID: ~4857~; PrecursorID: ~0~; scans: ~14059~
6	2::sp|Q5XIF6|TBA4A_RAT	Tubulin alpha-4A chain OS=Rattus norvegicus OX=10116 GN=Tuba4a PE=1 SV=1	1397	50634	77	77	22	22	58	448	2680	5149	1	0	0	625.279	1248.54	2	1248.55	-0.0012	0	58.16	0.00016	K	YMACCLLYR	G					File: ~Y:\CORE\RAW_DATA_2022_QE\P1317_Sigrun_Lange\P1317_4_B_hip.raw~; SpectrumID: ~5310~; PrecursorID: ~0~; scans: ~14621~
6	2::sp|Q5XIF6|TBA4A_RAT	Tubulin alpha-4A chain OS=Rattus norvegicus OX=10116 GN=Tuba4a PE=1 SV=1	1397	50634	77	77	22	22	58	448	2681	4922	1	0	0	625.28	1248.54	2	1248.55	-0.0007	0	62.05	6.5e-05	K	YMACCLLYR	G					File: ~Y:\CORE\RAW_DATA_2022_QE\P1317_Sigrun_Lange\P1317_4_B_hip.raw~; SpectrumID: ~5082~; PrecursorID: ~0~; scans: ~14339~
6	2::sp|Q5XIF6|TBA4A_RAT	Tubulin alpha-4A chain OS=Rattus norvegicus OX=10116 GN=Tuba4a PE=1 SV=1	1397	50634	77	77	22	22	58	448	2774	4170	1	0	0	633.274	1264.53	2	1264.54	-0.0074	0	40.05	0.006	K	YMACCLLYR	G	Oxidation (M)	0.030000000.0			File: ~Y:\CORE\RAW_DATA_2022_QE\P1317_Sigrun_Lange\P1317_4_B_hip.raw~; SpectrumID: ~4329~; PrecursorID: ~0~; scans: ~13377~
6	2::sp|Q5XIF6|TBA4A_RAT	Tubulin alpha-4A chain OS=Rattus norvegicus OX=10116 GN=Tuba4a PE=1 SV=1	1397	50634	77	77	22	22	58	448	2775	4759	1	0	0	633.275	1264.54	2	1264.54	-0.0051	0	54.76	0.0002	K	YMACCLLYR	G	Oxidation (M)	0.030000000.0			File: ~Y:\CORE\RAW_DATA_2022_QE\P1317_Sigrun_Lange\P1317_4_B_hip.raw~; SpectrumID: ~4919~; PrecursorID: ~0~; scans: ~14132~
6	2::sp|Q5XIF6|TBA4A_RAT	Tubulin alpha-4A chain OS=Rattus norvegicus OX=10116 GN=Tuba4a PE=1 SV=1	1397	50634	77	77	22	22	58	448	2776	4387	1	0	0	633.278	1264.54	2	1264.54	0.0015	0	31	0.065	K	YMACCLLYR	G	Oxidation (M)	0.030000000.0			File: ~Y:\CORE\RAW_DATA_2022_QE\P1317_Sigrun_Lange\P1317_4_B_hip.raw~; SpectrumID: ~4546~; PrecursorID: ~0~; scans: ~13657~
6	2::sp|Q5XIF6|TBA4A_RAT	Tubulin alpha-4A chain OS=Rattus norvegicus OX=10116 GN=Tuba4a PE=1 SV=1	1397	50634	77	77	22	22	58	448	2777	4986	1	0	0	633.281	1264.55	2	1264.54	0.0078	0	52.17	0.00061	K	YMACCLLYR	G	Oxidation (M)	0.030000000.0			File: ~Y:\CORE\RAW_DATA_2022_QE\P1317_Sigrun_Lange\P1317_4_B_hip.raw~; SpectrumID: ~5147~; PrecursorID: ~0~; scans: ~14415~
6	2::sp|Q5XIF6|TBA4A_RAT	Tubulin alpha-4A chain OS=Rattus norvegicus OX=10116 GN=Tuba4a PE=1 SV=1	1397	50634	77	77	22	22	58	448	3452	4846	1	0	0	460.904	1379.69	3	1379.69	0.0005	1	47.22	0.0041	R	LDHKFDLMYAK	R					File: ~Y:\CORE\RAW_DATA_2022_QE\P1317_Sigrun_Lange\P1317_4_B_hip.raw~; SpectrumID: ~5006~; PrecursorID: ~0~; scans: ~14242~
6	2::sp|Q5XIF6|TBA4A_RAT	Tubulin alpha-4A chain OS=Rattus norvegicus OX=10116 GN=Tuba4a PE=1 SV=1	1397	50634	77	77	22	22	58	448	3453	4181	1	0	0	460.904	1379.69	3	1379.69	0.0008	1	29.24	0.26	R	LDHKFDLMYAK	R					File: ~Y:\CORE\RAW_DATA_2022_QE\P1317_Sigrun_Lange\P1317_4_B_hip.raw~; SpectrumID: ~4340~; PrecursorID: ~0~; scans: ~13393~
6	2::sp|Q5XIF6|TBA4A_RAT	Tubulin alpha-4A chain OS=Rattus norvegicus OX=10116 GN=Tuba4a PE=1 SV=1	1397	50634	77	77	22	22	58	448	3454	4398	1	0	0	460.905	1379.69	3	1379.69	0.0023	1	33.86	0.091	R	LDHKFDLMYAK	R					File: ~Y:\CORE\RAW_DATA_2022_QE\P1317_Sigrun_Lange\P1317_4_B_hip.raw~; SpectrumID: ~4557~; PrecursorID: ~0~; scans: ~13672~
6	2::sp|Q5XIF6|TBA4A_RAT	Tubulin alpha-4A chain OS=Rattus norvegicus OX=10116 GN=Tuba4a PE=1 SV=1	1397	50634	77	77	22	22	58	448	3455	4613	1	0	0	460.905	1379.69	3	1379.69	0.0023	1	36.02	0.055	R	LDHKFDLMYAK	R					File: ~Y:\CORE\RAW_DATA_2022_QE\P1317_Sigrun_Lange\P1317_4_B_hip.raw~; SpectrumID: ~4773~; PrecursorID: ~0~; scans: ~13952~
6	2::sp|Q5XIF6|TBA4A_RAT	Tubulin alpha-4A chain OS=Rattus norvegicus OX=10116 GN=Tuba4a PE=1 SV=1	1397	50634	77	77	22	22	58	448	3643	5238	1	0	0	470.929	1409.77	3	1409.77	-0.0005	0	44.52	0.004	R	QLFHPEQLITGK	E					File: ~Y:\CORE\RAW_DATA_2022_QE\P1317_Sigrun_Lange\P1317_4_B_hip.raw~; SpectrumID: ~5399~; PrecursorID: ~0~; scans: ~14747~
6	2::sp|Q5XIF6|TBA4A_RAT	Tubulin alpha-4A chain OS=Rattus norvegicus OX=10116 GN=Tuba4a PE=1 SV=1	1397	50634	77	77	22	22	58	448	3644	5036	1	0	0	470.93	1409.77	3	1409.77	0.0003	0	46.89	0.0023	R	QLFHPEQLITGK	E					File: ~Y:\CORE\RAW_DATA_2022_QE\P1317_Sigrun_Lange\P1317_4_B_hip.raw~; SpectrumID: ~5197~; PrecursorID: ~0~; scans: ~14476~
6	2::sp|Q5XIF6|TBA4A_RAT	Tubulin alpha-4A chain OS=Rattus norvegicus OX=10116 GN=Tuba4a PE=1 SV=1	1397	50634	77	77	22	22	58	448	3645	5400	1	0	0	470.93	1409.77	3	1409.77	0.0007	0	46.05	0.0028	R	QLFHPEQLITGK	E					File: ~Y:\CORE\RAW_DATA_2022_QE\P1317_Sigrun_Lange\P1317_4_B_hip.raw~; SpectrumID: ~5561~; PrecursorID: ~0~; scans: ~15009~
6	2::sp|Q5XIF6|TBA4A_RAT	Tubulin alpha-4A chain OS=Rattus norvegicus OX=10116 GN=Tuba4a PE=1 SV=1	1397	50634	77	77	22	22	58	448	3646	4811	1	0	0	470.93	1409.77	3	1409.77	0.0014	0	46.23	0.0027	R	QLFHPEQLITGK	E					File: ~Y:\CORE\RAW_DATA_2022_QE\P1317_Sigrun_Lange\P1317_4_B_hip.raw~; SpectrumID: ~4971~; PrecursorID: ~0~; scans: ~14198~
6	2::sp|Q5XIF6|TBA4A_RAT	Tubulin alpha-4A chain OS=Rattus norvegicus OX=10116 GN=Tuba4a PE=1 SV=1	1397	50634	77	77	22	22	58	448	3647	5277	1	0	0	705.892	1409.77	2	1409.77	0.0022	0	40.26	0.011	R	QLFHPEQLITGK	E					File: ~Y:\CORE\RAW_DATA_2022_QE\P1317_Sigrun_Lange\P1317_4_B_hip.raw~; SpectrumID: ~5438~; PrecursorID: ~0~; scans: ~14811~
6	2::sp|Q5XIF6|TBA4A_RAT	Tubulin alpha-4A chain OS=Rattus norvegicus OX=10116 GN=Tuba4a PE=1 SV=1	1397	50634	77	77	22	22	58	448	3648	5078	1	0	0	705.895	1409.77	2	1409.77	0.0081	0	46.25	0.0025	R	QLFHPEQLITGK	E					File: ~Y:\CORE\RAW_DATA_2022_QE\P1317_Sigrun_Lange\P1317_4_B_hip.raw~; SpectrumID: ~5239~; PrecursorID: ~0~; scans: ~14529~
6	2::sp|Q5XIF6|TBA4A_RAT	Tubulin alpha-4A chain OS=Rattus norvegicus OX=10116 GN=Tuba4a PE=1 SV=1	1397	50634	77	77	22	22	58	448	3656	5271	1	0	0	706.39	1410.77	2	1410.75	0.0149	0	38.67	0.016	R	QLFHPEQLITGK	E	Deamidated (NQ)	0.000000100000.0			File: ~Y:\CORE\RAW_DATA_2022_QE\P1317_Sigrun_Lange\P1317_4_B_hip.raw~; SpectrumID: ~5432~; PrecursorID: ~0~; scans: ~14801~
6	2::sp|Q5XIF6|TBA4A_RAT	Tubulin alpha-4A chain OS=Rattus norvegicus OX=10116 GN=Tuba4a PE=1 SV=1	1397	50634	77	77	22	22	58	448	3657	4852	2	0	0	706.39	1410.77	2	1410.75	0.0156	0	37.58	0.022	R	QLFHPEQLITGK	E	Deamidated (NQ)	0.000000100000.0			File: ~Y:\CORE\RAW_DATA_2022_QE\P1317_Sigrun_Lange\P1317_4_B_hip.raw~; SpectrumID: ~5012~; PrecursorID: ~0~; scans: ~14250~
6	2::sp|Q5XIF6|TBA4A_RAT	Tubulin alpha-4A chain OS=Rattus norvegicus OX=10116 GN=Tuba4a PE=1 SV=1	1397	50634	77	77	22	22	58	448	4495	7517	1	0	0	792.878	1583.74	2	1583.74	-0.0021	0	47.5	0.0035	R	SIQFVDWCPTGFK	V					File: ~Y:\CORE\RAW_DATA_2022_QE\P1317_Sigrun_Lange\P1317_4_B_hip.raw~; SpectrumID: ~7680~; PrecursorID: ~0~; scans: ~17592~
6	2::sp|Q5XIF6|TBA4A_RAT	Tubulin alpha-4A chain OS=Rattus norvegicus OX=10116 GN=Tuba4a PE=1 SV=1	1397	50634	77	77	22	22	58	448	4496	7277	1	0	0	792.879	1583.74	2	1583.74	-0.001	0	49.72	0.0021	R	SIQFVDWCPTGFK	V					File: ~Y:\CORE\RAW_DATA_2022_QE\P1317_Sigrun_Lange\P1317_4_B_hip.raw~; SpectrumID: ~7440~; PrecursorID: ~0~; scans: ~17319~
6	2::sp|Q5XIF6|TBA4A_RAT	Tubulin alpha-4A chain OS=Rattus norvegicus OX=10116 GN=Tuba4a PE=1 SV=1	1397	50634	77	77	22	22	58	448	5096	8190	1	1	1	572.645	1714.91	3	1714.91	-0.0002	0	42.23	0.012	R	AVFVDLEPTVIDEIR	N					File: ~Y:\CORE\RAW_DATA_2022_QE\P1317_Sigrun_Lange\P1317_4_B_hip.raw~; SpectrumID: ~8357~; PrecursorID: ~0~; scans: ~18335~
6	2::sp|Q5XIF6|TBA4A_RAT	Tubulin alpha-4A chain OS=Rattus norvegicus OX=10116 GN=Tuba4a PE=1 SV=1	1397	50634	77	77	22	22	58	448	5097	8203	1	1	1	858.465	1714.92	2	1714.91	0.0011	0	115.43	5.9e-10	R	AVFVDLEPTVIDEIR	N					File: ~Y:\CORE\RAW_DATA_2022_QE\P1317_Sigrun_Lange\P1317_4_B_hip.raw~; SpectrumID: ~8370~; PrecursorID: ~0~; scans: ~18349~
6	2::sp|Q5XIF6|TBA4A_RAT	Tubulin alpha-4A chain OS=Rattus norvegicus OX=10116 GN=Tuba4a PE=1 SV=1	1397	50634	77	77	22	22	58	448	5113	4079	1	0	0	573.631	1717.87	3	1717.87	-0.0019	0	29.98	0.28	R	NLDIERPTYTNLNR	L					File: ~Y:\CORE\RAW_DATA_2022_QE\P1317_Sigrun_Lange\P1317_4_B_hip.raw~; SpectrumID: ~4238~; PrecursorID: ~0~; scans: ~13258~
6	2::sp|Q5XIF6|TBA4A_RAT	Tubulin alpha-4A chain OS=Rattus norvegicus OX=10116 GN=Tuba4a PE=1 SV=1	1397	50634	77	77	22	22	58	448	5114	3872	1	0	0	573.632	1717.87	3	1717.87	-0.001	0	38.32	0.041	R	NLDIERPTYTNLNR	L					File: ~Y:\CORE\RAW_DATA_2022_QE\P1317_Sigrun_Lange\P1317_4_B_hip.raw~; SpectrumID: ~4031~; PrecursorID: ~0~; scans: ~12988~
6	2::sp|Q5XIF6|TBA4A_RAT	Tubulin alpha-4A chain OS=Rattus norvegicus OX=10116 GN=Tuba4a PE=1 SV=1	1397	50634	77	77	22	22	58	448	5117	3669	1	0	0	573.633	1717.88	3	1717.87	0.0012	0	46.87	0.0058	R	NLDIERPTYTNLNR	L					File: ~Y:\CORE\RAW_DATA_2022_QE\P1317_Sigrun_Lange\P1317_4_B_hip.raw~; SpectrumID: ~3827~; PrecursorID: ~0~; scans: ~12718~
6	2::sp|Q5XIF6|TBA4A_RAT	Tubulin alpha-4A chain OS=Rattus norvegicus OX=10116 GN=Tuba4a PE=1 SV=1	1397	50634	77	77	22	22	58	448	5118	3257	1	0	0	573.633	1717.88	3	1717.87	0.0014	0	33.18	0.13	R	NLDIERPTYTNLNR	L					File: ~Y:\CORE\RAW_DATA_2022_QE\P1317_Sigrun_Lange\P1317_4_B_hip.raw~; SpectrumID: ~3414~; PrecursorID: ~0~; scans: ~12176~
6	2::sp|Q5XIF6|TBA4A_RAT	Tubulin alpha-4A chain OS=Rattus norvegicus OX=10116 GN=Tuba4a PE=1 SV=1	1397	50634	77	77	22	22	58	448	5119	3466	1	0	0	573.633	1717.88	3	1717.87	0.0021	0	29.6	0.3	R	NLDIERPTYTNLNR	L					File: ~Y:\CORE\RAW_DATA_2022_QE\P1317_Sigrun_Lange\P1317_4_B_hip.raw~; SpectrumID: ~3624~; PrecursorID: ~0~; scans: ~12449~
6	2::sp|Q5XIF6|TBA4A_RAT	Tubulin alpha-4A chain OS=Rattus norvegicus OX=10116 GN=Tuba4a PE=1 SV=1	1397	50634	77	77	22	22	58	448	5299	6301	1	0	0	878.985	1755.96	2	1755.96	-0.0008	0	51.36	0.0011	R	IHFPLATYAPVISAEK	A					File: ~Y:\CORE\RAW_DATA_2022_QE\P1317_Sigrun_Lange\P1317_4_B_hip.raw~; SpectrumID: ~6463~; PrecursorID: ~0~; scans: ~16115~
6	2::sp|Q5XIF6|TBA4A_RAT	Tubulin alpha-4A chain OS=Rattus norvegicus OX=10116 GN=Tuba4a PE=1 SV=1	1397	50634	77	77	22	22	58	448	5300	6362	1	0	0	586.326	1755.96	3	1755.96	-0.0002	0	52.66	0.00081	R	IHFPLATYAPVISAEK	A					File: ~Y:\CORE\RAW_DATA_2022_QE\P1317_Sigrun_Lange\P1317_4_B_hip.raw~; SpectrumID: ~6524~; PrecursorID: ~0~; scans: ~16201~
6	2::sp|Q5XIF6|TBA4A_RAT	Tubulin alpha-4A chain OS=Rattus norvegicus OX=10116 GN=Tuba4a PE=1 SV=1	1397	50634	77	77	22	22	58	448	5302	6569	1	0	0	586.326	1755.96	3	1755.96	0.0011	0	60.84	0.00012	R	IHFPLATYAPVISAEK	A					File: ~Y:\CORE\RAW_DATA_2022_QE\P1317_Sigrun_Lange\P1317_4_B_hip.raw~; SpectrumID: ~6731~; PrecursorID: ~0~; scans: ~16468~
6	2::sp|Q5XIF6|TBA4A_RAT	Tubulin alpha-4A chain OS=Rattus norvegicus OX=10116 GN=Tuba4a PE=1 SV=1	1397	50634	77	77	22	22	58	448	5303	6147	1	0	0	586.332	1755.97	3	1755.96	0.0191	0	49.37	0.0013	R	IHFPLATYAPVISAEK	A					File: ~Y:\CORE\RAW_DATA_2022_QE\P1317_Sigrun_Lange\P1317_4_B_hip.raw~; SpectrumID: ~6309~; PrecursorID: ~0~; scans: ~15928~
6	2::sp|Q5XIF6|TBA4A_RAT	Tubulin alpha-4A chain OS=Rattus norvegicus OX=10116 GN=Tuba4a PE=1 SV=1	1397	50634	77	77	22	22	58	448	5607	5420	1	0	0	912.995	1823.97	2	1823.98	-0.0033	0	40.91	0.012	K	VGINYQPPTVVPGGDLAK	V					File: ~Y:\CORE\RAW_DATA_2022_QE\P1317_Sigrun_Lange\P1317_4_B_hip.raw~; SpectrumID: ~5581~; PrecursorID: ~0~; scans: ~15036~
6	2::sp|Q5XIF6|TBA4A_RAT	Tubulin alpha-4A chain OS=Rattus norvegicus OX=10116 GN=Tuba4a PE=1 SV=1	1397	50634	77	77	22	22	58	448	5608	5291	1	0	0	609	1823.98	3	1823.98	-0.0002	0	25.03	0.46	K	VGINYQPPTVVPGGDLAK	V					File: ~Y:\CORE\RAW_DATA_2022_QE\P1317_Sigrun_Lange\P1317_4_B_hip.raw~; SpectrumID: ~5452~; PrecursorID: ~0~; scans: ~14832~
6	2::sp|Q5XIF6|TBA4A_RAT	Tubulin alpha-4A chain OS=Rattus norvegicus OX=10116 GN=Tuba4a PE=1 SV=1	1397	50634	77	77	22	22	58	448	5611	5308	1	0	0	609.337	1824.99	3	1824.96	0.0271	0	46.12	0.0031	K	VGINYQPPTVVPGGDLAK	V	Deamidated (NQ)	0.000001000000000000.0			File: ~Y:\CORE\RAW_DATA_2022_QE\P1317_Sigrun_Lange\P1317_4_B_hip.raw~; SpectrumID: ~5469~; PrecursorID: ~0~; scans: ~14857~
6	2::sp|Q5XIF6|TBA4A_RAT	Tubulin alpha-4A chain OS=Rattus norvegicus OX=10116 GN=Tuba4a PE=1 SV=1	1397	50634	77	77	22	22	58	448	5760	7461	1	0	0	932.956	1863.9	2	1863.9	0.0002	0	124.24	1.1e-10	R	AVCMLSNTTAIAEAWAR	L					File: ~Y:\CORE\RAW_DATA_2022_QE\P1317_Sigrun_Lange\P1317_4_B_hip.raw~; SpectrumID: ~7624~; PrecursorID: ~0~; scans: ~17529~
6	2::sp|Q5XIF6|TBA4A_RAT	Tubulin alpha-4A chain OS=Rattus norvegicus OX=10116 GN=Tuba4a PE=1 SV=1	1397	50634	77	77	22	22	58	448	5761	7468	1	0	0	622.307	1863.9	3	1863.9	0.003	0	76.38	7e-06	R	AVCMLSNTTAIAEAWAR	L					File: ~Y:\CORE\RAW_DATA_2022_QE\P1317_Sigrun_Lange\P1317_4_B_hip.raw~; SpectrumID: ~7631~; PrecursorID: ~0~; scans: ~17537~
6	2::sp|Q5XIF6|TBA4A_RAT	Tubulin alpha-4A chain OS=Rattus norvegicus OX=10116 GN=Tuba4a PE=1 SV=1	1397	50634	77	77	22	22	58	448	5763	7225	1	0	0	932.961	1863.91	2	1863.9	0.01	0	114.86	9.8e-10	R	AVCMLSNTTAIAEAWAR	L					File: ~Y:\CORE\RAW_DATA_2022_QE\P1317_Sigrun_Lange\P1317_4_B_hip.raw~; SpectrumID: ~7388~; PrecursorID: ~0~; scans: ~17261~
6	2::sp|Q5XIF6|TBA4A_RAT	Tubulin alpha-4A chain OS=Rattus norvegicus OX=10116 GN=Tuba4a PE=1 SV=1	1397	50634	77	77	22	22	58	448	5846	7386	1	0	0	627.977	1880.91	3	1880.88	0.0329	0	57.51	0.0005	R	AVCMLSNTTAIAEAWAR	L	Deamidated (NQ); Oxidation (M)	0.00030010000000000.0			File: ~Y:\CORE\RAW_DATA_2022_QE\P1317_Sigrun_Lange\P1317_4_B_hip.raw~; SpectrumID: ~7549~; PrecursorID: ~0~; scans: ~17441~
6	2::sp|Q5XIF6|TBA4A_RAT	Tubulin alpha-4A chain OS=Rattus norvegicus OX=10116 GN=Tuba4a PE=1 SV=1	1397	50634	77	77	22	22	58	448	6524	7391	1	1	1	1034.45	2066.88	2	2066.89	-0.0073	0	116.76	2e-10	K	TIGGGDDSFTTFFCETGAGK	H					File: ~Y:\CORE\RAW_DATA_2022_QE\P1317_Sigrun_Lange\P1317_4_B_hip.raw~; SpectrumID: ~7554~; PrecursorID: ~0~; scans: ~17446~
6	2::sp|Q5XIF6|TBA4A_RAT	Tubulin alpha-4A chain OS=Rattus norvegicus OX=10116 GN=Tuba4a PE=1 SV=1	1397	50634	77	77	22	22	58	448	6525	7456	1	1	1	689.969	2066.89	3	2066.89	-0.0038	0	33.31	0.047	K	TIGGGDDSFTTFFCETGAGK	H					File: ~Y:\CORE\RAW_DATA_2022_QE\P1317_Sigrun_Lange\P1317_4_B_hip.raw~; SpectrumID: ~7619~; PrecursorID: ~0~; scans: ~17522~
6	2::sp|Q5XIF6|TBA4A_RAT	Tubulin alpha-4A chain OS=Rattus norvegicus OX=10116 GN=Tuba4a PE=1 SV=1	1397	50634	77	77	22	22	58	448	7470	6593	1	0	0	777.34	2329	3	2329.01	-0.0133	0	89.96	1.1e-07	R	AFVHWYVGEGMEEGEFSEAR	E					File: ~Y:\CORE\RAW_DATA_2022_QE\P1317_Sigrun_Lange\P1317_4_B_hip.raw~; SpectrumID: ~6755~; PrecursorID: ~0~; scans: ~16499~
6	2::sp|Q5XIF6|TBA4A_RAT	Tubulin alpha-4A chain OS=Rattus norvegicus OX=10116 GN=Tuba4a PE=1 SV=1	1397	50634	77	77	22	22	58	448	7471	6380	1	0	0	777.341	2329	3	2329.01	-0.0085	0	63.32	5.3e-05	R	AFVHWYVGEGMEEGEFSEAR	E					File: ~Y:\CORE\RAW_DATA_2022_QE\P1317_Sigrun_Lange\P1317_4_B_hip.raw~; SpectrumID: ~6542~; PrecursorID: ~0~; scans: ~16227~
6	2::sp|Q5XIF6|TBA4A_RAT	Tubulin alpha-4A chain OS=Rattus norvegicus OX=10116 GN=Tuba4a PE=1 SV=1	1397	50634	77	77	22	22	58	448	7472	7026	1	0	0	777.349	2329.02	3	2329.01	0.0131	0	37.33	0.028	R	AFVHWYVGEGMEEGEFSEAR	E					File: ~Y:\CORE\RAW_DATA_2022_QE\P1317_Sigrun_Lange\P1317_4_B_hip.raw~; SpectrumID: ~7189~; PrecursorID: ~0~; scans: ~17039~
6	2::sp|Q5XIF6|TBA4A_RAT	Tubulin alpha-4A chain OS=Rattus norvegicus OX=10116 GN=Tuba4a PE=1 SV=1	1397	50634	77	77	22	22	58	448	7725	9375	1	0	0	803.739	2408.19	3	2408.2	-0.0068	0	45.47	0.0089	R	FDGALNVDLTEFQTNLVPYPR	I					File: ~Y:\CORE\RAW_DATA_2022_QE\P1317_Sigrun_Lange\P1317_4_B_hip.raw~; SpectrumID: ~9672~; PrecursorID: ~0~; scans: ~19769~
6	2::sp|Q5XIF6|TBA4A_RAT	Tubulin alpha-4A chain OS=Rattus norvegicus OX=10116 GN=Tuba4a PE=1 SV=1	1397	50634	77	77	22	22	58	448	7726	9020	1	0	0	803.74	2408.2	3	2408.2	-0.0042	0	86.4	7.3e-07	R	FDGALNVDLTEFQTNLVPYPR	I					File: ~Y:\CORE\RAW_DATA_2022_QE\P1317_Sigrun_Lange\P1317_4_B_hip.raw~; SpectrumID: ~9281~; PrecursorID: ~0~; scans: ~19352~
6	2::sp|Q5XIF6|TBA4A_RAT	Tubulin alpha-4A chain OS=Rattus norvegicus OX=10116 GN=Tuba4a PE=1 SV=1	1397	50634	77	77	22	22	58	448	7727	9013	1	0	0	1205.11	2408.2	2	2408.2	-0.0041	0	111.04	2.5e-09	R	FDGALNVDLTEFQTNLVPYPR	I					File: ~Y:\CORE\RAW_DATA_2022_QE\P1317_Sigrun_Lange\P1317_4_B_hip.raw~; SpectrumID: ~9272~; PrecursorID: ~0~; scans: ~19342~
6	2::sp|Q5XIF6|TBA4A_RAT	Tubulin alpha-4A chain OS=Rattus norvegicus OX=10116 GN=Tuba4a PE=1 SV=1	1397	50634	77	77	22	22	58	448	7728	9339	1	0	0	1205.11	2408.2	2	2408.2	-0.0041	0	102.68	1.7e-08	R	FDGALNVDLTEFQTNLVPYPR	I					File: ~Y:\CORE\RAW_DATA_2022_QE\P1317_Sigrun_Lange\P1317_4_B_hip.raw~; SpectrumID: ~9635~; PrecursorID: ~0~; scans: ~19730~
6	2::sp|Q5XIF6|TBA4A_RAT	Tubulin alpha-4A chain OS=Rattus norvegicus OX=10116 GN=Tuba4a PE=1 SV=1	1397	50634	77	77	22	22	58	448	7747	5061	1	0	0	604.556	2414.19	4	2414.2	-0.0043	1	31.14	0.27	R	QLFHPEQLITGKEDAANNYAR	G					File: ~Y:\CORE\RAW_DATA_2022_QE\P1317_Sigrun_Lange\P1317_4_B_hip.raw~; SpectrumID: ~5222~; PrecursorID: ~0~; scans: ~14507~
6	2::sp|Q5XIF6|TBA4A_RAT	Tubulin alpha-4A chain OS=Rattus norvegicus OX=10116 GN=Tuba4a PE=1 SV=1	1397	50634	77	77	22	22	58	448	7754	5257	1	0	0	604.807	2415.2	4	2415.18	0.0156	1	56.92	0.00068	R	QLFHPEQLITGKEDAANNYAR	G	Deamidated (NQ)	0.000000000000000010000.0			File: ~Y:\CORE\RAW_DATA_2022_QE\P1317_Sigrun_Lange\P1317_4_B_hip.raw~; SpectrumID: ~5418~; PrecursorID: ~0~; scans: ~14776~
6	2::sp|Q5XIF6|TBA4A_RAT	Tubulin alpha-4A chain OS=Rattus norvegicus OX=10116 GN=Tuba4a PE=1 SV=1	1397	50634	77	77	22	22	58	448	7755	5423	1	0	0	604.807	2415.2	4	2415.18	0.0163	1	53.8	0.0014	R	QLFHPEQLITGKEDAANNYAR	G	Deamidated (NQ)	0.000000100000000000000.0			File: ~Y:\CORE\RAW_DATA_2022_QE\P1317_Sigrun_Lange\P1317_4_B_hip.raw~; SpectrumID: ~5584~; PrecursorID: ~0~; scans: ~15040~
6	2::sp|Q5XIF6|TBA4A_RAT	Tubulin alpha-4A chain OS=Rattus norvegicus OX=10116 GN=Tuba4a PE=1 SV=1	1397	50634	77	77	22	22	58	448	7757	5349	1	0	0	806.404	2416.19	3	2416.17	0.0252	1	31.6	0.24	R	QLFHPEQLITGKEDAANNYAR	G	2 Deamidated (NQ)	0.000000100000000010000.0			File: ~Y:\CORE\RAW_DATA_2022_QE\P1317_Sigrun_Lange\P1317_4_B_hip.raw~; SpectrumID: ~5510~; PrecursorID: ~0~; scans: ~14929~
6	2::sp|Q5XIF6|TBA4A_RAT	Tubulin alpha-4A chain OS=Rattus norvegicus OX=10116 GN=Tuba4a PE=1 SV=1	1397	50634	77	77	22	22	58	448	8655	5462	1	0	0	917.423	2749.25	3	2749.28	-0.0376	0	37.11	0.037	K	AYHEQLSVAEITNACFEPANQMVK	C					File: ~Y:\CORE\RAW_DATA_2022_QE\P1317_Sigrun_Lange\P1317_4_B_hip.raw~; SpectrumID: ~5623~; PrecursorID: ~0~; scans: ~15097~
6	2::sp|Q5XIF6|TBA4A_RAT	Tubulin alpha-4A chain OS=Rattus norvegicus OX=10116 GN=Tuba4a PE=1 SV=1	1397	50634	77	77	22	22	58	448	8656	5681	1	0	0	917.435	2749.28	3	2749.28	-0.0008	0	85.13	7.7e-07	K	AYHEQLSVAEITNACFEPANQMVK	C					File: ~Y:\CORE\RAW_DATA_2022_QE\P1317_Sigrun_Lange\P1317_4_B_hip.raw~; SpectrumID: ~5843~; PrecursorID: ~0~; scans: ~15375~
6	2::sp|Q5XIF6|TBA4A_RAT	Tubulin alpha-4A chain OS=Rattus norvegicus OX=10116 GN=Tuba4a PE=1 SV=1	1397	50634	77	77	22	22	58	448	8657	5906	1	0	0	917.435	2749.28	3	2749.28	-0.0002	0	93.13	1.2e-07	K	AYHEQLSVAEITNACFEPANQMVK	C					File: ~Y:\CORE\RAW_DATA_2022_QE\P1317_Sigrun_Lange\P1317_4_B_hip.raw~; SpectrumID: ~6068~; PrecursorID: ~0~; scans: ~15648~
6	2::sp|Q5XIF6|TBA4A_RAT	Tubulin alpha-4A chain OS=Rattus norvegicus OX=10116 GN=Tuba4a PE=1 SV=1	1397	50634	77	77	22	22	58	448	9311	7449	1	0	0	805.111	3216.41	4	3216.42	-0.0018	1	26.87	0.26	R	AFVHWYVGEGMEEGEFSEAREDMAALEK	D					File: ~Y:\CORE\RAW_DATA_2022_QE\P1317_Sigrun_Lange\P1317_4_B_hip.raw~; SpectrumID: ~7612~; PrecursorID: ~0~; scans: ~17515~	emPAI	16.79
7	2::tr|D3ZMM4|D3ZMM4_RAT	ERC protein 2 OS=Rattus norvegicus OX=10116 GN=Erc2 PE=1 SV=4	1396	113105	39	39	28	28	29.4	977	285	2730	1	1	0	408.732	815.45	2	815.45	0.0002	0	29.76	0.17	K	GTLAGEIR	D					File: ~Y:\CORE\RAW_DATA_2022_QE\P1317_Sigrun_Lange\P1317_4_B_hip.raw~; SpectrumID: ~2884~; PrecursorID: ~0~; scans: ~11180~
7	2::tr|D3ZMM4|D3ZMM4_RAT	ERC protein 2 OS=Rattus norvegicus OX=10116 GN=Erc2 PE=1 SV=4	1396	113105	39	39	28	28	29.4	977	711	673	1	1	0	448.733	895.451	2	895.451	0	0	23.54	0.45	K	HNQQLEK	K					File: ~Y:\CORE\RAW_DATA_2022_QE\P1317_Sigrun_Lange\P1317_4_B_hip.raw~; SpectrumID: ~704~; PrecursorID: ~0~; scans: ~7594~
7	2::tr|D3ZMM4|D3ZMM4_RAT	ERC protein 2 OS=Rattus norvegicus OX=10116 GN=Erc2 PE=1 SV=4	1396	113105	39	39	28	28	29.4	977	916	2082	1	1	0	468.746	935.477	2	935.475	0.0021	0	33.9	0.066	K	LGSSMNSIK	T					File: ~Y:\CORE\RAW_DATA_2022_QE\P1317_Sigrun_Lange\P1317_4_B_hip.raw~; SpectrumID: ~2219~; PrecursorID: ~0~; scans: ~10028~
7	2::tr|D3ZMM4|D3ZMM4_RAT	ERC protein 2 OS=Rattus norvegicus OX=10116 GN=Erc2 PE=1 SV=4	1396	113105	39	39	28	28	29.4	977	1069	4505	1	1	0	481.272	960.529	2	960.531	-0.0025	0	30.42	0.15	K	LLEMLQSK	G					File: ~Y:\CORE\RAW_DATA_2022_QE\P1317_Sigrun_Lange\P1317_4_B_hip.raw~; SpectrumID: ~4664~; PrecursorID: ~0~; scans: ~13811~
7	2::tr|D3ZMM4|D3ZMM4_RAT	ERC protein 2 OS=Rattus norvegicus OX=10116 GN=Erc2 PE=1 SV=4	1396	113105	39	39	28	28	29.4	977	1154	2460	1	1	0	490.221	978.426	2	978.423	0.0035	0	34.42	0.043	R	MNPEFADR	L					File: ~Y:\CORE\RAW_DATA_2022_QE\P1317_Sigrun_Lange\P1317_4_B_hip.raw~; SpectrumID: ~2606~; PrecursorID: ~0~; scans: ~10769~
7	2::tr|D3ZMM4|D3ZMM4_RAT	ERC protein 2 OS=Rattus norvegicus OX=10116 GN=Erc2 PE=1 SV=4	1396	113105	39	39	28	28	29.4	977	1267	1383	1	1	0	499.269	996.523	2	996.524	-0.0011	0	42.27	0.0058	R	SQLQPEPAK	T					File: ~Y:\CORE\RAW_DATA_2022_QE\P1317_Sigrun_Lange\P1317_4_B_hip.raw~; SpectrumID: ~1483~; PrecursorID: ~0~; scans: ~8726~
7	2::tr|D3ZMM4|D3ZMM4_RAT	ERC protein 2 OS=Rattus norvegicus OX=10116 GN=Erc2 PE=1 SV=4	1396	113105	39	39	28	28	29.4	977	1414	3689	1	1	0	511.76	1021.5	2	1021.51	-0.0029	0	26.84	0.41	R	LEEIESFR	K					File: ~Y:\CORE\RAW_DATA_2022_QE\P1317_Sigrun_Lange\P1317_4_B_hip.raw~; SpectrumID: ~3848~; PrecursorID: ~0~; scans: ~12749~
7	2::tr|D3ZMM4|D3ZMM4_RAT	ERC protein 2 OS=Rattus norvegicus OX=10116 GN=Erc2 PE=1 SV=4	1396	113105	39	39	28	28	29.4	977	1415	3989	1	1	0	511.76	1021.51	2	1021.51	-0.0018	0	33.62	0.089	R	LEEIESFR	K					File: ~Y:\CORE\RAW_DATA_2022_QE\P1317_Sigrun_Lange\P1317_4_B_hip.raw~; SpectrumID: ~4148~; PrecursorID: ~0~; scans: ~13142~
7	2::tr|D3ZMM4|D3ZMM4_RAT	ERC protein 2 OS=Rattus norvegicus OX=10116 GN=Erc2 PE=1 SV=4	1396	113105	39	39	28	28	29.4	977	1471	3841	1	1	0	515.792	1029.57	2	1029.57	-0.0004	0	38.5	0.032	K	SLEIAIEQK	K					File: ~Y:\CORE\RAW_DATA_2022_QE\P1317_Sigrun_Lange\P1317_4_B_hip.raw~; SpectrumID: ~4000~; PrecursorID: ~0~; scans: ~12950~
7	2::tr|D3ZMM4|D3ZMM4_RAT	ERC protein 2 OS=Rattus norvegicus OX=10116 GN=Erc2 PE=1 SV=4	1396	113105	39	39	28	28	29.4	977	1486	3926	1	1	0	516.794	1031.57	2	1031.57	0.0052	0	43.64	0.0068	K	ALQTVIEMK	D					File: ~Y:\CORE\RAW_DATA_2022_QE\P1317_Sigrun_Lange\P1317_4_B_hip.raw~; SpectrumID: ~4085~; PrecursorID: ~0~; scans: ~13056~
7	2::tr|D3ZMM4|D3ZMM4_RAT	ERC protein 2 OS=Rattus norvegicus OX=10116 GN=Erc2 PE=1 SV=4	1396	113105	39	39	28	28	29.4	977	1487	4135	1	1	0	516.795	1031.57	2	1031.57	0.0064	0	55.54	0.00044	K	ALQTVIEMK	D					File: ~Y:\CORE\RAW_DATA_2022_QE\P1317_Sigrun_Lange\P1317_4_B_hip.raw~; SpectrumID: ~4294~; PrecursorID: ~0~; scans: ~13332~
7	2::tr|D3ZMM4|D3ZMM4_RAT	ERC protein 2 OS=Rattus norvegicus OX=10116 GN=Erc2 PE=1 SV=4	1396	113105	39	39	28	28	29.4	977	1649	3646	1	1	0	536.293	1070.57	2	1070.57	-0.001	0	32.36	0.077	K	NAQLLEEVR	R					File: ~Y:\CORE\RAW_DATA_2022_QE\P1317_Sigrun_Lange\P1317_4_B_hip.raw~; SpectrumID: ~3804~; PrecursorID: ~0~; scans: ~12684~
7	2::tr|D3ZMM4|D3ZMM4_RAT	ERC protein 2 OS=Rattus norvegicus OX=10116 GN=Erc2 PE=1 SV=4	1396	113105	39	39	28	28	29.4	977	1842	2400	1	1	0	552.284	1102.55	2	1102.55	0.0021	0	43.23	0.013	K	QLQDLTEEK	G					File: ~Y:\CORE\RAW_DATA_2022_QE\P1317_Sigrun_Lange\P1317_4_B_hip.raw~; SpectrumID: ~2546~; PrecursorID: ~0~; scans: ~10674~
7	2::tr|D3ZMM4|D3ZMM4_RAT	ERC protein 2 OS=Rattus norvegicus OX=10116 GN=Erc2 PE=1 SV=4	1396	113105	39	39	28	28	29.4	977	2068	1289	1	1	0	572.775	1143.54	2	1143.55	-0.0166	0	28.33	0.18	R	TISNPEGSPSR	S					File: ~Y:\CORE\RAW_DATA_2022_QE\P1317_Sigrun_Lange\P1317_4_B_hip.raw~; SpectrumID: ~1379~; PrecursorID: ~0~; scans: ~8549~
7	2::tr|D3ZMM4|D3ZMM4_RAT	ERC protein 2 OS=Rattus norvegicus OX=10116 GN=Erc2 PE=1 SV=4	1396	113105	39	39	28	28	29.4	977	2071	5606	1	1	0	572.831	1143.65	2	1143.65	-0.002	0	50.09	0.0013	K	IAELESLTLR	H					File: ~Y:\CORE\RAW_DATA_2022_QE\P1317_Sigrun_Lange\P1317_4_B_hip.raw~; SpectrumID: ~5768~; PrecursorID: ~0~; scans: ~15287~
7	2::tr|D3ZMM4|D3ZMM4_RAT	ERC protein 2 OS=Rattus norvegicus OX=10116 GN=Erc2 PE=1 SV=4	1396	113105	39	39	28	28	29.4	977	2072	5404	1	1	0	572.833	1143.65	2	1143.65	0.0008	0	46.53	0.003	K	IAELESLTLR	H					File: ~Y:\CORE\RAW_DATA_2022_QE\P1317_Sigrun_Lange\P1317_4_B_hip.raw~; SpectrumID: ~5565~; PrecursorID: ~0~; scans: ~15014~
7	2::tr|D3ZMM4|D3ZMM4_RAT	ERC protein 2 OS=Rattus norvegicus OX=10116 GN=Erc2 PE=1 SV=4	1396	113105	39	39	28	28	29.4	977	2263	5193	1	1	0	586.83	1171.65	2	1171.64	0.0015	0	75.79	5.1e-06	K	QEALLAAISEK	D					File: ~Y:\CORE\RAW_DATA_2022_QE\P1317_Sigrun_Lange\P1317_4_B_hip.raw~; SpectrumID: ~5354~; PrecursorID: ~0~; scans: ~14679~
7	2::tr|D3ZMM4|D3ZMM4_RAT	ERC protein 2 OS=Rattus norvegicus OX=10116 GN=Erc2 PE=1 SV=4	1396	113105	39	39	28	28	29.4	977	2274	1781	1	1	0	588.315	1174.62	2	1174.62	-0.0038	0	48.95	0.0033	R	LASTQQSLAEK	E					File: ~Y:\CORE\RAW_DATA_2022_QE\P1317_Sigrun_Lange\P1317_4_B_hip.raw~; SpectrumID: ~1908~; PrecursorID: ~0~; scans: ~9474~
7	2::tr|D3ZMM4|D3ZMM4_RAT	ERC protein 2 OS=Rattus norvegicus OX=10116 GN=Erc2 PE=1 SV=4	1396	113105	39	39	28	28	29.4	977	2275	1651	1	1	0	588.317	1174.62	2	1174.62	-0.0005	0	83.38	1.1e-06	R	LASTQQSLAEK	E					File: ~Y:\CORE\RAW_DATA_2022_QE\P1317_Sigrun_Lange\P1317_4_B_hip.raw~; SpectrumID: ~1769~; PrecursorID: ~0~; scans: ~9223~
7	2::tr|D3ZMM4|D3ZMM4_RAT	ERC protein 2 OS=Rattus norvegicus OX=10116 GN=Erc2 PE=1 SV=4	1396	113105	39	39	28	28	29.4	977	2277	1515	1	1	0	588.32	1174.62	2	1174.62	0.0054	0	89.4	2.6e-07	R	LASTQQSLAEK	E					File: ~Y:\CORE\RAW_DATA_2022_QE\P1317_Sigrun_Lange\P1317_4_B_hip.raw~; SpectrumID: ~1622~; PrecursorID: ~0~; scans: ~8971~
7	2::tr|D3ZMM4|D3ZMM4_RAT	ERC protein 2 OS=Rattus norvegicus OX=10116 GN=Erc2 PE=1 SV=4	1396	113105	39	39	28	28	29.4	977	2482	3913	1	1	0	608.332	1214.65	2	1214.65	-0.0005	0	56.68	0.00047	K	VNALQAELTEK	E					File: ~Y:\CORE\RAW_DATA_2022_QE\P1317_Sigrun_Lange\P1317_4_B_hip.raw~; SpectrumID: ~4072~; PrecursorID: ~0~; scans: ~13041~
7	2::tr|D3ZMM4|D3ZMM4_RAT	ERC protein 2 OS=Rattus norvegicus OX=10116 GN=Erc2 PE=1 SV=4	1396	113105	39	39	28	28	29.4	977	2483	3705	1	1	0	608.336	1214.66	2	1214.65	0.006	0	61.26	0.00017	K	VNALQAELTEK	E					File: ~Y:\CORE\RAW_DATA_2022_QE\P1317_Sigrun_Lange\P1317_4_B_hip.raw~; SpectrumID: ~3864~; PrecursorID: ~0~; scans: ~12770~
7	2::tr|D3ZMM4|D3ZMM4_RAT	ERC protein 2 OS=Rattus norvegicus OX=10116 GN=Erc2 PE=1 SV=4	1396	113105	39	39	28	28	29.4	977	2487	3619	1	1	0	608.815	1215.62	2	1215.63	-0.0193	0	41.23	0.02	K	VNALQAELTEK	E	Deamidated (NQ)	0.01000000000.0			File: ~Y:\CORE\RAW_DATA_2022_QE\P1317_Sigrun_Lange\P1317_4_B_hip.raw~; SpectrumID: ~3777~; PrecursorID: ~0~; scans: ~12647~
7	2::tr|D3ZMM4|D3ZMM4_RAT	ERC protein 2 OS=Rattus norvegicus OX=10116 GN=Erc2 PE=1 SV=4	1396	113105	39	39	28	28	29.4	977	2577	7352	1	1	0	617.305	1232.6	2	1232.6	-0.0006	0	31.94	0.16	R	DLEDEIQMLK	A					File: ~Y:\CORE\RAW_DATA_2022_QE\P1317_Sigrun_Lange\P1317_4_B_hip.raw~; SpectrumID: ~7515~; PrecursorID: ~0~; scans: ~17403~
7	2::tr|D3ZMM4|D3ZMM4_RAT	ERC protein 2 OS=Rattus norvegicus OX=10116 GN=Erc2 PE=1 SV=4	1396	113105	39	39	28	28	29.4	977	2968	5245	1	1	0	650.363	1298.71	2	1298.72	-0.0074	0	50.85	0.0013	R	AAILQTEVDALR	L					File: ~Y:\CORE\RAW_DATA_2022_QE\P1317_Sigrun_Lange\P1317_4_B_hip.raw~; SpectrumID: ~5406~; PrecursorID: ~0~; scans: ~14757~
7	2::tr|D3ZMM4|D3ZMM4_RAT	ERC protein 2 OS=Rattus norvegicus OX=10116 GN=Erc2 PE=1 SV=4	1396	113105	39	39	28	28	29.4	977	2969	5407	1	1	0	650.367	1298.72	2	1298.72	0.0006	0	76.19	3.9e-06	R	AAILQTEVDALR	L					File: ~Y:\CORE\RAW_DATA_2022_QE\P1317_Sigrun_Lange\P1317_4_B_hip.raw~; SpectrumID: ~5568~; PrecursorID: ~0~; scans: ~15018~
7	2::tr|D3ZMM4|D3ZMM4_RAT	ERC protein 2 OS=Rattus norvegicus OX=10116 GN=Erc2 PE=1 SV=4	1396	113105	39	39	28	28	29.4	977	3223	6806	1	1	0	672.869	1343.72	2	1343.73	-0.0059	0	66.26	5.4e-05	K	DANIALLELSASK	K					File: ~Y:\CORE\RAW_DATA_2022_QE\P1317_Sigrun_Lange\P1317_4_B_hip.raw~; SpectrumID: ~6968~; PrecursorID: ~0~; scans: ~16770~
7	2::tr|D3ZMM4|D3ZMM4_RAT	ERC protein 2 OS=Rattus norvegicus OX=10116 GN=Erc2 PE=1 SV=4	1396	113105	39	39	28	28	29.4	977	3340	6062	1	1	0	681.851	1361.69	2	1361.69	0.0018	0	67.13	5.5e-05	R	DSTMLDLQAQLK	E					File: ~Y:\CORE\RAW_DATA_2022_QE\P1317_Sigrun_Lange\P1317_4_B_hip.raw~; SpectrumID: ~6224~; PrecursorID: ~0~; scans: ~15829~
7	2::tr|D3ZMM4|D3ZMM4_RAT	ERC protein 2 OS=Rattus norvegicus OX=10116 GN=Erc2 PE=1 SV=4	1396	113105	39	39	28	28	29.4	977	3627	1772	1	1	0	704.821	1407.63	2	1407.63	-0.0031	0	63.87	5.3e-05	K	LETLSNQNSDCK	Q					File: ~Y:\CORE\RAW_DATA_2022_QE\P1317_Sigrun_Lange\P1317_4_B_hip.raw~; SpectrumID: ~1899~; PrecursorID: ~0~; scans: ~9460~
7	2::tr|D3ZMM4|D3ZMM4_RAT	ERC protein 2 OS=Rattus norvegicus OX=10116 GN=Erc2 PE=1 SV=4	1396	113105	39	39	28	28	29.4	977	3633	1920	1	1	0	705.316	1408.62	2	1408.61	0.0035	0	76.61	2.5e-06	K	LETLSNQNSDCK	Q	Deamidated (NQ)	0.000000010000.0			File: ~Y:\CORE\RAW_DATA_2022_QE\P1317_Sigrun_Lange\P1317_4_B_hip.raw~; SpectrumID: ~2048~; PrecursorID: ~0~; scans: ~9709~
7	2::tr|D3ZMM4|D3ZMM4_RAT	ERC protein 2 OS=Rattus norvegicus OX=10116 GN=Erc2 PE=1 SV=4	1396	113105	39	39	28	28	29.4	977	5441	5588	1	1	0	598.285	1791.83	3	1791.84	-0.008	0	41.38	0.019	R	GAEHFTIELTEENFR	R					File: ~Y:\CORE\RAW_DATA_2022_QE\P1317_Sigrun_Lange\P1317_4_B_hip.raw~; SpectrumID: ~5750~; PrecursorID: ~0~; scans: ~15266~
7	2::tr|D3ZMM4|D3ZMM4_RAT	ERC protein 2 OS=Rattus norvegicus OX=10116 GN=Erc2 PE=1 SV=4	1396	113105	39	39	28	28	29.4	977	5445	5390	1	1	0	598.621	1792.84	3	1792.83	0.0138	0	29.67	0.29	R	GAEHFTIELTEENFR	R	Deamidated (NQ)	0.000000000000100.0			File: ~Y:\CORE\RAW_DATA_2022_QE\P1317_Sigrun_Lange\P1317_4_B_hip.raw~; SpectrumID: ~5551~; PrecursorID: ~0~; scans: ~14993~
7	2::tr|D3ZMM4|D3ZMM4_RAT	ERC protein 2 OS=Rattus norvegicus OX=10116 GN=Erc2 PE=1 SV=4	1396	113105	39	39	28	28	29.4	977	6415	5757	1	1	0	676.339	2025.99	3	2026	-0.0093	0	38.37	0.043	R	MAEAESQVSHLEVILDQK	E					File: ~Y:\CORE\RAW_DATA_2022_QE\P1317_Sigrun_Lange\P1317_4_B_hip.raw~; SpectrumID: ~5919~; PrecursorID: ~0~; scans: ~15462~
7	2::tr|D3ZMM4|D3ZMM4_RAT	ERC protein 2 OS=Rattus norvegicus OX=10116 GN=Erc2 PE=1 SV=4	1396	113105	39	39	28	28	29.4	977	7774	8835	1	1	0	808.723	2423.15	3	2423.16	-0.0084	0	67.34	5.7e-05	K	SLQTDSSNTDTALATLEEALSEK	E					File: ~Y:\CORE\RAW_DATA_2022_QE\P1317_Sigrun_Lange\P1317_4_B_hip.raw~; SpectrumID: ~9070~; PrecursorID: ~0~; scans: ~19108~
7	2::tr|D3ZMM4|D3ZMM4_RAT	ERC protein 2 OS=Rattus norvegicus OX=10116 GN=Erc2 PE=1 SV=4	1396	113105	39	39	28	28	29.4	977	7778	8837	1	1	0	1213.08	2424.15	2	2424.14	0.0148	0	110.11	3.1e-09	K	SLQTDSSNTDTALATLEEALSEK	E	Deamidated (NQ)	0.00000001000000000000000.0			File: ~Y:\CORE\RAW_DATA_2022_QE\P1317_Sigrun_Lange\P1317_4_B_hip.raw~; SpectrumID: ~9073~; PrecursorID: ~0~; scans: ~19111~
7	2::tr|D3ZMM4|D3ZMM4_RAT	ERC protein 2 OS=Rattus norvegicus OX=10116 GN=Erc2 PE=1 SV=4	1396	113105	39	39	28	28	29.4	977	8000	8372	1	1	0	833.461	2497.36	3	2497.36	-0.0038	1	58.64	0.00014	K	QEALLAAISEKDANIALLELSASK	K					File: ~Y:\CORE\RAW_DATA_2022_QE\P1317_Sigrun_Lange\P1317_4_B_hip.raw~; SpectrumID: ~8546~; PrecursorID: ~0~; scans: ~18536~
7	2::tr|D3ZMM4|D3ZMM4_RAT	ERC protein 2 OS=Rattus norvegicus OX=10116 GN=Erc2 PE=1 SV=4	1396	113105	39	39	28	28	29.4	977	8221	8168	1	1	0	858.39	2572.15	3	2572.18	-0.0308	0	38.62	0.025	R	EDSMVDNSQHLQIEELMNALEK	T					File: ~Y:\CORE\RAW_DATA_2022_QE\P1317_Sigrun_Lange\P1317_4_B_hip.raw~; SpectrumID: ~8335~; PrecursorID: ~0~; scans: ~18312~
7	2::tr|D3ZMM4|D3ZMM4_RAT	ERC protein 2 OS=Rattus norvegicus OX=10116 GN=Erc2 PE=1 SV=4	1396	113105	39	39	28	28	29.4	977	8565	7527	1	1	0	903.771	2708.29	3	2708.3	-0.0078	1	60.73	0.00027	K	SLQTDSSNTDTALATLEEALSEKER	I					File: ~Y:\CORE\RAW_DATA_2022_QE\P1317_Sigrun_Lange\P1317_4_B_hip.raw~; SpectrumID: ~7690~; PrecursorID: ~0~; scans: ~17603~
7	2::tr|D3ZMM4|D3ZMM4_RAT	ERC protein 2 OS=Rattus norvegicus OX=10116 GN=Erc2 PE=1 SV=4	1396	113105	39	39	28	28	29.4	977	8620	7282	1	1	0	683.575	2730.27	4	2730.25	0.0238	1	30.94	0.2	R	REDSMVDNSQHLQIEELMNALEK	T	2 Deamidated (NQ)	0.00000000010000000010000.0			File: ~Y:\CORE\RAW_DATA_2022_QE\P1317_Sigrun_Lange\P1317_4_B_hip.raw~; SpectrumID: ~7445~; PrecursorID: ~0~; scans: ~17324~	emPAI	3.11
7	2::tr|Z4YNN0|Z4YNN0_RAT	ERC protein 2 OS=Rattus norvegicus OX=10116 GN=Erc2 PE=1 SV=3	1248	106499	35	35	25	25	28	921	711	673	1	0	0	448.733	895.451	2	895.451	0	0	23.54	0.45	K	HNQQLEK	K					File: ~Y:\CORE\RAW_DATA_2022_QE\P1317_Sigrun_Lange\P1317_4_B_hip.raw~; SpectrumID: ~704~; PrecursorID: ~0~; scans: ~7594~
7	2::tr|Z4YNN0|Z4YNN0_RAT	ERC protein 2 OS=Rattus norvegicus OX=10116 GN=Erc2 PE=1 SV=3	1248	106499	35	35	25	25	28	921	916	2082	1	0	0	468.746	935.477	2	935.475	0.0021	0	33.9	0.066	K	LGSSMNSIK	T					File: ~Y:\CORE\RAW_DATA_2022_QE\P1317_Sigrun_Lange\P1317_4_B_hip.raw~; SpectrumID: ~2219~; PrecursorID: ~0~; scans: ~10028~
7	2::tr|Z4YNN0|Z4YNN0_RAT	ERC protein 2 OS=Rattus norvegicus OX=10116 GN=Erc2 PE=1 SV=3	1248	106499	35	35	25	25	28	921	1069	4505	1	0	0	481.272	960.529	2	960.531	-0.0025	0	30.42	0.15	K	LLEMLQSK	G					File: ~Y:\CORE\RAW_DATA_2022_QE\P1317_Sigrun_Lange\P1317_4_B_hip.raw~; SpectrumID: ~4664~; PrecursorID: ~0~; scans: ~13811~
7	2::tr|Z4YNN0|Z4YNN0_RAT	ERC protein 2 OS=Rattus norvegicus OX=10116 GN=Erc2 PE=1 SV=3	1248	106499	35	35	25	25	28	921	1154	2460	1	0	0	490.221	978.426	2	978.423	0.0035	0	34.42	0.043	R	MNPEFADR	L					File: ~Y:\CORE\RAW_DATA_2022_QE\P1317_Sigrun_Lange\P1317_4_B_hip.raw~; SpectrumID: ~2606~; PrecursorID: ~0~; scans: ~10769~
7	2::tr|Z4YNN0|Z4YNN0_RAT	ERC protein 2 OS=Rattus norvegicus OX=10116 GN=Erc2 PE=1 SV=3	1248	106499	35	35	25	25	28	921	1267	1383	1	0	0	499.269	996.523	2	996.524	-0.0011	0	42.27	0.0058	R	SQLQPEPAK	T					File: ~Y:\CORE\RAW_DATA_2022_QE\P1317_Sigrun_Lange\P1317_4_B_hip.raw~; SpectrumID: ~1483~; PrecursorID: ~0~; scans: ~8726~
7	2::tr|Z4YNN0|Z4YNN0_RAT	ERC protein 2 OS=Rattus norvegicus OX=10116 GN=Erc2 PE=1 SV=3	1248	106499	35	35	25	25	28	921	1414	3689	1	0	0	511.76	1021.5	2	1021.51	-0.0029	0	26.84	0.41	R	LEEIESFR	K					File: ~Y:\CORE\RAW_DATA_2022_QE\P1317_Sigrun_Lange\P1317_4_B_hip.raw~; SpectrumID: ~3848~; PrecursorID: ~0~; scans: ~12749~
7	2::tr|Z4YNN0|Z4YNN0_RAT	ERC protein 2 OS=Rattus norvegicus OX=10116 GN=Erc2 PE=1 SV=3	1248	106499	35	35	25	25	28	921	1415	3989	1	0	0	511.76	1021.51	2	1021.51	-0.0018	0	33.62	0.089	R	LEEIESFR	K					File: ~Y:\CORE\RAW_DATA_2022_QE\P1317_Sigrun_Lange\P1317_4_B_hip.raw~; SpectrumID: ~4148~; PrecursorID: ~0~; scans: ~13142~
7	2::tr|Z4YNN0|Z4YNN0_RAT	ERC protein 2 OS=Rattus norvegicus OX=10116 GN=Erc2 PE=1 SV=3	1248	106499	35	35	25	25	28	921	1471	3841	1	0	0	515.792	1029.57	2	1029.57	-0.0004	0	38.5	0.032	K	SLEIAIEQK	K					File: ~Y:\CORE\RAW_DATA_2022_QE\P1317_Sigrun_Lange\P1317_4_B_hip.raw~; SpectrumID: ~4000~; PrecursorID: ~0~; scans: ~12950~
7	2::tr|Z4YNN0|Z4YNN0_RAT	ERC protein 2 OS=Rattus norvegicus OX=10116 GN=Erc2 PE=1 SV=3	1248	106499	35	35	25	25	28	921	1486	3926	1	0	0	516.794	1031.57	2	1031.57	0.0052	0	43.64	0.0068	K	ALQTVIEMK	D					File: ~Y:\CORE\RAW_DATA_2022_QE\P1317_Sigrun_Lange\P1317_4_B_hip.raw~; SpectrumID: ~4085~; PrecursorID: ~0~; scans: ~13056~
7	2::tr|Z4YNN0|Z4YNN0_RAT	ERC protein 2 OS=Rattus norvegicus OX=10116 GN=Erc2 PE=1 SV=3	1248	106499	35	35	25	25	28	921	1487	4135	1	0	0	516.795	1031.57	2	1031.57	0.0064	0	55.54	0.00044	K	ALQTVIEMK	D					File: ~Y:\CORE\RAW_DATA_2022_QE\P1317_Sigrun_Lange\P1317_4_B_hip.raw~; SpectrumID: ~4294~; PrecursorID: ~0~; scans: ~13332~
7	2::tr|Z4YNN0|Z4YNN0_RAT	ERC protein 2 OS=Rattus norvegicus OX=10116 GN=Erc2 PE=1 SV=3	1248	106499	35	35	25	25	28	921	1649	3646	1	0	0	536.293	1070.57	2	1070.57	-0.001	0	32.36	0.077	K	NAQLLEEVR	R					File: ~Y:\CORE\RAW_DATA_2022_QE\P1317_Sigrun_Lange\P1317_4_B_hip.raw~; SpectrumID: ~3804~; PrecursorID: ~0~; scans: ~12684~
7	2::tr|Z4YNN0|Z4YNN0_RAT	ERC protein 2 OS=Rattus norvegicus OX=10116 GN=Erc2 PE=1 SV=3	1248	106499	35	35	25	25	28	921	2068	1289	1	0	0	572.775	1143.54	2	1143.55	-0.0166	0	28.33	0.18	R	TISNPEGSPSR	S					File: ~Y:\CORE\RAW_DATA_2022_QE\P1317_Sigrun_Lange\P1317_4_B_hip.raw~; SpectrumID: ~1379~; PrecursorID: ~0~; scans: ~8549~
7	2::tr|Z4YNN0|Z4YNN0_RAT	ERC protein 2 OS=Rattus norvegicus OX=10116 GN=Erc2 PE=1 SV=3	1248	106499	35	35	25	25	28	921	2071	5606	1	0	0	572.831	1143.65	2	1143.65	-0.002	0	50.09	0.0013	K	IAELESLTLR	H					File: ~Y:\CORE\RAW_DATA_2022_QE\P1317_Sigrun_Lange\P1317_4_B_hip.raw~; SpectrumID: ~5768~; PrecursorID: ~0~; scans: ~15287~
7	2::tr|Z4YNN0|Z4YNN0_RAT	ERC protein 2 OS=Rattus norvegicus OX=10116 GN=Erc2 PE=1 SV=3	1248	106499	35	35	25	25	28	921	2072	5404	1	0	0	572.833	1143.65	2	1143.65	0.0008	0	46.53	0.003	K	IAELESLTLR	H					File: ~Y:\CORE\RAW_DATA_2022_QE\P1317_Sigrun_Lange\P1317_4_B_hip.raw~; SpectrumID: ~5565~; PrecursorID: ~0~; scans: ~15014~
7	2::tr|Z4YNN0|Z4YNN0_RAT	ERC protein 2 OS=Rattus norvegicus OX=10116 GN=Erc2 PE=1 SV=3	1248	106499	35	35	25	25	28	921	2263	5193	1	0	0	586.83	1171.65	2	1171.64	0.0015	0	75.79	5.1e-06	K	QEALLAAISEK	D					File: ~Y:\CORE\RAW_DATA_2022_QE\P1317_Sigrun_Lange\P1317_4_B_hip.raw~; SpectrumID: ~5354~; PrecursorID: ~0~; scans: ~14679~
7	2::tr|Z4YNN0|Z4YNN0_RAT	ERC protein 2 OS=Rattus norvegicus OX=10116 GN=Erc2 PE=1 SV=3	1248	106499	35	35	25	25	28	921	2274	1781	1	0	0	588.315	1174.62	2	1174.62	-0.0038	0	48.95	0.0033	R	LASTQQSLAEK	E					File: ~Y:\CORE\RAW_DATA_2022_QE\P1317_Sigrun_Lange\P1317_4_B_hip.raw~; SpectrumID: ~1908~; PrecursorID: ~0~; scans: ~9474~
7	2::tr|Z4YNN0|Z4YNN0_RAT	ERC protein 2 OS=Rattus norvegicus OX=10116 GN=Erc2 PE=1 SV=3	1248	106499	35	35	25	25	28	921	2275	1651	1	0	0	588.317	1174.62	2	1174.62	-0.0005	0	83.38	1.1e-06	R	LASTQQSLAEK	E					File: ~Y:\CORE\RAW_DATA_2022_QE\P1317_Sigrun_Lange\P1317_4_B_hip.raw~; SpectrumID: ~1769~; PrecursorID: ~0~; scans: ~9223~
7	2::tr|Z4YNN0|Z4YNN0_RAT	ERC protein 2 OS=Rattus norvegicus OX=10116 GN=Erc2 PE=1 SV=3	1248	106499	35	35	25	25	28	921	2277	1515	1	0	0	588.32	1174.62	2	1174.62	0.0054	0	89.4	2.6e-07	R	LASTQQSLAEK	E					File: ~Y:\CORE\RAW_DATA_2022_QE\P1317_Sigrun_Lange\P1317_4_B_hip.raw~; SpectrumID: ~1622~; PrecursorID: ~0~; scans: ~8971~
7	2::tr|Z4YNN0|Z4YNN0_RAT	ERC protein 2 OS=Rattus norvegicus OX=10116 GN=Erc2 PE=1 SV=3	1248	106499	35	35	25	25	28	921	2482	3913	1	0	0	608.332	1214.65	2	1214.65	-0.0005	0	56.68	0.00047	K	VNALQAELTEK	E					File: ~Y:\CORE\RAW_DATA_2022_QE\P1317_Sigrun_Lange\P1317_4_B_hip.raw~; SpectrumID: ~4072~; PrecursorID: ~0~; scans: ~13041~
7	2::tr|Z4YNN0|Z4YNN0_RAT	ERC protein 2 OS=Rattus norvegicus OX=10116 GN=Erc2 PE=1 SV=3	1248	106499	35	35	25	25	28	921	2483	3705	1	0	0	608.336	1214.66	2	1214.65	0.006	0	61.26	0.00017	K	VNALQAELTEK	E					File: ~Y:\CORE\RAW_DATA_2022_QE\P1317_Sigrun_Lange\P1317_4_B_hip.raw~; SpectrumID: ~3864~; PrecursorID: ~0~; scans: ~12770~
7	2::tr|Z4YNN0|Z4YNN0_RAT	ERC protein 2 OS=Rattus norvegicus OX=10116 GN=Erc2 PE=1 SV=3	1248	106499	35	35	25	25	28	921	2487	3619	1	0	0	608.815	1215.62	2	1215.63	-0.0193	0	41.23	0.02	K	VNALQAELTEK	E	Deamidated (NQ)	0.01000000000.0			File: ~Y:\CORE\RAW_DATA_2022_QE\P1317_Sigrun_Lange\P1317_4_B_hip.raw~; SpectrumID: ~3777~; PrecursorID: ~0~; scans: ~12647~
7	2::tr|Z4YNN0|Z4YNN0_RAT	ERC protein 2 OS=Rattus norvegicus OX=10116 GN=Erc2 PE=1 SV=3	1248	106499	35	35	25	25	28	921	2577	7352	1	0	0	617.305	1232.6	2	1232.6	-0.0006	0	31.94	0.16	R	DLEDEIQMLK	A					File: ~Y:\CORE\RAW_DATA_2022_QE\P1317_Sigrun_Lange\P1317_4_B_hip.raw~; SpectrumID: ~7515~; PrecursorID: ~0~; scans: ~17403~
7	2::tr|Z4YNN0|Z4YNN0_RAT	ERC protein 2 OS=Rattus norvegicus OX=10116 GN=Erc2 PE=1 SV=3	1248	106499	35	35	25	25	28	921	3223	6806	1	0	0	672.869	1343.72	2	1343.73	-0.0059	0	66.26	5.4e-05	K	DANIALLELSASK	K					File: ~Y:\CORE\RAW_DATA_2022_QE\P1317_Sigrun_Lange\P1317_4_B_hip.raw~; SpectrumID: ~6968~; PrecursorID: ~0~; scans: ~16770~
7	2::tr|Z4YNN0|Z4YNN0_RAT	ERC protein 2 OS=Rattus norvegicus OX=10116 GN=Erc2 PE=1 SV=3	1248	106499	35	35	25	25	28	921	3340	6062	1	0	0	681.851	1361.69	2	1361.69	0.0018	0	67.13	5.5e-05	R	DSTMLDLQAQLK	E					File: ~Y:\CORE\RAW_DATA_2022_QE\P1317_Sigrun_Lange\P1317_4_B_hip.raw~; SpectrumID: ~6224~; PrecursorID: ~0~; scans: ~15829~
7	2::tr|Z4YNN0|Z4YNN0_RAT	ERC protein 2 OS=Rattus norvegicus OX=10116 GN=Erc2 PE=1 SV=3	1248	106499	35	35	25	25	28	921	3627	1772	1	0	0	704.821	1407.63	2	1407.63	-0.0031	0	63.87	5.3e-05	K	LETLSNQNSDCK	Q					File: ~Y:\CORE\RAW_DATA_2022_QE\P1317_Sigrun_Lange\P1317_4_B_hip.raw~; SpectrumID: ~1899~; PrecursorID: ~0~; scans: ~9460~
[truncated: 9,698 more rows]
