# Supplementary material for: Brain-Region-Specific Differences in Protein Citrullination/Deimination in a Pre-Motor Parkinson’s Disease Rat Model
Source: Int J Mol Sci. 2024 Oct 17;25(20):11168. doi: 10.3390/ijms252011168 (PMC11509057; doi:10.3390/ijms252011168)
Supplement: Supplementary file 1 [file ijms-25-11168-s001.zip › Table_S9.xlsx]

## Sheet: P1481_C
Table S9. LC-MS/MS analysis of F95-enriched proteins in olfactory bulb of sham-treated (control) rats
Peak list format	Mascot generic
Search type	MIS
Mascot version	2.7.0
Database	1::cRAP 2::CCP_Rattus_norvegicus
Fasta file	1::cRAP_230523.fasta 2::CCP_Rattus_norvegicus_20220926.fasta
Total sequences	56541
Total residues	31255956
Sequences after taxonomy filter	56541
Number of queries	8986
Fixed modifications	--------------------------------------------------------
Identifier	Name	Delta	Neutral loss
1	Carbamidomethyl (C)	57.0215
Variable modifications	--------------------------------------------------------
Identifier	Name	Delta	Neutral loss(es)
1	Deamidated (NQ)	0.984016
2	Deamidated (R)	0.984016	0	43.0058
3	Oxidation (M)	15.9949	0	63.9983
Search Parameters	--------------------------------------------------------
Taxonomy filter	All entries
Enzyme	Trypsin
Maximum Missed Cleavages	2
Fixed modifications	Carbamidomethyl (C)
Variable modifications	Deamidated (NQ),Deamidated (R),Oxidation (M)
Peptide Mass Tolerance	20
Peptide Mass Tolerance Units	ppm
Fragment Mass Tolerance	0.1
Fragment Mass Tolerance Units	Da
Mass values	Monoisotopic
Instrument type	ESI-ORBITRAP-HCD
Format parameters	--------------------------------------------------------
Significance threshold	0.05
Max. number of hits	0
Min. number of sig. unique sequences	1
Use MudPIT protein scoring	1
Ions score cut-off	-1
Include same-set proteins	0
Include sub-set proteins	1
Include unassigned	0
Require bold red	1
Use homology threshold	0
Group protein families	0
Show duplicate peptides	1
Protein hits	--------------------------------------------------------
prot_hit_num	prot_acc	prot_desc	prot_score	prot_mass	prot_matches	prot_matches_sig	prot_sequences	prot_sequences_sig	pep_query	pep_index	pep_rank	pep_isbold	pep_isunique	pep_exp_mz	pep_exp_mr	pep_exp_z	pep_calc_mr	pep_delta	pep_miss	pep_score	pep_expect	pep_res_before	pep_seq	pep_res_after	pep_var_mod	pep_var_mod_pos	pep_summed_mod_pos	pep_local_mod_pos	pep_scan_title
1	1::sp|cRAP112|P00761|TRYP_PIG	Trypsin OS=Sus scrofa PE=1 SV=1	3982	25078	120	120	8	8	257	4161	1	1	1	421.756	841.497	2	841.502	-0.0047	0	48.35	0.00089	R	VATVSLPR	S					File: ~Y:\CORE\RAW_DATA_2023_QE\P1481_Sigrun_Lange\P1481_C.raw~; SpectrumID: ~4943~; PrecursorID: ~0~; scans: ~13038~
1	1::sp|cRAP112|P00761|TRYP_PIG	Trypsin OS=Sus scrofa PE=1 SV=1	3982	25078	120	120	8	8	258	4373	1	1	1	421.757	841.498	2	841.502	-0.0037	0	48.36	0.00085	R	VATVSLPR	S					File: ~Y:\CORE\RAW_DATA_2023_QE\P1481_Sigrun_Lange\P1481_C.raw~; SpectrumID: ~5156~; PrecursorID: ~0~; scans: ~13314~
1	1::sp|cRAP112|P00761|TRYP_PIG	Trypsin OS=Sus scrofa PE=1 SV=1	3982	25078	120	120	8	8	260	5612	1	1	1	421.757	841.499	2	841.502	-0.0027	0	51.92	0.00038	R	VATVSLPR	S					File: ~Y:\CORE\RAW_DATA_2023_QE\P1481_Sigrun_Lange\P1481_C.raw~; SpectrumID: ~6399~; PrecursorID: ~0~; scans: ~15354~
1	1::sp|cRAP112|P00761|TRYP_PIG	Trypsin OS=Sus scrofa PE=1 SV=1	3982	25078	120	120	8	8	261	6370	1	1	1	421.757	841.499	2	841.502	-0.0027	0	46.6	0.0013	R	VATVSLPR	S					File: ~Y:\CORE\RAW_DATA_2023_QE\P1481_Sigrun_Lange\P1481_C.raw~; SpectrumID: ~7191~; PrecursorID: ~0~; scans: ~16432~
1	1::sp|cRAP112|P00761|TRYP_PIG	Trypsin OS=Sus scrofa PE=1 SV=1	3982	25078	120	120	8	8	262	6170	1	1	1	421.757	841.5	2	841.502	-0.0022	0	32.24	0.035	R	VATVSLPR	S					File: ~Y:\CORE\RAW_DATA_2023_QE\P1481_Sigrun_Lange\P1481_C.raw~; SpectrumID: ~6971~; PrecursorID: ~0~; scans: ~16152~
1	1::sp|cRAP112|P00761|TRYP_PIG	Trypsin OS=Sus scrofa PE=1 SV=1	3982	25078	120	120	8	8	263	1977	1	1	1	421.757	841.5	2	841.502	-0.0021	0	47.53	0.001	R	VATVSLPR	S					File: ~Y:\CORE\RAW_DATA_2023_QE\P1481_Sigrun_Lange\P1481_C.raw~; SpectrumID: ~2672~; PrecursorID: ~0~; scans: ~8833~
1	1::sp|cRAP112|P00761|TRYP_PIG	Trypsin OS=Sus scrofa PE=1 SV=1	3982	25078	120	120	8	8	264	3791	1	1	1	421.758	841.501	2	841.502	-0.0014	0	49.6	0.00066	R	VATVSLPR	S					File: ~Y:\CORE\RAW_DATA_2023_QE\P1481_Sigrun_Lange\P1481_C.raw~; SpectrumID: ~4571~; PrecursorID: ~0~; scans: ~12512~
1	1::sp|cRAP112|P00761|TRYP_PIG	Trypsin OS=Sus scrofa PE=1 SV=1	3982	25078	120	120	8	8	266	7258	1	1	1	421.758	841.501	2	841.502	-0.0013	0	49.92	0.00061	R	VATVSLPR	S					File: ~Y:\CORE\RAW_DATA_2023_QE\P1481_Sigrun_Lange\P1481_C.raw~; SpectrumID: ~8255~; PrecursorID: ~0~; scans: ~17801~
1	1::sp|cRAP112|P00761|TRYP_PIG	Trypsin OS=Sus scrofa PE=1 SV=1	3982	25078	120	120	8	8	267	6728	1	1	1	421.758	841.501	2	841.502	-0.0013	0	49.71	0.00065	R	VATVSLPR	S					File: ~Y:\CORE\RAW_DATA_2023_QE\P1481_Sigrun_Lange\P1481_C.raw~; SpectrumID: ~7617~; PrecursorID: ~0~; scans: ~16977~
1	1::sp|cRAP112|P00761|TRYP_PIG	Trypsin OS=Sus scrofa PE=1 SV=1	3982	25078	120	120	8	8	268	3434	1	1	1	421.758	841.501	2	841.502	-0.0013	0	49.13	0.00074	R	VATVSLPR	S					File: ~Y:\CORE\RAW_DATA_2023_QE\P1481_Sigrun_Lange\P1481_C.raw~; SpectrumID: ~4213~; PrecursorID: ~0~; scans: ~11987~
1	1::sp|cRAP112|P00761|TRYP_PIG	Trypsin OS=Sus scrofa PE=1 SV=1	3982	25078	120	120	8	8	269	4906	1	1	1	421.758	841.501	2	841.502	-0.0012	0	42.88	0.0031	R	VATVSLPR	S					File: ~Y:\CORE\RAW_DATA_2023_QE\P1481_Sigrun_Lange\P1481_C.raw~; SpectrumID: ~5690~; PrecursorID: ~0~; scans: ~14227~
1	1::sp|cRAP112|P00761|TRYP_PIG	Trypsin OS=Sus scrofa PE=1 SV=1	3982	25078	120	120	8	8	270	3982	1	1	1	421.758	841.501	2	841.502	-0.0009	0	45.06	0.0018	R	VATVSLPR	S					File: ~Y:\CORE\RAW_DATA_2023_QE\P1481_Sigrun_Lange\P1481_C.raw~; SpectrumID: ~4763~; PrecursorID: ~0~; scans: ~12775~
1	1::sp|cRAP112|P00761|TRYP_PIG	Trypsin OS=Sus scrofa PE=1 SV=1	3982	25078	120	120	8	8	271	6544	1	1	1	421.758	841.501	2	841.502	-0.0008	0	55.52	0.00016	R	VATVSLPR	S					File: ~Y:\CORE\RAW_DATA_2023_QE\P1481_Sigrun_Lange\P1481_C.raw~; SpectrumID: ~7395~; PrecursorID: ~0~; scans: ~16701~
1	1::sp|cRAP112|P00761|TRYP_PIG	Trypsin OS=Sus scrofa PE=1 SV=1	3982	25078	120	120	8	8	272	4565	1	1	1	421.758	841.501	2	841.502	-0.0007	0	51.36	0.00043	R	VATVSLPR	S					File: ~Y:\CORE\RAW_DATA_2023_QE\P1481_Sigrun_Lange\P1481_C.raw~; SpectrumID: ~5348~; PrecursorID: ~0~; scans: ~13714~
1	1::sp|cRAP112|P00761|TRYP_PIG	Trypsin OS=Sus scrofa PE=1 SV=1	3982	25078	120	120	8	8	273	5106	1	1	1	421.758	841.501	2	841.502	-0.0006	0	36.98	0.012	R	VATVSLPR	S					File: ~Y:\CORE\RAW_DATA_2023_QE\P1481_Sigrun_Lange\P1481_C.raw~; SpectrumID: ~5890~; PrecursorID: ~0~; scans: ~14497~
1	1::sp|cRAP112|P00761|TRYP_PIG	Trypsin OS=Sus scrofa PE=1 SV=1	3982	25078	120	120	8	8	274	3266	1	1	1	421.758	841.501	2	841.502	-0.0006	0	47.28	0.0011	R	VATVSLPR	S					File: ~Y:\CORE\RAW_DATA_2023_QE\P1481_Sigrun_Lange\P1481_C.raw~; SpectrumID: ~4043~; PrecursorID: ~0~; scans: ~11729~
1	1::sp|cRAP112|P00761|TRYP_PIG	Trypsin OS=Sus scrofa PE=1 SV=1	3982	25078	120	120	8	8	275	3107	1	1	1	421.758	841.502	2	841.502	-0.0004	0	47.22	0.0011	R	VATVSLPR	S					File: ~Y:\CORE\RAW_DATA_2023_QE\P1481_Sigrun_Lange\P1481_C.raw~; SpectrumID: ~3881~; PrecursorID: ~0~; scans: ~11467~
1	1::sp|cRAP112|P00761|TRYP_PIG	Trypsin OS=Sus scrofa PE=1 SV=1	3982	25078	120	120	8	8	277	5268	1	1	1	421.758	841.502	2	841.502	-0.0003	0	44.64	0.002	R	VATVSLPR	S					File: ~Y:\CORE\RAW_DATA_2023_QE\P1481_Sigrun_Lange\P1481_C.raw~; SpectrumID: ~6053~; PrecursorID: ~0~; scans: ~14759~
1	1::sp|cRAP112|P00761|TRYP_PIG	Trypsin OS=Sus scrofa PE=1 SV=1	3982	25078	120	120	8	8	278	5976	1	1	1	421.758	841.502	2	841.502	-0.0002	0	47.02	0.0012	R	VATVSLPR	S					File: ~Y:\CORE\RAW_DATA_2023_QE\P1481_Sigrun_Lange\P1481_C.raw~; SpectrumID: ~6769~; PrecursorID: ~0~; scans: ~15881~
1	1::sp|cRAP112|P00761|TRYP_PIG	Trypsin OS=Sus scrofa PE=1 SV=1	3982	25078	120	120	8	8	279	4712	1	1	1	421.758	841.502	2	841.502	-0.0002	0	48.56	0.00081	R	VATVSLPR	S					File: ~Y:\CORE\RAW_DATA_2023_QE\P1481_Sigrun_Lange\P1481_C.raw~; SpectrumID: ~5495~; PrecursorID: ~0~; scans: ~13959~
1	1::sp|cRAP112|P00761|TRYP_PIG	Trypsin OS=Sus scrofa PE=1 SV=1	3982	25078	120	120	8	8	280	2063	1	1	1	421.758	841.502	2	841.502	-0.0002	0	35.15	0.018	R	VATVSLPR	S					File: ~Y:\CORE\RAW_DATA_2023_QE\P1481_Sigrun_Lange\P1481_C.raw~; SpectrumID: ~2768~; PrecursorID: ~0~; scans: ~9090~
1	1::sp|cRAP112|P00761|TRYP_PIG	Trypsin OS=Sus scrofa PE=1 SV=1	3982	25078	120	120	8	8	282	7535	1	1	1	421.758	841.502	2	841.502	-0.0001	0	49.73	0.00062	R	VATVSLPR	S					File: ~Y:\CORE\RAW_DATA_2023_QE\P1481_Sigrun_Lange\P1481_C.raw~; SpectrumID: ~8719~; PrecursorID: ~0~; scans: ~18350~
1	1::sp|cRAP112|P00761|TRYP_PIG	Trypsin OS=Sus scrofa PE=1 SV=1	3982	25078	120	120	8	8	283	7103	1	1	1	421.758	841.502	2	841.502	0	0	42.03	0.0037	R	VATVSLPR	S					File: ~Y:\CORE\RAW_DATA_2023_QE\P1481_Sigrun_Lange\P1481_C.raw~; SpectrumID: ~8043~; PrecursorID: ~0~; scans: ~17528~
1	1::sp|cRAP112|P00761|TRYP_PIG	Trypsin OS=Sus scrofa PE=1 SV=1	3982	25078	120	120	8	8	284	2674	1	1	1	421.758	841.502	2	841.502	0	0	55.21	0.00018	R	VATVSLPR	S					File: ~Y:\CORE\RAW_DATA_2023_QE\P1481_Sigrun_Lange\P1481_C.raw~; SpectrumID: ~3433~; PrecursorID: ~0~; scans: ~10721~
1	1::sp|cRAP112|P00761|TRYP_PIG	Trypsin OS=Sus scrofa PE=1 SV=1	3982	25078	120	120	8	8	285	5767	1	1	1	421.758	841.502	2	841.502	0.0001	0	42.65	0.0032	R	VATVSLPR	S					File: ~Y:\CORE\RAW_DATA_2023_QE\P1481_Sigrun_Lange\P1481_C.raw~; SpectrumID: ~6554~; PrecursorID: ~0~; scans: ~15608~
1	1::sp|cRAP112|P00761|TRYP_PIG	Trypsin OS=Sus scrofa PE=1 SV=1	3982	25078	120	120	8	8	286	2330	1	1	1	421.758	841.502	2	841.502	0.0001	0	52.22	0.00035	R	VATVSLPR	S					File: ~Y:\CORE\RAW_DATA_2023_QE\P1481_Sigrun_Lange\P1481_C.raw~; SpectrumID: ~3070~; PrecursorID: ~0~; scans: ~9715~
1	1::sp|cRAP112|P00761|TRYP_PIG	Trypsin OS=Sus scrofa PE=1 SV=1	3982	25078	120	120	8	8	287	3608	1	1	1	421.758	841.502	2	841.502	0.0002	0	51.19	0.00044	R	VATVSLPR	S					File: ~Y:\CORE\RAW_DATA_2023_QE\P1481_Sigrun_Lange\P1481_C.raw~; SpectrumID: ~4387~; PrecursorID: ~0~; scans: ~12248~
1	1::sp|cRAP112|P00761|TRYP_PIG	Trypsin OS=Sus scrofa PE=1 SV=1	3982	25078	120	120	8	8	288	7398	1	1	1	421.758	841.502	2	841.502	0.0002	0	49.63	0.00064	R	VATVSLPR	S					File: ~Y:\CORE\RAW_DATA_2023_QE\P1481_Sigrun_Lange\P1481_C.raw~; SpectrumID: ~8494~; PrecursorID: ~0~; scans: ~18071~
1	1::sp|cRAP112|P00761|TRYP_PIG	Trypsin OS=Sus scrofa PE=1 SV=1	3982	25078	120	120	8	8	289	2563	1	1	1	421.759	841.503	2	841.502	0.0009	0	52.02	0.00037	R	VATVSLPR	S					File: ~Y:\CORE\RAW_DATA_2023_QE\P1481_Sigrun_Lange\P1481_C.raw~; SpectrumID: ~3319~; PrecursorID: ~0~; scans: ~10466~
1	1::sp|cRAP112|P00761|TRYP_PIG	Trypsin OS=Sus scrofa PE=1 SV=1	3982	25078	120	120	8	8	290	6910	1	1	1	421.759	841.503	2	841.502	0.0011	0	40.84	0.0048	R	VATVSLPR	S					File: ~Y:\CORE\RAW_DATA_2023_QE\P1481_Sigrun_Lange\P1481_C.raw~; SpectrumID: ~7823~; PrecursorID: ~0~; scans: ~17251~
1	1::sp|cRAP112|P00761|TRYP_PIG	Trypsin OS=Sus scrofa PE=1 SV=1	3982	25078	120	120	8	8	291	2398	1	1	1	421.759	841.504	2	841.502	0.0014	0	51.59	0.0004	R	VATVSLPR	S					File: ~Y:\CORE\RAW_DATA_2023_QE\P1481_Sigrun_Lange\P1481_C.raw~; SpectrumID: ~3143~; PrecursorID: ~0~; scans: ~9964~
1	1::sp|cRAP112|P00761|TRYP_PIG	Trypsin OS=Sus scrofa PE=1 SV=1	3982	25078	120	120	8	8	292	5419	1	1	1	421.759	841.504	2	841.502	0.0019	0	48.18	0.00089	R	VATVSLPR	S					File: ~Y:\CORE\RAW_DATA_2023_QE\P1481_Sigrun_Lange\P1481_C.raw~; SpectrumID: ~6204~; PrecursorID: ~0~; scans: ~15015~
1	1::sp|cRAP112|P00761|TRYP_PIG	Trypsin OS=Sus scrofa PE=1 SV=1	3982	25078	120	120	8	8	293	2466	1	1	1	421.76	841.505	2	841.502	0.0023	0	52.72	0.00031	R	VATVSLPR	S					File: ~Y:\CORE\RAW_DATA_2023_QE\P1481_Sigrun_Lange\P1481_C.raw~; SpectrumID: ~3216~; PrecursorID: ~0~; scans: ~10214~
1	1::sp|cRAP112|P00761|TRYP_PIG	Trypsin OS=Sus scrofa PE=1 SV=1	3982	25078	120	120	8	8	976	6612	1	1	1	523.284	1044.55	2	1044.56	-0.0033	0	50.15	0.0024	K	LSSPATLNSR	V					File: ~Y:\CORE\RAW_DATA_2023_QE\P1481_Sigrun_Lange\P1481_C.raw~; SpectrumID: ~7479~; PrecursorID: ~0~; scans: ~16805~
1	1::sp|cRAP112|P00761|TRYP_PIG	Trypsin OS=Sus scrofa PE=1 SV=1	3982	25078	120	120	8	8	978	3101	1	1	1	523.285	1044.56	2	1044.56	-0.0012	0	45.54	0.0072	K	LSSPATLNSR	V					File: ~Y:\CORE\RAW_DATA_2023_QE\P1481_Sigrun_Lange\P1481_C.raw~; SpectrumID: ~3875~; PrecursorID: ~0~; scans: ~11457~
1	1::sp|cRAP112|P00761|TRYP_PIG	Trypsin OS=Sus scrofa PE=1 SV=1	3982	25078	120	120	8	8	981	1853	1	1	1	523.285	1044.56	2	1044.56	0	0	59.42	0.00028	K	LSSPATLNSR	V					File: ~Y:\CORE\RAW_DATA_2023_QE\P1481_Sigrun_Lange\P1481_C.raw~; SpectrumID: ~2524~; PrecursorID: ~0~; scans: ~8378~
1	1::sp|cRAP112|P00761|TRYP_PIG	Trypsin OS=Sus scrofa PE=1 SV=1	3982	25078	120	120	8	8	982	2922	1	1	1	523.285	1044.56	2	1044.56	0	0	49.73	0.0026	K	LSSPATLNSR	V					File: ~Y:\CORE\RAW_DATA_2023_QE\P1481_Sigrun_Lange\P1481_C.raw~; SpectrumID: ~3690~; PrecursorID: ~0~; scans: ~11164~
1	1::sp|cRAP112|P00761|TRYP_PIG	Trypsin OS=Sus scrofa PE=1 SV=1	3982	25078	120	120	8	8	983	6389	1	1	1	523.285	1044.56	2	1044.56	0.0001	0	39.48	0.027	K	LSSPATLNSR	V					File: ~Y:\CORE\RAW_DATA_2023_QE\P1481_Sigrun_Lange\P1481_C.raw~; SpectrumID: ~7210~; PrecursorID: ~0~; scans: ~16457~
1	1::sp|cRAP112|P00761|TRYP_PIG	Trypsin OS=Sus scrofa PE=1 SV=1	3982	25078	120	120	8	8	984	1990	1	1	1	523.285	1044.56	2	1044.56	0.0001	0	60.24	0.00023	K	LSSPATLNSR	V					File: ~Y:\CORE\RAW_DATA_2023_QE\P1481_Sigrun_Lange\P1481_C.raw~; SpectrumID: ~2686~; PrecursorID: ~0~; scans: ~8864~
1	1::sp|cRAP112|P00761|TRYP_PIG	Trypsin OS=Sus scrofa PE=1 SV=1	3982	25078	120	120	8	8	985	1769	1	1	1	523.286	1044.56	2	1044.56	0.0005	0	51.9	0.0016	K	LSSPATLNSR	V					File: ~Y:\CORE\RAW_DATA_2023_QE\P1481_Sigrun_Lange\P1481_C.raw~; SpectrumID: ~2416~; PrecursorID: ~0~; scans: ~8135~
1	1::sp|cRAP112|P00761|TRYP_PIG	Trypsin OS=Sus scrofa PE=1 SV=1	3982	25078	120	120	8	8	986	1911	1	1	1	523.286	1044.56	2	1044.56	0.0008	0	53.83	0.001	K	LSSPATLNSR	V					File: ~Y:\CORE\RAW_DATA_2023_QE\P1481_Sigrun_Lange\P1481_C.raw~; SpectrumID: ~2591~; PrecursorID: ~0~; scans: ~8622~
1	1::sp|cRAP112|P00761|TRYP_PIG	Trypsin OS=Sus scrofa PE=1 SV=1	3982	25078	120	120	8	8	988	7335	1	1	1	523.286	1044.56	2	1044.56	0.001	0	46.14	0.0059	K	LSSPATLNSR	V					File: ~Y:\CORE\RAW_DATA_2023_QE\P1481_Sigrun_Lange\P1481_C.raw~; SpectrumID: ~8397~; PrecursorID: ~0~; scans: ~17958~
1	1::sp|cRAP112|P00761|TRYP_PIG	Trypsin OS=Sus scrofa PE=1 SV=1	3982	25078	120	120	8	8	989	2553	1	1	1	523.287	1044.56	2	1044.56	0.0021	0	63.33	0.00011	K	LSSPATLNSR	V					File: ~Y:\CORE\RAW_DATA_2023_QE\P1481_Sigrun_Lange\P1481_C.raw~; SpectrumID: ~3309~; PrecursorID: ~0~; scans: ~10447~
1	1::sp|cRAP112|P00761|TRYP_PIG	Trypsin OS=Sus scrofa PE=1 SV=1	3982	25078	120	120	8	8	994	2075	1	1	1	523.778	1045.54	2	1045.54	0.0012	0	66.44	5.9e-05	K	LSSPATLNSR	V	Deamidated (NQ)	0.0000000100.0			File: ~Y:\CORE\RAW_DATA_2023_QE\P1481_Sigrun_Lange\P1481_C.raw~; SpectrumID: ~2781~; PrecursorID: ~0~; scans: ~9113~
1	1::sp|cRAP112|P00761|TRYP_PIG	Trypsin OS=Sus scrofa PE=1 SV=1	3982	25078	120	120	8	8	995	2181	1	1	1	523.779	1045.54	2	1045.54	0.0023	0	70.65	2.3e-05	K	LSSPATLNSR	V	Deamidated (NQ)	0.0000000100.0			File: ~Y:\CORE\RAW_DATA_2023_QE\P1481_Sigrun_Lange\P1481_C.raw~; SpectrumID: ~2902~; PrecursorID: ~0~; scans: ~9360~
1	1::sp|cRAP112|P00761|TRYP_PIG	Trypsin OS=Sus scrofa PE=1 SV=1	3982	25078	120	120	8	8	996	2268	1	1	1	523.779	1045.54	2	1045.54	0.004	0	51.47	0.0018	K	LSSPATLNSR	V	Deamidated (NQ)	0.0000000100.0			File: ~Y:\CORE\RAW_DATA_2023_QE\P1481_Sigrun_Lange\P1481_C.raw~; SpectrumID: ~3003~; PrecursorID: ~0~; scans: ~9604~
1	1::sp|cRAP112|P00761|TRYP_PIG	Trypsin OS=Sus scrofa PE=1 SV=1	3982	25078	120	120	8	8	3065	4563	1	1	1	763.867	1525.72	2	1525.74	-0.0259	0	67.59	3.4e-05	K	SSGSSYPSLLQCLK	A					File: ~Y:\CORE\RAW_DATA_2023_QE\P1481_Sigrun_Lange\P1481_C.raw~; SpectrumID: ~5346~; PrecursorID: ~0~; scans: ~13706~
1	1::sp|cRAP112|P00761|TRYP_PIG	Trypsin OS=Sus scrofa PE=1 SV=1	3982	25078	120	120	8	8	3066	4728	1	1	1	763.877	1525.74	2	1525.74	-0.0048	0	67.74	3.4e-05	K	SSGSSYPSLLQCLK	A					File: ~Y:\CORE\RAW_DATA_2023_QE\P1481_Sigrun_Lange\P1481_C.raw~; SpectrumID: ~5511~; PrecursorID: ~0~; scans: ~13986~
1	1::sp|cRAP112|P00761|TRYP_PIG	Trypsin OS=Sus scrofa PE=1 SV=1	3982	25078	120	120	8	8	3067	4576	1	1	1	763.882	1525.75	2	1525.74	0.005	0	63.9	8.7e-05	K	SSGSSYPSLLQCLK	A					File: ~Y:\CORE\RAW_DATA_2023_QE\P1481_Sigrun_Lange\P1481_C.raw~; SpectrumID: ~5359~; PrecursorID: ~0~; scans: ~13739~
1	1::sp|cRAP112|P00761|TRYP_PIG	Trypsin OS=Sus scrofa PE=1 SV=1	3982	25078	120	120	8	8	5343	5633	1	1	1	737.701	2210.08	3	2210.1	-0.0145	0	81.7	2.1e-06	R	LGEHNIDVLEGNEQFINAAK	I					File: ~Y:\CORE\RAW_DATA_2023_QE\P1481_Sigrun_Lange\P1481_C.raw~; SpectrumID: ~6420~; PrecursorID: ~0~; scans: ~15402~
1	1::sp|cRAP112|P00761|TRYP_PIG	Trypsin OS=Sus scrofa PE=1 SV=1	3982	25078	120	120	8	8	5344	6284	1	1	1	737.704	2210.09	3	2210.1	-0.0059	0	59.33	0.00036	R	LGEHNIDVLEGNEQFINAAK	I					File: ~Y:\CORE\RAW_DATA_2023_QE\P1481_Sigrun_Lange\P1481_C.raw~; SpectrumID: ~7096~; PrecursorID: ~0~; scans: ~16311~
1	1::sp|cRAP112|P00761|TRYP_PIG	Trypsin OS=Sus scrofa PE=1 SV=1	3982	25078	120	120	8	8	5347	7412	1	1	1	737.705	2210.09	3	2210.1	-0.003	0	86.6	6.7e-07	R	LGEHNIDVLEGNEQFINAAK	I					File: ~Y:\CORE\RAW_DATA_2023_QE\P1481_Sigrun_Lange\P1481_C.raw~; SpectrumID: ~8521~; PrecursorID: ~0~; scans: ~18104~
1	1::sp|cRAP112|P00761|TRYP_PIG	Trypsin OS=Sus scrofa PE=1 SV=1	3982	25078	120	120	8	8	5348	7271	1	1	1	737.706	2210.09	3	2210.1	-0.0018	0	68.44	4.3e-05	R	LGEHNIDVLEGNEQFINAAK	I					File: ~Y:\CORE\RAW_DATA_2023_QE\P1481_Sigrun_Lange\P1481_C.raw~; SpectrumID: ~8280~; PrecursorID: ~0~; scans: ~17829~
1	1::sp|cRAP112|P00761|TRYP_PIG	Trypsin OS=Sus scrofa PE=1 SV=1	3982	25078	120	120	8	8	5349	4550	1	1	1	553.531	2210.09	4	2210.1	-0.0018	0	46.76	0.0064	R	LGEHNIDVLEGNEQFINAAK	I					File: ~Y:\CORE\RAW_DATA_2023_QE\P1481_Sigrun_Lange\P1481_C.raw~; SpectrumID: ~5333~; PrecursorID: ~0~; scans: ~13681~
1	1::sp|cRAP112|P00761|TRYP_PIG	Trypsin OS=Sus scrofa PE=1 SV=1	3982	25078	120	120	8	8	5350	4695	1	1	1	1106.05	2210.1	2	2210.1	-0.0014	0	106.07	7.5e-09	R	LGEHNIDVLEGNEQFINAAK	I					File: ~Y:\CORE\RAW_DATA_2023_QE\P1481_Sigrun_Lange\P1481_C.raw~; SpectrumID: ~5478~; PrecursorID: ~0~; scans: ~13937~
1	1::sp|cRAP112|P00761|TRYP_PIG	Trypsin OS=Sus scrofa PE=1 SV=1	3982	25078	120	120	8	8	5351	4455	1	1	1	1106.06	2210.1	2	2210.1	-0.0012	0	118.66	4.1e-10	R	LGEHNIDVLEGNEQFINAAK	I					File: ~Y:\CORE\RAW_DATA_2023_QE\P1481_Sigrun_Lange\P1481_C.raw~; SpectrumID: ~5238~; PrecursorID: ~0~; scans: ~13447~
1	1::sp|cRAP112|P00761|TRYP_PIG	Trypsin OS=Sus scrofa PE=1 SV=1	3982	25078	120	120	8	8	5352	5808	1	1	1	737.706	2210.1	3	2210.1	-0.0009	0	75.39	8.7e-06	R	LGEHNIDVLEGNEQFINAAK	I					File: ~Y:\CORE\RAW_DATA_2023_QE\P1481_Sigrun_Lange\P1481_C.raw~; SpectrumID: ~6595~; PrecursorID: ~0~; scans: ~15662~
1	1::sp|cRAP112|P00761|TRYP_PIG	Trypsin OS=Sus scrofa PE=1 SV=1	3982	25078	120	120	8	8	5353	5004	1	1	1	737.706	2210.1	3	2210.1	-0.0006	0	70.75	2.6e-05	R	LGEHNIDVLEGNEQFINAAK	I					File: ~Y:\CORE\RAW_DATA_2023_QE\P1481_Sigrun_Lange\P1481_C.raw~; SpectrumID: ~5788~; PrecursorID: ~0~; scans: ~14359~
1	1::sp|cRAP112|P00761|TRYP_PIG	Trypsin OS=Sus scrofa PE=1 SV=1	3982	25078	120	120	8	8	5355	5341	1	1	1	737.706	2210.1	3	2210.1	0.0005	0	86.57	6.7e-07	R	LGEHNIDVLEGNEQFINAAK	I					File: ~Y:\CORE\RAW_DATA_2023_QE\P1481_Sigrun_Lange\P1481_C.raw~; SpectrumID: ~6126~; PrecursorID: ~0~; scans: ~14885~
1	1::sp|cRAP112|P00761|TRYP_PIG	Trypsin OS=Sus scrofa PE=1 SV=1	3982	25078	120	120	8	8	5356	4556	1	1	1	1106.06	2210.1	2	2210.1	0.0005	0	101.7	2.1e-08	R	LGEHNIDVLEGNEQFINAAK	I					File: ~Y:\CORE\RAW_DATA_2023_QE\P1481_Sigrun_Lange\P1481_C.raw~; SpectrumID: ~5339~; PrecursorID: ~0~; scans: ~13691~
1	1::sp|cRAP112|P00761|TRYP_PIG	Trypsin OS=Sus scrofa PE=1 SV=1	3982	25078	120	120	8	8	5357	7552	1	1	1	737.706	2210.1	3	2210.1	0.0007	0	104.88	9.8e-09	R	LGEHNIDVLEGNEQFINAAK	I					File: ~Y:\CORE\RAW_DATA_2023_QE\P1481_Sigrun_Lange\P1481_C.raw~; SpectrumID: ~8743~; PrecursorID: ~0~; scans: ~18379~
1	1::sp|cRAP112|P00761|TRYP_PIG	Trypsin OS=Sus scrofa PE=1 SV=1	3982	25078	120	120	8	8	5358	4432	1	1	1	737.706	2210.1	3	2210.1	0.0007	0	73.18	1.5e-05	R	LGEHNIDVLEGNEQFINAAK	I					File: ~Y:\CORE\RAW_DATA_2023_QE\P1481_Sigrun_Lange\P1481_C.raw~; SpectrumID: ~5215~; PrecursorID: ~0~; scans: ~13407~
1	1::sp|cRAP112|P00761|TRYP_PIG	Trypsin OS=Sus scrofa PE=1 SV=1	3982	25078	120	120	8	8	5359	4889	1	1	1	1106.06	2210.1	2	2210.1	0.0013	0	51.63	0.0021	R	LGEHNIDVLEGNEQFINAAK	I					File: ~Y:\CORE\RAW_DATA_2023_QE\P1481_Sigrun_Lange\P1481_C.raw~; SpectrumID: ~5673~; PrecursorID: ~0~; scans: ~14206~
1	1::sp|cRAP112|P00761|TRYP_PIG	Trypsin OS=Sus scrofa PE=1 SV=1	3982	25078	120	120	8	8	5360	4798	1	1	1	737.707	2210.1	3	2210.1	0.0018	0	70.52	2.7e-05	R	LGEHNIDVLEGNEQFINAAK	I					File: ~Y:\CORE\RAW_DATA_2023_QE\P1481_Sigrun_Lange\P1481_C.raw~; SpectrumID: ~5582~; PrecursorID: ~0~; scans: ~14083~
1	1::sp|cRAP112|P00761|TRYP_PIG	Trypsin OS=Sus scrofa PE=1 SV=1	3982	25078	120	120	8	8	5362	5498	1	1	1	737.707	2210.1	3	2210.1	0.0031	0	68.01	4.8e-05	R	LGEHNIDVLEGNEQFINAAK	I					File: ~Y:\CORE\RAW_DATA_2023_QE\P1481_Sigrun_Lange\P1481_C.raw~; SpectrumID: ~6283~; PrecursorID: ~0~; scans: ~15145~
1	1::sp|cRAP112|P00761|TRYP_PIG	Trypsin OS=Sus scrofa PE=1 SV=1	3982	25078	120	120	8	8	5365	6013	1	1	1	737.711	2210.11	3	2210.1	0.0137	0	63.96	0.00012	R	LGEHNIDVLEGNEQFINAAK	I					File: ~Y:\CORE\RAW_DATA_2023_QE\P1481_Sigrun_Lange\P1481_C.raw~; SpectrumID: ~6807~; PrecursorID: ~0~; scans: ~15933~
1	1::sp|cRAP112|P00761|TRYP_PIG	Trypsin OS=Sus scrofa PE=1 SV=1	3982	25078	120	120	8	8	5371	5194	1	1	1	738.038	2211.09	3	2211.08	0.0119	0	87.7	5.2e-07	R	LGEHNIDVLEGNEQFINAAK	I	Deamidated (NQ)	0.00000000000100000000.0			File: ~Y:\CORE\RAW_DATA_2023_QE\P1481_Sigrun_Lange\P1481_C.raw~; SpectrumID: ~5978~; PrecursorID: ~0~; scans: ~14628~
1	1::sp|cRAP112|P00761|TRYP_PIG	Trypsin OS=Sus scrofa PE=1 SV=1	3982	25078	120	120	8	8	5667	5366	1	1	1	1142.09	2282.17	2	2282.17	-0.0051	0	87.61	4.4e-07	K	IITHPNFNGNTLDNDIMLIK	L					File: ~Y:\CORE\RAW_DATA_2023_QE\P1481_Sigrun_Lange\P1481_C.raw~; SpectrumID: ~6151~; PrecursorID: ~0~; scans: ~14929~
1	1::sp|cRAP112|P00761|TRYP_PIG	Trypsin OS=Sus scrofa PE=1 SV=1	3982	25078	120	120	8	8	5669	5221	1	1	1	1142.09	2282.17	2	2282.17	-0.0016	0	80.92	2e-06	K	IITHPNFNGNTLDNDIMLIK	L					File: ~Y:\CORE\RAW_DATA_2023_QE\P1481_Sigrun_Lange\P1481_C.raw~; SpectrumID: ~6005~; PrecursorID: ~0~; scans: ~14674~
1	1::sp|cRAP112|P00761|TRYP_PIG	Trypsin OS=Sus scrofa PE=1 SV=1	3982	25078	120	120	8	8	5670	5330	1	1	1	571.55	2282.17	4	2282.17	-0.0015	0	51.58	0.0017	K	IITHPNFNGNTLDNDIMLIK	L					File: ~Y:\CORE\RAW_DATA_2023_QE\P1481_Sigrun_Lange\P1481_C.raw~; SpectrumID: ~6115~; PrecursorID: ~0~; scans: ~14867~
1	1::sp|cRAP112|P00761|TRYP_PIG	Trypsin OS=Sus scrofa PE=1 SV=1	3982	25078	120	120	8	8	5672	5483	1	1	1	571.551	2282.17	4	2282.17	0.0007	0	50.63	0.0021	K	IITHPNFNGNTLDNDIMLIK	L					File: ~Y:\CORE\RAW_DATA_2023_QE\P1481_Sigrun_Lange\P1481_C.raw~; SpectrumID: ~6268~; PrecursorID: ~0~; scans: ~15123~
1	1::sp|cRAP112|P00761|TRYP_PIG	Trypsin OS=Sus scrofa PE=1 SV=1	3982	25078	120	120	8	8	5673	5202	1	1	1	761.732	2282.17	3	2282.17	0.0007	0	65.64	6.6e-05	K	IITHPNFNGNTLDNDIMLIK	L					File: ~Y:\CORE\RAW_DATA_2023_QE\P1481_Sigrun_Lange\P1481_C.raw~; SpectrumID: ~5986~; PrecursorID: ~0~; scans: ~14641~
1	1::sp|cRAP112|P00761|TRYP_PIG	Trypsin OS=Sus scrofa PE=1 SV=1	3982	25078	120	120	8	8	5674	5345	1	1	1	761.732	2282.18	3	2282.17	0.0026	0	72.62	1.3e-05	K	IITHPNFNGNTLDNDIMLIK	L					File: ~Y:\CORE\RAW_DATA_2023_QE\P1481_Sigrun_Lange\P1481_C.raw~; SpectrumID: ~6130~; PrecursorID: ~0~; scans: ~14894~
1	1::sp|cRAP112|P00761|TRYP_PIG	Trypsin OS=Sus scrofa PE=1 SV=1	3982	25078	120	120	8	8	5677	5840	1	1	1	1142.58	2283.15	2	2283.16	-0.0071	0	58.99	0.00035	K	IITHPNFNGNTLDNDIMLIK	L	Deamidated (NQ)	0.00000001000000000000.0			File: ~Y:\CORE\RAW_DATA_2023_QE\P1481_Sigrun_Lange\P1481_C.raw~; SpectrumID: ~6627~; PrecursorID: ~0~; scans: ~15700~
1	1::sp|cRAP112|P00761|TRYP_PIG	Trypsin OS=Sus scrofa PE=1 SV=1	3982	25078	120	120	8	8	5678	7141	1	1	1	762.058	2283.15	3	2283.16	-0.006	0	51.97	0.0018	K	IITHPNFNGNTLDNDIMLIK	L	Deamidated (NQ)	0.00000001000000000000.0			File: ~Y:\CORE\RAW_DATA_2023_QE\P1481_Sigrun_Lange\P1481_C.raw~; SpectrumID: ~8093~; PrecursorID: ~0~; scans: ~17590~
1	1::sp|cRAP112|P00761|TRYP_PIG	Trypsin OS=Sus scrofa PE=1 SV=1	3982	25078	120	120	8	8	5680	5662	1	1	1	1142.58	2283.15	2	2283.16	-0.0023	0	77.41	4.9e-06	K	IITHPNFNGNTLDNDIMLIK	L	Deamidated (NQ)	0.00000001000000000000.0			File: ~Y:\CORE\RAW_DATA_2023_QE\P1481_Sigrun_Lange\P1481_C.raw~; SpectrumID: ~6449~; PrecursorID: ~0~; scans: ~15442~
1	1::sp|cRAP112|P00761|TRYP_PIG	Trypsin OS=Sus scrofa PE=1 SV=1	3982	25078	120	120	8	8	5681	5688	1	1	1	571.797	2283.16	4	2283.16	0	0	53.06	0.0013	K	IITHPNFNGNTLDNDIMLIK	L	Deamidated (NQ)	0.00000001000000000000.0			File: ~Y:\CORE\RAW_DATA_2023_QE\P1481_Sigrun_Lange\P1481_C.raw~; SpectrumID: ~6475~; PrecursorID: ~0~; scans: ~15483~
1	1::sp|cRAP112|P00761|TRYP_PIG	Trypsin OS=Sus scrofa PE=1 SV=1	3982	25078	120	120	8	8	5682	6580	1	1	1	762.06	2283.16	3	2283.16	0.0007	0	65.31	7.9e-05	K	IITHPNFNGNTLDNDIMLIK	L	Deamidated (NQ)	0.00000001000000000000.0			File: ~Y:\CORE\RAW_DATA_2023_QE\P1481_Sigrun_Lange\P1481_C.raw~; SpectrumID: ~7439~; PrecursorID: ~0~; scans: ~16757~
1	1::sp|cRAP112|P00761|TRYP_PIG	Trypsin OS=Sus scrofa PE=1 SV=1	3982	25078	120	120	8	8	5683	7440	1	1	1	762.06	2283.16	3	2283.16	0.002	0	74.9	8.6e-06	K	IITHPNFNGNTLDNDIMLIK	L	Deamidated (NQ)	0.00000000010000000000.0			File: ~Y:\CORE\RAW_DATA_2023_QE\P1481_Sigrun_Lange\P1481_C.raw~; SpectrumID: ~8563~; PrecursorID: ~0~; scans: ~18154~
1	1::sp|cRAP112|P00761|TRYP_PIG	Trypsin OS=Sus scrofa PE=1 SV=1	3982	25078	120	120	8	8	5684	6216	1	1	1	762.06	2283.16	3	2283.16	0.0022	0	56.05	0.00066	K	IITHPNFNGNTLDNDIMLIK	L	Deamidated (NQ)	0.00000001000000000000.0			File: ~Y:\CORE\RAW_DATA_2023_QE\P1481_Sigrun_Lange\P1481_C.raw~; SpectrumID: ~7020~; PrecursorID: ~0~; scans: ~16211~
1	1::sp|cRAP112|P00761|TRYP_PIG	Trypsin OS=Sus scrofa PE=1 SV=1	3982	25078	120	120	8	8	5685	7298	1	1	1	762.06	2283.16	3	2283.16	0.0024	0	63.31	0.00012	K	IITHPNFNGNTLDNDIMLIK	L	Deamidated (NQ)	0.00000001000000000000.0			File: ~Y:\CORE\RAW_DATA_2023_QE\P1481_Sigrun_Lange\P1481_C.raw~; SpectrumID: ~8326~; PrecursorID: ~0~; scans: ~17881~
1	1::sp|cRAP112|P00761|TRYP_PIG	Trypsin OS=Sus scrofa PE=1 SV=1	3982	25078	120	120	8	8	5686	6400	1	1	1	762.06	2283.16	3	2283.16	0.0024	0	56.66	0.00057	K	IITHPNFNGNTLDNDIMLIK	L	Deamidated (NQ)	0.00000000010000000000.0			File: ~Y:\CORE\RAW_DATA_2023_QE\P1481_Sigrun_Lange\P1481_C.raw~; SpectrumID: ~7222~; PrecursorID: ~0~; scans: ~16479~
1	1::sp|cRAP112|P00761|TRYP_PIG	Trypsin OS=Sus scrofa PE=1 SV=1	3982	25078	120	120	8	8	5687	5875	1	1	1	571.797	2283.16	4	2283.16	0.0025	0	46.82	0.0055	K	IITHPNFNGNTLDNDIMLIK	L	Deamidated (NQ)	0.00000001000000000000.0			File: ~Y:\CORE\RAW_DATA_2023_QE\P1481_Sigrun_Lange\P1481_C.raw~; SpectrumID: ~6662~; PrecursorID: ~0~; scans: ~15744~
1	1::sp|cRAP112|P00761|TRYP_PIG	Trypsin OS=Sus scrofa PE=1 SV=1	3982	25078	120	120	8	8	5688	6946	1	1	1	762.061	2283.16	3	2283.16	0.0038	0	63.78	0.00011	K	IITHPNFNGNTLDNDIMLIK	L	Deamidated (NQ)	0.00000001000000000000.0			File: ~Y:\CORE\RAW_DATA_2023_QE\P1481_Sigrun_Lange\P1481_C.raw~; SpectrumID: ~7866~; PrecursorID: ~0~; scans: ~17305~
1	1::sp|cRAP112|P00761|TRYP_PIG	Trypsin OS=Sus scrofa PE=1 SV=1	3982	25078	120	120	8	8	5689	5812	1	1	1	762.061	2283.16	3	2283.16	0.0038	0	62.23	0.00016	K	IITHPNFNGNTLDNDIMLIK	L	Deamidated (NQ)	0.00000000010000000000.0			File: ~Y:\CORE\RAW_DATA_2023_QE\P1481_Sigrun_Lange\P1481_C.raw~; SpectrumID: ~6599~; PrecursorID: ~0~; scans: ~15667~
1	1::sp|cRAP112|P00761|TRYP_PIG	Trypsin OS=Sus scrofa PE=1 SV=1	3982	25078	120	120	8	8	5691	5637	1	1	1	762.061	2283.16	3	2283.16	0.0048	0	61.6	0.00018	K	IITHPNFNGNTLDNDIMLIK	L	Deamidated (NQ)	0.00000000010000000000.0			File: ~Y:\CORE\RAW_DATA_2023_QE\P1481_Sigrun_Lange\P1481_C.raw~; SpectrumID: ~6424~; PrecursorID: ~0~; scans: ~15408~
1	1::sp|cRAP112|P00761|TRYP_PIG	Trypsin OS=Sus scrofa PE=1 SV=1	3982	25078	120	120	8	8	5692	6764	1	1	1	762.062	2283.16	3	2283.16	0.0064	0	54.71	0.00087	K	IITHPNFNGNTLDNDIMLIK	L	Deamidated (NQ)	0.00000100000000000000.0			File: ~Y:\CORE\RAW_DATA_2023_QE\P1481_Sigrun_Lange\P1481_C.raw~; SpectrumID: ~7658~; PrecursorID: ~0~; scans: ~17031~
1	1::sp|cRAP112|P00761|TRYP_PIG	Trypsin OS=Sus scrofa PE=1 SV=1	3982	25078	120	120	8	8	5693	5521	1	1	1	1142.59	2283.17	2	2283.16	0.009	0	73.97	1e-05	K	IITHPNFNGNTLDNDIMLIK	L	Deamidated (NQ)	0.00000000010000000000.0			File: ~Y:\CORE\RAW_DATA_2023_QE\P1481_Sigrun_Lange\P1481_C.raw~; SpectrumID: ~6306~; PrecursorID: ~0~; scans: ~15185~
1	1::sp|cRAP112|P00761|TRYP_PIG	Trypsin OS=Sus scrofa PE=1 SV=1	3982	25078	120	120	8	8	5694	5501	1	1	1	762.063	2283.17	3	2283.16	0.0104	0	60.62	0.00022	K	IITHPNFNGNTLDNDIMLIK	L	Deamidated (NQ)	0.00000001000000000000.0			File: ~Y:\CORE\RAW_DATA_2023_QE\P1481_Sigrun_Lange\P1481_C.raw~; SpectrumID: ~6286~; PrecursorID: ~0~; scans: ~15150~
1	1::sp|cRAP112|P00761|TRYP_PIG	Trypsin OS=Sus scrofa PE=1 SV=1	3982	25078	120	120	8	8	5698	6017	1	1	1	762.391	2284.15	3	2284.14	0.0115	0	61.21	0.0002	K	IITHPNFNGNTLDNDIMLIK	L	2 Deamidated (NQ)	0.00000001010000000000.0			File: ~Y:\CORE\RAW_DATA_2023_QE\P1481_Sigrun_Lange\P1481_C.raw~; SpectrumID: ~6811~; PrecursorID: ~0~; scans: ~15939~
1	1::sp|cRAP112|P00761|TRYP_PIG	Trypsin OS=Sus scrofa PE=1 SV=1	3982	25078	120	120	8	8	5700	5549	1	1	1	572.048	2284.16	4	2284.14	0.0224	0	45.03	0.008	K	IITHPNFNGNTLDNDIMLIK	L	2 Deamidated (NQ)	0.00000001000001000000.0			File: ~Y:\CORE\RAW_DATA_2023_QE\P1481_Sigrun_Lange\P1481_C.raw~; SpectrumID: ~6335~; PrecursorID: ~0~; scans: ~15226~
1	1::sp|cRAP112|P00761|TRYP_PIG	Trypsin OS=Sus scrofa PE=1 SV=1	3982	25078	120	120	8	8	5701	6038	1	1	1	1143.58	2285.15	2	2285.12	0.0263	0	38.69	0.038	K	IITHPNFNGNTLDNDIMLIK	L	3 Deamidated (NQ)	0.00000101000001000000.0			File: ~Y:\CORE\RAW_DATA_2023_QE\P1481_Sigrun_Lange\P1481_C.raw~; SpectrumID: ~6832~; PrecursorID: ~0~; scans: ~15970~
1	1::sp|cRAP112|P00761|TRYP_PIG	Trypsin OS=Sus scrofa PE=1 SV=1	3982	25078	120	120	8	8	5732	5606	1	1	1	767.39	2299.15	3	2299.15	-0.0032	0	64.59	0.0001	K	IITHPNFNGNTLDNDIMLIK	L	Deamidated (NQ); Oxidation (M)	0.00000000010000003000.0			File: ~Y:\CORE\RAW_DATA_2023_QE\P1481_Sigrun_Lange\P1481_C.raw~; SpectrumID: ~6393~; PrecursorID: ~0~; scans: ~15329~
1	1::sp|cRAP112|P00761|TRYP_PIG	Trypsin OS=Sus scrofa PE=1 SV=1	3982	25078	120	120	8	8	5733	5382	1	1	1	1150.58	2299.15	2	2299.15	-0.0006	0	59.8	0.0003	K	IITHPNFNGNTLDNDIMLIK	L	Deamidated (NQ); Oxidation (M)	0.00000001000000003000.0			File: ~Y:\CORE\RAW_DATA_2023_QE\P1481_Sigrun_Lange\P1481_C.raw~; SpectrumID: ~6167~; PrecursorID: ~0~; scans: ~14956~
1	1::sp|cRAP112|P00761|TRYP_PIG	Trypsin OS=Sus scrofa PE=1 SV=1	3982	25078	120	120	8	8	5735	5452	1	1	1	767.391	2299.15	3	2299.15	0.0001	0	71.38	2.1e-05	K	IITHPNFNGNTLDNDIMLIK	L	Deamidated (NQ); Oxidation (M)	0.00000000010000003000.0			File: ~Y:\CORE\RAW_DATA_2023_QE\P1481_Sigrun_Lange\P1481_C.raw~; SpectrumID: ~6237~; PrecursorID: ~0~; scans: ~15070~
1	1::sp|cRAP112|P00761|TRYP_PIG	Trypsin OS=Sus scrofa PE=1 SV=1	3982	25078	120	120	8	8	5736	5753	1	1	1	767.392	2299.15	3	2299.15	0.0013	0	64.89	9.2e-05	K	IITHPNFNGNTLDNDIMLIK	L	Deamidated (NQ); Oxidation (M)	0.00000001000000003000.0			File: ~Y:\CORE\RAW_DATA_2023_QE\P1481_Sigrun_Lange\P1481_C.raw~; SpectrumID: ~6540~; PrecursorID: ~0~; scans: ~15584~
1	1::sp|cRAP112|P00761|TRYP_PIG	Trypsin OS=Sus scrofa PE=1 SV=1	3982	25078	120	120	8	8	5737	5298	1	1	1	767.392	2299.15	3	2299.15	0.0023	0	94.12	1.1e-07	K	IITHPNFNGNTLDNDIMLIK	L	Deamidated (NQ); Oxidation (M)	0.00000000010000003000.0			File: ~Y:\CORE\RAW_DATA_2023_QE\P1481_Sigrun_Lange\P1481_C.raw~; SpectrumID: ~6083~; PrecursorID: ~0~; scans: ~14809~
1	1::sp|cRAP112|P00761|TRYP_PIG	Trypsin OS=Sus scrofa PE=1 SV=1	3982	25078	120	120	8	8	5740	5141	1	1	1	767.394	2299.16	3	2299.15	0.0081	0	62.74	0.00014	K	IITHPNFNGNTLDNDIMLIK	L	Deamidated (NQ); Oxidation (M)	0.00000000000001003000.0			File: ~Y:\CORE\RAW_DATA_2023_QE\P1481_Sigrun_Lange\P1481_C.raw~; SpectrumID: ~5925~; PrecursorID: ~0~; scans: ~14551~
1	1::sp|cRAP112|P00761|TRYP_PIG	Trypsin OS=Sus scrofa PE=1 SV=1	3982	25078	120	120	8	8	5741	6142	1	1	1	767.394	2299.16	3	2299.15	0.0096	0	58.31	0.0004	K	IITHPNFNGNTLDNDIMLIK	L	Deamidated (NQ); Oxidation (M)	0.00000001000000003000.0			File: ~Y:\CORE\RAW_DATA_2023_QE\P1481_Sigrun_Lange\P1481_C.raw~; SpectrumID: ~6943~; PrecursorID: ~0~; scans: ~16118~
1	1::sp|cRAP112|P00761|TRYP_PIG	Trypsin OS=Sus scrofa PE=1 SV=1	3982	25078	120	120	8	8	5742	4744	1	1	1	767.395	2299.16	3	2299.15	0.0101	0	67.35	4.9e-05	K	IITHPNFNGNTLDNDIMLIK	L	Deamidated (NQ); Oxidation (M)	0.00000000010000003000.0			File: ~Y:\CORE\RAW_DATA_2023_QE\P1481_Sigrun_Lange\P1481_C.raw~; SpectrumID: ~5527~; PrecursorID: ~0~; scans: ~14008~
1	1::sp|cRAP112|P00761|TRYP_PIG	Trypsin OS=Sus scrofa PE=1 SV=1	3982	25078	120	120	8	8	5743	5234	1	1	1	1150.59	2299.16	2	2299.15	0.0114	0	66.45	6e-05	K	IITHPNFNGNTLDNDIMLIK	L	Deamidated (NQ); Oxidation (M)	0.00000001000000003000.0			File: ~Y:\CORE\RAW_DATA_2023_QE\P1481_Sigrun_Lange\P1481_C.raw~; SpectrumID: ~6018~; PrecursorID: ~0~; scans: ~14699~
1	1::sp|cRAP112|P00761|TRYP_PIG	Trypsin OS=Sus scrofa PE=1 SV=1	3982	25078	120	120	8	8	5744	5540	1	1	1	1150.59	2299.16	2	2299.15	0.0131	0	40.42	0.024	K	IITHPNFNGNTLDNDIMLIK	L	Deamidated (NQ); Oxidation (M)	0.00000001000000003000.0			File: ~Y:\CORE\RAW_DATA_2023_QE\P1481_Sigrun_Lange\P1481_C.raw~; SpectrumID: ~6326~; PrecursorID: ~0~; scans: ~15213~
1	1::sp|cRAP112|P00761|TRYP_PIG	Trypsin OS=Sus scrofa PE=1 SV=1	3982	25078	120	120	8	8	5745	7448	1	1	1	767.396	2299.17	3	2299.15	0.0134	0	50.88	0.0022	K	IITHPNFNGNTLDNDIMLIK	L	Deamidated (NQ); Oxidation (M)	0.00000001000000003000.0			File: ~Y:\CORE\RAW_DATA_2023_QE\P1481_Sigrun_Lange\P1481_C.raw~; SpectrumID: ~8575~; PrecursorID: ~0~; scans: ~18169~
1	1::sp|cRAP112|P00761|TRYP_PIG	Trypsin OS=Sus scrofa PE=1 SV=1	3982	25078	120	120	8	8	5746	4947	1	1	1	767.396	2299.17	3	2299.15	0.0158	0	91.87	1.7e-07	K	IITHPNFNGNTLDNDIMLIK	L	Deamidated (NQ); Oxidation (M)	0.00000000000001003000.0			File: ~Y:\CORE\RAW_DATA_2023_QE\P1481_Sigrun_Lange\P1481_C.raw~; SpectrumID: ~5731~; PrecursorID: ~0~; scans: ~14281~
1	1::sp|cRAP112|P00761|TRYP_PIG	Trypsin OS=Sus scrofa PE=1 SV=1	3982	25078	120	120	8	8	5753	5956	1	1	1	767.724	2300.15	3	2300.14	0.0156	0	63.78	0.00012	K	IITHPNFNGNTLDNDIMLIK	L	2 Deamidated (NQ); Oxidation (M)	0.00000001010000003000.0			File: ~Y:\CORE\RAW_DATA_2023_QE\P1481_Sigrun_Lange\P1481_C.raw~; SpectrumID: ~6747~; PrecursorID: ~0~; scans: ~15854~
1	1::sp|cRAP112|P00761|TRYP_PIG	Trypsin OS=Sus scrofa PE=1 SV=1	3982	25078	120	120	8	8	5761	4587	1	1	1	768.389	2302.15	3	2302.1	0.0413	0	38.28	0.046	K	IITHPNFNGNTLDNDIMLIK	L	4 Deamidated (NQ); Oxidation (M)	0.00000101010001003000.0			File: ~Y:\CORE\RAW_DATA_2023_QE\P1481_Sigrun_Lange\P1481_C.raw~; SpectrumID: ~5370~; PrecursorID: ~0~; scans: ~13758~
1	1::sp|cRAP112|P00761|TRYP_PIG	Trypsin OS=Sus scrofa PE=1 SV=1	3982	25078	120	120	8	8	7184	5325	1	1	1	677.608	2706.4	4	2706.41	-0.0051	1	59.62	0.00023	R	IQVRLGEHNIDVLEGNEQFINAAK	I					File: ~Y:\CORE\RAW_DATA_2023_QE\P1481_Sigrun_Lange\P1481_C.raw~; SpectrumID: ~6110~; PrecursorID: ~0~; scans: ~14858~
1	1::sp|cRAP112|P00761|TRYP_PIG	Trypsin OS=Sus scrofa PE=1 SV=1	3982	25078	120	120	8	8	7185	5177	1	1	1	677.609	2706.41	4	2706.41	-0.001	1	55.83	0.00052	R	IQVRLGEHNIDVLEGNEQFINAAK	I					File: ~Y:\CORE\RAW_DATA_2023_QE\P1481_Sigrun_Lange\P1481_C.raw~; SpectrumID: ~5961~; PrecursorID: ~0~; scans: ~14603~
1	1::sp|cRAP112|P00761|TRYP_PIG	Trypsin OS=Sus scrofa PE=1 SV=1	3982	25078	120	120	8	8	7186	4987	1	1	1	677.61	2706.41	4	2706.41	0	1	63.53	8.8e-05	R	IQVRLGEHNIDVLEGNEQFINAAK	I					File: ~Y:\CORE\RAW_DATA_2023_QE\P1481_Sigrun_Lange\P1481_C.raw~; SpectrumID: ~5771~; PrecursorID: ~0~; scans: ~14336~
1	1::sp|cRAP112|P00761|TRYP_PIG	Trypsin OS=Sus scrofa PE=1 SV=1	3982	25078	120	120	8	8	8041	6171	1	1	1	828.186	3308.71	4	3308.72	-0.0041	1	68.67	2.7e-05	K	IITHPNFNGNTLDNDIMLIKLSSPATLNSR	V					File: ~Y:\CORE\RAW_DATA_2023_QE\P1481_Sigrun_Lange\P1481_C.raw~; SpectrumID: ~6972~; PrecursorID: ~0~; scans: ~16154~
1	1::sp|cRAP112|P00761|TRYP_PIG	Trypsin OS=Sus scrofa PE=1 SV=1	3982	25078	120	120	8	8	8042	5983	1	1	1	828.187	3308.72	4	3308.72	-0.0017	1	95.3	5.6e-08	K	IITHPNFNGNTLDNDIMLIKLSSPATLNSR	V					File: ~Y:\CORE\RAW_DATA_2023_QE\P1481_Sigrun_Lange\P1481_C.raw~; SpectrumID: ~6776~; PrecursorID: ~0~; scans: ~15889~
1	1::sp|cRAP112|P00761|TRYP_PIG	Trypsin OS=Sus scrofa PE=1 SV=1	3982	25078	120	120	8	8	8044	5770	1	1	1	828.432	3309.7	4	3309.7	-0.004	1	43.03	0.011	K	IITHPNFNGNTLDNDIMLIKLSSPATLNSR	V	Deamidated (NQ)	0.000000000100000000000000000000.0			File: ~Y:\CORE\RAW_DATA_2023_QE\P1481_Sigrun_Lange\P1481_C.raw~; SpectrumID: ~6557~; PrecursorID: ~0~; scans: ~15612~
1	1::sp|cRAP112|P00761|TRYP_PIG	Trypsin OS=Sus scrofa PE=1 SV=1	3982	25078	120	120	8	8	8050	6363	1	1	1	828.687	3310.72	4	3310.69	0.033	1	71.1	1.4e-05	K	IITHPNFNGNTLDNDIMLIKLSSPATLNSR	V	2 Deamidated (NQ)	0.000000010000010000000000000000.0			File: ~Y:\CORE\RAW_DATA_2023_QE\P1481_Sigrun_Lange\P1481_C.raw~; SpectrumID: ~7184~; PrecursorID: ~0~; scans: ~16425~
1	1::sp|cRAP112|P00761|TRYP_PIG	Trypsin OS=Sus scrofa PE=1 SV=1	3982	25078	120	120	8	8	8082	5699	1	1	1	832.187	3324.72	4	3324.71	0.0041	1	42.19	0.012	K	IITHPNFNGNTLDNDIMLIKLSSPATLNSR	V	Oxidation (M)	0.000000000000000030000000000000.0			File: ~Y:\CORE\RAW_DATA_2023_QE\P1481_Sigrun_Lange\P1481_C.raw~; SpectrumID: ~6486~; PrecursorID: ~0~; scans: ~15500~
1	1::sp|cRAP112|P00761|TRYP_PIG	Trypsin OS=Sus scrofa PE=1 SV=1	3982	25078	120	120	8	8	8084	5651	1	1	1	832.438	3325.72	4	3325.7	0.0255	1	48.09	0.0029	K	IITHPNFNGNTLDNDIMLIKLSSPATLNSR	V	Deamidated (NQ); Oxidation (M)	0.000000000100000030000000000000.0			File: ~Y:\CORE\RAW_DATA_2023_QE\P1481_Sigrun_Lange\P1481_C.raw~; SpectrumID: ~6438~; PrecursorID: ~0~; scans: ~15426~
1	1::sp|cRAP112|P00761|TRYP_PIG	Trypsin OS=Sus scrofa PE=1 SV=1	3982	25078	120	120	8	8	8085	6083	1	1	1	832.444	3325.75	4	3325.7	0.0492	1	67.31	2.8e-05	K	IITHPNFNGNTLDNDIMLIKLSSPATLNSR	V	Deamidated (NQ); Oxidation (M)	0.000000000000010030000000000000.0			File: ~Y:\CORE\RAW_DATA_2023_QE\P1481_Sigrun_Lange\P1481_C.raw~; SpectrumID: ~6878~; PrecursorID: ~0~; scans: ~16029~
1	1::sp|cRAP112|P00761|TRYP_PIG	Trypsin OS=Sus scrofa PE=1 SV=1	3982	25078	120	120	8	8	8086	5889	1	1	1	832.448	3325.76	4	3325.7	0.0648	1	47.82	0.0021	K	IITHPNFNGNTLDNDIMLIKLSSPATLNSR	V	Deamidated (NQ); Oxidation (M)	0.000000000000010030000000000000.0			File: ~Y:\CORE\RAW_DATA_2023_QE\P1481_Sigrun_Lange\P1481_C.raw~; SpectrumID: ~6677~; PrecursorID: ~0~; scans: ~15764~
1	1::sp|cRAP112|P00761|TRYP_PIG	Trypsin OS=Sus scrofa PE=1 SV=1	3982	25078	120	120	8	8	8742	7273	1	1	1	896.057	4475.25	5	4475.24	0.0053	1	44.6	0.006	R	LGEHNIDVLEGNEQFINAAKIITHPNFNGNTLDNDIMLIK	L	Deamidated (NQ)	0.0000000000000000100000000000000000000000.0			File: ~Y:\CORE\RAW_DATA_2023_QE\P1481_Sigrun_Lange\P1481_C.raw~; SpectrumID: ~8284~; PrecursorID: ~0~; scans: ~17833~
1	1::sp|cRAP112|P00761|TRYP_PIG	Trypsin OS=Sus scrofa PE=1 SV=1	3982	25078	120	120	8	8	8744	7424	1	1	1	896.258	4476.26	5	4476.23	0.0284	1	37.25	0.032	R	LGEHNIDVLEGNEQFINAAKIITHPNFNGNTLDNDIMLIK	L	2 Deamidated (NQ)	0.0000000000000000000000000001010000000000.0			File: ~Y:\CORE\RAW_DATA_2023_QE\P1481_Sigrun_Lange\P1481_C.raw~; SpectrumID: ~8537~; PrecursorID: ~0~; scans: ~18122~
1	1::sp|cRAP112|P00761|TRYP_PIG	Trypsin OS=Sus scrofa PE=1 SV=1	3982	25078	120	120	8	8	8745	7330	1	1	1	1120.07	4476.26	4	4476.23	0.0324	1	37.65	0.028	R	LGEHNIDVLEGNEQFINAAKIITHPNFNGNTLDNDIMLIK	L	2 Deamidated (NQ)	0.0000000000000000100000000001000000000000.0			File: ~Y:\CORE\RAW_DATA_2023_QE\P1481_Sigrun_Lange\P1481_C.raw~; SpectrumID: ~8392~; PrecursorID: ~0~; scans: ~17953~
2	1::sp|cRAP054|P04264|K2C1_HUMAN	Keratin, type II cytoskeletal 1 OS=Homo sapiens GN=KRT1 PE=1 SV=6	3574	66170	112	112	29	29	237	2488	1	1	1	416.749	831.483	2	831.481	0.0013	0	41.6	0.007	K	SISISVAR	G					File: ~Y:\CORE\RAW_DATA_2023_QE\P1481_Sigrun_Lange\P1481_C.raw~; SpectrumID: ~3241~; PrecursorID: ~0~; scans: ~10284~
2	1::sp|cRAP054|P04264|K2C1_HUMAN	Keratin, type II cytoskeletal 1 OS=Homo sapiens GN=KRT1 PE=1 SV=6	3574	66170	112	112	29	29	238	2421	1	1	1	416.749	831.483	2	831.481	0.0015	0	44.82	0.0033	K	SISISVAR	G					File: ~Y:\CORE\RAW_DATA_2023_QE\P1481_Sigrun_Lange\P1481_C.raw~; SpectrumID: ~3167~; PrecursorID: ~0~; scans: ~10034~
2	1::sp|cRAP054|P04264|K2C1_HUMAN	Keratin, type II cytoskeletal 1 OS=Homo sapiens GN=KRT1 PE=1 SV=6	3574	66170	112	112	29	29	458	2438	1	1	1	437.753	873.491	2	873.492	-0.0008	0	45.66	0.0055	R	SLVNLGGSK	S					File: ~Y:\CORE\RAW_DATA_2023_QE\P1481_Sigrun_Lange\P1481_C.raw~; SpectrumID: ~3184~; PrecursorID: ~0~; scans: ~10094~
2	1::sp|cRAP054|P04264|K2C1_HUMAN	Keratin, type II cytoskeletal 1 OS=Homo sapiens GN=KRT1 PE=1 SV=6	3574	66170	112	112	29	29	723	2986	1	1	0	487.269	972.523	2	972.524	-0.001	0	38.8	0.033	K	IEISELNR	V					File: ~Y:\CORE\RAW_DATA_2023_QE\P1481_Sigrun_Lange\P1481_C.raw~; SpectrumID: ~3758~; PrecursorID: ~0~; scans: ~11273~
2	1::sp|cRAP054|P04264|K2C1_HUMAN	Keratin, type II cytoskeletal 1 OS=Homo sapiens GN=KRT1 PE=1 SV=6	3574	66170	112	112	29	29	724	2693	1	1	0	487.269	972.523	2	972.524	-0.0007	0	53.99	0.001	K	IEISELNR	V					File: ~Y:\CORE\RAW_DATA_2023_QE\P1481_Sigrun_Lange\P1481_C.raw~; SpectrumID: ~3453~; PrecursorID: ~0~; scans: ~10753~
2	1::sp|cRAP054|P04264|K2C1_HUMAN	Keratin, type II cytoskeletal 1 OS=Homo sapiens GN=KRT1 PE=1 SV=6	3574	66170	112	112	29	29	725	2576	1	1	0	487.269	972.524	2	972.524	-0.0005	0	38.24	0.038	K	IEISELNR	V					File: ~Y:\CORE\RAW_DATA_2023_QE\P1481_Sigrun_Lange\P1481_C.raw~; SpectrumID: ~3332~; PrecursorID: ~0~; scans: ~10492~
2	1::sp|cRAP054|P04264|K2C1_HUMAN	Keratin, type II cytoskeletal 1 OS=Homo sapiens GN=KRT1 PE=1 SV=6	3574	66170	112	112	29	29	726	2827	1	1	0	487.269	972.524	2	972.524	-0.0003	0	43.11	0.013	K	IEISELNR	V					File: ~Y:\CORE\RAW_DATA_2023_QE\P1481_Sigrun_Lange\P1481_C.raw~; SpectrumID: ~3591~; PrecursorID: ~0~; scans: ~11011~
2	1::sp|cRAP054|P04264|K2C1_HUMAN	Keratin, type II cytoskeletal 1 OS=Homo sapiens GN=KRT1 PE=1 SV=6	3574	66170	112	112	29	29	809	2124	1	1	1	500.226	998.437	2	998.438	-0.001	0	34.53	0.023	K	DVDGAYMTK	V					File: ~Y:\CORE\RAW_DATA_2023_QE\P1481_Sigrun_Lange\P1481_C.raw~; SpectrumID: ~2833~; PrecursorID: ~0~; scans: ~9219~
2	1::sp|cRAP054|P04264|K2C1_HUMAN	Keratin, type II cytoskeletal 1 OS=Homo sapiens GN=KRT1 PE=1 SV=6	3574	66170	112	112	29	29	870	1984	1	1	1	508.223	1014.43	2	1014.43	-0.0012	0	29.16	0.044	K	DVDGAYMTK	V	Oxidation (M)	0.000000300.0			File: ~Y:\CORE\RAW_DATA_2023_QE\P1481_Sigrun_Lange\P1481_C.raw~; SpectrumID: ~2680~; PrecursorID: ~0~; scans: ~8850~
2	1::sp|cRAP054|P04264|K2C1_HUMAN	Keratin, type II cytoskeletal 1 OS=Homo sapiens GN=KRT1 PE=1 SV=6	3574	66170	112	112	29	29	871	1585	1	1	1	508.223	1014.43	2	1014.43	-0.0005	0	35.3	0.01	K	DVDGAYMTK	V	Oxidation (M)	0.000000300.0			File: ~Y:\CORE\RAW_DATA_2023_QE\P1481_Sigrun_Lange\P1481_C.raw~; SpectrumID: ~2152~; PrecursorID: ~0~; scans: ~7617~
2	1::sp|cRAP054|P04264|K2C1_HUMAN	Keratin, type II cytoskeletal 1 OS=Homo sapiens GN=KRT1 PE=1 SV=6	3574	66170	112	112	29	29	872	1673	1	1	1	508.224	1014.43	2	1014.43	0	0	29.26	0.042	K	DVDGAYMTK	V	Oxidation (M)	0.000000300.0			File: ~Y:\CORE\RAW_DATA_2023_QE\P1481_Sigrun_Lange\P1481_C.raw~; SpectrumID: ~2277~; PrecursorID: ~0~; scans: ~7858~
2	1::sp|cRAP054|P04264|K2C1_HUMAN	Keratin, type II cytoskeletal 1 OS=Homo sapiens GN=KRT1 PE=1 SV=6	3574	66170	112	112	29	29	955	1966	1	1	1	517.261	1032.51	2	1032.51	-0.0005	0	39.53	0.025	R	TLLEGEESR	M					File: ~Y:\CORE\RAW_DATA_2023_QE\P1481_Sigrun_Lange\P1481_C.raw~; SpectrumID: ~2654~; PrecursorID: ~0~; scans: ~8791~
2	1::sp|cRAP054|P04264|K2C1_HUMAN	Keratin, type II cytoskeletal 1 OS=Homo sapiens GN=KRT1 PE=1 SV=6	3574	66170	112	112	29	29	956	2355	1	1	1	517.262	1032.51	2	1032.51	-0.0001	0	47.18	0.0043	R	TLLEGEESR	M					File: ~Y:\CORE\RAW_DATA_2023_QE\P1481_Sigrun_Lange\P1481_C.raw~; SpectrumID: ~3097~; PrecursorID: ~0~; scans: ~9770~
2	1::sp|cRAP054|P04264|K2C1_HUMAN	Keratin, type II cytoskeletal 1 OS=Homo sapiens GN=KRT1 PE=1 SV=6	3574	66170	112	112	29	29	957	2151	1	1	1	517.262	1032.51	2	1032.51	0.0005	0	58.71	0.0003	R	TLLEGEESR	M					File: ~Y:\CORE\RAW_DATA_2023_QE\P1481_Sigrun_Lange\P1481_C.raw~; SpectrumID: ~2866~; PrecursorID: ~0~; scans: ~9285~
2	1::sp|cRAP054|P04264|K2C1_HUMAN	Keratin, type II cytoskeletal 1 OS=Homo sapiens GN=KRT1 PE=1 SV=6	3574	66170	112	112	29	29	958	2243	1	1	1	517.262	1032.51	2	1032.51	0.0008	0	60.13	0.00021	R	TLLEGEESR	M					File: ~Y:\CORE\RAW_DATA_2023_QE\P1481_Sigrun_Lange\P1481_C.raw~; SpectrumID: ~2974~; PrecursorID: ~0~; scans: ~9528~
2	1::sp|cRAP054|P04264|K2C1_HUMAN	Keratin, type II cytoskeletal 1 OS=Homo sapiens GN=KRT1 PE=1 SV=6	3574	66170	112	112	29	29	959	2051	1	1	1	517.262	1032.51	2	1032.51	0.001	0	63.64	9.5e-05	R	TLLEGEESR	M					File: ~Y:\CORE\RAW_DATA_2023_QE\P1481_Sigrun_Lange\P1481_C.raw~; SpectrumID: ~2755~; PrecursorID: ~0~; scans: ~9036~
2	1::sp|cRAP054|P04264|K2C1_HUMAN	Keratin, type II cytoskeletal 1 OS=Homo sapiens GN=KRT1 PE=1 SV=6	3574	66170	112	112	29	29	1044	1840	1	1	1	533.263	1064.51	2	1064.51	-0.0016	0	37.96	0.031	K	AQYEDIAQK	S					File: ~Y:\CORE\RAW_DATA_2023_QE\P1481_Sigrun_Lange\P1481_C.raw~; SpectrumID: ~2507~; PrecursorID: ~0~; scans: ~8342~
2	1::sp|cRAP054|P04264|K2C1_HUMAN	Keratin, type II cytoskeletal 1 OS=Homo sapiens GN=KRT1 PE=1 SV=6	3574	66170	112	112	29	29	1045	1757	1	1	1	533.264	1064.51	2	1064.51	-0.0008	0	42.19	0.012	K	AQYEDIAQK	S					File: ~Y:\CORE\RAW_DATA_2023_QE\P1481_Sigrun_Lange\P1481_C.raw~; SpectrumID: ~2399~; PrecursorID: ~0~; scans: ~8098~
2	1::sp|cRAP054|P04264|K2C1_HUMAN	Keratin, type II cytoskeletal 1 OS=Homo sapiens GN=KRT1 PE=1 SV=6	3574	66170	112	112	29	29	1121	980	1	1	1	546.754	1091.49	2	1091.5	-0.0023	0	93.57	6.3e-08	R	GSGGGSSGGSIGGR	G					File: ~Y:\CORE\RAW_DATA_2023_QE\P1481_Sigrun_Lange\P1481_C.raw~; SpectrumID: ~1213~; PrecursorID: ~0~; scans: ~6138~
2	1::sp|cRAP054|P04264|K2C1_HUMAN	Keratin, type II cytoskeletal 1 OS=Homo sapiens GN=KRT1 PE=1 SV=6	3574	66170	112	112	29	29	1122	869	1	1	1	546.755	1091.49	2	1091.5	-0.0009	0	97.21	2.7e-08	R	GSGGGSSGGSIGGR	G					File: ~Y:\CORE\RAW_DATA_2023_QE\P1481_Sigrun_Lange\P1481_C.raw~; SpectrumID: ~1027~; PrecursorID: ~0~; scans: ~5881~
2	1::sp|cRAP054|P04264|K2C1_HUMAN	Keratin, type II cytoskeletal 1 OS=Homo sapiens GN=KRT1 PE=1 SV=6	3574	66170	112	112	29	29	1123	1071	1	1	1	546.755	1091.49	2	1091.5	-0.0007	0	36.06	0.035	R	GSGGGSSGGSIGGR	G					File: ~Y:\CORE\RAW_DATA_2023_QE\P1481_Sigrun_Lange\P1481_C.raw~; SpectrumID: ~1375~; PrecursorID: ~0~; scans: ~6383~
2	1::sp|cRAP054|P04264|K2C1_HUMAN	Keratin, type II cytoskeletal 1 OS=Homo sapiens GN=KRT1 PE=1 SV=6	3574	66170	112	112	29	29	1124	762	1	1	1	546.755	1091.5	2	1091.5	-0.0005	0	97.22	2.7e-08	R	GSGGGSSGGSIGGR	G					File: ~Y:\CORE\RAW_DATA_2023_QE\P1481_Sigrun_Lange\P1481_C.raw~; SpectrumID: ~841~; PrecursorID: ~0~; scans: ~5628~
2	1::sp|cRAP054|P04264|K2C1_HUMAN	Keratin, type II cytoskeletal 1 OS=Homo sapiens GN=KRT1 PE=1 SV=6	3574	66170	112	112	29	29	1125	621	1	1	1	546.755	1091.5	2	1091.5	-0.0001	0	101.57	1e-08	R	GSGGGSSGGSIGGR	G					File: ~Y:\CORE\RAW_DATA_2023_QE\P1481_Sigrun_Lange\P1481_C.raw~; SpectrumID: ~627~; PrecursorID: ~0~; scans: ~5362~
2	1::sp|cRAP054|P04264|K2C1_HUMAN	Keratin, type II cytoskeletal 1 OS=Homo sapiens GN=KRT1 PE=1 SV=6	3574	66170	112	112	29	29	1248	1983	1	1	1	563.272	1124.53	2	1124.53	-0.005	0	38.29	0.019	K	AEAESLYQSK	Y					File: ~Y:\CORE\RAW_DATA_2023_QE\P1481_Sigrun_Lange\P1481_C.raw~; SpectrumID: ~2679~; PrecursorID: ~0~; scans: ~8848~
2	1::sp|cRAP054|P04264|K2C1_HUMAN	Keratin, type II cytoskeletal 1 OS=Homo sapiens GN=KRT1 PE=1 SV=6	3574	66170	112	112	29	29	1249	1903	1	1	1	563.274	1124.53	2	1124.53	-0.0008	0	56.18	0.00032	K	AEAESLYQSK	Y					File: ~Y:\CORE\RAW_DATA_2023_QE\P1481_Sigrun_Lange\P1481_C.raw~; SpectrumID: ~2582~; PrecursorID: ~0~; scans: ~8595~
2	1::sp|cRAP054|P04264|K2C1_HUMAN	Keratin, type II cytoskeletal 1 OS=Homo sapiens GN=KRT1 PE=1 SV=6	3574	66170	112	112	29	29	1250	1844	1	1	1	563.274	1124.53	2	1124.53	-0.0005	0	68.65	1.8e-05	K	AEAESLYQSK	Y					File: ~Y:\CORE\RAW_DATA_2023_QE\P1481_Sigrun_Lange\P1481_C.raw~; SpectrumID: ~2512~; PrecursorID: ~0~; scans: ~8352~
2	1::sp|cRAP054|P04264|K2C1_HUMAN	Keratin, type II cytoskeletal 1 OS=Homo sapiens GN=KRT1 PE=1 SV=6	3574	66170	112	112	29	29	1326	2927	1	1	0	571.263	1140.51	2	1140.51	-0.0013	0	49.98	0.00093	R	DYQELMNTK	L					File: ~Y:\CORE\RAW_DATA_2023_QE\P1481_Sigrun_Lange\P1481_C.raw~; SpectrumID: ~3695~; PrecursorID: ~0~; scans: ~11173~
2	1::sp|cRAP054|P04264|K2C1_HUMAN	Keratin, type II cytoskeletal 1 OS=Homo sapiens GN=KRT1 PE=1 SV=6	3574	66170	112	112	29	29	1327	2781	1	1	0	571.264	1140.51	2	1140.51	0.0018	0	37.69	0.016	R	DYQELMNTK	L					File: ~Y:\CORE\RAW_DATA_2023_QE\P1481_Sigrun_Lange\P1481_C.raw~; SpectrumID: ~3543~; PrecursorID: ~0~; scans: ~10917~
2	1::sp|cRAP054|P04264|K2C1_HUMAN	Keratin, type II cytoskeletal 1 OS=Homo sapiens GN=KRT1 PE=1 SV=6	3574	66170	112	112	29	29	1381	1887	1	1	0	579.261	1156.51	2	1156.51	0.0011	0	38.43	0.011	R	DYQELMNTK	L	Oxidation (M)	0.000003000.0			File: ~Y:\CORE\RAW_DATA_2023_QE\P1481_Sigrun_Lange\P1481_C.raw~; SpectrumID: ~2563~; PrecursorID: ~0~; scans: ~8493~
2	1::sp|cRAP054|P04264|K2C1_HUMAN	Keratin, type II cytoskeletal 1 OS=Homo sapiens GN=KRT1 PE=1 SV=6	3574	66170	112	112	29	29	1458	2818	1	1	0	590.303	1178.59	2	1178.59	-0.0009	0	71.34	1.4e-05	K	YEELQITAGR	H					File: ~Y:\CORE\RAW_DATA_2023_QE\P1481_Sigrun_Lange\P1481_C.raw~; SpectrumID: ~3582~; PrecursorID: ~0~; scans: ~10998~
2	1::sp|cRAP054|P04264|K2C1_HUMAN	Keratin, type II cytoskeletal 1 OS=Homo sapiens GN=KRT1 PE=1 SV=6	3574	66170	112	112	29	29	1459	2686	1	1	0	590.303	1178.59	2	1178.59	-0.0007	0	54.96	0.00063	K	YEELQITAGR	H					File: ~Y:\CORE\RAW_DATA_2023_QE\P1481_Sigrun_Lange\P1481_C.raw~; SpectrumID: ~3446~; PrecursorID: ~0~; scans: ~10741~
2	1::sp|cRAP054|P04264|K2C1_HUMAN	Keratin, type II cytoskeletal 1 OS=Homo sapiens GN=KRT1 PE=1 SV=6	3574	66170	112	112	29	29	1460	2976	1	1	0	590.303	1178.59	2	1178.59	-0.0006	0	71.38	1.4e-05	K	YEELQITAGR	H					File: ~Y:\CORE\RAW_DATA_2023_QE\P1481_Sigrun_Lange\P1481_C.raw~; SpectrumID: ~3748~; PrecursorID: ~0~; scans: ~11257~
2	1::sp|cRAP054|P04264|K2C1_HUMAN	Keratin, type II cytoskeletal 1 OS=Homo sapiens GN=KRT1 PE=1 SV=6	3574	66170	112	112	29	29	1461	3141	1	1	0	590.304	1178.59	2	1178.59	0.0004	0	71.3	1.4e-05	K	YEELQITAGR	H					File: ~Y:\CORE\RAW_DATA_2023_QE\P1481_Sigrun_Lange\P1481_C.raw~; SpectrumID: ~3915~; PrecursorID: ~0~; scans: ~11515~
2	1::sp|cRAP054|P04264|K2C1_HUMAN	Keratin, type II cytoskeletal 1 OS=Homo sapiens GN=KRT1 PE=1 SV=6	3574	66170	112	112	29	29	1462	3461	1	1	0	590.304	1178.59	2	1178.59	0.001	0	59.87	0.0002	K	YEELQITAGR	H					File: ~Y:\CORE\RAW_DATA_2023_QE\P1481_Sigrun_Lange\P1481_C.raw~; SpectrumID: ~4240~; PrecursorID: ~0~; scans: ~12028~
2	1::sp|cRAP054|P04264|K2C1_HUMAN	Keratin, type II cytoskeletal 1 OS=Homo sapiens GN=KRT1 PE=1 SV=6	3574	66170	112	112	29	29	1463	3288	1	1	0	590.305	1178.6	2	1178.59	0.0025	0	53.86	0.00078	K	YEELQITAGR	H					File: ~Y:\CORE\RAW_DATA_2023_QE\P1481_Sigrun_Lange\P1481_C.raw~; SpectrumID: ~4066~; PrecursorID: ~0~; scans: ~11769~
2	1::sp|cRAP054|P04264|K2C1_HUMAN	Keratin, type II cytoskeletal 1 OS=Homo sapiens GN=KRT1 PE=1 SV=6	3574	66170	112	112	29	29	1858	3109	1	1	0	633.321	1264.63	2	1264.63	-0.0019	0	94.93	7.3e-08	R	TNAENEFVTIK	K					File: ~Y:\CORE\RAW_DATA_2023_QE\P1481_Sigrun_Lange\P1481_C.raw~; SpectrumID: ~3883~; PrecursorID: ~0~; scans: ~11470~
2	1::sp|cRAP054|P04264|K2C1_HUMAN	Keratin, type II cytoskeletal 1 OS=Homo sapiens GN=KRT1 PE=1 SV=6	3574	66170	112	112	29	29	1859	2950	1	1	0	633.322	1264.63	2	1264.63	-0.0007	0	75.57	6.3e-06	R	TNAENEFVTIK	K					File: ~Y:\CORE\RAW_DATA_2023_QE\P1481_Sigrun_Lange\P1481_C.raw~; SpectrumID: ~3721~; PrecursorID: ~0~; scans: ~11211~
2	1::sp|cRAP054|P04264|K2C1_HUMAN	Keratin, type II cytoskeletal 1 OS=Homo sapiens GN=KRT1 PE=1 SV=6	3574	66170	112	112	29	29	1860	2796	1	1	0	633.322	1264.63	2	1264.63	0.0004	0	71.42	1.6e-05	R	TNAENEFVTIK	K					File: ~Y:\CORE\RAW_DATA_2023_QE\P1481_Sigrun_Lange\P1481_C.raw~; SpectrumID: ~3558~; PrecursorID: ~0~; scans: ~10952~
2	1::sp|cRAP054|P04264|K2C1_HUMAN	Keratin, type II cytoskeletal 1 OS=Homo sapiens GN=KRT1 PE=1 SV=6	3574	66170	112	112	29	29	1861	3263	1	1	0	633.323	1264.63	2	1264.63	0.0009	0	75.66	5.9e-06	R	TNAENEFVTIK	K					File: ~Y:\CORE\RAW_DATA_2023_QE\P1481_Sigrun_Lange\P1481_C.raw~; SpectrumID: ~4040~; PrecursorID: ~0~; scans: ~11725~
2	1::sp|cRAP054|P04264|K2C1_HUMAN	Keratin, type II cytoskeletal 1 OS=Homo sapiens GN=KRT1 PE=1 SV=6	3574	66170	112	112	29	29	1863	3431	1	1	0	633.329	1264.64	2	1264.63	0.0134	0	44.03	0.0085	R	TNAENEFVTIK	K					File: ~Y:\CORE\RAW_DATA_2023_QE\P1481_Sigrun_Lange\P1481_C.raw~; SpectrumID: ~4210~; PrecursorID: ~0~; scans: ~11983~
2	1::sp|cRAP054|P04264|K2C1_HUMAN	Keratin, type II cytoskeletal 1 OS=Homo sapiens GN=KRT1 PE=1 SV=6	3574	66170	112	112	29	29	1864	3606	1	1	0	633.816	1265.62	2	1265.61	0.0042	0	48.88	0.0025	R	TNAENEFVTIK	K	Deamidated (NQ)	0.01000000000.0			File: ~Y:\CORE\RAW_DATA_2023_QE\P1481_Sigrun_Lange\P1481_C.raw~; SpectrumID: ~4385~; PrecursorID: ~0~; scans: ~12245~
2	1::sp|cRAP054|P04264|K2C1_HUMAN	Keratin, type II cytoskeletal 1 OS=Homo sapiens GN=KRT1 PE=1 SV=6	3574	66170	112	112	29	29	1907	5902	1	1	1	639.357	1276.7	2	1276.7	-0.0026	0	57.64	0.00025	K	LALDLEIATYR	T					File: ~Y:\CORE\RAW_DATA_2023_QE\P1481_Sigrun_Lange\P1481_C.raw~; SpectrumID: ~6690~; PrecursorID: ~0~; scans: ~15780~
2	1::sp|cRAP054|P04264|K2C1_HUMAN	Keratin, type II cytoskeletal 1 OS=Homo sapiens GN=KRT1 PE=1 SV=6	3574	66170	112	112	29	29	1908	6734	1	1	1	639.357	1276.7	2	1276.7	-0.0025	0	49.97	0.0014	K	LALDLEIATYR	T					File: ~Y:\CORE\RAW_DATA_2023_QE\P1481_Sigrun_Lange\P1481_C.raw~; SpectrumID: ~7624~; PrecursorID: ~0~; scans: ~16985~
2	1::sp|cRAP054|P04264|K2C1_HUMAN	Keratin, type II cytoskeletal 1 OS=Homo sapiens GN=KRT1 PE=1 SV=6	3574	66170	112	112	29	29	1910	6096	1	1	1	639.357	1276.7	2	1276.7	-0.0023	0	66.95	2.9e-05	K	LALDLEIATYR	T					File: ~Y:\CORE\RAW_DATA_2023_QE\P1481_Sigrun_Lange\P1481_C.raw~; SpectrumID: ~6892~; PrecursorID: ~0~; scans: ~16046~
2	1::sp|cRAP054|P04264|K2C1_HUMAN	Keratin, type II cytoskeletal 1 OS=Homo sapiens GN=KRT1 PE=1 SV=6	3574	66170	112	112	29	29	1911	6286	1	1	1	639.358	1276.7	2	1276.7	-0.0014	0	62.79	7.5e-05	K	LALDLEIATYR	T					File: ~Y:\CORE\RAW_DATA_2023_QE\P1481_Sigrun_Lange\P1481_C.raw~; SpectrumID: ~7098~; PrecursorID: ~0~; scans: ~16314~
2	1::sp|cRAP054|P04264|K2C1_HUMAN	Keratin, type II cytoskeletal 1 OS=Homo sapiens GN=KRT1 PE=1 SV=6	3574	66170	112	112	29	29	1912	6474	1	1	1	639.358	1276.7	2	1276.7	-0.0012	0	44.46	0.0051	K	LALDLEIATYR	T					File: ~Y:\CORE\RAW_DATA_2023_QE\P1481_Sigrun_Lange\P1481_C.raw~; SpectrumID: ~7308~; PrecursorID: ~0~; scans: ~16592~
2	1::sp|cRAP054|P04264|K2C1_HUMAN	Keratin, type II cytoskeletal 1 OS=Homo sapiens GN=KRT1 PE=1 SV=6	3574	66170	112	112	29	29	1913	5534	1	1	1	639.358	1276.7	2	1276.7	-0.0008	0	68.55	2e-05	K	LALDLEIATYR	T					File: ~Y:\CORE\RAW_DATA_2023_QE\P1481_Sigrun_Lange\P1481_C.raw~; SpectrumID: ~6320~; PrecursorID: ~0~; scans: ~15205~
2	1::sp|cRAP054|P04264|K2C1_HUMAN	Keratin, type II cytoskeletal 1 OS=Homo sapiens GN=KRT1 PE=1 SV=6	3574	66170	112	112	29	29	1914	5673	1	1	1	639.359	1276.7	2	1276.7	-0.0003	0	74.16	5.5e-06	K	LALDLEIATYR	T					File: ~Y:\CORE\RAW_DATA_2023_QE\P1481_Sigrun_Lange\P1481_C.raw~; SpectrumID: ~6460~; PrecursorID: ~0~; scans: ~15461~
2	1::sp|cRAP054|P04264|K2C1_HUMAN	Keratin, type II cytoskeletal 1 OS=Homo sapiens GN=KRT1 PE=1 SV=6	3574	66170	112	112	29	29	1915	7289	1	1	1	639.362	1276.71	2	1276.7	0.0063	0	59.59	0.00011	K	LALDLEIATYR	T					File: ~Y:\CORE\RAW_DATA_2023_QE\P1481_Sigrun_Lange\P1481_C.raw~; SpectrumID: ~8311~; PrecursorID: ~0~; scans: ~17863~
2	1::sp|cRAP054|P04264|K2C1_HUMAN	Keratin, type II cytoskeletal 1 OS=Homo sapiens GN=KRT1 PE=1 SV=6	3574	66170	112	112	29	29	2005	3420	1	1	1	650.767	1299.52	2	1299.52	-0.0024	0	58.27	4.6e-05	K	NMQDMVEDYR	N					File: ~Y:\CORE\RAW_DATA_2023_QE\P1481_Sigrun_Lange\P1481_C.raw~; SpectrumID: ~4199~; PrecursorID: ~0~; scans: ~11963~
2	1::sp|cRAP054|P04264|K2C1_HUMAN	Keratin, type II cytoskeletal 1 OS=Homo sapiens GN=KRT1 PE=1 SV=6	3574	66170	112	112	29	29	2006	3249	1	1	1	650.768	1299.52	2	1299.52	-0.0009	0	39.12	0.0039	K	NMQDMVEDYR	N					File: ~Y:\CORE\RAW_DATA_2023_QE\P1481_Sigrun_Lange\P1481_C.raw~; SpectrumID: ~4026~; PrecursorID: ~0~; scans: ~11705~
2	1::sp|cRAP054|P04264|K2C1_HUMAN	Keratin, type II cytoskeletal 1 OS=Homo sapiens GN=KRT1 PE=1 SV=6	3574	66170	112	112	29	29	2008	3594	1	1	1	650.769	1299.52	2	1299.52	0.0019	0	61.73	2.2e-05	K	NMQDMVEDYR	N					File: ~Y:\CORE\RAW_DATA_2023_QE\P1481_Sigrun_Lange\P1481_C.raw~; SpectrumID: ~4373~; PrecursorID: ~0~; scans: ~12224~
2	1::sp|cRAP054|P04264|K2C1_HUMAN	Keratin, type II cytoskeletal 1 OS=Homo sapiens GN=KRT1 PE=1 SV=6	3574	66170	112	112	29	29	2020	5304	1	1	0	651.859	1301.7	2	1301.71	-0.0051	0	61.25	0.00017	R	SLDLDSIIAEVK	A					File: ~Y:\CORE\RAW_DATA_2023_QE\P1481_Sigrun_Lange\P1481_C.raw~; SpectrumID: ~6089~; PrecursorID: ~0~; scans: ~14824~
2	1::sp|cRAP054|P04264|K2C1_HUMAN	Keratin, type II cytoskeletal 1 OS=Homo sapiens GN=KRT1 PE=1 SV=6	3574	66170	112	112	29	29	2021	6847	1	1	0	651.861	1301.71	2	1301.71	-0.0007	0	76.42	5.3e-06	R	SLDLDSIIAEVK	A					File: ~Y:\CORE\RAW_DATA_2023_QE\P1481_Sigrun_Lange\P1481_C.raw~; SpectrumID: ~7752~; PrecursorID: ~0~; scans: ~17152~
2	1::sp|cRAP054|P04264|K2C1_HUMAN	Keratin, type II cytoskeletal 1 OS=Homo sapiens GN=KRT1 PE=1 SV=6	3574	66170	112	112	29	29	2022	7036	1	1	0	651.861	1301.71	2	1301.71	-0.0002	0	67.35	4.3e-05	R	SLDLDSIIAEVK	A					File: ~Y:\CORE\RAW_DATA_2023_QE\P1481_Sigrun_Lange\P1481_C.raw~; SpectrumID: ~7967~; PrecursorID: ~0~; scans: ~17431~
2	1::sp|cRAP054|P04264|K2C1_HUMAN	Keratin, type II cytoskeletal 1 OS=Homo sapiens GN=KRT1 PE=1 SV=6	3574	66170	112	112	29	29	2023	6857	1	1	0	434.91	1301.71	3	1301.71	-0.0002	0	42.83	0.012	R	SLDLDSIIAEVK	A					File: ~Y:\CORE\RAW_DATA_2023_QE\P1481_Sigrun_Lange\P1481_C.raw~; SpectrumID: ~7764~; PrecursorID: ~0~; scans: ~17169~
2	1::sp|cRAP054|P04264|K2C1_HUMAN	Keratin, type II cytoskeletal 1 OS=Homo sapiens GN=KRT1 PE=1 SV=6	3574	66170	112	112	29	29	2061	2366	1	1	0	437.224	1308.65	3	1308.63	0.0188	2	51.49	0.0013	R	NKYEDEINKR	T	Deamidated (NQ)	0.1000000000.0			File: ~Y:\CORE\RAW_DATA_2023_QE\P1481_Sigrun_Lange\P1481_C.raw~; SpectrumID: ~3110~; PrecursorID: ~0~; scans: ~9827~
2	1::sp|cRAP054|P04264|K2C1_HUMAN	Keratin, type II cytoskeletal 1 OS=Homo sapiens GN=KRT1 PE=1 SV=6	3574	66170	112	112	29	29	2090	2441	1	1	1	658.765	1315.52	2	1315.52	-0.0014	0	54.57	5.2e-05	K	NMQDMVEDYR	N	Oxidation (M)	0.0000300000.0			File: ~Y:\CORE\RAW_DATA_2023_QE\P1481_Sigrun_Lange\P1481_C.raw~; SpectrumID: ~3188~; PrecursorID: ~0~; scans: ~10102~
2	1::sp|cRAP054|P04264|K2C1_HUMAN	Keratin, type II cytoskeletal 1 OS=Homo sapiens GN=KRT1 PE=1 SV=6	3574	66170	112	112	29	29	2092	2676	1	1	1	658.765	1315.52	2	1315.52	-0.0009	0	29.51	0.018	K	NMQDMVEDYR	N	Oxidation (M)	0.0000300000.0			File: ~Y:\CORE\RAW_DATA_2023_QE\P1481_Sigrun_Lange\P1481_C.raw~; SpectrumID: ~3435~; PrecursorID: ~0~; scans: ~10725~
2	1::sp|cRAP054|P04264|K2C1_HUMAN	Keratin, type II cytoskeletal 1 OS=Homo sapiens GN=KRT1 PE=1 SV=6	3574	66170	112	112	29	29	2093	2512	1	1	1	658.768	1315.52	2	1315.52	0.0039	0	54.71	7e-05	K	NMQDMVEDYR	N	Oxidation (M)	0.0000300000.0			File: ~Y:\CORE\RAW_DATA_2023_QE\P1481_Sigrun_Lange\P1481_C.raw~; SpectrumID: ~3266~; PrecursorID: ~0~; scans: ~10354~
2	1::sp|cRAP054|P04264|K2C1_HUMAN	Keratin, type II cytoskeletal 1 OS=Homo sapiens GN=KRT1 PE=1 SV=6	3574	66170	112	112	29	29	2094	2371	1	1	1	658.769	1315.52	2	1315.52	0.0069	0	54.48	8.1e-05	K	NMQDMVEDYR	N	Oxidation (M)	0.0000300000.0			File: ~Y:\CORE\RAW_DATA_2023_QE\P1481_Sigrun_Lange\P1481_C.raw~; SpectrumID: ~3115~; PrecursorID: ~0~; scans: ~9851~
2	1::sp|cRAP054|P04264|K2C1_HUMAN	Keratin, type II cytoskeletal 1 OS=Homo sapiens GN=KRT1 PE=1 SV=6	3574	66170	112	112	29	29	2147	1714	1	1	1	666.762	1331.51	2	1331.51	-0.0026	0	38.56	0.0016	K	NMQDMVEDYR	N	2 Oxidation (M)	0.0300300000.0			File: ~Y:\CORE\RAW_DATA_2023_QE\P1481_Sigrun_Lange\P1481_C.raw~; SpectrumID: ~2346~; PrecursorID: ~0~; scans: ~7980~
2	1::sp|cRAP054|P04264|K2C1_HUMAN	Keratin, type II cytoskeletal 1 OS=Homo sapiens GN=KRT1 PE=1 SV=6	3574	66170	112	112	29	29	2148	1796	1	1	1	666.763	1331.51	2	1331.51	-0.0011	0	57.51	2.2e-05	K	NMQDMVEDYR	N	2 Oxidation (M)	0.0300300000.0			File: ~Y:\CORE\RAW_DATA_2023_QE\P1481_Sigrun_Lange\P1481_C.raw~; SpectrumID: ~2450~; PrecursorID: ~0~; scans: ~8221~
2	1::sp|cRAP054|P04264|K2C1_HUMAN	Keratin, type II cytoskeletal 1 OS=Homo sapiens GN=KRT1 PE=1 SV=6	3574	66170	112	112	29	29	2149	1874	1	1	1	666.765	1331.52	2	1331.51	0.0034	0	44.12	0.00055	K	NMQDMVEDYR	N	2 Oxidation (M)	0.0300300000.0			File: ~Y:\CORE\RAW_DATA_2023_QE\P1481_Sigrun_Lange\P1481_C.raw~; SpectrumID: ~2550~; PrecursorID: ~0~; scans: ~8468~
2	1::sp|cRAP054|P04264|K2C1_HUMAN	Keratin, type II cytoskeletal 1 OS=Homo sapiens GN=KRT1 PE=1 SV=6	3574	66170	112	112	29	29	2178	1595	1	1	1	670.837	1339.66	2	1339.66	-0.002	1	60.85	0.00016	K	SKAEAESLYQSK	Y					File: ~Y:\CORE\RAW_DATA_2023_QE\P1481_Sigrun_Lange\P1481_C.raw~; SpectrumID: ~2168~; PrecursorID: ~0~; scans: ~7643~
2	1::sp|cRAP054|P04264|K2C1_HUMAN	Keratin, type II cytoskeletal 1 OS=Homo sapiens GN=KRT1 PE=1 SV=6	3574	66170	112	112	29	29	2181	1768	1	1	1	670.838	1339.66	2	1339.66	-0.0008	1	57.95	0.0003	K	SKAEAESLYQSK	Y					File: ~Y:\CORE\RAW_DATA_2023_QE\P1481_Sigrun_Lange\P1481_C.raw~; SpectrumID: ~2414~; PrecursorID: ~0~; scans: ~8131~
2	1::sp|cRAP054|P04264|K2C1_HUMAN	Keratin, type II cytoskeletal 1 OS=Homo sapiens GN=KRT1 PE=1 SV=6	3574	66170	112	112	29	29	2184	1851	1	1	1	670.838	1339.66	2	1339.66	0.0003	1	66.36	4.5e-05	K	SKAEAESLYQSK	Y					File: ~Y:\CORE\RAW_DATA_2023_QE\P1481_Sigrun_Lange\P1481_C.raw~; SpectrumID: ~2522~; PrecursorID: ~0~; scans: ~8374~
2	1::sp|cRAP054|P04264|K2C1_HUMAN	Keratin, type II cytoskeletal 1 OS=Homo sapiens GN=KRT1 PE=1 SV=6	3574	66170	112	112	29	29	2187	1681	1	1	1	670.839	1339.66	2	1339.66	0.0018	1	57.12	0.00036	K	SKAEAESLYQSK	Y					File: ~Y:\CORE\RAW_DATA_2023_QE\P1481_Sigrun_Lange\P1481_C.raw~; SpectrumID: ~2291~; PrecursorID: ~0~; scans: ~7885~
2	1::sp|cRAP054|P04264|K2C1_HUMAN	Keratin, type II cytoskeletal 1 OS=Homo sapiens GN=KRT1 PE=1 SV=6	3574	66170	112	112	29	29	2268	3828	1	1	1	679.351	1356.69	2	1356.69	-0.0012	0	61.4	0.00015	K	LNDLEDALQQAK	E					File: ~Y:\CORE\RAW_DATA_2023_QE\P1481_Sigrun_Lange\P1481_C.raw~; SpectrumID: ~4608~; PrecursorID: ~0~; scans: ~12562~
2	1::sp|cRAP054|P04264|K2C1_HUMAN	Keratin, type II cytoskeletal 1 OS=Homo sapiens GN=KRT1 PE=1 SV=6	3574	66170	112	112	29	29	2269	4205	1	1	1	679.351	1356.69	2	1356.69	-0.0009	0	80.81	1.7e-06	K	LNDLEDALQQAK	E					File: ~Y:\CORE\RAW_DATA_2023_QE\P1481_Sigrun_Lange\P1481_C.raw~; SpectrumID: ~4987~; PrecursorID: ~0~; scans: ~13093~
2	1::sp|cRAP054|P04264|K2C1_HUMAN	Keratin, type II cytoskeletal 1 OS=Homo sapiens GN=KRT1 PE=1 SV=6	3574	66170	112	112	29	29	2270	4022	1	1	1	679.351	1356.69	2	1356.69	-0.0009	0	82.1	1.3e-06	K	LNDLEDALQQAK	E					File: ~Y:\CORE\RAW_DATA_2023_QE\P1481_Sigrun_Lange\P1481_C.raw~; SpectrumID: ~4803~; PrecursorID: ~0~; scans: ~12828~
2	1::sp|cRAP054|P04264|K2C1_HUMAN	Keratin, type II cytoskeletal 1 OS=Homo sapiens GN=KRT1 PE=1 SV=6	3574	66170	112	112	29	29	2415	4864	1	1	1	692.348	1382.68	2	1382.68	-0.0013	0	86.32	4.6e-07	K	SLNNQFASFIDK	V					File: ~Y:\CORE\RAW_DATA_2023_QE\P1481_Sigrun_Lange\P1481_C.raw~; SpectrumID: ~5648~; PrecursorID: ~0~; scans: ~14172~
2	1::sp|cRAP054|P04264|K2C1_HUMAN	Keratin, type II cytoskeletal 1 OS=Homo sapiens GN=KRT1 PE=1 SV=6	3574	66170	112	112	29	29	2416	5067	1	1	1	692.348	1382.68	2	1382.68	-0.0011	0	88.9	2.5e-07	K	SLNNQFASFIDK	V					File: ~Y:\CORE\RAW_DATA_2023_QE\P1481_Sigrun_Lange\P1481_C.raw~; SpectrumID: ~5851~; PrecursorID: ~0~; scans: ~14444~
2	1::sp|cRAP054|P04264|K2C1_HUMAN	Keratin, type II cytoskeletal 1 OS=Homo sapiens GN=KRT1 PE=1 SV=6	3574	66170	112	112	29	29	2417	4671	1	1	1	692.351	1382.69	2	1382.68	0.0051	0	84.9	6.5e-07	K	SLNNQFASFIDK	V					File: ~Y:\CORE\RAW_DATA_2023_QE\P1481_Sigrun_Lange\P1481_C.raw~; SpectrumID: ~5454~; PrecursorID: ~0~; scans: ~13905~
2	1::sp|cRAP054|P04264|K2C1_HUMAN	Keratin, type II cytoskeletal 1 OS=Homo sapiens GN=KRT1 PE=1 SV=6	3574	66170	112	112	29	29	2422	5240	1	1	1	692.844	1383.67	2	1383.67	0.0057	0	81.75	1.3e-06	K	SLNNQFASFIDK	V	Deamidated (NQ)	0.000100000000.0			File: ~Y:\CORE\RAW_DATA_2023_QE\P1481_Sigrun_Lange\P1481_C.raw~; SpectrumID: ~6025~; PrecursorID: ~0~; scans: ~14710~
2	1::sp|cRAP054|P04264|K2C1_HUMAN	Keratin, type II cytoskeletal 1 OS=Homo sapiens GN=KRT1 PE=1 SV=6	3574	66170	112	112	29	29	2456	2368	1	1	0	465.248	1392.72	3	1392.72	-0.0014	1	40.87	0.016	R	TNAENEFVTIKK	D					File: ~Y:\CORE\RAW_DATA_2023_QE\P1481_Sigrun_Lange\P1481_C.raw~; SpectrumID: ~3112~; PrecursorID: ~0~; scans: ~9833~
2	1::sp|cRAP054|P04264|K2C1_HUMAN	Keratin, type II cytoskeletal 1 OS=Homo sapiens GN=KRT1 PE=1 SV=6	3574	66170	112	112	29	29	2459	2744	1	1	0	465.25	1392.73	3	1392.72	0.0018	1	46.86	0.004	R	TNAENEFVTIKK	D					File: ~Y:\CORE\RAW_DATA_2023_QE\P1481_Sigrun_Lange\P1481_C.raw~; SpectrumID: ~3505~; PrecursorID: ~0~; scans: ~10851~
2	1::sp|cRAP054|P04264|K2C1_HUMAN	Keratin, type II cytoskeletal 1 OS=Homo sapiens GN=KRT1 PE=1 SV=6	3574	66170	112	112	29	29	2460	2613	1	1	0	465.25	1392.73	3	1392.72	0.0019	1	46.53	0.0044	R	TNAENEFVTIKK	D					File: ~Y:\CORE\RAW_DATA_2023_QE\P1481_Sigrun_Lange\P1481_C.raw~; SpectrumID: ~3370~; PrecursorID: ~0~; scans: ~10592~
2	1::sp|cRAP054|P04264|K2C1_HUMAN	Keratin, type II cytoskeletal 1 OS=Homo sapiens GN=KRT1 PE=1 SV=6	3574	66170	112	112	29	29	2832	3092	1	1	0	738.396	1474.78	2	1474.78	-0.0012	0	64.52	7.9e-05	R	FLEQQNQVLQTK	W					File: ~Y:\CORE\RAW_DATA_2023_QE\P1481_Sigrun_Lange\P1481_C.raw~; SpectrumID: ~3866~; PrecursorID: ~0~; scans: ~11440~
2	1::sp|cRAP054|P04264|K2C1_HUMAN	Keratin, type II cytoskeletal 1 OS=Homo sapiens GN=KRT1 PE=1 SV=6	3574	66170	112	112	29	29	2833	2933	1	1	0	738.396	1474.78	2	1474.78	-0.0012	0	84.27	8.4e-07	R	FLEQQNQVLQTK	W					File: ~Y:\CORE\RAW_DATA_2023_QE\P1481_Sigrun_Lange\P1481_C.raw~; SpectrumID: ~3701~; PrecursorID: ~0~; scans: ~11182~
2	1::sp|cRAP054|P04264|K2C1_HUMAN	Keratin, type II cytoskeletal 1 OS=Homo sapiens GN=KRT1 PE=1 SV=6	3574	66170	112	112	29	29	2834	2786	1	1	0	738.396	1474.78	2	1474.78	-0.0009	0	71.81	1.5e-05	R	FLEQQNQVLQTK	W					File: ~Y:\CORE\RAW_DATA_2023_QE\P1481_Sigrun_Lange\P1481_C.raw~; SpectrumID: ~3548~; PrecursorID: ~0~; scans: ~10926~
2	1::sp|cRAP054|P04264|K2C1_HUMAN	Keratin, type II cytoskeletal 1 OS=Homo sapiens GN=KRT1 PE=1 SV=6	3574	66170	112	112	29	29	2836	2650	1	1	0	738.399	1474.78	2	1474.78	0.0057	0	62.71	0.00011	R	FLEQQNQVLQTK	W					File: ~Y:\CORE\RAW_DATA_2023_QE\P1481_Sigrun_Lange\P1481_C.raw~; SpectrumID: ~3408~; PrecursorID: ~0~; scans: ~10668~
2	1::sp|cRAP054|P04264|K2C1_HUMAN	Keratin, type II cytoskeletal 1 OS=Homo sapiens GN=KRT1 PE=1 SV=6	3574	66170	112	112	29	29	3327	4042	1	1	1	800.415	1598.82	2	1598.83	-0.0109	1	37.3	0.041	K	NKLNDLEDALQQAK	E					File: ~Y:\CORE\RAW_DATA_2023_QE\P1481_Sigrun_Lange\P1481_C.raw~; SpectrumID: ~4823~; PrecursorID: ~0~; scans: ~12852~
2	1::sp|cRAP054|P04264|K2C1_HUMAN	Keratin, type II cytoskeletal 1 OS=Homo sapiens GN=KRT1 PE=1 SV=6	3574	66170	112	112	29	29	3329	4413	1	1	1	533.949	1598.82	3	1598.83	-0.0018	1	58.15	0.00034	K	NKLNDLEDALQQAK	E					File: ~Y:\CORE\RAW_DATA_2023_QE\P1481_Sigrun_Lange\P1481_C.raw~; SpectrumID: ~5196~; PrecursorID: ~0~; scans: ~13371~
2	1::sp|cRAP054|P04264|K2C1_HUMAN	Keratin, type II cytoskeletal 1 OS=Homo sapiens GN=KRT1 PE=1 SV=6	3574	66170	112	112	29	29	3330	4224	1	1	1	800.42	1598.82	2	1598.83	-0.0014	1	96.37	5.2e-08	K	NKLNDLEDALQQAK	E					File: ~Y:\CORE\RAW_DATA_2023_QE\P1481_Sigrun_Lange\P1481_C.raw~; SpectrumID: ~5006~; PrecursorID: ~0~; scans: ~13117~
2	1::sp|cRAP054|P04264|K2C1_HUMAN	Keratin, type II cytoskeletal 1 OS=Homo sapiens GN=KRT1 PE=1 SV=6	3574	66170	112	112	29	29	3331	4211	1	1	1	533.949	1598.83	3	1598.83	-0.0009	1	68.74	3e-05	K	NKLNDLEDALQQAK	E					File: ~Y:\CORE\RAW_DATA_2023_QE\P1481_Sigrun_Lange\P1481_C.raw~; SpectrumID: ~4993~; PrecursorID: ~0~; scans: ~13101~
2	1::sp|cRAP054|P04264|K2C1_HUMAN	Keratin, type II cytoskeletal 1 OS=Homo sapiens GN=KRT1 PE=1 SV=6	3574	66170	112	112	29	29	3532	3588	1	1	1	829.392	1656.77	2	1656.79	-0.0161	0	44.19	0.0075	R	SGGGFSSGSAGIINYQR	R					File: ~Y:\CORE\RAW_DATA_2023_QE\P1481_Sigrun_Lange\P1481_C.raw~; SpectrumID: ~4367~; PrecursorID: ~0~; scans: ~12215~
2	1::sp|cRAP054|P04264|K2C1_HUMAN	Keratin, type II cytoskeletal 1 OS=Homo sapiens GN=KRT1 PE=1 SV=6	3574	66170	112	112	29	29	3534	3416	1	1	1	829.399	1656.78	2	1656.79	-0.0015	0	73.37	9.8e-06	R	SGGGFSSGSAGIINYQR	R					File: ~Y:\CORE\RAW_DATA_2023_QE\P1481_Sigrun_Lange\P1481_C.raw~; SpectrumID: ~4194~; PrecursorID: ~0~; scans: ~11955~
2	1::sp|cRAP054|P04264|K2C1_HUMAN	Keratin, type II cytoskeletal 1 OS=Homo sapiens GN=KRT1 PE=1 SV=6	3574	66170	112	112	29	29	3536	3244	1	1	1	829.4	1656.79	2	1656.79	-0.0004	0	98.11	3.4e-08	R	SGGGFSSGSAGIINYQR	R					File: ~Y:\CORE\RAW_DATA_2023_QE\P1481_Sigrun_Lange\P1481_C.raw~; SpectrumID: ~4021~; PrecursorID: ~0~; scans: ~11695~
2	1::sp|cRAP054|P04264|K2C1_HUMAN	Keratin, type II cytoskeletal 1 OS=Homo sapiens GN=KRT1 PE=1 SV=6	3574	66170	112	112	29	29	3645	3910	1	1	1	563.328	1686.96	3	1686.96	-0.0005	1	69.74	6.4e-06	R	SLVNLGGSKSISISVAR	G					File: ~Y:\CORE\RAW_DATA_2023_QE\P1481_Sigrun_Lange\P1481_C.raw~; SpectrumID: ~4690~; PrecursorID: ~0~; scans: ~12673~
2	1::sp|cRAP054|P04264|K2C1_HUMAN	Keratin, type II cytoskeletal 1 OS=Homo sapiens GN=KRT1 PE=1 SV=6	3574	66170	112	112	29	29	3646	3718	1	1	1	563.328	1686.96	3	1686.96	-0.0001	1	34.86	0.02	R	SLVNLGGSKSISISVAR	G					File: ~Y:\CORE\RAW_DATA_2023_QE\P1481_Sigrun_Lange\P1481_C.raw~; SpectrumID: ~4497~; PrecursorID: ~0~; scans: ~12408~
2	1::sp|cRAP054|P04264|K2C1_HUMAN	Keratin, type II cytoskeletal 1 OS=Homo sapiens GN=KRT1 PE=1 SV=6	3574	66170	112	112	29	29	3647	3693	1	1	1	563.329	1686.97	3	1686.96	0.0023	1	47.92	0.00081	R	SLVNLGGSKSISISVAR	G					File: ~Y:\CORE\RAW_DATA_2023_QE\P1481_Sigrun_Lange\P1481_C.raw~; SpectrumID: ~4472~; PrecursorID: ~0~; scans: ~12376~
2	1::sp|cRAP054|P04264|K2C1_HUMAN	Keratin, type II cytoskeletal 1 OS=Homo sapiens GN=KRT1 PE=1 SV=6	3574	66170	112	112	29	29	3648	4099	1	1	1	563.329	1686.97	3	1686.96	0.0025	1	41	0.004	R	SLVNLGGSKSISISVAR	G					File: ~Y:\CORE\RAW_DATA_2023_QE\P1481_Sigrun_Lange\P1481_C.raw~; SpectrumID: ~4881~; PrecursorID: ~0~; scans: ~12937~
2	1::sp|cRAP054|P04264|K2C1_HUMAN	Keratin, type II cytoskeletal 1 OS=Homo sapiens GN=KRT1 PE=1 SV=6	3574	66170	112	112	29	29	3734	3005	1	1	1	858.926	1715.84	2	1715.84	-0.0057	0	64.44	0.0001	K	QISNLQQSISDAEQR	G					File: ~Y:\CORE\RAW_DATA_2023_QE\P1481_Sigrun_Lange\P1481_C.raw~; SpectrumID: ~3777~; PrecursorID: ~0~; scans: ~11300~
2	1::sp|cRAP054|P04264|K2C1_HUMAN	Keratin, type II cytoskeletal 1 OS=Homo sapiens GN=KRT1 PE=1 SV=6	3574	66170	112	112	29	29	3736	3164	1	1	1	858.928	1715.84	2	1715.84	-0.0017	0	98.26	4.3e-08	K	QISNLQQSISDAEQR	G					File: ~Y:\CORE\RAW_DATA_2023_QE\P1481_Sigrun_Lange\P1481_C.raw~; SpectrumID: ~3938~; PrecursorID: ~0~; scans: ~11558~
2	1::sp|cRAP054|P04264|K2C1_HUMAN	Keratin, type II cytoskeletal 1 OS=Homo sapiens GN=KRT1 PE=1 SV=6	3574	66170	112	112	29	29	3737	3209	1	1	1	572.955	1715.84	3	1715.84	-0.0008	0	62.48	0.00016	K	QISNLQQSISDAEQR	G					File: ~Y:\CORE\RAW_DATA_2023_QE\P1481_Sigrun_Lange\P1481_C.raw~; SpectrumID: ~3983~; PrecursorID: ~0~; scans: ~11632~
2	1::sp|cRAP054|P04264|K2C1_HUMAN	Keratin, type II cytoskeletal 1 OS=Homo sapiens GN=KRT1 PE=1 SV=6	3574	66170	112	112	29	29	3738	3371	1	1	1	572.955	1715.84	3	1715.84	-0.0004	0	46	0.0073	K	QISNLQQSISDAEQR	G					File: ~Y:\CORE\RAW_DATA_2023_QE\P1481_Sigrun_Lange\P1481_C.raw~; SpectrumID: ~4149~; PrecursorID: ~0~; scans: ~11889~
2	1::sp|cRAP054|P04264|K2C1_HUMAN	Keratin, type II cytoskeletal 1 OS=Homo sapiens GN=KRT1 PE=1 SV=6	3574	66170	112	112	29	29	3739	3322	1	1	1	858.929	1715.84	2	1715.84	-0.0003	0	98.37	4.2e-08	K	QISNLQQSISDAEQR	G					File: ~Y:\CORE\RAW_DATA_2023_QE\P1481_Sigrun_Lange\P1481_C.raw~; SpectrumID: ~4100~; PrecursorID: ~0~; scans: ~11814~
2	1::sp|cRAP054|P04264|K2C1_HUMAN	Keratin, type II cytoskeletal 1 OS=Homo sapiens GN=KRT1 PE=1 SV=6	3574	66170	112	112	29	29	3741	3499	1	1	1	858.93	1715.84	2	1715.84	0.0008	0	106.79	6.1e-09	K	QISNLQQSISDAEQR	G					File: ~Y:\CORE\RAW_DATA_2023_QE\P1481_Sigrun_Lange\P1481_C.raw~; SpectrumID: ~4278~; PrecursorID: ~0~; scans: ~12075~
2	1::sp|cRAP054|P04264|K2C1_HUMAN	Keratin, type II cytoskeletal 1 OS=Homo sapiens GN=KRT1 PE=1 SV=6	3574	66170	112	112	29	29	3743	3050	1	1	1	573.29	1716.85	3	1716.83	0.0195	0	44.46	0.011	K	QISNLQQSISDAEQR	G	Deamidated (NQ)	0.000001000000000.0			File: ~Y:\CORE\RAW_DATA_2023_QE\P1481_Sigrun_Lange\P1481_C.raw~; SpectrumID: ~3823~; PrecursorID: ~0~; scans: ~11373~
2	1::sp|cRAP054|P04264|K2C1_HUMAN	Keratin, type II cytoskeletal 1 OS=Homo sapiens GN=KRT1 PE=1 SV=6	3574	66170	112	112	29	29	3744	5453	1	1	1	859.432	1716.85	2	1716.83	0.0225	0	55.46	0.00087	K	QISNLQQSISDAEQR	G	Deamidated (NQ)	0.000100000000000.0			File: ~Y:\CORE\RAW_DATA_2023_QE\P1481_Sigrun_Lange\P1481_C.raw~; SpectrumID: ~6238~; PrecursorID: ~0~; scans: ~15071~
2	1::sp|cRAP054|P04264|K2C1_HUMAN	Keratin, type II cytoskeletal 1 OS=Homo sapiens GN=KRT1 PE=1 SV=6	3574	66170	112	112	29	29	3931	3142	1	1	1	883.37	1764.73	2	1764.73	-0.0018	0	45.43	0.0014	R	FSSCGGGGGSFGAGGGFGSR	S					File: ~Y:\CORE\RAW_DATA_2023_QE\P1481_Sigrun_Lange\P1481_C.raw~; SpectrumID: ~3916~; PrecursorID: ~0~; scans: ~11516~
2	1::sp|cRAP054|P04264|K2C1_HUMAN	Keratin, type II cytoskeletal 1 OS=Homo sapiens GN=KRT1 PE=1 SV=6	3574	66170	112	112	29	29	3932	2924	1	1	1	883.379	1764.74	2	1764.73	0.0166	0	34.1	0.029	R	FSSCGGGGGSFGAGGGFGSR	S					File: ~Y:\CORE\RAW_DATA_2023_QE\P1481_Sigrun_Lange\P1481_C.raw~; SpectrumID: ~3692~; PrecursorID: ~0~; scans: ~11168~
2	1::sp|cRAP054|P04264|K2C1_HUMAN	Keratin, type II cytoskeletal 1 OS=Homo sapiens GN=KRT1 PE=1 SV=6	3574	66170	112	112	29	29	4517	5886	1	1	1	648.001	1940.98	3	1940.98	0.0008	1	50.91	0.0022	K	LNDLEDALQQAKEDLAR	L					File: ~Y:\CORE\RAW_DATA_2023_QE\P1481_Sigrun_Lange\P1481_C.raw~; SpectrumID: ~6674~; PrecursorID: ~0~; scans: ~15760~
2	1::sp|cRAP054|P04264|K2C1_HUMAN	Keratin, type II cytoskeletal 1 OS=Homo sapiens GN=KRT1 PE=1 SV=6	3574	66170	112	112	29	29	4523	5654	1	1	1	648.335	1941.98	3	1941.96	0.02	1	55.67	0.00071	K	LNDLEDALQQAKEDLAR	L	Deamidated (NQ)	0.01000000000000000.0			File: ~Y:\CORE\RAW_DATA_2023_QE\P1481_Sigrun_Lange\P1481_C.raw~; SpectrumID: ~6441~; PrecursorID: ~0~; scans: ~15430~
2	1::sp|cRAP054|P04264|K2C1_HUMAN	Keratin, type II cytoskeletal 1 OS=Homo sapiens GN=KRT1 PE=1 SV=6	3574	66170	112	112	29	29	4710	6550	1	1	1	665.328	1992.96	3	1992.97	-0.0074	0	61.65	0.0002	R	THNLEPYFESFINNLR	R					File: ~Y:\CORE\RAW_DATA_2023_QE\P1481_Sigrun_Lange\P1481_C.raw~; SpectrumID: ~7404~; PrecursorID: ~0~; scans: ~16713~
2	1::sp|cRAP054|P04264|K2C1_HUMAN	Keratin, type II cytoskeletal 1 OS=Homo sapiens GN=KRT1 PE=1 SV=6	3574	66170	112	112	29	29	4714	6738	1	1	1	665.33	1992.97	3	1992.97	-0.0009	0	63.48	0.00013	R	THNLEPYFESFINNLR	R					File: ~Y:\CORE\RAW_DATA_2023_QE\P1481_Sigrun_Lange\P1481_C.raw~; SpectrumID: ~7628~; PrecursorID: ~0~; scans: ~16990~
2	1::sp|cRAP054|P04264|K2C1_HUMAN	Keratin, type II cytoskeletal 1 OS=Homo sapiens GN=KRT1 PE=1 SV=6	3574	66170	112	112	29	29	4717	5623	1	1	1	665.657	1993.95	3	1993.95	-0.0033	0	65.88	7.1e-05	R	THNLEPYFESFINNLR	R	Deamidated (NQ)	0.0000000000001000.0			File: ~Y:\CORE\RAW_DATA_2023_QE\P1481_Sigrun_Lange\P1481_C.raw~; SpectrumID: ~6410~; PrecursorID: ~0~; scans: ~15380~
2	1::sp|cRAP054|P04264|K2C1_HUMAN	Keratin, type II cytoskeletal 1 OS=Homo sapiens GN=KRT1 PE=1 SV=6	3574	66170	112	112	29	29	4718	5790	1	1	1	665.658	1993.95	3	1993.95	-0.0026	0	66.9	5.6e-05	R	THNLEPYFESFINNLR	R	Deamidated (NQ)	0.0000000000001000.0			File: ~Y:\CORE\RAW_DATA_2023_QE\P1481_Sigrun_Lange\P1481_C.raw~; SpectrumID: ~6577~; PrecursorID: ~0~; scans: ~15637~
2	1::sp|cRAP054|P04264|K2C1_HUMAN	Keratin, type II cytoskeletal 1 OS=Homo sapiens GN=KRT1 PE=1 SV=6	3574	66170	112	112	29	29	6068	1804	1	1	1	1192.48	2382.94	2	2382.94	-0.0022	0	42.41	0.00082	R	GGGGGGYGSGGSSYGSGGGSYGSGGGGGGGR	G					File: ~Y:\CORE\RAW_DATA_2023_QE\P1481_Sigrun_Lange\P1481_C.raw~; SpectrumID: ~2465~; PrecursorID: ~0~; scans: ~8249~
2	1::sp|cRAP054|P04264|K2C1_HUMAN	Keratin, type II cytoskeletal 1 OS=Homo sapiens GN=KRT1 PE=1 SV=6	3574	66170	112	112	29	29	6077	1806	1	1	1	795.659	2383.95	3	2383.93	0.0252	0	30.98	0.017	R	GGGGGGYGSGGSSYGSGGGSYGSGGGGGGGR	G	Deamidated (R)	0.0000000000000000000000000000002.0			File: ~Y:\CORE\RAW_DATA_2023_QE\P1481_Sigrun_Lange\P1481_C.raw~; SpectrumID: ~2467~; PrecursorID: ~0~; scans: ~8252~
2	1::sp|cRAP054|P04264|K2C1_HUMAN	Keratin, type II cytoskeletal 1 OS=Homo sapiens GN=KRT1 PE=1 SV=6	3574	66170	112	112	29	29	8790	7604	1	1	1	1137.07	4544.23	4	4544.16	0.0762	0	58.99	0.00028	K	LDNLQQEIDFLTALYQAELSQMQTQISETNVILSMDNNR	S	2 Deamidated (NQ); Oxidation (M)	0.000001000000000100000300000000000000000.0			File: ~Y:\CORE\RAW_DATA_2023_QE\P1481_Sigrun_Lange\P1481_C.raw~; SpectrumID: ~8811~; PrecursorID: ~0~; scans: ~18458~
2	2::tr|Q63282|Q63282_RAT	Keratin K6 (Fragment) OS=Rattus norvegicus OX=10116 GN=keratin K6 PE=4 SV=1	208	3106	6	6	1	1	1458	2818	1	0	0	590.303	1178.59	2	1178.59	-0.0009	0	71.34	1.4e-05	K	YEELQITAGR	H					File: ~Y:\CORE\RAW_DATA_2023_QE\P1481_Sigrun_Lange\P1481_C.raw~; SpectrumID: ~3582~; PrecursorID: ~0~; scans: ~10998~
2	2::tr|Q63282|Q63282_RAT	Keratin K6 (Fragment) OS=Rattus norvegicus OX=10116 GN=keratin K6 PE=4 SV=1	208	3106	6	6	1	1	1459	2686	1	0	0	590.303	1178.59	2	1178.59	-0.0007	0	54.96	0.00063	K	YEELQITAGR	H					File: ~Y:\CORE\RAW_DATA_2023_QE\P1481_Sigrun_Lange\P1481_C.raw~; SpectrumID: ~3446~; PrecursorID: ~0~; scans: ~10741~
2	2::tr|Q63282|Q63282_RAT	Keratin K6 (Fragment) OS=Rattus norvegicus OX=10116 GN=keratin K6 PE=4 SV=1	208	3106	6	6	1	1	1460	2976	1	0	0	590.303	1178.59	2	1178.59	-0.0006	0	71.38	1.4e-05	K	YEELQITAGR	H					File: ~Y:\CORE\RAW_DATA_2023_QE\P1481_Sigrun_Lange\P1481_C.raw~; SpectrumID: ~3748~; PrecursorID: ~0~; scans: ~11257~
2	2::tr|Q63282|Q63282_RAT	Keratin K6 (Fragment) OS=Rattus norvegicus OX=10116 GN=keratin K6 PE=4 SV=1	208	3106	6	6	1	1	1461	3141	1	0	0	590.304	1178.59	2	1178.59	0.0004	0	71.3	1.4e-05	K	YEELQITAGR	H					File: ~Y:\CORE\RAW_DATA_2023_QE\P1481_Sigrun_Lange\P1481_C.raw~; SpectrumID: ~3915~; PrecursorID: ~0~; scans: ~11515~
2	2::tr|Q63282|Q63282_RAT	Keratin K6 (Fragment) OS=Rattus norvegicus OX=10116 GN=keratin K6 PE=4 SV=1	208	3106	6	6	1	1	1462	3461	1	0	0	590.304	1178.59	2	1178.59	0.001	0	59.87	0.0002	K	YEELQITAGR	H					File: ~Y:\CORE\RAW_DATA_2023_QE\P1481_Sigrun_Lange\P1481_C.raw~; SpectrumID: ~4240~; PrecursorID: ~0~; scans: ~12028~
2	2::tr|Q63282|Q63282_RAT	Keratin K6 (Fragment) OS=Rattus norvegicus OX=10116 GN=keratin K6 PE=4 SV=1	208	3106	6	6	1	1	1463	3288	1	0	0	590.305	1178.6	2	1178.59	0.0025	0	53.86	0.00078	K	YEELQITAGR	H					File: ~Y:\CORE\RAW_DATA_2023_QE\P1481_Sigrun_Lange\P1481_C.raw~; SpectrumID: ~4066~; PrecursorID: ~0~; scans: ~11769~
3	1::sp|cRAP041|P35527|K1C9_HUMAN	Keratin, type I cytoskeletal 9 OS=Homo sapiens GN=KRT9 PE=1 SV=3	3462	62255	106	106	29	29	88	622	1	1	1	399.18	796.346	2	796.346	-0.0005	0	49.91	0.00018	R	GGSGGSYGR	G					File: ~Y:\CORE\RAW_DATA_2023_QE\P1481_Sigrun_Lange\P1481_C.raw~; SpectrumID: ~628~; PrecursorID: ~0~; scans: ~5363~
3	1::sp|cRAP041|P35527|K1C9_HUMAN	Keratin, type I cytoskeletal 9 OS=Homo sapiens GN=KRT9 PE=1 SV=3	3462	62255	106	106	29	29	89	764	1	1	1	399.18	796.346	2	796.346	-0.0003	0	54.67	6e-05	R	GGSGGSYGR	G					File: ~Y:\CORE\RAW_DATA_2023_QE\P1481_Sigrun_Lange\P1481_C.raw~; SpectrumID: ~844~; PrecursorID: ~0~; scans: ~5631~
3	1::sp|cRAP041|P35527|K1C9_HUMAN	Keratin, type I cytoskeletal 9 OS=Homo sapiens GN=KRT9 PE=1 SV=3	3462	62255	106	106	29	29	114	2071	1	1	0	405.223	808.432	2	808.433	-0.0009	0	36.32	0.0076	R	LASYLDK	V					File: ~Y:\CORE\RAW_DATA_2023_QE\P1481_Sigrun_Lange\P1481_C.raw~; SpectrumID: ~2776~; PrecursorID: ~0~; scans: ~9105~
3	1::sp|cRAP041|P35527|K1C9_HUMAN	Keratin, type I cytoskeletal 9 OS=Homo sapiens GN=KRT9 PE=1 SV=3	3462	62255	106	106	29	29	115	2176	1	1	0	405.224	808.433	2	808.433	0.0002	0	36.05	0.0082	R	LASYLDK	V					File: ~Y:\CORE\RAW_DATA_2023_QE\P1481_Sigrun_Lange\P1481_C.raw~; SpectrumID: ~2896~; PrecursorID: ~0~; scans: ~9350~
3	1::sp|cRAP041|P35527|K1C9_HUMAN	Keratin, type I cytoskeletal 9 OS=Homo sapiens GN=KRT9 PE=1 SV=3	3462	62255	106	106	29	29	133	973	1	1	1	406.752	811.49	2	811.492	-0.0011	1	54.89	9.2e-05	K	KGPAAIQK	N					File: ~Y:\CORE\RAW_DATA_2023_QE\P1481_Sigrun_Lange\P1481_C.raw~; SpectrumID: ~1200~; PrecursorID: ~0~; scans: ~6119~
3	1::sp|cRAP041|P35527|K1C9_HUMAN	Keratin, type I cytoskeletal 9 OS=Homo sapiens GN=KRT9 PE=1 SV=3	3462	62255	106	106	29	29	134	1170	1	1	1	406.753	811.491	2	811.492	-0.0007	1	35.78	0.0075	K	KGPAAIQK	N					File: ~Y:\CORE\RAW_DATA_2023_QE\P1481_Sigrun_Lange\P1481_C.raw~; SpectrumID: ~1541~; PrecursorID: ~0~; scans: ~6625~
3	1::sp|cRAP041|P35527|K1C9_HUMAN	Keratin, type I cytoskeletal 9 OS=Homo sapiens GN=KRT9 PE=1 SV=3	3462	62255	106	106	29	29	135	1061	1	1	1	406.753	811.491	2	811.492	-0.0007	1	41.38	0.0021	K	KGPAAIQK	N					File: ~Y:\CORE\RAW_DATA_2023_QE\P1481_Sigrun_Lange\P1481_C.raw~; SpectrumID: ~1362~; PrecursorID: ~0~; scans: ~6362~
3	1::sp|cRAP041|P35527|K1C9_HUMAN	Keratin, type I cytoskeletal 9 OS=Homo sapiens GN=KRT9 PE=1 SV=3	3462	62255	106	106	29	29	498	3866	1	1	1	449.21	896.405	2	896.406	-0.0009	0	40.36	0.0056	R	MTLDDFR	I					File: ~Y:\CORE\RAW_DATA_2023_QE\P1481_Sigrun_Lange\P1481_C.raw~; SpectrumID: ~4646~; PrecursorID: ~0~; scans: ~12612~
3	1::sp|cRAP041|P35527|K1C9_HUMAN	Keratin, type I cytoskeletal 9 OS=Homo sapiens GN=KRT9 PE=1 SV=3	3462	62255	106	106	29	29	499	3668	1	1	1	449.21	896.406	2	896.406	-0.0005	0	42.17	0.0031	R	MTLDDFR	I					File: ~Y:\CORE\RAW_DATA_2023_QE\P1481_Sigrun_Lange\P1481_C.raw~; SpectrumID: ~4447~; PrecursorID: ~0~; scans: ~12343~
3	1::sp|cRAP041|P35527|K1C9_HUMAN	Keratin, type I cytoskeletal 9 OS=Homo sapiens GN=KRT9 PE=1 SV=3	3462	62255	106	106	29	29	500	3507	1	1	1	449.211	896.407	2	896.406	0.0009	0	39.05	0.0079	R	MTLDDFR	I					File: ~Y:\CORE\RAW_DATA_2023_QE\P1481_Sigrun_Lange\P1481_C.raw~; SpectrumID: ~4286~; PrecursorID: ~0~; scans: ~12086~
3	1::sp|cRAP041|P35527|K1C9_HUMAN	Keratin, type I cytoskeletal 9 OS=Homo sapiens GN=KRT9 PE=1 SV=3	3462	62255	106	106	29	29	546	2675	1	1	1	457.207	912.399	2	912.401	-0.0018	0	33.71	0.019	R	MTLDDFR	I	Oxidation (M)	0.3000000.0			File: ~Y:\CORE\RAW_DATA_2023_QE\P1481_Sigrun_Lange\P1481_C.raw~; SpectrumID: ~3434~; PrecursorID: ~0~; scans: ~10723~
3	1::sp|cRAP041|P35527|K1C9_HUMAN	Keratin, type I cytoskeletal 9 OS=Homo sapiens GN=KRT9 PE=1 SV=3	3462	62255	106	106	29	29	549	2564	1	1	1	457.208	912.401	2	912.401	-0.0003	0	41.99	0.0028	R	MTLDDFR	I	Oxidation (M)	0.3000000.0			File: ~Y:\CORE\RAW_DATA_2023_QE\P1481_Sigrun_Lange\P1481_C.raw~; SpectrumID: ~3320~; PrecursorID: ~0~; scans: ~10467~
3	1::sp|cRAP041|P35527|K1C9_HUMAN	Keratin, type I cytoskeletal 9 OS=Homo sapiens GN=KRT9 PE=1 SV=3	3462	62255	106	106	29	29	550	3654	1	1	1	457.208	912.401	2	912.401	-0.0002	0	40.73	0.0038	R	MTLDDFR	I	Oxidation (M)	0.3000000.0			File: ~Y:\CORE\RAW_DATA_2023_QE\P1481_Sigrun_Lange\P1481_C.raw~; SpectrumID: ~4433~; PrecursorID: ~0~; scans: ~12325~
3	1::sp|cRAP041|P35527|K1C9_HUMAN	Keratin, type I cytoskeletal 9 OS=Homo sapiens GN=KRT9 PE=1 SV=3	3462	62255	106	106	29	29	551	2465	1	1	1	457.208	912.402	2	912.401	0.0006	0	37.67	0.0074	R	MTLDDFR	I	Oxidation (M)	0.3000000.0			File: ~Y:\CORE\RAW_DATA_2023_QE\P1481_Sigrun_Lange\P1481_C.raw~; SpectrumID: ~3215~; PrecursorID: ~0~; scans: ~10211~
3	1::sp|cRAP041|P35527|K1C9_HUMAN	Keratin, type I cytoskeletal 9 OS=Homo sapiens GN=KRT9 PE=1 SV=3	3462	62255	106	106	29	29	552	3854	1	1	1	457.209	912.404	2	912.401	0.0027	0	44.38	0.0016	R	MTLDDFR	I	Oxidation (M)	0.3000000.0			File: ~Y:\CORE\RAW_DATA_2023_QE\P1481_Sigrun_Lange\P1481_C.raw~; SpectrumID: ~4634~; PrecursorID: ~0~; scans: ~12595~
3	1::sp|cRAP041|P35527|K1C9_HUMAN	Keratin, type I cytoskeletal 9 OS=Homo sapiens GN=KRT9 PE=1 SV=3	3462	62255	106	106	29	29	712	2745	1	1	1	484.228	966.442	2	966.445	-0.0032	0	33.62	0.043	K	IQDWYDK	K					File: ~Y:\CORE\RAW_DATA_2023_QE\P1481_Sigrun_Lange\P1481_C.raw~; SpectrumID: ~3506~; PrecursorID: ~0~; scans: ~10852~
3	1::sp|cRAP041|P35527|K1C9_HUMAN	Keratin, type I cytoskeletal 9 OS=Homo sapiens GN=KRT9 PE=1 SV=3	3462	62255	106	106	29	29	713	2508	1	1	1	484.23	966.444	2	966.445	-0.0001	0	38.05	0.016	K	IQDWYDK	K					File: ~Y:\CORE\RAW_DATA_2023_QE\P1481_Sigrun_Lange\P1481_C.raw~; SpectrumID: ~3261~; PrecursorID: ~0~; scans: ~10338~
3	1::sp|cRAP041|P35527|K1C9_HUMAN	Keratin, type I cytoskeletal 9 OS=Homo sapiens GN=KRT9 PE=1 SV=3	3462	62255	106	106	29	29	714	2612	1	1	1	484.23	966.445	2	966.445	0.0005	0	33.19	0.05	K	IQDWYDK	K					File: ~Y:\CORE\RAW_DATA_2023_QE\P1481_Sigrun_Lange\P1481_C.raw~; SpectrumID: ~3369~; PrecursorID: ~0~; scans: ~10591~
3	1::sp|cRAP041|P35527|K1C9_HUMAN	Keratin, type I cytoskeletal 9 OS=Homo sapiens GN=KRT9 PE=1 SV=3	3462	62255	106	106	29	29	744	982	1	1	1	491.719	981.424	2	981.427	-0.002	0	42.71	0.004	R	FSSSGGGGGGGR	F					File: ~Y:\CORE\RAW_DATA_2023_QE\P1481_Sigrun_Lange\P1481_C.raw~; SpectrumID: ~1215~; PrecursorID: ~0~; scans: ~6141~
3	1::sp|cRAP041|P35527|K1C9_HUMAN	Keratin, type I cytoskeletal 9 OS=Homo sapiens GN=KRT9 PE=1 SV=3	3462	62255	106	106	29	29	745	763	1	1	1	491.72	981.425	2	981.427	-0.001	0	68.94	1e-05	R	FSSSGGGGGGGR	F					File: ~Y:\CORE\RAW_DATA_2023_QE\P1481_Sigrun_Lange\P1481_C.raw~; SpectrumID: ~842~; PrecursorID: ~0~; scans: ~5629~
3	1::sp|cRAP041|P35527|K1C9_HUMAN	Keratin, type I cytoskeletal 9 OS=Homo sapiens GN=KRT9 PE=1 SV=3	3462	62255	106	106	29	29	747	870	1	1	1	491.72	981.426	2	981.427	-0.0006	0	65.75	2.1e-05	R	FSSSGGGGGGGR	F					File: ~Y:\CORE\RAW_DATA_2023_QE\P1481_Sigrun_Lange\P1481_C.raw~; SpectrumID: ~1028~; PrecursorID: ~0~; scans: ~5882~
3	1::sp|cRAP041|P35527|K1C9_HUMAN	Keratin, type I cytoskeletal 9 OS=Homo sapiens GN=KRT9 PE=1 SV=3	3462	62255	106	106	29	29	748	620	1	1	1	491.72	981.426	2	981.427	-0.0002	0	70.95	6.3e-06	R	FSSSGGGGGGGR	F					File: ~Y:\CORE\RAW_DATA_2023_QE\P1481_Sigrun_Lange\P1481_C.raw~; SpectrumID: ~626~; PrecursorID: ~0~; scans: ~5361~
3	1::sp|cRAP041|P35527|K1C9_HUMAN	Keratin, type I cytoskeletal 9 OS=Homo sapiens GN=KRT9 PE=1 SV=3	3462	62255	106	106	29	29	1031	3861	1	1	1	530.785	1059.56	2	1059.56	-0.0006	0	46.19	0.0071	K	TLLDIDNTR	M					File: ~Y:\CORE\RAW_DATA_2023_QE\P1481_Sigrun_Lange\P1481_C.raw~; SpectrumID: ~4641~; PrecursorID: ~0~; scans: ~12606~
3	1::sp|cRAP041|P35527|K1C9_HUMAN	Keratin, type I cytoskeletal 9 OS=Homo sapiens GN=KRT9 PE=1 SV=3	3462	62255	106	106	29	29	1032	3503	1	1	1	530.785	1059.56	2	1059.56	-0.0004	0	65.46	8.4e-05	K	TLLDIDNTR	M					File: ~Y:\CORE\RAW_DATA_2023_QE\P1481_Sigrun_Lange\P1481_C.raw~; SpectrumID: ~4282~; PrecursorID: ~0~; scans: ~12080~
3	1::sp|cRAP041|P35527|K1C9_HUMAN	Keratin, type I cytoskeletal 9 OS=Homo sapiens GN=KRT9 PE=1 SV=3	3462	62255	106	106	29	29	1033	3665	1	1	1	530.785	1059.56	2	1059.56	-0.0004	0	52.18	0.0018	K	TLLDIDNTR	M					File: ~Y:\CORE\RAW_DATA_2023_QE\P1481_Sigrun_Lange\P1481_C.raw~; SpectrumID: ~4444~; PrecursorID: ~0~; scans: ~12339~
3	1::sp|cRAP041|P35527|K1C9_HUMAN	Keratin, type I cytoskeletal 9 OS=Homo sapiens GN=KRT9 PE=1 SV=3	3462	62255	106	106	29	29	1042	1692	1	1	1	533.253	1064.49	2	1064.49	-0.0002	0	44.8	0.0055	K	STMQELNSR	L					File: ~Y:\CORE\RAW_DATA_2023_QE\P1481_Sigrun_Lange\P1481_C.raw~; SpectrumID: ~2311~; PrecursorID: ~0~; scans: ~7924~
3	1::sp|cRAP041|P35527|K1C9_HUMAN	Keratin, type I cytoskeletal 9 OS=Homo sapiens GN=KRT9 PE=1 SV=3	3462	62255	106	106	29	29	1043	1609	1	1	1	533.255	1064.49	2	1064.49	0.0025	0	39.89	0.019	K	STMQELNSR	L					File: ~Y:\CORE\RAW_DATA_2023_QE\P1481_Sigrun_Lange\P1481_C.raw~; SpectrumID: ~2189~; PrecursorID: ~0~; scans: ~7682~
3	1::sp|cRAP041|P35527|K1C9_HUMAN	Keratin, type I cytoskeletal 9 OS=Homo sapiens GN=KRT9 PE=1 SV=3	3462	62255	106	106	29	29	1049	2590	1	1	1	533.75	1065.49	2	1065.49	-0.0051	0	44.2	0.0051	K	FEMEQNLR	Q					File: ~Y:\CORE\RAW_DATA_2023_QE\P1481_Sigrun_Lange\P1481_C.raw~; SpectrumID: ~3347~; PrecursorID: ~0~; scans: ~10534~
3	1::sp|cRAP041|P35527|K1C9_HUMAN	Keratin, type I cytoskeletal 9 OS=Homo sapiens GN=KRT9 PE=1 SV=3	3462	62255	106	106	29	29	1052	2717	1	1	1	533.754	1065.49	2	1065.49	0.0012	0	35.47	0.047	K	FEMEQNLR	Q					File: ~Y:\CORE\RAW_DATA_2023_QE\P1481_Sigrun_Lange\P1481_C.raw~; SpectrumID: ~3477~; PrecursorID: ~0~; scans: ~10792~
3	1::sp|cRAP041|P35527|K1C9_HUMAN	Keratin, type I cytoskeletal 9 OS=Homo sapiens GN=KRT9 PE=1 SV=3	3462	62255	106	106	29	29	1077	1297	1	1	1	541.249	1080.48	2	1080.49	-0.003	0	42.97	0.0059	K	STMQELNSR	L	Oxidation (M)	0.003000000.0			File: ~Y:\CORE\RAW_DATA_2023_QE\P1481_Sigrun_Lange\P1481_C.raw~; SpectrumID: ~1717~; PrecursorID: ~0~; scans: ~6886~
3	1::sp|cRAP041|P35527|K1C9_HUMAN	Keratin, type I cytoskeletal 9 OS=Homo sapiens GN=KRT9 PE=1 SV=3	3462	62255	106	106	29	29	1078	868	1	1	1	541.25	1080.49	2	1080.49	-0.0015	0	36.11	0.029	K	STMQELNSR	L	Oxidation (M)	0.003000000.0			File: ~Y:\CORE\RAW_DATA_2023_QE\P1481_Sigrun_Lange\P1481_C.raw~; SpectrumID: ~1026~; PrecursorID: ~0~; scans: ~5879~
3	1::sp|cRAP041|P35527|K1C9_HUMAN	Keratin, type I cytoskeletal 9 OS=Homo sapiens GN=KRT9 PE=1 SV=3	3462	62255	106	106	29	29	1079	1675	1	1	1	541.25	1080.49	2	1080.49	-0.001	0	47.9	0.0019	K	STMQELNSR	L	Oxidation (M)	0.003000000.0			File: ~Y:\CORE\RAW_DATA_2023_QE\P1481_Sigrun_Lange\P1481_C.raw~; SpectrumID: ~2281~; PrecursorID: ~0~; scans: ~7869~
3	1::sp|cRAP041|P35527|K1C9_HUMAN	Keratin, type I cytoskeletal 9 OS=Homo sapiens GN=KRT9 PE=1 SV=3	3462	62255	106	106	29	29	1080	979	1	1	1	541.25	1080.49	2	1080.49	-0.0005	0	51.73	0.00079	K	STMQELNSR	L	Oxidation (M)	0.003000000.0			File: ~Y:\CORE\RAW_DATA_2023_QE\P1481_Sigrun_Lange\P1481_C.raw~; SpectrumID: ~1212~; PrecursorID: ~0~; scans: ~6137~
3	1::sp|cRAP041|P35527|K1C9_HUMAN	Keratin, type I cytoskeletal 9 OS=Homo sapiens GN=KRT9 PE=1 SV=3	3462	62255	106	106	29	29	1081	1402	1	1	1	541.251	1080.49	2	1080.49	0.0001	0	45.46	0.0034	K	STMQELNSR	L	Oxidation (M)	0.003000000.0			File: ~Y:\CORE\RAW_DATA_2023_QE\P1481_Sigrun_Lange\P1481_C.raw~; SpectrumID: ~1876~; PrecursorID: ~0~; scans: ~7138~
3	1::sp|cRAP041|P35527|K1C9_HUMAN	Keratin, type I cytoskeletal 9 OS=Homo sapiens GN=KRT9 PE=1 SV=3	3462	62255	106	106	29	29	1082	1174	1	1	1	541.251	1080.49	2	1080.49	0.0001	0	51.5	0.00084	K	STMQELNSR	L	Oxidation (M)	0.003000000.0			File: ~Y:\CORE\RAW_DATA_2023_QE\P1481_Sigrun_Lange\P1481_C.raw~; SpectrumID: ~1547~; PrecursorID: ~0~; scans: ~6634~
3	1::sp|cRAP041|P35527|K1C9_HUMAN	Keratin, type I cytoskeletal 9 OS=Homo sapiens GN=KRT9 PE=1 SV=3	3462	62255	106	106	29	29	1083	1590	1	1	1	541.251	1080.49	2	1080.49	0.0006	0	40.69	0.012	K	STMQELNSR	L	Oxidation (M)	0.003000000.0			File: ~Y:\CORE\RAW_DATA_2023_QE\P1481_Sigrun_Lange\P1481_C.raw~; SpectrumID: ~2160~; PrecursorID: ~0~; scans: ~7629~
3	1::sp|cRAP041|P35527|K1C9_HUMAN	Keratin, type I cytoskeletal 9 OS=Homo sapiens GN=KRT9 PE=1 SV=3	3462	62255	106	106	29	29	1084	1070	1	1	1	541.251	1080.49	2	1080.49	0.0008	0	51.49	0.00096	K	STMQELNSR	L	Oxidation (M)	0.003000000.0			File: ~Y:\CORE\RAW_DATA_2023_QE\P1481_Sigrun_Lange\P1481_C.raw~; SpectrumID: ~1374~; PrecursorID: ~0~; scans: ~6380~
3	1::sp|cRAP041|P35527|K1C9_HUMAN	Keratin, type I cytoskeletal 9 OS=Homo sapiens GN=KRT9 PE=1 SV=3	3462	62255	106	106	29	29	1085	1502	1	1	1	541.251	1080.49	2	1080.49	0.0016	0	41.04	0.011	K	STMQELNSR	L	Oxidation (M)	0.003000000.0			File: ~Y:\CORE\RAW_DATA_2023_QE\P1481_Sigrun_Lange\P1481_C.raw~; SpectrumID: ~2021~; PrecursorID: ~0~; scans: ~7384~
3	1::sp|cRAP041|P35527|K1C9_HUMAN	Keratin, type I cytoskeletal 9 OS=Homo sapiens GN=KRT9 PE=1 SV=3	3462	62255	106	106	29	29	1237	2824	1	1	1	561.294	1120.57	2	1120.58	-0.0025	0	47.05	0.0041	R	QEYEQLIAK	N					File: ~Y:\CORE\RAW_DATA_2023_QE\P1481_Sigrun_Lange\P1481_C.raw~; SpectrumID: ~3588~; PrecursorID: ~0~; scans: ~11006~
3	1::sp|cRAP041|P35527|K1C9_HUMAN	Keratin, type I cytoskeletal 9 OS=Homo sapiens GN=KRT9 PE=1 SV=3	3462	62255	106	106	29	29	1238	2689	1	1	1	561.295	1120.57	2	1120.58	-0.0017	0	58.84	0.00027	R	QEYEQLIAK	N					File: ~Y:\CORE\RAW_DATA_2023_QE\P1481_Sigrun_Lange\P1481_C.raw~; SpectrumID: ~3449~; PrecursorID: ~0~; scans: ~10748~
3	1::sp|cRAP041|P35527|K1C9_HUMAN	Keratin, type I cytoskeletal 9 OS=Homo sapiens GN=KRT9 PE=1 SV=3	3462	62255	106	106	29	29	1239	2575	1	1	1	561.295	1120.58	2	1120.58	0	0	66.01	5.2e-05	R	QEYEQLIAK	N					File: ~Y:\CORE\RAW_DATA_2023_QE\P1481_Sigrun_Lange\P1481_C.raw~; SpectrumID: ~3331~; PrecursorID: ~0~; scans: ~10491~
3	1::sp|cRAP041|P35527|K1C9_HUMAN	Keratin, type I cytoskeletal 9 OS=Homo sapiens GN=KRT9 PE=1 SV=3	3462	62255	106	106	29	29	1384	2892	1	1	1	579.298	1156.58	2	1156.58	-0.0015	0	66.58	3e-05	R	QGVDADINGLR	Q					File: ~Y:\CORE\RAW_DATA_2023_QE\P1481_Sigrun_Lange\P1481_C.raw~; SpectrumID: ~3659~; PrecursorID: ~0~; scans: ~11117~
3	1::sp|cRAP041|P35527|K1C9_HUMAN	Keratin, type I cytoskeletal 9 OS=Homo sapiens GN=KRT9 PE=1 SV=3	3462	62255	106	106	29	29	1385	2749	1	1	1	579.299	1156.58	2	1156.58	-0.0004	0	79.11	1.7e-06	R	QGVDADINGLR	Q					File: ~Y:\CORE\RAW_DATA_2023_QE\P1481_Sigrun_Lange\P1481_C.raw~; SpectrumID: ~3511~; PrecursorID: ~0~; scans: ~10860~
3	1::sp|cRAP041|P35527|K1C9_HUMAN	Keratin, type I cytoskeletal 9 OS=Homo sapiens GN=KRT9 PE=1 SV=3	3462	62255	106	106	29	29	1386	2616	1	1	1	579.3	1156.59	2	1156.58	0.0014	0	78.26	2.1e-06	R	QGVDADINGLR	Q					File: ~Y:\CORE\RAW_DATA_2023_QE\P1481_Sigrun_Lange\P1481_C.raw~; SpectrumID: ~3373~; PrecursorID: ~0~; scans: ~10598~
3	1::sp|cRAP041|P35527|K1C9_HUMAN	Keratin, type I cytoskeletal 9 OS=Homo sapiens GN=KRT9 PE=1 SV=3	3462	62255	106	106	29	29	1388	3054	1	1	1	579.789	1157.56	2	1157.57	-0.004	0	97.03	3.1e-08	R	QGVDADINGLR	Q	Deamidated (NQ)	0.00000001000.0			File: ~Y:\CORE\RAW_DATA_2023_QE\P1481_Sigrun_Lange\P1481_C.raw~; SpectrumID: ~3827~; PrecursorID: ~0~; scans: ~11378~
3	1::sp|cRAP041|P35527|K1C9_HUMAN	Keratin, type I cytoskeletal 9 OS=Homo sapiens GN=KRT9 PE=1 SV=3	3462	62255	106	106	29	29	1389	2532	1	1	1	579.793	1157.57	2	1157.57	0.0048	0	71.4	1.2e-05	R	QGVDADINGLR	Q	Deamidated (NQ)	0.00000001000.0			File: ~Y:\CORE\RAW_DATA_2023_QE\P1481_Sigrun_Lange\P1481_C.raw~; SpectrumID: ~3286~; PrecursorID: ~0~; scans: ~10398~
3	1::sp|cRAP041|P35527|K1C9_HUMAN	Keratin, type I cytoskeletal 9 OS=Homo sapiens GN=KRT9 PE=1 SV=3	3462	62255	106	106	29	29	1480	3143	1	1	1	595.808	1189.6	2	1189.6	-0.0001	0	44.06	0.01	R	QVLDNLTMEK	S					File: ~Y:\CORE\RAW_DATA_2023_QE\P1481_Sigrun_Lange\P1481_C.raw~; SpectrumID: ~3917~; PrecursorID: ~0~; scans: ~11518~
3	1::sp|cRAP041|P35527|K1C9_HUMAN	Keratin, type I cytoskeletal 9 OS=Homo sapiens GN=KRT9 PE=1 SV=3	3462	62255	106	106	29	29	1481	3292	1	1	1	595.808	1189.6	2	1189.6	0.0005	0	42.37	0.015	R	QVLDNLTMEK	S					File: ~Y:\CORE\RAW_DATA_2023_QE\P1481_Sigrun_Lange\P1481_C.raw~; SpectrumID: ~4070~; PrecursorID: ~0~; scans: ~11774~
3	1::sp|cRAP041|P35527|K1C9_HUMAN	Keratin, type I cytoskeletal 9 OS=Homo sapiens GN=KRT9 PE=1 SV=3	3462	62255	106	106	29	29	1565	2754	1	1	1	603.805	1205.59	2	1205.6	-0.0015	0	65.3	7.5e-05	R	QVLDNLTMEK	S	Oxidation (M)	0.0000000300.0			File: ~Y:\CORE\RAW_DATA_2023_QE\P1481_Sigrun_Lange\P1481_C.raw~; SpectrumID: ~3516~; PrecursorID: ~0~; scans: ~10872~
3	1::sp|cRAP041|P35527|K1C9_HUMAN	Keratin, type I cytoskeletal 9 OS=Homo sapiens GN=KRT9 PE=1 SV=3	3462	62255	106	106	29	29	1567	2624	1	1	1	603.805	1205.6	2	1205.6	-0.0001	0	54.77	0.00077	R	QVLDNLTMEK	S	Oxidation (M)	0.0000000300.0			File: ~Y:\CORE\RAW_DATA_2023_QE\P1481_Sigrun_Lange\P1481_C.raw~; SpectrumID: ~3381~; PrecursorID: ~0~; scans: ~10612~
3	1::sp|cRAP041|P35527|K1C9_HUMAN	Keratin, type I cytoskeletal 9 OS=Homo sapiens GN=KRT9 PE=1 SV=3	3462	62255	106	106	29	29	1568	2516	1	1	1	603.807	1205.6	2	1205.6	0.0026	0	66	6e-05	R	QVLDNLTMEK	S	Oxidation (M)	0.0000000300.0			File: ~Y:\CORE\RAW_DATA_2023_QE\P1481_Sigrun_Lange\P1481_C.raw~; SpectrumID: ~3270~; PrecursorID: ~0~; scans: ~10362~
3	1::sp|cRAP041|P35527|K1C9_HUMAN	Keratin, type I cytoskeletal 9 OS=Homo sapiens GN=KRT9 PE=1 SV=3	3462	62255	106	106	29	29	1671	1700	1	1	1	616.802	1231.59	2	1231.59	-0.0009	0	92.44	1.3e-07	R	SGGGGGGGLGSGGSIR	S					File: ~Y:\CORE\RAW_DATA_2023_QE\P1481_Sigrun_Lange\P1481_C.raw~; SpectrumID: ~2322~; PrecursorID: ~0~; scans: ~7940~
3	1::sp|cRAP041|P35527|K1C9_HUMAN	Keratin, type I cytoskeletal 9 OS=Homo sapiens GN=KRT9 PE=1 SV=3	3462	62255	106	106	29	29	1672	1786	1	1	1	616.802	1231.59	2	1231.59	-0.0005	0	83.2	1.1e-06	R	SGGGGGGGLGSGGSIR	S					File: ~Y:\CORE\RAW_DATA_2023_QE\P1481_Sigrun_Lange\P1481_C.raw~; SpectrumID: ~2438~; PrecursorID: ~0~; scans: ~8183~
3	1::sp|cRAP041|P35527|K1C9_HUMAN	Keratin, type I cytoskeletal 9 OS=Homo sapiens GN=KRT9 PE=1 SV=3	3462	62255	106	106	29	29	1673	1618	1	1	1	616.802	1231.59	2	1231.59	-0.0004	0	79.13	2.8e-06	R	SGGGGGGGLGSGGSIR	S					File: ~Y:\CORE\RAW_DATA_2023_QE\P1481_Sigrun_Lange\P1481_C.raw~; SpectrumID: ~2199~; PrecursorID: ~0~; scans: ~7696~
3	1::sp|cRAP041|P35527|K1C9_HUMAN	Keratin, type I cytoskeletal 9 OS=Homo sapiens GN=KRT9 PE=1 SV=3	3462	62255	106	106	29	29	1692	1566	1	1	1	618.266	1234.52	2	1234.52	-0.0033	0	75.22	1.9e-06	R	FSSSSGYGGGSSR	V					File: ~Y:\CORE\RAW_DATA_2023_QE\P1481_Sigrun_Lange\P1481_C.raw~; SpectrumID: ~2129~; PrecursorID: ~0~; scans: ~7575~
3	1::sp|cRAP041|P35527|K1C9_HUMAN	Keratin, type I cytoskeletal 9 OS=Homo sapiens GN=KRT9 PE=1 SV=3	3462	62255	106	106	29	29	1693	1372	1	1	1	618.268	1234.52	2	1234.52	-0.0004	0	69.99	6.7e-06	R	FSSSSGYGGGSSR	V					File: ~Y:\CORE\RAW_DATA_2023_QE\P1481_Sigrun_Lange\P1481_C.raw~; SpectrumID: ~1839~; PrecursorID: ~0~; scans: ~7080~
3	1::sp|cRAP041|P35527|K1C9_HUMAN	Keratin, type I cytoskeletal 9 OS=Homo sapiens GN=KRT9 PE=1 SV=3	3462	62255	106	106	29	29	1694	1485	1	1	1	618.268	1234.52	2	1234.52	-0.0002	0	78.91	8.6e-07	R	FSSSSGYGGGSSR	V					File: ~Y:\CORE\RAW_DATA_2023_QE\P1481_Sigrun_Lange\P1481_C.raw~; SpectrumID: ~1992~; PrecursorID: ~0~; scans: ~7329~
3	1::sp|cRAP041|P35527|K1C9_HUMAN	Keratin, type I cytoskeletal 9 OS=Homo sapiens GN=KRT9 PE=1 SV=3	3462	62255	106	106	29	29	2043	3525	1	1	1	436.564	1306.67	3	1306.67	-0.0013	1	43.07	0.01	R	IKFEMEQNLR	Q					File: ~Y:\CORE\RAW_DATA_2023_QE\P1481_Sigrun_Lange\P1481_C.raw~; SpectrumID: ~4304~; PrecursorID: ~0~; scans: ~12111~
3	1::sp|cRAP041|P35527|K1C9_HUMAN	Keratin, type I cytoskeletal 9 OS=Homo sapiens GN=KRT9 PE=1 SV=3	3462	62255	106	106	29	29	2044	3186	1	1	1	436.564	1306.67	3	1306.67	-0.001	1	40.74	0.017	R	IKFEMEQNLR	Q					File: ~Y:\CORE\RAW_DATA_2023_QE\P1481_Sigrun_Lange\P1481_C.raw~; SpectrumID: ~3960~; PrecursorID: ~0~; scans: ~11593~
3	1::sp|cRAP041|P35527|K1C9_HUMAN	Keratin, type I cytoskeletal 9 OS=Homo sapiens GN=KRT9 PE=1 SV=3	3462	62255	106	106	29	29	2045	3692	1	1	1	436.564	1306.67	3	1306.67	-0.0005	1	47.48	0.0037	R	IKFEMEQNLR	Q					File: ~Y:\CORE\RAW_DATA_2023_QE\P1481_Sigrun_Lange\P1481_C.raw~; SpectrumID: ~4471~; PrecursorID: ~0~; scans: ~12375~
3	1::sp|cRAP041|P35527|K1C9_HUMAN	Keratin, type I cytoskeletal 9 OS=Homo sapiens GN=KRT9 PE=1 SV=3	3462	62255	106	106	29	29	2046	3343	1	1	1	436.564	1306.67	3	1306.67	-0.0001	1	40.36	0.018	R	IKFEMEQNLR	Q					File: ~Y:\CORE\RAW_DATA_2023_QE\P1481_Sigrun_Lange\P1481_C.raw~; SpectrumID: ~4121~; PrecursorID: ~0~; scans: ~11848~
3	1::sp|cRAP041|P35527|K1C9_HUMAN	Keratin, type I cytoskeletal 9 OS=Homo sapiens GN=KRT9 PE=1 SV=3	3462	62255	106	106	29	29	2086	3704	1	1	1	658.345	1314.67	2	1314.68	-0.0033	0	61.04	0.00018	K	DQIVDLTVGNNK	T					File: ~Y:\CORE\RAW_DATA_2023_QE\P1481_Sigrun_Lange\P1481_C.raw~; SpectrumID: ~4483~; PrecursorID: ~0~; scans: ~12389~
3	1::sp|cRAP041|P35527|K1C9_HUMAN	Keratin, type I cytoskeletal 9 OS=Homo sapiens GN=KRT9 PE=1 SV=3	3462	62255	106	106	29	29	3264	2671	1	1	1	529.591	1585.75	3	1585.76	-0.0062	0	38.49	0.028	K	VQALEEANNDLENK	I					File: ~Y:\CORE\RAW_DATA_2023_QE\P1481_Sigrun_Lange\P1481_C.raw~; SpectrumID: ~3430~; PrecursorID: ~0~; scans: ~10716~
3	1::sp|cRAP041|P35527|K1C9_HUMAN	Keratin, type I cytoskeletal 9 OS=Homo sapiens GN=KRT9 PE=1 SV=3	3462	62255	106	106	29	29	3265	2711	1	1	1	793.884	1585.75	2	1585.76	-0.0047	0	76.88	4.3e-06	K	VQALEEANNDLENK	I					File: ~Y:\CORE\RAW_DATA_2023_QE\P1481_Sigrun_Lange\P1481_C.raw~; SpectrumID: ~3471~; PrecursorID: ~0~; scans: ~10782~
3	1::sp|cRAP041|P35527|K1C9_HUMAN	Keratin, type I cytoskeletal 9 OS=Homo sapiens GN=KRT9 PE=1 SV=3	3462	62255	106	106	29	29	3266	2558	1	1	1	529.593	1585.76	3	1585.76	-0.0013	0	54.32	0.00077	K	VQALEEANNDLENK	I					File: ~Y:\CORE\RAW_DATA_2023_QE\P1481_Sigrun_Lange\P1481_C.raw~; SpectrumID: ~3314~; PrecursorID: ~0~; scans: ~10457~
3	1::sp|cRAP041|P35527|K1C9_HUMAN	Keratin, type I cytoskeletal 9 OS=Homo sapiens GN=KRT9 PE=1 SV=3	3462	62255	106	106	29	29	3267	2585	1	1	1	793.886	1585.76	2	1585.76	-0.0009	0	88.45	3e-07	K	VQALEEANNDLENK	I					File: ~Y:\CORE\RAW_DATA_2023_QE\P1481_Sigrun_Lange\P1481_C.raw~; SpectrumID: ~3341~; PrecursorID: ~0~; scans: ~10520~
3	1::sp|cRAP041|P35527|K1C9_HUMAN	Keratin, type I cytoskeletal 9 OS=Homo sapiens GN=KRT9 PE=1 SV=3	3462	62255	106	106	29	29	3268	2478	1	1	1	793.886	1585.76	2	1585.76	-0.0002	0	101.6	1.5e-08	K	VQALEEANNDLENK	I					File: ~Y:\CORE\RAW_DATA_2023_QE\P1481_Sigrun_Lange\P1481_C.raw~; SpectrumID: ~3230~; PrecursorID: ~0~; scans: ~10266~
3	1::sp|cRAP041|P35527|K1C9_HUMAN	Keratin, type I cytoskeletal 9 OS=Homo sapiens GN=KRT9 PE=1 SV=3	3462	62255	106	106	29	29	3269	2416	1	1	1	793.888	1585.76	2	1585.76	0.0025	0	83.99	8.6e-07	K	VQALEEANNDLENK	I					File: ~Y:\CORE\RAW_DATA_2023_QE\P1481_Sigrun_Lange\P1481_C.raw~; SpectrumID: ~3162~; PrecursorID: ~0~; scans: ~10019~
3	1::sp|cRAP041|P35527|K1C9_HUMAN	Keratin, type I cytoskeletal 9 OS=Homo sapiens GN=KRT9 PE=1 SV=3	3462	62255	106	106	29	29	3276	2380	1	1	1	794.38	1586.74	2	1586.74	0.002	0	63.48	8.4e-05	K	VQALEEANNDLENK	I	Deamidated (NQ)	0.00000001000000.0			File: ~Y:\CORE\RAW_DATA_2023_QE\P1481_Sigrun_Lange\P1481_C.raw~; SpectrumID: ~3125~; PrecursorID: ~0~; scans: ~9898~
3	1::sp|cRAP041|P35527|K1C9_HUMAN	Keratin, type I cytoskeletal 9 OS=Homo sapiens GN=KRT9 PE=1 SV=3	3462	62255	106	106	29	29	4005	1450	1	1	1	896.367	1790.72	2	1790.72	-0.001	0	134.67	8.2e-13	R	GGSGGSYGGGGSGGGYGGGSGSR	G					File: ~Y:\CORE\RAW_DATA_2023_QE\P1481_Sigrun_Lange\P1481_C.raw~; SpectrumID: ~1933~; PrecursorID: ~0~; scans: ~7225~
3	1::sp|cRAP041|P35527|K1C9_HUMAN	Keratin, type I cytoskeletal 9 OS=Homo sapiens GN=KRT9 PE=1 SV=3	3462	62255	106	106	29	29	4006	1331	1	1	1	896.367	1790.72	2	1790.72	-0.0009	0	153.69	1e-14	R	GGSGGSYGGGGSGGGYGGGSGSR	G					File: ~Y:\CORE\RAW_DATA_2023_QE\P1481_Sigrun_Lange\P1481_C.raw~; SpectrumID: ~1771~; PrecursorID: ~0~; scans: ~6970~
3	1::sp|cRAP041|P35527|K1C9_HUMAN	Keratin, type I cytoskeletal 9 OS=Homo sapiens GN=KRT9 PE=1 SV=3	3462	62255	106	106	29	29	4008	1532	1	1	1	896.367	1790.72	2	1790.72	-0.0004	0	62.92	1.2e-05	R	GGSGGSYGGGGSGGGYGGGSGSR	G					File: ~Y:\CORE\RAW_DATA_2023_QE\P1481_Sigrun_Lange\P1481_C.raw~; SpectrumID: ~2067~; PrecursorID: ~0~; scans: ~7468~
3	1::sp|cRAP041|P35527|K1C9_HUMAN	Keratin, type I cytoskeletal 9 OS=Homo sapiens GN=KRT9 PE=1 SV=3	3462	62255	106	106	29	29	4011	1218	1	1	1	896.37	1790.73	2	1790.72	0.005	0	28.16	0.045	R	GGSGGSYGGGGSGGGYGGGSGSR	G					File: ~Y:\CORE\RAW_DATA_2023_QE\P1481_Sigrun_Lange\P1481_C.raw~; SpectrumID: ~1608~; PrecursorID: ~0~; scans: ~6720~
3	1::sp|cRAP041|P35527|K1C9_HUMAN	Keratin, type I cytoskeletal 9 OS=Homo sapiens GN=KRT9 PE=1 SV=3	3462	62255	106	106	29	29	4202	4892	1	1	1	613.327	1836.96	3	1836.96	-0.0005	0	57.06	0.0004	R	HGVQELEIELQSQLSK	K					File: ~Y:\CORE\RAW_DATA_2023_QE\P1481_Sigrun_Lange\P1481_C.raw~; SpectrumID: ~5676~; PrecursorID: ~0~; scans: ~14210~
3	1::sp|cRAP041|P35527|K1C9_HUMAN	Keratin, type I cytoskeletal 9 OS=Homo sapiens GN=KRT9 PE=1 SV=3	3462	62255	106	106	29	29	4203	5260	1	1	1	613.327	1836.96	3	1836.96	0.0002	0	64.81	6.9e-05	R	HGVQELEIELQSQLSK	K					File: ~Y:\CORE\RAW_DATA_2023_QE\P1481_Sigrun_Lange\P1481_C.raw~; SpectrumID: ~6045~; PrecursorID: ~0~; scans: ~14744~
3	1::sp|cRAP041|P35527|K1C9_HUMAN	Keratin, type I cytoskeletal 9 OS=Homo sapiens GN=KRT9 PE=1 SV=3	3462	62255	106	106	29	29	4205	5095	1	1	1	613.327	1836.96	3	1836.96	0.0008	0	66.79	4.2e-05	R	HGVQELEIELQSQLSK	K					File: ~Y:\CORE\RAW_DATA_2023_QE\P1481_Sigrun_Lange\P1481_C.raw~; SpectrumID: ~5879~; PrecursorID: ~0~; scans: ~14481~
3	1::sp|cRAP041|P35527|K1C9_HUMAN	Keratin, type I cytoskeletal 9 OS=Homo sapiens GN=KRT9 PE=1 SV=3	3462	62255	106	106	29	29	4206	5409	1	1	1	613.327	1836.96	3	1836.96	0.001	0	65.25	5.9e-05	R	HGVQELEIELQSQLSK	K					File: ~Y:\CORE\RAW_DATA_2023_QE\P1481_Sigrun_Lange\P1481_C.raw~; SpectrumID: ~6194~; PrecursorID: ~0~; scans: ~14999~
3	1::sp|cRAP041|P35527|K1C9_HUMAN	Keratin, type I cytoskeletal 9 OS=Homo sapiens GN=KRT9 PE=1 SV=3	3462	62255	106	106	29	29	4207	5282	1	1	1	919.487	1836.96	2	1836.96	0.0018	0	59.99	0.0002	R	HGVQELEIELQSQLSK	K					File: ~Y:\CORE\RAW_DATA_2023_QE\P1481_Sigrun_Lange\P1481_C.raw~; SpectrumID: ~6067~; PrecursorID: ~0~; scans: ~14784~
3	1::sp|cRAP041|P35527|K1C9_HUMAN	Keratin, type I cytoskeletal 9 OS=Homo sapiens GN=KRT9 PE=1 SV=3	3462	62255	106	106	29	29	4208	5122	1	1	1	919.489	1836.96	2	1836.96	0.0061	0	99.07	2.4e-08	R	HGVQELEIELQSQLSK	K					File: ~Y:\CORE\RAW_DATA_2023_QE\P1481_Sigrun_Lange\P1481_C.raw~; SpectrumID: ~5906~; PrecursorID: ~0~; scans: ~14520~
3	1::sp|cRAP041|P35527|K1C9_HUMAN	Keratin, type I cytoskeletal 9 OS=Homo sapiens GN=KRT9 PE=1 SV=3	3462	62255	106	106	29	29	4212	5588	1	1	1	613.664	1837.97	3	1837.94	0.027	0	39.56	0.02	R	HGVQELEIELQSQLSK	K	Deamidated (NQ)	0.0000000000001000.0			File: ~Y:\CORE\RAW_DATA_2023_QE\P1481_Sigrun_Lange\P1481_C.raw~; SpectrumID: ~6375~; PrecursorID: ~0~; scans: ~15290~
3	1::sp|cRAP041|P35527|K1C9_HUMAN	Keratin, type I cytoskeletal 9 OS=Homo sapiens GN=KRT9 PE=1 SV=3	3462	62255	106	106	29	29	4964	5656	1	1	1	1048.52	2095.03	2	2095.01	0.0173	0	52.17	0.0018	R	QEIECQNQEYSLLLSIK	M	Deamidated (NQ)	0.00000100000000000.0			File: ~Y:\CORE\RAW_DATA_2023_QE\P1481_Sigrun_Lange\P1481_C.raw~; SpectrumID: ~6443~; PrecursorID: ~0~; scans: ~15432~
3	1::sp|cRAP041|P35527|K1C9_HUMAN	Keratin, type I cytoskeletal 9 OS=Homo sapiens GN=KRT9 PE=1 SV=3	3462	62255	106	106	29	29	5276	7324	1	1	1	1094.52	2187.02	2	2187	0.0209	0	37.37	0.046	K	SDLEMQYETLQEELMALK	K	Deamidated (NQ); Oxidation (M)	0.000001000000003000.0			File: ~Y:\CORE\RAW_DATA_2023_QE\P1481_Sigrun_Lange\P1481_C.raw~; SpectrumID: ~8386~; PrecursorID: ~0~; scans: ~17946~
3	1::sp|cRAP041|P35527|K1C9_HUMAN	Keratin, type I cytoskeletal 9 OS=Homo sapiens GN=KRT9 PE=1 SV=3	3462	62255	106	106	29	29	5322	7272	1	1	1	1102.01	2202	2	2202.01	-0.0114	0	82.48	1.1e-06	K	SDLEMQYETLQEELMALK	K	2 Oxidation (M)	0.000030000000003000.0			File: ~Y:\CORE\RAW_DATA_2023_QE\P1481_Sigrun_Lange\P1481_C.raw~; SpectrumID: ~8283~; PrecursorID: ~0~; scans: ~17832~
3	1::sp|cRAP041|P35527|K1C9_HUMAN	Keratin, type I cytoskeletal 9 OS=Homo sapiens GN=KRT9 PE=1 SV=3	3462	62255	106	106	29	29	5323	7280	1	1	1	735.011	2202.01	3	2202.01	0.0032	0	64.93	6.8e-05	K	SDLEMQYETLQEELMALK	K	2 Oxidation (M)	0.000030000000003000.0			File: ~Y:\CORE\RAW_DATA_2023_QE\P1481_Sigrun_Lange\P1481_C.raw~; SpectrumID: ~8292~; PrecursorID: ~0~; scans: ~17842~
3	1::sp|cRAP041|P35527|K1C9_HUMAN	Keratin, type I cytoskeletal 9 OS=Homo sapiens GN=KRT9 PE=1 SV=3	3462	62255	106	106	29	29	5325	7279	1	1	1	1102.51	2203	2	2202.99	0.0075	0	64.19	7.5e-05	K	SDLEMQYETLQEELMALK	K	Deamidated (NQ); 2 Oxidation (M)	0.000030000010003000.0			File: ~Y:\CORE\RAW_DATA_2023_QE\P1481_Sigrun_Lange\P1481_C.raw~; SpectrumID: ~8290~; PrecursorID: ~0~; scans: ~17840~
3	1::sp|cRAP041|P35527|K1C9_HUMAN	Keratin, type I cytoskeletal 9 OS=Homo sapiens GN=KRT9 PE=1 SV=3	3462	62255	106	106	29	29	5801	6329	1	1	1	772.374	2314.1	3	2314.11	-0.0077	1	56.35	0.00068	K	SDLEMQYETLQEELMALKK	N	Oxidation (M)	0.0000000000000030000.0			File: ~Y:\CORE\RAW_DATA_2023_QE\P1481_Sigrun_Lange\P1481_C.raw~; SpectrumID: ~7146~; PrecursorID: ~0~; scans: ~16379~
3	1::sp|cRAP041|P35527|K1C9_HUMAN	Keratin, type I cytoskeletal 9 OS=Homo sapiens GN=KRT9 PE=1 SV=3	3462	62255	106	106	29	29	5802	6514	1	1	1	772.375	2314.1	3	2314.11	-0.0031	1	50.82	0.0025	K	SDLEMQYETLQEELMALKK	N	Oxidation (M)	0.0000300000000000000.0			File: ~Y:\CORE\RAW_DATA_2023_QE\P1481_Sigrun_Lange\P1481_C.raw~; SpectrumID: ~7356~; PrecursorID: ~0~; scans: ~16653~
3	1::sp|cRAP041|P35527|K1C9_HUMAN	Keratin, type I cytoskeletal 9 OS=Homo sapiens GN=KRT9 PE=1 SV=3	3462	62255	106	106	29	29	5803	6135	1	1	1	772.38	2314.12	3	2314.11	0.0119	1	43.62	0.014	K	SDLEMQYETLQEELMALKK	N	Oxidation (M)	0.0000000000000030000.0			File: ~Y:\CORE\RAW_DATA_2023_QE\P1481_Sigrun_Lange\P1481_C.raw~; SpectrumID: ~6934~; PrecursorID: ~0~; scans: ~16106~
3	1::sp|cRAP041|P35527|K1C9_HUMAN	Keratin, type I cytoskeletal 9 OS=Homo sapiens GN=KRT9 PE=1 SV=3	3462	62255	106	106	29	29	5870	6222	1	1	1	777.707	2330.1	3	2330.1	-0.0014	1	73.47	1.3e-05	K	SDLEMQYETLQEELMALKK	N	2 Oxidation (M)	0.0000300000000030000.0			File: ~Y:\CORE\RAW_DATA_2023_QE\P1481_Sigrun_Lange\P1481_C.raw~; SpectrumID: ~7027~; PrecursorID: ~0~; scans: ~16220~
3	1::sp|cRAP041|P35527|K1C9_HUMAN	Keratin, type I cytoskeletal 9 OS=Homo sapiens GN=KRT9 PE=1 SV=3	3462	62255	106	106	29	29	5873	6024	1	1	1	778.042	2331.1	3	2331.09	0.0178	1	66.29	6.9e-05	K	SDLEMQYETLQEELMALKK	N	Deamidated (NQ); 2 Oxidation (M)	0.0000310000000030000.0			File: ~Y:\CORE\RAW_DATA_2023_QE\P1481_Sigrun_Lange\P1481_C.raw~; SpectrumID: ~6818~; PrecursorID: ~0~; scans: ~15951~
3	1::sp|cRAP041|P35527|K1C9_HUMAN	Keratin, type I cytoskeletal 9 OS=Homo sapiens GN=KRT9 PE=1 SV=3	3462	62255	106	106	29	29	6045	4685	1	1	1	793.067	2376.18	3	2376.18	-0.0023	1	90.54	2.8e-07	R	LASYLDKVQALEEANNDLENK	I					File: ~Y:\CORE\RAW_DATA_2023_QE\P1481_Sigrun_Lange\P1481_C.raw~; SpectrumID: ~5468~; PrecursorID: ~0~; scans: ~13924~
3	1::sp|cRAP041|P35527|K1C9_HUMAN	Keratin, type I cytoskeletal 9 OS=Homo sapiens GN=KRT9 PE=1 SV=3	3462	62255	106	106	29	29	6046	4880	1	1	1	793.067	2376.18	3	2376.18	-0.0014	1	93.59	1.4e-07	R	LASYLDKVQALEEANNDLENK	I					File: ~Y:\CORE\RAW_DATA_2023_QE\P1481_Sigrun_Lange\P1481_C.raw~; SpectrumID: ~5664~; PrecursorID: ~0~; scans: ~14194~
3	1::sp|cRAP041|P35527|K1C9_HUMAN	Keratin, type I cytoskeletal 9 OS=Homo sapiens GN=KRT9 PE=1 SV=3	3462	62255	106	106	29	29	6047	5080	1	1	1	793.069	2376.19	3	2376.18	0.0043	1	90.71	2.6e-07	R	LASYLDKVQALEEANNDLENK	I					File: ~Y:\CORE\RAW_DATA_2023_QE\P1481_Sigrun_Lange\P1481_C.raw~; SpectrumID: ~5864~; PrecursorID: ~0~; scans: ~14463~
3	1::sp|cRAP041|P35527|K1C9_HUMAN	Keratin, type I cytoskeletal 9 OS=Homo sapiens GN=KRT9 PE=1 SV=3	3462	62255	106	106	29	29	6629	4387	1	1	1	837.379	2509.12	3	2509.12	-0.0083	0	81.79	1.1e-06	K	EIETYHNLLEGGQEDFESSGAGK	I					File: ~Y:\CORE\RAW_DATA_2023_QE\P1481_Sigrun_Lange\P1481_C.raw~; SpectrumID: ~5170~; PrecursorID: ~0~; scans: ~13331~
3	1::sp|cRAP041|P35527|K1C9_HUMAN	Keratin, type I cytoskeletal 9 OS=Homo sapiens GN=KRT9 PE=1 SV=3	3462	62255	106	106	29	29	6630	4173	1	1	1	837.381	2509.12	3	2509.12	-0.0034	0	83.58	7.5e-07	K	EIETYHNLLEGGQEDFESSGAGK	I					File: ~Y:\CORE\RAW_DATA_2023_QE\P1481_Sigrun_Lange\P1481_C.raw~; SpectrumID: ~4955~; PrecursorID: ~0~; scans: ~13053~
3	1::sp|cRAP041|P35527|K1C9_HUMAN	Keratin, type I cytoskeletal 9 OS=Homo sapiens GN=KRT9 PE=1 SV=3	3462	62255	106	106	29	29	6635	4499	1	1	1	838.052	2511.13	3	2511.09	0.0419	0	49.09	0.0024	K	EIETYHNLLEGGQEDFESSGAGK	I	2 Deamidated (NQ)	0.00000010000010000000000.0			File: ~Y:\CORE\RAW_DATA_2023_QE\P1481_Sigrun_Lange\P1481_C.raw~; SpectrumID: ~5282~; PrecursorID: ~0~; scans: ~13578~
3	1::sp|cRAP041|P35527|K1C9_HUMAN	Keratin, type I cytoskeletal 9 OS=Homo sapiens GN=KRT9 PE=1 SV=3	3462	62255	106	106	29	29	7181	4915	1	1	1	902.395	2704.16	3	2704.15	0.0088	0	62.81	5.5e-05	R	GGGGSFGYSYGGGSGGGFSASSLGGGFGGGSR	G					File: ~Y:\CORE\RAW_DATA_2023_QE\P1481_Sigrun_Lange\P1481_C.raw~; SpectrumID: ~5699~; PrecursorID: ~0~; scans: ~14238~
3	1::sp|cRAP041|P35527|K1C9_HUMAN	Keratin, type I cytoskeletal 9 OS=Homo sapiens GN=KRT9 PE=1 SV=3	3462	62255	106	106	29	29	7463	4336	1	1	1	720.845	2879.35	4	2879.35	0.0047	1	59.67	0.00029	R	LEKEIETYHNLLEGGQEDFESSGAGK	I					File: ~Y:\CORE\RAW_DATA_2023_QE\P1481_Sigrun_Lange\P1481_C.raw~; SpectrumID: ~5119~; PrecursorID: ~0~; scans: ~13266~
3	1::sp|cRAP041|P35527|K1C9_HUMAN	Keratin, type I cytoskeletal 9 OS=Homo sapiens GN=KRT9 PE=1 SV=3	3462	62255	106	106	29	29	7466	4721	1	1	1	721.098	2880.36	4	2880.33	0.0331	1	46.75	0.0063	R	LEKEIETYHNLLEGGQEDFESSGAGK	I	Deamidated (NQ)	0.00000000000000010000000000.0			File: ~Y:\CORE\RAW_DATA_2023_QE\P1481_Sigrun_Lange\P1481_C.raw~; SpectrumID: ~5504~; PrecursorID: ~0~; scans: ~13975~
3	1::sp|cRAP041|P35527|K1C9_HUMAN	Keratin, type I cytoskeletal 9 OS=Homo sapiens GN=KRT9 PE=1 SV=3	3462	62255	106	106	29	29	7527	7270	1	1	1	968.142	2901.4	3	2901.4	0.0012	1	61.03	0.00025	K	NYSPYYNTIDDLKDQIVDLTVGNNK	T					File: ~Y:\CORE\RAW_DATA_2023_QE\P1481_Sigrun_Lange\P1481_C.raw~; SpectrumID: ~8278~; PrecursorID: ~0~; scans: ~17827~
3	1::sp|cRAP041|P35527|K1C9_HUMAN	Keratin, type I cytoskeletal 9 OS=Homo sapiens GN=KRT9 PE=1 SV=3	3462	62255	106	106	29	29	8008	6061	1	1	1	1088.84	3263.51	3	3263.51	0.0003	0	71.53	1.7e-05	K	DIENQYETQITQIEHEVSSSGQEVQSSAK	E					File: ~Y:\CORE\RAW_DATA_2023_QE\P1481_Sigrun_Lange\P1481_C.raw~; SpectrumID: ~6856~; PrecursorID: ~0~; scans: ~16001~
3	1::sp|cRAP041|P35527|K1C9_HUMAN	Keratin, type I cytoskeletal 9 OS=Homo sapiens GN=KRT9 PE=1 SV=3	3462	62255	106	106	29	29	8010	6257	1	1	1	1088.84	3263.51	3	3263.51	0.0025	0	71.56	1.8e-05	K	DIENQYETQITQIEHEVSSSGQEVQSSAK	E					File: ~Y:\CORE\RAW_DATA_2023_QE\P1481_Sigrun_Lange\P1481_C.raw~; SpectrumID: ~7066~; PrecursorID: ~0~; scans: ~16270~
3	1::sp|cRAP041|P35527|K1C9_HUMAN	Keratin, type I cytoskeletal 9 OS=Homo sapiens GN=KRT9 PE=1 SV=3	3462	62255	106	106	29	29	8154	4863	1	1	1	848.906	3391.59	4	3391.6	-0.0066	1	40.22	0.027	R	KDIENQYETQITQIEHEVSSSGQEVQSSAK	E					File: ~Y:\CORE\RAW_DATA_2023_QE\P1481_Sigrun_Lange\P1481_C.raw~; SpectrumID: ~5647~; PrecursorID: ~0~; scans: ~14170~
3	1::sp|cRAP041|P35527|K1C9_HUMAN	Keratin, type I cytoskeletal 9 OS=Homo sapiens GN=KRT9 PE=1 SV=3	3462	62255	106	106	29	29	8155	5236	1	1	1	848.907	3391.6	4	3391.6	-0.0029	1	44.17	0.011	R	KDIENQYETQITQIEHEVSSSGQEVQSSAK	E					File: ~Y:\CORE\RAW_DATA_2023_QE\P1481_Sigrun_Lange\P1481_C.raw~; SpectrumID: ~6020~; PrecursorID: ~0~; scans: ~14703~
3	1::sp|cRAP041|P35527|K1C9_HUMAN	Keratin, type I cytoskeletal 9 OS=Homo sapiens GN=KRT9 PE=1 SV=3	3462	62255	106	106	29	29	8156	5384	1	1	1	848.911	3391.61	4	3391.6	0.0117	1	51.56	0.002	R	KDIENQYETQITQIEHEVSSSGQEVQSSAK	E					File: ~Y:\CORE\RAW_DATA_2023_QE\P1481_Sigrun_Lange\P1481_C.raw~; SpectrumID: ~6169~; PrecursorID: ~0~; scans: ~14960~
3	1::sp|cRAP041|P35527|K1C9_HUMAN	Keratin, type I cytoskeletal 9 OS=Homo sapiens GN=KRT9 PE=1 SV=3	3462	62255	106	106	29	29	8157	5062	1	1	1	849.159	3392.61	4	3392.59	0.0218	1	60.46	0.00025	R	KDIENQYETQITQIEHEVSSSGQEVQSSAK	E	Deamidated (NQ)	0.000000000000100000000000000000.0			File: ~Y:\CORE\RAW_DATA_2023_QE\P1481_Sigrun_Lange\P1481_C.raw~; SpectrumID: ~5846~; PrecursorID: ~0~; scans: ~14438~
4	1::sp|cRAP_P00772|CELA1_PIG	Chymotrypsin-like elastase family member 1 OS=Sus scrofa OX=9823 GN=CELA1 PE=1 SV=1	3256	29259	73	73	10	10	316	2379	1	1	1	424.752	847.49	2	847.492	-0.0019	0	32.16	0.037	R	KPTVFTR	V					File: ~Y:\CORE\RAW_DATA_2023_QE\P1481_Sigrun_Lange\P1481_C.raw~; SpectrumID: ~3123~; PrecursorID: ~0~; scans: ~9870~
4	1::sp|cRAP_P00772|CELA1_PIG	Chymotrypsin-like elastase family member 1 OS=Sus scrofa OX=9823 GN=CELA1 PE=1 SV=1	3256	29259	73	73	10	10	318	1876	1	1	1	424.753	847.491	2	847.492	-0.0006	0	40.38	0.0056	R	KPTVFTR	V					File: ~Y:\CORE\RAW_DATA_2023_QE\P1481_Sigrun_Lange\P1481_C.raw~; SpectrumID: ~2552~; PrecursorID: ~0~; scans: ~8472~
4	1::sp|cRAP_P00772|CELA1_PIG	Chymotrypsin-like elastase family member 1 OS=Sus scrofa OX=9823 GN=CELA1 PE=1 SV=1	3256	29259	73	73	10	10	319	1636	1	1	1	424.753	847.491	2	847.492	-0.0003	0	40.69	0.0052	R	KPTVFTR	V					File: ~Y:\CORE\RAW_DATA_2023_QE\P1481_Sigrun_Lange\P1481_C.raw~; SpectrumID: ~2220~; PrecursorID: ~0~; scans: ~7735~
4	1::sp|cRAP_P00772|CELA1_PIG	Chymotrypsin-like elastase family member 1 OS=Sus scrofa OX=9823 GN=CELA1 PE=1 SV=1	3256	29259	73	73	10	10	320	1935	1	1	1	424.753	847.491	2	847.492	-0.0001	0	38.09	0.0095	R	KPTVFTR	V					File: ~Y:\CORE\RAW_DATA_2023_QE\P1481_Sigrun_Lange\P1481_C.raw~; SpectrumID: ~2619~; PrecursorID: ~0~; scans: ~8712~
4	1::sp|cRAP_P00772|CELA1_PIG	Chymotrypsin-like elastase family member 1 OS=Sus scrofa OX=9823 GN=CELA1 PE=1 SV=1	3256	29259	73	73	10	10	321	1715	1	1	1	424.753	847.491	2	847.492	0	0	40.67	0.0052	R	KPTVFTR	V					File: ~Y:\CORE\RAW_DATA_2023_QE\P1481_Sigrun_Lange\P1481_C.raw~; SpectrumID: ~2348~; PrecursorID: ~0~; scans: ~7983~
4	1::sp|cRAP_P00772|CELA1_PIG	Chymotrypsin-like elastase family member 1 OS=Sus scrofa OX=9823 GN=CELA1 PE=1 SV=1	3256	29259	73	73	10	10	322	1797	1	1	1	424.753	847.492	2	847.492	0	0	40.68	0.0052	R	KPTVFTR	V					File: ~Y:\CORE\RAW_DATA_2023_QE\P1481_Sigrun_Lange\P1481_C.raw~; SpectrumID: ~2453~; PrecursorID: ~0~; scans: ~8225~
4	1::sp|cRAP_P00772|CELA1_PIG	Chymotrypsin-like elastase family member 1 OS=Sus scrofa OX=9823 GN=CELA1 PE=1 SV=1	3256	29259	73	73	10	10	563	877	1	1	1	458.746	915.477	2	915.477	-0.0004	0	56.6	0.00045	R	VVGGTEAQR	N					File: ~Y:\CORE\RAW_DATA_2023_QE\P1481_Sigrun_Lange\P1481_C.raw~; SpectrumID: ~1044~; PrecursorID: ~0~; scans: ~5905~
4	1::sp|cRAP_P00772|CELA1_PIG	Chymotrypsin-like elastase family member 1 OS=Sus scrofa OX=9823 GN=CELA1 PE=1 SV=1	3256	29259	73	73	10	10	564	990	1	1	1	458.746	915.477	2	915.477	-0.0004	0	51.85	0.0013	R	VVGGTEAQR	N					File: ~Y:\CORE\RAW_DATA_2023_QE\P1481_Sigrun_Lange\P1481_C.raw~; SpectrumID: ~1227~; PrecursorID: ~0~; scans: ~6159~
4	1::sp|cRAP_P00772|CELA1_PIG	Chymotrypsin-like elastase family member 1 OS=Sus scrofa OX=9823 GN=CELA1 PE=1 SV=1	3256	29259	73	73	10	10	565	640	1	1	1	458.746	915.477	2	915.477	-0.0003	0	55.17	0.00062	R	VVGGTEAQR	N					File: ~Y:\CORE\RAW_DATA_2023_QE\P1481_Sigrun_Lange\P1481_C.raw~; SpectrumID: ~651~; PrecursorID: ~0~; scans: ~5389~
4	1::sp|cRAP_P00772|CELA1_PIG	Chymotrypsin-like elastase family member 1 OS=Sus scrofa OX=9823 GN=CELA1 PE=1 SV=1	3256	29259	73	73	10	10	566	772	1	1	1	458.746	915.477	2	915.477	-0.0003	0	59.08	0.00025	R	VVGGTEAQR	N					File: ~Y:\CORE\RAW_DATA_2023_QE\P1481_Sigrun_Lange\P1481_C.raw~; SpectrumID: ~860~; PrecursorID: ~0~; scans: ~5654~
4	1::sp|cRAP_P00772|CELA1_PIG	Chymotrypsin-like elastase family member 1 OS=Sus scrofa OX=9823 GN=CELA1 PE=1 SV=1	3256	29259	73	73	10	10	568	1082	1	1	1	458.746	915.478	2	915.477	0.0002	0	48.22	0.0031	R	VVGGTEAQR	N					File: ~Y:\CORE\RAW_DATA_2023_QE\P1481_Sigrun_Lange\P1481_C.raw~; SpectrumID: ~1392~; PrecursorID: ~0~; scans: ~6408~
4	1::sp|cRAP_P00772|CELA1_PIG	Chymotrypsin-like elastase family member 1 OS=Sus scrofa OX=9823 GN=CELA1 PE=1 SV=1	3256	29259	73	73	10	10	2845	4471	1	1	1	739.87	1477.73	2	1477.73	-0.0048	0	53.51	0.0011	R	NSWPSQISLQYR	S					File: ~Y:\CORE\RAW_DATA_2023_QE\P1481_Sigrun_Lange\P1481_C.raw~; SpectrumID: ~5254~; PrecursorID: ~0~; scans: ~13496~
4	1::sp|cRAP_P00772|CELA1_PIG	Chymotrypsin-like elastase family member 1 OS=Sus scrofa OX=9823 GN=CELA1 PE=1 SV=1	3256	29259	73	73	10	10	2846	4472	1	1	1	739.87	1477.73	2	1477.73	-0.0048	0	53.33	0.0012	R	NSWPSQISLQYR	S					File: ~Y:\CORE\RAW_DATA_2023_QE\P1481_Sigrun_Lange\P1481_C.raw~; SpectrumID: ~5255~; PrecursorID: ~0~; scans: ~13497~
4	1::sp|cRAP_P00772|CELA1_PIG	Chymotrypsin-like elastase family member 1 OS=Sus scrofa OX=9823 GN=CELA1 PE=1 SV=1	3256	29259	73	73	10	10	2847	4367	1	1	1	493.584	1477.73	3	1477.73	-0.0012	0	48.03	0.0039	R	NSWPSQISLQYR	S					File: ~Y:\CORE\RAW_DATA_2023_QE\P1481_Sigrun_Lange\P1481_C.raw~; SpectrumID: ~5150~; PrecursorID: ~0~; scans: ~13306~
4	1::sp|cRAP_P00772|CELA1_PIG	Chymotrypsin-like elastase family member 1 OS=Sus scrofa OX=9823 GN=CELA1 PE=1 SV=1	3256	29259	73	73	10	10	3511	7581	1	1	1	825.928	1649.84	2	1649.84	0.0012	0	50.58	0.0022	R	VSAYISWINNVIASN	-					File: ~Y:\CORE\RAW_DATA_2023_QE\P1481_Sigrun_Lange\P1481_C.raw~; SpectrumID: ~8788~; PrecursorID: ~0~; scans: ~18434~
4	1::sp|cRAP_P00772|CELA1_PIG	Chymotrypsin-like elastase family member 1 OS=Sus scrofa OX=9823 GN=CELA1 PE=1 SV=1	3256	29259	73	73	10	10	4565	7692	1	1	1	979.553	1957.09	2	1957.1	-0.0092	0	60.08	6.9e-05	R	LAQSVTLNSYVQLGVLPR	A					File: ~Y:\CORE\RAW_DATA_2023_QE\P1481_Sigrun_Lange\P1481_C.raw~; SpectrumID: ~8907~; PrecursorID: ~0~; scans: ~18743~
4	1::sp|cRAP_P00772|CELA1_PIG	Chymotrypsin-like elastase family member 1 OS=Sus scrofa OX=9823 GN=CELA1 PE=1 SV=1	3256	29259	73	73	10	10	4566	6973	1	1	1	979.553	1957.09	2	1957.1	-0.0092	0	126.79	1.5e-11	R	LAQSVTLNSYVQLGVLPR	A					File: ~Y:\CORE\RAW_DATA_2023_QE\P1481_Sigrun_Lange\P1481_C.raw~; SpectrumID: ~7895~; PrecursorID: ~0~; scans: ~17341~
4	1::sp|cRAP_P00772|CELA1_PIG	Chymotrypsin-like elastase family member 1 OS=Sus scrofa OX=9823 GN=CELA1 PE=1 SV=1	3256	29259	73	73	10	10	4568	7177	1	1	1	653.372	1957.09	3	1957.1	-0.006	0	72.34	3.7e-06	R	LAQSVTLNSYVQLGVLPR	A					File: ~Y:\CORE\RAW_DATA_2023_QE\P1481_Sigrun_Lange\P1481_C.raw~; SpectrumID: ~8131~; PrecursorID: ~0~; scans: ~17641~
4	1::sp|cRAP_P00772|CELA1_PIG	Chymotrypsin-like elastase family member 1 OS=Sus scrofa OX=9823 GN=CELA1 PE=1 SV=1	3256	29259	73	73	10	10	4569	6711	1	1	1	979.555	1957.09	2	1957.1	-0.0051	0	106.22	1.5e-09	R	LAQSVTLNSYVQLGVLPR	A					File: ~Y:\CORE\RAW_DATA_2023_QE\P1481_Sigrun_Lange\P1481_C.raw~; SpectrumID: ~7598~; PrecursorID: ~0~; scans: ~16953~
4	1::sp|cRAP_P00772|CELA1_PIG	Chymotrypsin-like elastase family member 1 OS=Sus scrofa OX=9823 GN=CELA1 PE=1 SV=1	3256	29259	73	73	10	10	4570	7897	1	1	1	979.555	1957.1	2	1957.1	-0.0043	0	49	0.00076	R	LAQSVTLNSYVQLGVLPR	A					File: ~Y:\CORE\RAW_DATA_2023_QE\P1481_Sigrun_Lange\P1481_C.raw~; SpectrumID: ~9127~; PrecursorID: ~0~; scans: ~19465~
4	1::sp|cRAP_P00772|CELA1_PIG	Chymotrypsin-like elastase family member 1 OS=Sus scrofa OX=9823 GN=CELA1 PE=1 SV=1	3256	29259	73	73	10	10	4571	7643	1	1	1	979.555	1957.1	2	1957.1	-0.004	0	132.67	3.3e-12	R	LAQSVTLNSYVQLGVLPR	A					File: ~Y:\CORE\RAW_DATA_2023_QE\P1481_Sigrun_Lange\P1481_C.raw~; SpectrumID: ~8852~; PrecursorID: ~0~; scans: ~18503~
4	1::sp|cRAP_P00772|CELA1_PIG	Chymotrypsin-like elastase family member 1 OS=Sus scrofa OX=9823 GN=CELA1 PE=1 SV=1	3256	29259	73	73	10	10	4572	7312	1	1	1	653.372	1957.1	3	1957.1	-0.004	0	75.5	1.7e-06	R	LAQSVTLNSYVQLGVLPR	A					File: ~Y:\CORE\RAW_DATA_2023_QE\P1481_Sigrun_Lange\P1481_C.raw~; SpectrumID: ~8356~; PrecursorID: ~0~; scans: ~17914~
4	1::sp|cRAP_P00772|CELA1_PIG	Chymotrypsin-like elastase family member 1 OS=Sus scrofa OX=9823 GN=CELA1 PE=1 SV=1	3256	29259	73	73	10	10	4573	6892	1	1	1	979.556	1957.1	2	1957.1	-0.003	0	95.27	1.7e-08	R	LAQSVTLNSYVQLGVLPR	A					File: ~Y:\CORE\RAW_DATA_2023_QE\P1481_Sigrun_Lange\P1481_C.raw~; SpectrumID: ~7803~; PrecursorID: ~0~; scans: ~17225~
4	1::sp|cRAP_P00772|CELA1_PIG	Chymotrypsin-like elastase family member 1 OS=Sus scrofa OX=9823 GN=CELA1 PE=1 SV=1	3256	29259	73	73	10	10	4574	6539	1	1	1	653.373	1957.1	3	1957.1	-0.0023	0	58.3	8.6e-05	R	LAQSVTLNSYVQLGVLPR	A					File: ~Y:\CORE\RAW_DATA_2023_QE\P1481_Sigrun_Lange\P1481_C.raw~; SpectrumID: ~7389~; PrecursorID: ~0~; scans: ~16693~
4	1::sp|cRAP_P00772|CELA1_PIG	Chymotrypsin-like elastase family member 1 OS=Sus scrofa OX=9823 GN=CELA1 PE=1 SV=1	3256	29259	73	73	10	10	4575	6361	1	1	1	653.373	1957.1	3	1957.1	-0.0013	0	79.74	5.9e-07	R	LAQSVTLNSYVQLGVLPR	A					File: ~Y:\CORE\RAW_DATA_2023_QE\P1481_Sigrun_Lange\P1481_C.raw~; SpectrumID: ~7182~; PrecursorID: ~0~; scans: ~16422~
4	1::sp|cRAP_P00772|CELA1_PIG	Chymotrypsin-like elastase family member 1 OS=Sus scrofa OX=9823 GN=CELA1 PE=1 SV=1	3256	29259	73	73	10	10	4576	6156	1	1	1	979.557	1957.1	2	1957.1	-0.001	0	104.75	1.9e-09	R	LAQSVTLNSYVQLGVLPR	A					File: ~Y:\CORE\RAW_DATA_2023_QE\P1481_Sigrun_Lange\P1481_C.raw~; SpectrumID: ~6957~; PrecursorID: ~0~; scans: ~16136~
4	1::sp|cRAP_P00772|CELA1_PIG	Chymotrypsin-like elastase family member 1 OS=Sus scrofa OX=9823 GN=CELA1 PE=1 SV=1	3256	29259	73	73	10	10	4577	6163	1	1	1	653.374	1957.1	3	1957.1	0	0	67.31	1e-05	R	LAQSVTLNSYVQLGVLPR	A					File: ~Y:\CORE\RAW_DATA_2023_QE\P1481_Sigrun_Lange\P1481_C.raw~; SpectrumID: ~6964~; PrecursorID: ~0~; scans: ~16144~
4	1::sp|cRAP_P00772|CELA1_PIG	Chymotrypsin-like elastase family member 1 OS=Sus scrofa OX=9823 GN=CELA1 PE=1 SV=1	3256	29259	73	73	10	10	4578	6528	1	1	1	979.557	1957.1	2	1957.1	0.0004	0	92.14	3.3e-08	R	LAQSVTLNSYVQLGVLPR	A					File: ~Y:\CORE\RAW_DATA_2023_QE\P1481_Sigrun_Lange\P1481_C.raw~; SpectrumID: ~7375~; PrecursorID: ~0~; scans: ~16676~
4	1::sp|cRAP_P00772|CELA1_PIG	Chymotrypsin-like elastase family member 1 OS=Sus scrofa OX=9823 GN=CELA1 PE=1 SV=1	3256	29259	73	73	10	10	4579	7457	1	1	1	653.374	1957.1	3	1957.1	0.001	0	62.61	3e-05	R	LAQSVTLNSYVQLGVLPR	A					File: ~Y:\CORE\RAW_DATA_2023_QE\P1481_Sigrun_Lange\P1481_C.raw~; SpectrumID: ~8591~; PrecursorID: ~0~; scans: ~18188~
4	1::sp|cRAP_P00772|CELA1_PIG	Chymotrypsin-like elastase family member 1 OS=Sus scrofa OX=9823 GN=CELA1 PE=1 SV=1	3256	29259	73	73	10	10	4580	6723	1	1	1	653.374	1957.1	3	1957.1	0.001	0	51.51	0.00038	R	LAQSVTLNSYVQLGVLPR	A					File: ~Y:\CORE\RAW_DATA_2023_QE\P1481_Sigrun_Lange\P1481_C.raw~; SpectrumID: ~7612~; PrecursorID: ~0~; scans: ~16970~
4	1::sp|cRAP_P00772|CELA1_PIG	Chymotrypsin-like elastase family member 1 OS=Sus scrofa OX=9823 GN=CELA1 PE=1 SV=1	3256	29259	73	73	10	10	4581	6350	1	1	1	979.558	1957.1	2	1957.1	0.001	0	108.54	7.6e-10	R	LAQSVTLNSYVQLGVLPR	A					File: ~Y:\CORE\RAW_DATA_2023_QE\P1481_Sigrun_Lange\P1481_C.raw~; SpectrumID: ~7169~; PrecursorID: ~0~; scans: ~16406~
4	1::sp|cRAP_P00772|CELA1_PIG	Chymotrypsin-like elastase family member 1 OS=Sus scrofa OX=9823 GN=CELA1 PE=1 SV=1	3256	29259	73	73	10	10	4583	7305	1	1	1	979.558	1957.1	2	1957.1	0.0018	0	118.01	8.6e-11	R	LAQSVTLNSYVQLGVLPR	A					File: ~Y:\CORE\RAW_DATA_2023_QE\P1481_Sigrun_Lange\P1481_C.raw~; SpectrumID: ~8341~; PrecursorID: ~0~; scans: ~17897~
4	1::sp|cRAP_P00772|CELA1_PIG	Chymotrypsin-like elastase family member 1 OS=Sus scrofa OX=9823 GN=CELA1 PE=1 SV=1	3256	29259	73	73	10	10	4584	7162	1	1	1	979.56	1957.1	2	1957.1	0.0049	0	91.21	3.7e-08	R	LAQSVTLNSYVQLGVLPR	A					File: ~Y:\CORE\RAW_DATA_2023_QE\P1481_Sigrun_Lange\P1481_C.raw~; SpectrumID: ~8115~; PrecursorID: ~0~; scans: ~17621~
4	1::sp|cRAP_P00772|CELA1_PIG	Chymotrypsin-like elastase family member 1 OS=Sus scrofa OX=9823 GN=CELA1 PE=1 SV=1	3256	29259	73	73	10	10	4585	7450	1	1	1	979.56	1957.1	2	1957.1	0.0049	0	117.87	8e-11	R	LAQSVTLNSYVQLGVLPR	A					File: ~Y:\CORE\RAW_DATA_2023_QE\P1481_Sigrun_Lange\P1481_C.raw~; SpectrumID: ~8578~; PrecursorID: ~0~; scans: ~18173~
4	1::sp|cRAP_P00772|CELA1_PIG	Chymotrypsin-like elastase family member 1 OS=Sus scrofa OX=9823 GN=CELA1 PE=1 SV=1	3256	29259	73	73	10	10	4586	5971	1	1	1	653.376	1957.11	3	1957.1	0.0066	0	67.59	8.1e-06	R	LAQSVTLNSYVQLGVLPR	A					File: ~Y:\CORE\RAW_DATA_2023_QE\P1481_Sigrun_Lange\P1481_C.raw~; SpectrumID: ~6764~; PrecursorID: ~0~; scans: ~15874~
4	1::sp|cRAP_P00772|CELA1_PIG	Chymotrypsin-like elastase family member 1 OS=Sus scrofa OX=9823 GN=CELA1 PE=1 SV=1	3256	29259	73	73	10	10	4588	5970	1	1	1	979.567	1957.12	2	1957.1	0.0189	0	102.48	2e-09	R	LAQSVTLNSYVQLGVLPR	A					File: ~Y:\CORE\RAW_DATA_2023_QE\P1481_Sigrun_Lange\P1481_C.raw~; SpectrumID: ~6763~; PrecursorID: ~0~; scans: ~15873~
4	1::sp|cRAP_P00772|CELA1_PIG	Chymotrypsin-like elastase family member 1 OS=Sus scrofa OX=9823 GN=CELA1 PE=1 SV=1	3256	29259	73	73	10	10	4596	7654	1	1	1	980.558	1959.1	2	1959.07	0.0347	0	57.79	0.00011	R	LAQSVTLNSYVQLGVLPR	A	2 Deamidated (NQ)	0.001000010000000000.0			File: ~Y:\CORE\RAW_DATA_2023_QE\P1481_Sigrun_Lange\P1481_C.raw~; SpectrumID: ~8863~; PrecursorID: ~0~; scans: ~18527~
4	1::sp|cRAP_P00772|CELA1_PIG	Chymotrypsin-like elastase family member 1 OS=Sus scrofa OX=9823 GN=CELA1 PE=1 SV=1	3256	29259	73	73	10	10	6040	4447	1	1	1	792.737	2375.19	3	2375.2	-0.0085	1	43.86	0.012	R	VVGGTEAQRNSWPSQISLQYR	S					File: ~Y:\CORE\RAW_DATA_2023_QE\P1481_Sigrun_Lange\P1481_C.raw~; SpectrumID: ~5230~; PrecursorID: ~0~; scans: ~13433~
4	1::sp|cRAP_P00772|CELA1_PIG	Chymotrypsin-like elastase family member 1 OS=Sus scrofa OX=9823 GN=CELA1 PE=1 SV=1	3256	29259	73	73	10	10	6041	4263	1	1	1	792.739	2375.2	3	2375.2	-0.0024	1	63.95	0.00012	R	VVGGTEAQRNSWPSQISLQYR	S					File: ~Y:\CORE\RAW_DATA_2023_QE\P1481_Sigrun_Lange\P1481_C.raw~; SpectrumID: ~5046~; PrecursorID: ~0~; scans: ~13170~
4	1::sp|cRAP_P00772|CELA1_PIG	Chymotrypsin-like elastase family member 1 OS=Sus scrofa OX=9823 GN=CELA1 PE=1 SV=1	3256	29259	73	73	10	10	6042	4072	1	1	1	792.739	2375.2	3	2375.2	-0.0017	1	60.91	0.00024	R	VVGGTEAQRNSWPSQISLQYR	S					File: ~Y:\CORE\RAW_DATA_2023_QE\P1481_Sigrun_Lange\P1481_C.raw~; SpectrumID: ~4854~; PrecursorID: ~0~; scans: ~12899~
4	1::sp|cRAP_P00772|CELA1_PIG	Chymotrypsin-like elastase family member 1 OS=Sus scrofa OX=9823 GN=CELA1 PE=1 SV=1	3256	29259	73	73	10	10	6043	3883	1	1	1	792.74	2375.2	3	2375.2	-0.001	1	54.17	0.0011	R	VVGGTEAQRNSWPSQISLQYR	S					File: ~Y:\CORE\RAW_DATA_2023_QE\P1481_Sigrun_Lange\P1481_C.raw~; SpectrumID: ~4663~; PrecursorID: ~0~; scans: ~12635~
4	1::sp|cRAP_P00772|CELA1_PIG	Chymotrypsin-like elastase family member 1 OS=Sus scrofa OX=9823 GN=CELA1 PE=1 SV=1	3256	29259	73	73	10	10	6281	3010	1	1	1	809.734	2426.18	3	2426.18	-0.0028	0	69.37	3.5e-05	R	VVVGEHNLNQNDGTEQYVGVQK	I					File: ~Y:\CORE\RAW_DATA_2023_QE\P1481_Sigrun_Lange\P1481_C.raw~; SpectrumID: ~3782~; PrecursorID: ~0~; scans: ~11307~
4	1::sp|cRAP_P00772|CELA1_PIG	Chymotrypsin-like elastase family member 1 OS=Sus scrofa OX=9823 GN=CELA1 PE=1 SV=1	3256	29259	73	73	10	10	6282	2714	1	1	1	809.734	2426.18	3	2426.18	-0.0019	0	80.65	2.6e-06	R	VVVGEHNLNQNDGTEQYVGVQK	I					File: ~Y:\CORE\RAW_DATA_2023_QE\P1481_Sigrun_Lange\P1481_C.raw~; SpectrumID: ~3474~; PrecursorID: ~0~; scans: ~10786~
4	1::sp|cRAP_P00772|CELA1_PIG	Chymotrypsin-like elastase family member 1 OS=Sus scrofa OX=9823 GN=CELA1 PE=1 SV=1	3256	29259	73	73	10	10	6283	2846	1	1	1	809.734	2426.18	3	2426.18	-0.0017	0	75.33	8.9e-06	R	VVVGEHNLNQNDGTEQYVGVQK	I					File: ~Y:\CORE\RAW_DATA_2023_QE\P1481_Sigrun_Lange\P1481_C.raw~; SpectrumID: ~3612~; PrecursorID: ~0~; scans: ~11045~
4	1::sp|cRAP_P00772|CELA1_PIG	Chymotrypsin-like elastase family member 1 OS=Sus scrofa OX=9823 GN=CELA1 PE=1 SV=1	3256	29259	73	73	10	10	6284	3167	1	1	1	809.734	2426.18	3	2426.18	-0.0015	0	73.05	1.5e-05	R	VVVGEHNLNQNDGTEQYVGVQK	I					File: ~Y:\CORE\RAW_DATA_2023_QE\P1481_Sigrun_Lange\P1481_C.raw~; SpectrumID: ~3941~; PrecursorID: ~0~; scans: ~11565~
4	1::sp|cRAP_P00772|CELA1_PIG	Chymotrypsin-like elastase family member 1 OS=Sus scrofa OX=9823 GN=CELA1 PE=1 SV=1	3256	29259	73	73	10	10	6286	2418	1	1	1	809.735	2426.18	3	2426.18	-0.0002	0	77.81	5e-06	R	VVVGEHNLNQNDGTEQYVGVQK	I					File: ~Y:\CORE\RAW_DATA_2023_QE\P1481_Sigrun_Lange\P1481_C.raw~; SpectrumID: ~3164~; PrecursorID: ~0~; scans: ~10023~
4	1::sp|cRAP_P00772|CELA1_PIG	Chymotrypsin-like elastase family member 1 OS=Sus scrofa OX=9823 GN=CELA1 PE=1 SV=1	3256	29259	73	73	10	10	6287	2481	1	1	1	809.735	2426.18	3	2426.18	-0.0002	0	75.86	7.9e-06	R	VVVGEHNLNQNDGTEQYVGVQK	I					File: ~Y:\CORE\RAW_DATA_2023_QE\P1481_Sigrun_Lange\P1481_C.raw~; SpectrumID: ~3234~; PrecursorID: ~0~; scans: ~10273~
4	1::sp|cRAP_P00772|CELA1_PIG	Chymotrypsin-like elastase family member 1 OS=Sus scrofa OX=9823 GN=CELA1 PE=1 SV=1	3256	29259	73	73	10	10	6288	2586	1	1	1	809.735	2426.18	3	2426.18	0.0003	0	89.58	3.4e-07	R	VVVGEHNLNQNDGTEQYVGVQK	I					File: ~Y:\CORE\RAW_DATA_2023_QE\P1481_Sigrun_Lange\P1481_C.raw~; SpectrumID: ~3343~; PrecursorID: ~0~; scans: ~10525~
4	1::sp|cRAP_P00772|CELA1_PIG	Chymotrypsin-like elastase family member 1 OS=Sus scrofa OX=9823 GN=CELA1 PE=1 SV=1	3256	29259	73	73	10	10	6289	3326	1	1	1	809.735	2426.18	3	2426.18	0.0014	0	45.69	0.0081	R	VVVGEHNLNQNDGTEQYVGVQK	I					File: ~Y:\CORE\RAW_DATA_2023_QE\P1481_Sigrun_Lange\P1481_C.raw~; SpectrumID: ~4104~; PrecursorID: ~0~; scans: ~11821~
4	1::sp|cRAP_P00772|CELA1_PIG	Chymotrypsin-like elastase family member 1 OS=Sus scrofa OX=9823 GN=CELA1 PE=1 SV=1	3256	29259	73	73	10	10	6299	2588	1	1	1	1214.6	2427.18	2	2427.17	0.0117	0	51.94	0.0019	R	VVVGEHNLNQNDGTEQYVGVQK	I	Deamidated (NQ)	0.0000000001000000000000.0			File: ~Y:\CORE\RAW_DATA_2023_QE\P1481_Sigrun_Lange\P1481_C.raw~; SpectrumID: ~3345~; PrecursorID: ~0~; scans: ~10528~
4	1::sp|cRAP_P00772|CELA1_PIG	Chymotrypsin-like elastase family member 1 OS=Sus scrofa OX=9823 GN=CELA1 PE=1 SV=1	3256	29259	73	73	10	10	6301	2414	1	1	1	810.068	2427.18	3	2427.17	0.0151	0	64.06	0.00012	R	VVVGEHNLNQNDGTEQYVGVQK	I	Deamidated (NQ)	0.0000000000100000000000.0			File: ~Y:\CORE\RAW_DATA_2023_QE\P1481_Sigrun_Lange\P1481_C.raw~; SpectrumID: ~3160~; PrecursorID: ~0~; scans: ~10017~
4	1::sp|cRAP_P00772|CELA1_PIG	Chymotrypsin-like elastase family member 1 OS=Sus scrofa OX=9823 GN=CELA1 PE=1 SV=1	3256	29259	73	73	10	10	6529	8039	1	1	1	827.447	2479.32	3	2479.32	-0.0018	1	36.04	0.036	R	KPTVFTRVSAYISWINNVIASN	-					File: ~Y:\CORE\RAW_DATA_2023_QE\P1481_Sigrun_Lange\P1481_C.raw~; SpectrumID: ~9299~; PrecursorID: ~0~; scans: ~19727~
4	1::sp|cRAP_P00772|CELA1_PIG	Chymotrypsin-like elastase family member 1 OS=Sus scrofa OX=9823 GN=CELA1 PE=1 SV=1	3256	29259	73	73	10	10	6598	6327	1	1	1	626.07	2500.25	4	2500.28	-0.0256	0	47.43	0.0052	K	IVVHPYWNTDDVAAGYDIALLR	L					File: ~Y:\CORE\RAW_DATA_2023_QE\P1481_Sigrun_Lange\P1481_C.raw~; SpectrumID: ~7144~; PrecursorID: ~0~; scans: ~16376~
4	1::sp|cRAP_P00772|CELA1_PIG	Chymotrypsin-like elastase family member 1 OS=Sus scrofa OX=9823 GN=CELA1 PE=1 SV=1	3256	29259	73	73	10	10	6599	6365	1	1	1	1251.14	2500.27	2	2500.28	-0.0091	0	39.98	0.027	K	IVVHPYWNTDDVAAGYDIALLR	L					File: ~Y:\CORE\RAW_DATA_2023_QE\P1481_Sigrun_Lange\P1481_C.raw~; SpectrumID: ~7186~; PrecursorID: ~0~; scans: ~16427~
4	1::sp|cRAP_P00772|CELA1_PIG	Chymotrypsin-like elastase family member 1 OS=Sus scrofa OX=9823 GN=CELA1 PE=1 SV=1	3256	29259	73	73	10	10	6600	6542	1	1	1	1251.14	2500.27	2	2500.28	-0.0079	0	74.23	1e-05	K	IVVHPYWNTDDVAAGYDIALLR	L					File: ~Y:\CORE\RAW_DATA_2023_QE\P1481_Sigrun_Lange\P1481_C.raw~; SpectrumID: ~7393~; PrecursorID: ~0~; scans: ~16698~
4	1::sp|cRAP_P00772|CELA1_PIG	Chymotrypsin-like elastase family member 1 OS=Sus scrofa OX=9823 GN=CELA1 PE=1 SV=1	3256	29259	73	73	10	10	6601	6700	1	1	1	834.432	2500.27	3	2500.28	-0.0009	0	72.61	1.4e-05	K	IVVHPYWNTDDVAAGYDIALLR	L					File: ~Y:\CORE\RAW_DATA_2023_QE\P1481_Sigrun_Lange\P1481_C.raw~; SpectrumID: ~7585~; PrecursorID: ~0~; scans: ~16937~
4	1::sp|cRAP_P00772|CELA1_PIG	Chymotrypsin-like elastase family member 1 OS=Sus scrofa OX=9823 GN=CELA1 PE=1 SV=1	3256	29259	73	73	10	10	6602	6508	1	1	1	626.076	2500.27	4	2500.28	-0.0002	0	65.43	7.4e-05	K	IVVHPYWNTDDVAAGYDIALLR	L					File: ~Y:\CORE\RAW_DATA_2023_QE\P1481_Sigrun_Lange\P1481_C.raw~; SpectrumID: ~7350~; PrecursorID: ~0~; scans: ~16646~
4	1::sp|cRAP_P00772|CELA1_PIG	Chymotrypsin-like elastase family member 1 OS=Sus scrofa OX=9823 GN=CELA1 PE=1 SV=1	3256	29259	73	73	10	10	6603	6880	1	1	1	834.432	2500.28	3	2500.28	0.0002	0	75.46	7.3e-06	K	IVVHPYWNTDDVAAGYDIALLR	L					File: ~Y:\CORE\RAW_DATA_2023_QE\P1481_Sigrun_Lange\P1481_C.raw~; SpectrumID: ~7790~; PrecursorID: ~0~; scans: ~17208~
4	1::sp|cRAP_P00772|CELA1_PIG	Chymotrypsin-like elastase family member 1 OS=Sus scrofa OX=9823 GN=CELA1 PE=1 SV=1	3256	29259	73	73	10	10	6604	7071	1	1	1	834.432	2500.28	3	2500.28	0.0004	0	69.03	3.2e-05	K	IVVHPYWNTDDVAAGYDIALLR	L					File: ~Y:\CORE\RAW_DATA_2023_QE\P1481_Sigrun_Lange\P1481_C.raw~; SpectrumID: ~8009~; PrecursorID: ~0~; scans: ~17486~
4	1::sp|cRAP_P00772|CELA1_PIG	Chymotrypsin-like elastase family member 1 OS=Sus scrofa OX=9823 GN=CELA1 PE=1 SV=1	3256	29259	73	73	10	10	6605	6335	1	1	1	834.432	2500.28	3	2500.28	0.0004	0	79.02	3.2e-06	K	IVVHPYWNTDDVAAGYDIALLR	L					File: ~Y:\CORE\RAW_DATA_2023_QE\P1481_Sigrun_Lange\P1481_C.raw~; SpectrumID: ~7153~; PrecursorID: ~0~; scans: ~16387~
4	1::sp|cRAP_P00772|CELA1_PIG	Chymotrypsin-like elastase family member 1 OS=Sus scrofa OX=9823 GN=CELA1 PE=1 SV=1	3256	29259	73	73	10	10	6606	6519	1	1	1	834.433	2500.28	3	2500.28	0.0019	0	79.71	2.7e-06	K	IVVHPYWNTDDVAAGYDIALLR	L					File: ~Y:\CORE\RAW_DATA_2023_QE\P1481_Sigrun_Lange\P1481_C.raw~; SpectrumID: ~7362~; PrecursorID: ~0~; scans: ~16660~
4	1::sp|cRAP_P00772|CELA1_PIG	Chymotrypsin-like elastase family member 1 OS=Sus scrofa OX=9823 GN=CELA1 PE=1 SV=1	3256	29259	73	73	10	10	6607	7242	1	1	1	834.433	2500.28	3	2500.28	0.0021	0	78.41	3.7e-06	K	IVVHPYWNTDDVAAGYDIALLR	L					File: ~Y:\CORE\RAW_DATA_2023_QE\P1481_Sigrun_Lange\P1481_C.raw~; SpectrumID: ~8217~; PrecursorID: ~0~; scans: ~17758~
4	1::sp|cRAP_P00772|CELA1_PIG	Chymotrypsin-like elastase family member 1 OS=Sus scrofa OX=9823 GN=CELA1 PE=1 SV=1	3256	29259	73	73	10	10	6608	7378	1	1	1	834.433	2500.28	3	2500.28	0.0021	0	84.78	8.5e-07	K	IVVHPYWNTDDVAAGYDIALLR	L					File: ~Y:\CORE\RAW_DATA_2023_QE\P1481_Sigrun_Lange\P1481_C.raw~; SpectrumID: ~8457~; PrecursorID: ~0~; scans: ~18028~
4	1::sp|cRAP_P00772|CELA1_PIG	Chymotrypsin-like elastase family member 1 OS=Sus scrofa OX=9823 GN=CELA1 PE=1 SV=1	3256	29259	73	73	10	10	6609	7509	1	1	1	834.434	2500.28	3	2500.28	0.0054	0	66.24	5.9e-05	K	IVVHPYWNTDDVAAGYDIALLR	L					File: ~Y:\CORE\RAW_DATA_2023_QE\P1481_Sigrun_Lange\P1481_C.raw~; SpectrumID: ~8679~; PrecursorID: ~0~; scans: ~18300~
4	1::sp|cRAP_P00772|CELA1_PIG	Chymotrypsin-like elastase family member 1 OS=Sus scrofa OX=9823 GN=CELA1 PE=1 SV=1	3256	29259	73	73	10	10	6611	6690	1	1	1	626.328	2501.28	4	2501.26	0.0231	0	69.01	3.3e-05	K	IVVHPYWNTDDVAAGYDIALLR	L	Deamidated (NQ)	0.0000000100000000000000.0			File: ~Y:\CORE\RAW_DATA_2023_QE\P1481_Sigrun_Lange\P1481_C.raw~; SpectrumID: ~7573~; PrecursorID: ~0~; scans: ~16922~
4	1::sp|cRAP_P00772|CELA1_PIG	Chymotrypsin-like elastase family member 1 OS=Sus scrofa OX=9823 GN=CELA1 PE=1 SV=1	3256	29259	73	73	10	10	8704	7980	1	1	1	1110.85	4439.37	4	4439.36	0.0061	1	73.12	2.6e-06	K	IVVHPYWNTDDVAAGYDIALLRLAQSVTLNSYVQLGVLPR	A					File: ~Y:\CORE\RAW_DATA_2023_QE\P1481_Sigrun_Lange\P1481_C.raw~; SpectrumID: ~9216~; PrecursorID: ~0~; scans: ~19623~
4	1::sp|cRAP_P00772|CELA1_PIG	Chymotrypsin-like elastase family member 1 OS=Sus scrofa OX=9823 GN=CELA1 PE=1 SV=1	3256	29259	73	73	10	10	8705	8120	1	1	1	1110.85	4439.38	4	4439.36	0.0203	1	55.84	0.00012	K	IVVHPYWNTDDVAAGYDIALLRLAQSVTLNSYVQLGVLPR	A					File: ~Y:\CORE\RAW_DATA_2023_QE\P1481_Sigrun_Lange\P1481_C.raw~; SpectrumID: ~9419~; PrecursorID: ~0~; scans: ~19886~
4	1::sp|cRAP_P00772|CELA1_PIG	Chymotrypsin-like elastase family member 1 OS=Sus scrofa OX=9823 GN=CELA1 PE=1 SV=1	3256	29259	73	73	10	10	8706	7639	1	1	1	1111.09	4440.32	4	4440.35	-0.0237	1	54.32	0.00031	K	IVVHPYWNTDDVAAGYDIALLRLAQSVTLNSYVQLGVLPR	A	Deamidated (NQ)	0.0000000100000000000000000000000000000000.0			File: ~Y:\CORE\RAW_DATA_2023_QE\P1481_Sigrun_Lange\P1481_C.raw~; SpectrumID: ~8847~; PrecursorID: ~0~; scans: ~18496~
4	1::sp|cRAP_P00772|CELA1_PIG	Chymotrypsin-like elastase family member 1 OS=Sus scrofa OX=9823 GN=CELA1 PE=1 SV=1	3256	29259	73	73	10	10	8708	7869	1	1	1	1111.09	4440.34	4	4440.35	-0.0037	1	42.45	0.0041	K	IVVHPYWNTDDVAAGYDIALLRLAQSVTLNSYVQLGVLPR	A	Deamidated (NQ)	0.0000000000000000000000001000000000000000.0			File: ~Y:\CORE\RAW_DATA_2023_QE\P1481_Sigrun_Lange\P1481_C.raw~; SpectrumID: ~9097~; PrecursorID: ~0~; scans: ~19379~
4	1::sp|cRAP_P00772|CELA1_PIG	Chymotrypsin-like elastase family member 1 OS=Sus scrofa OX=9823 GN=CELA1 PE=1 SV=1	3256	29259	73	73	10	10	8711	8057	1	1	1	889.083	4440.38	5	4440.35	0.0327	1	60.46	4.2e-05	K	IVVHPYWNTDDVAAGYDIALLRLAQSVTLNSYVQLGVLPR	A	Deamidated (NQ)	0.0000000000000000000000001000000000000000.0			File: ~Y:\CORE\RAW_DATA_2023_QE\P1481_Sigrun_Lange\P1481_C.raw~; SpectrumID: ~9325~; PrecursorID: ~0~; scans: ~19764~
4	1::sp|cRAP_P00772|CELA1_PIG	Chymotrypsin-like elastase family member 1 OS=Sus scrofa OX=9823 GN=CELA1 PE=1 SV=1	3256	29259	73	73	10	10	8714	7650	1	1	1	1111.35	4441.38	4	4441.33	0.0445	1	46.1	0.0012	K	IVVHPYWNTDDVAAGYDIALLRLAQSVTLNSYVQLGVLPR	A	Deamidated (NQ); Deamidated (R)	0.0000000000000000000002001000000000000000.0			File: ~Y:\CORE\RAW_DATA_2023_QE\P1481_Sigrun_Lange\P1481_C.raw~; SpectrumID: ~8859~; PrecursorID: ~0~; scans: ~18515~
4	1::sp|cRAP_P00772|CELA1_PIG	Chymotrypsin-like elastase family member 1 OS=Sus scrofa OX=9823 GN=CELA1 PE=1 SV=1	3256	29259	73	73	10	10	8716	7633	1	1	1	1111.6	4442.35	4	4442.32	0.038	1	50.6	0.00059	K	IVVHPYWNTDDVAAGYDIALLRLAQSVTLNSYVQLGVLPR	A	2 Deamidated (NQ); Deamidated (R)	0.0000000100000000000002001000000000000000.0			File: ~Y:\CORE\RAW_DATA_2023_QE\P1481_Sigrun_Lange\P1481_C.raw~; SpectrumID: ~8840~; PrecursorID: ~0~; scans: ~18488~
4	1::sp|cRAP_P00772|CELA1_PIG	Chymotrypsin-like elastase family member 1 OS=Sus scrofa OX=9823 GN=CELA1 PE=1 SV=1	3256	29259	73	73	10	10	8717	7916	1	1	1	889.677	4443.35	5	4443.3	0.0469	1	46.24	0.0017	K	IVVHPYWNTDDVAAGYDIALLRLAQSVTLNSYVQLGVLPR	A	3 Deamidated (NQ); Deamidated (R)	0.0000000100000000000002001000010000000000.0			File: ~Y:\CORE\RAW_DATA_2023_QE\P1481_Sigrun_Lange\P1481_C.raw~; SpectrumID: ~9147~; PrecursorID: ~0~; scans: ~19512~
4	2::tr|A0A0G2JSI5|A0A0G2JSI5_RAT	Chymotrypsin-like elastase family member 1 OS=Rattus norvegicus OX=10116 GN=Cela1 PE=4 SV=1	83	29435	6	6	1	1	316	2379	1	0	1	424.752	847.49	2	847.492	-0.0019	0	32.16	0.037	R	KPTVFTR	V					File: ~Y:\CORE\RAW_DATA_2023_QE\P1481_Sigrun_Lange\P1481_C.raw~; SpectrumID: ~3123~; PrecursorID: ~0~; scans: ~9870~
4	2::tr|A0A0G2JSI5|A0A0G2JSI5_RAT	Chymotrypsin-like elastase family member 1 OS=Rattus norvegicus OX=10116 GN=Cela1 PE=4 SV=1	83	29435	6	6	1	1	318	1876	1	0	1	424.753	847.491	2	847.492	-0.0006	0	40.38	0.0056	R	KPTVFTR	V					File: ~Y:\CORE\RAW_DATA_2023_QE\P1481_Sigrun_Lange\P1481_C.raw~; SpectrumID: ~2552~; PrecursorID: ~0~; scans: ~8472~
4	2::tr|A0A0G2JSI5|A0A0G2JSI5_RAT	Chymotrypsin-like elastase family member 1 OS=Rattus norvegicus OX=10116 GN=Cela1 PE=4 SV=1	83	29435	6	6	1	1	319	1636	1	0	1	424.753	847.491	2	847.492	-0.0003	0	40.69	0.0052	R	KPTVFTR	V					File: ~Y:\CORE\RAW_DATA_2023_QE\P1481_Sigrun_Lange\P1481_C.raw~; SpectrumID: ~2220~; PrecursorID: ~0~; scans: ~7735~
4	2::tr|A0A0G2JSI5|A0A0G2JSI5_RAT	Chymotrypsin-like elastase family member 1 OS=Rattus norvegicus OX=10116 GN=Cela1 PE=4 SV=1	83	29435	6	6	1	1	320	1935	1	0	1	424.753	847.491	2	847.492	-0.0001	0	38.09	0.0095	R	KPTVFTR	V					File: ~Y:\CORE\RAW_DATA_2023_QE\P1481_Sigrun_Lange\P1481_C.raw~; SpectrumID: ~2619~; PrecursorID: ~0~; scans: ~8712~
4	2::tr|A0A0G2JSI5|A0A0G2JSI5_RAT	Chymotrypsin-like elastase family member 1 OS=Rattus norvegicus OX=10116 GN=Cela1 PE=4 SV=1	83	29435	6	6	1	1	321	1715	1	0	1	424.753	847.491	2	847.492	0	0	40.67	0.0052	R	KPTVFTR	V					File: ~Y:\CORE\RAW_DATA_2023_QE\P1481_Sigrun_Lange\P1481_C.raw~; SpectrumID: ~2348~; PrecursorID: ~0~; scans: ~7983~
4	2::tr|A0A0G2JSI5|A0A0G2JSI5_RAT	Chymotrypsin-like elastase family member 1 OS=Rattus norvegicus OX=10116 GN=Cela1 PE=4 SV=1	83	29435	6	6	1	1	322	1797	1	0	1	424.753	847.492	2	847.492	0	0	40.68	0.0052	R	KPTVFTR	V					File: ~Y:\CORE\RAW_DATA_2023_QE\P1481_Sigrun_Lange\P1481_C.raw~; SpectrumID: ~2453~; PrecursorID: ~0~; scans: ~8225~
4	2::tr|A0A8I5ZY98|A0A8I5ZY98_RAT	Chymotrypsin-like elastase family member 1 OS=Rattus norvegicus OX=10116 GN=Cela1 PE=4 SV=1	83	59454	6	6	1	1	316	2379	1	0	1	424.752	847.49	2	847.492	-0.0019	0	32.16	0.037	R	KPTVFTR	V					File: ~Y:\CORE\RAW_DATA_2023_QE\P1481_Sigrun_Lange\P1481_C.raw~; SpectrumID: ~3123~; PrecursorID: ~0~; scans: ~9870~
4	2::tr|A0A8I5ZY98|A0A8I5ZY98_RAT	Chymotrypsin-like elastase family member 1 OS=Rattus norvegicus OX=10116 GN=Cela1 PE=4 SV=1	83	59454	6	6	1	1	318	1876	1	0	1	424.753	847.491	2	847.492	-0.0006	0	40.38	0.0056	R	KPTVFTR	V					File: ~Y:\CORE\RAW_DATA_2023_QE\P1481_Sigrun_Lange\P1481_C.raw~; SpectrumID: ~2552~; PrecursorID: ~0~; scans: ~8472~
4	2::tr|A0A8I5ZY98|A0A8I5ZY98_RAT	Chymotrypsin-like elastase family member 1 OS=Rattus norvegicus OX=10116 GN=Cela1 PE=4 SV=1	83	59454	6	6	1	1	319	1636	1	0	1	424.753	847.491	2	847.492	-0.0003	0	40.69	0.0052	R	KPTVFTR	V					File: ~Y:\CORE\RAW_DATA_2023_QE\P1481_Sigrun_Lange\P1481_C.raw~; SpectrumID: ~2220~; PrecursorID: ~0~; scans: ~7735~
4	2::tr|A0A8I5ZY98|A0A8I5ZY98_RAT	Chymotrypsin-like elastase family member 1 OS=Rattus norvegicus OX=10116 GN=Cela1 PE=4 SV=1	83	59454	6	6	1	1	320	1935	1	0	1	424.753	847.491	2	847.492	-0.0001	0	38.09	0.0095	R	KPTVFTR	V					File: ~Y:\CORE\RAW_DATA_2023_QE\P1481_Sigrun_Lange\P1481_C.raw~; SpectrumID: ~2619~; PrecursorID: ~0~; scans: ~8712~
4	2::tr|A0A8I5ZY98|A0A8I5ZY98_RAT	Chymotrypsin-like elastase family member 1 OS=Rattus norvegicus OX=10116 GN=Cela1 PE=4 SV=1	83	59454	6	6	1	1	321	1715	1	0	1	424.753	847.491	2	847.492	0	0	40.67	0.0052	R	KPTVFTR	V					File: ~Y:\CORE\RAW_DATA_2023_QE\P1481_Sigrun_Lange\P1481_C.raw~; SpectrumID: ~2348~; PrecursorID: ~0~; scans: ~7983~
4	2::tr|A0A8I5ZY98|A0A8I5ZY98_RAT	Chymotrypsin-like elastase family member 1 OS=Rattus norvegicus OX=10116 GN=Cela1 PE=4 SV=1	83	59454	6	6	1	1	322	1797	1	0	1	424.753	847.492	2	847.492	0	0	40.68	0.0052	R	KPTVFTR	V					File: ~Y:\CORE\RAW_DATA_2023_QE\P1481_Sigrun_Lange\P1481_C.raw~; SpectrumID: ~2453~; PrecursorID: ~0~; scans: ~8225~
4	2::tr|D3ZFG3|D3ZFG3_RAT	Chymotrypsin-like elastase 3B OS=Rattus norvegicus OX=10116 GN=Cela3b PE=4 SV=2	83	31183	6	6	1	1	316	2379	1	0	1	424.752	847.49	2	847.492	-0.0019	0	32.16	0.037	K	KPTVFTR	V					File: ~Y:\CORE\RAW_DATA_2023_QE\P1481_Sigrun_Lange\P1481_C.raw~; SpectrumID: ~3123~; PrecursorID: ~0~; scans: ~9870~
4	2::tr|D3ZFG3|D3ZFG3_RAT	Chymotrypsin-like elastase 3B OS=Rattus norvegicus OX=10116 GN=Cela3b PE=4 SV=2	83	31183	6	6	1	1	318	1876	1	0	1	424.753	847.491	2	847.492	-0.0006	0	40.38	0.0056	K	KPTVFTR	V					File: ~Y:\CORE\RAW_DATA_2023_QE\P1481_Sigrun_Lange\P1481_C.raw~; SpectrumID: ~2552~; PrecursorID: ~0~; scans: ~8472~
4	2::tr|D3ZFG3|D3ZFG3_RAT	Chymotrypsin-like elastase 3B OS=Rattus norvegicus OX=10116 GN=Cela3b PE=4 SV=2	83	31183	6	6	1	1	319	1636	1	0	1	424.753	847.491	2	847.492	-0.0003	0	40.69	0.0052	K	KPTVFTR	V					File: ~Y:\CORE\RAW_DATA_2023_QE\P1481_Sigrun_Lange\P1481_C.raw~; SpectrumID: ~2220~; PrecursorID: ~0~; scans: ~7735~
4	2::tr|D3ZFG3|D3ZFG3_RAT	Chymotrypsin-like elastase 3B OS=Rattus norvegicus OX=10116 GN=Cela3b PE=4 SV=2	83	31183	6	6	1	1	320	1935	1	0	1	424.753	847.491	2	847.492	-0.0001	0	38.09	0.0095	K	KPTVFTR	V					File: ~Y:\CORE\RAW_DATA_2023_QE\P1481_Sigrun_Lange\P1481_C.raw~; SpectrumID: ~2619~; PrecursorID: ~0~; scans: ~8712~
4	2::tr|D3ZFG3|D3ZFG3_RAT	Chymotrypsin-like elastase 3B OS=Rattus norvegicus OX=10116 GN=Cela3b PE=4 SV=2	83	31183	6	6	1	1	321	1715	1	0	1	424.753	847.491	2	847.492	0	0	40.67	0.0052	K	KPTVFTR	V					File: ~Y:\CORE\RAW_DATA_2023_QE\P1481_Sigrun_Lange\P1481_C.raw~; SpectrumID: ~2348~; PrecursorID: ~0~; scans: ~7983~
4	2::tr|D3ZFG3|D3ZFG3_RAT	Chymotrypsin-like elastase 3B OS=Rattus norvegicus OX=10116 GN=Cela3b PE=4 SV=2	83	31183	6	6	1	1	322	1797	1	0	1	424.753	847.492	2	847.492	0	0	40.68	0.0052	K	KPTVFTR	V					File: ~Y:\CORE\RAW_DATA_2023_QE\P1481_Sigrun_Lange\P1481_C.raw~; SpectrumID: ~2453~; PrecursorID: ~0~; scans: ~8225~
4	2::sp|P00773|CELA1_RAT	Chymotrypsin-like elastase family member 1 OS=Rattus norvegicus OX=10116 GN=Cela1 PE=1 SV=1	83	29413	6	6	1	1	316	2379	1	0	1	424.752	847.49	2	847.492	-0.0019	0	32.16	0.037	K	KPTVFTR	V					File: ~Y:\CORE\RAW_DATA_2023_QE\P1481_Sigrun_Lange\P1481_C.raw~; SpectrumID: ~3123~; PrecursorID: ~0~; scans: ~9870~
4	2::sp|P00773|CELA1_RAT	Chymotrypsin-like elastase family member 1 OS=Rattus norvegicus OX=10116 GN=Cela1 PE=1 SV=1	83	29413	6	6	1	1	318	1876	1	0	1	424.753	847.491	2	847.492	-0.0006	0	40.38	0.0056	K	KPTVFTR	V					File: ~Y:\CORE\RAW_DATA_2023_QE\P1481_Sigrun_Lange\P1481_C.raw~; SpectrumID: ~2552~; PrecursorID: ~0~; scans: ~8472~
4	2::sp|P00773|CELA1_RAT	Chymotrypsin-like elastase family member 1 OS=Rattus norvegicus OX=10116 GN=Cela1 PE=1 SV=1	83	29413	6	6	1	1	319	1636	1	0	1	424.753	847.491	2	847.492	-0.0003	0	40.69	0.0052	K	KPTVFTR	V					File: ~Y:\CORE\RAW_DATA_2023_QE\P1481_Sigrun_Lange\P1481_C.raw~; SpectrumID: ~2220~; PrecursorID: ~0~; scans: ~7735~
4	2::sp|P00773|CELA1_RAT	Chymotrypsin-like elastase family member 1 OS=Rattus norvegicus OX=10116 GN=Cela1 PE=1 SV=1	83	29413	6	6	1	1	320	1935	1	0	1	424.753	847.491	2	847.492	-0.0001	0	38.09	0.0095	K	KPTVFTR	V					File: ~Y:\CORE\RAW_DATA_2023_QE\P1481_Sigrun_Lange\P1481_C.raw~; SpectrumID: ~2619~; PrecursorID: ~0~; scans: ~8712~
4	2::sp|P00773|CELA1_RAT	Chymotrypsin-like elastase family member 1 OS=Rattus norvegicus OX=10116 GN=Cela1 PE=1 SV=1	83	29413	6	6	1	1	321	1715	1	0	1	424.753	847.491	2	847.492	0	0	40.67	0.0052	K	KPTVFTR	V					File: ~Y:\CORE\RAW_DATA_2023_QE\P1481_Sigrun_Lange\P1481_C.raw~; SpectrumID: ~2348~; PrecursorID: ~0~; scans: ~7983~
4	2::sp|P00773|CELA1_RAT	Chymotrypsin-like elastase family member 1 OS=Rattus norvegicus OX=10116 GN=Cela1 PE=1 SV=1	83	29413	6	6	1	1	322	1797	1	0	1	424.753	847.492	2	847.492	0	0	40.68	0.0052	K	KPTVFTR	V					File: ~Y:\CORE\RAW_DATA_2023_QE\P1481_Sigrun_Lange\P1481_C.raw~; SpectrumID: ~2453~; PrecursorID: ~0~; scans: ~8225~
4	1::sp|cRAP_Q28153|CELA1_BOVIN	Chymotrypsin-like elastase family member 1 OS=Bos taurus OX=9913 GN=CELA1 PE=2 SV=1	83	28956	6	6	1	1	316	2379	1	0	1	424.752	847.49	2	847.492	-0.0019	0	32.16	0.037	K	KPTVFTR	V					File: ~Y:\CORE\RAW_DATA_2023_QE\P1481_Sigrun_Lange\P1481_C.raw~; SpectrumID: ~3123~; PrecursorID: ~0~; scans: ~9870~
4	1::sp|cRAP_Q28153|CELA1_BOVIN	Chymotrypsin-like elastase family member 1 OS=Bos taurus OX=9913 GN=CELA1 PE=2 SV=1	83	28956	6	6	1	1	318	1876	1	0	1	424.753	847.491	2	847.492	-0.0006	0	40.38	0.0056	K	KPTVFTR	V					File: ~Y:\CORE\RAW_DATA_2023_QE\P1481_Sigrun_Lange\P1481_C.raw~; SpectrumID: ~2552~; PrecursorID: ~0~; scans: ~8472~
4	1::sp|cRAP_Q28153|CELA1_BOVIN	Chymotrypsin-like elastase family member 1 OS=Bos taurus OX=9913 GN=CELA1 PE=2 SV=1	83	28956	6	6	1	1	319	1636	1	0	1	424.753	847.491	2	847.492	-0.0003	0	40.69	0.0052	K	KPTVFTR	V					File: ~Y:\CORE\RAW_DATA_2023_QE\P1481_Sigrun_Lange\P1481_C.raw~; SpectrumID: ~2220~; PrecursorID: ~0~; scans: ~7735~
4	1::sp|cRAP_Q28153|CELA1_BOVIN	Chymotrypsin-like elastase family member 1 OS=Bos taurus OX=9913 GN=CELA1 PE=2 SV=1	83	28956	6	6	1	1	320	1935	1	0	1	424.753	847.491	2	847.492	-0.0001	0	38.09	0.0095	K	KPTVFTR	V					File: ~Y:\CORE\RAW_DATA_2023_QE\P1481_Sigrun_Lange\P1481_C.raw~; SpectrumID: ~2619~; PrecursorID: ~0~; scans: ~8712~
4	1::sp|cRAP_Q28153|CELA1_BOVIN	Chymotrypsin-like elastase family member 1 OS=Bos taurus OX=9913 GN=CELA1 PE=2 SV=1	83	28956	6	6	1	1	321	1715	1	0	1	424.753	847.491	2	847.492	0	0	40.67	0.0052	K	KPTVFTR	V					File: ~Y:\CORE\RAW_DATA_2023_QE\P1481_Sigrun_Lange\P1481_C.raw~; SpectrumID: ~2348~; PrecursorID: ~0~; scans: ~7983~
4	1::sp|cRAP_Q28153|CELA1_BOVIN	Chymotrypsin-like elastase family member 1 OS=Bos taurus OX=9913 GN=CELA1 PE=2 SV=1	83	28956	6	6	1	1	322	1797	1	0	1	424.753	847.492	2	847.492	0	0	40.68	0.0052	K	KPTVFTR	V					File: ~Y:\CORE\RAW_DATA_2023_QE\P1481_Sigrun_Lange\P1481_C.raw~; SpectrumID: ~2453~; PrecursorID: ~0~; scans: ~8225~
5	1::sp|cRAP039|P13645|K1C10_HUMAN	Keratin, type I cytoskeletal 10 OS=Homo sapiens GN=KRT10 PE=1 SV=6	2593	59020	75	75	23	23	107	2187	2	1	0	404.203	806.392	2	806.392	0	0	41.96	0.0051	R	LAADDFR	L					File: ~Y:\CORE\RAW_DATA_2023_QE\P1481_Sigrun_Lange\P1481_C.raw~; SpectrumID: ~2908~; PrecursorID: ~0~; scans: ~9370~
5	1::sp|cRAP039|P13645|K1C10_HUMAN	Keratin, type I cytoskeletal 10 OS=Homo sapiens GN=KRT10 PE=1 SV=6	2593	59020	75	75	23	23	108	2274	1	1	0	404.204	806.392	2	806.392	0.0002	0	45.03	0.0025	R	LAADDFR	L					File: ~Y:\CORE\RAW_DATA_2023_QE\P1481_Sigrun_Lange\P1481_C.raw~; SpectrumID: ~3009~; PrecursorID: ~0~; scans: ~9613~
5	1::sp|cRAP039|P13645|K1C10_HUMAN	Keratin, type I cytoskeletal 10 OS=Homo sapiens GN=KRT10 PE=1 SV=6	2593	59020	75	75	23	23	109	2374	2	1	0	404.204	806.393	2	806.392	0.0004	0	40.62	0.007	R	LAADDFR	L					File: ~Y:\CORE\RAW_DATA_2023_QE\P1481_Sigrun_Lange\P1481_C.raw~; SpectrumID: ~3118~; PrecursorID: ~0~; scans: ~9859~
5	1::sp|cRAP039|P13645|K1C10_HUMAN	Keratin, type I cytoskeletal 10 OS=Homo sapiens GN=KRT10 PE=1 SV=6	2593	59020	75	75	23	23	114	2071	1	0	0	405.223	808.432	2	808.433	-0.0009	0	36.32	0.0076	R	LASYLDK	V					File: ~Y:\CORE\RAW_DATA_2023_QE\P1481_Sigrun_Lange\P1481_C.raw~; SpectrumID: ~2776~; PrecursorID: ~0~; scans: ~9105~
5	1::sp|cRAP039|P13645|K1C10_HUMAN	Keratin, type I cytoskeletal 10 OS=Homo sapiens GN=KRT10 PE=1 SV=6	2593	59020	75	75	23	23	115	2176	1	0	0	405.224	808.433	2	808.433	0.0002	0	36.05	0.0082	R	LASYLDK	V					File: ~Y:\CORE\RAW_DATA_2023_QE\P1481_Sigrun_Lange\P1481_C.raw~; SpectrumID: ~2896~; PrecursorID: ~0~; scans: ~9350~
5	1::sp|cRAP039|P13645|K1C10_HUMAN	Keratin, type I cytoskeletal 10 OS=Homo sapiens GN=KRT10 PE=1 SV=6	2593	59020	75	75	23	23	789	2196	1	1	1	497.253	992.491	2	992.493	-0.0014	0	41.73	0.012	K	YENEVALR	Q					File: ~Y:\CORE\RAW_DATA_2023_QE\P1481_Sigrun_Lange\P1481_C.raw~; SpectrumID: ~2918~; PrecursorID: ~0~; scans: ~9398~
5	1::sp|cRAP039|P13645|K1C10_HUMAN	Keratin, type I cytoskeletal 10 OS=Homo sapiens GN=KRT10 PE=1 SV=6	2593	59020	75	75	23	23	790	2089	1	1	1	497.253	992.492	2	992.493	-0.0008	0	38.95	0.023	K	YENEVALR	Q					File: ~Y:\CORE\RAW_DATA_2023_QE\P1481_Sigrun_Lange\P1481_C.raw~; SpectrumID: ~2796~; PrecursorID: ~0~; scans: ~9152~
5	1::sp|cRAP039|P13645|K1C10_HUMAN	Keratin, type I cytoskeletal 10 OS=Homo sapiens GN=KRT10 PE=1 SV=6	2593	59020	75	75	23	23	791	2004	1	1	1	497.254	992.494	2	992.493	0.0016	0	43.88	0.0074	K	YENEVALR	Q					File: ~Y:\CORE\RAW_DATA_2023_QE\P1481_Sigrun_Lange\P1481_C.raw~; SpectrumID: ~2702~; PrecursorID: ~0~; scans: ~8904~
5	1::sp|cRAP039|P13645|K1C10_HUMAN	Keratin, type I cytoskeletal 10 OS=Homo sapiens GN=KRT10 PE=1 SV=6	2593	59020	75	75	23	23	793	2289	1	1	1	497.751	993.488	2	993.477	0.0112	0	41.33	0.012	K	YENEVALR	Q	Deamidated (NQ)	0.00100000.0			File: ~Y:\CORE\RAW_DATA_2023_QE\P1481_Sigrun_Lange\P1481_C.raw~; SpectrumID: ~3024~; PrecursorID: ~0~; scans: ~9642~
5	1::sp|cRAP039|P13645|K1C10_HUMAN	Keratin, type I cytoskeletal 10 OS=Homo sapiens GN=KRT10 PE=1 SV=6	2593	59020	75	75	23	23	952	3763	1	1	0	516.303	1030.59	2	1030.59	0	0	52.05	0.00073	R	VLDELTLTK	A					File: ~Y:\CORE\RAW_DATA_2023_QE\P1481_Sigrun_Lange\P1481_C.raw~; SpectrumID: ~4543~; PrecursorID: ~0~; scans: ~12474~
5	1::sp|cRAP039|P13645|K1C10_HUMAN	Keratin, type I cytoskeletal 10 OS=Homo sapiens GN=KRT10 PE=1 SV=6	2593	59020	75	75	23	23	953	3586	1	1	0	516.305	1030.6	2	1030.59	0.0045	0	36.14	0.028	R	VLDELTLTK	A					File: ~Y:\CORE\RAW_DATA_2023_QE\P1481_Sigrun_Lange\P1481_C.raw~; SpectrumID: ~4365~; PrecursorID: ~0~; scans: ~12211~
5	1::sp|cRAP039|P13645|K1C10_HUMAN	Keratin, type I cytoskeletal 10 OS=Homo sapiens GN=KRT10 PE=1 SV=6	2593	59020	75	75	23	23	1114	1933	1	1	0	545.768	1089.52	2	1089.52	-0.0022	0	57.9	0.00037	K	VTMQNLNDR	L					File: ~Y:\CORE\RAW_DATA_2023_QE\P1481_Sigrun_Lange\P1481_C.raw~; SpectrumID: ~2617~; PrecursorID: ~0~; scans: ~8706~
5	1::sp|cRAP039|P13645|K1C10_HUMAN	Keratin, type I cytoskeletal 10 OS=Homo sapiens GN=KRT10 PE=1 SV=6	2593	59020	75	75	23	23	1115	1872	1	1	0	545.768	1089.52	2	1089.52	-0.0015	0	57.57	0.0004	K	VTMQNLNDR	L					File: ~Y:\CORE\RAW_DATA_2023_QE\P1481_Sigrun_Lange\P1481_C.raw~; SpectrumID: ~2548~; PrecursorID: ~0~; scans: ~8465~
5	1::sp|cRAP039|P13645|K1C10_HUMAN	Keratin, type I cytoskeletal 10 OS=Homo sapiens GN=KRT10 PE=1 SV=6	2593	59020	75	75	23	23	1117	2024	1	1	0	545.769	1089.52	2	1089.52	-0.0004	0	54.95	0.00072	K	VTMQNLNDR	L					File: ~Y:\CORE\RAW_DATA_2023_QE\P1481_Sigrun_Lange\P1481_C.raw~; SpectrumID: ~2724~; PrecursorID: ~0~; scans: ~8953~
5	1::sp|cRAP039|P13645|K1C10_HUMAN	Keratin, type I cytoskeletal 10 OS=Homo sapiens GN=KRT10 PE=1 SV=6	2593	59020	75	75	23	23	1188	1035	1	1	0	553.766	1105.52	2	1105.52	-0.0001	0	38.91	0.026	K	VTMQNLNDR	L	Oxidation (M)	0.003000000.0			File: ~Y:\CORE\RAW_DATA_2023_QE\P1481_Sigrun_Lange\P1481_C.raw~; SpectrumID: ~1311~; PrecursorID: ~0~; scans: ~6285~
5	1::sp|cRAP039|P13645|K1C10_HUMAN	Keratin, type I cytoskeletal 10 OS=Homo sapiens GN=KRT10 PE=1 SV=6	2593	59020	75	75	23	23	1189	1356	1	1	0	553.767	1105.52	2	1105.52	0.0004	0	62.8	0.00011	K	VTMQNLNDR	L	Oxidation (M)	0.003000000.0			File: ~Y:\CORE\RAW_DATA_2023_QE\P1481_Sigrun_Lange\P1481_C.raw~; SpectrumID: ~1814~; PrecursorID: ~0~; scans: ~7041~
5	1::sp|cRAP039|P13645|K1C10_HUMAN	Keratin, type I cytoskeletal 10 OS=Homo sapiens GN=KRT10 PE=1 SV=6	2593	59020	75	75	23	23	1190	1472	1	1	0	553.767	1105.52	2	1105.52	0.0005	0	61.95	0.00013	K	VTMQNLNDR	L	Oxidation (M)	0.003000000.0			File: ~Y:\CORE\RAW_DATA_2023_QE\P1481_Sigrun_Lange\P1481_C.raw~; SpectrumID: ~1970~; PrecursorID: ~0~; scans: ~7290~
5	1::sp|cRAP039|P13645|K1C10_HUMAN	Keratin, type I cytoskeletal 10 OS=Homo sapiens GN=KRT10 PE=1 SV=6	2593	59020	75	75	23	23	1191	1132	1	1	0	553.767	1105.52	2	1105.52	0.0007	0	76.96	4.1e-06	K	VTMQNLNDR	L	Oxidation (M)	0.003000000.0			File: ~Y:\CORE\RAW_DATA_2023_QE\P1481_Sigrun_Lange\P1481_C.raw~; SpectrumID: ~1480~; PrecursorID: ~0~; scans: ~6536~
5	1::sp|cRAP039|P13645|K1C10_HUMAN	Keratin, type I cytoskeletal 10 OS=Homo sapiens GN=KRT10 PE=1 SV=6	2593	59020	75	75	23	23	1192	1652	1	1	0	553.767	1105.52	2	1105.52	0.001	0	85.92	5.1e-07	K	VTMQNLNDR	L	Oxidation (M)	0.003000000.0			File: ~Y:\CORE\RAW_DATA_2023_QE\P1481_Sigrun_Lange\P1481_C.raw~; SpectrumID: ~2246~; PrecursorID: ~0~; scans: ~7779~
5	1::sp|cRAP039|P13645|K1C10_HUMAN	Keratin, type I cytoskeletal 10 OS=Homo sapiens GN=KRT10 PE=1 SV=6	2593	59020	75	75	23	23	1193	1553	1	1	0	553.767	1105.52	2	1105.52	0.0016	0	65.65	5.4e-05	K	VTMQNLNDR	L	Oxidation (M)	0.003000000.0			File: ~Y:\CORE\RAW_DATA_2023_QE\P1481_Sigrun_Lange\P1481_C.raw~; SpectrumID: ~2104~; PrecursorID: ~0~; scans: ~7536~
5	1::sp|cRAP039|P13645|K1C10_HUMAN	Keratin, type I cytoskeletal 10 OS=Homo sapiens GN=KRT10 PE=1 SV=6	2593	59020	75	75	23	23	1199	4244	1	1	1	555.246	1108.48	2	1108.48	-0.0041	0	42.68	0.0048	K	DAEAWFNEK	S					File: ~Y:\CORE\RAW_DATA_2023_QE\P1481_Sigrun_Lange\P1481_C.raw~; SpectrumID: ~5026~; PrecursorID: ~0~; scans: ~13143~
5	1::sp|cRAP039|P13645|K1C10_HUMAN	Keratin, type I cytoskeletal 10 OS=Homo sapiens GN=KRT10 PE=1 SV=6	2593	59020	75	75	23	23	1200	4057	1	1	1	555.248	1108.48	2	1108.48	-0.0004	0	47.13	0.0019	K	DAEAWFNEK	S					File: ~Y:\CORE\RAW_DATA_2023_QE\P1481_Sigrun_Lange\P1481_C.raw~; SpectrumID: ~4838~; PrecursorID: ~0~; scans: ~12876~
5	1::sp|cRAP039|P13645|K1C10_HUMAN	Keratin, type I cytoskeletal 10 OS=Homo sapiens GN=KRT10 PE=1 SV=6	2593	59020	75	75	23	23	1201	3867	1	1	1	555.249	1108.48	2	1108.48	0.0005	0	50	0.00096	K	DAEAWFNEK	S					File: ~Y:\CORE\RAW_DATA_2023_QE\P1481_Sigrun_Lange\P1481_C.raw~; SpectrumID: ~4647~; PrecursorID: ~0~; scans: ~12613~
5	1::sp|cRAP039|P13645|K1C10_HUMAN	Keratin, type I cytoskeletal 10 OS=Homo sapiens GN=KRT10 PE=1 SV=6	2593	59020	75	75	23	23	1413	2326	1	1	1	583.296	1164.58	2	1164.58	0.0004	0	64.14	7.7e-05	R	LENEIQTYR	S					File: ~Y:\CORE\RAW_DATA_2023_QE\P1481_Sigrun_Lange\P1481_C.raw~; SpectrumID: ~3064~; PrecursorID: ~0~; scans: ~9705~
5	1::sp|cRAP039|P13645|K1C10_HUMAN	Keratin, type I cytoskeletal 10 OS=Homo sapiens GN=KRT10 PE=1 SV=6	2593	59020	75	75	23	23	1532	3110	1	1	0	601.312	1200.61	2	1200.61	-0.001	0	76.88	4e-06	R	QSVEADINGLR	R					File: ~Y:\CORE\RAW_DATA_2023_QE\P1481_Sigrun_Lange\P1481_C.raw~; SpectrumID: ~3884~; PrecursorID: ~0~; scans: ~11471~
5	1::sp|cRAP039|P13645|K1C10_HUMAN	Keratin, type I cytoskeletal 10 OS=Homo sapiens GN=KRT10 PE=1 SV=6	2593	59020	75	75	23	23	1534	2797	1	1	0	601.312	1200.61	2	1200.61	0.0004	0	71.87	1.2e-05	R	QSVEADINGLR	R					File: ~Y:\CORE\RAW_DATA_2023_QE\P1481_Sigrun_Lange\P1481_C.raw~; SpectrumID: ~3559~; PrecursorID: ~0~; scans: ~10953~
5	1::sp|cRAP039|P13645|K1C10_HUMAN	Keratin, type I cytoskeletal 10 OS=Homo sapiens GN=KRT10 PE=1 SV=6	2593	59020	75	75	23	23	1535	2951	1	1	0	601.313	1200.61	2	1200.61	0.0013	0	89.31	2.6e-07	R	QSVEADINGLR	R					File: ~Y:\CORE\RAW_DATA_2023_QE\P1481_Sigrun_Lange\P1481_C.raw~; SpectrumID: ~3722~; PrecursorID: ~0~; scans: ~11212~
5	1::sp|cRAP039|P13645|K1C10_HUMAN	Keratin, type I cytoskeletal 10 OS=Homo sapiens GN=KRT10 PE=1 SV=6	2593	59020	75	75	23	23	1542	3264	1	1	0	601.808	1201.6	2	1201.59	0.0083	0	62.82	0.00011	R	QSVEADINGLR	R	Deamidated (NQ)	0.00000001000.0			File: ~Y:\CORE\RAW_DATA_2023_QE\P1481_Sigrun_Lange\P1481_C.raw~; SpectrumID: ~4041~; PrecursorID: ~0~; scans: ~11726~
5	1::sp|cRAP039|P13645|K1C10_HUMAN	Keratin, type I cytoskeletal 10 OS=Homo sapiens GN=KRT10 PE=1 SV=6	2593	59020	75	75	23	23	1687	2677	1	1	1	412.231	1233.67	3	1233.67	0.0002	1	54.02	0.0005	R	LKYENEVALR	Q					File: ~Y:\CORE\RAW_DATA_2023_QE\P1481_Sigrun_Lange\P1481_C.raw~; SpectrumID: ~3436~; PrecursorID: ~0~; scans: ~10727~
5	1::sp|cRAP039|P13645|K1C10_HUMAN	Keratin, type I cytoskeletal 10 OS=Homo sapiens GN=KRT10 PE=1 SV=6	2593	59020	75	75	23	23	1833	2009	1	1	1	631.801	1261.59	2	1261.59	-0.0025	0	67.88	3.3e-05	R	SLLEGEGSSGGGGR	G					File: ~Y:\CORE\RAW_DATA_2023_QE\P1481_Sigrun_Lange\P1481_C.raw~; SpectrumID: ~2709~; PrecursorID: ~0~; scans: ~8916~
5	1::sp|cRAP039|P13645|K1C10_HUMAN	Keratin, type I cytoskeletal 10 OS=Homo sapiens GN=KRT10 PE=1 SV=6	2593	59020	75	75	23	23	1834	1920	1	1	1	631.801	1261.59	2	1261.59	-0.0015	0	68.86	2.6e-05	R	SLLEGEGSSGGGGR	G					File: ~Y:\CORE\RAW_DATA_2023_QE\P1481_Sigrun_Lange\P1481_C.raw~; SpectrumID: ~2603~; PrecursorID: ~0~; scans: ~8673~
5	1::sp|cRAP039|P13645|K1C10_HUMAN	Keratin, type I cytoskeletal 10 OS=Homo sapiens GN=KRT10 PE=1 SV=6	2593	59020	75	75	23	23	1835	2199	1	1	1	631.802	1261.59	2	1261.59	-0.0011	0	64.43	7.2e-05	R	SLLEGEGSSGGGGR	G					File: ~Y:\CORE\RAW_DATA_2023_QE\P1481_Sigrun_Lange\P1481_C.raw~; SpectrumID: ~2923~; PrecursorID: ~0~; scans: ~9412~
5	1::sp|cRAP039|P13645|K1C10_HUMAN	Keratin, type I cytoskeletal 10 OS=Homo sapiens GN=KRT10 PE=1 SV=6	2593	59020	75	75	23	23	1836	2095	1	1	1	631.802	1261.59	2	1261.59	-0.0008	0	70.85	1.7e-05	R	SLLEGEGSSGGGGR	G					File: ~Y:\CORE\RAW_DATA_2023_QE\P1481_Sigrun_Lange\P1481_C.raw~; SpectrumID: ~2802~; PrecursorID: ~0~; scans: ~9164~
5	1::sp|cRAP039|P13645|K1C10_HUMAN	Keratin, type I cytoskeletal 10 OS=Homo sapiens GN=KRT10 PE=1 SV=6	2593	59020	75	75	23	23	2315	1993	1	1	1	683.322	1364.63	2	1364.63	-0.0019	0	66.36	4.6e-05	R	SQYEQLAEQNR	K					File: ~Y:\CORE\RAW_DATA_2023_QE\P1481_Sigrun_Lange\P1481_C.raw~; SpectrumID: ~2689~; PrecursorID: ~0~; scans: ~8871~
5	1::sp|cRAP039|P13645|K1C10_HUMAN	Keratin, type I cytoskeletal 10 OS=Homo sapiens GN=KRT10 PE=1 SV=6	2593	59020	75	75	23	23	2316	2085	1	1	1	683.324	1364.63	2	1364.63	0.0008	0	61.06	0.00015	R	SQYEQLAEQNR	K					File: ~Y:\CORE\RAW_DATA_2023_QE\P1481_Sigrun_Lange\P1481_C.raw~; SpectrumID: ~2792~; PrecursorID: ~0~; scans: ~9141~
5	1::sp|cRAP039|P13645|K1C10_HUMAN	Keratin, type I cytoskeletal 10 OS=Homo sapiens GN=KRT10 PE=1 SV=6	2593	59020	75	75	23	23	2325	2193	1	1	1	683.822	1365.63	2	1365.62	0.0129	0	42.27	0.011	R	SQYEQLAEQNR	K	Deamidated (NQ)	0.00001000000.0			File: ~Y:\CORE\RAW_DATA_2023_QE\P1481_Sigrun_Lange\P1481_C.raw~; SpectrumID: ~2915~; PrecursorID: ~0~; scans: ~9388~
5	1::sp|cRAP039|P13645|K1C10_HUMAN	Keratin, type I cytoskeletal 10 OS=Homo sapiens GN=KRT10 PE=1 SV=6	2593	59020	75	75	23	23	2326	1913	1	1	1	683.823	1365.63	2	1365.62	0.0161	0	47.18	0.0035	R	SQYEQLAEQNR	K	Deamidated (NQ)	0.00001000000.0			File: ~Y:\CORE\RAW_DATA_2023_QE\P1481_Sigrun_Lange\P1481_C.raw~; SpectrumID: ~2593~; PrecursorID: ~0~; scans: ~8629~
5	1::sp|cRAP039|P13645|K1C10_HUMAN	Keratin, type I cytoskeletal 10 OS=Homo sapiens GN=KRT10 PE=1 SV=6	2593	59020	75	75	23	23	2403	2626	1	1	1	691.328	1380.64	2	1380.64	0.0004	0	54.86	0.00057	R	ALEESNYELEGK	I					File: ~Y:\CORE\RAW_DATA_2023_QE\P1481_Sigrun_Lange\P1481_C.raw~; SpectrumID: ~3383~; PrecursorID: ~0~; scans: ~10617~
5	1::sp|cRAP039|P13645|K1C10_HUMAN	Keratin, type I cytoskeletal 10 OS=Homo sapiens GN=KRT10 PE=1 SV=6	2593	59020	75	75	23	23	2404	2447	1	1	1	691.329	1380.64	2	1380.64	0.0019	0	66.63	3.8e-05	R	ALEESNYELEGK	I					File: ~Y:\CORE\RAW_DATA_2023_QE\P1481_Sigrun_Lange\P1481_C.raw~; SpectrumID: ~3194~; PrecursorID: ~0~; scans: ~10113~
5	1::sp|cRAP039|P13645|K1C10_HUMAN	Keratin, type I cytoskeletal 10 OS=Homo sapiens GN=KRT10 PE=1 SV=6	2593	59020	75	75	23	23	2405	2375	1	1	1	691.329	1380.64	2	1380.64	0.0026	0	53.59	0.0008	R	ALEESNYELEGK	I					File: ~Y:\CORE\RAW_DATA_2023_QE\P1481_Sigrun_Lange\P1481_C.raw~; SpectrumID: ~3119~; PrecursorID: ~0~; scans: ~9863~
5	1::sp|cRAP039|P13645|K1C10_HUMAN	Keratin, type I cytoskeletal 10 OS=Homo sapiens GN=KRT10 PE=1 SV=6	2593	59020	75	75	23	23	2407	2518	1	1	1	691.333	1380.65	2	1380.64	0.01	0	85.01	6.1e-07	R	ALEESNYELEGK	I					File: ~Y:\CORE\RAW_DATA_2023_QE\P1481_Sigrun_Lange\P1481_C.raw~; SpectrumID: ~3272~; PrecursorID: ~0~; scans: ~10366~
5	1::sp|cRAP039|P13645|K1C10_HUMAN	Keratin, type I cytoskeletal 10 OS=Homo sapiens GN=KRT10 PE=1 SV=6	2593	59020	75	75	23	23	2436	3020	1	1	1	695.843	1389.67	2	1389.67	-0.0013	0	89.46	2.7e-07	K	QSLEASLAETEGR	Y					File: ~Y:\CORE\RAW_DATA_2023_QE\P1481_Sigrun_Lange\P1481_C.raw~; SpectrumID: ~3792~; PrecursorID: ~0~; scans: ~11320~
5	1::sp|cRAP039|P13645|K1C10_HUMAN	Keratin, type I cytoskeletal 10 OS=Homo sapiens GN=KRT10 PE=1 SV=6	2593	59020	75	75	23	23	2437	3174	1	1	1	695.843	1389.67	2	1389.67	-0.0011	0	99.4	2.8e-08	K	QSLEASLAETEGR	Y					File: ~Y:\CORE\RAW_DATA_2023_QE\P1481_Sigrun_Lange\P1481_C.raw~; SpectrumID: ~3948~; PrecursorID: ~0~; scans: ~11577~
5	1::sp|cRAP039|P13645|K1C10_HUMAN	Keratin, type I cytoskeletal 10 OS=Homo sapiens GN=KRT10 PE=1 SV=6	2593	59020	75	75	23	23	2438	3335	1	1	1	695.845	1389.68	2	1389.67	0.002	0	86.18	5.7e-07	K	QSLEASLAETEGR	Y					File: ~Y:\CORE\RAW_DATA_2023_QE\P1481_Sigrun_Lange\P1481_C.raw~; SpectrumID: ~4113~; PrecursorID: ~0~; scans: ~11835~
5	1::sp|cRAP039|P13645|K1C10_HUMAN	Keratin, type I cytoskeletal 10 OS=Homo sapiens GN=KRT10 PE=1 SV=6	2593	59020	75	75	23	23	2441	4923	1	1	1	696.337	1390.66	2	1390.66	0.0023	0	37.03	0.048	K	QSLEASLAETEGR	Y	Deamidated (NQ)	0.1000000000000.0			File: ~Y:\CORE\RAW_DATA_2023_QE\P1481_Sigrun_Lange\P1481_C.raw~; SpectrumID: ~5707~; PrecursorID: ~0~; scans: ~14248~
5	1::sp|cRAP039|P13645|K1C10_HUMAN	Keratin, type I cytoskeletal 10 OS=Homo sapiens GN=KRT10 PE=1 SV=6	2593	59020	75	75	23	23	3139	1632	1	1	1	775.343	1548.67	2	1548.67	0.0006	0	42.79	0.0052	R	SGGGGGGGGCGGGGGVSSLR	I					File: ~Y:\CORE\RAW_DATA_2023_QE\P1481_Sigrun_Lange\P1481_C.raw~; SpectrumID: ~2215~; PrecursorID: ~0~; scans: ~7726~
5	1::sp|cRAP039|P13645|K1C10_HUMAN	Keratin, type I cytoskeletal 10 OS=Homo sapiens GN=KRT10 PE=1 SV=6	2593	59020	75	75	23	23	3704	3976	1	1	1	854.388	1706.76	2	1706.76	-0.0041	0	78.76	2.2e-06	K	GSLGGGFSSGGFSGGSFSR	G					File: ~Y:\CORE\RAW_DATA_2023_QE\P1481_Sigrun_Lange\P1481_C.raw~; SpectrumID: ~4757~; PrecursorID: ~0~; scans: ~12766~
5	1::sp|cRAP039|P13645|K1C10_HUMAN	Keratin, type I cytoskeletal 10 OS=Homo sapiens GN=KRT10 PE=1 SV=6	2593	59020	75	75	23	23	3705	4366	1	1	1	854.389	1706.76	2	1706.76	-0.0019	0	111.6	1.2e-09	K	GSLGGGFSSGGFSGGSFSR	G					File: ~Y:\CORE\RAW_DATA_2023_QE\P1481_Sigrun_Lange\P1481_C.raw~; SpectrumID: ~5149~; PrecursorID: ~0~; scans: ~13305~
5	1::sp|cRAP039|P13645|K1C10_HUMAN	Keratin, type I cytoskeletal 10 OS=Homo sapiens GN=KRT10 PE=1 SV=6	2593	59020	75	75	23	23	3706	4156	1	1	1	854.389	1706.76	2	1706.76	-0.0011	0	102.38	1e-08	K	GSLGGGFSSGGFSGGSFSR	G					File: ~Y:\CORE\RAW_DATA_2023_QE\P1481_Sigrun_Lange\P1481_C.raw~; SpectrumID: ~4938~; PrecursorID: ~0~; scans: ~13030~
5	1::sp|cRAP039|P13645|K1C10_HUMAN	Keratin, type I cytoskeletal 10 OS=Homo sapiens GN=KRT10 PE=1 SV=6	2593	59020	75	75	23	23	4031	6432	1	1	1	899.008	1796	2	1796	-0.0032	0	55.72	0.00023	R	NVQALEIELQSQLALK	Q					File: ~Y:\CORE\RAW_DATA_2023_QE\P1481_Sigrun_Lange\P1481_C.raw~; SpectrumID: ~7256~; PrecursorID: ~0~; scans: ~16521~
5	1::sp|cRAP039|P13645|K1C10_HUMAN	Keratin, type I cytoskeletal 10 OS=Homo sapiens GN=KRT10 PE=1 SV=6	2593	59020	75	75	23	23	4032	6427	1	1	1	599.674	1796	3	1796	-0.0026	0	55.24	0.00024	R	NVQALEIELQSQLALK	Q					File: ~Y:\CORE\RAW_DATA_2023_QE\P1481_Sigrun_Lange\P1481_C.raw~; SpectrumID: ~7251~; PrecursorID: ~0~; scans: ~16514~
5	1::sp|cRAP039|P13645|K1C10_HUMAN	Keratin, type I cytoskeletal 10 OS=Homo sapiens GN=KRT10 PE=1 SV=6	2593	59020	75	75	23	23	4033	6783	1	1	1	599.675	1796	3	1796	-0.0006	0	34.35	0.029	R	NVQALEIELQSQLALK	Q					File: ~Y:\CORE\RAW_DATA_2023_QE\P1481_Sigrun_Lange\P1481_C.raw~; SpectrumID: ~7681~; PrecursorID: ~0~; scans: ~17061~
5	1::sp|cRAP039|P13645|K1C10_HUMAN	Keratin, type I cytoskeletal 10 OS=Homo sapiens GN=KRT10 PE=1 SV=6	2593	59020	75	75	23	23	4034	6601	1	1	1	599.676	1796.01	3	1796	0.0028	0	74.76	2.5e-06	R	NVQALEIELQSQLALK	Q					File: ~Y:\CORE\RAW_DATA_2023_QE\P1481_Sigrun_Lange\P1481_C.raw~; SpectrumID: ~7464~; PrecursorID: ~0~; scans: ~16787~
5	1::sp|cRAP039|P13645|K1C10_HUMAN	Keratin, type I cytoskeletal 10 OS=Homo sapiens GN=KRT10 PE=1 SV=6	2593	59020	75	75	23	23	4035	6609	1	1	1	899.012	1796.01	2	1796	0.005	0	77.69	1.2e-06	R	NVQALEIELQSQLALK	Q					File: ~Y:\CORE\RAW_DATA_2023_QE\P1481_Sigrun_Lange\P1481_C.raw~; SpectrumID: ~7474~; PrecursorID: ~0~; scans: ~16799~
5	1::sp|cRAP039|P13645|K1C10_HUMAN	Keratin, type I cytoskeletal 10 OS=Homo sapiens GN=KRT10 PE=1 SV=6	2593	59020	75	75	23	23	4728	4595	1	1	1	998.987	1995.96	2	1995.96	-0.0043	0	64.65	9.5e-05	K	ELTTEIDNNIEQISSYK	S					File: ~Y:\CORE\RAW_DATA_2023_QE\P1481_Sigrun_Lange\P1481_C.raw~; SpectrumID: ~5378~; PrecursorID: ~0~; scans: ~13777~
5	1::sp|cRAP039|P13645|K1C10_HUMAN	Keratin, type I cytoskeletal 10 OS=Homo sapiens GN=KRT10 PE=1 SV=6	2593	59020	75	75	23	23	4729	5311	1	1	1	998.987	1995.96	2	1995.96	-0.0032	0	82.96	1.4e-06	K	ELTTEIDNNIEQISSYK	S					File: ~Y:\CORE\RAW_DATA_2023_QE\P1481_Sigrun_Lange\P1481_C.raw~; SpectrumID: ~6096~; PrecursorID: ~0~; scans: ~14835~
5	1::sp|cRAP039|P13645|K1C10_HUMAN	Keratin, type I cytoskeletal 10 OS=Homo sapiens GN=KRT10 PE=1 SV=6	2593	59020	75	75	23	23	4735	4515	1	1	1	999.984	1997.95	2	1997.93	0.0212	0	81.27	2e-06	K	ELTTEIDNNIEQISSYK	S	2 Deamidated (NQ)	0.00000001100000000.0			File: ~Y:\CORE\RAW_DATA_2023_QE\P1481_Sigrun_Lange\P1481_C.raw~; SpectrumID: ~5298~; PrecursorID: ~0~; scans: ~13615~
5	1::sp|cRAP039|P13645|K1C10_HUMAN	Keratin, type I cytoskeletal 10 OS=Homo sapiens GN=KRT10 PE=1 SV=6	2593	59020	75	75	23	23	4918	4582	1	1	1	694.993	2081.96	3	2081.96	0.0001	0	41.7	0.015	R	AETECQNTEYQQLLDIK	I					File: ~Y:\CORE\RAW_DATA_2023_QE\P1481_Sigrun_Lange\P1481_C.raw~; SpectrumID: ~5365~; PrecursorID: ~0~; scans: ~13751~
5	1::sp|cRAP039|P13645|K1C10_HUMAN	Keratin, type I cytoskeletal 10 OS=Homo sapiens GN=KRT10 PE=1 SV=6	2593	59020	75	75	23	23	4923	4652	1	1	1	1042.48	2082.95	2	2082.94	0.0132	0	73.41	9.3e-06	R	AETECQNTEYQQLLDIK	I	Deamidated (NQ)	0.00000010000000000.0			File: ~Y:\CORE\RAW_DATA_2023_QE\P1481_Sigrun_Lange\P1481_C.raw~; SpectrumID: ~5435~; PrecursorID: ~0~; scans: ~13878~
5	1::sp|cRAP039|P13645|K1C10_HUMAN	Keratin, type I cytoskeletal 10 OS=Homo sapiens GN=KRT10 PE=1 SV=6	2593	59020	75	75	23	23	4924	4579	1	1	1	695.326	2082.96	3	2082.94	0.0146	0	64.44	7.5e-05	R	AETECQNTEYQQLLDIK	I	Deamidated (NQ)	0.00000010000000000.0			File: ~Y:\CORE\RAW_DATA_2023_QE\P1481_Sigrun_Lange\P1481_C.raw~; SpectrumID: ~5362~; PrecursorID: ~0~; scans: ~13745~
5	1::sp|cRAP039|P13645|K1C10_HUMAN	Keratin, type I cytoskeletal 10 OS=Homo sapiens GN=KRT10 PE=1 SV=6	2593	59020	75	75	23	23	4925	4574	1	1	1	1042.49	2082.97	2	2082.94	0.0237	0	98.21	3.4e-08	R	AETECQNTEYQQLLDIK	I	Deamidated (NQ)	0.00000010000000000.0			File: ~Y:\CORE\RAW_DATA_2023_QE\P1481_Sigrun_Lange\P1481_C.raw~; SpectrumID: ~5357~; PrecursorID: ~0~; scans: ~13735~
5	1::sp|cRAP039|P13645|K1C10_HUMAN	Keratin, type I cytoskeletal 10 OS=Homo sapiens GN=KRT10 PE=1 SV=6	2593	59020	75	75	23	23	5025	7621	1	1	1	1056.52	2111.02	2	2111.03	-0.0169	0	94.53	1e-07	K	ADLEMQIESLTEELAYLK	K	Oxidation (M)	0.000030000000000000.0			File: ~Y:\CORE\RAW_DATA_2023_QE\P1481_Sigrun_Lange\P1481_C.raw~; SpectrumID: ~8828~; PrecursorID: ~0~; scans: ~18476~
5	1::sp|cRAP039|P13645|K1C10_HUMAN	Keratin, type I cytoskeletal 10 OS=Homo sapiens GN=KRT10 PE=1 SV=6	2593	59020	75	75	23	23	5026	7608	1	1	1	704.684	2111.03	3	2111.03	-0.0039	0	69.5	3.3e-05	K	ADLEMQIESLTEELAYLK	K	Oxidation (M)	0.000030000000000000.0			File: ~Y:\CORE\RAW_DATA_2023_QE\P1481_Sigrun_Lange\P1481_C.raw~; SpectrumID: ~8815~; PrecursorID: ~0~; scans: ~18462~
5	1::sp|cRAP039|P13645|K1C10_HUMAN	Keratin, type I cytoskeletal 10 OS=Homo sapiens GN=KRT10 PE=1 SV=6	2593	59020	75	75	23	23	5403	7493	1	1	1	742.051	2223.13	3	2223.13	-0.0044	1	52.12	0.0016	K	ADLEMQIESLTEELAYLKK	N					File: ~Y:\CORE\RAW_DATA_2023_QE\P1481_Sigrun_Lange\P1481_C.raw~; SpectrumID: ~8660~; PrecursorID: ~0~; scans: ~18274~
5	1::sp|cRAP039|P13645|K1C10_HUMAN	Keratin, type I cytoskeletal 10 OS=Homo sapiens GN=KRT10 PE=1 SV=6	2593	59020	75	75	23	23	5483	7499	1	1	1	747.385	2239.13	3	2239.13	0.0034	1	46.11	0.0066	K	ADLEMQIESLTEELAYLKK	N	Oxidation (M)	0.0000300000000000000.0			File: ~Y:\CORE\RAW_DATA_2023_QE\P1481_Sigrun_Lange\P1481_C.raw~; SpectrumID: ~8667~; PrecursorID: ~0~; scans: ~18284~
5	1::sp|cRAP039|P13645|K1C10_HUMAN	Keratin, type I cytoskeletal 10 OS=Homo sapiens GN=KRT10 PE=1 SV=6	2593	59020	75	75	23	23	6017	6967	1	1	1	789.758	2366.25	3	2366.26	-0.0041	0	86.82	3.2e-07	K	NQILNLTTDNANILLQIDNAR	L					File: ~Y:\CORE\RAW_DATA_2023_QE\P1481_Sigrun_Lange\P1481_C.raw~; SpectrumID: ~7887~; PrecursorID: ~0~; scans: ~17330~
5	1::sp|cRAP039|P13645|K1C10_HUMAN	Keratin, type I cytoskeletal 10 OS=Homo sapiens GN=KRT10 PE=1 SV=6	2593	59020	75	75	23	23	6018	6993	1	1	1	1184.14	2366.26	2	2366.26	0.004	0	145.22	4.2e-13	K	NQILNLTTDNANILLQIDNAR	L					File: ~Y:\CORE\RAW_DATA_2023_QE\P1481_Sigrun_Lange\P1481_C.raw~; SpectrumID: ~7920~; PrecursorID: ~0~; scans: ~17372~
5	1::sp|cRAP039|P13645|K1C10_HUMAN	Keratin, type I cytoskeletal 10 OS=Homo sapiens GN=KRT10 PE=1 SV=6	2593	59020	75	75	23	23	6022	7155	1	1	1	790.092	2367.25	3	2367.24	0.0153	0	40.55	0.014	K	NQILNLTTDNANILLQIDNAR	L	Deamidated (NQ)	0.000000000000000100000.0			File: ~Y:\CORE\RAW_DATA_2023_QE\P1481_Sigrun_Lange\P1481_C.raw~; SpectrumID: ~8108~; PrecursorID: ~0~; scans: ~17611~
5	1::sp|cRAP039|P13645|K1C10_HUMAN	Keratin, type I cytoskeletal 10 OS=Homo sapiens GN=KRT10 PE=1 SV=6	2593	59020	75	75	23	23	7435	7601	1	1	1	958.137	2871.39	3	2871.39	0.0041	0	73.01	1.5e-05	R	NVSTGDVNVEMNAAPGVDLTQLLNNMR	S					File: ~Y:\CORE\RAW_DATA_2023_QE\P1481_Sigrun_Lange\P1481_C.raw~; SpectrumID: ~8808~; PrecursorID: ~0~; scans: ~18455~
5	1::sp|cRAP039|P13645|K1C10_HUMAN	Keratin, type I cytoskeletal 10 OS=Homo sapiens GN=KRT10 PE=1 SV=6	2593	59020	75	75	23	23	7440	7188	1	1	1	959.133	2874.38	3	2874.34	0.0407	0	54.76	0.001	R	NVSTGDVNVEMNAAPGVDLTQLLNNMR	S	3 Deamidated (NQ)	0.000000010001000000000001000.0			File: ~Y:\CORE\RAW_DATA_2023_QE\P1481_Sigrun_Lange\P1481_C.raw~; SpectrumID: ~8144~; PrecursorID: ~0~; scans: ~17660~
5	1::sp|cRAP039|P13645|K1C10_HUMAN	Keratin, type I cytoskeletal 10 OS=Homo sapiens GN=KRT10 PE=1 SV=6	2593	59020	75	75	23	23	7483	6749	1	1	1	963.468	2887.38	3	2887.38	0.0024	0	43.27	0.015	R	NVSTGDVNVEMNAAPGVDLTQLLNNMR	S	Oxidation (M)	0.000000000000000000000000030.0			File: ~Y:\CORE\RAW_DATA_2023_QE\P1481_Sigrun_Lange\P1481_C.raw~; SpectrumID: ~7640~; PrecursorID: ~0~; scans: ~17005~
5	1::sp|cRAP039|P13645|K1C10_HUMAN	Keratin, type I cytoskeletal 10 OS=Homo sapiens GN=KRT10 PE=1 SV=6	2593	59020	75	75	23	23	7484	7236	1	1	1	963.468	2887.38	3	2887.38	0.0026	0	61.55	0.00022	R	NVSTGDVNVEMNAAPGVDLTQLLNNMR	S	Oxidation (M)	0.000000000030000000000000000.0			File: ~Y:\CORE\RAW_DATA_2023_QE\P1481_Sigrun_Lange\P1481_C.raw~; SpectrumID: ~8204~; PrecursorID: ~0~; scans: ~17741~
5	1::sp|cRAP039|P13645|K1C10_HUMAN	Keratin, type I cytoskeletal 10 OS=Homo sapiens GN=KRT10 PE=1 SV=6	2593	59020	75	75	23	23	7485	7232	1	1	1	963.47	2887.39	3	2887.38	0.007	0	50.74	0.0026	R	NVSTGDVNVEMNAAPGVDLTQLLNNMR	S	Oxidation (M)	0.000000000030000000000000000.0			File: ~Y:\CORE\RAW_DATA_2023_QE\P1481_Sigrun_Lange\P1481_C.raw~; SpectrumID: ~8199~; PrecursorID: ~0~; scans: ~17735~
5	1::sp|cRAP039|P13645|K1C10_HUMAN	Keratin, type I cytoskeletal 10 OS=Homo sapiens GN=KRT10 PE=1 SV=6	2593	59020	75	75	23	23	7493	7246	1	1	1	1445.7	2889.39	2	2889.35	0.0369	0	41.75	0.02	R	NVSTGDVNVEMNAAPGVDLTQLLNNMR	S	2 Deamidated (NQ); Oxidation (M)	0.000000010031000000000000000.0			File: ~Y:\CORE\RAW_DATA_2023_QE\P1481_Sigrun_Lange\P1481_C.raw~; SpectrumID: ~8224~; PrecursorID: ~0~; scans: ~17766~
5	1::sp|cRAP039|P13645|K1C10_HUMAN	Keratin, type I cytoskeletal 10 OS=Homo sapiens GN=KRT10 PE=1 SV=6	2593	59020	75	75	23	23	7768	7605	1	1	1	1018.55	3052.64	3	3052.6	0.0318	1	97.58	1.8e-08	K	TIDDLKNQILNLTTDNANILLQIDNAR	L	Deamidated (NQ)	0.000000000000000001000000000.0			File: ~Y:\CORE\RAW_DATA_2023_QE\P1481_Sigrun_Lange\P1481_C.raw~; SpectrumID: ~8812~; PrecursorID: ~0~; scans: ~18459~
5	2::tr|A0A0G2K2V6|A0A0G2K2V6_RAT	Keratin, type I cytoskeletal 10 OS=Rattus norvegicus OX=10116 GN=Krt10 PE=1 SV=1	961	56950	33	33	10	10	107	2187	2	0	0	404.203	806.392	2	806.392	0	0	41.96	0.0051	R	LAADDFR	L					File: ~Y:\CORE\RAW_DATA_2023_QE\P1481_Sigrun_Lange\P1481_C.raw~; SpectrumID: ~2908~; PrecursorID: ~0~; scans: ~9370~
5	2::tr|A0A0G2K2V6|A0A0G2K2V6_RAT	Keratin, type I cytoskeletal 10 OS=Rattus norvegicus OX=10116 GN=Krt10 PE=1 SV=1	961	56950	33	33	10	10	108	2274	1	0	0	404.204	806.392	2	806.392	0.0002	0	45.03	0.0025	R	LAADDFR	L					File: ~Y:\CORE\RAW_DATA_2023_QE\P1481_Sigrun_Lange\P1481_C.raw~; SpectrumID: ~3009~; PrecursorID: ~0~; scans: ~9613~
5	2::tr|A0A0G2K2V6|A0A0G2K2V6_RAT	Keratin, type I cytoskeletal 10 OS=Rattus norvegicus OX=10116 GN=Krt10 PE=1 SV=1	961	56950	33	33	10	10	109	2374	2	0	0	404.204	806.393	2	806.392	0.0004	0	40.62	0.007	R	LAADDFR	L					File: ~Y:\CORE\RAW_DATA_2023_QE\P1481_Sigrun_Lange\P1481_C.raw~; SpectrumID: ~3118~; PrecursorID: ~0~; scans: ~9859~
5	2::tr|A0A0G2K2V6|A0A0G2K2V6_RAT	Keratin, type I cytoskeletal 10 OS=Rattus norvegicus OX=10116 GN=Krt10 PE=1 SV=1	961	56950	33	33	10	10	789	2196	1	0	1	497.253	992.491	2	992.493	-0.0014	0	41.73	0.012	K	YENEVALR	Q					File: ~Y:\CORE\RAW_DATA_2023_QE\P1481_Sigrun_Lange\P1481_C.raw~; SpectrumID: ~2918~; PrecursorID: ~0~; scans: ~9398~
5	2::tr|A0A0G2K2V6|A0A0G2K2V6_RAT	Keratin, type I cytoskeletal 10 OS=Rattus norvegicus OX=10116 GN=Krt10 PE=1 SV=1	961	56950	33	33	10	10	790	2089	1	0	1	497.253	992.492	2	992.493	-0.0008	0	38.95	0.023	K	YENEVALR	Q					File: ~Y:\CORE\RAW_DATA_2023_QE\P1481_Sigrun_Lange\P1481_C.raw~; SpectrumID: ~2796~; PrecursorID: ~0~; scans: ~9152~
5	2::tr|A0A0G2K2V6|A0A0G2K2V6_RAT	Keratin, type I cytoskeletal 10 OS=Rattus norvegicus OX=10116 GN=Krt10 PE=1 SV=1	961	56950	33	33	10	10	791	2004	1	0	1	497.254	992.494	2	992.493	0.0016	0	43.88	0.0074	K	YENEVALR	Q					File: ~Y:\CORE\RAW_DATA_2023_QE\P1481_Sigrun_Lange\P1481_C.raw~; SpectrumID: ~2702~; PrecursorID: ~0~; scans: ~8904~
5	2::tr|A0A0G2K2V6|A0A0G2K2V6_RAT	Keratin, type I cytoskeletal 10 OS=Rattus norvegicus OX=10116 GN=Krt10 PE=1 SV=1	961	56950	33	33	10	10	793	2289	1	0	1	497.751	993.488	2	993.477	0.0112	0	41.33	0.012	K	YENEVALR	Q	Deamidated (NQ)	0.00100000.0			File: ~Y:\CORE\RAW_DATA_2023_QE\P1481_Sigrun_Lange\P1481_C.raw~; SpectrumID: ~3024~; PrecursorID: ~0~; scans: ~9642~
5	2::tr|A0A0G2K2V6|A0A0G2K2V6_RAT	Keratin, type I cytoskeletal 10 OS=Rattus norvegicus OX=10116 GN=Krt10 PE=1 SV=1	961	56950	33	33	10	10	1114	1933	1	0	0	545.768	1089.52	2	1089.52	-0.0022	0	57.9	0.00037	K	VTMQNLNDR	L					File: ~Y:\CORE\RAW_DATA_2023_QE\P1481_Sigrun_Lange\P1481_C.raw~; SpectrumID: ~2617~; PrecursorID: ~0~; scans: ~8706~
5	2::tr|A0A0G2K2V6|A0A0G2K2V6_RAT	Keratin, type I cytoskeletal 10 OS=Rattus norvegicus OX=10116 GN=Krt10 PE=1 SV=1	961	56950	33	33	10	10	1115	1872	1	0	0	545.768	1089.52	2	1089.52	-0.0015	0	57.57	0.0004	K	VTMQNLNDR	L					File: ~Y:\CORE\RAW_DATA_2023_QE\P1481_Sigrun_Lange\P1481_C.raw~; SpectrumID: ~2548~; PrecursorID: ~0~; scans: ~8465~
5	2::tr|A0A0G2K2V6|A0A0G2K2V6_RAT	Keratin, type I cytoskeletal 10 OS=Rattus norvegicus OX=10116 GN=Krt10 PE=1 SV=1	961	56950	33	33	10	10	1117	2024	1	0	0	545.769	1089.52	2	1089.52	-0.0004	0	54.95	0.00072	K	VTMQNLNDR	L					File: ~Y:\CORE\RAW_DATA_2023_QE\P1481_Sigrun_Lange\P1481_C.raw~; SpectrumID: ~2724~; PrecursorID: ~0~; scans: ~8953~
5	2::tr|A0A0G2K2V6|A0A0G2K2V6_RAT	Keratin, type I cytoskeletal 10 OS=Rattus norvegicus OX=10116 GN=Krt10 PE=1 SV=1	961	56950	33	33	10	10	1188	1035	1	0	0	553.766	1105.52	2	1105.52	-0.0001	0	38.91	0.026	K	VTMQNLNDR	L	Oxidation (M)	0.003000000.0			File: ~Y:\CORE\RAW_DATA_2023_QE\P1481_Sigrun_Lange\P1481_C.raw~; SpectrumID: ~1311~; PrecursorID: ~0~; scans: ~6285~
5	2::tr|A0A0G2K2V6|A0A0G2K2V6_RAT	Keratin, type I cytoskeletal 10 OS=Rattus norvegicus OX=10116 GN=Krt10 PE=1 SV=1	961	56950	33	33	10	10	1189	1356	1	0	0	553.767	1105.52	2	1105.52	0.0004	0	62.8	0.00011	K	VTMQNLNDR	L	Oxidation (M)	0.003000000.0			File: ~Y:\CORE\RAW_DATA_2023_QE\P1481_Sigrun_Lange\P1481_C.raw~; SpectrumID: ~1814~; PrecursorID: ~0~; scans: ~7041~
5	2::tr|A0A0G2K2V6|A0A0G2K2V6_RAT	Keratin, type I cytoskeletal 10 OS=Rattus norvegicus OX=10116 GN=Krt10 PE=1 SV=1	961	56950	33	33	10	10	1190	1472	1	0	0	553.767	1105.52	2	1105.52	0.0005	0	61.95	0.00013	K	VTMQNLNDR	L	Oxidation (M)	0.003000000.0			File: ~Y:\CORE\RAW_DATA_2023_QE\P1481_Sigrun_Lange\P1481_C.raw~; SpectrumID: ~1970~; PrecursorID: ~0~; scans: ~7290~
5	2::tr|A0A0G2K2V6|A0A0G2K2V6_RAT	Keratin, type I cytoskeletal 10 OS=Rattus norvegicus OX=10116 GN=Krt10 PE=1 SV=1	961	56950	33	33	10	10	1191	1132	1	0	0	553.767	1105.52	2	1105.52	0.0007	0	76.96	4.1e-06	K	VTMQNLNDR	L	Oxidation (M)	0.003000000.0			File: ~Y:\CORE\RAW_DATA_2023_QE\P1481_Sigrun_Lange\P1481_C.raw~; SpectrumID: ~1480~; PrecursorID: ~0~; scans: ~6536~
5	2::tr|A0A0G2K2V6|A0A0G2K2V6_RAT	Keratin, type I cytoskeletal 10 OS=Rattus norvegicus OX=10116 GN=Krt10 PE=1 SV=1	961	56950	33	33	10	10	1192	1652	1	0	0	553.767	1105.52	2	1105.52	0.001	0	85.92	5.1e-07	K	VTMQNLNDR	L	Oxidation (M)	0.003000000.0			File: ~Y:\CORE\RAW_DATA_2023_QE\P1481_Sigrun_Lange\P1481_C.raw~; SpectrumID: ~2246~; PrecursorID: ~0~; scans: ~7779~
5	2::tr|A0A0G2K2V6|A0A0G2K2V6_RAT	Keratin, type I cytoskeletal 10 OS=Rattus norvegicus OX=10116 GN=Krt10 PE=1 SV=1	961	56950	33	33	10	10	1193	1553	1	0	0	553.767	1105.52	2	1105.52	0.0016	0	65.65	5.4e-05	K	VTMQNLNDR	L	Oxidation (M)	0.003000000.0			File: ~Y:\CORE\RAW_DATA_2023_QE\P1481_Sigrun_Lange\P1481_C.raw~; SpectrumID: ~2104~; PrecursorID: ~0~; scans: ~7536~
5	2::tr|A0A0G2K2V6|A0A0G2K2V6_RAT	Keratin, type I cytoskeletal 10 OS=Rattus norvegicus OX=10116 GN=Krt10 PE=1 SV=1	961	56950	33	33	10	10	1199	4244	1	0	1	555.246	1108.48	2	1108.48	-0.0041	0	42.68	0.0048	K	DAEAWFNEK	S					File: ~Y:\CORE\RAW_DATA_2023_QE\P1481_Sigrun_Lange\P1481_C.raw~; SpectrumID: ~5026~; PrecursorID: ~0~; scans: ~13143~
5	2::tr|A0A0G2K2V6|A0A0G2K2V6_RAT	Keratin, type I cytoskeletal 10 OS=Rattus norvegicus OX=10116 GN=Krt10 PE=1 SV=1	961	56950	33	33	10	10	1200	4057	1	0	1	555.248	1108.48	2	1108.48	-0.0004	0	47.13	0.0019	K	DAEAWFNEK	S					File: ~Y:\CORE\RAW_DATA_2023_QE\P1481_Sigrun_Lange\P1481_C.raw~; SpectrumID: ~4838~; PrecursorID: ~0~; scans: ~12876~
5	2::tr|A0A0G2K2V6|A0A0G2K2V6_RAT	Keratin, type I cytoskeletal 10 OS=Rattus norvegicus OX=10116 GN=Krt10 PE=1 SV=1	961	56950	33	33	10	10	1201	3867	1	0	1	555.249	1108.48	2	1108.48	0.0005	0	50	0.00096	K	DAEAWFNEK	S					File: ~Y:\CORE\RAW_DATA_2023_QE\P1481_Sigrun_Lange\P1481_C.raw~; SpectrumID: ~4647~; PrecursorID: ~0~; scans: ~12613~
5	2::tr|A0A0G2K2V6|A0A0G2K2V6_RAT	Keratin, type I cytoskeletal 10 OS=Rattus norvegicus OX=10116 GN=Krt10 PE=1 SV=1	961	56950	33	33	10	10	1413	2326	1	0	1	583.296	1164.58	2	1164.58	0.0004	0	64.14	7.7e-05	R	LENEIQTYR	S					File: ~Y:\CORE\RAW_DATA_2023_QE\P1481_Sigrun_Lange\P1481_C.raw~; SpectrumID: ~3064~; PrecursorID: ~0~; scans: ~9705~
5	2::tr|A0A0G2K2V6|A0A0G2K2V6_RAT	Keratin, type I cytoskeletal 10 OS=Rattus norvegicus OX=10116 GN=Krt10 PE=1 SV=1	961	56950	33	33	10	10	1532	3110	1	0	0	601.312	1200.61	2	1200.61	-0.001	0	76.88	4e-06	R	QSVEADINGLR	R					File: ~Y:\CORE\RAW_DATA_2023_QE\P1481_Sigrun_Lange\P1481_C.raw~; SpectrumID: ~3884~; PrecursorID: ~0~; scans: ~11471~
5	2::tr|A0A0G2K2V6|A0A0G2K2V6_RAT	Keratin, type I cytoskeletal 10 OS=Rattus norvegicus OX=10116 GN=Krt10 PE=1 SV=1	961	56950	33	33	10	10	1534	2797	1	0	0	601.312	1200.61	2	1200.61	0.0004	0	71.87	1.2e-05	R	QSVEADINGLR	R					File: ~Y:\CORE\RAW_DATA_2023_QE\P1481_Sigrun_Lange\P1481_C.raw~; SpectrumID: ~3559~; PrecursorID: ~0~; scans: ~10953~
5	2::tr|A0A0G2K2V6|A0A0G2K2V6_RAT	Keratin, type I cytoskeletal 10 OS=Rattus norvegicus OX=10116 GN=Krt10 PE=1 SV=1	961	56950	33	33	10	10	1535	2951	1	0	0	601.313	1200.61	2	1200.61	0.0013	0	89.31	2.6e-07	R	QSVEADINGLR	R					File: ~Y:\CORE\RAW_DATA_2023_QE\P1481_Sigrun_Lange\P1481_C.raw~; SpectrumID: ~3722~; PrecursorID: ~0~; scans: ~11212~
5	2::tr|A0A0G2K2V6|A0A0G2K2V6_RAT	Keratin, type I cytoskeletal 10 OS=Rattus norvegicus OX=10116 GN=Krt10 PE=1 SV=1	961	56950	33	33	10	10	1542	3264	1	0	0	601.808	1201.6	2	1201.59	0.0083	0	62.82	0.00011	R	QSVEADINGLR	R	Deamidated (NQ)	0.00000001000.0			File: ~Y:\CORE\RAW_DATA_2023_QE\P1481_Sigrun_Lange\P1481_C.raw~; SpectrumID: ~4041~; PrecursorID: ~0~; scans: ~11726~
5	2::tr|A0A0G2K2V6|A0A0G2K2V6_RAT	Keratin, type I cytoskeletal 10 OS=Rattus norvegicus OX=10116 GN=Krt10 PE=1 SV=1	961	56950	33	33	10	10	1687	2677	1	0	1	412.231	1233.67	3	1233.67	0.0002	1	54.02	0.0005	R	LKYENEVALR	Q					File: ~Y:\CORE\RAW_DATA_2023_QE\P1481_Sigrun_Lange\P1481_C.raw~; SpectrumID: ~3436~; PrecursorID: ~0~; scans: ~10727~
5	2::tr|A0A0G2K2V6|A0A0G2K2V6_RAT	Keratin, type I cytoskeletal 10 OS=Rattus norvegicus OX=10116 GN=Krt10 PE=1 SV=1	961	56950	33	33	10	10	2436	3020	1	0	1	695.843	1389.67	2	1389.67	-0.0013	0	89.46	2.7e-07	K	QSLEASLAETEGR	Y					File: ~Y:\CORE\RAW_DATA_2023_QE\P1481_Sigrun_Lange\P1481_C.raw~; SpectrumID: ~3792~; PrecursorID: ~0~; scans: ~11320~
5	2::tr|A0A0G2K2V6|A0A0G2K2V6_RAT	Keratin, type I cytoskeletal 10 OS=Rattus norvegicus OX=10116 GN=Krt10 PE=1 SV=1	961	56950	33	33	10	10	2437	3174	1	0	1	695.843	1389.67	2	1389.67	-0.0011	0	99.4	2.8e-08	K	QSLEASLAETEGR	Y					File: ~Y:\CORE\RAW_DATA_2023_QE\P1481_Sigrun_Lange\P1481_C.raw~; SpectrumID: ~3948~; PrecursorID: ~0~; scans: ~11577~
5	2::tr|A0A0G2K2V6|A0A0G2K2V6_RAT	Keratin, type I cytoskeletal 10 OS=Rattus norvegicus OX=10116 GN=Krt10 PE=1 SV=1	961	56950	33	33	10	10	2438	3335	1	0	1	695.845	1389.68	2	1389.67	0.002	0	86.18	5.7e-07	K	QSLEASLAETEGR	Y					File: ~Y:\CORE\RAW_DATA_2023_QE\P1481_Sigrun_Lange\P1481_C.raw~; SpectrumID: ~4113~; PrecursorID: ~0~; scans: ~11835~
5	2::tr|A0A0G2K2V6|A0A0G2K2V6_RAT	Keratin, type I cytoskeletal 10 OS=Rattus norvegicus OX=10116 GN=Krt10 PE=1 SV=1	961	56950	33	33	10	10	2441	4923	1	0	1	696.337	1390.66	2	1390.66	0.0023	0	37.03	0.048	K	QSLEASLAETEGR	Y	Deamidated (NQ)	0.1000000000000.0			File: ~Y:\CORE\RAW_DATA_2023_QE\P1481_Sigrun_Lange\P1481_C.raw~; SpectrumID: ~5707~; PrecursorID: ~0~; scans: ~14248~
5	2::tr|A0A0G2K2V6|A0A0G2K2V6_RAT	Keratin, type I cytoskeletal 10 OS=Rattus norvegicus OX=10116 GN=Krt10 PE=1 SV=1	961	56950	33	33	10	10	5025	7621	1	0	1	1056.52	2111.02	2	2111.03	-0.0169	0	94.53	1e-07	K	ADLEMQIESLTEELAYLK	K	Oxidation (M)	0.000030000000000000.0			File: ~Y:\CORE\RAW_DATA_2023_QE\P1481_Sigrun_Lange\P1481_C.raw~; SpectrumID: ~8828~; PrecursorID: ~0~; scans: ~18476~
5	2::tr|A0A0G2K2V6|A0A0G2K2V6_RAT	Keratin, type I cytoskeletal 10 OS=Rattus norvegicus OX=10116 GN=Krt10 PE=1 SV=1	961	56950	33	33	10	10	5026	7608	1	0	1	704.684	2111.03	3	2111.03	-0.0039	0	69.5	3.3e-05	K	ADLEMQIESLTEELAYLK	K	Oxidation (M)	0.000030000000000000.0			File: ~Y:\CORE\RAW_DATA_2023_QE\P1481_Sigrun_Lange\P1481_C.raw~; SpectrumID: ~8815~; PrecursorID: ~0~; scans: ~18462~
5	2::tr|A0A0G2K2V6|A0A0G2K2V6_RAT	Keratin, type I cytoskeletal 10 OS=Rattus norvegicus OX=10116 GN=Krt10 PE=1 SV=1	961	56950	33	33	10	10	5403	7493	1	0	1	742.051	2223.13	3	2223.13	-0.0044	1	52.12	0.0016	K	ADLEMQIESLTEELAYLKK	N					File: ~Y:\CORE\RAW_DATA_2023_QE\P1481_Sigrun_Lange\P1481_C.raw~; SpectrumID: ~8660~; PrecursorID: ~0~; scans: ~18274~
5	2::tr|A0A0G2K2V6|A0A0G2K2V6_RAT	Keratin, type I cytoskeletal 10 OS=Rattus norvegicus OX=10116 GN=Krt10 PE=1 SV=1	961	56950	33	33	10	10	5483	7499	1	0	1	747.385	2239.13	3	2239.13	0.0034	1	46.11	0.0066	K	ADLEMQIESLTEELAYLKK	N	Oxidation (M)	0.0000300000000000000.0			File: ~Y:\CORE\RAW_DATA_2023_QE\P1481_Sigrun_Lange\P1481_C.raw~; SpectrumID: ~8667~; PrecursorID: ~0~; scans: ~18284~
5	2::sp|Q6IFW6|K1C10_RAT	Keratin, type I cytoskeletal 10 OS=Rattus norvegicus OX=10116 GN=Krt10 PE=3 SV=1	961	56699	33	33	10	10	107	2187	2	0	0	404.203	806.392	2	806.392	0	0	41.96	0.0051	R	LAADDFR	L					File: ~Y:\CORE\RAW_DATA_2023_QE\P1481_Sigrun_Lange\P1481_C.raw~; SpectrumID: ~2908~; PrecursorID: ~0~; scans: ~9370~
5	2::sp|Q6IFW6|K1C10_RAT	Keratin, type I cytoskeletal 10 OS=Rattus norvegicus OX=10116 GN=Krt10 PE=3 SV=1	961	56699	33	33	10	10	108	2274	1	0	0	404.204	806.392	2	806.392	0.0002	0	45.03	0.0025	R	LAADDFR	L					File: ~Y:\CORE\RAW_DATA_2023_QE\P1481_Sigrun_Lange\P1481_C.raw~; SpectrumID: ~3009~; PrecursorID: ~0~; scans: ~9613~
5	2::sp|Q6IFW6|K1C10_RAT	Keratin, type I cytoskeletal 10 OS=Rattus norvegicus OX=10116 GN=Krt10 PE=3 SV=1	961	56699	33	33	10	10	109	2374	2	0	0	404.204	806.393	2	806.392	0.0004	0	40.62	0.007	R	LAADDFR	L					File: ~Y:\CORE\RAW_DATA_2023_QE\P1481_Sigrun_Lange\P1481_C.raw~; SpectrumID: ~3118~; PrecursorID: ~0~; scans: ~9859~
5	2::sp|Q6IFW6|K1C10_RAT	Keratin, type I cytoskeletal 10 OS=Rattus norvegicus OX=10116 GN=Krt10 PE=3 SV=1	961	56699	33	33	10	10	789	2196	1	0	1	497.253	992.491	2	992.493	-0.0014	0	41.73	0.012	K	YENEVALR	Q					File: ~Y:\CORE\RAW_DATA_2023_QE\P1481_Sigrun_Lange\P1481_C.raw~; SpectrumID: ~2918~; PrecursorID: ~0~; scans: ~9398~
5	2::sp|Q6IFW6|K1C10_RAT	Keratin, type I cytoskeletal 10 OS=Rattus norvegicus OX=10116 GN=Krt10 PE=3 SV=1	961	56699	33	33	10	10	790	2089	1	0	1	497.253	992.492	2	992.493	-0.0008	0	38.95	0.023	K	YENEVALR	Q					File: ~Y:\CORE\RAW_DATA_2023_QE\P1481_Sigrun_Lange\P1481_C.raw~; SpectrumID: ~2796~; PrecursorID: ~0~; scans: ~9152~
5	2::sp|Q6IFW6|K1C10_RAT	Keratin, type I cytoskeletal 10 OS=Rattus norvegicus OX=10116 GN=Krt10 PE=3 SV=1	961	56699	33	33	10	10	791	2004	1	0	1	497.254	992.494	2	992.493	0.0016	0	43.88	0.0074	K	YENEVALR	Q					File: ~Y:\CORE\RAW_DATA_2023_QE\P1481_Sigrun_Lange\P1481_C.raw~; SpectrumID: ~2702~; PrecursorID: ~0~; scans: ~8904~
5	2::sp|Q6IFW6|K1C10_RAT	Keratin, type I cytoskeletal 10 OS=Rattus norvegicus OX=10116 GN=Krt10 PE=3 SV=1	961	56699	33	33	10	10	793	2289	1	0	1	497.751	993.488	2	993.477	0.0112	0	41.33	0.012	K	YENEVALR	Q	Deamidated (NQ)	0.00100000.0			File: ~Y:\CORE\RAW_DATA_2023_QE\P1481_Sigrun_Lange\P1481_C.raw~; SpectrumID: ~3024~; PrecursorID: ~0~; scans: ~9642~
5	2::sp|Q6IFW6|K1C10_RAT	Keratin, type I cytoskeletal 10 OS=Rattus norvegicus OX=10116 GN=Krt10 PE=3 SV=1	961	56699	33	33	10	10	1114	1933	1	0	0	545.768	1089.52	2	1089.52	-0.0022	0	57.9	0.00037	K	VTMQNLNDR	L					File: ~Y:\CORE\RAW_DATA_2023_QE\P1481_Sigrun_Lange\P1481_C.raw~; SpectrumID: ~2617~; PrecursorID: ~0~; scans: ~8706~
5	2::sp|Q6IFW6|K1C10_RAT	Keratin, type I cytoskeletal 10 OS=Rattus norvegicus OX=10116 GN=Krt10 PE=3 SV=1	961	56699	33	33	10	10	1115	1872	1	0	0	545.768	1089.52	2	1089.52	-0.0015	0	57.57	0.0004	K	VTMQNLNDR	L					File: ~Y:\CORE\RAW_DATA_2023_QE\P1481_Sigrun_Lange\P1481_C.raw~; SpectrumID: ~2548~; PrecursorID: ~0~; scans: ~8465~
5	2::sp|Q6IFW6|K1C10_RAT	Keratin, type I cytoskeletal 10 OS=Rattus norvegicus OX=10116 GN=Krt10 PE=3 SV=1	961	56699	33	33	10	10	1117	2024	1	0	0	545.769	1089.52	2	1089.52	-0.0004	0	54.95	0.00072	K	VTMQNLNDR	L					File: ~Y:\CORE\RAW_DATA_2023_QE\P1481_Sigrun_Lange\P1481_C.raw~; SpectrumID: ~2724~; PrecursorID: ~0~; scans: ~8953~
5	2::sp|Q6IFW6|K1C10_RAT	Keratin, type I cytoskeletal 10 OS=Rattus norvegicus OX=10116 GN=Krt10 PE=3 SV=1	961	56699	33	33	10	10	1188	1035	1	0	0	553.766	1105.52	2	1105.52	-0.0001	0	38.91	0.026	K	VTMQNLNDR	L	Oxidation (M)	0.003000000.0			File: ~Y:\CORE\RAW_DATA_2023_QE\P1481_Sigrun_Lange\P1481_C.raw~; SpectrumID: ~1311~; PrecursorID: ~0~; scans: ~6285~
5	2::sp|Q6IFW6|K1C10_RAT	Keratin, type I cytoskeletal 10 OS=Rattus norvegicus OX=10116 GN=Krt10 PE=3 SV=1	961	56699	33	33	10	10	1189	1356	1	0	0	553.767	1105.52	2	1105.52	0.0004	0	62.8	0.00011	K	VTMQNLNDR	L	Oxidation (M)	0.003000000.0			File: ~Y:\CORE\RAW_DATA_2023_QE\P1481_Sigrun_Lange\P1481_C.raw~; SpectrumID: ~1814~; PrecursorID: ~0~; scans: ~7041~
5	2::sp|Q6IFW6|K1C10_RAT	Keratin, type I cytoskeletal 10 OS=Rattus norvegicus OX=10116 GN=Krt10 PE=3 SV=1	961	56699	33	33	10	10	1190	1472	1	0	0	553.767	1105.52	2	1105.52	0.0005	0	61.95	0.00013	K	VTMQNLNDR	L	Oxidation (M)	0.003000000.0			File: ~Y:\CORE\RAW_DATA_2023_QE\P1481_Sigrun_Lange\P1481_C.raw~; SpectrumID: ~1970~; PrecursorID: ~0~; scans: ~7290~
5	2::sp|Q6IFW6|K1C10_RAT	Keratin, type I cytoskeletal 10 OS=Rattus norvegicus OX=10116 GN=Krt10 PE=3 SV=1	961	56699	33	33	10	10	1191	1132	1	0	0	553.767	1105.52	2	1105.52	0.0007	0	76.96	4.1e-06	K	VTMQNLNDR	L	Oxidation (M)	0.003000000.0			File: ~Y:\CORE\RAW_DATA_2023_QE\P1481_Sigrun_Lange\P1481_C.raw~; SpectrumID: ~1480~; PrecursorID: ~0~; scans: ~6536~
5	2::sp|Q6IFW6|K1C10_RAT	Keratin, type I cytoskeletal 10 OS=Rattus norvegicus OX=10116 GN=Krt10 PE=3 SV=1	961	56699	33	33	10	10	1192	1652	1	0	0	553.767	1105.52	2	1105.52	0.001	0	85.92	5.1e-07	K	VTMQNLNDR	L	Oxidation (M)	0.003000000.0			File: ~Y:\CORE\RAW_DATA_2023_QE\P1481_Sigrun_Lange\P1481_C.raw~; SpectrumID: ~2246~; PrecursorID: ~0~; scans: ~7779~
5	2::sp|Q6IFW6|K1C10_RAT	Keratin, type I cytoskeletal 10 OS=Rattus norvegicus OX=10116 GN=Krt10 PE=3 SV=1	961	56699	33	33	10	10	1193	1553	1	0	0	553.767	1105.52	2	1105.52	0.0016	0	65.65	5.4e-05	K	VTMQNLNDR	L	Oxidation (M)	0.003000000.0			File: ~Y:\CORE\RAW_DATA_2023_QE\P1481_Sigrun_Lange\P1481_C.raw~; SpectrumID: ~2104~; PrecursorID: ~0~; scans: ~7536~
5	2::sp|Q6IFW6|K1C10_RAT	Keratin, type I cytoskeletal 10 OS=Rattus norvegicus OX=10116 GN=Krt10 PE=3 SV=1	961	56699	33	33	10	10	1199	4244	1	0	1	555.246	1108.48	2	1108.48	-0.0041	0	42.68	0.0048	K	DAEAWFNEK	S					File: ~Y:\CORE\RAW_DATA_2023_QE\P1481_Sigrun_Lange\P1481_C.raw~; SpectrumID: ~5026~; PrecursorID: ~0~; scans: ~13143~
5	2::sp|Q6IFW6|K1C10_RAT	Keratin, type I cytoskeletal 10 OS=Rattus norvegicus OX=10116 GN=Krt10 PE=3 SV=1	961	56699	33	33	10	10	1200	4057	1	0	1	555.248	1108.48	2	1108.48	-0.0004	0	47.13	0.0019	K	DAEAWFNEK	S					File: ~Y:\CORE\RAW_DATA_2023_QE\P1481_Sigrun_Lange\P1481_C.raw~; SpectrumID: ~4838~; PrecursorID: ~0~; scans: ~12876~
5	2::sp|Q6IFW6|K1C10_RAT	Keratin, type I cytoskeletal 10 OS=Rattus norvegicus OX=10116 GN=Krt10 PE=3 SV=1	961	56699	33	33	10	10	1201	3867	1	0	1	555.249	1108.48	2	1108.48	0.0005	0	50	0.00096	K	DAEAWFNEK	S					File: ~Y:\CORE\RAW_DATA_2023_QE\P1481_Sigrun_Lange\P1481_C.raw~; SpectrumID: ~4647~; PrecursorID: ~0~; scans: ~12613~
5	2::sp|Q6IFW6|K1C10_RAT	Keratin, type I cytoskeletal 10 OS=Rattus norvegicus OX=10116 GN=Krt10 PE=3 SV=1	961	56699	33	33	10	10	1413	2326	1	0	1	583.296	1164.58	2	1164.58	0.0004	0	64.14	7.7e-05	R	LENEIQTYR	S					File: ~Y:\CORE\RAW_DATA_2023_QE\P1481_Sigrun_Lange\P1481_C.raw~; SpectrumID: ~3064~; PrecursorID: ~0~; scans: ~9705~
5	2::sp|Q6IFW6|K1C10_RAT	Keratin, type I cytoskeletal 10 OS=Rattus norvegicus OX=10116 GN=Krt10 PE=3 SV=1	961	56699	33	33	10	10	1532	3110	1	0	0	601.312	1200.61	2	1200.61	-0.001	0	76.88	4e-06	R	QSVEADINGLR	R					File: ~Y:\CORE\RAW_DATA_2023_QE\P1481_Sigrun_Lange\P1481_C.raw~; SpectrumID: ~3884~; PrecursorID: ~0~; scans: ~11471~
5	2::sp|Q6IFW6|K1C10_RAT	Keratin, type I cytoskeletal 10 OS=Rattus norvegicus OX=10116 GN=Krt10 PE=3 SV=1	961	56699	33	33	10	10	1534	2797	1	0	0	601.312	1200.61	2	1200.61	0.0004	0	71.87	1.2e-05	R	QSVEADINGLR	R					File: ~Y:\CORE\RAW_DATA_2023_QE\P1481_Sigrun_Lange\P1481_C.raw~; SpectrumID: ~3559~; PrecursorID: ~0~; scans: ~10953~
5	2::sp|Q6IFW6|K1C10_RAT	Keratin, type I cytoskeletal 10 OS=Rattus norvegicus OX=10116 GN=Krt10 PE=3 SV=1	961	56699	33	33	10	10	1535	2951	1	0	0	601.313	1200.61	2	1200.61	0.0013	0	89.31	2.6e-07	R	QSVEADINGLR	R					File: ~Y:\CORE\RAW_DATA_2023_QE\P1481_Sigrun_Lange\P1481_C.raw~; SpectrumID: ~3722~; PrecursorID: ~0~; scans: ~11212~
5	2::sp|Q6IFW6|K1C10_RAT	Keratin, type I cytoskeletal 10 OS=Rattus norvegicus OX=10116 GN=Krt10 PE=3 SV=1	961	56699	33	33	10	10	1542	3264	1	0	0	601.808	1201.6	2	1201.59	0.0083	0	62.82	0.00011	R	QSVEADINGLR	R	Deamidated (NQ)	0.00000001000.0			File: ~Y:\CORE\RAW_DATA_2023_QE\P1481_Sigrun_Lange\P1481_C.raw~; SpectrumID: ~4041~; PrecursorID: ~0~; scans: ~11726~
5	2::sp|Q6IFW6|K1C10_RAT	Keratin, type I cytoskeletal 10 OS=Rattus norvegicus OX=10116 GN=Krt10 PE=3 SV=1	961	56699	33	33	10	10	1687	2677	1	0	1	412.231	1233.67	3	1233.67	0.0002	1	54.02	0.0005	R	LKYENEVALR	Q					File: ~Y:\CORE\RAW_DATA_2023_QE\P1481_Sigrun_Lange\P1481_C.raw~; SpectrumID: ~3436~; PrecursorID: ~0~; scans: ~10727~
5	2::sp|Q6IFW6|K1C10_RAT	Keratin, type I cytoskeletal 10 OS=Rattus norvegicus OX=10116 GN=Krt10 PE=3 SV=1	961	56699	33	33	10	10	2436	3020	1	0	1	695.843	1389.67	2	1389.67	-0.0013	0	89.46	2.7e-07	K	QSLEASLAETEGR	Y					File: ~Y:\CORE\RAW_DATA_2023_QE\P1481_Sigrun_Lange\P1481_C.raw~; SpectrumID: ~3792~; PrecursorID: ~0~; scans: ~11320~
5	2::sp|Q6IFW6|K1C10_RAT	Keratin, type I cytoskeletal 10 OS=Rattus norvegicus OX=10116 GN=Krt10 PE=3 SV=1	961	56699	33	33	10	10	2437	3174	1	0	1	695.843	1389.67	2	1389.67	-0.0011	0	99.4	2.8e-08	K	QSLEASLAETEGR	Y					File: ~Y:\CORE\RAW_DATA_2023_QE\P1481_Sigrun_Lange\P1481_C.raw~; SpectrumID: ~3948~; PrecursorID: ~0~; scans: ~11577~
5	2::sp|Q6IFW6|K1C10_RAT	Keratin, type I cytoskeletal 10 OS=Rattus norvegicus OX=10116 GN=Krt10 PE=3 SV=1	961	56699	33	33	10	10	2438	3335	1	0	1	695.845	1389.68	2	1389.67	0.002	0	86.18	5.7e-07	K	QSLEASLAETEGR	Y					File: ~Y:\CORE\RAW_DATA_2023_QE\P1481_Sigrun_Lange\P1481_C.raw~; SpectrumID: ~4113~; PrecursorID: ~0~; scans: ~11835~
5	2::sp|Q6IFW6|K1C10_RAT	Keratin, type I cytoskeletal 10 OS=Rattus norvegicus OX=10116 GN=Krt10 PE=3 SV=1	961	56699	33	33	10	10	2441	4923	1	0	1	696.337	1390.66	2	1390.66	0.0023	0	37.03	0.048	K	QSLEASLAETEGR	Y	Deamidated (NQ)	0.1000000000000.0			File: ~Y:\CORE\RAW_DATA_2023_QE\P1481_Sigrun_Lange\P1481_C.raw~; SpectrumID: ~5707~; PrecursorID: ~0~; scans: ~14248~
5	2::sp|Q6IFW6|K1C10_RAT	Keratin, type I cytoskeletal 10 OS=Rattus norvegicus OX=10116 GN=Krt10 PE=3 SV=1	961	56699	33	33	10	10	5025	7621	1	0	1	1056.52	2111.02	2	2111.03	-0.0169	0	94.53	1e-07	K	ADLEMQIESLTEELAYLK	K	Oxidation (M)	0.000030000000000000.0			File: ~Y:\CORE\RAW_DATA_2023_QE\P1481_Sigrun_Lange\P1481_C.raw~; SpectrumID: ~8828~; PrecursorID: ~0~; scans: ~18476~
5	2::sp|Q6IFW6|K1C10_RAT	Keratin, type I cytoskeletal 10 OS=Rattus norvegicus OX=10116 GN=Krt10 PE=3 SV=1	961	56699	33	33	10	10	5026	7608	1	0	1	704.684	2111.03	3	2111.03	-0.0039	0	69.5	3.3e-05	K	ADLEMQIESLTEELAYLK	K	Oxidation (M)	0.000030000000000000.0			File: ~Y:\CORE\RAW_DATA_2023_QE\P1481_Sigrun_Lange\P1481_C.raw~; SpectrumID: ~8815~; PrecursorID: ~0~; scans: ~18462~
5	2::sp|Q6IFW6|K1C10_RAT	Keratin, type I cytoskeletal 10 OS=Rattus norvegicus OX=10116 GN=Krt10 PE=3 SV=1	961	56699	33	33	10	10	5403	7493	1	0	1	742.051	2223.13	3	2223.13	-0.0044	1	52.12	0.0016	K	ADLEMQIESLTEELAYLKK	N					File: ~Y:\CORE\RAW_DATA_2023_QE\P1481_Sigrun_Lange\P1481_C.raw~; SpectrumID: ~8660~; PrecursorID: ~0~; scans: ~18274~
5	2::sp|Q6IFW6|K1C10_RAT	Keratin, type I cytoskeletal 10 OS=Rattus norvegicus OX=10116 GN=Krt10 PE=3 SV=1	961	56699	33	33	10	10	5483	7499	1	0	1	747.385	2239.13	3	2239.13	0.0034	1	46.11	0.0066	K	ADLEMQIESLTEELAYLKK	N	Oxidation (M)	0.0000300000000000000.0			File: ~Y:\CORE\RAW_DATA_2023_QE\P1481_Sigrun_Lange\P1481_C.raw~; SpectrumID: ~8667~; PrecursorID: ~0~; scans: ~18284~
5	2::tr|A0A221LEF7|A0A221LEF7_RAT	Keratin 25 OS=Rattus norvegicus OX=10116 GN=Krt25 PE=2 SV=1	285	52752	9	9	1	1	1114	1933	1	0	0	545.768	1089.52	2	1089.52	-0.0022	0	57.9	0.00037	K	VTMQNLNDR	L					File: ~Y:\CORE\RAW_DATA_2023_QE\P1481_Sigrun_Lange\P1481_C.raw~; SpectrumID: ~2617~; PrecursorID: ~0~; scans: ~8706~
5	2::tr|A0A221LEF7|A0A221LEF7_RAT	Keratin 25 OS=Rattus norvegicus OX=10116 GN=Krt25 PE=2 SV=1	285	52752	9	9	1	1	1115	1872	1	0	0	545.768	1089.52	2	1089.52	-0.0015	0	57.57	0.0004	K	VTMQNLNDR	L					File: ~Y:\CORE\RAW_DATA_2023_QE\P1481_Sigrun_Lange\P1481_C.raw~; SpectrumID: ~2548~; PrecursorID: ~0~; scans: ~8465~
5	2::tr|A0A221LEF7|A0A221LEF7_RAT	Keratin 25 OS=Rattus norvegicus OX=10116 GN=Krt25 PE=2 SV=1	285	52752	9	9	1	1	1117	2024	1	0	0	545.769	1089.52	2	1089.52	-0.0004	0	54.95	0.00072	K	VTMQNLNDR	L					File: ~Y:\CORE\RAW_DATA_2023_QE\P1481_Sigrun_Lange\P1481_C.raw~; SpectrumID: ~2724~; PrecursorID: ~0~; scans: ~8953~
5	2::tr|A0A221LEF7|A0A221LEF7_RAT	Keratin 25 OS=Rattus norvegicus OX=10116 GN=Krt25 PE=2 SV=1	285	52752	9	9	1	1	1188	1035	1	0	0	553.766	1105.52	2	1105.52	-0.0001	0	38.91	0.026	K	VTMQNLNDR	L	Oxidation (M)	0.003000000.0			File: ~Y:\CORE\RAW_DATA_2023_QE\P1481_Sigrun_Lange\P1481_C.raw~; SpectrumID: ~1311~; PrecursorID: ~0~; scans: ~6285~
5	2::tr|A0A221LEF7|A0A221LEF7_RAT	Keratin 25 OS=Rattus norvegicus OX=10116 GN=Krt25 PE=2 SV=1	285	52752	9	9	1	1	1189	1356	1	0	0	553.767	1105.52	2	1105.52	0.0004	0	62.8	0.00011	K	VTMQNLNDR	L	Oxidation (M)	0.003000000.0			File: ~Y:\CORE\RAW_DATA_2023_QE\P1481_Sigrun_Lange\P1481_C.raw~; SpectrumID: ~1814~; PrecursorID: ~0~; scans: ~7041~
5	2::tr|A0A221LEF7|A0A221LEF7_RAT	Keratin 25 OS=Rattus norvegicus OX=10116 GN=Krt25 PE=2 SV=1	285	52752	9	9	1	1	1190	1472	1	0	0	553.767	1105.52	2	1105.52	0.0005	0	61.95	0.00013	K	VTMQNLNDR	L	Oxidation (M)	0.003000000.0			File: ~Y:\CORE\RAW_DATA_2023_QE\P1481_Sigrun_Lange\P1481_C.raw~; SpectrumID: ~1970~; PrecursorID: ~0~; scans: ~7290~
5	2::tr|A0A221LEF7|A0A221LEF7_RAT	Keratin 25 OS=Rattus norvegicus OX=10116 GN=Krt25 PE=2 SV=1	285	52752	9	9	1	1	1191	1132	1	0	0	553.767	1105.52	2	1105.52	0.0007	0	76.96	4.1e-06	K	VTMQNLNDR	L	Oxidation (M)	0.003000000.0			File: ~Y:\CORE\RAW_DATA_2023_QE\P1481_Sigrun_Lange\P1481_C.raw~; SpectrumID: ~1480~; PrecursorID: ~0~; scans: ~6536~
5	2::tr|A0A221LEF7|A0A221LEF7_RAT	Keratin 25 OS=Rattus norvegicus OX=10116 GN=Krt25 PE=2 SV=1	285	52752	9	9	1	1	1192	1652	1	0	0	553.767	1105.52	2	1105.52	0.001	0	85.92	5.1e-07	K	VTMQNLNDR	L	Oxidation (M)	0.003000000.0			File: ~Y:\CORE\RAW_DATA_2023_QE\P1481_Sigrun_Lange\P1481_C.raw~; SpectrumID: ~2246~; PrecursorID: ~0~; scans: ~7779~
5	2::tr|A0A221LEF7|A0A221LEF7_RAT	Keratin 25 OS=Rattus norvegicus OX=10116 GN=Krt25 PE=2 SV=1	285	52752	9	9	1	1	1193	1553	1	0	0	553.767	1105.52	2	1105.52	0.0016	0	65.65	5.4e-05	K	VTMQNLNDR	L	Oxidation (M)	0.003000000.0			File: ~Y:\CORE\RAW_DATA_2023_QE\P1481_Sigrun_Lange\P1481_C.raw~; SpectrumID: ~2104~; PrecursorID: ~0~; scans: ~7536~
5	2::tr|A0A8I6ANI5|A0A8I6ANI5_RAT	Keratin, type I cytoskeletal 25 OS=Rattus norvegicus OX=10116 GN=Krt25 PE=4 SV=1	285	52672	9	9	1	1	1114	1933	1	0	0	545.768	1089.52	2	1089.52	-0.0022	0	57.9	0.00037	K	VTMQNLNDR	L					File: ~Y:\CORE\RAW_DATA_2023_QE\P1481_Sigrun_Lange\P1481_C.raw~; SpectrumID: ~2617~; PrecursorID: ~0~; scans: ~8706~
5	2::tr|A0A8I6ANI5|A0A8I6ANI5_RAT	Keratin, type I cytoskeletal 25 OS=Rattus norvegicus OX=10116 GN=Krt25 PE=4 SV=1	285	52672	9	9	1	1	1115	1872	1	0	0	545.768	1089.52	2	1089.52	-0.0015	0	57.57	0.0004	K	VTMQNLNDR	L					File: ~Y:\CORE\RAW_DATA_2023_QE\P1481_Sigrun_Lange\P1481_C.raw~; SpectrumID: ~2548~; PrecursorID: ~0~; scans: ~8465~
5	2::tr|A0A8I6ANI5|A0A8I6ANI5_RAT	Keratin, type I cytoskeletal 25 OS=Rattus norvegicus OX=10116 GN=Krt25 PE=4 SV=1	285	52672	9	9	1	1	1117	2024	1	0	0	545.769	1089.52	2	1089.52	-0.0004	0	54.95	0.00072	K	VTMQNLNDR	L					File: ~Y:\CORE\RAW_DATA_2023_QE\P1481_Sigrun_Lange\P1481_C.raw~; SpectrumID: ~2724~; PrecursorID: ~0~; scans: ~8953~
5	2::tr|A0A8I6ANI5|A0A8I6ANI5_RAT	Keratin, type I cytoskeletal 25 OS=Rattus norvegicus OX=10116 GN=Krt25 PE=4 SV=1	285	52672	9	9	1	1	1188	1035	1	0	0	553.766	1105.52	2	1105.52	-0.0001	0	38.91	0.026	K	VTMQNLNDR	L	Oxidation (M)	0.003000000.0			File: ~Y:\CORE\RAW_DATA_2023_QE\P1481_Sigrun_Lange\P1481_C.raw~; SpectrumID: ~1311~; PrecursorID: ~0~; scans: ~6285~
5	2::tr|A0A8I6ANI5|A0A8I6ANI5_RAT	Keratin, type I cytoskeletal 25 OS=Rattus norvegicus OX=10116 GN=Krt25 PE=4 SV=1	285	52672	9	9	1	1	1189	1356	1	0	0	553.767	1105.52	2	1105.52	0.0004	0	62.8	0.00011	K	VTMQNLNDR	L	Oxidation (M)	0.003000000.0			File: ~Y:\CORE\RAW_DATA_2023_QE\P1481_Sigrun_Lange\P1481_C.raw~; SpectrumID: ~1814~; PrecursorID: ~0~; scans: ~7041~
5	2::tr|A0A8I6ANI5|A0A8I6ANI5_RAT	Keratin, type I cytoskeletal 25 OS=Rattus norvegicus OX=10116 GN=Krt25 PE=4 SV=1	285	52672	9	9	1	1	1190	1472	1	0	0	553.767	1105.52	2	1105.52	0.0005	0	61.95	0.00013	K	VTMQNLNDR	L	Oxidation (M)	0.003000000.0			File: ~Y:\CORE\RAW_DATA_2023_QE\P1481_Sigrun_Lange\P1481_C.raw~; SpectrumID: ~1970~; PrecursorID: ~0~; scans: ~7290~
5	2::tr|A0A8I6ANI5|A0A8I6ANI5_RAT	Keratin, type I cytoskeletal 25 OS=Rattus norvegicus OX=10116 GN=Krt25 PE=4 SV=1	285	52672	9	9	1	1	1191	1132	1	0	0	553.767	1105.52	2	1105.52	0.0007	0	76.96	4.1e-06	K	VTMQNLNDR	L	Oxidation (M)	0.003000000.0			File: ~Y:\CORE\RAW_DATA_2023_QE\P1481_Sigrun_Lange\P1481_C.raw~; SpectrumID: ~1480~; PrecursorID: ~0~; scans: ~6536~
5	2::tr|A0A8I6ANI5|A0A8I6ANI5_RAT	Keratin, type I cytoskeletal 25 OS=Rattus norvegicus OX=10116 GN=Krt25 PE=4 SV=1	285	52672	9	9	1	1	1192	1652	1	0	0	553.767	1105.52	2	1105.52	0.001	0	85.92	5.1e-07	K	VTMQNLNDR	L	Oxidation (M)	0.003000000.0			File: ~Y:\CORE\RAW_DATA_2023_QE\P1481_Sigrun_Lange\P1481_C.raw~; SpectrumID: ~2246~; PrecursorID: ~0~; scans: ~7779~
5	2::tr|A0A8I6ANI5|A0A8I6ANI5_RAT	Keratin, type I cytoskeletal 25 OS=Rattus norvegicus OX=10116 GN=Krt25 PE=4 SV=1	285	52672	9	9	1	1	1193	1553	1	0	0	553.767	1105.52	2	1105.52	0.0016	0	65.65	5.4e-05	K	VTMQNLNDR	L	Oxidation (M)	0.003000000.0			File: ~Y:\CORE\RAW_DATA_2023_QE\P1481_Sigrun_Lange\P1481_C.raw~; SpectrumID: ~2104~; PrecursorID: ~0~; scans: ~7536~
5	2::sp|Q6IFW8|K1C27_RAT	Keratin, type I cytoskeletal 27 OS=Rattus norvegicus OX=10116 GN=Krt27 PE=3 SV=1	285	49649	9	9	1	1	1114	1933	1	0	0	545.768	1089.52	2	1089.52	-0.0022	0	57.9	0.00037	K	VTMQNLNDR	L					File: ~Y:\CORE\RAW_DATA_2023_QE\P1481_Sigrun_Lange\P1481_C.raw~; SpectrumID: ~2617~; PrecursorID: ~0~; scans: ~8706~
5	2::sp|Q6IFW8|K1C27_RAT	Keratin, type I cytoskeletal 27 OS=Rattus norvegicus OX=10116 GN=Krt27 PE=3 SV=1	285	49649	9	9	1	1	1115	1872	1	0	0	545.768	1089.52	2	1089.52	-0.0015	0	57.57	0.0004	K	VTMQNLNDR	L					File: ~Y:\CORE\RAW_DATA_2023_QE\P1481_Sigrun_Lange\P1481_C.raw~; SpectrumID: ~2548~; PrecursorID: ~0~; scans: ~8465~
5	2::sp|Q6IFW8|K1C27_RAT	Keratin, type I cytoskeletal 27 OS=Rattus norvegicus OX=10116 GN=Krt27 PE=3 SV=1	285	49649	9	9	1	1	1117	2024	1	0	0	545.769	1089.52	2	1089.52	-0.0004	0	54.95	0.00072	K	VTMQNLNDR	L					File: ~Y:\CORE\RAW_DATA_2023_QE\P1481_Sigrun_Lange\P1481_C.raw~; SpectrumID: ~2724~; PrecursorID: ~0~; scans: ~8953~
5	2::sp|Q6IFW8|K1C27_RAT	Keratin, type I cytoskeletal 27 OS=Rattus norvegicus OX=10116 GN=Krt27 PE=3 SV=1	285	49649	9	9	1	1	1188	1035	1	0	0	553.766	1105.52	2	1105.52	-0.0001	0	38.91	0.026	K	VTMQNLNDR	L	Oxidation (M)	0.003000000.0			File: ~Y:\CORE\RAW_DATA_2023_QE\P1481_Sigrun_Lange\P1481_C.raw~; SpectrumID: ~1311~; PrecursorID: ~0~; scans: ~6285~
5	2::sp|Q6IFW8|K1C27_RAT	Keratin, type I cytoskeletal 27 OS=Rattus norvegicus OX=10116 GN=Krt27 PE=3 SV=1	285	49649	9	9	1	1	1189	1356	1	0	0	553.767	1105.52	2	1105.52	0.0004	0	62.8	0.00011	K	VTMQNLNDR	L	Oxidation (M)	0.003000000.0			File: ~Y:\CORE\RAW_DATA_2023_QE\P1481_Sigrun_Lange\P1481_C.raw~; SpectrumID: ~1814~; PrecursorID: ~0~; scans: ~7041~
5	2::sp|Q6IFW8|K1C27_RAT	Keratin, type I cytoskeletal 27 OS=Rattus norvegicus OX=10116 GN=Krt27 PE=3 SV=1	285	49649	9	9	1	1	1190	1472	1	0	0	553.767	1105.52	2	1105.52	0.0005	0	61.95	0.00013	K	VTMQNLNDR	L	Oxidation (M)	0.003000000.0			File: ~Y:\CORE\RAW_DATA_2023_QE\P1481_Sigrun_Lange\P1481_C.raw~; SpectrumID: ~1970~; PrecursorID: ~0~; scans: ~7290~
5	2::sp|Q6IFW8|K1C27_RAT	Keratin, type I cytoskeletal 27 OS=Rattus norvegicus OX=10116 GN=Krt27 PE=3 SV=1	285	49649	9	9	1	1	1191	1132	1	0	0	553.767	1105.52	2	1105.52	0.0007	0	76.96	4.1e-06	K	VTMQNLNDR	L	Oxidation (M)	0.003000000.0			File: ~Y:\CORE\RAW_DATA_2023_QE\P1481_Sigrun_Lange\P1481_C.raw~; SpectrumID: ~1480~; PrecursorID: ~0~; scans: ~6536~
5	2::sp|Q6IFW8|K1C27_RAT	Keratin, type I cytoskeletal 27 OS=Rattus norvegicus OX=10116 GN=Krt27 PE=3 SV=1	285	49649	9	9	1	1	1192	1652	1	0	0	553.767	1105.52	2	1105.52	0.001	0	85.92	5.1e-07	K	VTMQNLNDR	L	Oxidation (M)	0.003000000.0			File: ~Y:\CORE\RAW_DATA_2023_QE\P1481_Sigrun_Lange\P1481_C.raw~; SpectrumID: ~2246~; PrecursorID: ~0~; scans: ~7779~
5	2::sp|Q6IFW8|K1C27_RAT	Keratin, type I cytoskeletal 27 OS=Rattus norvegicus OX=10116 GN=Krt27 PE=3 SV=1	285	49649	9	9	1	1	1193	1553	1	0	0	553.767	1105.52	2	1105.52	0.0016	0	65.65	5.4e-05	K	VTMQNLNDR	L	Oxidation (M)	0.003000000.0			File: ~Y:\CORE\RAW_DATA_2023_QE\P1481_Sigrun_Lange\P1481_C.raw~; SpectrumID: ~2104~; PrecursorID: ~0~; scans: ~7536~
5	2::sp|Q6IFX0|K1C25_RAT	Keratin, type I cytoskeletal 25 OS=Rattus norvegicus OX=10116 GN=Krt25 PE=3 SV=1	285	49483	9	9	1	1	1114	1933	1	0	0	545.768	1089.52	2	1089.52	-0.0022	0	57.9	0.00037	K	VTMQNLNDR	L					File: ~Y:\CORE\RAW_DATA_2023_QE\P1481_Sigrun_Lange\P1481_C.raw~; SpectrumID: ~2617~; PrecursorID: ~0~; scans: ~8706~
5	2::sp|Q6IFX0|K1C25_RAT	Keratin, type I cytoskeletal 25 OS=Rattus norvegicus OX=10116 GN=Krt25 PE=3 SV=1	285	49483	9	9	1	1	1115	1872	1	0	0	545.768	1089.52	2	1089.52	-0.0015	0	57.57	0.0004	K	VTMQNLNDR	L					File: ~Y:\CORE\RAW_DATA_2023_QE\P1481_Sigrun_Lange\P1481_C.raw~; SpectrumID: ~2548~; PrecursorID: ~0~; scans: ~8465~
5	2::sp|Q6IFX0|K1C25_RAT	Keratin, type I cytoskeletal 25 OS=Rattus norvegicus OX=10116 GN=Krt25 PE=3 SV=1	285	49483	9	9	1	1	1117	2024	1	0	0	545.769	1089.52	2	1089.52	-0.0004	0	54.95	0.00072	K	VTMQNLNDR	L					File: ~Y:\CORE\RAW_DATA_2023_QE\P1481_Sigrun_Lange\P1481_C.raw~; SpectrumID: ~2724~; PrecursorID: ~0~; scans: ~8953~
5	2::sp|Q6IFX0|K1C25_RAT	Keratin, type I cytoskeletal 25 OS=Rattus norvegicus OX=10116 GN=Krt25 PE=3 SV=1	285	49483	9	9	1	1	1188	1035	1	0	0	553.766	1105.52	2	1105.52	-0.0001	0	38.91	0.026	K	VTMQNLNDR	L	Oxidation (M)	0.003000000.0			File: ~Y:\CORE\RAW_DATA_2023_QE\P1481_Sigrun_Lange\P1481_C.raw~; SpectrumID: ~1311~; PrecursorID: ~0~; scans: ~6285~
5	2::sp|Q6IFX0|K1C25_RAT	Keratin, type I cytoskeletal 25 OS=Rattus norvegicus OX=10116 GN=Krt25 PE=3 SV=1	285	49483	9	9	1	1	1189	1356	1	0	0	553.767	1105.52	2	1105.52	0.0004	0	62.8	0.00011	K	VTMQNLNDR	L	Oxidation (M)	0.003000000.0			File: ~Y:\CORE\RAW_DATA_2023_QE\P1481_Sigrun_Lange\P1481_C.raw~; SpectrumID: ~1814~; PrecursorID: ~0~; scans: ~7041~
5	2::sp|Q6IFX0|K1C25_RAT	Keratin, type I cytoskeletal 25 OS=Rattus norvegicus OX=10116 GN=Krt25 PE=3 SV=1	285	49483	9	9	1	1	1190	1472	1	0	0	553.767	1105.52	2	1105.52	0.0005	0	61.95	0.00013	K	VTMQNLNDR	L	Oxidation (M)	0.003000000.0			File: ~Y:\CORE\RAW_DATA_2023_QE\P1481_Sigrun_Lange\P1481_C.raw~; SpectrumID: ~1970~; PrecursorID: ~0~; scans: ~7290~
5	2::sp|Q6IFX0|K1C25_RAT	Keratin, type I cytoskeletal 25 OS=Rattus norvegicus OX=10116 GN=Krt25 PE=3 SV=1	285	49483	9	9	1	1	1191	1132	1	0	0	553.767	1105.52	2	1105.52	0.0007	0	76.96	4.1e-06	K	VTMQNLNDR	L	Oxidation (M)	0.003000000.0			File: ~Y:\CORE\RAW_DATA_2023_QE\P1481_Sigrun_Lange\P1481_C.raw~; SpectrumID: ~1480~; PrecursorID: ~0~; scans: ~6536~
5	2::sp|Q6IFX0|K1C25_RAT	Keratin, type I cytoskeletal 25 OS=Rattus norvegicus OX=10116 GN=Krt25 PE=3 SV=1	285	49483	9	9	1	1	1192	1652	1	0	0	553.767	1105.52	2	1105.52	0.001	0	85.92	5.1e-07	K	VTMQNLNDR	L	Oxidation (M)	0.003000000.0			File: ~Y:\CORE\RAW_DATA_2023_QE\P1481_Sigrun_Lange\P1481_C.raw~; SpectrumID: ~2246~; PrecursorID: ~0~; scans: ~7779~
5	2::sp|Q6IFX0|K1C25_RAT	Keratin, type I cytoskeletal 25 OS=Rattus norvegicus OX=10116 GN=Krt25 PE=3 SV=1	285	49483	9	9	1	1	1193	1553	1	0	0	553.767	1105.52	2	1105.52	0.0016	0	65.65	5.4e-05	K	VTMQNLNDR	L	Oxidation (M)	0.003000000.0			File: ~Y:\CORE\RAW_DATA_2023_QE\P1481_Sigrun_Lange\P1481_C.raw~; SpectrumID: ~2104~; PrecursorID: ~0~; scans: ~7536~
5	2::tr|A0A8I6A244|A0A8I6A244_RAT	IF rod domain-containing protein OS=Rattus norvegicus OX=10116 PE=1 SV=1	89	44735	5	5	2	2	107	2187	2	0	0	404.203	806.392	2	806.392	0	0	41.96	0.0051	R	LAADDFR	V					File: ~Y:\CORE\RAW_DATA_2023_QE\P1481_Sigrun_Lange\P1481_C.raw~; SpectrumID: ~2908~; PrecursorID: ~0~; scans: ~9370~
5	2::tr|A0A8I6A244|A0A8I6A244_RAT	IF rod domain-containing protein OS=Rattus norvegicus OX=10116 PE=1 SV=1	89	44735	5	5	2	2	108	2274	1	0	0	404.204	806.392	2	806.392	0.0002	0	45.03	0.0025	R	LAADDFR	V					File: ~Y:\CORE\RAW_DATA_2023_QE\P1481_Sigrun_Lange\P1481_C.raw~; SpectrumID: ~3009~; PrecursorID: ~0~; scans: ~9613~
5	2::tr|A0A8I6A244|A0A8I6A244_RAT	IF rod domain-containing protein OS=Rattus norvegicus OX=10116 PE=1 SV=1	89	44735	5	5	2	2	109	2374	2	0	0	404.204	806.393	2	806.392	0.0004	0	40.62	0.007	R	LAADDFR	V					File: ~Y:\CORE\RAW_DATA_2023_QE\P1481_Sigrun_Lange\P1481_C.raw~; SpectrumID: ~3118~; PrecursorID: ~0~; scans: ~9859~
5	2::tr|A0A8I6A244|A0A8I6A244_RAT	IF rod domain-containing protein OS=Rattus norvegicus OX=10116 PE=1 SV=1	89	44735	5	5	2	2	114	2071	1	0	0	405.223	808.432	2	808.433	-0.0009	0	36.32	0.0076	R	LASYLDK	V					File: ~Y:\CORE\RAW_DATA_2023_QE\P1481_Sigrun_Lange\P1481_C.raw~; SpectrumID: ~2776~; PrecursorID: ~0~; scans: ~9105~
5	2::tr|A0A8I6A244|A0A8I6A244_RAT	IF rod domain-containing protein OS=Rattus norvegicus OX=10116 PE=1 SV=1	89	44735	5	5	2	2	115	2176	1	0	0	405.224	808.433	2	808.433	0.0002	0	36.05	0.0082	R	LASYLDK	V					File: ~Y:\CORE\RAW_DATA_2023_QE\P1481_Sigrun_Lange\P1481_C.raw~; SpectrumID: ~2896~; PrecursorID: ~0~; scans: ~9350~
5	2::sp|Q5BJY9|K1C18_RAT	Keratin, type I cytoskeletal 18 OS=Rattus norvegicus OX=10116 GN=Krt18 PE=1 SV=3	89	47732	5	5	2	2	107	2187	2	0	0	404.203	806.392	2	806.392	0	0	41.96	0.0051	R	LAADDFR	V					File: ~Y:\CORE\RAW_DATA_2023_QE\P1481_Sigrun_Lange\P1481_C.raw~; SpectrumID: ~2908~; PrecursorID: ~0~; scans: ~9370~
5	2::sp|Q5BJY9|K1C18_RAT	Keratin, type I cytoskeletal 18 OS=Rattus norvegicus OX=10116 GN=Krt18 PE=1 SV=3	89	47732	5	5	2	2	108	2274	1	0	0	404.204	806.392	2	806.392	0.0002	0	45.03	0.0025	R	LAADDFR	V					File: ~Y:\CORE\RAW_DATA_2023_QE\P1481_Sigrun_Lange\P1481_C.raw~; SpectrumID: ~3009~; PrecursorID: ~0~; scans: ~9613~
5	2::sp|Q5BJY9|K1C18_RAT	Keratin, type I cytoskeletal 18 OS=Rattus norvegicus OX=10116 GN=Krt18 PE=1 SV=3	89	47732	5	5	2	2	109	2374	2	0	0	404.204	806.393	2	806.392	0.0004	0	40.62	0.007	R	LAADDFR	V					File: ~Y:\CORE\RAW_DATA_2023_QE\P1481_Sigrun_Lange\P1481_C.raw~; SpectrumID: ~3118~; PrecursorID: ~0~; scans: ~9859~
5	2::sp|Q5BJY9|K1C18_RAT	Keratin, type I cytoskeletal 18 OS=Rattus norvegicus OX=10116 GN=Krt18 PE=1 SV=3	89	47732	5	5	2	2	114	2071	1	0	0	405.223	808.432	2	808.433	-0.0009	0	36.32	0.0076	R	LASYLDK	V					File: ~Y:\CORE\RAW_DATA_2023_QE\P1481_Sigrun_Lange\P1481_C.raw~; SpectrumID: ~2776~; PrecursorID: ~0~; scans: ~9105~
5	2::sp|Q5BJY9|K1C18_RAT	Keratin, type I cytoskeletal 18 OS=Rattus norvegicus OX=10116 GN=Krt18 PE=1 SV=3	89	47732	5	5	2	2	115	2176	1	0	0	405.224	808.433	2	808.433	0.0002	0	36.05	0.0082	R	LASYLDK	V					File: ~Y:\CORE\RAW_DATA_2023_QE\P1481_Sigrun_Lange\P1481_C.raw~; SpectrumID: ~2896~; PrecursorID: ~0~; scans: ~9350~
5	2::tr|A0A096MJE0|A0A096MJE0_RAT	Keratin 32 OS=Rattus norvegicus OX=10116 GN=Krt32 PE=3 SV=2	64	52632	3	3	1	1	107	2187	2	0	0	404.203	806.392	2	806.392	0	0	41.96	0.0051	K	LAADDFR	T					File: ~Y:\CORE\RAW_DATA_2023_QE\P1481_Sigrun_Lange\P1481_C.raw~; SpectrumID: ~2908~; PrecursorID: ~0~; scans: ~9370~
5	2::tr|A0A096MJE0|A0A096MJE0_RAT	Keratin 32 OS=Rattus norvegicus OX=10116 GN=Krt32 PE=3 SV=2	64	52632	3	3	1	1	108	2274	1	0	0	404.204	806.392	2	806.392	0.0002	0	45.03	0.0025	K	LAADDFR	T					File: ~Y:\CORE\RAW_DATA_2023_QE\P1481_Sigrun_Lange\P1481_C.raw~; SpectrumID: ~3009~; PrecursorID: ~0~; scans: ~9613~
5	2::tr|A0A096MJE0|A0A096MJE0_RAT	Keratin 32 OS=Rattus norvegicus OX=10116 GN=Krt32 PE=3 SV=2	64	52632	3	3	1	1	109	2374	2	0	0	404.204	806.393	2	806.392	0.0004	0	40.62	0.007	K	LAADDFR	T					File: ~Y:\CORE\RAW_DATA_2023_QE\P1481_Sigrun_Lange\P1481_C.raw~; SpectrumID: ~3118~; PrecursorID: ~0~; scans: ~9859~
5	2::tr|A0A0G2K4E2|A0A0G2K4E2_RAT	Keratin 31 OS=Rattus norvegicus OX=10116 GN=Krt31 PE=3 SV=1	64	47441	3	3	1	1	107	2187	2	0	0	404.203	806.392	2	806.392	0	0	41.96	0.0051	K	LAADDFR	T					File: ~Y:\CORE\RAW_DATA_2023_QE\P1481_Sigrun_Lange\P1481_C.raw~; SpectrumID: ~2908~; PrecursorID: ~0~; scans: ~9370~
5	2::tr|A0A0G2K4E2|A0A0G2K4E2_RAT	Keratin 31 OS=Rattus norvegicus OX=10116 GN=Krt31 PE=3 SV=1	64	47441	3	3	1	1	108	2274	1	0	0	404.204	806.392	2	806.392	0.0002	0	45.03	0.0025	K	LAADDFR	T					File: ~Y:\CORE\RAW_DATA_2023_QE\P1481_Sigrun_Lange\P1481_C.raw~; SpectrumID: ~3009~; PrecursorID: ~0~; scans: ~9613~
5	2::tr|A0A0G2K4E2|A0A0G2K4E2_RAT	Keratin 31 OS=Rattus norvegicus OX=10116 GN=Krt31 PE=3 SV=1	64	47441	3	3	1	1	109	2374	2	0	0	404.204	806.393	2	806.392	0.0004	0	40.62	0.007	K	LAADDFR	T					File: ~Y:\CORE\RAW_DATA_2023_QE\P1481_Sigrun_Lange\P1481_C.raw~; SpectrumID: ~3118~; PrecursorID: ~0~; scans: ~9859~
5	2::tr|F1MAF7|F1MAF7_RAT	Keratin 31 OS=Rattus norvegicus OX=10116 GN=Krt31 PE=3 SV=3	64	48746	3	3	1	1	107	2187	2	0	0	404.203	806.392	2	806.392	0	0	41.96	0.0051	K	LAADDFR	T					File: ~Y:\CORE\RAW_DATA_2023_QE\P1481_Sigrun_Lange\P1481_C.raw~; SpectrumID: ~2908~; PrecursorID: ~0~; scans: ~9370~
5	2::tr|F1MAF7|F1MAF7_RAT	Keratin 31 OS=Rattus norvegicus OX=10116 GN=Krt31 PE=3 SV=3	64	48746	3	3	1	1	108	2274	1	0	0	404.204	806.392	2	806.392	0.0002	0	45.03	0.0025	K	LAADDFR	T					File: ~Y:\CORE\RAW_DATA_2023_QE\P1481_Sigrun_Lange\P1481_C.raw~; SpectrumID: ~3009~; PrecursorID: ~0~; scans: ~9613~
5	2::tr|F1MAF7|F1MAF7_RAT	Keratin 31 OS=Rattus norvegicus OX=10116 GN=Krt31 PE=3 SV=3	64	48746	3	3	1	1	109	2374	2	0	0	404.204	806.393	2	806.392	0.0004	0	40.62	0.007	K	LAADDFR	T					File: ~Y:\CORE\RAW_DATA_2023_QE\P1481_Sigrun_Lange\P1481_C.raw~; SpectrumID: ~3118~; PrecursorID: ~0~; scans: ~9859~
5	2::tr|F1MAS0|F1MAS0_RAT	Keratin 32 OS=Rattus norvegicus OX=10116 GN=Krt32 PE=3 SV=3	64	52889	3	3	1	1	107	2187	2	0	0	404.203	806.392	2	806.392	0	0	41.96	0.0051	K	LAADDFR	T					File: ~Y:\CORE\RAW_DATA_2023_QE\P1481_Sigrun_Lange\P1481_C.raw~; SpectrumID: ~2908~; PrecursorID: ~0~; scans: ~9370~
5	2::tr|F1MAS0|F1MAS0_RAT	Keratin 32 OS=Rattus norvegicus OX=10116 GN=Krt32 PE=3 SV=3	64	52889	3	3	1	1	108	2274	1	0	0	404.204	806.392	2	806.392	0.0002	0	45.03	0.0025	K	LAADDFR	T					File: ~Y:\CORE\RAW_DATA_2023_QE\P1481_Sigrun_Lange\P1481_C.raw~; SpectrumID: ~3009~; PrecursorID: ~0~; scans: ~9613~
5	2::tr|F1MAS0|F1MAS0_RAT	Keratin 32 OS=Rattus norvegicus OX=10116 GN=Krt32 PE=3 SV=3	64	52889	3	3	1	1	109	2374	2	0	0	404.204	806.393	2	806.392	0.0004	0	40.62	0.007	K	LAADDFR	T					File: ~Y:\CORE\RAW_DATA_2023_QE\P1481_Sigrun_Lange\P1481_C.raw~; SpectrumID: ~3118~; PrecursorID: ~0~; scans: ~9859~
5	2::sp|Q6IFW2|K1C40_RAT	Keratin, type I cytoskeletal 40 OS=Rattus norvegicus OX=10116 GN=Krt40 PE=3 SV=1	64	50089	3	3	1	1	107	2187	2	0	0	404.203	806.392	2	806.392	0	0	41.96	0.0051	K	LAADDFR	S					File: ~Y:\CORE\RAW_DATA_2023_QE\P1481_Sigrun_Lange\P1481_C.raw~; SpectrumID: ~2908~; PrecursorID: ~0~; scans: ~9370~
5	2::sp|Q6IFW2|K1C40_RAT	Keratin, type I cytoskeletal 40 OS=Rattus norvegicus OX=10116 GN=Krt40 PE=3 SV=1	64	50089	3	3	1	1	108	2274	1	0	0	404.204	806.392	2	806.392	0.0002	0	45.03	0.0025	K	LAADDFR	S					File: ~Y:\CORE\RAW_DATA_2023_QE\P1481_Sigrun_Lange\P1481_C.raw~; SpectrumID: ~3009~; PrecursorID: ~0~; scans: ~9613~
5	2::sp|Q6IFW2|K1C40_RAT	Keratin, type I cytoskeletal 40 OS=Rattus norvegicus OX=10116 GN=Krt40 PE=3 SV=1	64	50089	3	3	1	1	109	2374	2	0	0	404.204	806.393	2	806.392	0.0004	0	40.62	0.007	K	LAADDFR	S					File: ~Y:\CORE\RAW_DATA_2023_QE\P1481_Sigrun_Lange\P1481_C.raw~; SpectrumID: ~3118~; PrecursorID: ~0~; scans: ~9859~
5	2::sp|Q6IFX1|K1C24_RAT	Keratin, type I cytoskeletal 24 OS=Rattus norvegicus OX=10116 GN=Krt24 PE=3 SV=1	64	53260	3	3	1	1	107	2187	2	0	0	404.203	806.392	2	806.392	0	0	41.96	0.0051	R	LAADDFR	M					File: ~Y:\CORE\RAW_DATA_2023_QE\P1481_Sigrun_Lange\P1481_C.raw~; SpectrumID: ~2908~; PrecursorID: ~0~; scans: ~9370~
5	2::sp|Q6IFX1|K1C24_RAT	Keratin, type I cytoskeletal 24 OS=Rattus norvegicus OX=10116 GN=Krt24 PE=3 SV=1	64	53260	3	3	1	1	108	2274	1	0	0	404.204	806.392	2	806.392	0.0002	0	45.03	0.0025	R	LAADDFR	M					File: ~Y:\CORE\RAW_DATA_2023_QE\P1481_Sigrun_Lange\P1481_C.raw~; SpectrumID: ~3009~; PrecursorID: ~0~; scans: ~9613~
5	2::sp|Q6IFX1|K1C24_RAT	Keratin, type I cytoskeletal 24 OS=Rattus norvegicus OX=10116 GN=Krt24 PE=3 SV=1	64	53260	3	3	1	1	109	2374	2	0	0	404.204	806.393	2	806.392	0.0004	0	40.62	0.007	R	LAADDFR	M					File: ~Y:\CORE\RAW_DATA_2023_QE\P1481_Sigrun_Lange\P1481_C.raw~; SpectrumID: ~3118~; PrecursorID: ~0~; scans: ~9859~
5	2::tr|Q6IFV5|Q6IFV5_RAT	Keratin 36 OS=Rattus norvegicus OX=10116 GN=Krt36 PE=2 SV=1	64	53361	3	3	1	1	107	2187	2	0	0	404.203	806.392	2	806.392	0	0	41.96	0.0051	K	LAADDFR	T					File: ~Y:\CORE\RAW_DATA_2023_QE\P1481_Sigrun_Lange\P1481_C.raw~; SpectrumID: ~2908~; PrecursorID: ~0~; scans: ~9370~
5	2::tr|Q6IFV5|Q6IFV5_RAT	Keratin 36 OS=Rattus norvegicus OX=10116 GN=Krt36 PE=2 SV=1	64	53361	3	3	1	1	108	2274	1	0	0	404.204	806.392	2	806.392	0.0002	0	45.03	0.0025	K	LAADDFR	T					File: ~Y:\CORE\RAW_DATA_2023_QE\P1481_Sigrun_Lange\P1481_C.raw~; SpectrumID: ~3009~; PrecursorID: ~0~; scans: ~9613~
5	2::tr|Q6IFV5|Q6IFV5_RAT	Keratin 36 OS=Rattus norvegicus OX=10116 GN=Krt36 PE=2 SV=1	64	53361	3	3	1	1	109	2374	2	0	0	404.204	806.393	2	806.392	0.0004	0	40.62	0.007	K	LAADDFR	T					File: ~Y:\CORE\RAW_DATA_2023_QE\P1481_Sigrun_Lange\P1481_C.raw~; SpectrumID: ~3118~; PrecursorID: ~0~; scans: ~9859~
5	2::tr|Q6IFV6|Q6IFV6_RAT	Keratin 35 OS=Rattus norvegicus OX=10116 GN=Krt35 PE=2 SV=1	64	51954	3	3	1	1	107	2187	2	0	0	404.203	806.392	2	806.392	0	0	41.96	0.0051	K	LAADDFR	T					File: ~Y:\CORE\RAW_DATA_2023_QE\P1481_Sigrun_Lange\P1481_C.raw~; SpectrumID: ~2908~; PrecursorID: ~0~; scans: ~9370~
5	2::tr|Q6IFV6|Q6IFV6_RAT	Keratin 35 OS=Rattus norvegicus OX=10116 GN=Krt35 PE=2 SV=1	64	51954	3	3	1	1	108	2274	1	0	0	404.204	806.392	2	806.392	0.0002	0	45.03	0.0025	K	LAADDFR	T					File: ~Y:\CORE\RAW_DATA_2023_QE\P1481_Sigrun_Lange\P1481_C.raw~; SpectrumID: ~3009~; PrecursorID: ~0~; scans: ~9613~
5	2::tr|Q6IFV6|Q6IFV6_RAT	Keratin 35 OS=Rattus norvegicus OX=10116 GN=Krt35 PE=2 SV=1	64	51954	3	3	1	1	109	2374	2	0	0	404.204	806.393	2	806.392	0.0004	0	40.62	0.007	K	LAADDFR	T					File: ~Y:\CORE\RAW_DATA_2023_QE\P1481_Sigrun_Lange\P1481_C.raw~; SpectrumID: ~3118~; PrecursorID: ~0~; scans: ~9859~
5	2::tr|Q6IFV7|Q6IFV7_RAT	Type I hair keratin KA26 OS=Rattus norvegicus OX=10116 GN=Krt32 PE=2 SV=1	64	52766	3	3	1	1	107	2187	2	0	0	404.203	806.392	2	806.392	0	0	41.96	0.0051	K	LAADDFR	T					File: ~Y:\CORE\RAW_DATA_2023_QE\P1481_Sigrun_Lange\P1481_C.raw~; SpectrumID: ~2908~; PrecursorID: ~0~; scans: ~9370~
5	2::tr|Q6IFV7|Q6IFV7_RAT	Type I hair keratin KA26 OS=Rattus norvegicus OX=10116 GN=Krt32 PE=2 SV=1	64	52766	3	3	1	1	108	2274	1	0	0	404.204	806.392	2	806.392	0.0002	0	45.03	0.0025	K	LAADDFR	T					File: ~Y:\CORE\RAW_DATA_2023_QE\P1481_Sigrun_Lange\P1481_C.raw~; SpectrumID: ~3009~; PrecursorID: ~0~; scans: ~9613~
5	2::tr|Q6IFV7|Q6IFV7_RAT	Type I hair keratin KA26 OS=Rattus norvegicus OX=10116 GN=Krt32 PE=2 SV=1	64	52766	3	3	1	1	109	2374	2	0	0	404.204	806.393	2	806.392	0.0004	0	40.62	0.007	K	LAADDFR	T					File: ~Y:\CORE\RAW_DATA_2023_QE\P1481_Sigrun_Lange\P1481_C.raw~; SpectrumID: ~3118~; PrecursorID: ~0~; scans: ~9859~
5	2::tr|Q6IFV8|Q6IFV8_RAT	Type I hair keratin KA25 OS=Rattus norvegicus OX=10116 GN=Krt31 PE=2 SV=1	64	48479	3	3	1	1	107	2187	2	0	0	404.203	806.392	2	806.392	0	0	41.96	0.0051	K	LAADDFR	T					File: ~Y:\CORE\RAW_DATA_2023_QE\P1481_Sigrun_Lange\P1481_C.raw~; SpectrumID: ~2908~; PrecursorID: ~0~; scans: ~9370~
5	2::tr|Q6IFV8|Q6IFV8_RAT	Type I hair keratin KA25 OS=Rattus norvegicus OX=10116 GN=Krt31 PE=2 SV=1	64	48479	3	3	1	1	108	2274	1	0	0	404.204	806.392	2	806.392	0.0002	0	45.03	0.0025	K	LAADDFR	T					File: ~Y:\CORE\RAW_DATA_2023_QE\P1481_Sigrun_Lange\P1481_C.raw~; SpectrumID: ~3009~; PrecursorID: ~0~; scans: ~9613~
5	2::tr|Q6IFV8|Q6IFV8_RAT	Type I hair keratin KA25 OS=Rattus norvegicus OX=10116 GN=Krt31 PE=2 SV=1	64	48479	3	3	1	1	109	2374	2	0	0	404.204	806.393	2	806.392	0.0004	0	40.62	0.007	K	LAADDFR	T					File: ~Y:\CORE\RAW_DATA_2023_QE\P1481_Sigrun_Lange\P1481_C.raw~; SpectrumID: ~3118~; PrecursorID: ~0~; scans: ~9859~
5	2::tr|Q6IFW0|Q6IFW0_RAT	Keratin 33B OS=Rattus norvegicus OX=10116 GN=Krt33b PE=2 SV=1	64	47403	3	3	1	1	107	2187	2	0	0	404.203	806.392	2	806.392	0	0	41.96	0.0051	K	LAADDFR	T					File: ~Y:\CORE\RAW_DATA_2023_QE\P1481_Sigrun_Lange\P1481_C.raw~; SpectrumID: ~2908~; PrecursorID: ~0~; scans: ~9370~
5	2::tr|Q6IFW0|Q6IFW0_RAT	Keratin 33B OS=Rattus norvegicus OX=10116 GN=Krt33b PE=2 SV=1	64	47403	3	3	1	1	108	2274	1	0	0	404.204	806.392	2	806.392	0.0002	0	45.03	0.0025	K	LAADDFR	T					File: ~Y:\CORE\RAW_DATA_2023_QE\P1481_Sigrun_Lange\P1481_C.raw~; SpectrumID: ~3009~; PrecursorID: ~0~; scans: ~9613~
5	2::tr|Q6IFW0|Q6IFW0_RAT	Keratin 33B OS=Rattus norvegicus OX=10116 GN=Krt33b PE=2 SV=1	64	47403	3	3	1	1	109	2374	2	0	0	404.204	806.393	2	806.392	0.0004	0	40.62	0.007	K	LAADDFR	T					File: ~Y:\CORE\RAW_DATA_2023_QE\P1481_Sigrun_Lange\P1481_C.raw~; SpectrumID: ~3118~; PrecursorID: ~0~; scans: ~9859~
5	1::sp|cRAP042|Q15323|K1H1_HUMAN	Keratin, type I cuticular Ha1 OS=Homo sapiens GN=KRT31 PE=2 SV=3	64	48633	3	3	1	1	107	2187	2	0	0	404.203	806.392	2	806.392	0	0	41.96	0.0051	K	LAADDFR	T					File: ~Y:\CORE\RAW_DATA_2023_QE\P1481_Sigrun_Lange\P1481_C.raw~; SpectrumID: ~2908~; PrecursorID: ~0~; scans: ~9370~
5	1::sp|cRAP042|Q15323|K1H1_HUMAN	Keratin, type I cuticular Ha1 OS=Homo sapiens GN=KRT31 PE=2 SV=3	64	48633	3	3	1	1	108	2274	1	0	0	404.204	806.392	2	806.392	0.0002	0	45.03	0.0025	K	LAADDFR	T					File: ~Y:\CORE\RAW_DATA_2023_QE\P1481_Sigrun_Lange\P1481_C.raw~; SpectrumID: ~3009~; PrecursorID: ~0~; scans: ~9613~
5	1::sp|cRAP042|Q15323|K1H1_HUMAN	Keratin, type I cuticular Ha1 OS=Homo sapiens GN=KRT31 PE=2 SV=3	64	48633	3	3	1	1	109	2374	2	0	0	404.204	806.393	2	806.392	0.0004	0	40.62	0.007	K	LAADDFR	T					File: ~Y:\CORE\RAW_DATA_2023_QE\P1481_Sigrun_Lange\P1481_C.raw~; SpectrumID: ~3118~; PrecursorID: ~0~; scans: ~9859~
5	1::sp|cRAP043|Q14532|K1H2_HUMAN	Keratin, type I cuticular Ha2 OS=Homo sapiens GN=KRT32 PE=1 SV=3	64	51793	3	3	1	1	107	2187	2	0	0	404.203	806.392	2	806.392	0	0	41.96	0.0051	K	LAADDFR	A					File: ~Y:\CORE\RAW_DATA_2023_QE\P1481_Sigrun_Lange\P1481_C.raw~; SpectrumID: ~2908~; PrecursorID: ~0~; scans: ~9370~
5	1::sp|cRAP043|Q14532|K1H2_HUMAN	Keratin, type I cuticular Ha2 OS=Homo sapiens GN=KRT32 PE=1 SV=3	64	51793	3	3	1	1	108	2274	1	0	0	404.204	806.392	2	806.392	0.0002	0	45.03	0.0025	K	LAADDFR	A					File: ~Y:\CORE\RAW_DATA_2023_QE\P1481_Sigrun_Lange\P1481_C.raw~; SpectrumID: ~3009~; PrecursorID: ~0~; scans: ~9613~
5	1::sp|cRAP043|Q14532|K1H2_HUMAN	Keratin, type I cuticular Ha2 OS=Homo sapiens GN=KRT32 PE=1 SV=3	64	51793	3	3	1	1	109	2374	2	0	0	404.204	806.393	2	806.392	0.0004	0	40.62	0.007	K	LAADDFR	A					File: ~Y:\CORE\RAW_DATA_2023_QE\P1481_Sigrun_Lange\P1481_C.raw~; SpectrumID: ~3118~; PrecursorID: ~0~; scans: ~9859~
5	1::sp|cRAP045|Q92764|KRT35_HUMAN	Keratin, type I cuticular Ha5 OS=Homo sapiens GN=KRT35 PE=2 SV=5	64	51640	3	3	1	1	107	2187	2	0	0	404.203	806.392	2	806.392	0	0	41.96	0.0051	K	LAADDFR	T					File: ~Y:\CORE\RAW_DATA_2023_QE\P1481_Sigrun_Lange\P1481_C.raw~; SpectrumID: ~2908~; PrecursorID: ~0~; scans: ~9370~
5	1::sp|cRAP045|Q92764|KRT35_HUMAN	Keratin, type I cuticular Ha5 OS=Homo sapiens GN=KRT35 PE=2 SV=5	64	51640	3	3	1	1	108	2274	1	0	0	404.204	806.392	2	806.392	0.0002	0	45.03	0.0025	K	LAADDFR	T					File: ~Y:\CORE\RAW_DATA_2023_QE\P1481_Sigrun_Lange\P1481_C.raw~; SpectrumID: ~3009~; PrecursorID: ~0~; scans: ~9613~
5	1::sp|cRAP045|Q92764|KRT35_HUMAN	Keratin, type I cuticular Ha5 OS=Homo sapiens GN=KRT35 PE=2 SV=5	64	51640	3	3	1	1	109	2374	2	0	0	404.204	806.393	2	806.392	0.0004	0	40.62	0.007	K	LAADDFR	T					File: ~Y:\CORE\RAW_DATA_2023_QE\P1481_Sigrun_Lange\P1481_C.raw~; SpectrumID: ~3118~; PrecursorID: ~0~; scans: ~9859~
5	1::sp|cRAP046|O76013|KRT36_HUMAN	Keratin, type I cuticular Ha6 OS=Homo sapiens GN=KRT36 PE=1 SV=1	64	53354	3	3	1	1	107	2187	2	0	0	404.203	806.392	2	806.392	0	0	41.96	0.0051	K	LAADDFR	T					File: ~Y:\CORE\RAW_DATA_2023_QE\P1481_Sigrun_Lange\P1481_C.raw~; SpectrumID: ~2908~; PrecursorID: ~0~; scans: ~9370~
5	1::sp|cRAP046|O76013|KRT36_HUMAN	Keratin, type I cuticular Ha6 OS=Homo sapiens GN=KRT36 PE=1 SV=1	64	53354	3	3	1	1	108	2274	1	0	0	404.204	806.392	2	806.392	0.0002	0	45.03	0.0025	K	LAADDFR	T					File: ~Y:\CORE\RAW_DATA_2023_QE\P1481_Sigrun_Lange\P1481_C.raw~; SpectrumID: ~3009~; PrecursorID: ~0~; scans: ~9613~
5	1::sp|cRAP046|O76013|KRT36_HUMAN	Keratin, type I cuticular Ha6 OS=Homo sapiens GN=KRT36 PE=1 SV=1	64	53354	3	3	1	1	109	2374	2	0	0	404.204	806.393	2	806.392	0.0004	0	40.62	0.007	K	LAADDFR	T					File: ~Y:\CORE\RAW_DATA_2023_QE\P1481_Sigrun_Lange\P1481_C.raw~; SpectrumID: ~3118~; PrecursorID: ~0~; scans: ~9859~
5	1::sp|cRAP047|O76014|KRT37_HUMAN	Keratin, type I cuticular Ha7 OS=Homo sapiens GN=KRT37 PE=2 SV=3	64	51084	3	3	1	1	107	2187	2	0	0	404.203	806.392	2	806.392	0	0	41.96	0.0051	K	LAADDFR	I					File: ~Y:\CORE\RAW_DATA_2023_QE\P1481_Sigrun_Lange\P1481_C.raw~; SpectrumID: ~2908~; PrecursorID: ~0~; scans: ~9370~
5	1::sp|cRAP047|O76014|KRT37_HUMAN	Keratin, type I cuticular Ha7 OS=Homo sapiens GN=KRT37 PE=2 SV=3	64	51084	3	3	1	1	108	2274	1	0	0	404.204	806.392	2	806.392	0.0002	0	45.03	0.0025	K	LAADDFR	I					File: ~Y:\CORE\RAW_DATA_2023_QE\P1481_Sigrun_Lange\P1481_C.raw~; SpectrumID: ~3009~; PrecursorID: ~0~; scans: ~9613~
5	1::sp|cRAP047|O76014|KRT37_HUMAN	Keratin, type I cuticular Ha7 OS=Homo sapiens GN=KRT37 PE=2 SV=3	64	51084	3	3	1	1	109	2374	2	0	0	404.204	806.393	2	806.392	0.0004	0	40.62	0.007	K	LAADDFR	I					File: ~Y:\CORE\RAW_DATA_2023_QE\P1481_Sigrun_Lange\P1481_C.raw~; SpectrumID: ~3118~; PrecursorID: ~0~; scans: ~9859~
5	1::sp|cRAP048|O76015|KRT38_HUMAN	Keratin, type I cuticular Ha8 OS=Homo sapiens GN=KRT38 PE=2 SV=3	64	52044	3	3	1	1	107	2187	2	0	0	404.203	806.392	2	806.392	0	0	41.96	0.0051	K	LAADDFR	I					File: ~Y:\CORE\RAW_DATA_2023_QE\P1481_Sigrun_Lange\P1481_C.raw~; SpectrumID: ~2908~; PrecursorID: ~0~; scans: ~9370~
5	1::sp|cRAP048|O76015|KRT38_HUMAN	Keratin, type I cuticular Ha8 OS=Homo sapiens GN=KRT38 PE=2 SV=3	64	52044	3	3	1	1	108	2274	1	0	0	404.204	806.392	2	806.392	0.0002	0	45.03	0.0025	K	LAADDFR	I					File: ~Y:\CORE\RAW_DATA_2023_QE\P1481_Sigrun_Lange\P1481_C.raw~; SpectrumID: ~3009~; PrecursorID: ~0~; scans: ~9613~
5	1::sp|cRAP048|O76015|KRT38_HUMAN	Keratin, type I cuticular Ha8 OS=Homo sapiens GN=KRT38 PE=2 SV=3	64	52044	3	3	1	1	109	2374	2	0	0	404.204	806.393	2	806.392	0.0004	0	40.62	0.007	K	LAADDFR	I					File: ~Y:\CORE\RAW_DATA_2023_QE\P1481_Sigrun_Lange\P1481_C.raw~; SpectrumID: ~3118~; PrecursorID: ~0~; scans: ~9859~
5	1::sp|cRAP050|Q14525|KT33B_HUMAN	Keratin, type I cuticular Ha3-II OS=Homo sapiens GN=KRT33B PE=2 SV=3	64	47325	3	3	1	1	107	2187	2	0	0	404.203	806.392	2	806.392	0	0	41.96	0.0051	K	LAADDFR	T					File: ~Y:\CORE\RAW_DATA_2023_QE\P1481_Sigrun_Lange\P1481_C.raw~; SpectrumID: ~2908~; PrecursorID: ~0~; scans: ~9370~
5	1::sp|cRAP050|Q14525|KT33B_HUMAN	Keratin, type I cuticular Ha3-II OS=Homo sapiens GN=KRT33B PE=2 SV=3	64	47325	3	3	1	1	108	2274	1	0	0	404.204	806.392	2	806.392	0.0002	0	45.03	0.0025	K	LAADDFR	T					File: ~Y:\CORE\RAW_DATA_2023_QE\P1481_Sigrun_Lange\P1481_C.raw~; SpectrumID: ~3009~; PrecursorID: ~0~; scans: ~9613~
5	1::sp|cRAP050|Q14525|KT33B_HUMAN	Keratin, type I cuticular Ha3-II OS=Homo sapiens GN=KRT33B PE=2 SV=3	64	47325	3	3	1	1	109	2374	2	0	0	404.204	806.393	2	806.392	0.0004	0	40.62	0.007	K	LAADDFR	T					File: ~Y:\CORE\RAW_DATA_2023_QE\P1481_Sigrun_Lange\P1481_C.raw~; SpectrumID: ~3118~; PrecursorID: ~0~; scans: ~9859~
5	1::sp|cRAP051|P02534|K1M1_SHEEP	Keratin, type I microfibrillar 48 kDa, component 8C-1 OS=Ovis aries PE=1 SV=2	64	48070	3	3	1	1	107	2187	2	0	0	404.203	806.392	2	806.392	0	0	41.96	0.0051	K	LAADDFR	T					File: ~Y:\CORE\RAW_DATA_2023_QE\P1481_Sigrun_Lange\P1481_C.raw~; SpectrumID: ~2908~; PrecursorID: ~0~; scans: ~9370~
5	1::sp|cRAP051|P02534|K1M1_SHEEP	Keratin, type I microfibrillar 48 kDa, component 8C-1 OS=Ovis aries PE=1 SV=2	64	48070	3	3	1	1	108	2274	1	0	0	404.204	806.392	2	806.392	0.0002	0	45.03	0.0025	K	LAADDFR	T					File: ~Y:\CORE\RAW_DATA_2023_QE\P1481_Sigrun_Lange\P1481_C.raw~; SpectrumID: ~3009~; PrecursorID: ~0~; scans: ~9613~
5	1::sp|cRAP051|P02534|K1M1_SHEEP	Keratin, type I microfibrillar 48 kDa, component 8C-1 OS=Ovis aries PE=1 SV=2	64	48070	3	3	1	1	109	2374	2	0	0	404.204	806.393	2	806.392	0.0004	0	40.62	0.007	K	LAADDFR	T					File: ~Y:\CORE\RAW_DATA_2023_QE\P1481_Sigrun_Lange\P1481_C.raw~; SpectrumID: ~3118~; PrecursorID: ~0~; scans: ~9859~
6	1::sp|cRAP053|P35908|K22E_HUMAN	Keratin, type II cytoskeletal 2 epidermal OS=Homo sapiens GN=KRT2 PE=1 SV=2	1321	65678	43	43	20	20	42	1063	1	1	1	390.193	778.371	2	778.372	-0.0014	0	39.48	0.0041	K	AAFGGSGGR	G					File: ~Y:\CORE\RAW_DATA_2023_QE\P1481_Sigrun_Lange\P1481_C.raw~; SpectrumID: ~1364~; PrecursorID: ~0~; scans: ~6364~
6	1::sp|cRAP053|P35908|K22E_HUMAN	Keratin, type II cytoskeletal 2 epidermal OS=Homo sapiens GN=KRT2 PE=1 SV=2	1321	65678	43	43	20	20	199	3583	1	1	0	414.218	826.421	2	826.423	-0.0019	0	50.64	0.00046	K	FASFIDK	V					File: ~Y:\CORE\RAW_DATA_2023_QE\P1481_Sigrun_Lange\P1481_C.raw~; SpectrumID: ~4362~; PrecursorID: ~0~; scans: ~12207~
6	1::sp|cRAP053|P35908|K22E_HUMAN	Keratin, type II cytoskeletal 2 epidermal OS=Homo sapiens GN=KRT2 PE=1 SV=2	1321	65678	43	43	20	20	200	3241	1	1	0	414.218	826.422	2	826.423	-0.0007	0	40.14	0.0047	K	FASFIDK	V					File: ~Y:\CORE\RAW_DATA_2023_QE\P1481_Sigrun_Lange\P1481_C.raw~; SpectrumID: ~4018~; PrecursorID: ~0~; scans: ~11688~
6	1::sp|cRAP053|P35908|K22E_HUMAN	Keratin, type II cytoskeletal 2 epidermal OS=Homo sapiens GN=KRT2 PE=1 SV=2	1321	65678	43	43	20	20	201	3087	1	1	0	414.218	826.422	2	826.423	-0.0007	0	41.19	0.0037	K	FASFIDK	V					File: ~Y:\CORE\RAW_DATA_2023_QE\P1481_Sigrun_Lange\P1481_C.raw~; SpectrumID: ~3861~; PrecursorID: ~0~; scans: ~11433~
6	1::sp|cRAP053|P35908|K22E_HUMAN	Keratin, type II cytoskeletal 2 epidermal OS=Homo sapiens GN=KRT2 PE=1 SV=2	1321	65678	43	43	20	20	202	3410	1	1	0	414.218	826.422	2	826.423	-0.0002	0	45.05	0.0015	K	FASFIDK	V					File: ~Y:\CORE\RAW_DATA_2023_QE\P1481_Sigrun_Lange\P1481_C.raw~; SpectrumID: ~4188~; PrecursorID: ~0~; scans: ~11946~
6	1::sp|cRAP053|P35908|K22E_HUMAN	Keratin, type II cytoskeletal 2 epidermal OS=Homo sapiens GN=KRT2 PE=1 SV=2	1321	65678	43	43	20	20	226	2360	1	1	1	416.25	830.485	2	830.486	-0.001	0	45.35	0.0033	R	SLVGLGGTK	S					File: ~Y:\CORE\RAW_DATA_2023_QE\P1481_Sigrun_Lange\P1481_C.raw~; SpectrumID: ~3102~; PrecursorID: ~0~; scans: ~9784~
6	1::sp|cRAP053|P35908|K22E_HUMAN	Keratin, type II cytoskeletal 2 epidermal OS=Homo sapiens GN=KRT2 PE=1 SV=2	1321	65678	43	43	20	20	723	2986	1	0	0	487.269	972.523	2	972.524	-0.001	0	38.8	0.033	K	IEISELNR	V					File: ~Y:\CORE\RAW_DATA_2023_QE\P1481_Sigrun_Lange\P1481_C.raw~; SpectrumID: ~3758~; PrecursorID: ~0~; scans: ~11273~
6	1::sp|cRAP053|P35908|K22E_HUMAN	Keratin, type II cytoskeletal 2 epidermal OS=Homo sapiens GN=KRT2 PE=1 SV=2	1321	65678	43	43	20	20	724	2693	1	0	0	487.269	972.523	2	972.524	-0.0007	0	53.99	0.001	K	IEISELNR	V					File: ~Y:\CORE\RAW_DATA_2023_QE\P1481_Sigrun_Lange\P1481_C.raw~; SpectrumID: ~3453~; PrecursorID: ~0~; scans: ~10753~
6	1::sp|cRAP053|P35908|K22E_HUMAN	Keratin, type II cytoskeletal 2 epidermal OS=Homo sapiens GN=KRT2 PE=1 SV=2	1321	65678	43	43	20	20	725	2576	1	0	0	487.269	972.524	2	972.524	-0.0005	0	38.24	0.038	K	IEISELNR	V					File: ~Y:\CORE\RAW_DATA_2023_QE\P1481_Sigrun_Lange\P1481_C.raw~; SpectrumID: ~3332~; PrecursorID: ~0~; scans: ~10492~
6	1::sp|cRAP053|P35908|K22E_HUMAN	Keratin, type II cytoskeletal 2 epidermal OS=Homo sapiens GN=KRT2 PE=1 SV=2	1321	65678	43	43	20	20	726	2827	1	0	0	487.269	972.524	2	972.524	-0.0003	0	43.11	0.013	K	IEISELNR	V					File: ~Y:\CORE\RAW_DATA_2023_QE\P1481_Sigrun_Lange\P1481_C.raw~; SpectrumID: ~3591~; PrecursorID: ~0~; scans: ~11011~
6	1::sp|cRAP053|P35908|K22E_HUMAN	Keratin, type II cytoskeletal 2 epidermal OS=Homo sapiens GN=KRT2 PE=1 SV=2	1321	65678	43	43	20	20	834	1705	1	1	0	503.237	1004.46	2	1004.46	-0.0008	0	43.98	0.0069	K	LLEGEECR	M					File: ~Y:\CORE\RAW_DATA_2023_QE\P1481_Sigrun_Lange\P1481_C.raw~; SpectrumID: ~2329~; PrecursorID: ~0~; scans: ~7951~
6	1::sp|cRAP053|P35908|K22E_HUMAN	Keratin, type II cytoskeletal 2 epidermal OS=Homo sapiens GN=KRT2 PE=1 SV=2	1321	65678	43	43	20	20	963	1931	1	1	1	521.283	1040.55	2	1040.55	0.0018	0	40.05	0.01	K	VDPEIQNVK	A					File: ~Y:\CORE\RAW_DATA_2023_QE\P1481_Sigrun_Lange\P1481_C.raw~; SpectrumID: ~2614~; PrecursorID: ~0~; scans: ~8699~
6	1::sp|cRAP053|P35908|K22E_HUMAN	Keratin, type II cytoskeletal 2 epidermal OS=Homo sapiens GN=KRT2 PE=1 SV=2	1321	65678	43	43	20	20	1196	1905	1	1	1	554.275	1106.54	2	1106.54	-0.0006	0	36.93	0.04	K	AQYEEIAQR	S					File: ~Y:\CORE\RAW_DATA_2023_QE\P1481_Sigrun_Lange\P1481_C.raw~; SpectrumID: ~2584~; PrecursorID: ~0~; scans: ~8603~
6	1::sp|cRAP053|P35908|K22E_HUMAN	Keratin, type II cytoskeletal 2 epidermal OS=Homo sapiens GN=KRT2 PE=1 SV=2	1321	65678	43	43	20	20	1197	1848	1	1	1	554.275	1106.54	2	1106.54	0.0004	0	44.43	0.0071	K	AQYEEIAQR	S					File: ~Y:\CORE\RAW_DATA_2023_QE\P1481_Sigrun_Lange\P1481_C.raw~; SpectrumID: ~2516~; PrecursorID: ~0~; scans: ~8361~
6	1::sp|cRAP053|P35908|K22E_HUMAN	Keratin, type II cytoskeletal 2 epidermal OS=Homo sapiens GN=KRT2 PE=1 SV=2	1321	65678	43	43	20	20	1276	2211	1	1	1	566.258	1130.5	2	1130.5	-0.0005	0	42.82	0.0039	R	STSSFSCLSR	H					File: ~Y:\CORE\RAW_DATA_2023_QE\P1481_Sigrun_Lange\P1481_C.raw~; SpectrumID: ~2939~; PrecursorID: ~0~; scans: ~9449~
6	1::sp|cRAP053|P35908|K22E_HUMAN	Keratin, type II cytoskeletal 2 epidermal OS=Homo sapiens GN=KRT2 PE=1 SV=2	1321	65678	43	43	20	20	1493	2877	1	1	1	597.309	1192.6	2	1192.61	-0.0055	0	52	0.0013	K	YEELQVTVGR	H					File: ~Y:\CORE\RAW_DATA_2023_QE\P1481_Sigrun_Lange\P1481_C.raw~; SpectrumID: ~3644~; PrecursorID: ~0~; scans: ~11094~
6	1::sp|cRAP053|P35908|K22E_HUMAN	Keratin, type II cytoskeletal 2 epidermal OS=Homo sapiens GN=KRT2 PE=1 SV=2	1321	65678	43	43	20	20	1494	3041	1	1	1	597.312	1192.61	2	1192.61	0.001	0	65.81	5.3e-05	K	YEELQVTVGR	H					File: ~Y:\CORE\RAW_DATA_2023_QE\P1481_Sigrun_Lange\P1481_C.raw~; SpectrumID: ~3814~; PrecursorID: ~0~; scans: ~11358~
6	1::sp|cRAP053|P35908|K22E_HUMAN	Keratin, type II cytoskeletal 2 epidermal OS=Homo sapiens GN=KRT2 PE=1 SV=2	1321	65678	43	43	20	20	1511	1295	1	1	1	599.279	1196.54	2	1196.54	0.0009	0	49.08	0.0015	K	GGSISGGGYGSGGGK	H					File: ~Y:\CORE\RAW_DATA_2023_QE\P1481_Sigrun_Lange\P1481_C.raw~; SpectrumID: ~1714~; PrecursorID: ~0~; scans: ~6881~
6	1::sp|cRAP053|P35908|K22E_HUMAN	Keratin, type II cytoskeletal 2 epidermal OS=Homo sapiens GN=KRT2 PE=1 SV=2	1321	65678	43	43	20	20	1574	3059	1	1	1	604.811	1207.61	2	1207.61	-0.0009	0	75.21	6.6e-06	R	TAAENDFVTLK	K					File: ~Y:\CORE\RAW_DATA_2023_QE\P1481_Sigrun_Lange\P1481_C.raw~; SpectrumID: ~3832~; PrecursorID: ~0~; scans: ~11389~
6	1::sp|cRAP053|P35908|K22E_HUMAN	Keratin, type II cytoskeletal 2 epidermal OS=Homo sapiens GN=KRT2 PE=1 SV=2	1321	65678	43	43	20	20	1575	3385	1	1	1	604.811	1207.61	2	1207.61	-0.0003	0	43.96	0.0088	R	TAAENDFVTLK	K					File: ~Y:\CORE\RAW_DATA_2023_QE\P1481_Sigrun_Lange\P1481_C.raw~; SpectrumID: ~4163~; PrecursorID: ~0~; scans: ~11908~
6	1::sp|cRAP053|P35908|K22E_HUMAN	Keratin, type II cytoskeletal 2 epidermal OS=Homo sapiens GN=KRT2 PE=1 SV=2	1321	65678	43	43	20	20	1576	3222	1	1	1	604.812	1207.61	2	1207.61	0.0005	0	69.59	2.4e-05	R	TAAENDFVTLK	K					File: ~Y:\CORE\RAW_DATA_2023_QE\P1481_Sigrun_Lange\P1481_C.raw~; SpectrumID: ~3996~; PrecursorID: ~0~; scans: ~11649~
6	1::sp|cRAP053|P35908|K22E_HUMAN	Keratin, type II cytoskeletal 2 epidermal OS=Homo sapiens GN=KRT2 PE=1 SV=2	1321	65678	43	43	20	20	1801	2073	1	1	1	627.802	1253.59	2	1253.6	-0.0101	0	86.95	3.2e-07	R	GFSSGSAVVSGGSR	R					File: ~Y:\CORE\RAW_DATA_2023_QE\P1481_Sigrun_Lange\P1481_C.raw~; SpectrumID: ~2778~; PrecursorID: ~0~; scans: ~9108~
6	1::sp|cRAP053|P35908|K22E_HUMAN	Keratin, type II cytoskeletal 2 epidermal OS=Homo sapiens GN=KRT2 PE=1 SV=2	1321	65678	43	43	20	20	1802	1910	1	1	1	627.805	1253.6	2	1253.6	-0.0047	0	77.16	3.2e-06	R	GFSSGSAVVSGGSR	R					File: ~Y:\CORE\RAW_DATA_2023_QE\P1481_Sigrun_Lange\P1481_C.raw~; SpectrumID: ~2590~; PrecursorID: ~0~; scans: ~8620~
6	1::sp|cRAP053|P35908|K22E_HUMAN	Keratin, type II cytoskeletal 2 epidermal OS=Homo sapiens GN=KRT2 PE=1 SV=2	1321	65678	43	43	20	20	1803	1988	1	1	1	627.807	1253.6	2	1253.6	-0.0005	0	77.08	3e-06	R	GFSSGSAVVSGGSR	R					File: ~Y:\CORE\RAW_DATA_2023_QE\P1481_Sigrun_Lange\P1481_C.raw~; SpectrumID: ~2684~; PrecursorID: ~0~; scans: ~8860~
6	1::sp|cRAP053|P35908|K22E_HUMAN	Keratin, type II cytoskeletal 2 epidermal OS=Homo sapiens GN=KRT2 PE=1 SV=2	1321	65678	43	43	20	20	1846	4929	1	1	0	632.35	1262.69	2	1262.69	-0.0013	0	76.23	3.9e-06	K	LALDVEIATYR	K					File: ~Y:\CORE\RAW_DATA_2023_QE\P1481_Sigrun_Lange\P1481_C.raw~; SpectrumID: ~5713~; PrecursorID: ~0~; scans: ~14256~
6	1::sp|cRAP053|P35908|K22E_HUMAN	Keratin, type II cytoskeletal 2 epidermal OS=Homo sapiens GN=KRT2 PE=1 SV=2	1321	65678	43	43	20	20	1847	5446	1	1	0	632.35	1262.69	2	1262.69	-0.001	0	50.91	0.0013	K	LALDVEIATYR	K					File: ~Y:\CORE\RAW_DATA_2023_QE\P1481_Sigrun_Lange\P1481_C.raw~; SpectrumID: ~6231~; PrecursorID: ~0~; scans: ~15062~
6	1::sp|cRAP053|P35908|K22E_HUMAN	Keratin, type II cytoskeletal 2 epidermal OS=Homo sapiens GN=KRT2 PE=1 SV=2	1321	65678	43	43	20	20	1848	5126	1	1	0	632.35	1262.69	2	1262.69	-0.0008	0	72.83	8.6e-06	K	LALDVEIATYR	K					File: ~Y:\CORE\RAW_DATA_2023_QE\P1481_Sigrun_Lange\P1481_C.raw~; SpectrumID: ~5910~; PrecursorID: ~0~; scans: ~14526~
6	1::sp|cRAP053|P35908|K22E_HUMAN	Keratin, type II cytoskeletal 2 epidermal OS=Homo sapiens GN=KRT2 PE=1 SV=2	1321	65678	43	43	20	20	1849	5281	1	1	0	632.352	1262.69	2	1262.69	0.0018	0	73.06	7.4e-06	K	LALDVEIATYR	K					File: ~Y:\CORE\RAW_DATA_2023_QE\P1481_Sigrun_Lange\P1481_C.raw~; SpectrumID: ~6066~; PrecursorID: ~0~; scans: ~14783~
6	1::sp|cRAP053|P35908|K22E_HUMAN	Keratin, type II cytoskeletal 2 epidermal OS=Homo sapiens GN=KRT2 PE=1 SV=2	1321	65678	43	43	20	20	2136	2772	1	1	1	665.323	1328.63	2	1328.63	-0.0005	0	67.65	2.7e-05	K	NVQDAIADAEQR	G					File: ~Y:\CORE\RAW_DATA_2023_QE\P1481_Sigrun_Lange\P1481_C.raw~; SpectrumID: ~3534~; PrecursorID: ~0~; scans: ~10902~
6	1::sp|cRAP053|P35908|K22E_HUMAN	Keratin, type II cytoskeletal 2 epidermal OS=Homo sapiens GN=KRT2 PE=1 SV=2	1321	65678	43	43	20	20	2137	2918	1	1	1	665.324	1328.63	2	1328.63	0.0006	0	65.07	4.9e-05	K	NVQDAIADAEQR	G					File: ~Y:\CORE\RAW_DATA_2023_QE\P1481_Sigrun_Lange\P1481_C.raw~; SpectrumID: ~3686~; PrecursorID: ~0~; scans: ~11158~
6	1::sp|cRAP053|P35908|K22E_HUMAN	Keratin, type II cytoskeletal 2 epidermal OS=Homo sapiens GN=KRT2 PE=1 SV=2	1321	65678	43	43	20	20	2138	2637	1	1	1	665.324	1328.63	2	1328.63	0.0019	0	56.65	0.00033	K	NVQDAIADAEQR	G					File: ~Y:\CORE\RAW_DATA_2023_QE\P1481_Sigrun_Lange\P1481_C.raw~; SpectrumID: ~3395~; PrecursorID: ~0~; scans: ~10641~
6	1::sp|cRAP053|P35908|K22E_HUMAN	Keratin, type II cytoskeletal 2 epidermal OS=Homo sapiens GN=KRT2 PE=1 SV=2	1321	65678	43	43	20	20	2139	3086	1	1	1	665.326	1328.64	2	1328.63	0.0047	0	74.23	6.1e-06	K	NVQDAIADAEQR	G					File: ~Y:\CORE\RAW_DATA_2023_QE\P1481_Sigrun_Lange\P1481_C.raw~; SpectrumID: ~3860~; PrecursorID: ~0~; scans: ~11431~
6	1::sp|cRAP053|P35908|K22E_HUMAN	Keratin, type II cytoskeletal 2 epidermal OS=Homo sapiens GN=KRT2 PE=1 SV=2	1321	65678	43	43	20	20	2140	6850	1	1	1	665.37	1328.72	2	1328.72	0.0061	0	50.52	0.0016	R	NLDLDSIIAEVK	A					File: ~Y:\CORE\RAW_DATA_2023_QE\P1481_Sigrun_Lange\P1481_C.raw~; SpectrumID: ~7755~; PrecursorID: ~0~; scans: ~17156~
6	1::sp|cRAP053|P35908|K22E_HUMAN	Keratin, type II cytoskeletal 2 epidermal OS=Homo sapiens GN=KRT2 PE=1 SV=2	1321	65678	43	43	20	20	2356	4280	1	1	1	686.359	1370.7	2	1370.7	-0.0003	0	85.81	5.5e-07	K	LNDLEEALQQAK	E					File: ~Y:\CORE\RAW_DATA_2023_QE\P1481_Sigrun_Lange\P1481_C.raw~; SpectrumID: ~5063~; PrecursorID: ~0~; scans: ~13192~
6	1::sp|cRAP053|P35908|K22E_HUMAN	Keratin, type II cytoskeletal 2 epidermal OS=Homo sapiens GN=KRT2 PE=1 SV=2	1321	65678	43	43	20	20	2779	6753	1	1	1	730.903	1459.79	2	1459.79	-0.0015	0	112.2	1e-09	K	VDLLNQEIEFLK	V					File: ~Y:\CORE\RAW_DATA_2023_QE\P1481_Sigrun_Lange\P1481_C.raw~; SpectrumID: ~7646~; PrecursorID: ~0~; scans: ~17014~
6	1::sp|cRAP053|P35908|K22E_HUMAN	Keratin, type II cytoskeletal 2 epidermal OS=Homo sapiens GN=KRT2 PE=1 SV=2	1321	65678	43	43	20	20	2780	6572	1	1	1	730.907	1459.8	2	1459.79	0.0071	0	63.15	7.6e-05	K	VDLLNQEIEFLK	V					File: ~Y:\CORE\RAW_DATA_2023_QE\P1481_Sigrun_Lange\P1481_C.raw~; SpectrumID: ~7429~; PrecursorID: ~0~; scans: ~16742~
6	1::sp|cRAP053|P35908|K22E_HUMAN	Keratin, type II cytoskeletal 2 epidermal OS=Homo sapiens GN=KRT2 PE=1 SV=2	1321	65678	43	43	20	20	2832	3092	1	0	0	738.396	1474.78	2	1474.78	-0.0012	0	64.52	7.9e-05	R	FLEQQNQVLQTK	W					File: ~Y:\CORE\RAW_DATA_2023_QE\P1481_Sigrun_Lange\P1481_C.raw~; SpectrumID: ~3866~; PrecursorID: ~0~; scans: ~11440~
6	1::sp|cRAP053|P35908|K22E_HUMAN	Keratin, type II cytoskeletal 2 epidermal OS=Homo sapiens GN=KRT2 PE=1 SV=2	1321	65678	43	43	20	20	2833	2933	1	0	0	738.396	1474.78	2	1474.78	-0.0012	0	84.27	8.4e-07	R	FLEQQNQVLQTK	W					File: ~Y:\CORE\RAW_DATA_2023_QE\P1481_Sigrun_Lange\P1481_C.raw~; SpectrumID: ~3701~; PrecursorID: ~0~; scans: ~11182~
6	1::sp|cRAP053|P35908|K22E_HUMAN	Keratin, type II cytoskeletal 2 epidermal OS=Homo sapiens GN=KRT2 PE=1 SV=2	1321	65678	43	43	20	20	2834	2786	1	0	0	738.396	1474.78	2	1474.78	-0.0009	0	71.81	1.5e-05	R	FLEQQNQVLQTK	W					File: ~Y:\CORE\RAW_DATA_2023_QE\P1481_Sigrun_Lange\P1481_C.raw~; SpectrumID: ~3548~; PrecursorID: ~0~; scans: ~10926~
6	1::sp|cRAP053|P35908|K22E_HUMAN	Keratin, type II cytoskeletal 2 epidermal OS=Homo sapiens GN=KRT2 PE=1 SV=2	1321	65678	43	43	20	20	2836	2650	1	0	0	738.399	1474.78	2	1474.78	0.0057	0	62.71	0.00011	R	FLEQQNQVLQTK	W					File: ~Y:\CORE\RAW_DATA_2023_QE\P1481_Sigrun_Lange\P1481_C.raw~; SpectrumID: ~3408~; PrecursorID: ~0~; scans: ~10668~
6	1::sp|cRAP053|P35908|K22E_HUMAN	Keratin, type II cytoskeletal 2 epidermal OS=Homo sapiens GN=KRT2 PE=1 SV=2	1321	65678	43	43	20	20	3848	1317	1	1	1	870.863	1739.71	2	1739.7	0.0134	0	66.41	1e-05	R	GSSSGGGYSSGSSSYGSGGR	Q					File: ~Y:\CORE\RAW_DATA_2023_QE\P1481_Sigrun_Lange\P1481_C.raw~; SpectrumID: ~1747~; PrecursorID: ~0~; scans: ~6933~
6	1::sp|cRAP053|P35908|K22E_HUMAN	Keratin, type II cytoskeletal 2 epidermal OS=Homo sapiens GN=KRT2 PE=1 SV=2	1321	65678	43	43	20	20	5560	4104	1	1	1	752.684	2255.03	3	2255.04	-0.0075	1	70.56	1.9e-05	R	TSQNSELNNMQDLVEDYKK	K					File: ~Y:\CORE\RAW_DATA_2023_QE\P1481_Sigrun_Lange\P1481_C.raw~; SpectrumID: ~4886~; PrecursorID: ~0~; scans: ~12945~
6	1::sp|cRAP053|P35908|K22E_HUMAN	Keratin, type II cytoskeletal 2 epidermal OS=Homo sapiens GN=KRT2 PE=1 SV=2	1321	65678	43	43	20	20	5561	4297	1	1	1	752.686	2255.04	3	2255.04	-0.0024	1	66.74	4.8e-05	R	TSQNSELNNMQDLVEDYKK	K					File: ~Y:\CORE\RAW_DATA_2023_QE\P1481_Sigrun_Lange\P1481_C.raw~; SpectrumID: ~5080~; PrecursorID: ~0~; scans: ~13214~
6	2::tr|A0A0G2JWX4|A0A0G2JWX4_RAT	Keratin, type II cytoskeletal 2 epidermal OS=Rattus norvegicus OX=10116 GN=Krt2 PE=1 SV=2	365	69590	9	9	4	4	834	1705	1	0	0	503.237	1004.46	2	1004.46	-0.0008	0	43.98	0.0069	K	LLEGEECR	M					File: ~Y:\CORE\RAW_DATA_2023_QE\P1481_Sigrun_Lange\P1481_C.raw~; SpectrumID: ~2329~; PrecursorID: ~0~; scans: ~7951~
6	2::tr|A0A0G2JWX4|A0A0G2JWX4_RAT	Keratin, type II cytoskeletal 2 epidermal OS=Rattus norvegicus OX=10116 GN=Krt2 PE=1 SV=2	365	69590	9	9	4	4	963	1931	1	0	1	521.283	1040.55	2	1040.55	0.0018	0	40.05	0.01	K	VDPEIQNVK	S					File: ~Y:\CORE\RAW_DATA_2023_QE\P1481_Sigrun_Lange\P1481_C.raw~; SpectrumID: ~2614~; PrecursorID: ~0~; scans: ~8699~
6	2::tr|A0A0G2JWX4|A0A0G2JWX4_RAT	Keratin, type II cytoskeletal 2 epidermal OS=Rattus norvegicus OX=10116 GN=Krt2 PE=1 SV=2	365	69590	9	9	4	4	1801	2073	1	0	1	627.802	1253.59	2	1253.6	-0.0101	0	86.95	3.2e-07	R	GFSSGSAVVSGGSR	R					File: ~Y:\CORE\RAW_DATA_2023_QE\P1481_Sigrun_Lange\P1481_C.raw~; SpectrumID: ~2778~; PrecursorID: ~0~; scans: ~9108~
6	2::tr|A0A0G2JWX4|A0A0G2JWX4_RAT	Keratin, type II cytoskeletal 2 epidermal OS=Rattus norvegicus OX=10116 GN=Krt2 PE=1 SV=2	365	69590	9	9	4	4	1802	1910	1	0	1	627.805	1253.6	2	1253.6	-0.0047	0	77.16	3.2e-06	R	GFSSGSAVVSGGSR	R					File: ~Y:\CORE\RAW_DATA_2023_QE\P1481_Sigrun_Lange\P1481_C.raw~; SpectrumID: ~2590~; PrecursorID: ~0~; scans: ~8620~
6	2::tr|A0A0G2JWX4|A0A0G2JWX4_RAT	Keratin, type II cytoskeletal 2 epidermal OS=Rattus norvegicus OX=10116 GN=Krt2 PE=1 SV=2	365	69590	9	9	4	4	1803	1988	1	0	1	627.807	1253.6	2	1253.6	-0.0005	0	77.08	3e-06	R	GFSSGSAVVSGGSR	R					File: ~Y:\CORE\RAW_DATA_2023_QE\P1481_Sigrun_Lange\P1481_C.raw~; SpectrumID: ~2684~; PrecursorID: ~0~; scans: ~8860~
6	2::tr|A0A0G2JWX4|A0A0G2JWX4_RAT	Keratin, type II cytoskeletal 2 epidermal OS=Rattus norvegicus OX=10116 GN=Krt2 PE=1 SV=2	365	69590	9	9	4	4	1846	4929	1	0	0	632.35	1262.69	2	1262.69	-0.0013	0	76.23	3.9e-06	K	LALDVEIATYR	K					File: ~Y:\CORE\RAW_DATA_2023_QE\P1481_Sigrun_Lange\P1481_C.raw~; SpectrumID: ~5713~; PrecursorID: ~0~; scans: ~14256~
6	2::tr|A0A0G2JWX4|A0A0G2JWX4_RAT	Keratin, type II cytoskeletal 2 epidermal OS=Rattus norvegicus OX=10116 GN=Krt2 PE=1 SV=2	365	69590	9	9	4	4	1847	5446	1	0	0	632.35	1262.69	2	1262.69	-0.001	0	50.91	0.0013	K	LALDVEIATYR	K					File: ~Y:\CORE\RAW_DATA_2023_QE\P1481_Sigrun_Lange\P1481_C.raw~; SpectrumID: ~6231~; PrecursorID: ~0~; scans: ~15062~
6	2::tr|A0A0G2JWX4|A0A0G2JWX4_RAT	Keratin, type II cytoskeletal 2 epidermal OS=Rattus norvegicus OX=10116 GN=Krt2 PE=1 SV=2	365	69590	9	9	4	4	1848	5126	1	0	0	632.35	1262.69	2	1262.69	-0.0008	0	72.83	8.6e-06	K	LALDVEIATYR	K					File: ~Y:\CORE\RAW_DATA_2023_QE\P1481_Sigrun_Lange\P1481_C.raw~; SpectrumID: ~5910~; PrecursorID: ~0~; scans: ~14526~
6	2::tr|A0A0G2JWX4|A0A0G2JWX4_RAT	Keratin, type II cytoskeletal 2 epidermal OS=Rattus norvegicus OX=10116 GN=Krt2 PE=1 SV=2	365	69590	9	9	4	4	1849	5281	1	0	0	632.352	1262.69	2	1262.69	0.0018	0	73.06	7.4e-06	K	LALDVEIATYR	K					File: ~Y:\CORE\RAW_DATA_2023_QE\P1481_Sigrun_Lange\P1481_C.raw~; SpectrumID: ~6066~; PrecursorID: ~0~; scans: ~14783~
6	2::sp|Q6IG02|K22E_RAT	Keratin, type II cytoskeletal 2 epidermal OS=Rattus norvegicus OX=10116 GN=Krt2 PE=3 SV=1	365	69484	9	9	4	4	834	1705	1	0	0	503.237	1004.46	2	1004.46	-0.0008	0	43.98	0.0069	K	LLEGEECR	M					File: ~Y:\CORE\RAW_DATA_2023_QE\P1481_Sigrun_Lange\P1481_C.raw~; SpectrumID: ~2329~; PrecursorID: ~0~; scans: ~7951~
6	2::sp|Q6IG02|K22E_RAT	Keratin, type II cytoskeletal 2 epidermal OS=Rattus norvegicus OX=10116 GN=Krt2 PE=3 SV=1	365	69484	9	9	4	4	963	1931	1	0	1	521.283	1040.55	2	1040.55	0.0018	0	40.05	0.01	K	VDPEIQNVK	S					File: ~Y:\CORE\RAW_DATA_2023_QE\P1481_Sigrun_Lange\P1481_C.raw~; SpectrumID: ~2614~; PrecursorID: ~0~; scans: ~8699~
6	2::sp|Q6IG02|K22E_RAT	Keratin, type II cytoskeletal 2 epidermal OS=Rattus norvegicus OX=10116 GN=Krt2 PE=3 SV=1	365	69484	9	9	4	4	1801	2073	1	0	1	627.802	1253.59	2	1253.6	-0.0101	0	86.95	3.2e-07	R	GFSSGSAVVSGGSR	R					File: ~Y:\CORE\RAW_DATA_2023_QE\P1481_Sigrun_Lange\P1481_C.raw~; SpectrumID: ~2778~; PrecursorID: ~0~; scans: ~9108~
6	2::sp|Q6IG02|K22E_RAT	Keratin, type II cytoskeletal 2 epidermal OS=Rattus norvegicus OX=10116 GN=Krt2 PE=3 SV=1	365	69484	9	9	4	4	1802	1910	1	0	1	627.805	1253.6	2	1253.6	-0.0047	0	77.16	3.2e-06	R	GFSSGSAVVSGGSR	R					File: ~Y:\CORE\RAW_DATA_2023_QE\P1481_Sigrun_Lange\P1481_C.raw~; SpectrumID: ~2590~; PrecursorID: ~0~; scans: ~8620~
6	2::sp|Q6IG02|K22E_RAT	Keratin, type II cytoskeletal 2 epidermal OS=Rattus norvegicus OX=10116 GN=Krt2 PE=3 SV=1	365	69484	9	9	4	4	1803	1988	1	0	1	627.807	1253.6	2	1253.6	-0.0005	0	77.08	3e-06	R	GFSSGSAVVSGGSR	R					File: ~Y:\CORE\RAW_DATA_2023_QE\P1481_Sigrun_Lange\P1481_C.raw~; SpectrumID: ~2684~; PrecursorID: ~0~; scans: ~8860~
6	2::sp|Q6IG02|K22E_RAT	Keratin, type II cytoskeletal 2 epidermal OS=Rattus norvegicus OX=10116 GN=Krt2 PE=3 SV=1	365	69484	9	9	4	4	1846	4929	1	0	0	632.35	1262.69	2	1262.69	-0.0013	0	76.23	3.9e-06	K	LALDVEIATYR	K					File: ~Y:\CORE\RAW_DATA_2023_QE\P1481_Sigrun_Lange\P1481_C.raw~; SpectrumID: ~5713~; PrecursorID: ~0~; scans: ~14256~
6	2::sp|Q6IG02|K22E_RAT	Keratin, type II cytoskeletal 2 epidermal OS=Rattus norvegicus OX=10116 GN=Krt2 PE=3 SV=1	365	69484	9	9	4	4	1847	5446	1	0	0	632.35	1262.69	2	1262.69	-0.001	0	50.91	0.0013	K	LALDVEIATYR	K					File: ~Y:\CORE\RAW_DATA_2023_QE\P1481_Sigrun_Lange\P1481_C.raw~; SpectrumID: ~6231~; PrecursorID: ~0~; scans: ~15062~
6	2::sp|Q6IG02|K22E_RAT	Keratin, type II cytoskeletal 2 epidermal OS=Rattus norvegicus OX=10116 GN=Krt2 PE=3 SV=1	365	69484	9	9	4	4	1848	5126	1	0	0	632.35	1262.69	2	1262.69	-0.0008	0	72.83	8.6e-06	K	LALDVEIATYR	K					File: ~Y:\CORE\RAW_DATA_2023_QE\P1481_Sigrun_Lange\P1481_C.raw~; SpectrumID: ~5910~; PrecursorID: ~0~; scans: ~14526~
6	2::sp|Q6IG02|K22E_RAT	Keratin, type II cytoskeletal 2 epidermal OS=Rattus norvegicus OX=10116 GN=Krt2 PE=3 SV=1	365	69484	9	9	4	4	1849	5281	1	0	0	632.352	1262.69	2	1262.69	0.0018	0	73.06	7.4e-06	K	LALDVEIATYR	K					File: ~Y:\CORE\RAW_DATA_2023_QE\P1481_Sigrun_Lange\P1481_C.raw~; SpectrumID: ~6066~; PrecursorID: ~0~; scans: ~14783~
6	2::tr|A0A0G2K6P7|A0A0G2K6P7_RAT	Keratin, type II cytoskeletal 4 OS=Rattus norvegicus OX=10116 GN=Krt4 PE=3 SV=2	251	57081	9	9	3	3	199	3583	1	0	0	414.218	826.421	2	826.423	-0.0019	0	50.64	0.00046	K	FASFIDK	V					File: ~Y:\CORE\RAW_DATA_2023_QE\P1481_Sigrun_Lange\P1481_C.raw~; SpectrumID: ~4362~; PrecursorID: ~0~; scans: ~12207~
6	2::tr|A0A0G2K6P7|A0A0G2K6P7_RAT	Keratin, type II cytoskeletal 4 OS=Rattus norvegicus OX=10116 GN=Krt4 PE=3 SV=2	251	57081	9	9	3	3	200	3241	1	0	0	414.218	826.422	2	826.423	-0.0007	0	40.14	0.0047	K	FASFIDK	V					File: ~Y:\CORE\RAW_DATA_2023_QE\P1481_Sigrun_Lange\P1481_C.raw~; SpectrumID: ~4018~; PrecursorID: ~0~; scans: ~11688~
6	2::tr|A0A0G2K6P7|A0A0G2K6P7_RAT	Keratin, type II cytoskeletal 4 OS=Rattus norvegicus OX=10116 GN=Krt4 PE=3 SV=2	251	57081	9	9	3	3	201	3087	1	0	0	414.218	826.422	2	826.423	-0.0007	0	41.19	0.0037	K	FASFIDK	V					File: ~Y:\CORE\RAW_DATA_2023_QE\P1481_Sigrun_Lange\P1481_C.raw~; SpectrumID: ~3861~; PrecursorID: ~0~; scans: ~11433~
6	2::tr|A0A0G2K6P7|A0A0G2K6P7_RAT	Keratin, type II cytoskeletal 4 OS=Rattus norvegicus OX=10116 GN=Krt4 PE=3 SV=2	251	57081	9	9	3	3	202	3410	1	0	0	414.218	826.422	2	826.423	-0.0002	0	45.05	0.0015	K	FASFIDK	V					File: ~Y:\CORE\RAW_DATA_2023_QE\P1481_Sigrun_Lange\P1481_C.raw~; SpectrumID: ~4188~; PrecursorID: ~0~; scans: ~11946~
6	2::tr|A0A0G2K6P7|A0A0G2K6P7_RAT	Keratin, type II cytoskeletal 4 OS=Rattus norvegicus OX=10116 GN=Krt4 PE=3 SV=2	251	57081	9	9	3	3	834	1705	1	0	0	503.237	1004.46	2	1004.46	-0.0008	0	43.98	0.0069	K	LLEGEECR	M					File: ~Y:\CORE\RAW_DATA_2023_QE\P1481_Sigrun_Lange\P1481_C.raw~; SpectrumID: ~2329~; PrecursorID: ~0~; scans: ~7951~
6	2::tr|A0A0G2K6P7|A0A0G2K6P7_RAT	Keratin, type II cytoskeletal 4 OS=Rattus norvegicus OX=10116 GN=Krt4 PE=3 SV=2	251	57081	9	9	3	3	1846	4929	1	0	0	632.35	1262.69	2	1262.69	-0.0013	0	76.23	3.9e-06	K	LALDVEIATYR	K					File: ~Y:\CORE\RAW_DATA_2023_QE\P1481_Sigrun_Lange\P1481_C.raw~; SpectrumID: ~5713~; PrecursorID: ~0~; scans: ~14256~
6	2::tr|A0A0G2K6P7|A0A0G2K6P7_RAT	Keratin, type II cytoskeletal 4 OS=Rattus norvegicus OX=10116 GN=Krt4 PE=3 SV=2	251	57081	9	9	3	3	1847	5446	1	0	0	632.35	1262.69	2	1262.69	-0.001	0	50.91	0.0013	K	LALDVEIATYR	K					File: ~Y:\CORE\RAW_DATA_2023_QE\P1481_Sigrun_Lange\P1481_C.raw~; SpectrumID: ~6231~; PrecursorID: ~0~; scans: ~15062~
6	2::tr|A0A0G2K6P7|A0A0G2K6P7_RAT	Keratin, type II cytoskeletal 4 OS=Rattus norvegicus OX=10116 GN=Krt4 PE=3 SV=2	251	57081	9	9	3	3	1848	5126	1	0	0	632.35	1262.69	2	1262.69	-0.0008	0	72.83	8.6e-06	K	LALDVEIATYR	K					File: ~Y:\CORE\RAW_DATA_2023_QE\P1481_Sigrun_Lange\P1481_C.raw~; SpectrumID: ~5910~; PrecursorID: ~0~; scans: ~14526~
6	2::tr|A0A0G2K6P7|A0A0G2K6P7_RAT	Keratin, type II cytoskeletal 4 OS=Rattus norvegicus OX=10116 GN=Krt4 PE=3 SV=2	251	57081	9	9	3	3	1849	5281	1	0	0	632.352	1262.69	2	1262.69	0.0018	0	73.06	7.4e-06	K	LALDVEIATYR	K					File: ~Y:\CORE\RAW_DATA_2023_QE\P1481_Sigrun_Lange\P1481_C.raw~; SpectrumID: ~6066~; PrecursorID: ~0~; scans: ~14783~
6	2::sp|Q6IG00|K2C4_RAT	Keratin, type II cytoskeletal 4 OS=Rattus norvegicus OX=10116 GN=Krt4 PE=3 SV=1	251	57973	9	9	3	3	199	3583	1	0	0	414.218	826.421	2	826.423	-0.0019	0	50.64	0.00046	K	FASFIDK	V					File: ~Y:\CORE\RAW_DATA_2023_QE\P1481_Sigrun_Lange\P1481_C.raw~; SpectrumID: ~4362~; PrecursorID: ~0~; scans: ~12207~
6	2::sp|Q6IG00|K2C4_RAT	Keratin, type II cytoskeletal 4 OS=Rattus norvegicus OX=10116 GN=Krt4 PE=3 SV=1	251	57973	9	9	3	3	200	3241	1	0	0	414.218	826.422	2	826.423	-0.0007	0	40.14	0.0047	K	FASFIDK	V					File: ~Y:\CORE\RAW_DATA_2023_QE\P1481_Sigrun_Lange\P1481_C.raw~; SpectrumID: ~4018~; PrecursorID: ~0~; scans: ~11688~
6	2::sp|Q6IG00|K2C4_RAT	Keratin, type II cytoskeletal 4 OS=Rattus norvegicus OX=10116 GN=Krt4 PE=3 SV=1	251	57973	9	9	3	3	201	3087	1	0	0	414.218	826.422	2	826.423	-0.0007	0	41.19	0.0037	K	FASFIDK	V					File: ~Y:\CORE\RAW_DATA_2023_QE\P1481_Sigrun_Lange\P1481_C.raw~; SpectrumID: ~3861~; PrecursorID: ~0~; scans: ~11433~
6	2::sp|Q6IG00|K2C4_RAT	Keratin, type II cytoskeletal 4 OS=Rattus norvegicus OX=10116 GN=Krt4 PE=3 SV=1	251	57973	9	9	3	3	202	3410	1	0	0	414.218	826.422	2	826.423	-0.0002	0	45.05	0.0015	K	FASFIDK	V					File: ~Y:\CORE\RAW_DATA_2023_QE\P1481_Sigrun_Lange\P1481_C.raw~; SpectrumID: ~4188~; PrecursorID: ~0~; scans: ~11946~
6	2::sp|Q6IG00|K2C4_RAT	Keratin, type II cytoskeletal 4 OS=Rattus norvegicus OX=10116 GN=Krt4 PE=3 SV=1	251	57973	9	9	3	3	834	1705	1	0	0	503.237	1004.46	2	1004.46	-0.0008	0	43.98	0.0069	K	LLEGEECR	M					File: ~Y:\CORE\RAW_DATA_2023_QE\P1481_Sigrun_Lange\P1481_C.raw~; SpectrumID: ~2329~; PrecursorID: ~0~; scans: ~7951~
6	2::sp|Q6IG00|K2C4_RAT	Keratin, type II cytoskeletal 4 OS=Rattus norvegicus OX=10116 GN=Krt4 PE=3 SV=1	251	57973	9	9	3	3	1846	4929	1	0	0	632.35	1262.69	2	1262.69	-0.0013	0	76.23	3.9e-06	K	LALDVEIATYR	K					File: ~Y:\CORE\RAW_DATA_2023_QE\P1481_Sigrun_Lange\P1481_C.raw~; SpectrumID: ~5713~; PrecursorID: ~0~; scans: ~14256~
6	2::sp|Q6IG00|K2C4_RAT	Keratin, type II cytoskeletal 4 OS=Rattus norvegicus OX=10116 GN=Krt4 PE=3 SV=1	251	57973	9	9	3	3	1847	5446	1	0	0	632.35	1262.69	2	1262.69	-0.001	0	50.91	0.0013	K	LALDVEIATYR	K					File: ~Y:\CORE\RAW_DATA_2023_QE\P1481_Sigrun_Lange\P1481_C.raw~; SpectrumID: ~6231~; PrecursorID: ~0~; scans: ~15062~
6	2::sp|Q6IG00|K2C4_RAT	Keratin, type II cytoskeletal 4 OS=Rattus norvegicus OX=10116 GN=Krt4 PE=3 SV=1	251	57973	9	9	3	3	1848	5126	1	0	0	632.35	1262.69	2	1262.69	-0.0008	0	72.83	8.6e-06	K	LALDVEIATYR	K					File: ~Y:\CORE\RAW_DATA_2023_QE\P1481_Sigrun_Lange\P1481_C.raw~; SpectrumID: ~5910~; PrecursorID: ~0~; scans: ~14526~
6	2::sp|Q6IG00|K2C4_RAT	Keratin, type II cytoskeletal 4 OS=Rattus norvegicus OX=10116 GN=Krt4 PE=3 SV=1	251	57973	9	9	3	3	1849	5281	1	0	0	632.352	1262.69	2	1262.69	0.0018	0	73.06	7.4e-06	K	LALDVEIATYR	K					File: ~Y:\CORE\RAW_DATA_2023_QE\P1481_Sigrun_Lange\P1481_C.raw~; SpectrumID: ~6066~; PrecursorID: ~0~; scans: ~14783~
6	2::tr|Q6IFZ5|Q6IFZ5_RAT	Keratin 76 OS=Rattus norvegicus OX=10116 GN=Krt76 PE=2 SV=1	251	62291	9	9	3	3	199	3583	1	0	0	414.218	826.421	2	826.423	-0.0019	0	50.64	0.00046	K	FASFIDK	V					File: ~Y:\CORE\RAW_DATA_2023_QE\P1481_Sigrun_Lange\P1481_C.raw~; SpectrumID: ~4362~; PrecursorID: ~0~; scans: ~12207~
6	2::tr|Q6IFZ5|Q6IFZ5_RAT	Keratin 76 OS=Rattus norvegicus OX=10116 GN=Krt76 PE=2 SV=1	251	62291	9	9	3	3	200	3241	1	0	0	414.218	826.422	2	826.423	-0.0007	0	40.14	0.0047	K	FASFIDK	V					File: ~Y:\CORE\RAW_DATA_2023_QE\P1481_Sigrun_Lange\P1481_C.raw~; SpectrumID: ~4018~; PrecursorID: ~0~; scans: ~11688~
6	2::tr|Q6IFZ5|Q6IFZ5_RAT	Keratin 76 OS=Rattus norvegicus OX=10116 GN=Krt76 PE=2 SV=1	251	62291	9	9	3	3	201	3087	1	0	0	414.218	826.422	2	826.423	-0.0007	0	41.19	0.0037	K	FASFIDK	V					File: ~Y:\CORE\RAW_DATA_2023_QE\P1481_Sigrun_Lange\P1481_C.raw~; SpectrumID: ~3861~; PrecursorID: ~0~; scans: ~11433~
6	2::tr|Q6IFZ5|Q6IFZ5_RAT	Keratin 76 OS=Rattus norvegicus OX=10116 GN=Krt76 PE=2 SV=1	251	62291	9	9	3	3	202	3410	1	0	0	414.218	826.422	2	826.423	-0.0002	0	45.05	0.0015	K	FASFIDK	V					File: ~Y:\CORE\RAW_DATA_2023_QE\P1481_Sigrun_Lange\P1481_C.raw~; SpectrumID: ~4188~; PrecursorID: ~0~; scans: ~11946~
6	2::tr|Q6IFZ5|Q6IFZ5_RAT	Keratin 76 OS=Rattus norvegicus OX=10116 GN=Krt76 PE=2 SV=1	251	62291	9	9	3	3	834	1705	1	0	0	503.237	1004.46	2	1004.46	-0.0008	0	43.98	0.0069	K	LLEGEECR	L					File: ~Y:\CORE\RAW_DATA_2023_QE\P1481_Sigrun_Lange\P1481_C.raw~; SpectrumID: ~2329~; PrecursorID: ~0~; scans: ~7951~
6	2::tr|Q6IFZ5|Q6IFZ5_RAT	Keratin 76 OS=Rattus norvegicus OX=10116 GN=Krt76 PE=2 SV=1	251	62291	9	9	3	3	1846	4929	1	0	0	632.35	1262.69	2	1262.69	-0.0013	0	76.23	3.9e-06	K	LALDVEIATYR	K					File: ~Y:\CORE\RAW_DATA_2023_QE\P1481_Sigrun_Lange\P1481_C.raw~; SpectrumID: ~5713~; PrecursorID: ~0~; scans: ~14256~
6	2::tr|Q6IFZ5|Q6IFZ5_RAT	Keratin 76 OS=Rattus norvegicus OX=10116 GN=Krt76 PE=2 SV=1	251	62291	9	9	3	3	1847	5446	1	0	0	632.35	1262.69	2	1262.69	-0.001	0	50.91	0.0013	K	LALDVEIATYR	K					File: ~Y:\CORE\RAW_DATA_2023_QE\P1481_Sigrun_Lange\P1481_C.raw~; SpectrumID: ~6231~; PrecursorID: ~0~; scans: ~15062~
6	2::tr|Q6IFZ5|Q6IFZ5_RAT	Keratin 76 OS=Rattus norvegicus OX=10116 GN=Krt76 PE=2 SV=1	251	62291	9	9	3	3	1848	5126	1	0	0	632.35	1262.69	2	1262.69	-0.0008	0	72.83	8.6e-06	K	LALDVEIATYR	K					File: ~Y:\CORE\RAW_DATA_2023_QE\P1481_Sigrun_Lange\P1481_C.raw~; SpectrumID: ~5910~; PrecursorID: ~0~; scans: ~14526~
6	2::tr|Q6IFZ5|Q6IFZ5_RAT	Keratin 76 OS=Rattus norvegicus OX=10116 GN=Krt76 PE=2 SV=1	251	62291	9	9	3	3	1849	5281	1	0	0	632.352	1262.69	2	1262.69	0.0018	0	73.06	7.4e-06	K	LALDVEIATYR	K					File: ~Y:\CORE\RAW_DATA_2023_QE\P1481_Sigrun_Lange\P1481_C.raw~; SpectrumID: ~6066~; PrecursorID: ~0~; scans: ~14783~
6	2::tr|A0A0G2K0I4|A0A0G2K0I4_RAT	Keratin 84 OS=Rattus norvegicus OX=10116 GN=Krt84 PE=3 SV=1	89	66260	4	4	1	1	199	3583	1	0	0	414.218	826.421	2	826.423	-0.0019	0	50.64	0.00046	K	FASFIDK	V					File: ~Y:\CORE\RAW_DATA_2023_QE\P1481_Sigrun_Lange\P1481_C.raw~; SpectrumID: ~4362~; PrecursorID: ~0~; scans: ~12207~
6	2::tr|A0A0G2K0I4|A0A0G2K0I4_RAT	Keratin 84 OS=Rattus norvegicus OX=10116 GN=Krt84 PE=3 SV=1	89	66260	4	4	1	1	200	3241	1	0	0	414.218	826.422	2	826.423	-0.0007	0	40.14	0.0047	K	FASFIDK	V					File: ~Y:\CORE\RAW_DATA_2023_QE\P1481_Sigrun_Lange\P1481_C.raw~; SpectrumID: ~4018~; PrecursorID: ~0~; scans: ~11688~
6	2::tr|A0A0G2K0I4|A0A0G2K0I4_RAT	Keratin 84 OS=Rattus norvegicus OX=10116 GN=Krt84 PE=3 SV=1	89	66260	4	4	1	1	201	3087	1	0	0	414.218	826.422	2	826.423	-0.0007	0	41.19	0.0037	K	FASFIDK	V					File: ~Y:\CORE\RAW_DATA_2023_QE\P1481_Sigrun_Lange\P1481_C.raw~; SpectrumID: ~3861~; PrecursorID: ~0~; scans: ~11433~
6	2::tr|A0A0G2K0I4|A0A0G2K0I4_RAT	Keratin 84 OS=Rattus norvegicus OX=10116 GN=Krt84 PE=3 SV=1	89	66260	4	4	1	1	202	3410	1	0	0	414.218	826.422	2	826.423	-0.0002	0	45.05	0.0015	K	FASFIDK	V					File: ~Y:\CORE\RAW_DATA_2023_QE\P1481_Sigrun_Lange\P1481_C.raw~; SpectrumID: ~4188~; PrecursorID: ~0~; scans: ~11946~
6	2::tr|A0A0G2KAX7|A0A0G2KAX7_RAT	Keratin, type II cytoskeletal 7 OS=Rattus norvegicus OX=10116 GN=Krt7 PE=1 SV=1	89	44719	4	4	1	1	199	3583	1	0	0	414.218	826.421	2	826.423	-0.0019	0	50.64	0.00046	K	FASFIDK	V					File: ~Y:\CORE\RAW_DATA_2023_QE\P1481_Sigrun_Lange\P1481_C.raw~; SpectrumID: ~4362~; PrecursorID: ~0~; scans: ~12207~
6	2::tr|A0A0G2KAX7|A0A0G2KAX7_RAT	Keratin, type II cytoskeletal 7 OS=Rattus norvegicus OX=10116 GN=Krt7 PE=1 SV=1	89	44719	4	4	1	1	200	3241	1	0	0	414.218	826.422	2	826.423	-0.0007	0	40.14	0.0047	K	FASFIDK	V					File: ~Y:\CORE\RAW_DATA_2023_QE\P1481_Sigrun_Lange\P1481_C.raw~; SpectrumID: ~4018~; PrecursorID: ~0~; scans: ~11688~
6	2::tr|A0A0G2KAX7|A0A0G2KAX7_RAT	Keratin, type II cytoskeletal 7 OS=Rattus norvegicus OX=10116 GN=Krt7 PE=1 SV=1	89	44719	4	4	1	1	201	3087	1	0	0	414.218	826.422	2	826.423	-0.0007	0	41.19	0.0037	K	FASFIDK	V					File: ~Y:\CORE\RAW_DATA_2023_QE\P1481_Sigrun_Lange\P1481_C.raw~; SpectrumID: ~3861~; PrecursorID: ~0~; scans: ~11433~
6	2::tr|A0A0G2KAX7|A0A0G2KAX7_RAT	Keratin, type II cytoskeletal 7 OS=Rattus norvegicus OX=10116 GN=Krt7 PE=1 SV=1	89	44719	4	4	1	1	202	3410	1	0	0	414.218	826.422	2	826.423	-0.0002	0	45.05	0.0015	K	FASFIDK	V					File: ~Y:\CORE\RAW_DATA_2023_QE\P1481_Sigrun_Lange\P1481_C.raw~; SpectrumID: ~4188~; PrecursorID: ~0~; scans: ~11946~
6	2::tr|A0A8I6ABD6|A0A8I6ABD6_RAT	Keratin 76 OS=Rattus norvegicus OX=10116 GN=Krt76 PE=4 SV=1	89	26676	4	4	1	1	199	3583	1	0	0	414.218	826.421	2	826.423	-0.0019	0	50.64	0.00046	K	FASFIDK	V					File: ~Y:\CORE\RAW_DATA_2023_QE\P1481_Sigrun_Lange\P1481_C.raw~; SpectrumID: ~4362~; PrecursorID: ~0~; scans: ~12207~
6	2::tr|A0A8I6ABD6|A0A8I6ABD6_RAT	Keratin 76 OS=Rattus norvegicus OX=10116 GN=Krt76 PE=4 SV=1	89	26676	4	4	1	1	200	3241	1	0	0	414.218	826.422	2	826.423	-0.0007	0	40.14	0.0047	K	FASFIDK	V					File: ~Y:\CORE\RAW_DATA_2023_QE\P1481_Sigrun_Lange\P1481_C.raw~; SpectrumID: ~4018~; PrecursorID: ~0~; scans: ~11688~
6	2::tr|A0A8I6ABD6|A0A8I6ABD6_RAT	Keratin 76 OS=Rattus norvegicus OX=10116 GN=Krt76 PE=4 SV=1	89	26676	4	4	1	1	201	3087	1	0	0	414.218	826.422	2	826.423	-0.0007	0	41.19	0.0037	K	FASFIDK	V					File: ~Y:\CORE\RAW_DATA_2023_QE\P1481_Sigrun_Lange\P1481_C.raw~; SpectrumID: ~3861~; PrecursorID: ~0~; scans: ~11433~
6	2::tr|A0A8I6ABD6|A0A8I6ABD6_RAT	Keratin 76 OS=Rattus norvegicus OX=10116 GN=Krt76 PE=4 SV=1	89	26676	4	4	1	1	202	3410	1	0	0	414.218	826.422	2	826.423	-0.0002	0	45.05	0.0015	K	FASFIDK	V					File: ~Y:\CORE\RAW_DATA_2023_QE\P1481_Sigrun_Lange\P1481_C.raw~; SpectrumID: ~4188~; PrecursorID: ~0~; scans: ~11946~
6	2::tr|D3ZSY5|D3ZSY5_RAT	Keratin 84 OS=Rattus norvegicus OX=10116 GN=Krt84 PE=2 SV=2	89	61961	4	4	1	1	199	3583	1	0	0	414.218	826.421	2	826.423	-0.0019	0	50.64	0.00046	K	FASFIDK	V					File: ~Y:\CORE\RAW_DATA_2023_QE\P1481_Sigrun_Lange\P1481_C.raw~; SpectrumID: ~4362~; PrecursorID: ~0~; scans: ~12207~
6	2::tr|D3ZSY5|D3ZSY5_RAT	Keratin 84 OS=Rattus norvegicus OX=10116 GN=Krt84 PE=2 SV=2	89	61961	4	4	1	1	200	3241	1	0	0	414.218	826.422	2	826.423	-0.0007	0	40.14	0.0047	K	FASFIDK	V					File: ~Y:\CORE\RAW_DATA_2023_QE\P1481_Sigrun_Lange\P1481_C.raw~; SpectrumID: ~4018~; PrecursorID: ~0~; scans: ~11688~
6	2::tr|D3ZSY5|D3ZSY5_RAT	Keratin 84 OS=Rattus norvegicus OX=10116 GN=Krt84 PE=2 SV=2	89	61961	4	4	1	1	201	3087	1	0	0	414.218	826.422	2	826.423	-0.0007	0	41.19	0.0037	K	FASFIDK	V					File: ~Y:\CORE\RAW_DATA_2023_QE\P1481_Sigrun_Lange\P1481_C.raw~; SpectrumID: ~3861~; PrecursorID: ~0~; scans: ~11433~
6	2::tr|D3ZSY5|D3ZSY5_RAT	Keratin 84 OS=Rattus norvegicus OX=10116 GN=Krt84 PE=2 SV=2	89	61961	4	4	1	1	202	3410	1	0	0	414.218	826.422	2	826.423	-0.0002	0	45.05	0.0015	K	FASFIDK	V					File: ~Y:\CORE\RAW_DATA_2023_QE\P1481_Sigrun_Lange\P1481_C.raw~; SpectrumID: ~4188~; PrecursorID: ~0~; scans: ~11946~
6	2::tr|D3ZXB7|D3ZXB7_RAT	Keratin 71 OS=Rattus norvegicus OX=10116 GN=Krt71 PE=3 SV=3	89	58114	4	4	1	1	199	3583	1	0	0	414.218	826.421	2	826.423	-0.0019	0	50.64	0.00046	K	FASFIDK	V					File: ~Y:\CORE\RAW_DATA_2023_QE\P1481_Sigrun_Lange\P1481_C.raw~; SpectrumID: ~4362~; PrecursorID: ~0~; scans: ~12207~
6	2::tr|D3ZXB7|D3ZXB7_RAT	Keratin 71 OS=Rattus norvegicus OX=10116 GN=Krt71 PE=3 SV=3	89	58114	4	4	1	1	200	3241	1	0	0	414.218	826.422	2	826.423	-0.0007	0	40.14	0.0047	K	FASFIDK	V					File: ~Y:\CORE\RAW_DATA_2023_QE\P1481_Sigrun_Lange\P1481_C.raw~; SpectrumID: ~4018~; PrecursorID: ~0~; scans: ~11688~
6	2::tr|D3ZXB7|D3ZXB7_RAT	Keratin 71 OS=Rattus norvegicus OX=10116 GN=Krt71 PE=3 SV=3	89	58114	4	4	1	1	201	3087	1	0	0	414.218	826.422	2	826.423	-0.0007	0	41.19	0.0037	K	FASFIDK	V					File: ~Y:\CORE\RAW_DATA_2023_QE\P1481_Sigrun_Lange\P1481_C.raw~; SpectrumID: ~3861~; PrecursorID: ~0~; scans: ~11433~
6	2::tr|D3ZXB7|D3ZXB7_RAT	Keratin 71 OS=Rattus norvegicus OX=10116 GN=Krt71 PE=3 SV=3	89	58114	4	4	1	1	202	3410	1	0	0	414.218	826.422	2	826.423	-0.0002	0	45.05	0.0015	K	FASFIDK	V					File: ~Y:\CORE\RAW_DATA_2023_QE\P1481_Sigrun_Lange\P1481_C.raw~; SpectrumID: ~4188~; PrecursorID: ~0~; scans: ~11946~
6	2::tr|G3V712|G3V712_RAT	Keratin complex 2, basic, gene 7, isoform CRA_a OS=Rattus norvegicus OX=10116 GN=Krt7 PE=1 SV=1	89	50832	4	4	1	1	199	3583	1	0	0	414.218	826.421	2	826.423	-0.0019	0	50.64	0.00046	K	FASFIDK	V					File: ~Y:\CORE\RAW_DATA_2023_QE\P1481_Sigrun_Lange\P1481_C.raw~; SpectrumID: ~4362~; PrecursorID: ~0~; scans: ~12207~
6	2::tr|G3V712|G3V712_RAT	Keratin complex 2, basic, gene 7, isoform CRA_a OS=Rattus norvegicus OX=10116 GN=Krt7 PE=1 SV=1	89	50832	4	4	1	1	200	3241	1	0	0	414.218	826.422	2	826.423	-0.0007	0	40.14	0.0047	K	FASFIDK	V					File: ~Y:\CORE\RAW_DATA_2023_QE\P1481_Sigrun_Lange\P1481_C.raw~; SpectrumID: ~4018~; PrecursorID: ~0~; scans: ~11688~
6	2::tr|G3V712|G3V712_RAT	Keratin complex 2, basic, gene 7, isoform CRA_a OS=Rattus norvegicus OX=10116 GN=Krt7 PE=1 SV=1	89	50832	4	4	1	1	201	3087	1	0	0	414.218	826.422	2	826.423	-0.0007	0	41.19	0.0037	K	FASFIDK	V					File: ~Y:\CORE\RAW_DATA_2023_QE\P1481_Sigrun_Lange\P1481_C.raw~; SpectrumID: ~3861~; PrecursorID: ~0~; scans: ~11433~
6	2::tr|G3V712|G3V712_RAT	Keratin complex 2, basic, gene 7, isoform CRA_a OS=Rattus norvegicus OX=10116 GN=Krt7 PE=1 SV=1	89	50832	4	4	1	1	202	3410	1	0	0	414.218	826.422	2	826.423	-0.0002	0	45.05	0.0015	K	FASFIDK	V					File: ~Y:\CORE\RAW_DATA_2023_QE\P1481_Sigrun_Lange\P1481_C.raw~; SpectrumID: ~4188~; PrecursorID: ~0~; scans: ~11946~
6	2::tr|U3R7A7|U3R7A7_RAT	Keratin 71 OS=Rattus norvegicus OX=10116 GN=Krt71 PE=2 SV=1	89	57799	4	4	1	1	199	3583	1	0	0	414.218	826.421	2	826.423	-0.0019	0	50.64	0.00046	K	FASFIDK	V					File: ~Y:\CORE\RAW_DATA_2023_QE\P1481_Sigrun_Lange\P1481_C.raw~; SpectrumID: ~4362~; PrecursorID: ~0~; scans: ~12207~
6	2::tr|U3R7A7|U3R7A7_RAT	Keratin 71 OS=Rattus norvegicus OX=10116 GN=Krt71 PE=2 SV=1	89	57799	4	4	1	1	200	3241	1	0	0	414.218	826.422	2	826.423	-0.0007	0	40.14	0.0047	K	FASFIDK	V					File: ~Y:\CORE\RAW_DATA_2023_QE\P1481_Sigrun_Lange\P1481_C.raw~; SpectrumID: ~4018~; PrecursorID: ~0~; scans: ~11688~
6	2::tr|U3R7A7|U3R7A7_RAT	Keratin 71 OS=Rattus norvegicus OX=10116 GN=Krt71 PE=2 SV=1	89	57799	4	4	1	1	201	3087	1	0	0	414.218	826.422	2	826.423	-0.0007	0	41.19	0.0037	K	FASFIDK	V					File: ~Y:\CORE\RAW_DATA_2023_QE\P1481_Sigrun_Lange\P1481_C.raw~; SpectrumID: ~3861~; PrecursorID: ~0~; scans: ~11433~
6	2::tr|U3R7A7|U3R7A7_RAT	Keratin 71 OS=Rattus norvegicus OX=10116 GN=Krt71 PE=2 SV=1	89	57799	4	4	1	1	202	3410	1	0	0	414.218	826.422	2	826.423	-0.0002	0	45.05	0.0015	K	FASFIDK	V					File: ~Y:\CORE\RAW_DATA_2023_QE\P1481_Sigrun_Lange\P1481_C.raw~; SpectrumID: ~4188~; PrecursorID: ~0~; scans: ~11946~
6	2::tr|U5LJQ0|U5LJQ0_RAT	Keratin 71 OS=Rattus norvegicus OX=10116 GN=Krt71 PE=2 SV=1	89	57913	4	4	1	1	199	3583	1	0	0	414.218	826.421	2	826.423	-0.0019	0	50.64	0.00046	K	FASFIDK	V					File: ~Y:\CORE\RAW_DATA_2023_QE\P1481_Sigrun_Lange\P1481_C.raw~; SpectrumID: ~4362~; PrecursorID: ~0~; scans: ~12207~
6	2::tr|U5LJQ0|U5LJQ0_RAT	Keratin 71 OS=Rattus norvegicus OX=10116 GN=Krt71 PE=2 SV=1	89	57913	4	4	1	1	200	3241	1	0	0	414.218	826.422	2	826.423	-0.0007	0	40.14	0.0047	K	FASFIDK	V					File: ~Y:\CORE\RAW_DATA_2023_QE\P1481_Sigrun_Lange\P1481_C.raw~; SpectrumID: ~4018~; PrecursorID: ~0~; scans: ~11688~
6	2::tr|U5LJQ0|U5LJQ0_RAT	Keratin 71 OS=Rattus norvegicus OX=10116 GN=Krt71 PE=2 SV=1	89	57913	4	4	1	1	201	3087	1	0	0	414.218	826.422	2	826.423	-0.0007	0	41.19	0.0037	K	FASFIDK	V					File: ~Y:\CORE\RAW_DATA_2023_QE\P1481_Sigrun_Lange\P1481_C.raw~; SpectrumID: ~3861~; PrecursorID: ~0~; scans: ~11433~
6	2::tr|U5LJQ0|U5LJQ0_RAT	Keratin 71 OS=Rattus norvegicus OX=10116 GN=Krt71 PE=2 SV=1	89	57913	4	4	1	1	202	3410	1	0	0	414.218	826.422	2	826.423	-0.0002	0	45.05	0.0015	K	FASFIDK	V					File: ~Y:\CORE\RAW_DATA_2023_QE\P1481_Sigrun_Lange\P1481_C.raw~; SpectrumID: ~4188~; PrecursorID: ~0~; scans: ~11946~
6	1::sp|cRAP071|Q9NSB2|KRT84_HUMAN	Keratin, type II cuticular Hb4 OS=Homo sapiens GN=KRT84 PE=2 SV=2	89	65942	4	4	1	1	199	3583	1	0	0	414.218	826.421	2	826.423	-0.0019	0	50.64	0.00046	K	FASFIDK	V					File: ~Y:\CORE\RAW_DATA_2023_QE\P1481_Sigrun_Lange\P1481_C.raw~; SpectrumID: ~4362~; PrecursorID: ~0~; scans: ~12207~
6	1::sp|cRAP071|Q9NSB2|KRT84_HUMAN	Keratin, type II cuticular Hb4 OS=Homo sapiens GN=KRT84 PE=2 SV=2	89	65942	4	4	1	1	200	3241	1	0	0	414.218	826.422	2	826.423	-0.0007	0	40.14	0.0047	K	FASFIDK	V					File: ~Y:\CORE\RAW_DATA_2023_QE\P1481_Sigrun_Lange\P1481_C.raw~; SpectrumID: ~4018~; PrecursorID: ~0~; scans: ~11688~
6	1::sp|cRAP071|Q9NSB2|KRT84_HUMAN	Keratin, type II cuticular Hb4 OS=Homo sapiens GN=KRT84 PE=2 SV=2	89	65942	4	4	1	1	201	3087	1	0	0	414.218	826.422	2	826.423	-0.0007	0	41.19	0.0037	K	FASFIDK	V					File: ~Y:\CORE\RAW_DATA_2023_QE\P1481_Sigrun_Lange\P1481_C.raw~; SpectrumID: ~3861~; PrecursorID: ~0~; scans: ~11433~
6	1::sp|cRAP071|Q9NSB2|KRT84_HUMAN	Keratin, type II cuticular Hb4 OS=Homo sapiens GN=KRT84 PE=2 SV=2	89	65942	4	4	1	1	202	3410	1	0	0	414.218	826.422	2	826.423	-0.0002	0	45.05	0.0015	K	FASFIDK	V					File: ~Y:\CORE\RAW_DATA_2023_QE\P1481_Sigrun_Lange\P1481_C.raw~; SpectrumID: ~4188~; PrecursorID: ~0~; scans: ~11946~
6	2::tr|A0A8I6APA7|A0A8I6APA7_RAT	Neurofilament heavy polypeptide OS=Rattus norvegicus OX=10116 GN=Nefh PE=3 SV=1	44	113405	1	1	1	1	834	1705	1	0	0	503.237	1004.46	2	1004.46	-0.0008	0	43.98	0.0069	K	LLEGEECR	I					File: ~Y:\CORE\RAW_DATA_2023_QE\P1481_Sigrun_Lange\P1481_C.raw~; SpectrumID: ~2329~; PrecursorID: ~0~; scans: ~7951~
6	2::tr|F1LRZ7|F1LRZ7_RAT	Neurofilament heavy polypeptide OS=Rattus norvegicus OX=10116 GN=Nefh PE=1 SV=1	44	114628	1	1	1	1	834	1705	1	0	0	503.237	1004.46	2	1004.46	-0.0008	0	43.98	0.0069	K	LLEGEECR	I					File: ~Y:\CORE\RAW_DATA_2023_QE\P1481_Sigrun_Lange\P1481_C.raw~; SpectrumID: ~2329~; PrecursorID: ~0~; scans: ~7951~
6	2::sp|P16884|NFH_RAT	Neurofilament heavy polypeptide OS=Rattus norvegicus OX=10116 GN=Nefh PE=1 SV=4	44	115593	1	1	1	1	834	1705	1	0	0	503.237	1004.46	2	1004.46	-0.0008	0	43.98	0.0069	K	LLEGEECR	I					File: ~Y:\CORE\RAW_DATA_2023_QE\P1481_Sigrun_Lange\P1481_C.raw~; SpectrumID: ~2329~; PrecursorID: ~0~; scans: ~7951~
7	2::tr|A0A8I6ALV8|A0A8I6ALV8_RAT	Tubulin alpha chain OS=Rattus norvegicus OX=10116 GN=Tuba1b PE=3 SV=1	691	50657	19	19	12	12	45	1907	1	1	0	391.207	780.4	2	780.402	-0.0016	0	40.59	0.0019	R	LSVDYGK	K					File: ~Y:\CORE\RAW_DATA_2023_QE\P1481_Sigrun_Lange\P1481_C.raw~; SpectrumID: ~2586~; PrecursorID: ~0~; scans: ~8611~
7	2::tr|A0A8I6ALV8|A0A8I6ALV8_RAT	Tubulin alpha chain OS=Rattus norvegicus OX=10116 GN=Tuba1b PE=3 SV=1	691	50657	19	19	12	12	878	3163	1	1	1	508.291	1014.57	2	1014.57	-0.0044	0	36.96	0.038	K	DVNAAIATIK	T					File: ~Y:\CORE\RAW_DATA_2023_QE\P1481_Sigrun_Lange\P1481_C.raw~; SpectrumID: ~3937~; PrecursorID: ~0~; scans: ~11556~
7	2::tr|A0A8I6ALV8|A0A8I6ALV8_RAT	Tubulin alpha chain OS=Rattus norvegicus OX=10116 GN=Tuba1b PE=3 SV=1	691	50657	19	19	12	12	879	3323	1	1	1	508.293	1014.57	2	1014.57	0.0003	0	53.02	0.0009	K	DVNAAIATIK	T					File: ~Y:\CORE\RAW_DATA_2023_QE\P1481_Sigrun_Lange\P1481_C.raw~; SpectrumID: ~4101~; PrecursorID: ~0~; scans: ~11815~
7	2::tr|A0A8I6ALV8|A0A8I6ALV8_RAT	Tubulin alpha chain OS=Rattus norvegicus OX=10116 GN=Tuba1b PE=3 SV=1	691	50657	19	19	12	12	911	1169	1	1	0	512.228	1022.44	2	1022.44	0.0004	0	52.17	0.00059	K	EDAANNYAR	G					File: ~Y:\CORE\RAW_DATA_2023_QE\P1481_Sigrun_Lange\P1481_C.raw~; SpectrumID: ~1540~; PrecursorID: ~0~; scans: ~6622~
7	2::tr|A0A8I6ALV8|A0A8I6ALV8_RAT	Tubulin alpha chain OS=Rattus norvegicus OX=10116 GN=Tuba1b PE=3 SV=1	691	50657	19	19	12	12	1093	5871	1	1	1	543.313	1084.61	2	1084.61	-0.0004	0	51.41	0.00086	K	EIIDLVLDR	I					File: ~Y:\CORE\RAW_DATA_2023_QE\P1481_Sigrun_Lange\P1481_C.raw~; SpectrumID: ~6658~; PrecursorID: ~0~; scans: ~15739~
7	2::tr|A0A8I6ALV8|A0A8I6ALV8_RAT	Tubulin alpha chain OS=Rattus norvegicus OX=10116 GN=Tuba1b PE=3 SV=1	691	50657	19	19	12	12	1767	4086	1	1	0	625.28	1248.55	2	1248.55	0.0002	0	61.27	8e-05	K	YMACCLLYR	G					File: ~Y:\CORE\RAW_DATA_2023_QE\P1481_Sigrun_Lange\P1481_C.raw~; SpectrumID: ~4868~; PrecursorID: ~0~; scans: ~12919~
7	2::tr|A0A8I6ALV8|A0A8I6ALV8_RAT	Tubulin alpha chain OS=Rattus norvegicus OX=10116 GN=Tuba1b PE=3 SV=1	691	50657	19	19	12	12	1768	3897	1	1	0	625.284	1248.55	2	1248.55	0.0084	0	38.96	0.017	K	YMACCLLYR	G					File: ~Y:\CORE\RAW_DATA_2023_QE\P1481_Sigrun_Lange\P1481_C.raw~; SpectrumID: ~4677~; PrecursorID: ~0~; scans: ~12655~
7	2::tr|A0A8I6ALV8|A0A8I6ALV8_RAT	Tubulin alpha chain OS=Rattus norvegicus OX=10116 GN=Tuba1b PE=3 SV=1	691	50657	19	19	12	12	2542	4377	1	1	0	470.928	1409.76	3	1409.77	-0.0029	0	46.41	0.0028	R	QLFHPEQLITGK	E					File: ~Y:\CORE\RAW_DATA_2023_QE\P1481_Sigrun_Lange\P1481_C.raw~; SpectrumID: ~5160~; PrecursorID: ~0~; scans: ~13319~
7	2::tr|A0A8I6ALV8|A0A8I6ALV8_RAT	Tubulin alpha chain OS=Rattus norvegicus OX=10116 GN=Tuba1b PE=3 SV=1	691	50657	19	19	12	12	2543	4167	1	1	0	470.929	1409.77	3	1409.77	-0.0011	0	36.8	0.025	R	QLFHPEQLITGK	E					File: ~Y:\CORE\RAW_DATA_2023_QE\P1481_Sigrun_Lange\P1481_C.raw~; SpectrumID: ~4949~; PrecursorID: ~0~; scans: ~13045~
7	2::tr|A0A8I6ALV8|A0A8I6ALV8_RAT	Tubulin alpha chain OS=Rattus norvegicus OX=10116 GN=Tuba1b PE=3 SV=1	691	50657	19	19	12	12	3321	5977	1	1	1	799.885	1597.76	2	1597.76	-0.0036	0	46.74	0.0043	R	TIQFVDWCPTGFK	V					File: ~Y:\CORE\RAW_DATA_2023_QE\P1481_Sigrun_Lange\P1481_C.raw~; SpectrumID: ~6770~; PrecursorID: ~0~; scans: ~15882~
7	2::tr|A0A8I6ALV8|A0A8I6ALV8_RAT	Tubulin alpha chain OS=Rattus norvegicus OX=10116 GN=Tuba1b PE=3 SV=1	691	50657	19	19	12	12	3322	6191	1	1	1	799.887	1597.76	2	1597.76	-0.0006	0	62.03	0.00012	R	TIQFVDWCPTGFK	V					File: ~Y:\CORE\RAW_DATA_2023_QE\P1481_Sigrun_Lange\P1481_C.raw~; SpectrumID: ~6993~; PrecursorID: ~0~; scans: ~16178~
7	2::tr|A0A8I6ALV8|A0A8I6ALV8_RAT	Tubulin alpha chain OS=Rattus norvegicus OX=10116 GN=Tuba1b PE=3 SV=1	691	50657	19	19	12	12	3687	6331	1	1	1	567.972	1700.89	3	1700.9	-0.0044	0	50.15	0.0022	R	AVFVDLEPTVIDEVR	T					File: ~Y:\CORE\RAW_DATA_2023_QE\P1481_Sigrun_Lange\P1481_C.raw~; SpectrumID: ~7148~; PrecursorID: ~0~; scans: ~16381~
7	2::tr|A0A8I6ALV8|A0A8I6ALV8_RAT	Tubulin alpha chain OS=Rattus norvegicus OX=10116 GN=Tuba1b PE=3 SV=1	691	50657	19	19	12	12	3688	6343	1	1	1	851.456	1700.9	2	1700.9	-0.0011	0	101.29	1.7e-08	R	AVFVDLEPTVIDEVR	T					File: ~Y:\CORE\RAW_DATA_2023_QE\P1481_Sigrun_Lange\P1481_C.raw~; SpectrumID: ~7162~; PrecursorID: ~0~; scans: ~16398~
7	2::tr|A0A8I6ALV8|A0A8I6ALV8_RAT	Tubulin alpha chain OS=Rattus norvegicus OX=10116 GN=Tuba1b PE=3 SV=1	691	50657	19	19	12	12	3900	5392	1	1	0	586.325	1755.95	3	1755.96	-0.0033	0	37.04	0.03	R	IHFPLATYAPVISAEK	A					File: ~Y:\CORE\RAW_DATA_2023_QE\P1481_Sigrun_Lange\P1481_C.raw~; SpectrumID: ~6177~; PrecursorID: ~0~; scans: ~14970~
7	2::tr|A0A8I6ALV8|A0A8I6ALV8_RAT	Tubulin alpha chain OS=Rattus norvegicus OX=10116 GN=Tuba1b PE=3 SV=1	691	50657	19	19	12	12	4160	4529	1	1	0	608.998	1823.97	3	1823.98	-0.0057	0	39.34	0.018	K	VGINYQPPTVVPGGDLAK	V					File: ~Y:\CORE\RAW_DATA_2023_QE\P1481_Sigrun_Lange\P1481_C.raw~; SpectrumID: ~5312~; PrecursorID: ~0~; scans: ~13647~
7	2::tr|A0A8I6ALV8|A0A8I6ALV8_RAT	Tubulin alpha chain OS=Rattus norvegicus OX=10116 GN=Tuba1b PE=3 SV=1	691	50657	19	19	12	12	4760	5548	1	1	1	1004.44	2006.87	2	2006.89	-0.0119	0	64.78	3.7e-05	K	TIGGGDDSFNTFFSETGAGK	H					File: ~Y:\CORE\RAW_DATA_2023_QE\P1481_Sigrun_Lange\P1481_C.raw~; SpectrumID: ~6334~; PrecursorID: ~0~; scans: ~15224~
7	2::tr|A0A8I6ALV8|A0A8I6ALV8_RAT	Tubulin alpha chain OS=Rattus norvegicus OX=10116 GN=Tuba1b PE=3 SV=1	691	50657	19	19	12	12	6200	7506	1	1	0	803.741	2408.2	3	2408.2	0.0006	0	74.39	1.1e-05	R	FDGALNVDLTEFQTNLVPYPR	I					File: ~Y:\CORE\RAW_DATA_2023_QE\P1481_Sigrun_Lange\P1481_C.raw~; SpectrumID: ~8675~; PrecursorID: ~0~; scans: ~18295~
7	2::tr|A0A8I6ALV8|A0A8I6ALV8_RAT	Tubulin alpha chain OS=Rattus norvegicus OX=10116 GN=Tuba1b PE=3 SV=1	691	50657	19	19	12	12	6211	7500	1	1	0	1205.6	2409.19	2	2409.19	0.0092	0	137.68	5.2e-12	R	FDGALNVDLTEFQTNLVPYPR	I	Deamidated (NQ)	0.000000000000100000000.0			File: ~Y:\CORE\RAW_DATA_2023_QE\P1481_Sigrun_Lange\P1481_C.raw~; SpectrumID: ~8668~; PrecursorID: ~0~; scans: ~18285~
7	2::tr|A0A8I6ALV8|A0A8I6ALV8_RAT	Tubulin alpha chain OS=Rattus norvegicus OX=10116 GN=Tuba1b PE=3 SV=1	691	50657	19	19	12	12	6212	7489	1	1	0	1205.62	2409.22	2	2409.19	0.0397	0	111.75	1.8e-09	R	FDGALNVDLTEFQTNLVPYPR	I	Deamidated (NQ)	0.000000000000100000000.0			File: ~Y:\CORE\RAW_DATA_2023_QE\P1481_Sigrun_Lange\P1481_C.raw~; SpectrumID: ~8656~; PrecursorID: ~0~; scans: ~18270~
7	2::tr|A0A8I6B5M1|A0A8I6B5M1_RAT	Tubulin alpha chain OS=Rattus norvegicus OX=10116 GN=Tuba1b PE=3 SV=1	672	50050	18	18	11	11	45	1907	1	0	0	391.207	780.4	2	780.402	-0.0016	0	40.59	0.0019	R	LSVDYGK	K					File: ~Y:\CORE\RAW_DATA_2023_QE\P1481_Sigrun_Lange\P1481_C.raw~; SpectrumID: ~2586~; PrecursorID: ~0~; scans: ~8611~
7	2::tr|A0A8I6B5M1|A0A8I6B5M1_RAT	Tubulin alpha chain OS=Rattus norvegicus OX=10116 GN=Tuba1b PE=3 SV=1	672	50050	18	18	11	11	878	3163	1	0	1	508.291	1014.57	2	1014.57	-0.0044	0	36.96	0.038	K	DVNAAIATIK	T					File: ~Y:\CORE\RAW_DATA_2023_QE\P1481_Sigrun_Lange\P1481_C.raw~; SpectrumID: ~3937~; PrecursorID: ~0~; scans: ~11556~
7	2::tr|A0A8I6B5M1|A0A8I6B5M1_RAT	Tubulin alpha chain OS=Rattus norvegicus OX=10116 GN=Tuba1b PE=3 SV=1	672	50050	18	18	11	11	879	3323	1	0	1	508.293	1014.57	2	1014.57	0.0003	0	53.02	0.0009	K	DVNAAIATIK	T					File: ~Y:\CORE\RAW_DATA_2023_QE\P1481_Sigrun_Lange\P1481_C.raw~; SpectrumID: ~4101~; PrecursorID: ~0~; scans: ~11815~
7	2::tr|A0A8I6B5M1|A0A8I6B5M1_RAT	Tubulin alpha chain OS=Rattus norvegicus OX=10116 GN=Tuba1b PE=3 SV=1	672	50050	18	18	11	11	911	1169	1	0	0	512.228	1022.44	2	1022.44	0.0004	0	52.17	0.00059	K	EDAANNYAR	G					File: ~Y:\CORE\RAW_DATA_2023_QE\P1481_Sigrun_Lange\P1481_C.raw~; SpectrumID: ~1540~; PrecursorID: ~0~; scans: ~6622~
7	2::tr|A0A8I6B5M1|A0A8I6B5M1_RAT	Tubulin alpha chain OS=Rattus norvegicus OX=10116 GN=Tuba1b PE=3 SV=1	672	50050	18	18	11	11	1093	5871	1	0	1	543.313	1084.61	2	1084.61	-0.0004	0	51.41	0.00086	K	EIIDLVLDR	I					File: ~Y:\CORE\RAW_DATA_2023_QE\P1481_Sigrun_Lange\P1481_C.raw~; SpectrumID: ~6658~; PrecursorID: ~0~; scans: ~15739~
7	2::tr|A0A8I6B5M1|A0A8I6B5M1_RAT	Tubulin alpha chain OS=Rattus norvegicus OX=10116 GN=Tuba1b PE=3 SV=1	672	50050	18	18	11	11	1767	4086	1	0	0	625.28	1248.55	2	1248.55	0.0002	0	61.27	8e-05	K	YMACCLLYR	G					File: ~Y:\CORE\RAW_DATA_2023_QE\P1481_Sigrun_Lange\P1481_C.raw~; SpectrumID: ~4868~; PrecursorID: ~0~; scans: ~12919~
7	2::tr|A0A8I6B5M1|A0A8I6B5M1_RAT	Tubulin alpha chain OS=Rattus norvegicus OX=10116 GN=Tuba1b PE=3 SV=1	672	50050	18	18	11	11	1768	3897	1	0	0	625.284	1248.55	2	1248.55	0.0084	0	38.96	0.017	K	YMACCLLYR	G					File: ~Y:\CORE\RAW_DATA_2023_QE\P1481_Sigrun_Lange\P1481_C.raw~; SpectrumID: ~4677~; PrecursorID: ~0~; scans: ~12655~
7	2::tr|A0A8I6B5M1|A0A8I6B5M1_RAT	Tubulin alpha chain OS=Rattus norvegicus OX=10116 GN=Tuba1b PE=3 SV=1	672	50050	18	18	11	11	2542	4377	1	0	0	470.928	1409.76	3	1409.77	-0.0029	0	46.41	0.0028	R	QLFHPEQLITGK	E					File: ~Y:\CORE\RAW_DATA_2023_QE\P1481_Sigrun_Lange\P1481_C.raw~; SpectrumID: ~5160~; PrecursorID: ~0~; scans: ~13319~
7	2::tr|A0A8I6B5M1|A0A8I6B5M1_RAT	Tubulin alpha chain OS=Rattus norvegicus OX=10116 GN=Tuba1b PE=3 SV=1	672	50050	18	18	11	11	2543	4167	1	0	0	470.929	1409.77	3	1409.77	-0.0011	0	36.8	0.025	R	QLFHPEQLITGK	E					File: ~Y:\CORE\RAW_DATA_2023_QE\P1481_Sigrun_Lange\P1481_C.raw~; SpectrumID: ~4949~; PrecursorID: ~0~; scans: ~13045~
7	2::tr|A0A8I6B5M1|A0A8I6B5M1_RAT	Tubulin alpha chain OS=Rattus norvegicus OX=10116 GN=Tuba1b PE=3 SV=1	672	50050	18	18	11	11	3321	5977	1	0	1	799.885	1597.76	2	1597.76	-0.0036	0	46.74	0.0043	R	TIQFVDWCPTGFK	V					File: ~Y:\CORE\RAW_DATA_2023_QE\P1481_Sigrun_Lange\P1481_C.raw~; SpectrumID: ~6770~; PrecursorID: ~0~; scans: ~15882~
7	2::tr|A0A8I6B5M1|A0A8I6B5M1_RAT	Tubulin alpha chain OS=Rattus norvegicus OX=10116 GN=Tuba1b PE=3 SV=1	672	50050	18	18	11	11	3322	6191	1	0	1	799.887	1597.76	2	1597.76	-0.0006	0	62.03	0.00012	R	TIQFVDWCPTGFK	V					File: ~Y:\CORE\RAW_DATA_2023_QE\P1481_Sigrun_Lange\P1481_C.raw~; SpectrumID: ~6993~; PrecursorID: ~0~; scans: ~16178~
7	2::tr|A0A8I6B5M1|A0A8I6B5M1_RAT	Tubulin alpha chain OS=Rattus norvegicus OX=10116 GN=Tuba1b PE=3 SV=1	672	50050	18	18	11	11	3687	6331	1	0	1	567.972	1700.89	3	1700.9	-0.0044	0	50.15	0.0022	R	AVFVDLEPTVIDEVR	T					File: ~Y:\CORE\RAW_DATA_2023_QE\P1481_Sigrun_Lange\P1481_C.raw~; SpectrumID: ~7148~; PrecursorID: ~0~; scans: ~16381~
7	2::tr|A0A8I6B5M1|A0A8I6B5M1_RAT	Tubulin alpha chain OS=Rattus norvegicus OX=10116 GN=Tuba1b PE=3 SV=1	672	50050	18	18	11	11	3688	6343	1	0	1	851.456	1700.9	2	1700.9	-0.0011	0	101.29	1.7e-08	R	AVFVDLEPTVIDEVR	T					File: ~Y:\CORE\RAW_DATA_2023_QE\P1481_Sigrun_Lange\P1481_C.raw~; SpectrumID: ~7162~; PrecursorID: ~0~; scans: ~16398~
7	2::tr|A0A8I6B5M1|A0A8I6B5M1_RAT	Tubulin alpha chain OS=Rattus norvegicus OX=10116 GN=Tuba1b PE=3 SV=1	672	50050	18	18	11	11	3900	5392	1	0	0	586.325	1755.95	3	1755.96	-0.0033	0	37.04	0.03	R	IHFPLATYAPVISAEK	A					File: ~Y:\CORE\RAW_DATA_2023_QE\P1481_Sigrun_Lange\P1481_C.raw~; SpectrumID: ~6177~; PrecursorID: ~0~; scans: ~14970~
7	2::tr|A0A8I6B5M1|A0A8I6B5M1_RAT	Tubulin alpha chain OS=Rattus norvegicus OX=10116 GN=Tuba1b PE=3 SV=1	672	50050	18	18	11	11	4760	5548	1	0	1	1004.44	2006.87	2	2006.89	-0.0119	0	64.78	3.7e-05	K	TIGGGDDSFNTFFSETGAGK	H					File: ~Y:\CORE\RAW_DATA_2023_QE\P1481_Sigrun_Lange\P1481_C.raw~; SpectrumID: ~6334~; PrecursorID: ~0~; scans: ~15224~
7	2::tr|A0A8I6B5M1|A0A8I6B5M1_RAT	Tubulin alpha chain OS=Rattus norvegicus OX=10116 GN=Tuba1b PE=3 SV=1	672	50050	18	18	11	11	6200	7506	1	0	0	803.741	2408.2	3	2408.2	0.0006	0	74.39	1.1e-05	R	FDGALNVDLTEFQTNLVPYPR	I					File: ~Y:\CORE\RAW_DATA_2023_QE\P1481_Sigrun_Lange\P1481_C.raw~; SpectrumID: ~8675~; PrecursorID: ~0~; scans: ~18295~
7	2::tr|A0A8I6B5M1|A0A8I6B5M1_RAT	Tubulin alpha chain OS=Rattus norvegicus OX=10116 GN=Tuba1b PE=3 SV=1	672	50050	18	18	11	11	6211	7500	1	0	0	1205.6	2409.19	2	2409.19	0.0092	0	137.68	5.2e-12	R	FDGALNVDLTEFQTNLVPYPR	I	Deamidated (NQ)	0.000000000000100000000.0			File: ~Y:\CORE\RAW_DATA_2023_QE\P1481_Sigrun_Lange\P1481_C.raw~; SpectrumID: ~8668~; PrecursorID: ~0~; scans: ~18285~
7	2::tr|A0A8I6B5M1|A0A8I6B5M1_RAT	Tubulin alpha chain OS=Rattus norvegicus OX=10116 GN=Tuba1b PE=3 SV=1	672	50050	18	18	11	11	6212	7489	1	0	0	1205.62	2409.22	2	2409.19	0.0397	0	111.75	1.8e-09	R	FDGALNVDLTEFQTNLVPYPR	I	Deamidated (NQ)	0.000000000000100000000.0			File: ~Y:\CORE\RAW_DATA_2023_QE\P1481_Sigrun_Lange\P1481_C.raw~; SpectrumID: ~8656~; PrecursorID: ~0~; scans: ~18270~
7	2::sp|Q6AYZ1|TBA1C_RAT	Tubulin alpha-1C chain OS=Rattus norvegicus OX=10116 GN=Tuba1c PE=1 SV=1	672	50590	18	18	11	11	45	1907	1	0	0	391.207	780.4	2	780.402	-0.0016	0	40.59	0.0019	R	LSVDYGK	K					File: ~Y:\CORE\RAW_DATA_2023_QE\P1481_Sigrun_Lange\P1481_C.raw~; SpectrumID: ~2586~; PrecursorID: ~0~; scans: ~8611~
7	2::sp|Q6AYZ1|TBA1C_RAT	Tubulin alpha-1C chain OS=Rattus norvegicus OX=10116 GN=Tuba1c PE=1 SV=1	672	50590	18	18	11	11	878	3163	1	0	1	508.291	1014.57	2	1014.57	-0.0044	0	36.96	0.038	K	DVNAAIATIK	T					File: ~Y:\CORE\RAW_DATA_2023_QE\P1481_Sigrun_Lange\P1481_C.raw~; SpectrumID: ~3937~; PrecursorID: ~0~; scans: ~11556~
7	2::sp|Q6AYZ1|TBA1C_RAT	Tubulin alpha-1C chain OS=Rattus norvegicus OX=10116 GN=Tuba1c PE=1 SV=1	672	50590	18	18	11	11	879	3323	1	0	1	508.293	1014.57	2	1014.57	0.0003	0	53.02	0.0009	K	DVNAAIATIK	T					File: ~Y:\CORE\RAW_DATA_2023_QE\P1481_Sigrun_Lange\P1481_C.raw~; SpectrumID: ~4101~; PrecursorID: ~0~; scans: ~11815~
7	2::sp|Q6AYZ1|TBA1C_RAT	Tubulin alpha-1C chain OS=Rattus norvegicus OX=10116 GN=Tuba1c PE=1 SV=1	672	50590	18	18	11	11	911	1169	1	0	0	512.228	1022.44	2	1022.44	0.0004	0	52.17	0.00059	K	EDAANNYAR	G					File: ~Y:\CORE\RAW_DATA_2023_QE\P1481_Sigrun_Lange\P1481_C.raw~; SpectrumID: ~1540~; PrecursorID: ~0~; scans: ~6622~
7	2::sp|Q6AYZ1|TBA1C_RAT	Tubulin alpha-1C chain OS=Rattus norvegicus OX=10116 GN=Tuba1c PE=1 SV=1	672	50590	18	18	11	11	1093	5871	1	0	1	543.313	1084.61	2	1084.61	-0.0004	0	51.41	0.00086	K	EIIDLVLDR	I					File: ~Y:\CORE\RAW_DATA_2023_QE\P1481_Sigrun_Lange\P1481_C.raw~; SpectrumID: ~6658~; PrecursorID: ~0~; scans: ~15739~
7	2::sp|Q6AYZ1|TBA1C_RAT	Tubulin alpha-1C chain OS=Rattus norvegicus OX=10116 GN=Tuba1c PE=1 SV=1	672	50590	18	18	11	11	1767	4086	1	0	0	625.28	1248.55	2	1248.55	0.0002	0	61.27	8e-05	K	YMACCLLYR	G					File: ~Y:\CORE\RAW_DATA_2023_QE\P1481_Sigrun_Lange\P1481_C.raw~; SpectrumID: ~4868~; PrecursorID: ~0~; scans: ~12919~
7	2::sp|Q6AYZ1|TBA1C_RAT	Tubulin alpha-1C chain OS=Rattus norvegicus OX=10116 GN=Tuba1c PE=1 SV=1	672	50590	18	18	11	11	1768	3897	1	0	0	625.284	1248.55	2	1248.55	0.0084	0	38.96	0.017	K	YMACCLLYR	G					File: ~Y:\CORE\RAW_DATA_2023_QE\P1481_Sigrun_Lange\P1481_C.raw~; SpectrumID: ~4677~; PrecursorID: ~0~; scans: ~12655~
7	2::sp|Q6AYZ1|TBA1C_RAT	Tubulin alpha-1C chain OS=Rattus norvegicus OX=10116 GN=Tuba1c PE=1 SV=1	672	50590	18	18	11	11	2542	4377	1	0	0	470.928	1409.76	3	1409.77	-0.0029	0	46.41	0.0028	R	QLFHPEQLITGK	E					File: ~Y:\CORE\RAW_DATA_2023_QE\P1481_Sigrun_Lange\P1481_C.raw~; SpectrumID: ~5160~; PrecursorID: ~0~; scans: ~13319~
7	2::sp|Q6AYZ1|TBA1C_RAT	Tubulin alpha-1C chain OS=Rattus norvegicus OX=10116 GN=Tuba1c PE=1 SV=1	672	50590	18	18	11	11	2543	4167	1	0	0	470.929	1409.77	3	1409.77	-0.0011	0	36.8	0.025	R	QLFHPEQLITGK	E					File: ~Y:\CORE\RAW_DATA_2023_QE\P1481_Sigrun_Lange\P1481_C.raw~; SpectrumID: ~4949~; PrecursorID: ~0~; scans: ~13045~
7	2::sp|Q6AYZ1|TBA1C_RAT	Tubulin alpha-1C chain OS=Rattus norvegicus OX=10116 GN=Tuba1c PE=1 SV=1	672	50590	18	18	11	11	3321	5977	1	0	1	799.885	1597.76	2	1597.76	-0.0036	0	46.74	0.0043	R	TIQFVDWCPTGFK	V					File: ~Y:\CORE\RAW_DATA_2023_QE\P1481_Sigrun_Lange\P1481_C.raw~; SpectrumID: ~6770~; PrecursorID: ~0~; scans: ~15882~
7	2::sp|Q6AYZ1|TBA1C_RAT	Tubulin alpha-1C chain OS=Rattus norvegicus OX=10116 GN=Tuba1c PE=1 SV=1	672	50590	18	18	11	11	3322	6191	1	0	1	799.887	1597.76	2	1597.76	-0.0006	0	62.03	0.00012	R	TIQFVDWCPTGFK	V					File: ~Y:\CORE\RAW_DATA_2023_QE\P1481_Sigrun_Lange\P1481_C.raw~; SpectrumID: ~6993~; PrecursorID: ~0~; scans: ~16178~
7	2::sp|Q6AYZ1|TBA1C_RAT	Tubulin alpha-1C chain OS=Rattus norvegicus OX=10116 GN=Tuba1c PE=1 SV=1	672	50590	18	18	11	11	3687	6331	1	0	1	567.972	1700.89	3	1700.9	-0.0044	0	50.15	0.0022	R	AVFVDLEPTVIDEVR	T					File: ~Y:\CORE\RAW_DATA_2023_QE\P1481_Sigrun_Lange\P1481_C.raw~; SpectrumID: ~7148~; PrecursorID: ~0~; scans: ~16381~
7	2::sp|Q6AYZ1|TBA1C_RAT	Tubulin alpha-1C chain OS=Rattus norvegicus OX=10116 GN=Tuba1c PE=1 SV=1	672	50590	18	18	11	11	3688	6343	1	0	1	851.456	1700.9	2	1700.9	-0.0011	0	101.29	1.7e-08	R	AVFVDLEPTVIDEVR	T					File: ~Y:\CORE\RAW_DATA_2023_QE\P1481_Sigrun_Lange\P1481_C.raw~; SpectrumID: ~7162~; PrecursorID: ~0~; scans: ~16398~
7	2::sp|Q6AYZ1|TBA1C_RAT	Tubulin alpha-1C chain OS=Rattus norvegicus OX=10116 GN=Tuba1c PE=1 SV=1	672	50590	18	18	11	11	3900	5392	1	0	0	586.325	1755.95	3	1755.96	-0.0033	0	37.04	0.03	R	IHFPLATYAPVISAEK	A					File: ~Y:\CORE\RAW_DATA_2023_QE\P1481_Sigrun_Lange\P1481_C.raw~; SpectrumID: ~6177~; PrecursorID: ~0~; scans: ~14970~
7	2::sp|Q6AYZ1|TBA1C_RAT	Tubulin alpha-1C chain OS=Rattus norvegicus OX=10116 GN=Tuba1c PE=1 SV=1	672	50590	18	18	11	11	4760	5548	1	0	1	1004.44	2006.87	2	2006.89	-0.0119	0	64.78	3.7e-05	K	TIGGGDDSFNTFFSETGAGK	H					File: ~Y:\CORE\RAW_DATA_2023_QE\P1481_Sigrun_Lange\P1481_C.raw~; SpectrumID: ~6334~; PrecursorID: ~0~; scans: ~15224~
7	2::sp|Q6AYZ1|TBA1C_RAT	Tubulin alpha-1C chain OS=Rattus norvegicus OX=10116 GN=Tuba1c PE=1 SV=1	672	50590	18	18	11	11	6200	7506	1	0	0	803.741	2408.2	3	2408.2	0.0006	0	74.39	1.1e-05	R	FDGALNVDLTEFQTNLVPYPR	I					File: ~Y:\CORE\RAW_DATA_2023_QE\P1481_Sigrun_Lange\P1481_C.raw~; SpectrumID: ~8675~; PrecursorID: ~0~; scans: ~18295~
7	2::sp|Q6AYZ1|TBA1C_RAT	Tubulin alpha-1C chain OS=Rattus norvegicus OX=10116 GN=Tuba1c PE=1 SV=1	672	50590	18	18	11	11	6211	7500	1	0	0	1205.6	2409.19	2	2409.19	0.0092	0	137.68	5.2e-12	R	FDGALNVDLTEFQTNLVPYPR	I	Deamidated (NQ)	0.000000000000100000000.0			File: ~Y:\CORE\RAW_DATA_2023_QE\P1481_Sigrun_Lange\P1481_C.raw~; SpectrumID: ~8668~; PrecursorID: ~0~; scans: ~18285~
7	2::sp|Q6AYZ1|TBA1C_RAT	Tubulin alpha-1C chain OS=Rattus norvegicus OX=10116 GN=Tuba1c PE=1 SV=1	672	50590	18	18	11	11	6212	7489	1	0	0	1205.62	2409.22	2	2409.19	0.0397	0	111.75	1.8e-09	R	FDGALNVDLTEFQTNLVPYPR	I	Deamidated (NQ)	0.000000000000100000000.0			File: ~Y:\CORE\RAW_DATA_2023_QE\P1481_Sigrun_Lange\P1481_C.raw~; SpectrumID: ~8656~; PrecursorID: ~0~; scans: ~18270~
7	2::tr|A0A8L2R402|A0A8L2R402_RAT	Tubulin alpha-1B chain OS=Rattus norvegicus OX=10116 GN=Tuba1b PE=4 SV=1	639	46797	17	17	11	11	45	1907	1	0	0	391.207	780.4	2	780.402	-0.0016	0	40.59	0.0019	R	LSVDYGK	K					File: ~Y:\CORE\RAW_DATA_2023_QE\P1481_Sigrun_Lange\P1481_C.raw~; SpectrumID: ~2586~; PrecursorID: ~0~; scans: ~8611~
7	2::tr|A0A8L2R402|A0A8L2R402_RAT	Tubulin alpha-1B chain OS=Rattus norvegicus OX=10116 GN=Tuba1b PE=4 SV=1	639	46797	17	17	11	11	878	3163	1	0	1	508.291	1014.57	2	1014.57	-0.0044	0	36.96	0.038	K	DVNAAIATIK	T					File: ~Y:\CORE\RAW_DATA_2023_QE\P1481_Sigrun_Lange\P1481_C.raw~; SpectrumID: ~3937~; PrecursorID: ~0~; scans: ~11556~
7	2::tr|A0A8L2R402|A0A8L2R402_RAT	Tubulin alpha-1B chain OS=Rattus norvegicus OX=10116 GN=Tuba1b PE=4 SV=1	639	46797	17	17	11	11	879	3323	1	0	1	508.293	1014.57	2	1014.57	0.0003	0	53.02	0.0009	K	DVNAAIATIK	T					File: ~Y:\CORE\RAW_DATA_2023_QE\P1481_Sigrun_Lange\P1481_C.raw~; SpectrumID: ~4101~; PrecursorID: ~0~; scans: ~11815~
7	2::tr|A0A8L2R402|A0A8L2R402_RAT	Tubulin alpha-1B chain OS=Rattus norvegicus OX=10116 GN=Tuba1b PE=4 SV=1	639	46797	17	17	11	11	911	1169	1	0	0	512.228	1022.44	2	1022.44	0.0004	0	52.17	0.00059	K	EDAANNYAR	G					File: ~Y:\CORE\RAW_DATA_2023_QE\P1481_Sigrun_Lange\P1481_C.raw~; SpectrumID: ~1540~; PrecursorID: ~0~; scans: ~6622~
7	2::tr|A0A8L2R402|A0A8L2R402_RAT	Tubulin alpha-1B chain OS=Rattus norvegicus OX=10116 GN=Tuba1b PE=4 SV=1	639	46797	17	17	11	11	1093	5871	1	0	1	543.313	1084.61	2	1084.61	-0.0004	0	51.41	0.00086	K	EIIDLVLDR	I					File: ~Y:\CORE\RAW_DATA_2023_QE\P1481_Sigrun_Lange\P1481_C.raw~; SpectrumID: ~6658~; PrecursorID: ~0~; scans: ~15739~
7	2::tr|A0A8L2R402|A0A8L2R402_RAT	Tubulin alpha-1B chain OS=Rattus norvegicus OX=10116 GN=Tuba1b PE=4 SV=1	639	46797	17	17	11	11	1767	4086	1	0	0	625.28	1248.55	2	1248.55	0.0002	0	61.27	8e-05	K	YMACCLLYR	G					File: ~Y:\CORE\RAW_DATA_2023_QE\P1481_Sigrun_Lange\P1481_C.raw~; SpectrumID: ~4868~; PrecursorID: ~0~; scans: ~12919~
7	2::tr|A0A8L2R402|A0A8L2R402_RAT	Tubulin alpha-1B chain OS=Rattus norvegicus OX=10116 GN=Tuba1b PE=4 SV=1	639	46797	17	17	11	11	1768	3897	1	0	0	625.284	1248.55	2	1248.55	0.0084	0	38.96	0.017	K	YMACCLLYR	G					File: ~Y:\CORE\RAW_DATA_2023_QE\P1481_Sigrun_Lange\P1481_C.raw~; SpectrumID: ~4677~; PrecursorID: ~0~; scans: ~12655~
7	2::tr|A0A8L2R402|A0A8L2R402_RAT	Tubulin alpha-1B chain OS=Rattus norvegicus OX=10116 GN=Tuba1b PE=4 SV=1	639	46797	17	17	11	11	2542	4377	1	0	0	470.928	1409.76	3	1409.77	-0.0029	0	46.41	0.0028	R	QLFHPEQLITGK	E					File: ~Y:\CORE\RAW_DATA_2023_QE\P1481_Sigrun_Lange\P1481_C.raw~; SpectrumID: ~5160~; PrecursorID: ~0~; scans: ~13319~
7	2::tr|A0A8L2R402|A0A8L2R402_RAT	Tubulin alpha-1B chain OS=Rattus norvegicus OX=10116 GN=Tuba1b PE=4 SV=1	639	46797	17	17	11	11	2543	4167	1	0	0	470.929	1409.77	3	1409.77	-0.0011	0	36.8	0.025	R	QLFHPEQLITGK	E					File: ~Y:\CORE\RAW_DATA_2023_QE\P1481_Sigrun_Lange\P1481_C.raw~; SpectrumID: ~4949~; PrecursorID: ~0~; scans: ~13045~
7	2::tr|A0A8L2R402|A0A8L2R402_RAT	Tubulin alpha-1B chain OS=Rattus norvegicus OX=10116 GN=Tuba1b PE=4 SV=1	639	46797	17	17	11	11	3687	6331	1	0	1	567.972	1700.89	3	1700.9	-0.0044	0	50.15	0.0022	R	AVFVDLEPTVIDEVR	T					File: ~Y:\CORE\RAW_DATA_2023_QE\P1481_Sigrun_Lange\P1481_C.raw~; SpectrumID: ~7148~; PrecursorID: ~0~; scans: ~16381~
7	2::tr|A0A8L2R402|A0A8L2R402_RAT	Tubulin alpha-1B chain OS=Rattus norvegicus OX=10116 GN=Tuba1b PE=4 SV=1	639	46797	17	17	11	11	3688	6343	1	0	1	851.456	1700.9	2	1700.9	-0.0011	0	101.29	1.7e-08	R	AVFVDLEPTVIDEVR	T					File: ~Y:\CORE\RAW_DATA_2023_QE\P1481_Sigrun_Lange\P1481_C.raw~; SpectrumID: ~7162~; PrecursorID: ~0~; scans: ~16398~
7	2::tr|A0A8L2R402|A0A8L2R402_RAT	Tubulin alpha-1B chain OS=Rattus norvegicus OX=10116 GN=Tuba1b PE=4 SV=1	639	46797	17	17	11	11	3900	5392	1	0	0	586.325	1755.95	3	1755.96	-0.0033	0	37.04	0.03	R	IHFPLATYAPVISAEK	A					File: ~Y:\CORE\RAW_DATA_2023_QE\P1481_Sigrun_Lange\P1481_C.raw~; SpectrumID: ~6177~; PrecursorID: ~0~; scans: ~14970~
7	2::tr|A0A8L2R402|A0A8L2R402_RAT	Tubulin alpha-1B chain OS=Rattus norvegicus OX=10116 GN=Tuba1b PE=4 SV=1	639	46797	17	17	11	11	4160	4529	1	0	0	608.998	1823.97	3	1823.98	-0.0057	0	39.34	0.018	K	VGINYQPPTVVPGGDLAK	V					File: ~Y:\CORE\RAW_DATA_2023_QE\P1481_Sigrun_Lange\P1481_C.raw~; SpectrumID: ~5312~; PrecursorID: ~0~; scans: ~13647~
7	2::tr|A0A8L2R402|A0A8L2R402_RAT	Tubulin alpha-1B chain OS=Rattus norvegicus OX=10116 GN=Tuba1b PE=4 SV=1	639	46797	17	17	11	11	4760	5548	1	0	1	1004.44	2006.87	2	2006.89	-0.0119	0	64.78	3.7e-05	K	TIGGGDDSFNTFFSETGAGK	H					File: ~Y:\CORE\RAW_DATA_2023_QE\P1481_Sigrun_Lange\P1481_C.raw~; SpectrumID: ~6334~; PrecursorID: ~0~; scans: ~15224~
7	2::tr|A0A8L2R402|A0A8L2R402_RAT	Tubulin alpha-1B chain OS=Rattus norvegicus OX=10116 GN=Tuba1b PE=4 SV=1	639	46797	17	17	11	11	6200	7506	1	0	0	803.741	2408.2	3	2408.2	0.0006	0	74.39	1.1e-05	R	FDGALNVDLTEFQTNLVPYPR	I					File: ~Y:\CORE\RAW_DATA_2023_QE\P1481_Sigrun_Lange\P1481_C.raw~; SpectrumID: ~8675~; PrecursorID: ~0~; scans: ~18295~
7	2::tr|A0A8L2R402|A0A8L2R402_RAT	Tubulin alpha-1B chain OS=Rattus norvegicus OX=10116 GN=Tuba1b PE=4 SV=1	639	46797	17	17	11	11	6211	7500	1	0	0	1205.6	2409.19	2	2409.19	0.0092	0	137.68	5.2e-12	R	FDGALNVDLTEFQTNLVPYPR	I	Deamidated (NQ)	0.000000000000100000000.0			File: ~Y:\CORE\RAW_DATA_2023_QE\P1481_Sigrun_Lange\P1481_C.raw~; SpectrumID: ~8668~; PrecursorID: ~0~; scans: ~18285~
7	2::tr|A0A8L2R402|A0A8L2R402_RAT	Tubulin alpha-1B chain OS=Rattus norvegicus OX=10116 GN=Tuba1b PE=4 SV=1	639	46797	17	17	11	11	6212	7489	1	0	0	1205.62	2409.22	2	2409.19	0.0397	0	111.75	1.8e-09	R	FDGALNVDLTEFQTNLVPYPR	I	Deamidated (NQ)	0.000000000000100000000.0			File: ~Y:\CORE\RAW_DATA_2023_QE\P1481_Sigrun_Lange\P1481_C.raw~; SpectrumID: ~8656~; PrecursorID: ~0~; scans: ~18270~
7	2::tr|A0A8L2RAD9|A0A8L2RAD9_RAT	Tubulin alpha-1B chain OS=Rattus norvegicus OX=10116 GN=Tuba1b PE=4 SV=1	639	53464	17	17	11	11	45	1907	1	0	0	391.207	780.4	2	780.402	-0.0016	0	40.59	0.0019	R	LSVDYGK	K					File: ~Y:\CORE\RAW_DATA_2023_QE\P1481_Sigrun_Lange\P1481_C.raw~; SpectrumID: ~2586~; PrecursorID: ~0~; scans: ~8611~
7	2::tr|A0A8L2RAD9|A0A8L2RAD9_RAT	Tubulin alpha-1B chain OS=Rattus norvegicus OX=10116 GN=Tuba1b PE=4 SV=1	639	53464	17	17	11	11	878	3163	1	0	1	508.291	1014.57	2	1014.57	-0.0044	0	36.96	0.038	K	DVNAAIATIK	T					File: ~Y:\CORE\RAW_DATA_2023_QE\P1481_Sigrun_Lange\P1481_C.raw~; SpectrumID: ~3937~; PrecursorID: ~0~; scans: ~11556~
7	2::tr|A0A8L2RAD9|A0A8L2RAD9_RAT	Tubulin alpha-1B chain OS=Rattus norvegicus OX=10116 GN=Tuba1b PE=4 SV=1	639	53464	17	17	11	11	879	3323	1	0	1	508.293	1014.57	2	1014.57	0.0003	0	53.02	0.0009	K	DVNAAIATIK	T					File: ~Y:\CORE\RAW_DATA_2023_QE\P1481_Sigrun_Lange\P1481_C.raw~; SpectrumID: ~4101~; PrecursorID: ~0~; scans: ~11815~
7	2::tr|A0A8L2RAD9|A0A8L2RAD9_RAT	Tubulin alpha-1B chain OS=Rattus norvegicus OX=10116 GN=Tuba1b PE=4 SV=1	639	53464	17	17	11	11	911	1169	1	0	0	512.228	1022.44	2	1022.44	0.0004	0	52.17	0.00059	K	EDAANNYAR	G					File: ~Y:\CORE\RAW_DATA_2023_QE\P1481_Sigrun_Lange\P1481_C.raw~; SpectrumID: ~1540~; PrecursorID: ~0~; scans: ~6622~
7	2::tr|A0A8L2RAD9|A0A8L2RAD9_RAT	Tubulin alpha-1B chain OS=Rattus norvegicus OX=10116 GN=Tuba1b PE=4 SV=1	639	53464	17	17	11	11	1093	5871	1	0	1	543.313	1084.61	2	1084.61	-0.0004	0	51.41	0.00086	K	EIIDLVLDR	I					File: ~Y:\CORE\RAW_DATA_2023_QE\P1481_Sigrun_Lange\P1481_C.raw~; SpectrumID: ~6658~; PrecursorID: ~0~; scans: ~15739~
7	2::tr|A0A8L2RAD9|A0A8L2RAD9_RAT	Tubulin alpha-1B chain OS=Rattus norvegicus OX=10116 GN=Tuba1b PE=4 SV=1	639	53464	17	17	11	11	1767	4086	1	0	0	625.28	1248.55	2	1248.55	0.0002	0	61.27	8e-05	K	YMACCLLYR	G					File: ~Y:\CORE\RAW_DATA_2023_QE\P1481_Sigrun_Lange\P1481_C.raw~; SpectrumID: ~4868~; PrecursorID: ~0~; scans: ~12919~
7	2::tr|A0A8L2RAD9|A0A8L2RAD9_RAT	Tubulin alpha-1B chain OS=Rattus norvegicus OX=10116 GN=Tuba1b PE=4 SV=1	639	53464	17	17	11	11	1768	3897	1	0	0	625.284	1248.55	2	1248.55	0.0084	0	38.96	0.017	K	YMACCLLYR	G					File: ~Y:\CORE\RAW_DATA_2023_QE\P1481_Sigrun_Lange\P1481_C.raw~; SpectrumID: ~4677~; PrecursorID: ~0~; scans: ~12655~
7	2::tr|A0A8L2RAD9|A0A8L2RAD9_RAT	Tubulin alpha-1B chain OS=Rattus norvegicus OX=10116 GN=Tuba1b PE=4 SV=1	639	53464	17	17	11	11	2542	4377	1	0	0	470.928	1409.76	3	1409.77	-0.0029	0	46.41	0.0028	R	QLFHPEQLITGK	E					File: ~Y:\CORE\RAW_DATA_2023_QE\P1481_Sigrun_Lange\P1481_C.raw~; SpectrumID: ~5160~; PrecursorID: ~0~; scans: ~13319~
7	2::tr|A0A8L2RAD9|A0A8L2RAD9_RAT	Tubulin alpha-1B chain OS=Rattus norvegicus OX=10116 GN=Tuba1b PE=4 SV=1	639	53464	17	17	11	11	2543	4167	1	0	0	470.929	1409.77	3	1409.77	-0.0011	0	36.8	0.025	R	QLFHPEQLITGK	E					File: ~Y:\CORE\RAW_DATA_2023_QE\P1481_Sigrun_Lange\P1481_C.raw~; SpectrumID: ~4949~; PrecursorID: ~0~; scans: ~13045~
7	2::tr|A0A8L2RAD9|A0A8L2RAD9_RAT	Tubulin alpha-1B chain OS=Rattus norvegicus OX=10116 GN=Tuba1b PE=4 SV=1	639	53464	17	17	11	11	3687	6331	1	0	1	567.972	1700.89	3	1700.9	-0.0044	0	50.15	0.0022	R	AVFVDLEPTVIDEVR	T					File: ~Y:\CORE\RAW_DATA_2023_QE\P1481_Sigrun_Lange\P1481_C.raw~; SpectrumID: ~7148~; PrecursorID: ~0~; scans: ~16381~
7	2::tr|A0A8L2RAD9|A0A8L2RAD9_RAT	Tubulin alpha-1B chain OS=Rattus norvegicus OX=10116 GN=Tuba1b PE=4 SV=1	639	53464	17	17	11	11	3688	6343	1	0	1	851.456	1700.9	2	1700.9	-0.0011	0	101.29	1.7e-08	R	AVFVDLEPTVIDEVR	T					File: ~Y:\CORE\RAW_DATA_2023_QE\P1481_Sigrun_Lange\P1481_C.raw~; SpectrumID: ~7162~; PrecursorID: ~0~; scans: ~16398~
7	2::tr|A0A8L2RAD9|A0A8L2RAD9_RAT	Tubulin alpha-1B chain OS=Rattus norvegicus OX=10116 GN=Tuba1b PE=4 SV=1	639	53464	17	17	11	11	3900	5392	1	0	0	586.325	1755.95	3	1755.96	-0.0033	0	37.04	0.03	R	IHFPLATYAPVISAEK	A					File: ~Y:\CORE\RAW_DATA_2023_QE\P1481_Sigrun_Lange\P1481_C.raw~; SpectrumID: ~6177~; PrecursorID: ~0~; scans: ~14970~
7	2::tr|A0A8L2RAD9|A0A8L2RAD9_RAT	Tubulin alpha-1B chain OS=Rattus norvegicus OX=10116 GN=Tuba1b PE=4 SV=1	639	53464	17	17	11	11	4160	4529	1	0	0	608.998	1823.97	3	1823.98	-0.0057	0	39.34	0.018	K	VGINYQPPTVVPGGDLAK	V					File: ~Y:\CORE\RAW_DATA_2023_QE\P1481_Sigrun_Lange\P1481_C.raw~; SpectrumID: ~5312~; PrecursorID: ~0~; scans: ~13647~
7	2::tr|A0A8L2RAD9|A0A8L2RAD9_RAT	Tubulin alpha-1B chain OS=Rattus norvegicus OX=10116 GN=Tuba1b PE=4 SV=1	639	53464	17	17	11	11	4760	5548	1	0	1	1004.44	2006.87	2	2006.89	-0.0119	0	64.78	3.7e-05	K	TIGGGDDSFNTFFSETGAGK	H					File: ~Y:\CORE\RAW_DATA_2023_QE\P1481_Sigrun_Lange\P1481_C.raw~; SpectrumID: ~6334~; PrecursorID: ~0~; scans: ~15224~
7	2::tr|A0A8L2RAD9|A0A8L2RAD9_RAT	Tubulin alpha-1B chain OS=Rattus norvegicus OX=10116 GN=Tuba1b PE=4 SV=1	639	53464	17	17	11	11	6200	7506	1	0	0	803.741	2408.2	3	2408.2	0.0006	0	74.39	1.1e-05	R	FDGALNVDLTEFQTNLVPYPR	I					File: ~Y:\CORE\RAW_DATA_2023_QE\P1481_Sigrun_Lange\P1481_C.raw~; SpectrumID: ~8675~; PrecursorID: ~0~; scans: ~18295~
7	2::tr|A0A8L2RAD9|A0A8L2RAD9_RAT	Tubulin alpha-1B chain OS=Rattus norvegicus OX=10116 GN=Tuba1b PE=4 SV=1	639	53464	17	17	11	11	6211	7500	1	0	0	1205.6	2409.19	2	2409.19	0.0092	0	137.68	5.2e-12	R	FDGALNVDLTEFQTNLVPYPR	I	Deamidated (NQ)	0.000000000000100000000.0			File: ~Y:\CORE\RAW_DATA_2023_QE\P1481_Sigrun_Lange\P1481_C.raw~; SpectrumID: ~8668~; PrecursorID: ~0~; scans: ~18285~
7	2::tr|A0A8L2RAD9|A0A8L2RAD9_RAT	Tubulin alpha-1B chain OS=Rattus norvegicus OX=10116 GN=Tuba1b PE=4 SV=1	639	53464	17	17	11	11	6212	7489	1	0	0	1205.62	2409.22	2	2409.19	0.0397	0	111.75	1.8e-09	R	FDGALNVDLTEFQTNLVPYPR	I	Deamidated (NQ)	0.000000000000100000000.0			File: ~Y:\CORE\RAW_DATA_2023_QE\P1481_Sigrun_Lange\P1481_C.raw~; SpectrumID: ~8656~; PrecursorID: ~0~; scans: ~18270~
7	2::sp|Q6P9V9|TBA1B_RAT	Tubulin alpha-1B chain OS=Rattus norvegicus OX=10116 GN=Tuba1b PE=1 SV=1	639	50804	17	17	11	11	45	1907	1	0	0	391.207	780.4	2	780.402	-0.0016	0	40.59	0.0019	R	LSVDYGK	K					File: ~Y:\CORE\RAW_DATA_2023_QE\P1481_Sigrun_Lange\P1481_C.raw~; SpectrumID: ~2586~; PrecursorID: ~0~; scans: ~8611~
7	2::sp|Q6P9V9|TBA1B_RAT	Tubulin alpha-1B chain OS=Rattus norvegicus OX=10116 GN=Tuba1b PE=1 SV=1	639	50804	17	17	11	11	878	3163	1	0	1	508.291	1014.57	2	1014.57	-0.0044	0	36.96	0.038	K	DVNAAIATIK	T					File: ~Y:\CORE\RAW_DATA_2023_QE\P1481_Sigrun_Lange\P1481_C.raw~; SpectrumID: ~3937~; PrecursorID: ~0~; scans: ~11556~
7	2::sp|Q6P9V9|TBA1B_RAT	Tubulin alpha-1B chain OS=Rattus norvegicus OX=10116 GN=Tuba1b PE=1 SV=1	639	50804	17	17	11	11	879	3323	1	0	1	508.293	1014.57	2	1014.57	0.0003	0	53.02	0.0009	K	DVNAAIATIK	T					File: ~Y:\CORE\RAW_DATA_2023_QE\P1481_Sigrun_Lange\P1481_C.raw~; SpectrumID: ~4101~; PrecursorID: ~0~; scans: ~11815~
7	2::sp|Q6P9V9|TBA1B_RAT	Tubulin alpha-1B chain OS=Rattus norvegicus OX=10116 GN=Tuba1b PE=1 SV=1	639	50804	17	17	11	11	911	1169	1	0	0	512.228	1022.44	2	1022.44	0.0004	0	52.17	0.00059	K	EDAANNYAR	G					File: ~Y:\CORE\RAW_DATA_2023_QE\P1481_Sigrun_Lange\P1481_C.raw~; SpectrumID: ~1540~; PrecursorID: ~0~; scans: ~6622~
7	2::sp|Q6P9V9|TBA1B_RAT	Tubulin alpha-1B chain OS=Rattus norvegicus OX=10116 GN=Tuba1b PE=1 SV=1	639	50804	17	17	11	11	1093	5871	1	0	1	543.313	1084.61	2	1084.61	-0.0004	0	51.41	0.00086	K	EIIDLVLDR	I					File: ~Y:\CORE\RAW_DATA_2023_QE\P1481_Sigrun_Lange\P1481_C.raw~; SpectrumID: ~6658~; PrecursorID: ~0~; scans: ~15739~
7	2::sp|Q6P9V9|TBA1B_RAT	Tubulin alpha-1B chain OS=Rattus norvegicus OX=10116 GN=Tuba1b PE=1 SV=1	639	50804	17	17	11	11	1767	4086	1	0	0	625.28	1248.55	2	1248.55	0.0002	0	61.27	8e-05	K	YMACCLLYR	G					File: ~Y:\CORE\RAW_DATA_2023_QE\P1481_Sigrun_Lange\P1481_C.raw~; SpectrumID: ~4868~; PrecursorID: ~0~; scans: ~12919~
7	2::sp|Q6P9V9|TBA1B_RAT	Tubulin alpha-1B chain OS=Rattus norvegicus OX=10116 GN=Tuba1b PE=1 SV=1	639	50804	17	17	11	11	1768	3897	1	0	0	625.284	1248.55	2	1248.55	0.0084	0	38.96	0.017	K	YMACCLLYR	G					File: ~Y:\CORE\RAW_DATA_2023_QE\P1481_Sigrun_Lange\P1481_C.raw~; SpectrumID: ~4677~; PrecursorID: ~0~; scans: ~12655~
7	2::sp|Q6P9V9|TBA1B_RAT	Tubulin alpha-1B chain OS=Rattus norvegicus OX=10116 GN=Tuba1b PE=1 SV=1	639	50804	17	17	11	11	2542	4377	1	0	0	470.928	1409.76	3	1409.77	-0.0029	0	46.41	0.0028	R	QLFHPEQLITGK	E					File: ~Y:\CORE\RAW_DATA_2023_QE\P1481_Sigrun_Lange\P1481_C.raw~; SpectrumID: ~5160~; PrecursorID: ~0~; scans: ~13319~
7	2::sp|Q6P9V9|TBA1B_RAT	Tubulin alpha-1B chain OS=Rattus norvegicus OX=10116 GN=Tuba1b PE=1 SV=1	639	50804	17	17	11	11	2543	4167	1	0	0	470.929	1409.77	3	1409.77	-0.0011	0	36.8	0.025	R	QLFHPEQLITGK	E					File: ~Y:\CORE\RAW_DATA_2023_QE\P1481_Sigrun_Lange\P1481_C.raw~; SpectrumID: ~4949~; PrecursorID: ~0~; scans: ~13045~
7	2::sp|Q6P9V9|TBA1B_RAT	Tubulin alpha-1B chain OS=Rattus norvegicus OX=10116 GN=Tuba1b PE=1 SV=1	639	50804	17	17	11	11	3687	6331	1	0	1	567.972	1700.89	3	1700.9	-0.0044	0	50.15	0.0022	R	AVFVDLEPTVIDEVR	T					File: ~Y:\CORE\RAW_DATA_2023_QE\P1481_Sigrun_Lange\P1481_C.raw~; SpectrumID: ~7148~; PrecursorID: ~0~; scans: ~16381~
7	2::sp|Q6P9V9|TBA1B_RAT	Tubulin alpha-1B chain OS=Rattus norvegicus OX=10116 GN=Tuba1b PE=1 SV=1	639	50804	17	17	11	11	3688	6343	1	0	1	851.456	1700.9	2	1700.9	-0.0011	0	101.29	1.7e-08	R	AVFVDLEPTVIDEVR	T					File: ~Y:\CORE\RAW_DATA_2023_QE\P1481_Sigrun_Lange\P1481_C.raw~; SpectrumID: ~7162~; PrecursorID: ~0~; scans: ~16398~
7	2::sp|Q6P9V9|TBA1B_RAT	Tubulin alpha-1B chain OS=Rattus norvegicus OX=10116 GN=Tuba1b PE=1 SV=1	639	50804	17	17	11	11	3900	5392	1	0	0	586.325	1755.95	3	1755.96	-0.0033	0	37.04	0.03	R	IHFPLATYAPVISAEK	A					File: ~Y:\CORE\RAW_DATA_2023_QE\P1481_Sigrun_Lange\P1481_C.raw~; SpectrumID: ~6177~; PrecursorID: ~0~; scans: ~14970~
7	2::sp|Q6P9V9|TBA1B_RAT	Tubulin alpha-1B chain OS=Rattus norvegicus OX=10116 GN=Tuba1b PE=1 SV=1	639	50804	17	17	11	11	4160	4529	1	0	0	608.998	1823.97	3	1823.98	-0.0057	0	39.34	0.018	K	VGINYQPPTVVPGGDLAK	V					File: ~Y:\CORE\RAW_DATA_2023_QE\P1481_Sigrun_Lange\P1481_C.raw~; SpectrumID: ~5312~; PrecursorID: ~0~; scans: ~13647~
7	2::sp|Q6P9V9|TBA1B_RAT	Tubulin alpha-1B chain OS=Rattus norvegicus OX=10116 GN=Tuba1b PE=1 SV=1	639	50804	17	17	11	11	4760	5548	1	0	1	1004.44	2006.87	2	2006.89	-0.0119	0	64.78	3.7e-05	K	TIGGGDDSFNTFFSETGAGK	H					File: ~Y:\CORE\RAW_DATA_2023_QE\P1481_Sigrun_Lange\P1481_C.raw~; SpectrumID: ~6334~; PrecursorID: ~0~; scans: ~15224~
7	2::sp|Q6P9V9|TBA1B_RAT	Tubulin alpha-1B chain OS=Rattus norvegicus OX=10116 GN=Tuba1b PE=1 SV=1	639	50804	17	17	11	11	6200	7506	1	0	0	803.741	2408.2	3	2408.2	0.0006	0	74.39	1.1e-05	R	FDGALNVDLTEFQTNLVPYPR	I					File: ~Y:\CORE\RAW_DATA_2023_QE\P1481_Sigrun_Lange\P1481_C.raw~; SpectrumID: ~8675~; PrecursorID: ~0~; scans: ~18295~
7	2::sp|Q6P9V9|TBA1B_RAT	Tubulin alpha-1B chain OS=Rattus norvegicus OX=10116 GN=Tuba1b PE=1 SV=1	639	50804	17	17	11	11	6211	7500	1	0	0	1205.6	2409.19	2	2409.19	0.0092	0	137.68	5.2e-12	R	FDGALNVDLTEFQTNLVPYPR	I	Deamidated (NQ)	0.000000000000100000000.0			File: ~Y:\CORE\RAW_DATA_2023_QE\P1481_Sigrun_Lange\P1481_C.raw~; SpectrumID: ~8668~; PrecursorID: ~0~; scans: ~18285~
7	2::sp|Q6P9V9|TBA1B_RAT	Tubulin alpha-1B chain OS=Rattus norvegicus OX=10116 GN=Tuba1b PE=1 SV=1	639	50804	17	17	11	11	6212	7489	1	0	0	1205.62	2409.22	2	2409.19	0.0397	0	111.75	1.8e-09	R	FDGALNVDLTEFQTNLVPYPR	I	Deamidated (NQ)	0.000000000000100000000.0			File: ~Y:\CORE\RAW_DATA_2023_QE\P1481_Sigrun_Lange\P1481_C.raw~; SpectrumID: ~8656~; PrecursorID: ~0~; scans: ~18270~
7	2::tr|A0A8I6AF82|A0A8I6AF82_RAT	Tubulin alpha chain OS=Rattus norvegicus OX=10116 PE=1 SV=1	559	46102	13	13	7	7	45	1907	1	0	0	391.207	780.4	2	780.402	-0.0016	0	40.59	0.0019	R	LSVDYGK	K					File: ~Y:\CORE\RAW_DATA_2023_QE\P1481_Sigrun_Lange\P1481_C.raw~; SpectrumID: ~2586~; PrecursorID: ~0~; scans: ~8611~
7	2::tr|A0A8I6AF82|A0A8I6AF82_RAT	Tubulin alpha chain OS=Rattus norvegicus OX=10116 PE=1 SV=1	559	46102	13	13	7	7	878	3163	1	0	1	508.291	1014.57	2	1014.57	-0.0044	0	36.96	0.038	K	DVNAAIATIK	T					File: ~Y:\CORE\RAW_DATA_2023_QE\P1481_Sigrun_Lange\P1481_C.raw~; SpectrumID: ~3937~; PrecursorID: ~0~; scans: ~11556~
7	2::tr|A0A8I6AF82|A0A8I6AF82_RAT	Tubulin alpha chain OS=Rattus norvegicus OX=10116 PE=1 SV=1	559	46102	13	13	7	7	879	3323	1	0	1	508.293	1014.57	2	1014.57	0.0003	0	53.02	0.0009	K	DVNAAIATIK	T					File: ~Y:\CORE\RAW_DATA_2023_QE\P1481_Sigrun_Lange\P1481_C.raw~; SpectrumID: ~4101~; PrecursorID: ~0~; scans: ~11815~
7	2::tr|A0A8I6AF82|A0A8I6AF82_RAT	Tubulin alpha chain OS=Rattus norvegicus OX=10116 PE=1 SV=1	559	46102	13	13	7	7	1767	4086	1	0	0	625.28	1248.55	2	1248.55	0.0002	0	61.27	8e-05	K	YMACCLLYR	G					File: ~Y:\CORE\RAW_DATA_2023_QE\P1481_Sigrun_Lange\P1481_C.raw~; SpectrumID: ~4868~; PrecursorID: ~0~; scans: ~12919~
7	2::tr|A0A8I6AF82|A0A8I6AF82_RAT	Tubulin alpha chain OS=Rattus norvegicus OX=10116 PE=1 SV=1	559	46102	13	13	7	7	1768	3897	1	0	0	625.284	1248.55	2	1248.55	0.0084	0	38.96	0.017	K	YMACCLLYR	G					File: ~Y:\CORE\RAW_DATA_2023_QE\P1481_Sigrun_Lange\P1481_C.raw~; SpectrumID: ~4677~; PrecursorID: ~0~; scans: ~12655~
7	2::tr|A0A8I6AF82|A0A8I6AF82_RAT	Tubulin alpha chain OS=Rattus norvegicus OX=10116 PE=1 SV=1	559	46102	13	13	7	7	2542	4377	1	0	0	470.928	1409.76	3	1409.77	-0.0029	0	46.41	0.0028	R	QLFHPEQLITGK	E					File: ~Y:\CORE\RAW_DATA_2023_QE\P1481_Sigrun_Lange\P1481_C.raw~; SpectrumID: ~5160~; PrecursorID: ~0~; scans: ~13319~
7	2::tr|A0A8I6AF82|A0A8I6AF82_RAT	Tubulin alpha chain OS=Rattus norvegicus OX=10116 PE=1 SV=1	559	46102	13	13	7	7	2543	4167	1	0	0	470.929	1409.77	3	1409.77	-0.0011	0	36.8	0.025	R	QLFHPEQLITGK	E					File: ~Y:\CORE\RAW_DATA_2023_QE\P1481_Sigrun_Lange\P1481_C.raw~; SpectrumID: ~4949~; PrecursorID: ~0~; scans: ~13045~
7	2::tr|A0A8I6AF82|A0A8I6AF82_RAT	Tubulin alpha chain OS=Rattus norvegicus OX=10116 PE=1 SV=1	559	46102	13	13	7	7	3687	6331	1	0	1	567.972	1700.89	3	1700.9	-0.0044	0	50.15	0.0022	R	AVFVDLEPTVIDEVR	T					File: ~Y:\CORE\RAW_DATA_2023_QE\P1481_Sigrun_Lange\P1481_C.raw~; SpectrumID: ~7148~; PrecursorID: ~0~; scans: ~16381~
7	2::tr|A0A8I6AF82|A0A8I6AF82_RAT	Tubulin alpha chain OS=Rattus norvegicus OX=10116 PE=1 SV=1	559	46102	13	13	7	7	3688	6343	1	0	1	851.456	1700.9	2	1700.9	-0.0011	0	101.29	1.7e-08	R	AVFVDLEPTVIDEVR	T					File: ~Y:\CORE\RAW_DATA_2023_QE\P1481_Sigrun_Lange\P1481_C.raw~; SpectrumID: ~7162~; PrecursorID: ~0~; scans: ~16398~
7	2::tr|A0A8I6AF82|A0A8I6AF82_RAT	Tubulin alpha chain OS=Rattus norvegicus OX=10116 PE=1 SV=1	559	46102	13	13	7	7	4760	5548	1	0	1	1004.44	2006.87	2	2006.89	-0.0119	0	64.78	3.7e-05	K	TIGGGDDSFNTFFSETGAGK	H					File: ~Y:\CORE\RAW_DATA_2023_QE\P1481_Sigrun_Lange\P1481_C.raw~; SpectrumID: ~6334~; PrecursorID: ~0~; scans: ~15224~
7	2::tr|A0A8I6AF82|A0A8I6AF82_RAT	Tubulin alpha chain OS=Rattus norvegicus OX=10116 PE=1 SV=1	559	46102	13	13	7	7	6200	7506	1	0	0	803.741	2408.2	3	2408.2	0.0006	0	74.39	1.1e-05	R	FDGALNVDLTEFQTNLVPYPR	I					File: ~Y:\CORE\RAW_DATA_2023_QE\P1481_Sigrun_Lange\P1481_C.raw~; SpectrumID: ~8675~; PrecursorID: ~0~; scans: ~18295~
7	2::tr|A0A8I6AF82|A0A8I6AF82_RAT	Tubulin alpha chain OS=Rattus norvegicus OX=10116 PE=1 SV=1	559	46102	13	13	7	7	6211	7500	1	0	0	1205.6	2409.19	2	2409.19	0.0092	0	137.68	5.2e-12	R	FDGALNVDLTEFQTNLVPYPR	I	Deamidated (NQ)	0.000000000000100000000.0			File: ~Y:\CORE\RAW_DATA_2023_QE\P1481_Sigrun_Lange\P1481_C.raw~; SpectrumID: ~8668~; PrecursorID: ~0~; scans: ~18285~
7	2::tr|A0A8I6AF82|A0A8I6AF82_RAT	Tubulin alpha chain OS=Rattus norvegicus OX=10116 PE=1 SV=1	559	46102	13	13	7	7	6212	7489	1	0	0	1205.62	2409.22	2	2409.19	0.0397	0	111.75	1.8e-09	R	FDGALNVDLTEFQTNLVPYPR	I	Deamidated (NQ)	0.000000000000100000000.0			File: ~Y:\CORE\RAW_DATA_2023_QE\P1481_Sigrun_Lange\P1481_C.raw~; SpectrumID: ~8656~; PrecursorID: ~0~; scans: ~18270~
7	2::tr|A0A8I6A1R5|A0A8I6A1R5_RAT	Tubulin alpha chain OS=Rattus norvegicus OX=10116 GN=Tuba3a PE=3 SV=1	519	55225	14	14	9	9	45	1907	1	0	0	391.207	780.4	2	780.402	-0.0016	0	40.59	0.0019	R	LSVDYGK	K					File: ~Y:\CORE\RAW_DATA_2023_QE\P1481_Sigrun_Lange\P1481_C.raw~; SpectrumID: ~2586~; PrecursorID: ~0~; scans: ~8611~
7	2::tr|A0A8I6A1R5|A0A8I6A1R5_RAT	Tubulin alpha chain OS=Rattus norvegicus OX=10116 GN=Tuba3a PE=3 SV=1	519	55225	14	14	9	9	878	3163	1	0	1	508.291	1014.57	2	1014.57	-0.0044	0	36.96	0.038	K	DVNAAIATIK	T					File: ~Y:\CORE\RAW_DATA_2023_QE\P1481_Sigrun_Lange\P1481_C.raw~; SpectrumID: ~3937~; PrecursorID: ~0~; scans: ~11556~
7	2::tr|A0A8I6A1R5|A0A8I6A1R5_RAT	Tubulin alpha chain OS=Rattus norvegicus OX=10116 GN=Tuba3a PE=3 SV=1	519	55225	14	14	9	9	879	3323	1	0	1	508.293	1014.57	2	1014.57	0.0003	0	53.02	0.0009	K	DVNAAIATIK	T					File: ~Y:\CORE\RAW_DATA_2023_QE\P1481_Sigrun_Lange\P1481_C.raw~; SpectrumID: ~4101~; PrecursorID: ~0~; scans: ~11815~
7	2::tr|A0A8I6A1R5|A0A8I6A1R5_RAT	Tubulin alpha chain OS=Rattus norvegicus OX=10116 GN=Tuba3a PE=3 SV=1	519	55225	14	14	9	9	911	1169	1	0	0	512.228	1022.44	2	1022.44	0.0004	0	52.17	0.00059	K	EDAANNYAR	G					File: ~Y:\CORE\RAW_DATA_2023_QE\P1481_Sigrun_Lange\P1481_C.raw~; SpectrumID: ~1540~; PrecursorID: ~0~; scans: ~6622~
7	2::tr|A0A8I6A1R5|A0A8I6A1R5_RAT	Tubulin alpha chain OS=Rattus norvegicus OX=10116 GN=Tuba3a PE=3 SV=1	519	55225	14	14	9	9	2542	4377	1	0	0	470.928	1409.76	3	1409.77	-0.0029	0	46.41	0.0028	R	QLFHPEQLITGK	E					File: ~Y:\CORE\RAW_DATA_2023_QE\P1481_Sigrun_Lange\P1481_C.raw~; SpectrumID: ~5160~; PrecursorID: ~0~; scans: ~13319~
7	2::tr|A0A8I6A1R5|A0A8I6A1R5_RAT	Tubulin alpha chain OS=Rattus norvegicus OX=10116 GN=Tuba3a PE=3 SV=1	519	55225	14	14	9	9	2543	4167	1	0	0	470.929	1409.77	3	1409.77	-0.0011	0	36.8	0.025	R	QLFHPEQLITGK	E					File: ~Y:\CORE\RAW_DATA_2023_QE\P1481_Sigrun_Lange\P1481_C.raw~; SpectrumID: ~4949~; PrecursorID: ~0~; scans: ~13045~
7	2::tr|A0A8I6A1R5|A0A8I6A1R5_RAT	Tubulin alpha chain OS=Rattus norvegicus OX=10116 GN=Tuba3a PE=3 SV=1	519	55225	14	14	9	9	3321	5977	1	0	1	799.885	1597.76	2	1597.76	-0.0036	0	46.74	0.0043	R	TIQFVDWCPTGFK	V					File: ~Y:\CORE\RAW_DATA_2023_QE\P1481_Sigrun_Lange\P1481_C.raw~; SpectrumID: ~6770~; PrecursorID: ~0~; scans: ~15882~
7	2::tr|A0A8I6A1R5|A0A8I6A1R5_RAT	Tubulin alpha chain OS=Rattus norvegicus OX=10116 GN=Tuba3a PE=3 SV=1	519	55225	14	14	9	9	3322	6191	1	0	1	799.887	1597.76	2	1597.76	-0.0006	0	62.03	0.00012	R	TIQFVDWCPTGFK	V					File: ~Y:\CORE\RAW_DATA_2023_QE\P1481_Sigrun_Lange\P1481_C.raw~; SpectrumID: ~6993~; PrecursorID: ~0~; scans: ~16178~
7	2::tr|A0A8I6A1R5|A0A8I6A1R5_RAT	Tubulin alpha chain OS=Rattus norvegicus OX=10116 GN=Tuba3a PE=3 SV=1	519	55225	14	14	9	9	3900	5392	1	0	0	586.325	1755.95	3	1755.96	-0.0033	0	37.04	0.03	R	IHFPLATYAPVISAEK	A					File: ~Y:\CORE\RAW_DATA_2023_QE\P1481_Sigrun_Lange\P1481_C.raw~; SpectrumID: ~6177~; PrecursorID: ~0~; scans: ~14970~
7	2::tr|A0A8I6A1R5|A0A8I6A1R5_RAT	Tubulin alpha chain OS=Rattus norvegicus OX=10116 GN=Tuba3a PE=3 SV=1	519	55225	14	14	9	9	4160	4529	1	0	0	608.998	1823.97	3	1823.98	-0.0057	0	39.34	0.018	K	VGINYQPPTVVPGGDLAK	V					File: ~Y:\CORE\RAW_DATA_2023_QE\P1481_Sigrun_Lange\P1481_C.raw~; SpectrumID: ~5312~; PrecursorID: ~0~; scans: ~13647~
7	2::tr|A0A8I6A1R5|A0A8I6A1R5_RAT	Tubulin alpha chain OS=Rattus norvegicus OX=10116 GN=Tuba3a PE=3 SV=1	519	55225	14	14	9	9	4760	5548	1	0	1	1004.44	2006.87	2	2006.89	-0.0119	0	64.78	3.7e-05	K	TIGGGDDSFNTFFSETGAGK	H					File: ~Y:\CORE\RAW_DATA_2023_QE\P1481_Sigrun_Lange\P1481_C.raw~; SpectrumID: ~6334~; PrecursorID: ~0~; scans: ~15224~
7	2::tr|A0A8I6A1R5|A0A8I6A1R5_RAT	Tubulin alpha chain OS=Rattus norvegicus OX=10116 GN=Tuba3a PE=3 SV=1	519	55225	14	14	9	9	6200	7506	1	0	0	803.741	2408.2	3	2408.2	0.0006	0	74.39	1.1e-05	R	FDGALNVDLTEFQTNLVPYPR	I					File: ~Y:\CORE\RAW_DATA_2023_QE\P1481_Sigrun_Lange\P1481_C.raw~; SpectrumID: ~8675~; PrecursorID: ~0~; scans: ~18295~
7	2::tr|A0A8I6A1R5|A0A8I6A1R5_RAT	Tubulin alpha chain OS=Rattus norvegicus OX=10116 GN=Tuba3a PE=3 SV=1	519	55225	14	14	9	9	6211	7500	1	0	0	1205.6	2409.19	2	2409.19	0.0092	0	137.68	5.2e-12	R	FDGALNVDLTEFQTNLVPYPR	I	Deamidated (NQ)	0.000000000000100000000.0			File: ~Y:\CORE\RAW_DATA_2023_QE\P1481_Sigrun_Lange\P1481_C.raw~; SpectrumID: ~8668~; PrecursorID: ~0~; scans: ~18285~
7	2::tr|A0A8I6A1R5|A0A8I6A1R5_RAT	Tubulin alpha chain OS=Rattus norvegicus OX=10116 GN=Tuba3a PE=3 SV=1	519	55225	14	14	9	9	6212	7489	1	0	0	1205.62	2409.22	2	2409.19	0.0397	0	111.75	1.8e-09	R	FDGALNVDLTEFQTNLVPYPR	I	Deamidated (NQ)	0.000000000000100000000.0			File: ~Y:\CORE\RAW_DATA_2023_QE\P1481_Sigrun_Lange\P1481_C.raw~; SpectrumID: ~8656~; PrecursorID: ~0~; scans: ~18270~
7	2::tr|A0A8I6A3U6|A0A8I6A3U6_RAT	Tubulin alpha chain OS=Rattus norvegicus OX=10116 GN=Tuba3b PE=3 SV=1	519	49840	14	14	9	9	45	1907	1	0	0	391.207	780.4	2	780.402	-0.0016	0	40.59	0.0019	R	LSVDYGK	K					File: ~Y:\CORE\RAW_DATA_2023_QE\P1481_Sigrun_Lange\P1481_C.raw~; SpectrumID: ~2586~; PrecursorID: ~0~; scans: ~8611~
7	2::tr|A0A8I6A3U6|A0A8I6A3U6_RAT	Tubulin alpha chain OS=Rattus norvegicus OX=10116 GN=Tuba3b PE=3 SV=1	519	49840	14	14	9	9	878	3163	1	0	1	508.291	1014.57	2	1014.57	-0.0044	0	36.96	0.038	K	DVNAAIATIK	T					File: ~Y:\CORE\RAW_DATA_2023_QE\P1481_Sigrun_Lange\P1481_C.raw~; SpectrumID: ~3937~; PrecursorID: ~0~; scans: ~11556~
7	2::tr|A0A8I6A3U6|A0A8I6A3U6_RAT	Tubulin alpha chain OS=Rattus norvegicus OX=10116 GN=Tuba3b PE=3 SV=1	519	49840	14	14	9	9	879	3323	1	0	1	508.293	1014.57	2	1014.57	0.0003	0	53.02	0.0009	K	DVNAAIATIK	T					File: ~Y:\CORE\RAW_DATA_2023_QE\P1481_Sigrun_Lange\P1481_C.raw~; SpectrumID: ~4101~; PrecursorID: ~0~; scans: ~11815~
7	2::tr|A0A8I6A3U6|A0A8I6A3U6_RAT	Tubulin alpha chain OS=Rattus norvegicus OX=10116 GN=Tuba3b PE=3 SV=1	519	49840	14	14	9	9	911	1169	1	0	0	512.228	1022.44	2	1022.44	0.0004	0	52.17	0.00059	K	EDAANNYAR	G					File: ~Y:\CORE\RAW_DATA_2023_QE\P1481_Sigrun_Lange\P1481_C.raw~; SpectrumID: ~1540~; PrecursorID: ~0~; scans: ~6622~
7	2::tr|A0A8I6A3U6|A0A8I6A3U6_RAT	Tubulin alpha chain OS=Rattus norvegicus OX=10116 GN=Tuba3b PE=3 SV=1	519	49840	14	14	9	9	2542	4377	1	0	0	470.928	1409.76	3	1409.77	-0.0029	0	46.41	0.0028	R	QLFHPEQLITGK	E					File: ~Y:\CORE\RAW_DATA_2023_QE\P1481_Sigrun_Lange\P1481_C.raw~; SpectrumID: ~5160~; PrecursorID: ~0~; scans: ~13319~
7	2::tr|A0A8I6A3U6|A0A8I6A3U6_RAT	Tubulin alpha chain OS=Rattus norvegicus OX=10116 GN=Tuba3b PE=3 SV=1	519	49840	14	14	9	9	2543	4167	1	0	0	470.929	1409.77	3	1409.77	-0.0011	0	36.8	0.025	R	QLFHPEQLITGK	E					File: ~Y:\CORE\RAW_DATA_2023_QE\P1481_Sigrun_Lange\P1481_C.raw~; SpectrumID: ~4949~; PrecursorID: ~0~; scans: ~13045~
7	2::tr|A0A8I6A3U6|A0A8I6A3U6_RAT	Tubulin alpha chain OS=Rattus norvegicus OX=10116 GN=Tuba3b PE=3 SV=1	519	49840	14	14	9	9	3321	5977	1	0	1	799.885	1597.76	2	1597.76	-0.0036	0	46.74	0.0043	R	TIQFVDWCPTGFK	V					File: ~Y:\CORE\RAW_DATA_2023_QE\P1481_Sigrun_Lange\P1481_C.raw~; SpectrumID: ~6770~; PrecursorID: ~0~; scans: ~15882~
7	2::tr|A0A8I6A3U6|A0A8I6A3U6_RAT	Tubulin alpha chain OS=Rattus norvegicus OX=10116 GN=Tuba3b PE=3 SV=1	519	49840	14	14	9	9	3322	6191	1	0	1	799.887	1597.76	2	1597.76	-0.0006	0	62.03	0.00012	R	TIQFVDWCPTGFK	V					File: ~Y:\CORE\RAW_DATA_2023_QE\P1481_Sigrun_Lange\P1481_C.raw~; SpectrumID: ~6993~; PrecursorID: ~0~; scans: ~16178~
7	2::tr|A0A8I6A3U6|A0A8I6A3U6_RAT	Tubulin alpha chain OS=Rattus norvegicus OX=10116 GN=Tuba3b PE=3 SV=1	519	49840	14	14	9	9	3900	5392	1	0	0	586.325	1755.95	3	1755.96	-0.0033	0	37.04	0.03	R	IHFPLATYAPVISAEK	A					File: ~Y:\CORE\RAW_DATA_2023_QE\P1481_Sigrun_Lange\P1481_C.raw~; SpectrumID: ~6177~; PrecursorID: ~0~; scans: ~14970~
7	2::tr|A0A8I6A3U6|A0A8I6A3U6_RAT	Tubulin alpha chain OS=Rattus norvegicus OX=10116 GN=Tuba3b PE=3 SV=1	519	49840	14	14	9	9	4160	4529	1	0	0	608.998	1823.97	3	1823.98	-0.0057	0	39.34	0.018	K	VGINYQPPTVVPGGDLAK	V					File: ~Y:\CORE\RAW_DATA_2023_QE\P1481_Sigrun_Lange\P1481_C.raw~; SpectrumID: ~5312~; PrecursorID: ~0~; scans: ~13647~
7	2::tr|A0A8I6A3U6|A0A8I6A3U6_RAT	Tubulin alpha chain OS=Rattus norvegicus OX=10116 GN=Tuba3b PE=3 SV=1	519	49840	14	14	9	9	4760	5548	1	0	1	1004.44	2006.87	2	2006.89	-0.0119	0	64.78	3.7e-05	K	TIGGGDDSFNTFFSETGAGK	H					File: ~Y:\CORE\RAW_DATA_2023_QE\P1481_Sigrun_Lange\P1481_C.raw~; SpectrumID: ~6334~; PrecursorID: ~0~; scans: ~15224~
7	2::tr|A0A8I6A3U6|A0A8I6A3U6_RAT	Tubulin alpha chain OS=Rattus norvegicus OX=10116 GN=Tuba3b PE=3 SV=1	519	49840	14	14	9	9	6200	7506	1	0	0	803.741	2408.2	3	2408.2	0.0006	0	74.39	1.1e-05	R	FDGALNVDLTEFQTNLVPYPR	I					File: ~Y:\CORE\RAW_DATA_2023_QE\P1481_Sigrun_Lange\P1481_C.raw~; SpectrumID: ~8675~; PrecursorID: ~0~; scans: ~18295~
7	2::tr|A0A8I6A3U6|A0A8I6A3U6_RAT	Tubulin alpha chain OS=Rattus norvegicus OX=10116 GN=Tuba3b PE=3 SV=1	519	49840	14	14	9	9	6211	7500	1	0	0	1205.6	2409.19	2	2409.19	0.0092	0	137.68	5.2e-12	R	FDGALNVDLTEFQTNLVPYPR	I	Deamidated (NQ)	0.000000000000100000000.0			File: ~Y:\CORE\RAW_DATA_2023_QE\P1481_Sigrun_Lange\P1481_C.raw~; SpectrumID: ~8668~; PrecursorID: ~0~; scans: ~18285~
7	2::tr|A0A8I6A3U6|A0A8I6A3U6_RAT	Tubulin alpha chain OS=Rattus norvegicus OX=10116 GN=Tuba3b PE=3 SV=1	519	49840	14	14	9	9	6212	7489	1	0	0	1205.62	2409.22	2	2409.19	0.0397	0	111.75	1.8e-09	R	FDGALNVDLTEFQTNLVPYPR	I	Deamidated (NQ)	0.000000000000100000000.0			File: ~Y:\CORE\RAW_DATA_2023_QE\P1481_Sigrun_Lange\P1481_C.raw~; SpectrumID: ~8656~; PrecursorID: ~0~; scans: ~18270~
7	2::sp|Q68FR8|TBA3_RAT	Tubulin alpha-3 chain OS=Rattus norvegicus OX=10116 GN=Tuba3b PE=2 SV=1	519	50612	14	14	9	9	45	1907	1	0	0	391.207	780.4	2	780.402	-0.0016	0	40.59	0.0019	R	LSVDYGK	K					File: ~Y:\CORE\RAW_DATA_2023_QE\P1481_Sigrun_Lange\P1481_C.raw~; SpectrumID: ~2586~; PrecursorID: ~0~; scans: ~8611~
7	2::sp|Q68FR8|TBA3_RAT	Tubulin alpha-3 chain OS=Rattus norvegicus OX=10116 GN=Tuba3b PE=2 SV=1	519	50612	14	14	9	9	878	3163	1	0	1	508.291	1014.57	2	1014.57	-0.0044	0	36.96	0.038	K	DVNAAIATIK	T					File: ~Y:\CORE\RAW_DATA_2023_QE\P1481_Sigrun_Lange\P1481_C.raw~; SpectrumID: ~3937~; PrecursorID: ~0~; scans: ~11556~
7	2::sp|Q68FR8|TBA3_RAT	Tubulin alpha-3 chain OS=Rattus norvegicus OX=10116 GN=Tuba3b PE=2 SV=1	519	50612	14	14	9	9	879	3323	1	0	1	508.293	1014.57	2	1014.57	0.0003	0	53.02	0.0009	K	DVNAAIATIK	T					File: ~Y:\CORE\RAW_DATA_2023_QE\P1481_Sigrun_Lange\P1481_C.raw~; SpectrumID: ~4101~; PrecursorID: ~0~; scans: ~11815~
7	2::sp|Q68FR8|TBA3_RAT	Tubulin alpha-3 chain OS=Rattus norvegicus OX=10116 GN=Tuba3b PE=2 SV=1	519	50612	14	14	9	9	911	1169	1	0	0	512.228	1022.44	2	1022.44	0.0004	0	52.17	0.00059	K	EDAANNYAR	G					File: ~Y:\CORE\RAW_DATA_2023_QE\P1481_Sigrun_Lange\P1481_C.raw~; SpectrumID: ~1540~; PrecursorID: ~0~; scans: ~6622~
7	2::sp|Q68FR8|TBA3_RAT	Tubulin alpha-3 chain OS=Rattus norvegicus OX=10116 GN=Tuba3b PE=2 SV=1	519	50612	14	14	9	9	2542	4377	1	0	0	470.928	1409.76	3	1409.77	-0.0029	0	46.41	0.0028	R	QLFHPEQLITGK	E					File: ~Y:\CORE\RAW_DATA_2023_QE\P1481_Sigrun_Lange\P1481_C.raw~; SpectrumID: ~5160~; PrecursorID: ~0~; scans: ~13319~
7	2::sp|Q68FR8|TBA3_RAT	Tubulin alpha-3 chain OS=Rattus norvegicus OX=10116 GN=Tuba3b PE=2 SV=1	519	50612	14	14	9	9	2543	4167	1	0	0	470.929	1409.77	3	1409.77	-0.0011	0	36.8	0.025	R	QLFHPEQLITGK	E					File: ~Y:\CORE\RAW_DATA_2023_QE\P1481_Sigrun_Lange\P1481_C.raw~; SpectrumID: ~4949~; PrecursorID: ~0~; scans: ~13045~
7	2::sp|Q68FR8|TBA3_RAT	Tubulin alpha-3 chain OS=Rattus norvegicus OX=10116 GN=Tuba3b PE=2 SV=1	519	50612	14	14	9	9	3321	5977	1	0	1	799.885	1597.76	2	1597.76	-0.0036	0	46.74	0.0043	R	TIQFVDWCPTGFK	V					File: ~Y:\CORE\RAW_DATA_2023_QE\P1481_Sigrun_Lange\P1481_C.raw~; SpectrumID: ~6770~; PrecursorID: ~0~; scans: ~15882~
7	2::sp|Q68FR8|TBA3_RAT	Tubulin alpha-3 chain OS=Rattus norvegicus OX=10116 GN=Tuba3b PE=2 SV=1	519	50612	14	14	9	9	3322	6191	1	0	1	799.887	1597.76	2	1597.76	-0.0006	0	62.03	0.00012	R	TIQFVDWCPTGFK	V					File: ~Y:\CORE\RAW_DATA_2023_QE\P1481_Sigrun_Lange\P1481_C.raw~; SpectrumID: ~6993~; PrecursorID: ~0~; scans: ~16178~
7	2::sp|Q68FR8|TBA3_RAT	Tubulin alpha-3 chain OS=Rattus norvegicus OX=10116 GN=Tuba3b PE=2 SV=1	519	50612	14	14	9	9	3900	5392	1	0	0	586.325	1755.95	3	1755.96	-0.0033	0	37.04	0.03	R	IHFPLATYAPVISAEK	A					File: ~Y:\CORE\RAW_DATA_2023_QE\P1481_Sigrun_Lange\P1481_C.raw~; SpectrumID: ~6177~; PrecursorID: ~0~; scans: ~14970~
7	2::sp|Q68FR8|TBA3_RAT	Tubulin alpha-3 chain OS=Rattus norvegicus OX=10116 GN=Tuba3b PE=2 SV=1	519	50612	14	14	9	9	4160	4529	1	0	0	608.998	1823.97	3	1823.98	-0.0057	0	39.34	0.018	K	VGINYQPPTVVPGGDLAK	V					File: ~Y:\CORE\RAW_DATA_2023_QE\P1481_Sigrun_Lange\P1481_C.raw~; SpectrumID: ~5312~; PrecursorID: ~0~; scans: ~13647~
7	2::sp|Q68FR8|TBA3_RAT	Tubulin alpha-3 chain OS=Rattus norvegicus OX=10116 GN=Tuba3b PE=2 SV=1	519	50612	14	14	9	9	4760	5548	1	0	1	1004.44	2006.87	2	2006.89	-0.0119	0	64.78	3.7e-05	K	TIGGGDDSFNTFFSETGAGK	H					File: ~Y:\CORE\RAW_DATA_2023_QE\P1481_Sigrun_Lange\P1481_C.raw~; SpectrumID: ~6334~; PrecursorID: ~0~; scans: ~15224~
7	2::sp|Q68FR8|TBA3_RAT	Tubulin alpha-3 chain OS=Rattus norvegicus OX=10116 GN=Tuba3b PE=2 SV=1	519	50612	14	14	9	9	6200	7506	1	0	0	803.741	2408.2	3	2408.2	0.0006	0	74.39	1.1e-05	R	FDGALNVDLTEFQTNLVPYPR	I					File: ~Y:\CORE\RAW_DATA_2023_QE\P1481_Sigrun_Lange\P1481_C.raw~; SpectrumID: ~8675~; PrecursorID: ~0~; scans: ~18295~
7	2::sp|Q68FR8|TBA3_RAT	Tubulin alpha-3 chain OS=Rattus norvegicus OX=10116 GN=Tuba3b PE=2 SV=1	519	50612	14	14	9	9	6211	7500	1	0	0	1205.6	2409.19	2	2409.19	0.0092	0	137.68	5.2e-12	R	FDGALNVDLTEFQTNLVPYPR	I	Deamidated (NQ)	0.000000000000100000000.0			File: ~Y:\CORE\RAW_DATA_2023_QE\P1481_Sigrun_Lange\P1481_C.raw~; SpectrumID: ~8668~; PrecursorID: ~0~; scans: ~18285~
7	2::sp|Q68FR8|TBA3_RAT	Tubulin alpha-3 chain OS=Rattus norvegicus OX=10116 GN=Tuba3b PE=2 SV=1	519	50612	14	14	9	9	6212	7489	1	0	0	1205.62	2409.22	2	2409.19	0.0397	0	111.75	1.8e-09	R	FDGALNVDLTEFQTNLVPYPR	I	Deamidated (NQ)	0.000000000000100000000.0			File: ~Y:\CORE\RAW_DATA_2023_QE\P1481_Sigrun_Lange\P1481_C.raw~; SpectrumID: ~8656~; PrecursorID: ~0~; scans: ~18270~
7	2::tr|A0A8I5ZN97|A0A8I5ZN97_RAT	Tubulin alpha chain OS=Rattus norvegicus OX=10116 GN=Tuba8 PE=1 SV=1	411	52387	9	9	5	5	911	1169	1	0	0	512.228	1022.44	2	1022.44	0.0004	0	52.17	0.00059	K	EDAANNYAR	G					File: ~Y:\CORE\RAW_DATA_2023_QE\P1481_Sigrun_Lange\P1481_C.raw~; SpectrumID: ~1540~; PrecursorID: ~0~; scans: ~6622~
7	2::tr|A0A8I5ZN97|A0A8I5ZN97_RAT	Tubulin alpha chain OS=Rattus norvegicus OX=10116 GN=Tuba8 PE=1 SV=1	411	52387	9	9	5	5	2542	4377	1	0	0	470.928	1409.76	3	1409.77	-0.0029	0	46.41	0.0028	R	QLFHPEQLITGK	E					File: ~Y:\CORE\RAW_DATA_2023_QE\P1481_Sigrun_Lange\P1481_C.raw~; SpectrumID: ~5160~; PrecursorID: ~0~; scans: ~13319~
7	2::tr|A0A8I5ZN97|A0A8I5ZN97_RAT	Tubulin alpha chain OS=Rattus norvegicus OX=10116 GN=Tuba8 PE=1 SV=1	411	52387	9	9	5	5	2543	4167	1	0	0	470.929	1409.77	3	1409.77	-0.0011	0	36.8	0.025	R	QLFHPEQLITGK	E					File: ~Y:\CORE\RAW_DATA_2023_QE\P1481_Sigrun_Lange\P1481_C.raw~; SpectrumID: ~4949~; PrecursorID: ~0~; scans: ~13045~
7	2::tr|A0A8I5ZN97|A0A8I5ZN97_RAT	Tubulin alpha chain OS=Rattus norvegicus OX=10116 GN=Tuba8 PE=1 SV=1	411	52387	9	9	5	5	3321	5977	1	0	1	799.885	1597.76	2	1597.76	-0.0036	0	46.74	0.0043	R	TIQFVDWCPTGFK	V					File: ~Y:\CORE\RAW_DATA_2023_QE\P1481_Sigrun_Lange\P1481_C.raw~; SpectrumID: ~6770~; PrecursorID: ~0~; scans: ~15882~
7	2::tr|A0A8I5ZN97|A0A8I5ZN97_RAT	Tubulin alpha chain OS=Rattus norvegicus OX=10116 GN=Tuba8 PE=1 SV=1	411	52387	9	9	5	5	3322	6191	1	0	1	799.887	1597.76	2	1597.76	-0.0006	0	62.03	0.00012	R	TIQFVDWCPTGFK	V					File: ~Y:\CORE\RAW_DATA_2023_QE\P1481_Sigrun_Lange\P1481_C.raw~; SpectrumID: ~6993~; PrecursorID: ~0~; scans: ~16178~
7	2::tr|A0A8I5ZN97|A0A8I5ZN97_RAT	Tubulin alpha chain OS=Rattus norvegicus OX=10116 GN=Tuba8 PE=1 SV=1	411	52387	9	9	5	5	4160	4529	1	0	0	608.998	1823.97	3	1823.98	-0.0057	0	39.34	0.018	K	VGINYQPPTVVPGGDLAK	V					File: ~Y:\CORE\RAW_DATA_2023_QE\P1481_Sigrun_Lange\P1481_C.raw~; SpectrumID: ~5312~; PrecursorID: ~0~; scans: ~13647~
7	2::tr|A0A8I5ZN97|A0A8I5ZN97_RAT	Tubulin alpha chain OS=Rattus norvegicus OX=10116 GN=Tuba8 PE=1 SV=1	411	52387	9	9	5	5	6200	7506	1	0	0	803.741	2408.2	3	2408.2	0.0006	0	74.39	1.1e-05	R	FDGALNVDLTEFQTNLVPYPR	I					File: ~Y:\CORE\RAW_DATA_2023_QE\P1481_Sigrun_Lange\P1481_C.raw~; SpectrumID: ~8675~; PrecursorID: ~0~; scans: ~18295~
7	2::tr|A0A8I5ZN97|A0A8I5ZN97_RAT	Tubulin alpha chain OS=Rattus norvegicus OX=10116 GN=Tuba8 PE=1 SV=1	411	52387	9	9	5	5	6211	7500	1	0	0	1205.6	2409.19	2	2409.19	0.0092	0	137.68	5.2e-12	R	FDGALNVDLTEFQTNLVPYPR	I	Deamidated (NQ)	0.000000000000100000000.0			File: ~Y:\CORE\RAW_DATA_2023_QE\P1481_Sigrun_Lange\P1481_C.raw~; SpectrumID: ~8668~; PrecursorID: ~0~; scans: ~18285~
7	2::tr|A0A8I5ZN97|A0A8I5ZN97_RAT	Tubulin alpha chain OS=Rattus norvegicus OX=10116 GN=Tuba8 PE=1 SV=1	411	52387	9	9	5	5	6212	7489	1	0	0	1205.62	2409.22	2	2409.19	0.0397	0	111.75	1.8e-09	R	FDGALNVDLTEFQTNLVPYPR	I	Deamidated (NQ)	0.000000000000100000000.0			File: ~Y:\CORE\RAW_DATA_2023_QE\P1481_Sigrun_Lange\P1481_C.raw~; SpectrumID: ~8656~; PrecursorID: ~0~; scans: ~18270~
7	2::sp|Q6AY56|TBA8_RAT	Tubulin alpha-8 chain OS=Rattus norvegicus OX=10116 GN=Tuba8 PE=2 SV=1	411	50690	9	9	5	5	911	1169	1	0	0	512.228	1022.44	2	1022.44	0.0004	0	52.17	0.00059	K	EDAANNYAR	G					File: ~Y:\CORE\RAW_DATA_2023_QE\P1481_Sigrun_Lange\P1481_C.raw~; SpectrumID: ~1540~; PrecursorID: ~0~; scans: ~6622~
7	2::sp|Q6AY56|TBA8_RAT	Tubulin alpha-8 chain OS=Rattus norvegicus OX=10116 GN=Tuba8 PE=2 SV=1	411	50690	9	9	5	5	2542	4377	1	0	0	470.928	1409.76	3	1409.77	-0.0029	0	46.41	0.0028	R	QLFHPEQLITGK	E					File: ~Y:\CORE\RAW_DATA_2023_QE\P1481_Sigrun_Lange\P1481_C.raw~; SpectrumID: ~5160~; PrecursorID: ~0~; scans: ~13319~
7	2::sp|Q6AY56|TBA8_RAT	Tubulin alpha-8 chain OS=Rattus norvegicus OX=10116 GN=Tuba8 PE=2 SV=1	411	50690	9	9	5	5	2543	4167	1	0	0	470.929	1409.77	3	1409.77	-0.0011	0	36.8	0.025	R	QLFHPEQLITGK	E					File: ~Y:\CORE\RAW_DATA_2023_QE\P1481_Sigrun_Lange\P1481_C.raw~; SpectrumID: ~4949~; PrecursorID: ~0~; scans: ~13045~
7	2::sp|Q6AY56|TBA8_RAT	Tubulin alpha-8 chain OS=Rattus norvegicus OX=10116 GN=Tuba8 PE=2 SV=1	411	50690	9	9	5	5	3321	5977	1	0	1	799.885	1597.76	2	1597.76	-0.0036	0	46.74	0.0043	R	TIQFVDWCPTGFK	V					File: ~Y:\CORE\RAW_DATA_2023_QE\P1481_Sigrun_Lange\P1481_C.raw~; SpectrumID: ~6770~; PrecursorID: ~0~; scans: ~15882~
7	2::sp|Q6AY56|TBA8_RAT	Tubulin alpha-8 chain OS=Rattus norvegicus OX=10116 GN=Tuba8 PE=2 SV=1	411	50690	9	9	5	5	3322	6191	1	0	1	799.887	1597.76	2	1597.76	-0.0006	0	62.03	0.00012	R	TIQFVDWCPTGFK	V					File: ~Y:\CORE\RAW_DATA_2023_QE\P1481_Sigrun_Lange\P1481_C.raw~; SpectrumID: ~6993~; PrecursorID: ~0~; scans: ~16178~
7	2::sp|Q6AY56|TBA8_RAT	Tubulin alpha-8 chain OS=Rattus norvegicus OX=10116 GN=Tuba8 PE=2 SV=1	411	50690	9	9	5	5	4160	4529	1	0	0	608.998	1823.97	3	1823.98	-0.0057	0	39.34	0.018	K	VGINYQPPTVVPGGDLAK	V					File: ~Y:\CORE\RAW_DATA_2023_QE\P1481_Sigrun_Lange\P1481_C.raw~; SpectrumID: ~5312~; PrecursorID: ~0~; scans: ~13647~
7	2::sp|Q6AY56|TBA8_RAT	Tubulin alpha-8 chain OS=Rattus norvegicus OX=10116 GN=Tuba8 PE=2 SV=1	411	50690	9	9	5	5	6200	7506	1	0	0	803.741	2408.2	3	2408.2	0.0006	0	74.39	1.1e-05	R	FDGALNVDLTEFQTNLVPYPR	I					File: ~Y:\CORE\RAW_DATA_2023_QE\P1481_Sigrun_Lange\P1481_C.raw~; SpectrumID: ~8675~; PrecursorID: ~0~; scans: ~18295~
7	2::sp|Q6AY56|TBA8_RAT	Tubulin alpha-8 chain OS=Rattus norvegicus OX=10116 GN=Tuba8 PE=2 SV=1	411	50690	9	9	5	5	6211	7500	1	0	0	1205.6	2409.19	2	2409.19	0.0092	0	137.68	5.2e-12	R	FDGALNVDLTEFQTNLVPYPR	I	Deamidated (NQ)	0.000000000000100000000.0			File: ~Y:\CORE\RAW_DATA_2023_QE\P1481_Sigrun_Lange\P1481_C.raw~; SpectrumID: ~8668~; PrecursorID: ~0~; scans: ~18285~
7	2::sp|Q6AY56|TBA8_RAT	Tubulin alpha-8 chain OS=Rattus norvegicus OX=10116 GN=Tuba8 PE=2 SV=1	411	50690	9	9	5	5	6212	7489	1	0	0	1205.62	2409.22	2	2409.19	0.0397	0	111.75	1.8e-09	R	FDGALNVDLTEFQTNLVPYPR	I	Deamidated (NQ)	0.000000000000100000000.0			File: ~Y:\CORE\RAW_DATA_2023_QE\P1481_Sigrun_Lange\P1481_C.raw~; SpectrumID: ~8656~; PrecursorID: ~0~; scans: ~18270~
7	2::tr|A0A0H2UHM7|A0A0H2UHM7_RAT	Tubulin alpha chain OS=Rattus norvegicus OX=10116 GN=Tuba1c PE=3 SV=2	405	41309	8	8	4	4	878	3163	1	0	1	508.291	1014.57	2	1014.57	-0.0044	0	36.96	0.038	K	DVNAAIATIK	T					File: ~Y:\CORE\RAW_DATA_2023_QE\P1481_Sigrun_Lange\P1481_C.raw~; SpectrumID: ~3937~; PrecursorID: ~0~; scans: ~11556~
7	2::tr|A0A0H2UHM7|A0A0H2UHM7_RAT	Tubulin alpha chain OS=Rattus norvegicus OX=10116 GN=Tuba1c PE=3 SV=2	405	41309	8	8	4	4	879	3323	1	0	1	508.293	1014.57	2	1014.57	0.0003	0	53.02	0.0009	K	DVNAAIATIK	T					File: ~Y:\CORE\RAW_DATA_2023_QE\P1481_Sigrun_Lange\P1481_C.raw~; SpectrumID: ~4101~; PrecursorID: ~0~; scans: ~11815~
7	2::tr|A0A0H2UHM7|A0A0H2UHM7_RAT	Tubulin alpha chain OS=Rattus norvegicus OX=10116 GN=Tuba1c PE=3 SV=2	405	41309	8	8	4	4	1767	4086	1	0	0	625.28	1248.55	2	1248.55	0.0002	0	61.27	8e-05	K	YMACCLLYR	G					File: ~Y:\CORE\RAW_DATA_2023_QE\P1481_Sigrun_Lange\P1481_C.raw~; SpectrumID: ~4868~; PrecursorID: ~0~; scans: ~12919~
7	2::tr|A0A0H2UHM7|A0A0H2UHM7_RAT	Tubulin alpha chain OS=Rattus norvegicus OX=10116 GN=Tuba1c PE=3 SV=2	405	41309	8	8	4	4	1768	3897	1	0	0	625.284	1248.55	2	1248.55	0.0084	0	38.96	0.017	K	YMACCLLYR	G					File: ~Y:\CORE\RAW_DATA_2023_QE\P1481_Sigrun_Lange\P1481_C.raw~; SpectrumID: ~4677~; PrecursorID: ~0~; scans: ~12655~
7	2::tr|A0A0H2UHM7|A0A0H2UHM7_RAT	Tubulin alpha chain OS=Rattus norvegicus OX=10116 GN=Tuba1c PE=3 SV=2	405	41309	8	8	4	4	4760	5548	1	0	1	1004.44	2006.87	2	2006.89	-0.0119	0	64.78	3.7e-05	K	TIGGGDDSFNTFFSETGAGK	H					File: ~Y:\CORE\RAW_DATA_2023_QE\P1481_Sigrun_Lange\P1481_C.raw~; SpectrumID: ~6334~; PrecursorID: ~0~; scans: ~15224~
7	2::tr|A0A0H2UHM7|A0A0H2UHM7_RAT	Tubulin alpha chain OS=Rattus norvegicus OX=10116 GN=Tuba1c PE=3 SV=2	405	41309	8	8	4	4	6200	7506	1	0	0	803.741	2408.2	3	2408.2	0.0006	0	74.39	1.1e-05	R	FDGALNVDLTEFQTNLVPYPR	I					File: ~Y:\CORE\RAW_DATA_2023_QE\P1481_Sigrun_Lange\P1481_C.raw~; SpectrumID: ~8675~; PrecursorID: ~0~; scans: ~18295~
7	2::tr|A0A0H2UHM7|A0A0H2UHM7_RAT	Tubulin alpha chain OS=Rattus norvegicus OX=10116 GN=Tuba1c PE=3 SV=2	405	41309	8	8	4	4	6211	7500	1	0	0	1205.6	2409.19	2	2409.19	0.0092	0	137.68	5.2e-12	R	FDGALNVDLTEFQTNLVPYPR	I	Deamidated (NQ)	0.000000000000100000000.0			File: ~Y:\CORE\RAW_DATA_2023_QE\P1481_Sigrun_Lange\P1481_C.raw~; SpectrumID: ~8668~; PrecursorID: ~0~; scans: ~18285~
7	2::tr|A0A0H2UHM7|A0A0H2UHM7_RAT	Tubulin alpha chain OS=Rattus norvegicus OX=10116 GN=Tuba1c PE=3 SV=2	405	41309	8	8	4	4	6212	7489	1	0	0	1205.62	2409.22	2	2409.19	0.0397	0	111.75	1.8e-09	R	FDGALNVDLTEFQTNLVPYPR	I	Deamidated (NQ)	0.000000000000100000000.0			File: ~Y:\CORE\RAW_DATA_2023_QE\P1481_Sigrun_Lange\P1481_C.raw~; SpectrumID: ~8656~; PrecursorID: ~0~; scans: ~18270~
7	2::tr|F1LUM5|F1LUM5_RAT	Tubulin alpha chain OS=Rattus norvegicus OX=10116 GN=Tubal3 PE=3 SV=3	106	50789	3	3	2	2	911	1169	1	0	0	512.228	1022.44	2	1022.44	0.0004	0	52.17	0.00059	K	EDAANNYAR	G					File: ~Y:\CORE\RAW_DATA_2023_QE\P1481_Sigrun_Lange\P1481_C.raw~; SpectrumID: ~1540~; PrecursorID: ~0~; scans: ~6622~
7	2::tr|F1LUM5|F1LUM5_RAT	Tubulin alpha chain OS=Rattus norvegicus OX=10116 GN=Tubal3 PE=3 SV=3	106	50789	3	3	2	2	1767	4086	1	0	0	625.28	1248.55	2	1248.55	0.0002	0	61.27	8e-05	K	YMACCLLYR	G					File: ~Y:\CORE\RAW_DATA_2023_QE\P1481_Sigrun_Lange\P1481_C.raw~; SpectrumID: ~4868~; PrecursorID: ~0~; scans: ~12919~
7	2::tr|F1LUM5|F1LUM5_RAT	Tubulin alpha chain OS=Rattus norvegicus OX=10116 GN=Tubal3 PE=3 SV=3	106	50789	3	3	2	2	1768	3897	1	0	0	625.284	1248.55	2	1248.55	0.0084	0	38.96	0.017	K	YMACCLLYR	G					File: ~Y:\CORE\RAW_DATA_2023_QE\P1481_Sigrun_Lange\P1481_C.raw~; SpectrumID: ~4677~; PrecursorID: ~0~; scans: ~12655~
7	2::tr|A0A8I5Y4J3|A0A8I5Y4J3_RAT	Uncharacterized protein OS=Rattus norvegicus OX=10116 PE=3 SV=1	64	39316	2	2	1	1	2542	4377	1	0	0	470.928	1409.76	3	1409.77	-0.0029	0	46.41	0.0028	R	QLFHPEQLITGK	E					File: ~Y:\CORE\RAW_DATA_2023_QE\P1481_Sigrun_Lange\P1481_C.raw~; SpectrumID: ~5160~; PrecursorID: ~0~; scans: ~13319~
7	2::tr|A0A8I5Y4J3|A0A8I5Y4J3_RAT	Uncharacterized protein OS=Rattus norvegicus OX=10116 PE=3 SV=1	64	39316	2	2	1	1	2543	4167	1	0	0	470.929	1409.77	3	1409.77	-0.0011	0	36.8	0.025	R	QLFHPEQLITGK	E					File: ~Y:\CORE\RAW_DATA_2023_QE\P1481_Sigrun_Lange\P1481_C.raw~; SpectrumID: ~4949~; PrecursorID: ~0~; scans: ~13045~
8	2::tr|A0A8I5ZMI8|A0A8I5ZMI8_RAT	Keratin, type II cytoskeletal 6A-like OS=Rattus norvegicus OX=10116 GN=LOC120093742 PE=3 SV=1	691	59627	26	26	9	9	199	3583	1	0	0	414.218	826.421	2	826.423	-0.0019	0	50.64	0.00046	K	FASFIDK	V					File: ~Y:\CORE\RAW_DATA_2023_QE\P1481_Sigrun_Lange\P1481_C.raw~; SpectrumID: ~4362~; PrecursorID: ~0~; scans: ~12207~
8	2::tr|A0A8I5ZMI8|A0A8I5ZMI8_RAT	Keratin, type II cytoskeletal 6A-like OS=Rattus norvegicus OX=10116 GN=LOC120093742 PE=3 SV=1	691	59627	26	26	9	9	200	3241	1	0	0	414.218	826.422	2	826.423	-0.0007	0	40.14	0.0047	K	FASFIDK	V					File: ~Y:\CORE\RAW_DATA_2023_QE\P1481_Sigrun_Lange\P1481_C.raw~; SpectrumID: ~4018~; PrecursorID: ~0~; scans: ~11688~
8	2::tr|A0A8I5ZMI8|A0A8I5ZMI8_RAT	Keratin, type II cytoskeletal 6A-like OS=Rattus norvegicus OX=10116 GN=LOC120093742 PE=3 SV=1	691	59627	26	26	9	9	201	3087	1	0	0	414.218	826.422	2	826.423	-0.0007	0	41.19	0.0037	K	FASFIDK	V					File: ~Y:\CORE\RAW_DATA_2023_QE\P1481_Sigrun_Lange\P1481_C.raw~; SpectrumID: ~3861~; PrecursorID: ~0~; scans: ~11433~
8	2::tr|A0A8I5ZMI8|A0A8I5ZMI8_RAT	Keratin, type II cytoskeletal 6A-like OS=Rattus norvegicus OX=10116 GN=LOC120093742 PE=3 SV=1	691	59627	26	26	9	9	202	3410	1	0	0	414.218	826.422	2	826.423	-0.0002	0	45.05	0.0015	K	FASFIDK	V					File: ~Y:\CORE\RAW_DATA_2023_QE\P1481_Sigrun_Lange\P1481_C.raw~; SpectrumID: ~4188~; PrecursorID: ~0~; scans: ~11946~
8	2::tr|A0A8I5ZMI8|A0A8I5ZMI8_RAT	Keratin, type II cytoskeletal 6A-like OS=Rattus norvegicus OX=10116 GN=LOC120093742 PE=3 SV=1	691	59627	26	26	9	9	923	2058	1	1	0	513.735	1025.45	2	1025.45	0.0058	0	37.51	0.015	K	DVDAAYMNK	V					File: ~Y:\CORE\RAW_DATA_2023_QE\P1481_Sigrun_Lange\P1481_C.raw~; SpectrumID: ~2762~; PrecursorID: ~0~; scans: ~9061~
8	2::tr|A0A8I5ZMI8|A0A8I5ZMI8_RAT	Keratin, type II cytoskeletal 6A-like OS=Rattus norvegicus OX=10116 GN=LOC120093742 PE=3 SV=1	691	59627	26	26	9	9	1458	2818	1	0	0	590.303	1178.59	2	1178.59	-0.0009	0	71.34	1.4e-05	K	YEELQITAGR	H					File: ~Y:\CORE\RAW_DATA_2023_QE\P1481_Sigrun_Lange\P1481_C.raw~; SpectrumID: ~3582~; PrecursorID: ~0~; scans: ~10998~
8	2::tr|A0A8I5ZMI8|A0A8I5ZMI8_RAT	Keratin, type II cytoskeletal 6A-like OS=Rattus norvegicus OX=10116 GN=LOC120093742 PE=3 SV=1	691	59627	26	26	9	9	1459	2686	1	0	0	590.303	1178.59	2	1178.59	-0.0007	0	54.96	0.00063	K	YEELQITAGR	H					File: ~Y:\CORE\RAW_DATA_2023_QE\P1481_Sigrun_Lange\P1481_C.raw~; SpectrumID: ~3446~; PrecursorID: ~0~; scans: ~10741~
8	2::tr|A0A8I5ZMI8|A0A8I5ZMI8_RAT	Keratin, type II cytoskeletal 6A-like OS=Rattus norvegicus OX=10116 GN=LOC120093742 PE=3 SV=1	691	59627	26	26	9	9	1460	2976	1	0	0	590.303	1178.59	2	1178.59	-0.0006	0	71.38	1.4e-05	K	YEELQITAGR	H					File: ~Y:\CORE\RAW_DATA_2023_QE\P1481_Sigrun_Lange\P1481_C.raw~; SpectrumID: ~3748~; PrecursorID: ~0~; scans: ~11257~
8	2::tr|A0A8I5ZMI8|A0A8I5ZMI8_RAT	Keratin, type II cytoskeletal 6A-like OS=Rattus norvegicus OX=10116 GN=LOC120093742 PE=3 SV=1	691	59627	26	26	9	9	1461	3141	1	0	0	590.304	1178.59	2	1178.59	0.0004	0	71.3	1.4e-05	K	YEELQITAGR	H					File: ~Y:\CORE\RAW_DATA_2023_QE\P1481_Sigrun_Lange\P1481_C.raw~; SpectrumID: ~3915~; PrecursorID: ~0~; scans: ~11515~
8	2::tr|A0A8I5ZMI8|A0A8I5ZMI8_RAT	Keratin, type II cytoskeletal 6A-like OS=Rattus norvegicus OX=10116 GN=LOC120093742 PE=3 SV=1	691	59627	26	26	9	9	1462	3461	1	0	0	590.304	1178.59	2	1178.59	0.001	0	59.87	0.0002	K	YEELQITAGR	H					File: ~Y:\CORE\RAW_DATA_2023_QE\P1481_Sigrun_Lange\P1481_C.raw~; SpectrumID: ~4240~; PrecursorID: ~0~; scans: ~12028~
8	2::tr|A0A8I5ZMI8|A0A8I5ZMI8_RAT	Keratin, type II cytoskeletal 6A-like OS=Rattus norvegicus OX=10116 GN=LOC120093742 PE=3 SV=1	691	59627	26	26	9	9	1463	3288	1	0	0	590.305	1178.6	2	1178.59	0.0025	0	53.86	0.00078	K	YEELQITAGR	H					File: ~Y:\CORE\RAW_DATA_2023_QE\P1481_Sigrun_Lange\P1481_C.raw~; SpectrumID: ~4066~; PrecursorID: ~0~; scans: ~11769~
8	2::tr|A0A8I5ZMI8|A0A8I5ZMI8_RAT	Keratin, type II cytoskeletal 6A-like OS=Rattus norvegicus OX=10116 GN=LOC120093742 PE=3 SV=1	691	59627	26	26	9	9	1590	2303	1	1	0	606.78	1211.55	2	1211.55	-0.0007	0	40.54	0.01	R	AEAESWYQTK	Y					File: ~Y:\CORE\RAW_DATA_2023_QE\P1481_Sigrun_Lange\P1481_C.raw~; SpectrumID: ~3038~; PrecursorID: ~0~; scans: ~9663~
8	2::tr|A0A8I5ZMI8|A0A8I5ZMI8_RAT	Keratin, type II cytoskeletal 6A-like OS=Rattus norvegicus OX=10116 GN=LOC120093742 PE=3 SV=1	691	59627	26	26	9	9	1634	3296	1	1	1	611.819	1221.62	2	1221.62	0.0003	0	48.41	0.0026	R	TAAENEFVTLK	K					File: ~Y:\CORE\RAW_DATA_2023_QE\P1481_Sigrun_Lange\P1481_C.raw~; SpectrumID: ~4074~; PrecursorID: ~0~; scans: ~11779~
8	2::tr|A0A8I5ZMI8|A0A8I5ZMI8_RAT	Keratin, type II cytoskeletal 6A-like OS=Rattus norvegicus OX=10116 GN=LOC120093742 PE=3 SV=1	691	59627	26	26	9	9	1635	3145	1	1	1	611.82	1221.62	2	1221.62	0.0005	0	72.96	9.3e-06	R	TAAENEFVTLK	K					File: ~Y:\CORE\RAW_DATA_2023_QE\P1481_Sigrun_Lange\P1481_C.raw~; SpectrumID: ~3919~; PrecursorID: ~0~; scans: ~11522~
8	2::tr|A0A8I5ZMI8|A0A8I5ZMI8_RAT	Keratin, type II cytoskeletal 6A-like OS=Rattus norvegicus OX=10116 GN=LOC120093742 PE=3 SV=1	691	59627	26	26	9	9	1846	4929	1	0	0	632.35	1262.69	2	1262.69	-0.0013	0	76.23	3.9e-06	K	LALDVEIATYR	T					File: ~Y:\CORE\RAW_DATA_2023_QE\P1481_Sigrun_Lange\P1481_C.raw~; SpectrumID: ~5713~; PrecursorID: ~0~; scans: ~14256~
8	2::tr|A0A8I5ZMI8|A0A8I5ZMI8_RAT	Keratin, type II cytoskeletal 6A-like OS=Rattus norvegicus OX=10116 GN=LOC120093742 PE=3 SV=1	691	59627	26	26	9	9	1847	5446	1	0	0	632.35	1262.69	2	1262.69	-0.001	0	50.91	0.0013	K	LALDVEIATYR	T					File: ~Y:\CORE\RAW_DATA_2023_QE\P1481_Sigrun_Lange\P1481_C.raw~; SpectrumID: ~6231~; PrecursorID: ~0~; scans: ~15062~
8	2::tr|A0A8I5ZMI8|A0A8I5ZMI8_RAT	Keratin, type II cytoskeletal 6A-like OS=Rattus norvegicus OX=10116 GN=LOC120093742 PE=3 SV=1	691	59627	26	26	9	9	1848	5126	1	0	0	632.35	1262.69	2	1262.69	-0.0008	0	72.83	8.6e-06	K	LALDVEIATYR	T					File: ~Y:\CORE\RAW_DATA_2023_QE\P1481_Sigrun_Lange\P1481_C.raw~; SpectrumID: ~5910~; PrecursorID: ~0~; scans: ~14526~
8	2::tr|A0A8I5ZMI8|A0A8I5ZMI8_RAT	Keratin, type II cytoskeletal 6A-like OS=Rattus norvegicus OX=10116 GN=LOC120093742 PE=3 SV=1	691	59627	26	26	9	9	1849	5281	1	0	0	632.352	1262.69	2	1262.69	0.0018	0	73.06	7.4e-06	K	LALDVEIATYR	T					File: ~Y:\CORE\RAW_DATA_2023_QE\P1481_Sigrun_Lange\P1481_C.raw~; SpectrumID: ~6066~; PrecursorID: ~0~; scans: ~14783~
8	2::tr|A0A8I5ZMI8|A0A8I5ZMI8_RAT	Keratin, type II cytoskeletal 6A-like OS=Rattus norvegicus OX=10116 GN=LOC120093742 PE=3 SV=1	691	59627	26	26	9	9	2020	5304	1	0	0	651.859	1301.7	2	1301.71	-0.0051	0	61.25	0.00017	R	SLDLDSIIAEVK	A					File: ~Y:\CORE\RAW_DATA_2023_QE\P1481_Sigrun_Lange\P1481_C.raw~; SpectrumID: ~6089~; PrecursorID: ~0~; scans: ~14824~
8	2::tr|A0A8I5ZMI8|A0A8I5ZMI8_RAT	Keratin, type II cytoskeletal 6A-like OS=Rattus norvegicus OX=10116 GN=LOC120093742 PE=3 SV=1	691	59627	26	26	9	9	2021	6847	1	0	0	651.861	1301.71	2	1301.71	-0.0007	0	76.42	5.3e-06	R	SLDLDSIIAEVK	A					File: ~Y:\CORE\RAW_DATA_2023_QE\P1481_Sigrun_Lange\P1481_C.raw~; SpectrumID: ~7752~; PrecursorID: ~0~; scans: ~17152~
8	2::tr|A0A8I5ZMI8|A0A8I5ZMI8_RAT	Keratin, type II cytoskeletal 6A-like OS=Rattus norvegicus OX=10116 GN=LOC120093742 PE=3 SV=1	691	59627	26	26	9	9	2022	7036	1	0	0	651.861	1301.71	2	1301.71	-0.0002	0	67.35	4.3e-05	R	SLDLDSIIAEVK	A					File: ~Y:\CORE\RAW_DATA_2023_QE\P1481_Sigrun_Lange\P1481_C.raw~; SpectrumID: ~7967~; PrecursorID: ~0~; scans: ~17431~
8	2::tr|A0A8I5ZMI8|A0A8I5ZMI8_RAT	Keratin, type II cytoskeletal 6A-like OS=Rattus norvegicus OX=10116 GN=LOC120093742 PE=3 SV=1	691	59627	26	26	9	9	2023	6857	1	0	0	434.91	1301.71	3	1301.71	-0.0002	0	42.83	0.012	R	SLDLDSIIAEVK	A					File: ~Y:\CORE\RAW_DATA_2023_QE\P1481_Sigrun_Lange\P1481_C.raw~; SpectrumID: ~7764~; PrecursorID: ~0~; scans: ~17169~
8	2::tr|A0A8I5ZMI8|A0A8I5ZMI8_RAT	Keratin, type II cytoskeletal 6A-like OS=Rattus norvegicus OX=10116 GN=LOC120093742 PE=3 SV=1	691	59627	26	26	9	9	2229	2794	1	1	1	450.913	1349.72	3	1349.72	-0.0032	1	42.41	0.0096	R	TAAENEFVTLKK	D					File: ~Y:\CORE\RAW_DATA_2023_QE\P1481_Sigrun_Lange\P1481_C.raw~; SpectrumID: ~3556~; PrecursorID: ~0~; scans: ~10947~
8	2::tr|A0A8I5ZMI8|A0A8I5ZMI8_RAT	Keratin, type II cytoskeletal 6A-like OS=Rattus norvegicus OX=10116 GN=LOC120093742 PE=3 SV=1	691	59627	26	26	9	9	4377	7167	1	1	1	630.995	1889.96	3	1889.96	0.0004	0	63.95	0.00011	R	QNLEPLFEQYINNLR	R					File: ~Y:\CORE\RAW_DATA_2023_QE\P1481_Sigrun_Lange\P1481_C.raw~; SpectrumID: ~8120~; PrecursorID: ~0~; scans: ~17627~
8	2::tr|A0A8I5ZMI8|A0A8I5ZMI8_RAT	Keratin, type II cytoskeletal 6A-like OS=Rattus norvegicus OX=10116 GN=LOC120093742 PE=3 SV=1	691	59627	26	26	9	9	4384	7163	1	1	1	946.495	1890.98	2	1890.95	0.0288	0	54.88	0.00079	R	QNLEPLFEQYINNLR	R	Deamidated (NQ)	0.000000001000000.0			File: ~Y:\CORE\RAW_DATA_2023_QE\P1481_Sigrun_Lange\P1481_C.raw~; SpectrumID: ~8116~; PrecursorID: ~0~; scans: ~17622~
8	2::tr|A0A8I5ZMI8|A0A8I5ZMI8_RAT	Keratin, type II cytoskeletal 6A-like OS=Rattus norvegicus OX=10116 GN=LOC120093742 PE=3 SV=1	691	59627	26	26	9	9	4387	6452	1	1	1	946.979	1891.94	2	1891.93	0.0124	0	38.69	0.039	R	QNLEPLFEQYINNLR	R	2 Deamidated (NQ)	0.010000000001000.0			File: ~Y:\CORE\RAW_DATA_2023_QE\P1481_Sigrun_Lange\P1481_C.raw~; SpectrumID: ~7282~; PrecursorID: ~0~; scans: ~16556~
8	2::sp|Q4FZU2|K2C6A_RAT	Keratin, type II cytoskeletal 6A OS=Rattus norvegicus OX=10116 GN=Krt6a PE=1 SV=1	616	59555	23	23	8	8	199	3583	1	0	0	414.218	826.421	2	826.423	-0.0019	0	50.64	0.00046	K	FASFIDK	V					File: ~Y:\CORE\RAW_DATA_2023_QE\P1481_Sigrun_Lange\P1481_C.raw~; SpectrumID: ~4362~; PrecursorID: ~0~; scans: ~12207~
8	2::sp|Q4FZU2|K2C6A_RAT	Keratin, type II cytoskeletal 6A OS=Rattus norvegicus OX=10116 GN=Krt6a PE=1 SV=1	616	59555	23	23	8	8	200	3241	1	0	0	414.218	826.422	2	826.423	-0.0007	0	40.14	0.0047	K	FASFIDK	V					File: ~Y:\CORE\RAW_DATA_2023_QE\P1481_Sigrun_Lange\P1481_C.raw~; SpectrumID: ~4018~; PrecursorID: ~0~; scans: ~11688~
8	2::sp|Q4FZU2|K2C6A_RAT	Keratin, type II cytoskeletal 6A OS=Rattus norvegicus OX=10116 GN=Krt6a PE=1 SV=1	616	59555	23	23	8	8	201	3087	1	0	0	414.218	826.422	2	826.423	-0.0007	0	41.19	0.0037	K	FASFIDK	V					File: ~Y:\CORE\RAW_DATA_2023_QE\P1481_Sigrun_Lange\P1481_C.raw~; SpectrumID: ~3861~; PrecursorID: ~0~; scans: ~11433~
8	2::sp|Q4FZU2|K2C6A_RAT	Keratin, type II cytoskeletal 6A OS=Rattus norvegicus OX=10116 GN=Krt6a PE=1 SV=1	616	59555	23	23	8	8	202	3410	1	0	0	414.218	826.422	2	826.423	-0.0002	0	45.05	0.0015	K	FASFIDK	V					File: ~Y:\CORE\RAW_DATA_2023_QE\P1481_Sigrun_Lange\P1481_C.raw~; SpectrumID: ~4188~; PrecursorID: ~0~; scans: ~11946~
8	2::sp|Q4FZU2|K2C6A_RAT	Keratin, type II cytoskeletal 6A OS=Rattus norvegicus OX=10116 GN=Krt6a PE=1 SV=1	616	59555	23	23	8	8	923	2058	1	0	0	513.735	1025.45	2	1025.45	0.0058	0	37.51	0.015	K	DVDAAYMNK	V					File: ~Y:\CORE\RAW_DATA_2023_QE\P1481_Sigrun_Lange\P1481_C.raw~; SpectrumID: ~2762~; PrecursorID: ~0~; scans: ~9061~
8	2::sp|Q4FZU2|K2C6A_RAT	Keratin, type II cytoskeletal 6A OS=Rattus norvegicus OX=10116 GN=Krt6a PE=1 SV=1	616	59555	23	23	8	8	1458	2818	1	0	0	590.303	1178.59	2	1178.59	-0.0009	0	71.34	1.4e-05	K	YEELQITAGR	H					File: ~Y:\CORE\RAW_DATA_2023_QE\P1481_Sigrun_Lange\P1481_C.raw~; SpectrumID: ~3582~; PrecursorID: ~0~; scans: ~10998~
8	2::sp|Q4FZU2|K2C6A_RAT	Keratin, type II cytoskeletal 6A OS=Rattus norvegicus OX=10116 GN=Krt6a PE=1 SV=1	616	59555	23	23	8	8	1459	2686	1	0	0	590.303	1178.59	2	1178.59	-0.0007	0	54.96	0.00063	K	YEELQITAGR	H					File: ~Y:\CORE\RAW_DATA_2023_QE\P1481_Sigrun_Lange\P1481_C.raw~; SpectrumID: ~3446~; PrecursorID: ~0~; scans: ~10741~
8	2::sp|Q4FZU2|K2C6A_RAT	Keratin, type II cytoskeletal 6A OS=Rattus norvegicus OX=10116 GN=Krt6a PE=1 SV=1	616	59555	23	23	8	8	1460	2976	1	0	0	590.303	1178.59	2	1178.59	-0.0006	0	71.38	1.4e-05	K	YEELQITAGR	H					File: ~Y:\CORE\RAW_DATA_2023_QE\P1481_Sigrun_Lange\P1481_C.raw~; SpectrumID: ~3748~; PrecursorID: ~0~; scans: ~11257~
8	2::sp|Q4FZU2|K2C6A_RAT	Keratin, type II cytoskeletal 6A OS=Rattus norvegicus OX=10116 GN=Krt6a PE=1 SV=1	616	59555	23	23	8	8	1461	3141	1	0	0	590.304	1178.59	2	1178.59	0.0004	0	71.3	1.4e-05	K	YEELQITAGR	H					File: ~Y:\CORE\RAW_DATA_2023_QE\P1481_Sigrun_Lange\P1481_C.raw~; SpectrumID: ~3915~; PrecursorID: ~0~; scans: ~11515~
8	2::sp|Q4FZU2|K2C6A_RAT	Keratin, type II cytoskeletal 6A OS=Rattus norvegicus OX=10116 GN=Krt6a PE=1 SV=1	616	59555	23	23	8	8	1462	3461	1	0	0	590.304	1178.59	2	1178.59	0.001	0	59.87	0.0002	K	YEELQITAGR	H					File: ~Y:\CORE\RAW_DATA_2023_QE\P1481_Sigrun_Lange\P1481_C.raw~; SpectrumID: ~4240~; PrecursorID: ~0~; scans: ~12028~
8	2::sp|Q4FZU2|K2C6A_RAT	Keratin, type II cytoskeletal 6A OS=Rattus norvegicus OX=10116 GN=Krt6a PE=1 SV=1	616	59555	23	23	8	8	1463	3288	1	0	0	590.305	1178.6	2	1178.59	0.0025	0	53.86	0.00078	K	YEELQITAGR	H					File: ~Y:\CORE\RAW_DATA_2023_QE\P1481_Sigrun_Lange\P1481_C.raw~; SpectrumID: ~4066~; PrecursorID: ~0~; scans: ~11769~
8	2::sp|Q4FZU2|K2C6A_RAT	Keratin, type II cytoskeletal 6A OS=Rattus norvegicus OX=10116 GN=Krt6a PE=1 SV=1	616	59555	23	23	8	8	1590	2303	1	0	0	606.78	1211.55	2	1211.55	-0.0007	0	40.54	0.01	R	AEAESWYQTK	Y					File: ~Y:\CORE\RAW_DATA_2023_QE\P1481_Sigrun_Lange\P1481_C.raw~; SpectrumID: ~3038~; PrecursorID: ~0~; scans: ~9663~
8	2::sp|Q4FZU2|K2C6A_RAT	Keratin, type II cytoskeletal 6A OS=Rattus norvegicus OX=10116 GN=Krt6a PE=1 SV=1	616	59555	23	23	8	8	1634	3296	1	0	1	611.819	1221.62	2	1221.62	0.0003	0	48.41	0.0026	R	TAAENEFVTLK	K					File: ~Y:\CORE\RAW_DATA_2023_QE\P1481_Sigrun_Lange\P1481_C.raw~; SpectrumID: ~4074~; PrecursorID: ~0~; scans: ~11779~
8	2::sp|Q4FZU2|K2C6A_RAT	Keratin, type II cytoskeletal 6A OS=Rattus norvegicus OX=10116 GN=Krt6a PE=1 SV=1	616	59555	23	23	8	8	1635	3145	1	0	1	611.82	1221.62	2	1221.62	0.0005	0	72.96	9.3e-06	R	TAAENEFVTLK	K					File: ~Y:\CORE\RAW_DATA_2023_QE\P1481_Sigrun_Lange\P1481_C.raw~; SpectrumID: ~3919~; PrecursorID: ~0~; scans: ~11522~
8	2::sp|Q4FZU2|K2C6A_RAT	Keratin, type II cytoskeletal 6A OS=Rattus norvegicus OX=10116 GN=Krt6a PE=1 SV=1	616	59555	23	23	8	8	1846	4929	1	0	0	632.35	1262.69	2	1262.69	-0.0013	0	76.23	3.9e-06	K	LALDVEIATYR	T					File: ~Y:\CORE\RAW_DATA_2023_QE\P1481_Sigrun_Lange\P1481_C.raw~; SpectrumID: ~5713~; PrecursorID: ~0~; scans: ~14256~
8	2::sp|Q4FZU2|K2C6A_RAT	Keratin, type II cytoskeletal 6A OS=Rattus norvegicus OX=10116 GN=Krt6a PE=1 SV=1	616	59555	23	23	8	8	1847	5446	1	0	0	632.35	1262.69	2	1262.69	-0.001	0	50.91	0.0013	K	LALDVEIATYR	T					File: ~Y:\CORE\RAW_DATA_2023_QE\P1481_Sigrun_Lange\P1481_C.raw~; SpectrumID: ~6231~; PrecursorID: ~0~; scans: ~15062~
8	2::sp|Q4FZU2|K2C6A_RAT	Keratin, type II cytoskeletal 6A OS=Rattus norvegicus OX=10116 GN=Krt6a PE=1 SV=1	616	59555	23	23	8	8	1848	5126	1	0	0	632.35	1262.69	2	1262.69	-0.0008	0	72.83	8.6e-06	K	LALDVEIATYR	T					File: ~Y:\CORE\RAW_DATA_2023_QE\P1481_Sigrun_Lange\P1481_C.raw~; SpectrumID: ~5910~; PrecursorID: ~0~; scans: ~14526~
8	2::sp|Q4FZU2|K2C6A_RAT	Keratin, type II cytoskeletal 6A OS=Rattus norvegicus OX=10116 GN=Krt6a PE=1 SV=1	616	59555	23	23	8	8	1849	5281	1	0	0	632.352	1262.69	2	1262.69	0.0018	0	73.06	7.4e-06	K	LALDVEIATYR	T					File: ~Y:\CORE\RAW_DATA_2023_QE\P1481_Sigrun_Lange\P1481_C.raw~; SpectrumID: ~6066~; PrecursorID: ~0~; scans: ~14783~
8	2::sp|Q4FZU2|K2C6A_RAT	Keratin, type II cytoskeletal 6A OS=Rattus norvegicus OX=10116 GN=Krt6a PE=1 SV=1	616	59555	23	23	8	8	2020	5304	1	0	0	651.859	1301.7	2	1301.71	-0.0051	0	61.25	0.00017	R	SLDLDSIIAEVK	A					File: ~Y:\CORE\RAW_DATA_2023_QE\P1481_Sigrun_Lange\P1481_C.raw~; SpectrumID: ~6089~; PrecursorID: ~0~; scans: ~14824~
8	2::sp|Q4FZU2|K2C6A_RAT	Keratin, type II cytoskeletal 6A OS=Rattus norvegicus OX=10116 GN=Krt6a PE=1 SV=1	616	59555	23	23	8	8	2021	6847	1	0	0	651.861	1301.71	2	1301.71	-0.0007	0	76.42	5.3e-06	R	SLDLDSIIAEVK	A					File: ~Y:\CORE\RAW_DATA_2023_QE\P1481_Sigrun_Lange\P1481_C.raw~; SpectrumID: ~7752~; PrecursorID: ~0~; scans: ~17152~
8	2::sp|Q4FZU2|K2C6A_RAT	Keratin, type II cytoskeletal 6A OS=Rattus norvegicus OX=10116 GN=Krt6a PE=1 SV=1	616	59555	23	23	8	8	2022	7036	1	0	0	651.861	1301.71	2	1301.71	-0.0002	0	67.35	4.3e-05	R	SLDLDSIIAEVK	A					File: ~Y:\CORE\RAW_DATA_2023_QE\P1481_Sigrun_Lange\P1481_C.raw~; SpectrumID: ~7967~; PrecursorID: ~0~; scans: ~17431~
8	2::sp|Q4FZU2|K2C6A_RAT	Keratin, type II cytoskeletal 6A OS=Rattus norvegicus OX=10116 GN=Krt6a PE=1 SV=1	616	59555	23	23	8	8	2023	6857	1	0	0	434.91	1301.71	3	1301.71	-0.0002	0	42.83	0.012	R	SLDLDSIIAEVK	A					File: ~Y:\CORE\RAW_DATA_2023_QE\P1481_Sigrun_Lange\P1481_C.raw~; SpectrumID: ~7764~; PrecursorID: ~0~; scans: ~17169~
8	2::sp|Q4FZU2|K2C6A_RAT	Keratin, type II cytoskeletal 6A OS=Rattus norvegicus OX=10116 GN=Krt6a PE=1 SV=1	616	59555	23	23	8	8	2229	2794	1	0	1	450.913	1349.72	3	1349.72	-0.0032	1	42.41	0.0096	R	TAAENEFVTLKK	D					File: ~Y:\CORE\RAW_DATA_2023_QE\P1481_Sigrun_Lange\P1481_C.raw~; SpectrumID: ~3556~; PrecursorID: ~0~; scans: ~10947~
8	2::tr|A0A0G2JUG1|A0A0G2JUG1_RAT	IF rod domain-containing protein OS=Rattus norvegicus OX=10116 GN=AABR07001416.1 PE=3 SV=2	528	57076	19	19	5	5	199	3583	1	0	0	414.218	826.421	2	826.423	-0.0019	0	50.64	0.00046	K	FASFIDK	V					File: ~Y:\CORE\RAW_DATA_2023_QE\P1481_Sigrun_Lange\P1481_C.raw~; SpectrumID: ~4362~; PrecursorID: ~0~; scans: ~12207~
8	2::tr|A0A0G2JUG1|A0A0G2JUG1_RAT	IF rod domain-containing protein OS=Rattus norvegicus OX=10116 GN=AABR07001416.1 PE=3 SV=2	528	57076	19	19	5	5	200	3241	1	0	0	414.218	826.422	2	826.423	-0.0007	0	40.14	0.0047	K	FASFIDK	V					File: ~Y:\CORE\RAW_DATA_2023_QE\P1481_Sigrun_Lange\P1481_C.raw~; SpectrumID: ~4018~; PrecursorID: ~0~; scans: ~11688~
8	2::tr|A0A0G2JUG1|A0A0G2JUG1_RAT	IF rod domain-containing protein OS=Rattus norvegicus OX=10116 GN=AABR07001416.1 PE=3 SV=2	528	57076	19	19	5	5	201	3087	1	0	0	414.218	826.422	2	826.423	-0.0007	0	41.19	0.0037	K	FASFIDK	V					File: ~Y:\CORE\RAW_DATA_2023_QE\P1481_Sigrun_Lange\P1481_C.raw~; SpectrumID: ~3861~; PrecursorID: ~0~; scans: ~11433~
8	2::tr|A0A0G2JUG1|A0A0G2JUG1_RAT	IF rod domain-containing protein OS=Rattus norvegicus OX=10116 GN=AABR07001416.1 PE=3 SV=2	528	57076	19	19	5	5	202	3410	1	0	0	414.218	826.422	2	826.423	-0.0002	0	45.05	0.0015	K	FASFIDK	V					File: ~Y:\CORE\RAW_DATA_2023_QE\P1481_Sigrun_Lange\P1481_C.raw~; SpectrumID: ~4188~; PrecursorID: ~0~; scans: ~11946~
8	2::tr|A0A0G2JUG1|A0A0G2JUG1_RAT	IF rod domain-containing protein OS=Rattus norvegicus OX=10116 GN=AABR07001416.1 PE=3 SV=2	528	57076	19	19	5	5	1458	2818	1	0	0	590.303	1178.59	2	1178.59	-0.0009	0	71.34	1.4e-05	K	YEELQITAGR	H					File: ~Y:\CORE\RAW_DATA_2023_QE\P1481_Sigrun_Lange\P1481_C.raw~; SpectrumID: ~3582~; PrecursorID: ~0~; scans: ~10998~
8	2::tr|A0A0G2JUG1|A0A0G2JUG1_RAT	IF rod domain-containing protein OS=Rattus norvegicus OX=10116 GN=AABR07001416.1 PE=3 SV=2	528	57076	19	19	5	5	1459	2686	1	0	0	590.303	1178.59	2	1178.59	-0.0007	0	54.96	0.00063	K	YEELQITAGR	H					File: ~Y:\CORE\RAW_DATA_2023_QE\P1481_Sigrun_Lange\P1481_C.raw~; SpectrumID: ~3446~; PrecursorID: ~0~; scans: ~10741~
8	2::tr|A0A0G2JUG1|A0A0G2JUG1_RAT	IF rod domain-containing protein OS=Rattus norvegicus OX=10116 GN=AABR07001416.1 PE=3 SV=2	528	57076	19	19	5	5	1460	2976	1	0	0	590.303	1178.59	2	1178.59	-0.0006	0	71.38	1.4e-05	K	YEELQITAGR	H					File: ~Y:\CORE\RAW_DATA_2023_QE\P1481_Sigrun_Lange\P1481_C.raw~; SpectrumID: ~3748~; PrecursorID: ~0~; scans: ~11257~
8	2::tr|A0A0G2JUG1|A0A0G2JUG1_RAT	IF rod domain-containing protein OS=Rattus norvegicus OX=10116 GN=AABR07001416.1 PE=3 SV=2	528	57076	19	19	5	5	1461	3141	1	0	0	590.304	1178.59	2	1178.59	0.0004	0	71.3	1.4e-05	K	YEELQITAGR	H					File: ~Y:\CORE\RAW_DATA_2023_QE\P1481_Sigrun_Lange\P1481_C.raw~; SpectrumID: ~3915~; PrecursorID: ~0~; scans: ~11515~
8	2::tr|A0A0G2JUG1|A0A0G2JUG1_RAT	IF rod domain-containing protein OS=Rattus norvegicus OX=10116 GN=AABR07001416.1 PE=3 SV=2	528	57076	19	19	5	5	1462	3461	1	0	0	590.304	1178.59	2	1178.59	0.001	0	59.87	0.0002	K	YEELQITAGR	H					File: ~Y:\CORE\RAW_DATA_2023_QE\P1481_Sigrun_Lange\P1481_C.raw~; SpectrumID: ~4240~; PrecursorID: ~0~; scans: ~12028~
8	2::tr|A0A0G2JUG1|A0A0G2JUG1_RAT	IF rod domain-containing protein OS=Rattus norvegicus OX=10116 GN=AABR07001416.1 PE=3 SV=2	528	57076	19	19	5	5	1463	3288	1	0	0	590.305	1178.6	2	1178.59	0.0025	0	53.86	0.00078	K	YEELQITAGR	H					File: ~Y:\CORE\RAW_DATA_2023_QE\P1481_Sigrun_Lange\P1481_C.raw~; SpectrumID: ~4066~; PrecursorID: ~0~; scans: ~11769~
8	2::tr|A0A0G2JUG1|A0A0G2JUG1_RAT	IF rod domain-containing protein OS=Rattus norvegicus OX=10116 GN=AABR07001416.1 PE=3 SV=2	528	57076	19	19	5	5	1590	2303	1	0	0	606.78	1211.55	2	1211.55	-0.0007	0	40.54	0.01	R	AEAESWYQTK	Y					File: ~Y:\CORE\RAW_DATA_2023_QE\P1481_Sigrun_Lange\P1481_C.raw~; SpectrumID: ~3038~; PrecursorID: ~0~; scans: ~9663~
8	2::tr|A0A0G2JUG1|A0A0G2JUG1_RAT	IF rod domain-containing protein OS=Rattus norvegicus OX=10116 GN=AABR07001416.1 PE=3 SV=2	528	57076	19	19	5	5	1846	4929	1	0	0	632.35	1262.69	2	1262.69	-0.0013	0	76.23	3.9e-06	K	LALDVEIATYR	R					File: ~Y:\CORE\RAW_DATA_2023_QE\P1481_Sigrun_Lange\P1481_C.raw~; SpectrumID: ~5713~; PrecursorID: ~0~; scans: ~14256~
8	2::tr|A0A0G2JUG1|A0A0G2JUG1_RAT	IF rod domain-containing protein OS=Rattus norvegicus OX=10116 GN=AABR07001416.1 PE=3 SV=2	528	57076	19	19	5	5	1847	5446	1	0	0	632.35	1262.69	2	1262.69	-0.001	0	50.91	0.0013	K	LALDVEIATYR	R					File: ~Y:\CORE\RAW_DATA_2023_QE\P1481_Sigrun_Lange\P1481_C.raw~; SpectrumID: ~6231~; PrecursorID: ~0~; scans: ~15062~
8	2::tr|A0A0G2JUG1|A0A0G2JUG1_RAT	IF rod domain-containing protein OS=Rattus norvegicus OX=10116 GN=AABR07001416.1 PE=3 SV=2	528	57076	19	19	5	5	1848	5126	1	0	0	632.35	1262.69	2	1262.69	-0.0008	0	72.83	8.6e-06	K	LALDVEIATYR	R					File: ~Y:\CORE\RAW_DATA_2023_QE\P1481_Sigrun_Lange\P1481_C.raw~; SpectrumID: ~5910~; PrecursorID: ~0~; scans: ~14526~
8	2::tr|A0A0G2JUG1|A0A0G2JUG1_RAT	IF rod domain-containing protein OS=Rattus norvegicus OX=10116 GN=AABR07001416.1 PE=3 SV=2	528	57076	19	19	5	5	1849	5281	1	0	0	632.352	1262.69	2	1262.69	0.0018	0	73.06	7.4e-06	K	LALDVEIATYR	R					File: ~Y:\CORE\RAW_DATA_2023_QE\P1481_Sigrun_Lange\P1481_C.raw~; SpectrumID: ~6066~; PrecursorID: ~0~; scans: ~14783~
8	2::tr|A0A0G2JUG1|A0A0G2JUG1_RAT	IF rod domain-containing protein OS=Rattus norvegicus OX=10116 GN=AABR07001416.1 PE=3 SV=2	528	57076	19	19	5	5	2020	5304	1	0	0	651.859	1301.7	2	1301.71	-0.0051	0	61.25	0.00017	R	SLDLDSIIAEVK	A					File: ~Y:\CORE\RAW_DATA_2023_QE\P1481_Sigrun_Lange\P1481_C.raw~; SpectrumID: ~6089~; PrecursorID: ~0~; scans: ~14824~
8	2::tr|A0A0G2JUG1|A0A0G2JUG1_RAT	IF rod domain-containing protein OS=Rattus norvegicus OX=10116 GN=AABR07001416.1 PE=3 SV=2	528	57076	19	19	5	5	2021	6847	1	0	0	651.861	1301.71	2	1301.71	-0.0007	0	76.42	5.3e-06	R	SLDLDSIIAEVK	A					File: ~Y:\CORE\RAW_DATA_2023_QE\P1481_Sigrun_Lange\P1481_C.raw~; SpectrumID: ~7752~; PrecursorID: ~0~; scans: ~17152~
8	2::tr|A0A0G2JUG1|A0A0G2JUG1_RAT	IF rod domain-containing protein OS=Rattus norvegicus OX=10116 GN=AABR07001416.1 PE=3 SV=2	528	57076	19	19	5	5	2022	7036	1	0	0	651.861	1301.71	2	1301.71	-0.0002	0	67.35	4.3e-05	R	SLDLDSIIAEVK	A					File: ~Y:\CORE\RAW_DATA_2023_QE\P1481_Sigrun_Lange\P1481_C.raw~; SpectrumID: ~7967~; PrecursorID: ~0~; scans: ~17431~
8	2::tr|A0A0G2JUG1|A0A0G2JUG1_RAT	IF rod domain-containing protein OS=Rattus norvegicus OX=10116 GN=AABR07001416.1 PE=3 SV=2	528	57076	19	19	5	5	2023	6857	1	0	0	434.91	1301.71	3	1301.71	-0.0002	0	42.83	0.012	R	SLDLDSIIAEVK	A					File: ~Y:\CORE\RAW_DATA_2023_QE\P1481_Sigrun_Lange\P1481_C.raw~; SpectrumID: ~7764~; PrecursorID: ~0~; scans: ~17169~
8	2::tr|A0A8I6AP90|A0A8I6AP90_RAT	Keratin, type II cytoskeletal 6A-like OS=Rattus norvegicus OX=10116 GN=LOC102553726 PE=3 SV=1	528	59667	19	19	5	5	199	3583	1	0	0	414.218	826.421	2	826.423	-0.0019	0	50.64	0.00046	K	FASFIDK	V					File: ~Y:\CORE\RAW_DATA_2023_QE\P1481_Sigrun_Lange\P1481_C.raw~; SpectrumID: ~4362~; PrecursorID: ~0~; scans: ~12207~
8	2::tr|A0A8I6AP90|A0A8I6AP90_RAT	Keratin, type II cytoskeletal 6A-like OS=Rattus norvegicus OX=10116 GN=LOC102553726 PE=3 SV=1	528	59667	19	19	5	5	200	3241	1	0	0	414.218	826.422	2	826.423	-0.0007	0	40.14	0.0047	K	FASFIDK	V					File: ~Y:\CORE\RAW_DATA_2023_QE\P1481_Sigrun_Lange\P1481_C.raw~; SpectrumID: ~4018~; PrecursorID: ~0~; scans: ~11688~
8	2::tr|A0A8I6AP90|A0A8I6AP90_RAT	Keratin, type II cytoskeletal 6A-like OS=Rattus norvegicus OX=10116 GN=LOC102553726 PE=3 SV=1	528	59667	19	19	5	5	201	3087	1	0	0	414.218	826.422	2	826.423	-0.0007	0	41.19	0.0037	K	FASFIDK	V					File: ~Y:\CORE\RAW_DATA_2023_QE\P1481_Sigrun_Lange\P1481_C.raw~; SpectrumID: ~3861~; PrecursorID: ~0~; scans: ~11433~
8	2::tr|A0A8I6AP90|A0A8I6AP90_RAT	Keratin, type II cytoskeletal 6A-like OS=Rattus norvegicus OX=10116 GN=LOC102553726 PE=3 SV=1	528	59667	19	19	5	5	202	3410	1	0	0	414.218	826.422	2	826.423	-0.0002	0	45.05	0.0015	K	FASFIDK	V					File: ~Y:\CORE\RAW_DATA_2023_QE\P1481_Sigrun_Lange\P1481_C.raw~; SpectrumID: ~4188~; PrecursorID: ~0~; scans: ~11946~
8	2::tr|A0A8I6AP90|A0A8I6AP90_RAT	Keratin, type II cytoskeletal 6A-like OS=Rattus norvegicus OX=10116 GN=LOC102553726 PE=3 SV=1	528	59667	19	19	5	5	1458	2818	1	0	0	590.303	1178.59	2	1178.59	-0.0009	0	71.34	1.4e-05	K	YEELQITAGR	H					File: ~Y:\CORE\RAW_DATA_2023_QE\P1481_Sigrun_Lange\P1481_C.raw~; SpectrumID: ~3582~; PrecursorID: ~0~; scans: ~10998~
8	2::tr|A0A8I6AP90|A0A8I6AP90_RAT	Keratin, type II cytoskeletal 6A-like OS=Rattus norvegicus OX=10116 GN=LOC102553726 PE=3 SV=1	528	59667	19	19	5	5	1459	2686	1	0	0	590.303	1178.59	2	1178.59	-0.0007	0	54.96	0.00063	K	YEELQITAGR	H					File: ~Y:\CORE\RAW_DATA_2023_QE\P1481_Sigrun_Lange\P1481_C.raw~; SpectrumID: ~3446~; PrecursorID: ~0~; scans: ~10741~
8	2::tr|A0A8I6AP90|A0A8I6AP90_RAT	Keratin, type II cytoskeletal 6A-like OS=Rattus norvegicus OX=10116 GN=LOC102553726 PE=3 SV=1	528	59667	19	19	5	5	1460	2976	1	0	0	590.303	1178.59	2	1178.59	-0.0006	0	71.38	1.4e-05	K	YEELQITAGR	H					File: ~Y:\CORE\RAW_DATA_2023_QE\P1481_Sigrun_Lange\P1481_C.raw~; SpectrumID: ~3748~; PrecursorID: ~0~; scans: ~11257~
8	2::tr|A0A8I6AP90|A0A8I6AP90_RAT	Keratin, type II cytoskeletal 6A-like OS=Rattus norvegicus OX=10116 GN=LOC102553726 PE=3 SV=1	528	59667	19	19	5	5	1461	3141	1	0	0	590.304	1178.59	2	1178.59	0.0004	0	71.3	1.4e-05	K	YEELQITAGR	H					File: ~Y:\CORE\RAW_DATA_2023_QE\P1481_Sigrun_Lange\P1481_C.raw~; SpectrumID: ~3915~; PrecursorID: ~0~; scans: ~11515~
8	2::tr|A0A8I6AP90|A0A8I6AP90_RAT	Keratin, type II cytoskeletal 6A-like OS=Rattus norvegicus OX=10116 GN=LOC102553726 PE=3 SV=1	528	59667	19	19	5	5	1462	3461	1	0	0	590.304	1178.59	2	1178.59	0.001	0	59.87	0.0002	K	YEELQITAGR	H					File: ~Y:\CORE\RAW_DATA_2023_QE\P1481_Sigrun_Lange\P1481_C.raw~; SpectrumID: ~4240~; PrecursorID: ~0~; scans: ~12028~
8	2::tr|A0A8I6AP90|A0A8I6AP90_RAT	Keratin, type II cytoskeletal 6A-like OS=Rattus norvegicus OX=10116 GN=LOC102553726 PE=3 SV=1	528	59667	19	19	5	5	1463	3288	1	0	0	590.305	1178.6	2	1178.59	0.0025	0	53.86	0.00078	K	YEELQITAGR	H					File: ~Y:\CORE\RAW_DATA_2023_QE\P1481_Sigrun_Lange\P1481_C.raw~; SpectrumID: ~4066~; PrecursorID: ~0~; scans: ~11769~
8	2::tr|A0A8I6AP90|A0A8I6AP90_RAT	Keratin, type II cytoskeletal 6A-like OS=Rattus norvegicus OX=10116 GN=LOC102553726 PE=3 SV=1	528	59667	19	19	5	5	1590	2303	1	0	0	606.78	1211.55	2	1211.55	-0.0007	0	40.54	0.01	R	AEAESWYQTK	Y					File: ~Y:\CORE\RAW_DATA_2023_QE\P1481_Sigrun_Lange\P1481_C.raw~; SpectrumID: ~3038~; PrecursorID: ~0~; scans: ~9663~
8	2::tr|A0A8I6AP90|A0A8I6AP90_RAT	Keratin, type II cytoskeletal 6A-like OS=Rattus norvegicus OX=10116 GN=LOC102553726 PE=3 SV=1	528	59667	19	19	5	5	1846	4929	1	0	0	632.35	1262.69	2	1262.69	-0.0013	0	76.23	3.9e-06	K	LALDVEIATYR	T					File: ~Y:\CORE\RAW_DATA_2023_QE\P1481_Sigrun_Lange\P1481_C.raw~; SpectrumID: ~5713~; PrecursorID: ~0~; scans: ~14256~
8	2::tr|A0A8I6AP90|A0A8I6AP90_RAT	Keratin, type II cytoskeletal 6A-like OS=Rattus norvegicus OX=10116 GN=LOC102553726 PE=3 SV=1	528	59667	19	19	5	5	1847	5446	1	0	0	632.35	1262.69	2	1262.69	-0.001	0	50.91	0.0013	K	LALDVEIATYR	T					File: ~Y:\CORE\RAW_DATA_2023_QE\P1481_Sigrun_Lange\P1481_C.raw~; SpectrumID: ~6231~; PrecursorID: ~0~; scans: ~15062~
8	2::tr|A0A8I6AP90|A0A8I6AP90_RAT	Keratin, type II cytoskeletal 6A-like OS=Rattus norvegicus OX=10116 GN=LOC102553726 PE=3 SV=1	528	59667	19	19	5	5	1848	5126	1	0	0	632.35	1262.69	2	1262.69	-0.0008	0	72.83	8.6e-06	K	LALDVEIATYR	T					File: ~Y:\CORE\RAW_DATA_2023_QE\P1481_Sigrun_Lange\P1481_C.raw~; SpectrumID: ~5910~; PrecursorID: ~0~; scans: ~14526~
8	2::tr|A0A8I6AP90|A0A8I6AP90_RAT	Keratin, type II cytoskeletal 6A-like OS=Rattus norvegicus OX=10116 GN=LOC102553726 PE=3 SV=1	528	59667	19	19	5	5	1849	5281	1	0	0	632.352	1262.69	2	1262.69	0.0018	0	73.06	7.4e-06	K	LALDVEIATYR	T					File: ~Y:\CORE\RAW_DATA_2023_QE\P1481_Sigrun_Lange\P1481_C.raw~; SpectrumID: ~6066~; PrecursorID: ~0~; scans: ~14783~
8	2::tr|A0A8I6AP90|A0A8I6AP90_RAT	Keratin, type II cytoskeletal 6A-like OS=Rattus norvegicus OX=10116 GN=LOC102553726 PE=3 SV=1	528	59667	19	19	5	5	2020	5304	1	0	0	651.859	1301.7	2	1301.71	-0.0051	0	61.25	0.00017	R	SLDLDSIIAEVK	A					File: ~Y:\CORE\RAW_DATA_2023_QE\P1481_Sigrun_Lange\P1481_C.raw~; SpectrumID: ~6089~; PrecursorID: ~0~; scans: ~14824~
8	2::tr|A0A8I6AP90|A0A8I6AP90_RAT	Keratin, type II cytoskeletal 6A-like OS=Rattus norvegicus OX=10116 GN=LOC102553726 PE=3 SV=1	528	59667	19	19	5	5	2021	6847	1	0	0	651.861	1301.71	2	1301.71	-0.0007	0	76.42	5.3e-06	R	SLDLDSIIAEVK	A					File: ~Y:\CORE\RAW_DATA_2023_QE\P1481_Sigrun_Lange\P1481_C.raw~; SpectrumID: ~7752~; PrecursorID: ~0~; scans: ~17152~
8	2::tr|A0A8I6AP90|A0A8I6AP90_RAT	Keratin, type II cytoskeletal 6A-like OS=Rattus norvegicus OX=10116 GN=LOC102553726 PE=3 SV=1	528	59667	19	19	5	5	2022	7036	1	0	0	651.861	1301.71	2	1301.71	-0.0002	0	67.35	4.3e-05	R	SLDLDSIIAEVK	A					File: ~Y:\CORE\RAW_DATA_2023_QE\P1481_Sigrun_Lange\P1481_C.raw~; SpectrumID: ~7967~; PrecursorID: ~0~; scans: ~17431~
8	2::tr|A0A8I6AP90|A0A8I6AP90_RAT	Keratin, type II cytoskeletal 6A-like OS=Rattus norvegicus OX=10116 GN=LOC102553726 PE=3 SV=1	528	59667	19	19	5	5	2023	6857	1	0	0	434.91	1301.71	3	1301.71	-0.0002	0	42.83	0.012	R	SLDLDSIIAEVK	A					File: ~Y:\CORE\RAW_DATA_2023_QE\P1481_Sigrun_Lange\P1481_C.raw~; SpectrumID: ~7764~; PrecursorID: ~0~; scans: ~17169~
8	2::sp|Q6IG04|K2C72_RAT	Keratin, type II cytoskeletal 72 OS=Rattus norvegicus OX=10116 GN=Krt72 PE=3 SV=2	95	57386	5	5	2	2	199	3583	1	0	0	414.218	826.421	2	826.423	-0.0019	0	50.64	0.00046	K	FASFIDK	V					File: ~Y:\CORE\RAW_DATA_2023_QE\P1481_Sigrun_Lange\P1481_C.raw~; SpectrumID: ~4362~; PrecursorID: ~0~; scans: ~12207~
8	2::sp|Q6IG04|K2C72_RAT	Keratin, type II cytoskeletal 72 OS=Rattus norvegicus OX=10116 GN=Krt72 PE=3 SV=2	95	57386	5	5	2	2	200	3241	1	0	0	414.218	826.422	2	826.423	-0.0007	0	40.14	0.0047	K	FASFIDK	V					File: ~Y:\CORE\RAW_DATA_2023_QE\P1481_Sigrun_Lange\P1481_C.raw~; SpectrumID: ~4018~; PrecursorID: ~0~; scans: ~11688~
8	2::sp|Q6IG04|K2C72_RAT	Keratin, type II cytoskeletal 72 OS=Rattus norvegicus OX=10116 GN=Krt72 PE=3 SV=2	95	57386	5	5	2	2	201	3087	1	0	0	414.218	826.422	2	826.423	-0.0007	0	41.19	0.0037	K	FASFIDK	V					File: ~Y:\CORE\RAW_DATA_2023_QE\P1481_Sigrun_Lange\P1481_C.raw~; SpectrumID: ~3861~; PrecursorID: ~0~; scans: ~11433~
8	2::sp|Q6IG04|K2C72_RAT	Keratin, type II cytoskeletal 72 OS=Rattus norvegicus OX=10116 GN=Krt72 PE=3 SV=2	95	57386	5	5	2	2	202	3410	1	0	0	414.218	826.422	2	826.423	-0.0002	0	45.05	0.0015	K	FASFIDK	V					File: ~Y:\CORE\RAW_DATA_2023_QE\P1481_Sigrun_Lange\P1481_C.raw~; SpectrumID: ~4188~; PrecursorID: ~0~; scans: ~11946~
8	2::sp|Q6IG04|K2C72_RAT	Keratin, type II cytoskeletal 72 OS=Rattus norvegicus OX=10116 GN=Krt72 PE=3 SV=2	95	57386	5	5	2	2	923	2058	1	0	0	513.735	1025.45	2	1025.45	0.0058	0	37.51	0.015	K	DVDAAYMNK	V					File: ~Y:\CORE\RAW_DATA_2023_QE\P1481_Sigrun_Lange\P1481_C.raw~; SpectrumID: ~2762~; PrecursorID: ~0~; scans: ~9061~
9	2::tr|A0A0G2JT54|A0A0G2JT54_RAT	Keratin 14 OS=Rattus norvegicus OX=10116 GN=Ka11 PE=3 SV=2	657	51851	28	28	9	9	107	2187	2	0	0	404.203	806.392	2	806.392	0	0	41.96	0.0051	R	LAADDFR	T					File: ~Y:\CORE\RAW_DATA_2023_QE\P1481_Sigrun_Lange\P1481_C.raw~; SpectrumID: ~2908~; PrecursorID: ~0~; scans: ~9370~
9	2::tr|A0A0G2JT54|A0A0G2JT54_RAT	Keratin 14 OS=Rattus norvegicus OX=10116 GN=Ka11 PE=3 SV=2	657	51851	28	28	9	9	108	2274	1	0	0	404.204	806.392	2	806.392	0.0002	0	45.03	0.0025	R	LAADDFR	T					File: ~Y:\CORE\RAW_DATA_2023_QE\P1481_Sigrun_Lange\P1481_C.raw~; SpectrumID: ~3009~; PrecursorID: ~0~; scans: ~9613~
9	2::tr|A0A0G2JT54|A0A0G2JT54_RAT	Keratin 14 OS=Rattus norvegicus OX=10116 GN=Ka11 PE=3 SV=2	657	51851	28	28	9	9	109	2374	2	0	0	404.204	806.393	2	806.392	0.0004	0	40.62	0.007	R	LAADDFR	T					File: ~Y:\CORE\RAW_DATA_2023_QE\P1481_Sigrun_Lange\P1481_C.raw~; SpectrumID: ~3118~; PrecursorID: ~0~; scans: ~9859~
9	2::tr|A0A0G2JT54|A0A0G2JT54_RAT	Keratin 14 OS=Rattus norvegicus OX=10116 GN=Ka11 PE=3 SV=2	657	51851	28	28	9	9	239	1997	1	1	0	417.221	832.427	2	832.429	-0.0025	0	39.64	0.02	K	SEISELR	R					File: ~Y:\CORE\RAW_DATA_2023_QE\P1481_Sigrun_Lange\P1481_C.raw~; SpectrumID: ~2694~; PrecursorID: ~0~; scans: ~8885~
9	2::tr|A0A0G2JT54|A0A0G2JT54_RAT	Keratin 14 OS=Rattus norvegicus OX=10116 GN=Ka11 PE=3 SV=2	657	51851	28	28	9	9	822	1403	1	1	0	501.732	1001.45	2	1001.45	0.0011	0	38.97	0.0085	R	QFTSSSSMK	S					File: ~Y:\CORE\RAW_DATA_2023_QE\P1481_Sigrun_Lange\P1481_C.raw~; SpectrumID: ~1877~; PrecursorID: ~0~; scans: ~7139~
9	2::tr|A0A0G2JT54|A0A0G2JT54_RAT	Keratin 14 OS=Rattus norvegicus OX=10116 GN=Ka11 PE=3 SV=2	657	51851	28	28	9	9	892	997	1	1	0	509.729	1017.44	2	1017.44	-0.0006	0	41.69	0.0045	R	QFTSSSSMK	S	Oxidation (M)	0.000000030.0			File: ~Y:\CORE\RAW_DATA_2023_QE\P1481_Sigrun_Lange\P1481_C.raw~; SpectrumID: ~1237~; PrecursorID: ~0~; scans: ~6175~
9	2::tr|A0A0G2JT54|A0A0G2JT54_RAT	Keratin 14 OS=Rattus norvegicus OX=10116 GN=Ka11 PE=3 SV=2	657	51851	28	28	9	9	893	886	1	1	0	509.729	1017.44	2	1017.44	-0.0005	0	58.62	9.1e-05	R	QFTSSSSMK	S	Oxidation (M)	0.000000030.0			File: ~Y:\CORE\RAW_DATA_2023_QE\P1481_Sigrun_Lange\P1481_C.raw~; SpectrumID: ~1055~; PrecursorID: ~0~; scans: ~5922~
9	2::tr|A0A0G2JT54|A0A0G2JT54_RAT	Keratin 14 OS=Rattus norvegicus OX=10116 GN=Ka11 PE=3 SV=2	657	51851	28	28	9	9	894	650	1	1	0	509.729	1017.44	2	1017.44	-0.0002	0	45.88	0.0017	R	QFTSSSSMK	S	Oxidation (M)	0.000000030.0			File: ~Y:\CORE\RAW_DATA_2023_QE\P1481_Sigrun_Lange\P1481_C.raw~; SpectrumID: ~664~; PrecursorID: ~0~; scans: ~5405~
9	2::tr|A0A0G2JT54|A0A0G2JT54_RAT	Keratin 14 OS=Rattus norvegicus OX=10116 GN=Ka11 PE=3 SV=2	657	51851	28	28	9	9	895	779	1	1	0	509.729	1017.44	2	1017.44	-0.0002	0	56.27	0.00016	R	QFTSSSSMK	S	Oxidation (M)	0.000000030.0			File: ~Y:\CORE\RAW_DATA_2023_QE\P1481_Sigrun_Lange\P1481_C.raw~; SpectrumID: ~871~; PrecursorID: ~0~; scans: ~5669~
9	2::tr|A0A0G2JT54|A0A0G2JT54_RAT	Keratin 14 OS=Rattus norvegicus OX=10116 GN=Ka11 PE=3 SV=2	657	51851	28	28	9	9	944	4043	1	1	0	515.301	1028.59	2	1028.59	-0.0002	0	58.41	0.00025	R	VLDELTLAR	A					File: ~Y:\CORE\RAW_DATA_2023_QE\P1481_Sigrun_Lange\P1481_C.raw~; SpectrumID: ~4824~; PrecursorID: ~0~; scans: ~12854~
9	2::tr|A0A0G2JT54|A0A0G2JT54_RAT	Keratin 14 OS=Rattus norvegicus OX=10116 GN=Ka11 PE=3 SV=2	657	51851	28	28	9	9	945	4229	1	1	0	515.301	1028.59	2	1028.59	-0.0001	0	44.85	0.0056	R	VLDELTLAR	A					File: ~Y:\CORE\RAW_DATA_2023_QE\P1481_Sigrun_Lange\P1481_C.raw~; SpectrumID: ~5011~; PrecursorID: ~0~; scans: ~13123~
9	2::tr|A0A0G2JT54|A0A0G2JT54_RAT	Keratin 14 OS=Rattus norvegicus OX=10116 GN=Ka11 PE=3 SV=2	657	51851	28	28	9	9	1114	1933	1	0	0	545.768	1089.52	2	1089.52	-0.0022	0	57.9	0.00037	K	VTMQNLNDR	L					File: ~Y:\CORE\RAW_DATA_2023_QE\P1481_Sigrun_Lange\P1481_C.raw~; SpectrumID: ~2617~; PrecursorID: ~0~; scans: ~8706~
9	2::tr|A0A0G2JT54|A0A0G2JT54_RAT	Keratin 14 OS=Rattus norvegicus OX=10116 GN=Ka11 PE=3 SV=2	657	51851	28	28	9	9	1115	1872	1	0	0	545.768	1089.52	2	1089.52	-0.0015	0	57.57	0.0004	K	VTMQNLNDR	L					File: ~Y:\CORE\RAW_DATA_2023_QE\P1481_Sigrun_Lange\P1481_C.raw~; SpectrumID: ~2548~; PrecursorID: ~0~; scans: ~8465~
9	2::tr|A0A0G2JT54|A0A0G2JT54_RAT	Keratin 14 OS=Rattus norvegicus OX=10116 GN=Ka11 PE=3 SV=2	657	51851	28	28	9	9	1117	2024	1	0	0	545.769	1089.52	2	1089.52	-0.0004	0	54.95	0.00072	K	VTMQNLNDR	L					File: ~Y:\CORE\RAW_DATA_2023_QE\P1481_Sigrun_Lange\P1481_C.raw~; SpectrumID: ~2724~; PrecursorID: ~0~; scans: ~8953~
9	2::tr|A0A0G2JT54|A0A0G2JT54_RAT	Keratin 14 OS=Rattus norvegicus OX=10116 GN=Ka11 PE=3 SV=2	657	51851	28	28	9	9	1188	1035	1	0	0	553.766	1105.52	2	1105.52	-0.0001	0	38.91	0.026	K	VTMQNLNDR	L	Oxidation (M)	0.003000000.0			File: ~Y:\CORE\RAW_DATA_2023_QE\P1481_Sigrun_Lange\P1481_C.raw~; SpectrumID: ~1311~; PrecursorID: ~0~; scans: ~6285~
9	2::tr|A0A0G2JT54|A0A0G2JT54_RAT	Keratin 14 OS=Rattus norvegicus OX=10116 GN=Ka11 PE=3 SV=2	657	51851	28	28	9	9	1189	1356	1	0	0	553.767	1105.52	2	1105.52	0.0004	0	62.8	0.00011	K	VTMQNLNDR	L	Oxidation (M)	0.003000000.0			File: ~Y:\CORE\RAW_DATA_2023_QE\P1481_Sigrun_Lange\P1481_C.raw~; SpectrumID: ~1814~; PrecursorID: ~0~; scans: ~7041~
9	2::tr|A0A0G2JT54|A0A0G2JT54_RAT	Keratin 14 OS=Rattus norvegicus OX=10116 GN=Ka11 PE=3 SV=2	657	51851	28	28	9	9	1190	1472	1	0	0	553.767	1105.52	2	1105.52	0.0005	0	61.95	0.00013	K	VTMQNLNDR	L	Oxidation (M)	0.003000000.0			File: ~Y:\CORE\RAW_DATA_2023_QE\P1481_Sigrun_Lange\P1481_C.raw~; SpectrumID: ~1970~; PrecursorID: ~0~; scans: ~7290~
9	2::tr|A0A0G2JT54|A0A0G2JT54_RAT	Keratin 14 OS=Rattus norvegicus OX=10116 GN=Ka11 PE=3 SV=2	657	51851	28	28	9	9	1191	1132	1	0	0	553.767	1105.52	2	1105.52	0.0007	0	76.96	4.1e-06	K	VTMQNLNDR	L	Oxidation (M)	0.003000000.0			File: ~Y:\CORE\RAW_DATA_2023_QE\P1481_Sigrun_Lange\P1481_C.raw~; SpectrumID: ~1480~; PrecursorID: ~0~; scans: ~6536~
9	2::tr|A0A0G2JT54|A0A0G2JT54_RAT	Keratin 14 OS=Rattus norvegicus OX=10116 GN=Ka11 PE=3 SV=2	657	51851	28	28	9	9	1192	1652	1	0	0	553.767	1105.52	2	1105.52	0.001	0	85.92	5.1e-07	K	VTMQNLNDR	L	Oxidation (M)	0.003000000.0			File: ~Y:\CORE\RAW_DATA_2023_QE\P1481_Sigrun_Lange\P1481_C.raw~; SpectrumID: ~2246~; PrecursorID: ~0~; scans: ~7779~
9	2::tr|A0A0G2JT54|A0A0G2JT54_RAT	Keratin 14 OS=Rattus norvegicus OX=10116 GN=Ka11 PE=3 SV=2	657	51851	28	28	9	9	1193	1553	1	0	0	553.767	1105.52	2	1105.52	0.0016	0	65.65	5.4e-05	K	VTMQNLNDR	L	Oxidation (M)	0.003000000.0			File: ~Y:\CORE\RAW_DATA_2023_QE\P1481_Sigrun_Lange\P1481_C.raw~; SpectrumID: ~2104~; PrecursorID: ~0~; scans: ~7536~
9	2::tr|A0A0G2JT54|A0A0G2JT54_RAT	Keratin 14 OS=Rattus norvegicus OX=10116 GN=Ka11 PE=3 SV=2	657	51851	28	28	9	9	1243	2216	1	1	0	561.796	1121.58	2	1121.57	0.0054	0	50.8	0.0015	R	LEQEIATYR	R					File: ~Y:\CORE\RAW_DATA_2023_QE\P1481_Sigrun_Lange\P1481_C.raw~; SpectrumID: ~2944~; PrecursorID: ~0~; scans: ~9457~
9	2::tr|A0A0G2JT54|A0A0G2JT54_RAT	Keratin 14 OS=Rattus norvegicus OX=10116 GN=Ka11 PE=3 SV=2	657	51851	28	28	9	9	1473	3568	1	1	0	395.903	1184.69	3	1184.69	0.0007	1	38.35	0.015	R	RVLDELTLAR	A					File: ~Y:\CORE\RAW_DATA_2023_QE\P1481_Sigrun_Lange\P1481_C.raw~; SpectrumID: ~4347~; PrecursorID: ~0~; scans: ~12182~
9	2::tr|A0A0G2JT54|A0A0G2JT54_RAT	Keratin 14 OS=Rattus norvegicus OX=10116 GN=Ka11 PE=3 SV=2	657	51851	28	28	9	9	2303	1860	1	1	0	681.348	1360.68	2	1360.68	-0.0025	0	72.98	1.3e-05	R	EVATNSELVQSGK	S					File: ~Y:\CORE\RAW_DATA_2023_QE\P1481_Sigrun_Lange\P1481_C.raw~; SpectrumID: ~2536~; PrecursorID: ~0~; scans: ~8413~
9	2::tr|A0A0G2JT54|A0A0G2JT54_RAT	Keratin 14 OS=Rattus norvegicus OX=10116 GN=Ka11 PE=3 SV=2	657	51851	28	28	9	9	2304	1918	1	1	0	681.348	1360.68	2	1360.68	-0.0012	0	74.79	8.9e-06	R	EVATNSELVQSGK	S					File: ~Y:\CORE\RAW_DATA_2023_QE\P1481_Sigrun_Lange\P1481_C.raw~; SpectrumID: ~2598~; PrecursorID: ~0~; scans: ~8655~
9	2::tr|A0A0G2JT54|A0A0G2JT54_RAT	Keratin 14 OS=Rattus norvegicus OX=10116 GN=Ka11 PE=3 SV=2	657	51851	28	28	9	9	4940	4418	1	1	0	1044	2085.98	2	2085.96	0.0195	0	51.05	0.002	R	GQVGGDVNVEMDAAPGVDLSR	I	Deamidated (NQ)	0.010000000000000000000.0			File: ~Y:\CORE\RAW_DATA_2023_QE\P1481_Sigrun_Lange\P1481_C.raw~; SpectrumID: ~5201~; PrecursorID: ~0~; scans: ~13383~
9	2::tr|A0A0G2JT54|A0A0G2JT54_RAT	Keratin 14 OS=Rattus norvegicus OX=10116 GN=Ka11 PE=3 SV=2	657	51851	28	28	9	9	4941	4037	2	1	0	1044.48	2086.95	2	2086.95	-0.0021	0	65.99	4.6e-05	R	GQVGGDVNVEMDAAPGVDLSR	I	2 Deamidated (NQ)	0.010000010000000000000.0			File: ~Y:\CORE\RAW_DATA_2023_QE\P1481_Sigrun_Lange\P1481_C.raw~; SpectrumID: ~4818~; PrecursorID: ~0~; scans: ~12846~
9	2::tr|A0A0G2JT54|A0A0G2JT54_RAT	Keratin 14 OS=Rattus norvegicus OX=10116 GN=Ka11 PE=3 SV=2	657	51851	28	28	9	9	4942	4219	2	1	0	1044.49	2086.96	2	2086.95	0.0092	0	56.78	0.00044	R	GQVGGDVNVEMDAAPGVDLSR	I	2 Deamidated (NQ)	0.010000010000000000000.0			File: ~Y:\CORE\RAW_DATA_2023_QE\P1481_Sigrun_Lange\P1481_C.raw~; SpectrumID: ~5001~; PrecursorID: ~0~; scans: ~13111~
9	2::tr|A0A0G2JT54|A0A0G2JT54_RAT	Keratin 14 OS=Rattus norvegicus OX=10116 GN=Ka11 PE=3 SV=2	657	51851	28	28	9	9	4988	3139	2	1	0	701.99	2102.95	3	2102.94	0.006	0	51.47	0.0013	R	GQVGGDVNVEMDAAPGVDLSR	I	2 Deamidated (NQ); Oxidation (M)	0.010000010030000000000.0			File: ~Y:\CORE\RAW_DATA_2023_QE\P1481_Sigrun_Lange\P1481_C.raw~; SpectrumID: ~3913~; PrecursorID: ~0~; scans: ~11512~
9	2::tr|A0A8I6A5I5|A0A8I6A5I5_RAT	Keratin 14 OS=Rattus norvegicus OX=10116 GN=Krt16 PE=1 SV=1	471	47553	21	21	6	6	107	2187	2	0	0	404.203	806.392	2	806.392	0	0	41.96	0.0051	R	LAADDFR	T					File: ~Y:\CORE\RAW_DATA_2023_QE\P1481_Sigrun_Lange\P1481_C.raw~; SpectrumID: ~2908~; PrecursorID: ~0~; scans: ~9370~
9	2::tr|A0A8I6A5I5|A0A8I6A5I5_RAT	Keratin 14 OS=Rattus norvegicus OX=10116 GN=Krt16 PE=1 SV=1	471	47553	21	21	6	6	108	2274	1	0	0	404.204	806.392	2	806.392	0.0002	0	45.03	0.0025	R	LAADDFR	T					File: ~Y:\CORE\RAW_DATA_2023_QE\P1481_Sigrun_Lange\P1481_C.raw~; SpectrumID: ~3009~; PrecursorID: ~0~; scans: ~9613~
9	2::tr|A0A8I6A5I5|A0A8I6A5I5_RAT	Keratin 14 OS=Rattus norvegicus OX=10116 GN=Krt16 PE=1 SV=1	471	47553	21	21	6	6	109	2374	2	0	0	404.204	806.393	2	806.392	0.0004	0	40.62	0.007	R	LAADDFR	T					File: ~Y:\CORE\RAW_DATA_2023_QE\P1481_Sigrun_Lange\P1481_C.raw~; SpectrumID: ~3118~; PrecursorID: ~0~; scans: ~9859~
9	2::tr|A0A8I6A5I5|A0A8I6A5I5_RAT	Keratin 14 OS=Rattus norvegicus OX=10116 GN=Krt16 PE=1 SV=1	471	47553	21	21	6	6	822	1403	1	0	0	501.732	1001.45	2	1001.45	0.0011	0	38.97	0.0085	R	QFTSSSSMK	G					File: ~Y:\CORE\RAW_DATA_2023_QE\P1481_Sigrun_Lange\P1481_C.raw~; SpectrumID: ~1877~; PrecursorID: ~0~; scans: ~7139~
9	2::tr|A0A8I6A5I5|A0A8I6A5I5_RAT	Keratin 14 OS=Rattus norvegicus OX=10116 GN=Krt16 PE=1 SV=1	471	47553	21	21	6	6	892	997	1	0	0	509.729	1017.44	2	1017.44	-0.0006	0	41.69	0.0045	R	QFTSSSSMK	G	Oxidation (M)	0.000000030.0			File: ~Y:\CORE\RAW_DATA_2023_QE\P1481_Sigrun_Lange\P1481_C.raw~; SpectrumID: ~1237~; PrecursorID: ~0~; scans: ~6175~
9	2::tr|A0A8I6A5I5|A0A8I6A5I5_RAT	Keratin 14 OS=Rattus norvegicus OX=10116 GN=Krt16 PE=1 SV=1	471	47553	21	21	6	6	893	886	1	0	0	509.729	1017.44	2	1017.44	-0.0005	0	58.62	9.1e-05	R	QFTSSSSMK	G	Oxidation (M)	0.000000030.0			File: ~Y:\CORE\RAW_DATA_2023_QE\P1481_Sigrun_Lange\P1481_C.raw~; SpectrumID: ~1055~; PrecursorID: ~0~; scans: ~5922~
9	2::tr|A0A8I6A5I5|A0A8I6A5I5_RAT	Keratin 14 OS=Rattus norvegicus OX=10116 GN=Krt16 PE=1 SV=1	471	47553	21	21	6	6	894	650	1	0	0	509.729	1017.44	2	1017.44	-0.0002	0	45.88	0.0017	R	QFTSSSSMK	G	Oxidation (M)	0.000000030.0			File: ~Y:\CORE\RAW_DATA_2023_QE\P1481_Sigrun_Lange\P1481_C.raw~; SpectrumID: ~664~; PrecursorID: ~0~; scans: ~5405~
9	2::tr|A0A8I6A5I5|A0A8I6A5I5_RAT	Keratin 14 OS=Rattus norvegicus OX=10116 GN=Krt16 PE=1 SV=1	471	47553	21	21	6	6	895	779	1	0	0	509.729	1017.44	2	1017.44	-0.0002	0	56.27	0.00016	R	QFTSSSSMK	G	Oxidation (M)	0.000000030.0			File: ~Y:\CORE\RAW_DATA_2023_QE\P1481_Sigrun_Lange\P1481_C.raw~; SpectrumID: ~871~; PrecursorID: ~0~; scans: ~5669~
9	2::tr|A0A8I6A5I5|A0A8I6A5I5_RAT	Keratin 14 OS=Rattus norvegicus OX=10116 GN=Krt16 PE=1 SV=1	471	47553	21	21	6	6	944	4043	1	0	0	515.301	1028.59	2	1028.59	-0.0002	0	58.41	0.00025	R	VLDELTLAR	A					File: ~Y:\CORE\RAW_DATA_2023_QE\P1481_Sigrun_Lange\P1481_C.raw~; SpectrumID: ~4824~; PrecursorID: ~0~; scans: ~12854~
9	2::tr|A0A8I6A5I5|A0A8I6A5I5_RAT	Keratin 14 OS=Rattus norvegicus OX=10116 GN=Krt16 PE=1 SV=1	471	47553	21	21	6	6	945	4229	1	0	0	515.301	1028.59	2	1028.59	-0.0001	0	44.85	0.0056	R	VLDELTLAR	A					File: ~Y:\CORE\RAW_DATA_2023_QE\P1481_Sigrun_Lange\P1481_C.raw~; SpectrumID: ~5011~; PrecursorID: ~0~; scans: ~13123~
9	2::tr|A0A8I6A5I5|A0A8I6A5I5_RAT	Keratin 14 OS=Rattus norvegicus OX=10116 GN=Krt16 PE=1 SV=1	471	47553	21	21	6	6	1114	1933	1	0	0	545.768	1089.52	2	1089.52	-0.0022	0	57.9	0.00037	K	VTMQNLNDR	L					File: ~Y:\CORE\RAW_DATA_2023_QE\P1481_Sigrun_Lange\P1481_C.raw~; SpectrumID: ~2617~; PrecursorID: ~0~; scans: ~8706~
9	2::tr|A0A8I6A5I5|A0A8I6A5I5_RAT	Keratin 14 OS=Rattus norvegicus OX=10116 GN=Krt16 PE=1 SV=1	471	47553	21	21	6	6	1115	1872	1	0	0	545.768	1089.52	2	1089.52	-0.0015	0	57.57	0.0004	K	VTMQNLNDR	L					File: ~Y:\CORE\RAW_DATA_2023_QE\P1481_Sigrun_Lange\P1481_C.raw~; SpectrumID: ~2548~; PrecursorID: ~0~; scans: ~8465~
9	2::tr|A0A8I6A5I5|A0A8I6A5I5_RAT	Keratin 14 OS=Rattus norvegicus OX=10116 GN=Krt16 PE=1 SV=1	471	47553	21	21	6	6	1117	2024	1	0	0	545.769	1089.52	2	1089.52	-0.0004	0	54.95	0.00072	K	VTMQNLNDR	L					File: ~Y:\CORE\RAW_DATA_2023_QE\P1481_Sigrun_Lange\P1481_C.raw~; SpectrumID: ~2724~; PrecursorID: ~0~; scans: ~8953~
9	2::tr|A0A8I6A5I5|A0A8I6A5I5_RAT	Keratin 14 OS=Rattus norvegicus OX=10116 GN=Krt16 PE=1 SV=1	471	47553	21	21	6	6	1188	1035	1	0	0	553.766	1105.52	2	1105.52	-0.0001	0	38.91	0.026	K	VTMQNLNDR	L	Oxidation (M)	0.003000000.0			File: ~Y:\CORE\RAW_DATA_2023_QE\P1481_Sigrun_Lange\P1481_C.raw~; SpectrumID: ~1311~; PrecursorID: ~0~; scans: ~6285~
9	2::tr|A0A8I6A5I5|A0A8I6A5I5_RAT	Keratin 14 OS=Rattus norvegicus OX=10116 GN=Krt16 PE=1 SV=1	471	47553	21	21	6	6	1189	1356	1	0	0	553.767	1105.52	2	1105.52	0.0004	0	62.8	0.00011	K	VTMQNLNDR	L	Oxidation (M)	0.003000000.0			File: ~Y:\CORE\RAW_DATA_2023_QE\P1481_Sigrun_Lange\P1481_C.raw~; SpectrumID: ~1814~; PrecursorID: ~0~; scans: ~7041~
9	2::tr|A0A8I6A5I5|A0A8I6A5I5_RAT	Keratin 14 OS=Rattus norvegicus OX=10116 GN=Krt16 PE=1 SV=1	471	47553	21	21	6	6	1190	1472	1	0	0	553.767	1105.52	2	1105.52	0.0005	0	61.95	0.00013	K	VTMQNLNDR	L	Oxidation (M)	0.003000000.0			File: ~Y:\CORE\RAW_DATA_2023_QE\P1481_Sigrun_Lange\P1481_C.raw~; SpectrumID: ~1970~; PrecursorID: ~0~; scans: ~7290~
9	2::tr|A0A8I6A5I5|A0A8I6A5I5_RAT	Keratin 14 OS=Rattus norvegicus OX=10116 GN=Krt16 PE=1 SV=1	471	47553	21	21	6	6	1191	1132	1	0	0	553.767	1105.52	2	1105.52	0.0007	0	76.96	4.1e-06	K	VTMQNLNDR	L	Oxidation (M)	0.003000000.0			File: ~Y:\CORE\RAW_DATA_2023_QE\P1481_Sigrun_Lange\P1481_C.raw~; SpectrumID: ~1480~; PrecursorID: ~0~; scans: ~6536~
9	2::tr|A0A8I6A5I5|A0A8I6A5I5_RAT	Keratin 14 OS=Rattus norvegicus OX=10116 GN=Krt16 PE=1 SV=1	471	47553	21	21	6	6	1192	1652	1	0	0	553.767	1105.52	2	1105.52	0.001	0	85.92	5.1e-07	K	VTMQNLNDR	L	Oxidation (M)	0.003000000.0			File: ~Y:\CORE\RAW_DATA_2023_QE\P1481_Sigrun_Lange\P1481_C.raw~; SpectrumID: ~2246~; PrecursorID: ~0~; scans: ~7779~
9	2::tr|A0A8I6A5I5|A0A8I6A5I5_RAT	Keratin 14 OS=Rattus norvegicus OX=10116 GN=Krt16 PE=1 SV=1	471	47553	21	21	6	6	1193	1553	1	0	0	553.767	1105.52	2	1105.52	0.0016	0	65.65	5.4e-05	K	VTMQNLNDR	L	Oxidation (M)	0.003000000.0			File: ~Y:\CORE\RAW_DATA_2023_QE\P1481_Sigrun_Lange\P1481_C.raw~; SpectrumID: ~2104~; PrecursorID: ~0~; scans: ~7536~
9	2::tr|A0A8I6A5I5|A0A8I6A5I5_RAT	Keratin 14 OS=Rattus norvegicus OX=10116 GN=Krt16 PE=1 SV=1	471	47553	21	21	6	6	1243	2216	1	0	0	561.796	1121.58	2	1121.57	0.0054	0	50.8	0.0015	R	LEQEIATYR	S					File: ~Y:\CORE\RAW_DATA_2023_QE\P1481_Sigrun_Lange\P1481_C.raw~; SpectrumID: ~2944~; PrecursorID: ~0~; scans: ~9457~
9	2::tr|A0A8I6A5I5|A0A8I6A5I5_RAT	Keratin 14 OS=Rattus norvegicus OX=10116 GN=Krt16 PE=1 SV=1	471	47553	21	21	6	6	1473	3568	1	0	0	395.903	1184.69	3	1184.69	0.0007	1	38.35	0.015	R	RVLDELTLAR	A					File: ~Y:\CORE\RAW_DATA_2023_QE\P1481_Sigrun_Lange\P1481_C.raw~; SpectrumID: ~4347~; PrecursorID: ~0~; scans: ~12182~
9	2::tr|A0A0G2K4H9|A0A0G2K4H9_RAT	Keratin, type I cytoskeletal 12 OS=Rattus norvegicus OX=10116 GN=Krt12 PE=3 SV=1	73	52370	3	3	2	2	944	4043	1	0	0	515.301	1028.59	2	1028.59	-0.0002	0	58.41	0.00025	R	VLDELTLAR	A					File: ~Y:\CORE\RAW_DATA_2023_QE\P1481_Sigrun_Lange\P1481_C.raw~; SpectrumID: ~4824~; PrecursorID: ~0~; scans: ~12854~
9	2::tr|A0A0G2K4H9|A0A0G2K4H9_RAT	Keratin, type I cytoskeletal 12 OS=Rattus norvegicus OX=10116 GN=Krt12 PE=3 SV=1	73	52370	3	3	2	2	945	4229	1	0	0	515.301	1028.59	2	1028.59	-0.0001	0	44.85	0.0056	R	VLDELTLAR	A					File: ~Y:\CORE\RAW_DATA_2023_QE\P1481_Sigrun_Lange\P1481_C.raw~; SpectrumID: ~5011~; PrecursorID: ~0~; scans: ~13123~
9	2::tr|A0A0G2K4H9|A0A0G2K4H9_RAT	Keratin, type I cytoskeletal 12 OS=Rattus norvegicus OX=10116 GN=Krt12 PE=3 SV=1	73	52370	3	3	2	2	1473	3568	1	0	0	395.903	1184.69	3	1184.69	0.0007	1	38.35	0.015	R	RVLDELTLAR	A					File: ~Y:\CORE\RAW_DATA_2023_QE\P1481_Sigrun_Lange\P1481_C.raw~; SpectrumID: ~4347~; PrecursorID: ~0~; scans: ~12182~
9	2::sp|Q6IFW5|K1C12_RAT	Keratin, type I cytoskeletal 12 OS=Rattus norvegicus OX=10116 GN=Krt12 PE=3 SV=1	73	49132	3	3	2	2	944	4043	1	0	0	515.301	1028.59	2	1028.59	-0.0002	0	58.41	0.00025	R	VLDELTLAR	A					File: ~Y:\CORE\RAW_DATA_2023_QE\P1481_Sigrun_Lange\P1481_C.raw~; SpectrumID: ~4824~; PrecursorID: ~0~; scans: ~12854~
9	2::sp|Q6IFW5|K1C12_RAT	Keratin, type I cytoskeletal 12 OS=Rattus norvegicus OX=10116 GN=Krt12 PE=3 SV=1	73	49132	3	3	2	2	945	4229	1	0	0	515.301	1028.59	2	1028.59	-0.0001	0	44.85	0.0056	R	VLDELTLAR	A					File: ~Y:\CORE\RAW_DATA_2023_QE\P1481_Sigrun_Lange\P1481_C.raw~; SpectrumID: ~5011~; PrecursorID: ~0~; scans: ~13123~
9	2::sp|Q6IFW5|K1C12_RAT	Keratin, type I cytoskeletal 12 OS=Rattus norvegicus OX=10116 GN=Krt12 PE=3 SV=1	73	49132	3	3	2	2	1473	3568	1	0	0	395.903	1184.69	3	1184.69	0.0007	1	38.35	0.015	R	RVLDELTLAR	A					File: ~Y:\CORE\RAW_DATA_2023_QE\P1481_Sigrun_Lange\P1481_C.raw~; SpectrumID: ~4347~; PrecursorID: ~0~; scans: ~12182~
9	2::tr|A0A8I6A9U4|A0A8I6A9U4_RAT	Keratin 222 OS=Rattus norvegicus OX=10116 GN=Krt222 PE=3 SV=1	51	33147	1	1	1	1	1243	2216	1	0	0	561.796	1121.58	2	1121.57	0.0054	0	50.8	0.0015	R	LEQEIATYR	R					File: ~Y:\CORE\RAW_DATA_2023_QE\P1481_Sigrun_Lange\P1481_C.raw~; SpectrumID: ~2944~; PrecursorID: ~0~; scans: ~9457~
9	2::tr|D4AC62|D4AC62_RAT	Keratin 222 OS=Rattus norvegicus OX=10116 GN=Krt222 PE=3 SV=1	51	34241	1	1	1	1	1243	2216	1	0	0	561.796	1121.58	2	1121.57	0.0054	0	50.8	0.0015	R	LEQEIATYR	R					File: ~Y:\CORE\RAW_DATA_2023_QE\P1481_Sigrun_Lange\P1481_C.raw~; SpectrumID: ~2944~; PrecursorID: ~0~; scans: ~9457~
9	2::tr|A0A0G2K623|A0A0G2K623_RAT	Keratin, type I cytoskeletal 20 OS=Rattus norvegicus OX=10116 GN=Krt20 PE=1 SV=2	51	49274	1	1	1	1	1243	2216	1	0	0	561.796	1121.58	2	1121.57	0.0054	0	50.8	0.0015	R	LEQEIATYR	R					File: ~Y:\CORE\RAW_DATA_2023_QE\P1481_Sigrun_Lange\P1481_C.raw~; SpectrumID: ~2944~; PrecursorID: ~0~; scans: ~9457~
9	2::tr|D3Z7Y6|D3Z7Y6_RAT	Keratin, type I cytoskeletal 20 OS=Rattus norvegicus OX=10116 GN=Krt20 PE=1 SV=4	51	45940	1	1	1	1	1243	2216	1	0	0	561.796	1121.58	2	1121.57	0.0054	0	50.8	0.0015	R	LEQEIATYR	R					File: ~Y:\CORE\RAW_DATA_2023_QE\P1481_Sigrun_Lange\P1481_C.raw~; SpectrumID: ~2944~; PrecursorID: ~0~; scans: ~9457~
9	2::sp|P25030|K1C20_RAT	Keratin, type I cytoskeletal 20 OS=Rattus norvegicus OX=10116 GN=Krt20 PE=1 SV=2	51	49414	1	1	1	1	1243	2216	1	0	0	561.796	1121.58	2	1121.57	0.0054	0	50.8	0.0015	R	LEQEIATYR	R					File: ~Y:\CORE\RAW_DATA_2023_QE\P1481_Sigrun_Lange\P1481_C.raw~; SpectrumID: ~2944~; PrecursorID: ~0~; scans: ~9457~
10	2::tr|Q6IFU9|Q6IFU9_RAT	Keratin 16 OS=Rattus norvegicus OX=10116 GN=Krt16 PE=1 SV=1	575	51088	24	24	6	6	107	2187	1	0	1	404.203	806.392	2	806.392	0.0001	0	44.34	0.003	R	LAANDFR	T	Deamidated (NQ)	0.0001000.0			File: ~Y:\CORE\RAW_DATA_2023_QE\P1481_Sigrun_Lange\P1481_C.raw~; SpectrumID: ~2908~; PrecursorID: ~0~; scans: ~9370~
10	2::tr|Q6IFU9|Q6IFU9_RAT	Keratin 16 OS=Rattus norvegicus OX=10116 GN=Krt16 PE=1 SV=1	575	51088	24	24	6	6	108	2274	1	0	1	404.204	806.392	2	806.392	0.0002	0	45.03	0.0025	R	LAANDFR	T	Deamidated (NQ)	0.0001000.0			File: ~Y:\CORE\RAW_DATA_2023_QE\P1481_Sigrun_Lange\P1481_C.raw~; SpectrumID: ~3009~; PrecursorID: ~0~; scans: ~9613~
10	2::tr|Q6IFU9|Q6IFU9_RAT	Keratin 16 OS=Rattus norvegicus OX=10116 GN=Krt16 PE=1 SV=1	575	51088	24	24	6	6	109	2374	1	0	1	404.204	806.393	2	806.392	0.0004	0	42.89	0.0041	R	LAANDFR	T	Deamidated (NQ)	0.0001000.0			File: ~Y:\CORE\RAW_DATA_2023_QE\P1481_Sigrun_Lange\P1481_C.raw~; SpectrumID: ~3118~; PrecursorID: ~0~; scans: ~9859~
10	2::tr|Q6IFU9|Q6IFU9_RAT	Keratin 16 OS=Rattus norvegicus OX=10116 GN=Krt16 PE=1 SV=1	575	51088	24	24	6	6	822	1403	1	0	0	501.732	1001.45	2	1001.45	0.0011	0	38.97	0.0085	R	QFTSSSSMK	S					File: ~Y:\CORE\RAW_DATA_2023_QE\P1481_Sigrun_Lange\P1481_C.raw~; SpectrumID: ~1877~; PrecursorID: ~0~; scans: ~7139~
10	2::tr|Q6IFU9|Q6IFU9_RAT	Keratin 16 OS=Rattus norvegicus OX=10116 GN=Krt16 PE=1 SV=1	575	51088	24	24	6	6	892	997	1	0	0	509.729	1017.44	2	1017.44	-0.0006	0	41.69	0.0045	R	QFTSSSSMK	S	Oxidation (M)	0.000000030.0			File: ~Y:\CORE\RAW_DATA_2023_QE\P1481_Sigrun_Lange\P1481_C.raw~; SpectrumID: ~1237~; PrecursorID: ~0~; scans: ~6175~
10	2::tr|Q6IFU9|Q6IFU9_RAT	Keratin 16 OS=Rattus norvegicus OX=10116 GN=Krt16 PE=1 SV=1	575	51088	24	24	6	6	893	886	1	0	0	509.729	1017.44	2	1017.44	-0.0005	0	58.62	9.1e-05	R	QFTSSSSMK	S	Oxidation (M)	0.000000030.0			File: ~Y:\CORE\RAW_DATA_2023_QE\P1481_Sigrun_Lange\P1481_C.raw~; SpectrumID: ~1055~; PrecursorID: ~0~; scans: ~5922~
10	2::tr|Q6IFU9|Q6IFU9_RAT	Keratin 16 OS=Rattus norvegicus OX=10116 GN=Krt16 PE=1 SV=1	575	51088	24	24	6	6	894	650	1	0	0	509.729	1017.44	2	1017.44	-0.0002	0	45.88	0.0017	R	QFTSSSSMK	S	Oxidation (M)	0.000000030.0			File: ~Y:\CORE\RAW_DATA_2023_QE\P1481_Sigrun_Lange\P1481_C.raw~; SpectrumID: ~664~; PrecursorID: ~0~; scans: ~5405~
10	2::tr|Q6IFU9|Q6IFU9_RAT	Keratin 16 OS=Rattus norvegicus OX=10116 GN=Krt16 PE=1 SV=1	575	51088	24	24	6	6	895	779	1	0	0	509.729	1017.44	2	1017.44	-0.0002	0	56.27	0.00016	R	QFTSSSSMK	S	Oxidation (M)	0.000000030.0			File: ~Y:\CORE\RAW_DATA_2023_QE\P1481_Sigrun_Lange\P1481_C.raw~; SpectrumID: ~871~; PrecursorID: ~0~; scans: ~5669~
10	2::tr|Q6IFU9|Q6IFU9_RAT	Keratin 16 OS=Rattus norvegicus OX=10116 GN=Krt16 PE=1 SV=1	575	51088	24	24	6	6	1114	1933	1	0	0	545.768	1089.52	2	1089.52	-0.0022	0	57.9	0.00037	K	VTMQNLNDR	L					File: ~Y:\CORE\RAW_DATA_2023_QE\P1481_Sigrun_Lange\P1481_C.raw~; SpectrumID: ~2617~; PrecursorID: ~0~; scans: ~8706~
10	2::tr|Q6IFU9|Q6IFU9_RAT	Keratin 16 OS=Rattus norvegicus OX=10116 GN=Krt16 PE=1 SV=1	575	51088	24	24	6	6	1115	1872	1	0	0	545.768	1089.52	2	1089.52	-0.0015	0	57.57	0.0004	K	VTMQNLNDR	L					File: ~Y:\CORE\RAW_DATA_2023_QE\P1481_Sigrun_Lange\P1481_C.raw~; SpectrumID: ~2548~; PrecursorID: ~0~; scans: ~8465~
10	2::tr|Q6IFU9|Q6IFU9_RAT	Keratin 16 OS=Rattus norvegicus OX=10116 GN=Krt16 PE=1 SV=1	575	51088	24	24	6	6	1117	2024	1	0	0	545.769	1089.52	2	1089.52	-0.0004	0	54.95	0.00072	K	VTMQNLNDR	L					File: ~Y:\CORE\RAW_DATA_2023_QE\P1481_Sigrun_Lange\P1481_C.raw~; SpectrumID: ~2724~; PrecursorID: ~0~; scans: ~8953~
10	2::tr|Q6IFU9|Q6IFU9_RAT	Keratin 16 OS=Rattus norvegicus OX=10116 GN=Krt16 PE=1 SV=1	575	51088	24	24	6	6	1188	1035	1	0	0	553.766	1105.52	2	1105.52	-0.0001	0	38.91	0.026	K	VTMQNLNDR	L	Oxidation (M)	0.003000000.0			File: ~Y:\CORE\RAW_DATA_2023_QE\P1481_Sigrun_Lange\P1481_C.raw~; SpectrumID: ~1311~; PrecursorID: ~0~; scans: ~6285~
10	2::tr|Q6IFU9|Q6IFU9_RAT	Keratin 16 OS=Rattus norvegicus OX=10116 GN=Krt16 PE=1 SV=1	575	51088	24	24	6	6	1189	1356	1	0	0	553.767	1105.52	2	1105.52	0.0004	0	62.8	0.00011	K	VTMQNLNDR	L	Oxidation (M)	0.003000000.0			File: ~Y:\CORE\RAW_DATA_2023_QE\P1481_Sigrun_Lange\P1481_C.raw~; SpectrumID: ~1814~; PrecursorID: ~0~; scans: ~7041~
10	2::tr|Q6IFU9|Q6IFU9_RAT	Keratin 16 OS=Rattus norvegicus OX=10116 GN=Krt16 PE=1 SV=1	575	51088	24	24	6	6	1190	1472	1	0	0	553.767	1105.52	2	1105.52	0.0005	0	61.95	0.00013	K	VTMQNLNDR	L	Oxidation (M)	0.003000000.0			File: ~Y:\CORE\RAW_DATA_2023_QE\P1481_Sigrun_Lange\P1481_C.raw~; SpectrumID: ~1970~; PrecursorID: ~0~; scans: ~7290~
10	2::tr|Q6IFU9|Q6IFU9_RAT	Keratin 16 OS=Rattus norvegicus OX=10116 GN=Krt16 PE=1 SV=1	575	51088	24	24	6	6	1191	1132	1	0	0	553.767	1105.52	2	1105.52	0.0007	0	76.96	4.1e-06	K	VTMQNLNDR	L	Oxidation (M)	0.003000000.0			File: ~Y:\CORE\RAW_DATA_2023_QE\P1481_Sigrun_Lange\P1481_C.raw~; SpectrumID: ~1480~; PrecursorID: ~0~; scans: ~6536~
10	2::tr|Q6IFU9|Q6IFU9_RAT	Keratin 16 OS=Rattus norvegicus OX=10116 GN=Krt16 PE=1 SV=1	575	51088	24	24	6	6	1192	1652	1	0	0	553.767	1105.52	2	1105.52	0.001	0	85.92	5.1e-07	K	VTMQNLNDR	L	Oxidation (M)	0.003000000.0			File: ~Y:\CORE\RAW_DATA_2023_QE\P1481_Sigrun_Lange\P1481_C.raw~; SpectrumID: ~2246~; PrecursorID: ~0~; scans: ~7779~
10	2::tr|Q6IFU9|Q6IFU9_RAT	Keratin 16 OS=Rattus norvegicus OX=10116 GN=Krt16 PE=1 SV=1	575	51088	24	24	6	6	1193	1553	1	0	0	553.767	1105.52	2	1105.52	0.0016	0	65.65	5.4e-05	K	VTMQNLNDR	L	Oxidation (M)	0.003000000.0			File: ~Y:\CORE\RAW_DATA_2023_QE\P1481_Sigrun_Lange\P1481_C.raw~; SpectrumID: ~2104~; PrecursorID: ~0~; scans: ~7536~
10	2::tr|Q6IFU9|Q6IFU9_RAT	Keratin 16 OS=Rattus norvegicus OX=10116 GN=Krt16 PE=1 SV=1	575	51088	24	24	6	6	1243	2216	1	0	0	561.796	1121.58	2	1121.57	0.0054	0	50.8	0.0015	R	LEQEIATYR	R					File: ~Y:\CORE\RAW_DATA_2023_QE\P1481_Sigrun_Lange\P1481_C.raw~; SpectrumID: ~2944~; PrecursorID: ~0~; scans: ~9457~
10	2::tr|Q6IFU9|Q6IFU9_RAT	Keratin 16 OS=Rattus norvegicus OX=10116 GN=Krt16 PE=1 SV=1	575	51088	24	24	6	6	1626	2357	1	1	1	610.805	1219.6	2	1219.59	0.003	0	44.35	0.0085	K	ASLENSLEETK	G					File: ~Y:\CORE\RAW_DATA_2023_QE\P1481_Sigrun_Lange\P1481_C.raw~; SpectrumID: ~3099~; PrecursorID: ~0~; scans: ~9774~
10	2::tr|Q6IFU9|Q6IFU9_RAT	Keratin 16 OS=Rattus norvegicus OX=10116 GN=Krt16 PE=1 SV=1	575	51088	24	24	6	6	1627	2419	1	1	1	610.806	1219.6	2	1219.59	0.0048	0	51.27	0.0017	K	ASLENSLEETK	G					File: ~Y:\CORE\RAW_DATA_2023_QE\P1481_Sigrun_Lange\P1481_C.raw~; SpectrumID: ~3165~; PrecursorID: ~0~; scans: ~10025~
10	2::tr|Q6IFU9|Q6IFU9_RAT	Keratin 16 OS=Rattus norvegicus OX=10116 GN=Krt16 PE=1 SV=1	575	51088	24	24	6	6	4941	4037	1	0	1	1044.48	2086.95	2	2086.96	-0.0133	0	75.65	4.9e-06	R	GQTGGDVNVEMDAAPGVDLSR	I					File: ~Y:\CORE\RAW_DATA_2023_QE\P1481_Sigrun_Lange\P1481_C.raw~; SpectrumID: ~4818~; PrecursorID: ~0~; scans: ~12846~
10	2::tr|Q6IFU9|Q6IFU9_RAT	Keratin 16 OS=Rattus norvegicus OX=10116 GN=Krt16 PE=1 SV=1	575	51088	24	24	6	6	4942	4219	1	0	1	1044.49	2086.96	2	2086.96	-0.0021	0	63.97	8.4e-05	R	GQTGGDVNVEMDAAPGVDLSR	I					File: ~Y:\CORE\RAW_DATA_2023_QE\P1481_Sigrun_Lange\P1481_C.raw~; SpectrumID: ~5001~; PrecursorID: ~0~; scans: ~13111~
10	2::tr|Q6IFU9|Q6IFU9_RAT	Keratin 16 OS=Rattus norvegicus OX=10116 GN=Krt16 PE=1 SV=1	575	51088	24	24	6	6	4945	4063	1	1	1	696.994	2087.96	3	2087.94	0.0173	0	40.34	0.02	R	GQTGGDVNVEMDAAPGVDLSR	I	Deamidated (NQ)	0.000000010000000000000.0			File: ~Y:\CORE\RAW_DATA_2023_QE\P1481_Sigrun_Lange\P1481_C.raw~; SpectrumID: ~4844~; PrecursorID: ~0~; scans: ~12885~
[truncated: 882 more rows]
